# Supplementary material for: Cryptic sequence features in the active postmortem transcriptome
Source: BMC Genomics. 2018 Sep 14;19:675. doi: 10.1186/s12864-018-5042-x (PMC6137749; doi:10.1186/s12864-018-5042-x)
Supplement: Supplementary file 2 — Two sheets in MS Excel file: (i) zebrafish_probes_PM, and (ii) mouse_probes_PM. PM, perfect match probes. Each sheet has two columns: first column is Agilent Probe ID and second column is DNA sequence. (XLSX 31 kb) [file 12864_2018_5042_MOESM2_ESM.xlsx]

## Sheet: zebra_probes_PM
A_15_P100077	TTCCTCTTTAACCTCCGCTTCTGAGTGCGGGTCAGCCCTTGAGGGCTGGACATGGGCTGG
A_15_P101236	CAATATGTAGCTCAGAAGTCAGGCAGCTTTTTTATCAAAAGTTTAGCAGACACAACGTCC
A_15_P101288	CTCACAACACATTATTTATTGCTTCTATGTCATTCATTTGCACATGGAGCATAGATGTCA
A_15_P102446	CCGCTCAACAGACACATTAGGAATATAAGTCACCCCATCATGTGATGGCGTAATAAAAAA
A_15_P102996	TTGTGCAACTTTGTGCATTGTGGTCCATGTTGATCATTAGCCTGAAAGGTCTGTTGCTTC
A_15_P104653	AGTGTTTTCTGCACCAAGTTGACACAGCGTTGATATACGGGTTCACAGTATGGCAGAAAG
A_15_P104808	GTTCATTTATATCTAAATCAAAGGGGTTTCATTTGCAACCATGAATTCGATAGCGAAACG
A_15_P104877	ATCATAGCCATAGAGAGCCCAAACCTTCTCACCTTTGATCAGGAAGACTTTGTCCTGCAT
A_15_P105218	GCACTTAAATTCTAAAACAAACCATATTTCCGCTATGGTGTTTCCTGACAGAGTCAAGAG
A_15_P105618	GCACTGGATTGACGGCCAGCACCAGCAGCATTGGAGCGTATGTGGTGACGTAATGAGGAA
A_15_P105742	CCTTTCCTATTGTGCCGGTGGTTCCTCCTGAACTGTTGCTGGATGAGCTTGAGGAACTGG
A_15_P106174	TTCAGACTTGCCGACATGCTTCGGTCCAAGCTTCAAGATTCAGTTCGCCATATCATGTAT
A_15_P106962	TAACTCATCATGAAGTGTTCTGAATGTGTACACTTTCCTCACCAGCACCTCGGGGAGAAA
A_15_P107064	AGTCCACACAGTTCAAGTATAAGAGAATATAGCGCGAATGATACAATTCGTTTCCAAAAA
A_15_P107601	AGTTAATTGAATTTGACAGGCTATCATCTTCTCAATCATGACTTTTGGAAGCAATTGCAC
A_15_P108076	TTGTCCAGGATGACCAGTTTGGGTCGGGACAGAACTCCATTGACGGAGCAGCACAGGTAC
A_15_P108853	TCTTTAGCGCTCGCAATCCATCGCCACTCGACTCAACAGACTTTTAAAATGACCCAAGAT
A_15_P109326	TTTTAAGCCCAGTAAAAATCTTTCTGTAGTAGTGTGTAAGTCATCAAACTTGTCACCAAC
A_15_P109612	ATAAAAAATCATGTACAGTTTCAGCACTTCTGAAGAGATTCTCAGTAAAAACAAGAAAAA
A_15_P109696	ATCACTGATGGTCCCAATAAGAACTTTTAGCCTTCACAGAACCTTTCTATTGCCCAAAAG
A_15_P109797	TGCGTTCCCCTCGGACACCTCATTAGCGGTGTTGAGGACGGTGATAGCGCTGCTGATGGT
A_15_P110005	ATAGTGATAAAACACATTCATCCAGTTTAGTTACATACGCGCGCGCGCACAAGATGAACT
A_15_P110427	TTCTTGTGTCTGGGGCAAGGCTGGGGTCTCTTCACAGATTTCTGCATCTTTAAATTTCAT
A_15_P110445	TGCACATCTTTTAAAAGCACGCATGCTTGCAGCAAAACAACACAAAGTCTGGAAAAAGGC
A_15_P110618	TTTATCACAAATTTGTCACATGTAACAACATGAACATGAATGAAAAATGAAAACTAAACT
A_15_P111892	TTGTGGCAGGAACACCACCCACATCTGAAAGCCCTTTACCAGGGTCACCACCTACACCTC
A_15_P112461	AAAAGCGCCCATTTCAAAAAACAACCAGCTCATCTCTCCTCAACCTCCATTCTAGATGAT
A_15_P112876	ATTCATGTTACTCCACTCTTGCTGTATATGGAGGGTCAGGGGACAGATGAATGAAAGGCT
A_15_P112968	AAAACAGCAAATACATGCCTTACAACAGCATACAGTCTCAGAGGGAATCCTCATACACAT
A_15_P113701	ATACCCGTAGGGATTGATCTTGTCAACGGGTGCATTCCCAATCTTGAGTTTGTTGTTGAG
A_15_P113920	TATAACAGCAGACCAGTTGTACCTTTATCATCTTTATAAGATTTCTTCACTGCGTTTCCA
A_15_P114112	TCTGAGCCCCGGCTCTTCTCCCATTGCTCAACCTTGTTGAACAAGCTCAGGAAGCGTGTG
A_15_P114154	CCAGGCAAATGATTTCACAATATGGCAAAATCTGCAATCCCCATCATTAGCTCTAAGGCT
A_15_P114464	TACAAACCCACCCATTCGTTCAGTTTCTCCTAAATTAAGGCCACTTCATAAGACATACAT
A_15_P115640	GCAAACGGGGTTTTCCCTCCTTCAGAGAGGAGAAAAAATGAGGGGGAGAAGAGTTCATCT
A_15_P115782	AGATGAGGTGTAGACTTTGGTCATACTTTAGGACAGAGAGCGTTTGAGATTGTACTGCCT
A_15_P116119	TTAGCATCTTCCTGACTACTGGTCAGACCACAGCTCCCAGTGAGCTCAGGGAAGTGGCTG
A_15_P116667	GCACATCCTCACCGCCCCAGCCTTTAATGTCCACATCAAAACCACCTATATTGATGAAAT
A_15_P117177	GCAGAGAATATTGTAAATGCATACAGAAGCTTTCAGATTTGTTTTGGAGAAAACTTGTGG
A_15_P117557	ACATTTCAAACAAGTCATCGAGAGGACACAAAAGGAAATTAACTTCCTTGTTCCTTGTAA
A_15_P117758	CAAACAAACAGAAAAACAGTTAAAGGTCTGGCTCAACCTGACTCACAATATCAATAACTT
A_15_P117875	CTTGCTTGGCCGGTTAGGATACTTGCGCATGCGACTGGGCTTGATGAGCTGAGACTGGTA
A_15_P118309	ATATTACAACTGACAGAATTATGTATGCTGCTATATGCACAGTACAGTATAGAATTTACA
A_15_P118326	TTATCTGCTGTCTGGAATTGTTCTTCATCGGACTCAAACCCTGTCATTACAGTCAACTCT
A_15_P118422	AGGGAAGGTTGACGGTTGCATGGTTTAACCGAAGAACTGGAATGCAGATGAAGAACCATC
A_15_P119279	CAACACGTTGTTTTAGTAGTATGCTGATGTCCTATGCTAGACTGTGTAAAATGGAAACCC
A_15_P119415	AGTCACATCCATCGTCAAACATGGTTGAGATGTCTTTACAAAAGGTCTAAATGCATCTTC
A_15_P119478	TCACTGTAAACACTATTTCTCAGAACAACTGCATTATGCACCACATGAAATATTCTGTGA
A_15_P119977	AGACAAATACATTTTCCGTACATACTGGATTTTAATACTTGTGCAGTACCCCTCATTTCT
A_15_P120144	TTGCATGACAAGTTTGTAGGGGGATCCAAAAGTTTAGAAAAAGCACCGAGATGTAATTTC
A_15_P120220	GTCAAGGTTGTCAAGTCACAAACAAGATTATTAACCCTTACTATAAGGGCGTAAAAGTAA
A_15_P120901	AAATAAGGGAAATGAGTGTACAAATGTTCCCCCATTATGGAGAACACAAAGACAGAGGTG
A_15_P121196	AACAGCCCCTGTAGTAGTTTCTTCCTTCAAGTCACAAGCTTTTCGTGATTCTGCAAGGCA
A_15_P135631	CGCTTTGTGTTGTGCTCATACCATCTTCAAACTCCATCTGGCAACTACGTCGCTTGTATT
A_15_P135796	TTATCCAGATGAATCCAAACTCTTCTTTCTGTACAGAAGCAAGTAGGCTGTTTCTCTTCC
A_15_P135871	GGCGATGGTAAAGAAAACCCAATCCAGCTACAACAGCAAACAGCAGCAGCAGAACAATAA
A_15_P136316	TGAAAAACATTCACACTTTTAGGATTATACTTCACAAAGTCCATGCGCTATAGATTGGTG
A_15_P136831	AAAGGCTTCTCTCTCCAACAGAACTGCCATGTTCTGCAGGAAGTAACCTTCACAGTATGT
A_15_P138451	AATCCATTGGGTGTATTTGGAAATCTGAGTGTAAATATTTGGAGTATTGGGGTAGTCGCA
A_15_P138521	AACGAAGATGACATCATCGTTATTGTCCTGAATTGAGTCAGGTGAAGAGTTGGAGTCGCT
A_15_P138901	TGTCTGAAGACACCCAGCCACTTCCTGATTTTATTCCACAGAATCTGGAACTCCACAATT
A_15_P141456	TTATTGTTTAGGCACTGCACAGGTACAGGCCACAGGCACTTGCACATGTTCAAATGTGAA
A_15_P142051	ACGCATTTAGAGGGCTAATGTCTTAACATCAGTTTAATTAAAGAGTTCTGCTCTTTCTTC
A_15_P142451	AGTGTTGTGTTGACATTCACAATCTGTAGTGACTTATTAAACAACTGCATGTATCTACAG
A_15_P146111	CTTTTCATCATCTTTTTTCTTCTTTTCCTTCTCAGGCAGGATATCGTCCAGCCATGCCAG
A_15_P146126	TTAAATATTGAGCTGTGCTACCTGTCGTGCAGCCATGAATTCATTATGTGGAGCGTGCAC
A_15_P146191	ACTGGTTTAAGTCCAGCAGAATCATTGCGACCATCAACAGAGTCCGGCTTTCTTGACTTT
A_15_P147820	ATAACAATAAGAGTCTCTGCAAGAATGGTAGATGGATCCAAAAGCCAAATTTACTGAAAG
A_15_P147901	GATGACAATTTTTAAGGTTTAGATTTCAGAAGAAAAAGTGTGTGTGTGTGTTCAGAGCAC
A_15_P148076	TTTGCAGAATGTGTGCAGTCATTTGCACACAATACAGTACATTTCTTTACATTATGACAC
A_15_P148176	TTTTTTCTAAATGCTACCTTAAAGTACAAGTGGCTCATTTTGAGGCAGGAACTGGTGGAT
A_15_P148331	CAAAATGCTGTATGCTATTCTCTTCTGATGACCTGCCAGCCGAACTCCAATATTCCCGAT
A_15_P148401	TAGTACTTTACTTATTATCAAGCACTGCAAAGGCAGCTACACATACATGAAATAAGAGTG
A_15_P148886	AAATGGACAGTTTAGTTTCTTTTGGATGTGAAATGGTGAATGATATCAATGGGCAGTGGA
A_15_P150786	TGCAACAAAACAGTTTTAGTGGAACATTGAAATGCAACAAATCAAGCTACCCTTATTAGG
A_15_P151726	AAACAGAAACTGTATAGCAGGAGGAAAAAGATGCTGGTGAGCCATTAGACTGGGTTGTAT
A_15_P153076	AGTGCAGGATTCAAAGAGGTAGTGGTAGAGAGTATTTGTCTCCCCGATTGCTTTGTTACG
A_15_P153141	GCGATATATTGTGTATATTGGTGAATTTTGCTACAAAAACCAGGTAATAAGCACCCAGTT
A_15_P155651	CCGCTCTTCATTTCGATTTCTTTAGCAGCAGAGTTTTCCGGCAGCAGTGCTAAGTCTTTA
A_15_P155766	TCATTCGGGTCCTTCTTCTTCTTCTTCTTCTGAGGTTTGGGTTTGGGCTTCATCATGTCA
A_15_P156251	CTCGTCATCTGAGGAGTTTGGACATTTAAAGTGACTGGCTTGGTTGAGCAGCACACTATA
A_15_P156362	TTCTGTGTTAGCGAACACTCTCCCACGTCTGTAGCTTTCATTCAGTTTCTTGGTGATCCA
A_15_P157131	TTAATTTGTCAGCGGGCTTCTGGCCAGCACTCTGTTGTTTCCTGTTGAATTGTGTGTAGT
A_15_P157941	ACGCACACAATGAATGAATGCAGCACTAACACATTCTGTAGCGTGTGTGTGTGTGTGTGT
A_15_P158551	AGGATCTGACAGACCCTTACAGCTGAAAATATATTAAAATTAACATATTTCCCAAGCGCT
A_15_P159066	GAAGCTTTTTTGACATGGACATTGGTTGTCCAATTCCCCTATAGCGCATGTCTTTGGACT
A_15_P159176	CCGGATTCCTGGCATCATTCGGAGCAGGCAAGGCATTATCATCATCTATAGTGACATATA
A_15_P159441	CTTCTCAGCTAAAGGATTGTCTTCATATCCAATGGAGTTTTGGTGCTGGATGAAGAGAAT
A_15_P159774	GAGAGTCCTTTCACTAAAATAATAATCAGGGTGTCCACAGAAACCGAAGACGGGCGCAAA
A_15_P160466	GACATTGTGACAGTGACATTGTCCTTGGCTTTATCCACTTCACTGTCTTTGTCTGCAGGT
A_15_P161876	TTAAAGAGTAGTTTAATTTGGACCGATTATAGTCCAGAGGTCCAGCATTTTTGCAAAAAG
A_15_P162186	ACATTATTTTCCAAGCCATAATGAACAGCAAAGAGCAAGGTAAATAGACCCTTATGCTTC
A_15_P162489	AACGCAGACTCCTCTAGAGTCACCAAACGATTATCCGAAACATTGAGCAGCCGGAAAAAT
A_15_P163456	GAAAACTCAAAAACTGTGAACCTGTGTAGTGAAATTTCCTCAAAGTGCTTTTCAGTCACA
A_15_P163811	GTGAAGATGCAACATCTGCGCTCTCATAGTCTGTATACTGCTCATGATCTTCTTCTGATG
A_15_P163931	TTATTGCTTAAAAAGACATAGGCAGCCTATAAAATGTAATGGTTTTGAGTACAGTGCCAG
A_15_P164061	CAGAAGCTACTGGATATATCACAAAAATGCTAGCAAAACAATGGGTCATCAATATCCAAA
A_15_P164216	TTGCATTTGGTGTTTTGGAAAGTCCAGCTTCCTTTAGTAGAACTTTTATAGGAAGAGGTA
A_15_P164271	ACTTATATCTTTAGGTAATTGGAAAAGACAAAAGTGCAGAGAGCTGAAGGGCAAAACATT
A_15_P164661	TTCTGTGTCTGCCTTCTGGTCATCCTCCAATGCCATTTGCACTTTTGCCATGGAAATGTA
A_15_P164931	TTAAAGATATTGCCTTGGAGCAGGTGTATAAGCAACAGGAGGATGATACGGTTTGTAAAC
A_15_P165656	AAACTAAAGGAGATGGAGGCATCTCAGAGGGCTGAGCTACTGTTGAGCTGATAAAGCTTT
A_15_P165836	ATCTTCAGCAAACGCTGTCTCCAGCACCAGCAGCAGAGACTGTTTGAGCTTCTTTTTAAA
A_15_P166506	CACATCCACTTACATGAAATTAATATTGAAATTCACAATTTAAAATGGGGGAGGTGGAGG
A_15_P167586	GGAGGCCCAGAACACGTGCAAAAACAGCAGCACCATAAGCATGGCGTTAAAGAAATAATA
A_15_P167696	GCAGATTTTCAGCTGGTCCAGATTATCGATCAGCTTTTGCATAAACTGTTTCAGTCTGTT
A_15_P168556	CTTTAGCGATGCTGTCCTTTTAATGGATGTTCGTGGTAAAGATCCATGCCCACTGTAGCT
A_15_P169716	TATTTAGACTAGAAACTCAGTCAGAAAATTAGGATACTTCTTGCAAGTGTAGTTAGTGCG
A_15_P169926	TTCCCCATTTATTTCTGCTTTTGAATTGCAATATGGGAGCTTGATCTTTCCTCCAACAAC
A_15_P170171	AGACATTTAAAAAGAGCATATTTTAGAGCAGTGATCACAATATCGTGAAATATACCGGCC
A_15_P170211	TTATCCCGTCTCTTCATCCACATCACAAACATCAACACCAGCACCAGCAGAATGATGATG
A_15_P170406	TGGATGTGTATTTGTGGTGCACCTTATGGAAAGTCCGGTAAAGCCAAGGCACTTTGTGAT
A_15_P170856	TCTAGTGGCCATTTCAAACACCTCCCGAACACCGTCTTTTGTTTTGGCAGAACATTCCAT
A_15_P171291	ATTTCAAAGCTTAAAAACAGTCTGGAAACTGTTCAATGCAATAGTATGAAACCAGCAGAG
A_15_P171831	ATTCAGATTCAATCGAATGGGGTCTTGTGTTGTCATTGTTGTTGGAAACTTTCTATCCAT
A_15_P173351	ATGAAAAAACAACAACTTGAAACTAATTTACACATGGTAAAAGACAAAGTGGGGCGACGC
A_15_P175968	GGCATTCGCAATTACTGATTTGTCATTAATGGAGAATTCACCGCTCACTACATAAGGGAC
A_15_P176291	AAAAAAGTGCAGTTGTCACATGTGAGAGCAACAACAGAGCTTATAAGCCAAATATCACCA
A_15_P176341	ATTTAGAGAACTAGTCCTTGCATGTGCCATTGTGTTTTAAAAGTGATGCATAGAAGTAAC
A_15_P177366	AGAGTCCAAAGCAGCGGTGTCCTTGATAACAGCGAATGGTAGAGTTCTCATGAAAGACAA
A_15_P177581	TTTTTAGACATTCCTTTTAAGAAGTGTTAAGCAAATCATGTTGAGTCAGATGGAGAAGGG
A_15_P179906	TTCATCTTGAGCGCTTCTTTAGCAGACATGTCACAGCAGGAGCCTTTATTAGTGTCCTGA
A_15_P180346	TATTTCCCCCTTCACGATGAAAGTGCAGGTGTAGTTGTTCACAAGCTCTCGTTCAACCTT
A_15_P180426	ATCGCTTGATTTGGAATCTCAGGTTTGAGAGCTGGAGTTGGAGCTTCCTTCATCATGTCT
A_15_P181056	AGTGAAAACACTTGTGTTGTCCCAAAACACAAAAGAGGCAGAGGATCAGGGTGAGCAGAT
A_15_P182281	ACAGAAACTGTCATAGCCAGATTCCTGGAGAAGAGCTCCACAGCCAAAGTCAATTAGCTT
A_15_P183121	AAGATCTTCATGTCCAGCAGTTTGCAGGTTCTCTCTCTCTCCAGTTTGTTGGGTTTGTGT
A_15_P184666	CTGCTCAGGCAGTACAGAATCGGATCCAGCAAGCAGTTTAGATAAGAAAGACAAATGAAC
A_15_P184676	CTTTACTTTTCAATTCTGAACCAGAGAAGCAGCATTCGCTAAGAAGAGGTGGATCTTTTG
A_15_P184851	CTCAACACTAACCAGATCATTAATGCAAATAAAATCAGTTGATCCATGCTTATCTTGTGC
A_15_P185546	TGTCGACCGGTGAGGCATCTTCTGTAACTATCTGGATGTGTGTAGTGGATTCCATTTCTT
A_15_P186076	AAATCTTATTCTGTAGCGTATCTCTAGATCACCCGCTGGTTGGAGAATGCCAAAGCCATA
A_15_P187851	GAGCGTGAGGCAAACCCGCTTTCATTATCAGTTTCACTCACTAGTTCACTATGCTCATCA
A_15_P188166	TTACTCGTCCCAATATTTATTCCTAAACACTCCAGGCTCCCAGCGTTTGGGATTCCTTTG
A_15_P188391	TTGCTGCTGTCAAAAAGTTTGGCGTCGCTGTGTTCAGTCACATAAACCCTGCTCAGTTTA
A_15_P188941	CCTGGTTGGATGAATACAGATTGACGTATTCACCCTCCCCACCTTCATCATTAGCACTTT
A_15_P189136	CTGTGTTCACATGTATGCAGGTGTTGTGCAGTCCTGTAAGCAGGGTTGTTTCTGTATATC
A_15_P190471	GCTAGTTTGAGAACATCTGCTACCATCAGTTCCAGGCCATCAAAAATCTCATGGATGGGA
A_15_P190831	AGGTCAGCGATTTCCTTCTGCAGACGGGACTTTTCATCTTCTAACTGGTCGGTTTCATTT
A_15_P191261	AAGGTATTTAAAAATGTTTATTGGCCTGTTTCTGACTTGGCCAGTGTCATTGTATGTAGT
A_15_P191871	GTTGCAACTGGTGCTCCACTTGCAGTTGAATTTGTGCTCATCAGAGTCGCTGTTGAATTT
A_15_P191956	ACATTTATAAACATTTATTCTCACAGTTTAGTCTGCTTCAGCTTCCCCCAAATCATCATC
A_15_P192201	TAGTGTGTTCAGAGGTGCTGGCAAACCAACATCAAGCTCACTTTTGTACTCTTGTAACCT
A_15_P192616	AACAGAAAACACATTAGAAAAACAATTGAAAATAGGTCCAGTGTTCATCAGAGATGACCC
A_15_P193661	GTGCATCATCAAAGCAAATAAAGGTCATAAAGGACTAAATTAAAGGGTGTTCCTTTGAAC
A_15_P194666	ACTCTTCTGTTTAGAGACAGACATGAAATATAGTTTCCATACAGATAGCAGATAGCCTTC
A_15_P195911	CTCTAGGGATCTTGGTGAAGTGTGCACCGTACCTTTAAGAGCTTACTAATTGGCTAGAGT
A_15_P196576	GGATTGCATCATGGTGCGCATATAAGGAGCAGAAATCATGTTCTGCATAAGCTGAGGGTT
A_15_P197061	TTAAAGATACAGATATCCAATCCAGTAGACAAGATTGAAGAGGCCGAAGGCGGTTGGGAA
A_15_P197291	ACAGCCTCCGCTGCCTCCTCACTTGCCTTTTTATTCTTCTTTAGGGAAATGCCTTTGAAT
A_15_P197381	TAGGAAATGTATTGTTCAGTTGAAATTCAATTTCTTTCGCCAGGAAATCACAGTTGCTTG
A_15_P197726	CCTCGTGTGTCGGAGCCTGGATGTAATAGTGTGTGTCCATCTGAGTGATGATTTTAAACA
A_15_P197761	TGAGGTAGACCTTGTACAAGCAGTGATGTTTGTAGACGTCCAGATTGCAGTACGAGTTCT
A_15_P198221	TGACTTCAACTCTATATTGCAGTGAAATTCACACATTTCTCCCATTCAGCTGAAGTGTCC
A_15_P198786	AAGATTTTAAGATATCGGGGGAAAGGAGGTGGTTGTCCACCTTCTGTCCACTTTGAATGT
A_15_P199371	CAACAATAGAAGTTTTATTGTTGATCCAAAATTAATCCCAAACCCAGGGTAGAGCGGTTG
A_15_P200471	GCGCTTCAGGGATCCAAGTGCTCTGGTGTAATAGTCACAGAAGATCAACAGTTTTTTATG
A_15_P201106	TTGTACTGATTAATTTTTCTTCCTAAAGCGGGATAGATATCTGCAAAAATCCTCTGCAGG
A_15_P201276	TTACTTGACCATGACACAGTTGCTGAGTTGTTGTTTTTGACTGGCACAAATCAGCTCCTG
A_15_P201941	TCTTTTCTTTCAGGTAGTAGCCAATAGCGAAATTCCTGTCTCCTGACTCACGCTCTGACT
A_15_P202601	TTTTTTATTTTAAGTCCGAGGACTGGGGAGGTGGTGACTTCGTCTTCGAAATTCAGCTTT
A_15_P202846	TTATGGCTGAGATGAAGCCTCGACAATGTTCCGGATTTTATCTGCTGTTGCTTTTTCCCC
A_15_P203876	TCATGTATCCTGCTGCTGGGTTTGTACTTTTGGTTTAAGTTCATTGACTTGCTGAAGTGG
A_15_P204071	AGTAGGTGTTGTTGCTCACCCAGGTTTCATCTTTGGACTTCTGGAAGAATCGAGGTTGAT
A_15_P204076	TTGTTTGCTGATAGGACAGACAAAGCTCCTCCCACTTCTTTCGGTTGGCATCAATTCCAT
A_15_P204336	TGATTGTTTTGGCTGTGTAGTTTTGAAACAGAGGTTGGAGGAACATTCCGATTGTGCCAA
A_15_P205136	TTGCGTTGTATTTAGCTGTGTATTTTCCGCTGTCTGATTTTTCGGGGCAGTGGCAACAGA
A_15_P205231	TGTTTGAAATACTGTGTGACCTGTTGCGGCAGCTCTGCCAATACGGATTTGGCTAAAGTT
A_15_P206471	CTCTTCTTATTATTTTCATATTTTAATTTGAAGTCTGCATGCGTGGTGGGCTGAGTTTTG
A_15_P206556	TTTAAAATCACAGAGGAGTGTCGGAAACACATTTCATTACATTCATTCGGCAAATAACAG
A_15_P210056	TCAGCACGTCTAAATATCTACACACAGTTCTGAAAATATACAGTGACGTTAAAGTTAGCA
A_15_P211221	GGGCAGTGTTATTATAACAACTTAAAGAATATTCTGTGAATGTTTTCCTAACCTAGAGGG
A_15_P212341	CATAACTCTTTTTATGAACATTTAATACATCTGTAGGTAGATACAGGAGAAGGGCGGGTG
A_15_P212956	TTATTCAAATTCTCTTCGCCATCTCACACGTACAATCTCCACATTCCTCAATAAACCTTA
A_15_P219121	TAGTTGAAAACTCGATTGATTGTTATTGCTCGAAGGCTGAACCCCTTTAGGATTTTACAC
A_15_P222601	CTAAACCTGATTTTTGTAAACATCAATATGAACCCGAGCTCGCAACTTGAGGCTCTCCAG
A_15_P227301	TGTTATCCCAGGGAACTCATGACTGGGGTAATAAATGAACCTGGATGGCAGATCTGTGAT
A_15_P229696	TCAGTGTCATAATAATCAGCATAATGGGCCCCTCAAAACCAGGGACTGCCATTAGGTTTA
A_15_P253216	CTATACAATAACACAAGACCCTGTGACGGTGGCTGATTAGAGACGGATGGTGTATTTCCA
A_15_P256306	AATTTGCATTTATTACATTGCTCAGTTGGATCCAATCCATCACACTGTGTCCACACTCCT
A_15_P256876	ATGTAACTTTTGAGCTTTTCATCTCTGATTCCATAAATGAGCGGGCTCAGAAACCGAGGG
A_15_P262011	GTGTTTGTGCGTGTTTATGTGTGTGTGTGTGTATACAGTGACATGCCTTGTGTATTCTAT
A_15_P262086	TCTTCTTTGACTTGTGGTTTTTATTGAAACTGAGGGACCTCATGGAGCCAAACACTTTCC
A_15_P262506	CACAGTTTGGATGTTTTCTTGGAGAAGTGGTTGTATTTGTCAAAACCACTGACCAGCACT
A_15_P269221	TTTACATTCTTTTATCATGATGTTTTAACCCATTCAGGGAAACTCCAGCTTGCCTTGGTG
A_15_P273456	GAGGAAGGATTCGTAACAAATACATCTGCCTCCAGAAAGCACATTAAACACCACTTCTGG
A_15_P273781	TGGAGAATCTCATCAGTCGGCCTTGTATTTCAATGCCCACATTGAATGCGGTTAGAAAGT
A_15_P285701	TTACAGCTCTGAACTCCGCTCGTTCAAAACAACAGTTGGATTTATATTATTTACTGTGGA
A_15_P286291	CTTCTCTCCTGGCAAGTCAAACTTTTCTTGGGTTTTCTGGCCTTTGGTCTTGGATTCAGA
A_15_P298131	TCTTTCTTTTCCCATAGAAATCTGTAATGCGCATGTTTGTTTGGCTCTTCGTCTGGACGC
A_15_P309786	CAAATTATGCATCATTATCCATCACTCTGCATTTATTTATAGACTGCACGAAATATCCGC
A_15_P310311	TTTTCGACAATGACCTGCAGTAAGGTAGCTAATGCTTACTTAATTTGAACGAATAATGTC
A_15_P331594	CATTCAGCTCAAAAGTGTGTATAATCACAGCACATATATACATCCTCACTATATAACCAC
A_15_P346865	GGTCGAAATTATTAGCTCCCTTAATATATATCCAATATGTTTCCCAGAGATGGGTTGCGC
A_15_P364405	CCATTCGACCATAAACATCATATTCCTTGTAGAGCAGGAAATTCTTCAATGCAGGGGGGA
A_15_P367185	GAATGTATTCAGTTTTTGGCTGGAGAAGACTGCCCACGATATCACAGAATCCAACAGTGT
A_15_P395710	CTTATCTGTCCAATATCTCCATCCAGATAAACGCAGTAACGGTCTTGGATCTCAGGAAAG
A_15_P399510	TACTCCCTAAAGGTCATGTTTCTGAGATCAATTAATAGAAATGAACAGGCAGTACAGCAC
A_15_P402615	GTATACTGCTAAACATTATTGTGATCTGTTGTTGGAGCTCAGTCTTAGGCTCTCAGTGTT
A_15_P434245	ACTTAAGGTCTTCAGGCCTTTATTAATTTCTGACCTGTCTCCAGTGAGCGGTAACACAAT
A_15_P437075	TAAAGTAACCCACTACGATTGGAGCAAGCACACCAGGAATGGTCCCAAAAGTGTTTGTGA
A_15_P443275	CTCTCTCTTTCTTTAGCTGACCATTAAACTGAATGAGTGCAGGAGTGTTTGAATGCCCAC
A_15_P455070	GCTCTCTGTCCTTATCATTTATTATTATATAGTTATAAACTACAGGTGCTGACGTGCATC
A_15_P455705	GAAAACTGAAATGTGTTTTCAGTTTGAGTTTAACAACCAAACCTACTGTTTCGGTGAGGT
A_15_P469045	GTTCAAATCTTCGATGCTAGTTTTGCTACTTCTGGCCTGAGTGGATACTGAGCTAAGAAA
A_15_P489482	AGAGTCTGCACAATGTCATTGTTGTCGGGAATCTGTTCAGTGGAGTTCTGGTTAAACACT
A_15_P514397	GATGCTTCTCCTAAATAATGCTTATAGAAAACCATGTCTCTCTCTGCTCCAAAGCCCTAG
A_15_P516667	TGATAAAAACAAAATGCTATTGGCTGTTTTTCAAAAAAGGGGAGGGGCTACTATATGCCC
A_15_P521067	TTCTTCGCCTCCCATTGGATGCATATGCAGAATCTAGTGCTACTATGATTCCAGAATCAT
A_15_P533797	TCTGTATATGTTCCACCCCGTAGGTTTATTTCATGCTCAACATTGGTCAGGTTCACTTTG
A_15_P535007	ACTTGTGAGATGTTCACAGTATCATGAAGTTTAAGGGCTGGGGCGCATGTAAAGATTCAC
A_15_P548002	TTGACAATGATCCTATCAATGATCTTCTTAACCCATGGAGCAGAGGGGTCCAGACAGATC
A_15_P549462	GAATGCTAAAAACCTGTAACTATTGACTTCAAATTGTAGGAAATACTAATGGTAGCCGGC
A_15_P550092	CATCTTAAAGTGATCGGGCAGAGATGTGGCATAAAGCATTGGAGTTCATGAAACATCATG
A_15_P553667	GCAGTAAAAGCAGCAACATGCATGTTCTGGAAGTCGCATTTTATTTTAAGGGGGAGAGGC
A_15_P559632	TGTCGGTCAACATGTGTTAAACACAACATGTGTCGGCTACCAAAATAACAAATGTTCAAA
A_15_P571112	AACAGCATATAGTAAAGTCTTCATCCGATGAGAGAACTGGATCGGGTGAAGGAAAGCTGG
A_15_P582287	CATGCACAATACAGCGTATTTAGTCGTTTTTGCATATACACTCATGACTCAAAAGTGATT

## Sheet: mouse_probes_PM
A_30_P01019049	TTGAAAAATCTTCATAAACTCTAACCCACTCCCGTTTATCCCACTCAAGGTCATCAAATT
A_30_P01019207	TAAATGAAGGAAGGAAGACTCTCCCCAGCCCATGAGAGAAGATGGAAAATTTGGACAGTC
A_30_P01019455	GGAGTGGGCGGAGTGGGCAAGGGCCGGGGGTGGAGCAGGCAGCCGGCGGTTATCTGCTCG
A_30_P01019499	CTGTATAAACCGGTGGACGGCAAGTTAGTTCCTTTTGATTTATAAGCCTCAATGTCACCG
A_30_P01020827	TTTTCTCCACTGCCCACAGGAGAGAGAGGCAGGGTTTCCTAGTTCCTGGAGGAGAAAAAA
A_30_P01021651	AAGAGTTGTTGCTTCAGAGAAGGGTTCCTGGCATAGCCAATGATGAGACTCCCAAAAACA
A_30_P01022497	CTGGCACAGGTCCTTGGCTGGCACTGGCACAGGTCCTTGGCTGGCACTGGCACAGGTCCT
A_30_P01022860	GAAAACTTGGTTTGACATTCTGAATTTAATATTAGTAATAAATCTTAAGATGTAAGGAAT
A_30_P01023571	ATTCAACGTCAGAGAATTCACACTGGAGAAAAGCCCTATGCTCGGGAAGGTATTTCAATT
A_30_P01024912	CTGTGTGCAACCAAGTTGTAGAACTGAGAAAGCCAGAAGGACATGGAGAGGGAGCCCCCA
A_30_P01024936	TTTTCTCATCTGATGAAGTCTTCCTGAGTACCTACCCTTCAAACTAAAGGAGCGCGAGCT
A_30_P01025940	CTAGAGTTTTCAGTCATATTCAAAGACACACAAAAAAATCATAATAGAGACAAAATCCTG
A_30_P01026237	CCTAAGTGCAGTCTTTTCTGTAGTCATGCATATTTCTTTAGATGTAATGCTTTTTAGCTC
A_30_P01026872	GAAGGAAGGAGTCTATCACATCATCTCTCTGTCCACAGGCTTTCCTTGGGGCTTATGAAG
A_30_P01027425	AGGAAGGAACGATATCCAACTCTTTTCTCTGGTGCTTATTTAACGGGTGACAGCTGTCTC
A_30_P01027435	TGGCACTGGCACAGGTCCTTGGCTGGCACTGGCACAGGTCCTTGGCTGGCACTGGCACAG
A_30_P01027556	GGATCTCTTGGGATGGGGTTTCGTTTTATTTTCATCTTTCTGTGCATTTCTTAATGTCTT
A_30_P01027678	AGAACCTGTGTATCGGATCCTAACTAAATCAAAATGTTTGAAATCAGAAGATCATGATCG
A_30_P01027981	CCAAAGGGAAAGAGCGCGTCCAAGTGAGATGTCAGTGATTGGAGGCAGGTGATGTCGACA
A_30_P01029348	ATGAGGACTTGTGACTTTTATCATGAACATGATGACCACGGGTGCCTACAGTTCCTCTGT
A_30_P01030241	AAGACATTAAACGAGAGAATGCTCCTGTCCTTCTGCCTGGTGGTGTTTGTTTGTACCTCA
A_30_P01030455	CTTTGTGCTTCTCCCTGTGTGCTTGTGTGTGCCACAGTGTGAGTGATCATGGGGGCATCA
A_30_P01031195	AAGTCTACAGAAACAACAGAGCCTGTGCCCCTCAGGGATTAAGATCACAAATCCCACAAT
A_30_P01031652	CTCATTGACCTCTTTCACTGCTGGTTTTTGCTGTTGCTGCTGTTGGCTTTGTTTTCTGTC
A_30_P01031679	TCTTCTGCCGAAGACACACCACCTCTTCTTGGCTGCTTGACAGAGCTGCTTCTGTGGCCT
A_30_P01032290	TAGAAGCTAGGCCTTCTGGGTTCCAGAGGATGAGCCCAGCATTCCCCACTCCCCCACGCA
A_30_P01032458	ACAATTGCTTTCCCTAATTGGTGTTATTCAGAGGATTTCTCAAAACCTCATGTTCCTTAC
A_30_P01032612	GGAGCTGAAACAGAGCACGCCCCCCTTTTTCCTCACTGGTCTACTCCGATGATTGCCACA
A_30_P01032885	ATTGAGCTCAGCCTCTCCTGGCTACAGTCTGGTTGTGATGCAGGCAGGCCTCGTGGCCTG
A_51_P100997	ATTTTAATCTAGGTTCTTCTAATCTAGCATGTATCTGTGCCCTGTGTCAAGTGAGCTAGA
A_51_P154679	TTTTTTCTGACTTTTCTACCAAAAGGTGTGTATTGTTTTCTTTATATTTTTATTCTTATC
A_51_P156144	CAGCTTACCTGAGATGTGCTCTACTGTGTATCTATATTTTGTATGGATGTTTTATACTGA
A_51_P157524	AAGATTTACAGTAACGAATGAATTCCTATATAAAGATTATTTTTATACTTTTTTCAACAA
A_51_P177432	TTTCAGAATTTGAAAGAAACCACTCAGCTGAAAAGAACCCTCCTGCCTGCATCACACAAC
A_51_P193296	GGAGGTCTTGCTGGGTTCGGGGCCTTGTATTGTGACCGAATGTATTCCCCTCCCAATAAA
A_51_P201751	TATATTGTGATATGGGTCCTTGGCTTCATCCCTTTCTCAGGGATCCTTTATTCATACTAT
A_51_P211423	GATGCTAGAGACCTATCGGAATCTCTCAGCTATAGGCAACTACACCAGGAACAATGTGAA
A_51_P227077	TGCTGCCACATCCAATCCCGCTTTTGTCAATTGCTGTATGTCCTCAAAAATAAATGAATG
A_51_P247694	CCAAGGGGGAAAAGGGAGAAAAAGCAGCTCTTCCCACGACGTCTGTACTCTTATGGGACA
A_51_P250993	GATTATTCATGCTGACGTAAAACCATATAAATGTAATGAGTGTGGGAAAGCCTTTAAACG
A_51_P277088	TTGGCCAGCTGGAATATCTGCTTCTGTCCAACAACCAACTGACAATGCTCTCTGAGGATG
A_51_P318381	TAGAAACTCACAGACTGAGGAACCCCACCCGTGATGTCATTTCCCGGAGGTAACCAGCCA
A_51_P334281	AAATGCAGAAGTTCAAAATGTGGTCCTTTCCATATCTTCCTCAGGACCCCTTTGAGAATA
A_51_P399472	TGGCCTTGAGGAACTAATTGAAGGTTGACCCTGACATGCTGGAAAATAAACCTTTTGCTT
A_51_P412270	TTCCAAAGAAGGAAAGATTAACATTGAACTTGTTTCTGAAATGAACATCATGTTGCACCC
A_51_P433000	TTATACCTCTGGCTGACCTTCATTCATCTTGCTTTGGCCTCTGAAGCCCTAGAATTACAG
A_51_P509961	ACCAGTGGGAAGACAGGCGCTTCAAGTTCTCAGGACCACCTTCCTTCCTGGGTTGGACAT
A_52_P1135722	ATCTTCCGCAGGACTGTATTTTGAGCCTGAACCAACGTCTTCCACACCCAGTTATTTTCA
A_52_P212756	TTTTTTCTTTGACTTTTAAAAAATCTTTCTAGTCTGAACTTTGATAAAACTAACAATTGG
A_52_P233335	CAGCTCTTTAAATCAAGTTATTAACAAGCATACGTATAAAATTTGAGGAGCTTCCAAGGC
A_52_P236705	CTGAGAACTGTGTGTTTAAGTGTATATGTTGTAAGGGTTAATTCTTATTACTTGGTGACC
A_52_P238902	GACAATAATTGTTCCATTATTTCATTATATTGATATTTATTGTAAAATCAATAAAAGTTT
A_52_P262676	ACGATGTGGTAAAGCCTTTGCAAGAAGCAGTGGTCTCCAATGTCATAAAAGATCACATAC
A_52_P268231	ATACTGGAGAGAAACCCTACAAATGTAATACATGTGAGAAAGCCTTTTCACAACATAGTC
A_52_P28057	TTTGCATGTTCATCTAAACTCCGAAGTCATAAAAGAACACATACTGGAGAGAAACCCTTT
A_52_P311313	AAGCAGAAAAGAAGTACTCTAATAAACAGAATATTCTCAGATATTATTTTATTCTATCTC
A_52_P312371	ACACATAAAAGAACACATACTGGAGAAAAACCCTTTGAATGTAACGAATGTGGTAAATCC
A_52_P400857	GAAACCGTACAAGTGTGAAGTATGTGGGAAGGCCTTTCATGTTCCATCATCACTTTCTGA
A_52_P401475	ATTTCTAATGTCATTTTTAGAAAAATTTTATGCATATAATCAAATATGTAATCTTTATTT
A_52_P418795	AAGAGTGTAAATGGAATCTGAAGCAGAATTCTCCCTCTCAAAATGTTTTCGAAGAATGTG
A_52_P478629	CTACAGACGCATCCAAATGTGGATAAAAAACTTTTTACTGCAGAGTCTCTCATTGGCTTG
A_52_P514107	AGAAGGTAACAGGGTATGTTAATTTTCAATTATAAGTTTATATAAGAAATAAACTCTTAA
A_52_P593337	ATCAAAGTTAAAAACATTTACATAACGATTAGTGAACAATTATAGATGAAATATCTGTCA
A_52_P627085	ACTGCTTATAATATATAGGTAAGTTAATATTTTATACAGTATCTTAATTCTTACTTATAT
A_52_P628117	GCTCTTTGAACATGGTATCTTTAAATATATATTTCATTTTCAATAAAAGTACACTGCTTC
A_52_P629037	GAGCTATGCTCATGTCGTGTTGAGGAAAACAGACATTGGAGAACTCACGGAGGATGGAGT
A_52_P654965	ATGATGATGATGAAAATAAAGAGGAAGCAGAAGTCAAACCAGAAGTAAAAATTTCAGAGA
A_52_P694988	AATCACATAGTCTCCAAATACACAAAAGGACACATACTGGAGAGAAACCTTATGTATGTA
A_55_P1952901	ATGTGTATGGGTGTTTTGCCTTCATGGATATCTGTGAACCATGTGTGCAGTTCCCACAGA
A_55_P1953361	GTGTGTGTGTGTGTGTGTGTGTGTGTGTGTGTAGAGTTTAAAGACTATAATTGTAAAAAA
A_55_P1953866	AATGTGTGTGTGTGTGTGTGTGTGTTGTAACTTTCCTGTCTCTATCACGTCTTCCCTTGG
A_55_P1954161	GTCCTAATCTATCAAATCATTGTTGCCTCTCATACCAAAATGTTCTTACCCACTGTCCTT
A_55_P1955891	TGTGTGTGTGTGTGTGGTGGTGGTGGTGTTTTGAATAGATTTGGCCTACACAGACTCATA
A_55_P1959152	AGTGGTCTCAGATATCATAAAAGAACCCATACTGGAGAGAAACCTTATGAATGTAATCAA
A_55_P1959164	TGTGGTAAAGCCTTTGCTATATCCAGTCATCTACAATGTCATAAAAGAACCCATACTGGA
A_55_P1960018	GAAAACTGAGTGGGTTGTGTGTCTCTTCCTCAATGATAATAAAGGTCTATTTGCAAGCCC
A_55_P1961302	CTCTGGTGTGTCTGAAGACAGTGATGGTGTACTGACATATATGAAGTAAATAAGTAAATT
A_55_P1962454	GAATGTAAACAATGTGGTAAAGCCTTTTCAAGAAAGAGTGTCCTCCAAATACATAAACGA
A_55_P1964038	AATGCTGACATCATCTTCTGACCTCTCTGGGCACCAGCACACATGGAGTGTTTATACATA
A_55_P1965273	TTAAATAACTTTTATATTTAAGTATCTCCTTTAAAATAAAATTGTTGACTAGATACATCT
A_55_P1965728	ACCTGATCCTTGAGAACTTACTCATGTGTGTGTGTGCAGACAAGCTGGTGAAGACCTATA
A_55_P1966537	TATGGCTATGGTGGCCTAGGCTATGGCTATGGCTGTGGCTATGGTGGCTATGGTGGCTAT
A_55_P1966583	TAAGGAACTTGTCTGTATTTGCATTGGTAGGTGTGTGTGTGTGTGTGTATGTGTGTCTGT
A_55_P1966734	ACTTTATCATTGGTGTGTGTGTGTGTGTGTGTGTGTGTGTGTGTATACAGGCATGTTTGA
A_55_P1967015	AGCCTTAGAGGGTTTGTTTTTGTTTTTTGTTTGTTTGTTTGGTTGGTTGGTTGGTCTTTT
A_55_P1967133	GTGTGTGTGTGTGGTGGAAGAGAATGATTTCTTTGTATCTCAAAAGCAAAAACGTAATAA
A_55_P1968863	CCCTAGGTTAGTTGGCATACGCCTAGGGGTGTGTGTGTGTGTGTGTATGTGTGTGTGTGT
A_55_P1972018	AAAGGCGGCGCTAAGCGCCACCGTAAGGTTCTCCGTGATAACATCCAGGGCATTACCAAG
A_55_P1973779	GATCTGATGCCCTCTTCTTTTGTGTCTGAAGAAAGCAATGGTTACTCACATATAATAAAT
A_55_P1974542	TACGCTGCCTGGATATTTGTGTGTGTGTGTGTGAATATTTAATGGTGCTCTGTGACTGTT
A_55_P1974961	AATAATTTATTGCTTTATATCCTGTGGTGTGTGTGTGGGTGTGTGTGTGTGTGTGTGTGT
A_55_P1975660	TAAGGCTCTAACACATAGACAATAGTGTGTGTGTGTGTGTGTGTGTGTGTGTGTGTGTGT
A_55_P1975947	TGTCTCTCTGTGTATGTGTGTGTGTCTCTGTATGTGTGTGTGTGCCCAGTGTTGTAACAA
A_55_P1977812	TGCACAGAGAAACCCTGTCTCAATCCCTAACCCCAGAAAAATAAAAGAAATGATGGAGAG
A_55_P1977895	GGGTGGGTCTTCCTACCTCCCTGTTATTCTGTAAATGCCCATATAAACATATTCAGAAGC
A_55_P1980401	TTAGATGATTTATCTGATAGATGAGGCAAAAATTATTAAAAAATACATTAAAATGTCTTT
A_55_P1981210	TTTATATTGACTGTATGTTGAAATAATATTTTAGATATATTGGGTTAAATAAAATCAATT
A_55_P1981519	TGAAGACCTGAGTTTGATTCCCAGAACCTGTGCAAAAATAAAAATGAAAATGAAACGGGA
A_55_P1982234	CCCTATAAATGTGAACAATGTGGTAAAGCCTTTAAAAATAGTTCAAATGTCACTCGACAC
A_55_P1985159	CTTTACATATATATATGTATGTTGGTGTGAGTGTGTGTGTATGTGTGGGTGTGTGTTGCA
A_55_P1985298	AAGCCCTGCTGCTGTCAGTCCAGCTGCTGTGCTCCTGTATGCTGCCAGTGTAAGATCTGA
A_55_P1986552	GCAAGAGCTTTTGAGGTGTGTGTGTGTGTGTGTGTATACATATATGTGTGTATATATATA
A_55_P1986691	AGACATCATTAATTACACTCAGTGGGTTACCCAAACCAAACCAAACCAAACCAAACCAAA
A_55_P1990538	CAATCATTTTTCTTTAAATGTTTAATTTGTTAAGTGTAGAAAATAAAATCTTGTTCTGTT
A_55_P1990874	ATCCAACCAACCAACCAACCAACCAAACCAGAGGAGAAACACAACTGTGGAGTAGTGAAA
A_55_P1991004	CTCTTCGGGCAGGTGGATATATGTGCAAAAGAGCACTCATACATTAAATAATAAATACAA
A_55_P1992680	TGTGTGTGTGTGTGTGTGTGTGTGTGTGTCTAGAGCCTGTCTCTTTGAATCTGGAAAAAG
A_55_P1993049	GGATTCTACTCAAAAGACCTAATTATTGAAGCAATTAATACCTGCAACACCAACACCTGA
A_55_P1993517	GACTTTTTGAATTGTAAATATGTGGTTTTATTAAAATAAAGTCATGTAAAATTGTTACTT
A_55_P1993719	TAGTATTTTTCTATTCTGATCATGAAGCAAACACAAAATTTTTAATAAAAGTATTTTCTG
A_55_P1993733	TGTCTCCTTCCCCAGCTTTAAGAACACACATGGTATGCACTCCCTGATAAGTGGATACTA
A_55_P1994027	ATTTGGGGTGTGGCTGAGGGGTTGGTTTGGTTTTTTGTTTTTGTTTTTTGTTTGTTTGTT
A_55_P1994603	TCTCCGTGTGTGTGTGTGTGTGTGTGTGTGTGTTTCAAGTGATTTCTCAAAACGTGTATG
A_55_P1995354	CACACATGTGGTACACAGACATAGATGTAGGCAAAACACCCATACATCTAAAATAAAAAT
A_55_P1995745	ATCGAACACATGCAGGAGAGAAACAGTATGAATGTAACCAATGTGGTAAAGCTTTTAAAA
A_55_P1995768	GCACAAAGTGGTACTCTCCAAATCCATAAGCGAACACATACTGGAGAGAAACCCTATGAA
A_55_P1995774	GAATGTAAACAATGTGGTAAAGCCTTTGCAGTAAGCTATACTCTCCAAATCCATAATCGA
A_55_P1995836	TGGTAATCTCAAAAGACATAAAAGAACACATACAGGAGAGAAACTCTATGAAGGCATCTA
A_55_P1995892	GGTGGCCTCCAAAAACATAAACGAACACATACAGGAGAGAGACCCAATGAATGTAACTAG
A_55_P1995902	AAATGCTTTACTGAAAAAGGCCATCAGAGAATTCATACAGGAGAGATACCTTACAAATAG
A_55_P1995996	CGAAAATCCCATCTTGGTATTCATCAGAAAATTCATACAGGAGAGAAACCTTACAAATAG
A_55_P1996008	CATTTGGGAAGAACATACAAGTGAAGACCATTTTCAAAATTCTAGAAGTCATGGAAGGTA
A_55_P1996088	CAGAAGAGAAACCCTATGAATGTAACCAATGTGGTAAAGCCTTTGCAAGAAGTGGTGACC
A_55_P1997300	CTCTATTATGTTTGTATCCCATATGTATGTGTGTGTGTGTGTGTGTGTGTGTGTATATAT
A_55_P1997501	GAGAGAAACTGTATGAATGTAATGAATGTGGTAAAGCCTTTGCATATCATACTAGTCTTC
A_55_P1999232	AAAGTTTCTACATCTTCTGCTGGAATGGCAAACTGTGCTGTGTGAAGCCCAAGAATGTGC
A_55_P2001168	GAGAGAAACCCTATGAATGTAACCAATGTGGTAAAGCTTTTATACATAGTGGTAATCTCA
A_55_P2002732	CGTGGCAGATTCTTTTCCTTAGAGATTTATGTTTTATAGGTTCTGTTCATCGTAATTCTG
A_55_P2005315	GGGTTATTGGCCTTTTTCCAAGTTGTGTGTGTGTGTGTTTAAATAATTTAGACATAACAG
A_55_P2006662	TCGAATACATACAGCTGAAAAACCCTATGTATTTAACCAATGTGGTAAAGCCTTTGCAGG
A_55_P2006861	TCACTGTGCATCGCCCACTCCCGAAGTAGCATGGAGATGGAGGGCATCTTCAACCACAAA
A_55_P2007205	CGAAACAGCCATCTCCTAACACATAAAAGGATACACACTGGAAAGAAACCCTATGAATGA
A_55_P2007991	CGTCCATTTACACCTTCCCCACCATTGGAAATAAAGGATATGTTTACTTATTAAAGTTTC
A_55_P2008297	GTAGATGGATAGATGGGTGTATGTGTGTATGTGTGTATGTGTATATGTATGTATGTATGT
A_55_P2010936	CTCTTCTGGAGTGACTGAAGATAGCAACAGTATACTCAAAGACATACGATAAATAAATAC
A_55_P2011151	TAGGAATCAGTTGTTTTGTGGCTGTAACAAAAAGTGTGTGTGTGTGCATGTGTGTGTGTG
A_55_P2013396	AGTTCTCTCCGAATCCATAAGCGAACACATACAGGAGAGAGACAATATGAATGTAACTAG
A_55_P2014640	GTGTGTATGTGTGTGTGAGACTTAATAACTTCTACTTTCTGAGGTTAGTCATGTATAGTA
A_55_P2014720	AAAGGCAAGATTTACCAATCCTCTGGCCCTCCTTCAGATGCCTAAGAAATGAACACGTGA
A_55_P2016004	GAAAAATGAAAAACCAACCAACCAACCAAACAAAAAACAACCTGTGTCTGGCCAGACCTG
A_55_P2016287	CATTTACAACCTAATGACTTTTGTATTTTATTTTTCAAAATAAAAGCTTAAATGTGAAGC
A_55_P2017709	CTGACTCTTTAATTAGTCTGGGAGCTGAACAGGAATGTGTGTGTGTGTGTGTGTGTGTGT
A_55_P2018611	TTATTTACAGAAAAAAGCACATGTAGCTTTAAACAAAACAAATAAAATTCTTATCACAAC
A_55_P2020572	TGTGTGCACATACACACGTGCACATGTGTGTGTGTGTTCGTGTGTGTGTGTTAATATGCT
A_55_P2020736	GTTGATTTTATTTATCAGTTTATTTTTCTATTTATTGTTTTAAATGTAACTTAACATATT
A_55_P2024600	TCTTCTGGTGTGTCTGAAAGCAGCGACAGTGTACTCACATACATGAAATAAATCTTTTTT
A_55_P2027012	TTATACGTCTCTCTGTGTGTGTTTGTGTGTATGTGTGTGTGTGTGCCTCTGTGTGTGTGT
A_55_P2027836	GATGTCCTTTTCTAGTGTGTTTGAAGCCAGTGGCAGTGTAATTACATACACAAAATAAAT
A_55_P2028243	TTCCACTTCCTACGATCAAAACAAAAACCCTTTTACTGTGTGTGTGTGTGTGCACTCGCG
A_55_P2028570	GCCCGTGTGCATGCACATGTGTGTGTGTGTGTGTGTGTGCGTGTGTGTGTGTGTGTTTTC
A_55_P2028804	AATTTTTAATATTTTCATTAACTTGACTAATTAAACTTTATGTGAATAAACTTTGACTCT
A_55_P2028832	TGTTGCATTTAGTTCTAAACATTCCTACCAGCATGGAAATTTAACCCATTTTAGAAAAAA
A_55_P2029061	CATAGACCAATGGTCCAGTTAAAATAACTGTAAAATCAGTGTGTGTGTGTGTGTGTGTGT
A_55_P2029235	GTAGAGAAAATTTTTAAACAAACCCTCCAGGTGTGTGTGTGTGTGTGTGTGTCTTCCTCT
A_55_P2033105	CACACAGAAATCCAGCTACACAGAGAAACCCTTTCTTGATAAAACAAAACAAAACAACAA
A_55_P2034784	ATACAGAGGAAGTAACGTGTCGCTGCTACTCTTCCATGCCCAGTGCCAGGAGCGACGGTA
A_55_P2034796	GAAACCTTACAAATGTGATGAATGTGGCAAAGCCTTTTCACTCCAAGGTAATCTCAAAAT
A_55_P2035087	ATGTATATATGTATCTAGGAAGGCAACTGTGCTGAATGTGGTGTGTGTGTGTGTGTGTGT
A_55_P2036967	TTCTTTGGAGAACTTTGATAAATGGATAAAGTATTTATAATTTATTAAAAAACAGAAGGA
A_55_P2037066	GGAGAGAACCTTACAAATGCAATGAATGCGACAAATGCTTTAGTGACAAACACAGTCTGA
A_55_P2039349	GTAGCAGAAATTGTCTCAAGTGTCTCTCTAATCAGAAACAATAAAGGTCTCCTTGGATTC
A_55_P2040583	CTGAGCCATCTCTCCAGCCCAAATTTTTAAAAATACTTTATCATACCTGCTAAAATTCCT
A_55_P2040878	TATCCTTTAGAGTTAGAGATTTCAAAGTGTGTGTGTGTGTGTGTGTGTGTGTGTGTGTGT
A_55_P2041966	TTGGTTCAGCCATGTCTCTGGGTGGTCATCGGGGAAGTGCAAACATGAAATGCTGTGAAC
A_55_P2042121	TTTTAAGAAGTTGTAACTTTTTGTGTCTTGTCATGTAAAAAATAAATAAATATTCTAAAT
A_55_P2042993	TATTCTAGCTAAGTGGCAAGTGAGTGTGTGTGTGTGTGTGTGTGTGTGTGTGTTACATCT
A_55_P2043117	GTGTGTGTGTGTGTGTGTGTGTGATATGTATGTATATGTGTTCTTTATTTGTAAAAGTGG
A_55_P2044364	ATAATTCCCTTCATTGCCTGCATGTAGGAAGTGTGTGTGTGTGTGTGTGTGTGTGTGTGT
A_55_P2044369	ATAATGTCAATGTGTGTGTGTGTCTATGTTTATTTCCTACAGAAGAAGAGGTAGCTTTGT
A_55_P2044468	GCACCTAGGGAAATGGTTGGGTTTTTGTTGTTGTTGTTGTTTTTTGTTTGTTTGTTTTTG
A_55_P2044992	TTTTTAACCATGGCAAAGCACCTCATCCATGCAGCCCAGCAAGTCCGCGAGGGGCTGGAT
A_55_P2045163	GTGTGTGTGTGAGTGTGTGTGACTCTTCTAAAACATTCATAATGCAGTCATGTTTATTTT
A_55_P2046253	CAGAAATGGGAAAGAGGCCAATCATGATAGTGTGTGTGTGTGTGTGTGTGTGTGTGTGTG
A_55_P2046368	GTCATTAAATCTTGTCACATATTCAATATTAAAATACTAAAATAAAAGTCATAAATACCC
A_55_P2046661	ACATATACCGCCCATGCAAATGGCCTGAGCAAGTGTCTGCCCTGCGGAGTCTGTGATCCA
A_55_P2047285	ATTCACCAAATGGAGCCAGGGGCTGGGCTTCTTGTCTCAACAGCAGGCTCAGCTGCAGAA
A_55_P2049976	CAGAATATGGACGCACCAAAGTAGTTCTAGACCACAAGGACTATTTCTTATTTAGAGATA
A_55_P2050488	CCACCTGATGTTTACGTGTGTATGTGTGTGTGTGTGTGTGTGTGTGTGTGTGTGTGTGTG
A_55_P2050628	TATTAATCCTCACACAAGTTTCTCCATCTTCCCTCCTTTCTGCAATAAAGGTCCAAGTGT
A_55_P2052555	AACTTGCCAGAAAATTGTGCTACAGTGTGTGTGTGCGTGTGTGTATGTGTAGTGCTAGGA
A_55_P2054332	CAGAGACTGACTCAGAGAGCCAGAGACTGTGTGTGTGTGTGTGTGTGTGTGTGTGTGTGT
A_55_P2054728	TTTCATTGTTAAAATAGAAATTGAGTTGGTGTGTGTGTGTGTGTGTGTGTGTGTGTGTGT
A_55_P2055482	TGTAAGTACTGTAGCAACAGGCTCCTAAAACATAAAATTAATGAGGGTTGGGGATATGCT
A_55_P2055844	TAAAAATAATGCATGTGCACTTTAGAAATTTTTGAAAATAAAGATACATGAAAGAAAGTT
A_55_P2056280	ATTTTACCCTTGAAGCCTTGTTTACTGCCTCTGTGTGTGTGTGTGTGTGTGTGTGTGTGT
A_55_P2056995	AGTGTTCCCATGTGTGTTGACATGGTCCCTGTACCCAGATATGTCCTTCAGTAAAAAGCT
A_55_P2057132	GCAGGTGTGCACATGTATGTGTGTGTGTGTGTGAAGAATGTACATAGGTAAAGGGGAGCG
A_55_P2057212	TTAAATAGGTATGCTCATTTCAACATTCTTTATTAATAAAATGTATTTCAATGTCAAAAA
A_55_P2059085	ACCCTACAAGTGTGAAATATGTGGCAAGGACTTCCATTATCCATCATTACTTTCTTTTTT
A_55_P2060707	GACAAAACCAAACTCAGTGACTATATATGTATGTGTGTGTGTGTGTGTATGTAAAAGTGT
A_55_P2062714	CTTCGATTACATGAAAGACGACATACTGGAGAGAAACCCTATAAATGCAATCAATGTGGT
A_55_P2062911	AATATATGCAGGAACTGACTTACATCGAAATTGTGTGTGTGTGTGTGTGTGCGTGCGTGC
A_55_P2063166	GCCTGTGTGTGTGTGTGTGTGTGTTAGTATTAACAGAAAATTCAGAAAGGTTAAAAATGA
A_55_P2065829	GCTACACAGAGAAACCCTGTCTTGAAAAGTAAAAAAGGTTTATATCTCTACAGATAGGAT
A_55_P2066792	TCTCTGTGTGTGTGTGTGTGTGTGTGTGTGTGTGTGTGTGTCTGAACTTTGCCTTTGAGC
A_55_P2067952	TGATTATAAAGATGTGTGTGTGTGTGTCTGTGCATGTGCACATGTGCACATGTATGTTAA
A_55_P2068496	TGTGTGTGTCTGTGTGTCTGTGCCTGTGTATAGATTTGAAAGACTCTTCACCTCTAGCTC
A_55_P2071863	GACATTAAAAAATTGTTATGTTAGAAGGGAATTCTGTGAATATAAACAATGTGAAAACTC
A_55_P2072110	GTATTTGTGCAGTATTTTGTCTAGTGTGTGTGTGTGTGTGTGTGTGTGTGTGTGTGTGTG
A_55_P2072403	TTCGGGGTGTGTGTGTCTGTGTGTGTGTGTTGCTTACTAGCTATGTGAACTAACCTTTGT
A_55_P2074982	TAAGGGAAAAAGTATATTTTTGTTAAAACTTTCATGAAAAAATAAAATATATCCTTGTCG
A_55_P2079388	ATTGCATCCCTGAGAGTGGAATGACTCCTTGTGGAGTTGGTCCTGGTCTGGGTGCAAACA
A_55_P2079506	ATGCCAAGGGAGGCCAGAAGAGGGCGCTGGATCCTTTGGAGCTGCAGTTACTTGATGGTT
A_55_P2082614	CCAACTCAGAGATGTGTGTGTGTGTGTGTTTTAGAAGAAAGATTATTTTATAGTTCCAGA
A_55_P2084251	CAAAATGCTAGATTTAAGTCCCTTTTGTGTATGTGTGTGTGTGTCTGTGTGTGTCTGTGT
A_55_P2084348	GCATGTGTGTGTCTCTCATTTTTGAATTTCAAAGAAGAAATCGTCTCAGGGATATTTCTT
A_55_P2088296	AATGAATGTGAGTGTGTGTGTGTGTGTGTGTGAGAGAGAGAGCGAGCTATGAATGAATGT
A_55_P2088315	CCCAACTGTCTGCCCTTATGTTCTGTTGAACAATAGGAAACTTATTTCCAAATTTATTTC
A_55_P2089125	AGAAACCCTATGAATGTAATCAATGTGGTAAAGCCTTTTCACATTCCAGCTATCTTCAAA
A_55_P2090441	CTGCACCTTCCCCACCTTGACAGAGTAACGCCTCTGAAAGCAGGAGCCCAAATCAGTTAA
A_55_P2091060	TCTGAGCGAAGCATTTCCTTCCCCGAAGTGCCCAGGTCTCCAAAGCAGATACCCAGCTCA
A_55_P2091153	TGTGAACAACCAGCTCCTTCCTCTTCTCATCAGCATCAGCATCAGCAGCAGCAGCAGCAG
A_55_P2091350	AAAGTTTCAAACACGTACGGAACAGATTACGTCCAAAATCTCAACCTACTACAATGCTAA
A_55_P2094626	ATACCCTTAAAGCATCCTGTGTGTGTGTGCGCGCGGTGTGTGTGTGTGAGCGAGTGAGTG
A_55_P2095181	CCTTTCTGGACTCTTGTGGTTTTGTTTTGTGTTTGTGTGTGTGTGTAAAAAAGTTTTGTT
A_55_P2097161	CTAGTTCTAGTATAAGCGCTGTCTATAGCAGTGTGTGTGTGTGTGTGTGTGTGTGTGTGT
A_55_P2097474	GTGTGTGTGTGTGTGTGTGTGTGTGTTTATGAACAGTATAGGTTTTAAAAGAACAGTATT
A_55_P2097814	AACGTCTGCCACCTATTTGAGGCCCAAATCTGATCACTCACCAGAAGTGGATAAACTCTT
A_55_P2098076	ACCATCTCAGTTTTTCACACGTGTGTGTTTGTGTGTGTGTGTGTGTGTGTGTGTGTGTGT
A_55_P2099890	ACACACTGCTTTTCCTTGTTTAGTGAGTGTGTGAGTGTGTGTGTGTGTGTGTGTGTGTGT
A_55_P2100281	TGCTGCTTAGAGAAAAAGGAAATGCCCGTTCTCTTCGTGAAGTAGCTGTGAGTATTCTGG
A_55_P2102365	GTGTGTGTGTGTGTGTGTGTGTGTGTGTGTAAAAATGTGTATTTAATCTGTATTATTCTC
A_55_P2103412	TAAGGTGTGTGTGTGTATATGATCTATGTATGGTGGGGAAGCCTGTTTCTGCCCTTCAAG
A_55_P2103541	TTGATCCTGTGTGGTTTTCAACAGCCACAAGTAGCTAAGACTTTCACAAGGTTAGAGTAA
A_55_P2109589	CTGTATTTACATATACTTTATGTATCAAGTGTGTGTGTGTATGTGTGTGCTTTTAGCTCC
A_55_P2110537	AGAATTGCAGGAAAACACAACCAAACAGGTGAAGGAATTGAACAAAACCATCCAGAATCT
A_55_P2110743	GTTCCAGGACCGCCAGGGCTACACAAATAAACCCTGTATTGAAGAAGAAGAAAAATTCCA
A_55_P2112360	AGCAGCAGCAGCAGCAACAACAGCAGCAACAACAGCAGCAGCAGCAGACCCCAGGCATGC
A_55_P2112424	TCTGTTCCCTCAGGGCTCCAGAGTGTGTGTGTGTGTGTGTGTGTGTGTGTGTGTGTGTGT
A_55_P2112609	ACTGCGCTTCCATATCCTCGGGCCCCCAATACCTTAATTTTACGTAGTGGAGTGAAACTG
A_55_P2115458	GTGATGAGATTTATGATTTTTGTGTCTGTGTGTGTGTGTGAATCATCTGTATCTTCTCTT
A_55_P2116674	GACTAATTCTAGTCTGTGTCCATGCACAAGAAGTTATGTGAGGGAACTTTAATATAGAAA
A_55_P2117130	AAGCCCTACGAATGTAAGCAGTGTGGTAAAGCCTTTGGGTGTCAAAGTGGTCTGCAATAT
A_55_P2117649	GATAGACTTTAAGAAGGACATAAGTAACTCCCTTAAAGAAATACAGGAGAACACAGGTAT
A_55_P2117731	ACGACACTATGAGAAAGGTTGTGTGTGTGTGTGTGTGTGTGTGTGTGTGTGTGTGTGACA
A_55_P2118619	ATATAGCTCAGTGGTAGAGTACTCGCCTAATATGCACAGGATCTTGGAGTTCTTCTGGTC
A_55_P2121349	CATAAACGAAGAAATACAGGAGAGAAACCCTATGAATGTAACCAAAGTCTACATTCTTGA
A_55_P2125149	TGTAATACTGTCTCCAAGAAATAAATAGAGCTGGAGAGATGGCTCAGCCATTACGCTCTT
A_55_P2125351	TTTTCAATGCCACCAACAAACTATGTTAAGAGAGGGGCGAGTGTGTGTGTGTGTGTGTGT
A_55_P2125820	AGCAACACTCTGAGTTTATTCAATGTGGTAAAGCCTTTGCATATCAGTCATAGTCAAAGG
A_55_P2126775	ATTGTCTCATTTTCAATAATACATGGGGGAATTTGATTCATAGAATTTAAGTCTAAACCT
A_55_P2127959	CCGTCTGCCCATCTTCAGCCGCTTCTCAGACTCTGAAAAATGAAGCAAAAAGATGCCAGT
A_55_P2131820	TTTTAAAATAAAATGTGCCCTTTGGTTTGGTGTGTGTGTGTGTGTACATATGTGTGCATA
A_55_P2133910	AAGTTTGATGTGCGCTCCTACATGCTCATTGCCTGTGCCATGCCTTACATGGTCTTTTTT
A_55_P2135701	GTGTCAAAAGACCCTTTCACAGGGATTGCCTAAGACCATCAGAAAAAATATATATTTACT
A_55_P2135980	TATGTGAATGTGTGTGTGTGTGTGTGTGTGTGTGTGTATGCATTTCCCTGGGAAATTAAC
A_55_P2136184	GTACTCTTGGAGAGGATTGTGTGTGTGCGCATGTATTTTGCAATAAAATAAAATAGTGTT
A_55_P2139886	TTAAAAATGTGAAACTTTATATACTTCAAGCTTAAAATTACTTATTAAGTGTAATAAAAA
A_55_P2140107	CCCATGATCCCTGAGCTGGTGCCTTCTGCCCAGTAATAAATGGTCTCTTCAGATTTCCTC
A_55_P2142376	ACCTTGTGAATGTAACCAATGTAGTAAAGCCTTTACACAAAGTAGTAGTCTTCTAACACA
A_55_P2143015	CCGCCCCGCACGGTGGTCATTTCAACTTCTGACGGAAGCTGCTCGCGCCCGCCCGTCGAG
A_55_P2144120	TTTTGTGTAATATGTAATGGTCGTATTAAAAATAAATAAATAAAGCCCAGAAATTTAATG
A_55_P2145775	CTGGTGGCAGGTACTTTTATTTGTGTATCCATCTCCCTGGTGCCAGATATTTTTTGAATG
A_55_P2146535	CCCTCTTCTGGTATGTTTGAAGAGAGCGATGGTGTACTCATATACATAAAATAAGTAAAT
A_55_P2146708	TAATTACACTCTCTAGAAATGTGTGTGTGTGTGTGTGTGTGTGTGTGTGTGTGTGTGTGT
A_55_P2149083	AGGTTTTGTGAATTCCAGTCGTCCTTTACGTGTCCTCACTGCTGTAGCAATTTCTTTCTT
A_55_P2154817	AAAGTACTTGCCGCTCTTGCAGAAGACCCAGATTCTGTTTCCAGCACCCACATGGCGGCC
A_55_P2156953	CATGCATAAGGCCTCCCTCTAATCCATAGCAGGAAAGAATGATGAAACTTAAAATAAAAA
A_55_P2157551	GAGAAACCCTATAAATGTAAACAATGTGGTAAAGCCTTTACACAAAGCATTCATCTCTGA
A_55_P2161675	CCACCAAGTCTTTTGAAAATAATTATGCCAGAGTTTTAAAAATGTGTGTGTGTGTGTGTG
A_55_P2161773	TTAAAATAGAGGGGCAGGAGAGATGGCTCAATGGTTAAGAGTGTTGGCTCTTCTCCTAGA
A_55_P2166513	CAGCACACCCCACCCGGAGAAGCGTTGCTTGGTTTCCTTATTTTCTTTTTAATTAAAAAA
A_55_P2171785	AGACTGACATAAGAGGTTTGCTACAAGTTCAAGGCCAGGTCTGGGCTATGTAGGGAGACC
A_55_P2173664	CAGTTCTGAAGTTTAAGTCAAGCAAATTTGTGTGTGTGTGTGTGTGTGTGTGTGTGGAGT
A_55_P2184676	TTTTGTGGGAGGACCATCTTCAGCTTCCGCAAGGGTCTGTGTCCCTGGTTGGCTCTGTAA
A_55_P2201676	ATTACAACCCCAGCCCTACCTCATCTGTGCAGAAAGACGCTGAAAGTGCAAAATGTATTG
A_55_P2289800	TTATGTGTGTGTGAGTTGGAGTGTGTGTGTATGTGTGTGACAGTCCTATTTTCAAGGTGT
A_55_P2292737	AATATATAGATTTACTATGGTGTGTGTGTGTGTGTCTGTGTGTCTGTGTGTAAAATCTCT
A_55_P2295671	CTATAAGGCATAGGATCTCACACTCTAAACCAGTGGTTCTCAACCTTCCTAATGGATCTC
A_55_P2296088	GAGAAATGTATGTTTTTTATTATGCTGTATTTTCTTTTTATTTTTTAATTATTGTTTATA
A_55_P2368098	TTAAGATGCCTTGGTCATGGTGTGTCTTATCGCAGCGGCAGAAAAGTACTGAATACAAGG
A_55_P2418082	TTCCTGAGTCCACAGCGGGGATGCCATTAGCCTTGCTCCCAAGATCCATGCAACCAGCAT
A_55_P2423586	TTCATTTTTCTAATTTGTGTACGTGAGTGTGTGTGTGTGTGTGTGTGTGTGTGTGTGTGT
A_55_P2424767	CCTGGAAGATATAAATGTATCATTTTGTGTGTGTGTGTGTGTGTGTACATACACATATAC
A_65_P08239	TTTTTTAAAGAATAGCTTTATCTTGTTTTAACTTTTTAGTTTTATTTTAAGAGGGGAGAA
A_66_P100050	GATGTAACATGAAGATGATTTAATTTTGTATAGTTTCAGACTTTTATATATAAAGCATGG
A_66_P109002	CTAATTAAAAATAATTGAGTCCCAGAAATTCCAAGTCTGAAGCAAATACCAGCCACCCTG
A_66_P113599	GAAGTCCTTCCCAAAAATGCTAAACCTGCCATCGTAGCCATAAATCTGCCTCTTCCTGCG
A_66_P114614	GGCCGCTTCGCCCTCATCATCTACGAGAACATCCTCAAGTATGTCAACCTGGATGCCTGG
A_66_P114797	CTTGCCTCATCCAGGGACCGCACTTCCTTCCACAAGCATTATTATTGGCGTAATCATTCT
A_66_P117204	AGGGCTAACCTCACTTCAGACTTGAGACTATGCTCTGCCCTCACTAAATCCACAAAGTTT
A_66_P119735	TCTATCATTTTGATTTCTTTTTTGCGTATTAAATGAACCCCACTCCCCATTTAAAAAGGA
A_66_P127956	TAGAAAACATCAGAGAATTCATACAGGAGAGAAACCTTACAAATGTAGTGAATGTGGCAA
A_66_P128440	AAATACTATTTTTTAAATGCTTTAGTACATTTTAGTGCTGGAGAGATGGCTCAGTGGTTC
A_66_P130916	GTCTTCCTGGTGGGGGTTGTTATCCATCTCAAGGCTCAGAAAGCATCTGTGGAGACTCAG
