# Supplementary material for: Cryptic sequence features in the active postmortem transcriptome
Source: BMC Genomics. 2018 Sep 14;19:675. doi: 10.1186/s12864-018-5042-x (PMC6137749; doi:10.1186/s12864-018-5042-x)
Supplement: Supplementary file 3 — Two columns in text file of the over-abundant pool (OP) for the mouse. One column is Agilent Probe ID linked to Annotated Gene Name and second column is cDNA sequence. Total of 330 rows. (FNA 926 kb) [file 12864_2018_5042_MOESM3_ESM.fna]

A_30_P01019049_Jmjd1c_10	ATGGCGGTGGAGACGCGGCCCGAGCTGGTGGGGAAGCGGTTCCTGTGCGTGGCGGCCGGCGAGGACGCGCGTCCGGAGCGCGGGCAGAGCGGCTGCGGGCGCGGCTGGCGGGCGGGGGTCATCCGAGCCGTGTCCCACCGCGACCGCGGCCACCCGGACCTGGCGGTCTACGTGGAATTTGATGACCTTGAGTGGGATAAACGGGAGTGGGTTAGAGTTTATGAAGATTTTTCAACTTTCTTGGTGGAATATCACTTAATCTGGGCCAAAAGGAAGGACCCTAGCCAGACTCAGGGATCAAAGAGCAGACAAATTCAGTGGCCTGCACTGACCTTCAAACCATTGGTTGAAAATAGTATACCTAGTTCTATCACTGCAGTAGAATTCCTTATAGATAAGCAACTGGATTTTTTAACAGAAGATAGTGCCTTTCAGCCATACCAGGACGACATAGACAGCTTAAAGCCCGTACTCAGGGACAACCCACAGCTGCACGCGGAAGTGAAAGTCTGGGTGAAGGAACAGAAGGTCCAGGAGATTTTTATGCAAGGTCCTTATTCATTAAATGGATACAGAGTGAGAGTCTATAGACAAGATTCTGCCACCCAGTGGTTTACTGGCATAATTACTCATCATGATCTCTTCACCCGCACCATGATCGTTATGAATGATCAGGTACTAGAACCACAGAATGTCGATCCTTCTATGGTTCAAATGACCTTTCTAGATGATGTCGTTCACTCTTTGTTAAAAGGTGAAAATATTGGCATTACATCACGGCGAAGGTCTCGTGCCAGTCAAAATATCAGCACTGTTCACGGTCATTATACACGTGCTCAAGCAAATAGTCCCAGACCAGCAATGAACTCTCAAGCTGCTGTACCAAAACAGAACACACACCAGCAACAGCAACAAAGAAGTATTCGTCCAAATAAGAGGAAGGGTTCAGATAGCAGCATACCCGATGAAGAGAAGATGAAGGAAGATAAATATGATTGTGTATCACGAGGAGAAAATCCTAAAGGTAAGAACAAGCACGTGGTGACAAAACGGCGGAAACCTGAGGAGGCCGAGAAGAGGCTGAGCATGAAAAGGCTCCGGACAGACAATGCCTCTGACGCCTCCGAGAGCAGTGACGCAGAGAGCTCCAGCAAGAGAGTGACTGAGACTTCCTCCTCTGAACCAATGCCAGAGTATGAACCGAAAAATAAAGTCACCTCAAAGGTAAATGGAGAGGAGGGACAGTCCCAGGCTGCTGAAGAGGCAGGAGAAGAGACCCTGATAGATACTCGGCCTCCCTGGGACCAGATGCAGGAAGATAAAAACCACAACGAAGGGGAGAAGCCCAAGTCCACGGACAGCCACCTTCAAGACAAAATGACTCTCCGTTCATCTGAGCAAGCCACAGTTGCTGACCACAATTCTAATGATTCAGTCCTTCAAGAATGCAATGTGGAAAACCAACGCACAGTGGAATTATTACCAAAGGACAGGTTAGTGTCCAGAACACCGACACCCAAATGTGTTACGGATATCAAGAACGACACTCATTCTGAGAGGGCGGCTCAGGAAAATTTAAATACTTTTGGCCTCCAGACACCTGAGAACATGGATCCAAATGTTAGTGATTCCAAACATTCAAATGCTAAATACCTAGAAACAGCAAAGCAAGATTGTGACCAGAGCTGGGTCAGTGATGTAGTGAAAGTGGATTTAACTCAGTCAAGTGTTACAAATGCTCCTTCAGGAAGTGATAAGCGCGATACGGAGAAAGAGAGAAATCACTATGTCTCATACATGTCTTCATTAAGTGCAGTTTCTGTCACAGAGGATCAGCTACATAAACGAAGTCCACCCCCAGAAACTATAAAAGCTAAACTAACTACTTCAGTAGATACCCAGAAGGCAAAATCCAGTTCTTCACCTGAAGTTGTTAAACCCAAGATCACTCATTCTCCTGATTCTGTGAAGTCTAAAGCTGCTTATGGGAACAGTCAAGCTGTTGGTGAGCGAAGGCTGGCAAATAAAATAGAGCATGAGTTATCCAGAGGTAGTTTCCATCCAGTTCCTACTCGAGGCAGTGCTTTGGAAACTACAAAGAGCCCTCTTATCATTGATAAAAACGAGCACTTCACAGTCTATAGGGATCCTGCTCTTATTGGATCAGAAACAGGAGCTAATCACATTTCACCTTTTTTGAGCCAGCATCCTTTTTCTCTTCATTCCTCATCCCATAGAACCTGTTTAAACCCAGGTACCCATCACCCTGCCTTAACGCCAGGACCCCACTTACTAGCTGGGTCAACTAGTCAAACTCCATTACCTACCATTAACACTCACCCTCTCACTAGTGGTCCACACCATCCTGTCCATCACCCTCATTTGCTTCCCACTGTGTTACCTGGAGTGCCTACTGCCTCTTTACTCGGTGGCCACCCACGTCTAGAGAGTGCTCATGCAAGCAGCTTGAGCCATTTAGCACTAGCACACCAGCAGCAGCAACAGTTGTTACAGCACCAGTCACCTCATCTTCTTGGACAAGCCCATCCTTCCGCTTCATATAATCAGCTTGGACTTTATCCAATTATTTGGCAATATCCGAATGGAACACATGCATACTCAGGACTTGGTCTCCCTTCTTCTAAGTGGGTTCACCCAGAAAATGCAGTTAATGCTGAAGCTTCATTAAGGAGGAATTCTCCCAGTCCTTGGCTACATCAACCCACTCCTGTGACCTCAGCGGATGGTATTGGATTACTTAGTCACATTCCTGTCAGACCTTCCAGTGCAGAGCCTCATCGACCTCACAAGATTACAGTGCATTCCAGTCCCCCACTGACAAAGACATTAGCAGATCACCACAAAGAAGAATTGGAGAGGAAAGCTTTTATGGAACCATTACGGTCTAATGCATCCACATCAGTAAAAGGTGACCTGGATCTTAATAGGTCACAGGCAGGAAAAGATTGTCACTTGCATAGGCATTTTGTGGGTCCAAGGCCACCCCAGGAGACTGGAGAGAGACTGAACAAATACAAGGAGGAACATCGTCGGATTCTTCAGGAGAGTATTGATGTGGCTCCATTTACAACCAAAATCAAGGGTCATGAGGTTGAAAGAGAGAATTACTCCAGAGTAGTACCATCATCTTCTAGTCCTAAAAGCCATGCTATCAAACAAGATAAAGACGTAGACCGCTCCGTGTCAGAGATTTATAAGATGAAGCACTCAGTGCCTCAGAGTTTGCCCCAGAGTAACTACTTCACTACTTTATCTAATAGTGTGGTCAATGAGCCACCAAGATCCTACCCATCCAAAGAAGTTTCCAACATTTACACTGAGAAACAAAATAATAACCTTTCTGCAACAGCCAATCCTCAAACTCATTCTTTTATATCATCTCTTTCGAAGCCTCCACCTTTGATTAAACACCAACCAGAAAGTGAAAGTTTAGTGGGCAAGATACCAGACCATCTTCCCCATCAGAGTGCATCTCACTCAGTAACAACGTTCAGAAGTGATTGTCGGAGCCCTACCCATCTGACTGTTTCTTCTACTAATGCACTCCGCAGCATGCCTGCTCTGCACAGGGCACCAGTATTCCATCCACCAATCCACCACAGTTTGGAAAGAAAGGAAAGCAGCTACAGTAGCCTTTCCCCTCCAACACTGACACCGGTGATGCCAGTAAATGCTGGTGGCAAAGTTCAAGAATCTCAGAAGCCTCCAACTCTAATTCCTGAGCCAAAAGACTCTCAGTCAAATTTTAAGAATTCTTCTGATCAGAGTCTAACGGAAATGTGGAGATCTAATAACAACCTCAACAGAGAGAAAGCTGAGTGGCCCGTGGAAAAGAGTAGTGGAAAGTCCCAGGCTGCTGTGGCATCTGTCATTGTTCGTCCACCTTCTAGTACAAAAGTTGATAGTGTGCCATCTGTACCATTAGCTTCCAAAGATCGAGTTTGTGAAAGATCTTCATCTGGGGCAAATAAAACAGATTACCTCAAACCAGAAGCCGGAGAGACTGGAAGAATTATTCTACCAAATGTGAATTTAGAAAGTGCTCATGTGAAATCTGAAAAAAACTTTGAAGCTGTCTCCCAGGGCAACGTTCCTGTTTCAGTCATGTCTGCTGTAAATGTAGTCTCTACTACCAAAGCAGATGTGTTCACATCTGCTGCCACTACCACCAGTGTCTCCAGCTTGAGTAGTGCAGAAACAAGTTATTCTTTATCAAATACCATTTCGGCCTCTACACCCTTCGAATGTACTTCTTCAAAAAGTGTTGTTAGTCAGGCAGTGGCGCAAGCAAAGGACTGCACAGTCAGCACCGCGGTTCCAGGCACTCTGGCCTGTAGTAAGACAGGAAGTGCTGTTCAGCCCGGCTCTGGCTTCTCAGGCACAACTGATTTTATTCATTTAAAAAAGCACAAGGCAGCGTTGGCTGCAGCTCAGTTTAAAAATAGTAGTGTCAGTGAGGCTGAACTTAATACTGTGAGAAATCAGACAGTGGCAGCCTCTCTTCCCCTGGATAGCACCATGACCTGCACTGCAAGTAACAAAGCAATCTCTGTAGGAAATGGGCCAGCAGCCCAGTCCAGTCAGCCCAACTACCACACTAAACTGAAGAAGGCCTGGCTCACCAGACATTCAGAAGAAGATAAAAATACTAATAAAATGGAAAATTCAGGGAATTCTGTATCCGAAATTATTAAGCCATGTTCTGTCAACTTAATAGCCTCTACATCTAATGATATAGAAAATCGTGCAGATGGCAGAGTCGCTGTAGATAAATATGGAAGAGATGAGAAAGTCAGCAGGAGAAAAGCCAAAAGAACTTACGAATCTGGCTCTGAAAGTGGAGACTCAGATGAGAGCGAAAGCAAGTCGGAGCAGAGGACTAAACGGCAGCCGAAGCCAACTTATAAAAAGAAGCAGAACGACCTGCAGAAGAGGAAAGGCGAGGTCGAAGAGGACTCGAAGCCTAATGGAGTTCTCAGCAGGAGCGCCAAGGACAAAAGTAAACTGAAGTTGCAGAACAGTAATACTGGCGTTCCTCGTTCCGTGCTGAAAGACTGGCGGAAGGTCAAGAAGCTGAAGCAAACTGGAGAATCATTTCTGCAGGATGACTCCTGCTGTGAGATAGGTCCCAACTTACAGAAGTGCCGAGAGTGCAGACTTATCCGGAGTAAGAAGGGGGAAGAATCAACTCACTCACCGGTGTTTTGTAGATTTTACTACTTTAGGAGATTGTCCTTTAGTAAGAATGGAGTAGTCAGAATAGATGGTTTCTCTTCTCCTGATCAATACGATGATGAAGCCATGAGTTTATGGACCCATGAAAATTATGAAGATGATGAAGTAGATGTTGAAACCTCTAAGTATATCTTGGACATAATAGGTGATAAGTTCTGTCAGTTAGTAACGTCTGAGAAAACAGCGTTGTCCTGGGTGAAAAAGGATGCCAAAATTGCATGGAAAAGGGCAGTTCGAGGTGTCCGGGAGATGTGTGATGCGTGCGAGGCCACACTGTTCAACGTCCACTGGGTTTGCCGCAAGTGTGGATTTGTGGCTTGCTTGGACTGTTACAAGGCCAAGGAAAGGAAGAGTTCTAGAGATAAAGAGCTGTATGCTTGGATGAAGTGTGTGAAAGGCCAGCCCCATGACCATAAGCATCTGATGCTGACTCAGATTATCCCTGGCTCTGTGTTGACAGACCTTCTTGATGCCATGCACATTCTTAGGGAAAAATATGGTATTAAATCCCATTGTCACTGTACAAACAGACAGAATTTACAAGGTGGAAATGTTCCTACAATGAATGGTGTGTCTCAAGTTCTACAGAATGTTCTTCACCACAGTAATAAGACTTCTGTGTCCCTGCCTGAGTCTCAGCAGCAGAACAGCCCTCAGAAATCTCAGACTAACGGCAACAGTAGCCCTGGAAGTGCAAGTACAGACAGCAGGTTGACACCTCCAGAGTCCCAGTCACCGCTGCACTGGCTAGCTGATCTTGCTGAGCAGAAATCCAGAGAGGAAAAACAAGAAAACAAAGAATTTACTCTTGAAAGGGAAATCAAAGAAGATGGAGACCAAGATGCCTCTGATTCTCCAAATGGCAGCACATCACCTCCAGCATCCCAGAGCAACGAACAGGGTTCAACCCTACGTGATTTGCTGACCACAACAGCTGGCAAGCTTCGTGTGGGCTCTACAGATGCTGGCATTGCCTTTGCGCCAGTATATTCAATGGGAACCTCAAGTGGCAAAGGTGGCCGGACTATGCCTAACATTCTTGATGACATCATTGCTTCAGTTGTTGAAAACAAAATTCCACCAAATAAAACCTCCAAGATCAATATAAAATCAGAACCTAATGAAGAACCCAAAGAAAGCAGTCTGCCTGCCACGGATGAAAGCAATAAGTCTTATCGTGACATACCACATTCTTGGATCTGTGACCAGCATATTTTATGGCTTAAAGATTACAAGAATAGTAATAACTGGAAGCTTTTCAAAGAGTGCTGGAAACAAGGACAGCCTGCAGTGGTTTCCGGTGTGCATAAGAAAATGAACATTAGCTTGTGGAAGGCAGAATCAATTAGTCTGGATTTTGGAGACCACCAAGCTGATCTCCTCAACTGCAAAGACAGCATTGTTTCCAATGCCAACGTTAAGGAGTTCTGGGATGGTTTTGAAGAAGTGTCAAAACGTCAAAAAAACAAAGGTGGAGAAACAGTAGTATTAAAGTTGAAAGACTGCCCATCTGGGGAGGACTTCAAGGCCATGATGCCAACAAGATATGAAGACTTTTTAAGATGTCTGCCATTACCAGAATATTGCAACCCAGAAGGGAAGTTCAATTTGGCCTCCCATTTGCCAGGGTTCTTTGTACGCCCTGATCTAGGACCCAGGCTGTGCAGTGCCTATGGTGTTGCTGCTGCTAAGGATCATGATATAGGAACCACAAATCTTCACATTGAAGCTTCTGATGTTGTCAATGTCCTAGTCTATGTCGGCATAGCAAAAGGAAATGGCGTCCTCTCAAAAGCAGGAATACTTAAGAAATTTGAAGAAGAAGAATTAGATGATGTTTTAAGAAAAAGATTAAAGGATTCGAGTGAAATCCCTGGTGCTCTATGGCATATTTATGCTGGAAAAGATGTTGACAAGATAAGGGAATTTCTTCAAAAGATTTCAAAAGAACAAGGCCTTGAAGTTCTGCCAGAGCATGATCCAATCCGGGACCAAAGCTGGTATGTGAATAGAAAGCTCCGCCAGAGACTGCTTGAGGAATATGGGGTGAGAGCCTGCACTCTGATTCAGTTCCTTGGTGATGCCATTGTTTTGCCAGCAGGAACACTTCACCAGGTACAAAATTTTCACAGCTGTGTTCAGGTGACCGAAGACTTTGTCTCTCCAGAACATCTTGTACAGTCGTTTCACTTAACACAGGAGCTGAGGCTTTTGAAGGAAGAAATCAATTACGATGATAAACTCCAGGTTAAGAATATCTTGTATCATGCAGTCAAGGAAATGGTGAGAGCTCTGAAGATGCATGAAGATGAAGTAGAGGATATGGAAGACACCTAATTGCGGTTGGAACTGGGATGCCCCTTGAGTGACGCTAGGTCTGACTTAAGCTCCATTAAACCATCAGTGCCAAGAAATTCTCTTTGTAGTAATTACTTGCTACTGACACCATACCAGTATAGCATTATGCCACAGCCCCTGTGATTCAATGCTAGCTATAAACCAAGCTAAATTTAAAAGCAGTACTATATAGCTGTTCCTGTATCATAGTGTATATGATGTTTGTGAAGATGCCAGATTTAAAATGATGTATTTATTTTTGGTAAAAAAAAAAATCTATGCTATATTGTTGATCAAGTGTAAATGTGCTGTTGTACAGTTTAATAAAATAACTGATATTTTTCACTACATTGAGACAGTTACTGTGAGACTAGGACACACCAGCTGTTGCCTGCGTTTGGGAAATTGCTGGATTGCACAGCAGTCACGTCATAATCAGAAAATTACTGCCAAATAATTGTAAAATGTGTAAAATACAAAGTACATAAAGTAGATACTAAACTCAGACACTTCAATATTTTGTTGAAGCTATTGACTGTACAATTAAACGTTTTCAAAAGGTGTAATTTATTTAAAATTGTCTCATTTTGGTAAAATTTATGTGAAGTTTTAAAGCTAAATATTAAACTTAATATGCTATGTAAATATATACATATATACATTTAAGGATGTATTTTTTTAAAACATTGGCTTGCTTTTGTTAAAGTGCAAGTGTTACATATGGCTTTGTACATTACAGTTGAAAGGGGTTTTACATTTTCCATTAAAAGACTTTATCAAGAAGCTGGA
A_30_P01019207_AC153938.2_10	GATGTCTTAGCTACATGTTTAAAGGAGCTCGTTGAATCAGAGGACAAAATGGTGGAGAAGGCTTGTGCCCTGTGCGGACAGATCCACAGCTGGAGAGCAGCGGCACCTCTGATTTAGCCATAGTCAAAGTTGGGAAAGACAGCATCATGTTAATGTACCCAGACTGATCAATTGTTAAATGAAGGAAGGAAGACTCTCCCCAGCCCATGAGAGAAGATGGAAAATTTGGACAGTCCCCTCTCTGCTTCGGGGTGGGCACTTTTTCTGCTGTGTGTTCTGCAGTATGTGAGGTTTTCCTACCCCAGTGAAAGTCTTTCTTCAACTTCTGATTCCTTCTCTGTTTGCCGTGTTCAAGATTTCTCCACTGCTTCCTGCTGGCCCTTTTTCTGCCTCTTTATTCTCTAACAGGCAGAGAAAACATGGGAACAGCAGTCTCTGATGTGCTGACTATGCCACTGTCCTGGTGTGAGAAGAACGTTCTATCGTTACACAGGTCAGGGGAGGCAAGGGCCACAGC
A_30_P01019455_Zfp652os_11	CTCGGCTCGGCCTGGGCGCACCTTTTCTCCCTCCTGCCACAATGTGAGCGCTCAGCCGAGCAGATAACCGCCGGCTGCCTGCTCCACCCCCGGCCCTTGCCCACTCCGCCCACTCCCGAGCGCCCAGAGGATGCTGACTGCAGGGATGGAGGAACTTTTTCCACTGCAGAAGAACAATGTGGTGCCTATGGGAACATGCCATGTGACCATTCTCCATTCCTCCCAGCAAGGCACGCTGGGTGATGTGAAGAACCCAGGAAGGAAAGCTGGAGGAGAGCATGGTGGGTGGCAGAGCGGGATTTGGGGAAGCCCTGAGCCCTGCTCCATCTGACCCTCAGTACATCTGTCTCCGTCACTGTCTACCTGCCCTGCTCACGCGTGCCCCTCACTCACCCCACGGCAACAGGCCTATCTTTCCCCCAACATCAAAAGAGCTATTTCAGCGACTGTCGCTGTACCTGGCCCATAGCCTCTAGTCTATATATGTCTGTCAAATGAATTGGCTATAAACATGAAAAGGTTTCTCCTGAAAAGGTT
A_30_P01019499_Gm5601_7	GGCGAGAGGAGGAGGAAGCCCGGAGCGGAGCGGGGCGGCTGGGGGGGGTGGACCCGCCGCGGCTGCTGCTGCCACCGCCGCCGCCGCCACCACCGCTCGTGGGGCTCGTGGCGTGAGGAAGGAGGACGAGTGAGACCCCGGGGCGAGCGGGCGGCGGCGCCGCTGCTGCTGCTGCTGCGGGAGGGTCGGCGGCGGGACGGCGATGGCGGATATCGACAAACTCAACATCGACAGCATCATCCAACGGCTGCTGGAAGTGAGAGGGTCCAAGCCAGGCAAGAATGTCCAGCTCCAGGAGAACGAGATCCGAGGACTCTGCCTGAAGTCTCGGGAGATCTTCCTCAGTCAGCCTATCCTTTTAGAACTTGAAGCACCACTCAAGATATGTGGTGACATCCACGGGCAGTACTATGATTTGCTCCGTCTGTTTGAATACGGTGGCTTTCCTCCAGAGAGCAACTATTTGTTTCTCGGGGACTATGTGGACAGGGGCAAGCAGTCCCTGGAGACAATCTGCCTCTTGCTGGCCTACAAAATCAAGTATCCGGAGAACTTCTTTCTTCTCAGAGGGAACCACGAGTGCGCCAGCATCAATAGGATCTACGGATTTTATGATGAGTGTAAAAGAAGATACAACATTAAGCTGTGGAAAACGTTCACAGACTGTTTTAACTGCTTGCCGATAGCAGCCATCGTGGACGAGAAGATATTCTGCTGTCATGGAGGTTTATCACCAGATCTTCAATCTATGGAGCAGATTCGGCGAATTATGAGACCAACTGATGTACCAGATCAAGGTCTTCTTTGTGATCTTTTGTGGTCTGACCCCGATAAAGATGTCTTAGGCTGGGGTGAAAATGACAGAGGAGTGTCCTTCACATTTGGTGCAGAAGTGGTTGCAAAATTTCTCCATAAGCATGATTTGGATCTTATATGTAGAGCCCATCAGGTGGTTGAAGATGGCTATGAGTTTTTTGCAAAGAGGCAGTTAGTCACTCTGTTTTCTGCACCCAACTACTGTGGCGAGTTTGACAATGCAGGCGCCATGATGAGTGTGGATGAGACCCTCATGTGTTCCTTCCAGATTTTAAAGCCTGCAGAGAAAAAGAAGCCCAACGCCACGAGACCTGTCACACCACCACGGGTTGGATCAGGCCTGAACCCGTCCATTCAGAAAGCTTCAAATTATAGAAACAACACTGTCCTATACGAGTGACCGATAATGCTTTCTTTGGCTACATTCTTTATTCTGCGGTGACATTGAGGCTTATAAATCAAAAGGAACTAACTTGCCGTCCACCGGTTTATACAGAACTCACAGTATCTATGACTTTTTTAAACTACGACCTGTTAAATGAATCTGTTTGCACAGATGCCCGTGTACAATGCCATGTGCTGAGAATGGTTTCAGACTTATTAAATGCAAGCTTGTTAAAA
A_30_P01019499_Ppp1cc_5	GAGGTTTATCACCAGATCTTCAATCTATGGAGCAGATTCGGCGAATTATGAGACCAACTGATGTACCAGATCAAGGTGGTTGAAGATGGCTATGAGTTTTTTGCAAAGAGGCAGTTAGTCACTCTGTTTTCTGCACCCAACTACTGTGGCGAGTTTGACAATGCAGGCGCCATGATGAGTGTGGATGAGACCCTCATGTGTTCCTTCCAGATTTTAAAGCCTGCAGAGAAAAAGAAGCCCAACGCCACGAGACCTGTCACACCACCACGGGTTGGATCAGGCCTGAACCCGTCCATTCAGAAAGCTTCAAATTATAGAAACAACACTGTCCTATACGAGTGACCGATAATGCTTTCTTTGGCTACATTCTTTATTCTGCGGTGACATTGAGGCTTATAAATCAAAAGGAACTAACTTGCCGTCCACCGGTTTATACAGAACTCACAGTATCTATGACTTTTTTAAACTACGACCTGTTAAATGAATCTGTTTGCACAGATGCCCGTGTACAATGCCATGTGCTGAGAATGGTTTCAGACTTATTAAATGCAAGCTTG
A_30_P01020827_Styk1_6	GACTGGAAAGCCTTTCCTTGAAGCTGGCAAACCTTGCCGTGCCTCACCTGTCTCTTCCAGTCCCCTGACTGGCCAGCTCCATCTGAAACCAGAGTGACCAGAGGAGGGACAAGGTTGGAAAGAATCACATGGTTACAGGGAAGAAGCAAGGAGGAGAACCTGCTTCCACCCGAGTCTGACCCTTCCAACCCTGACTCATTTCCTGCTGCTCTCTTTTTCTCCACTGCCCACAGGAGAGAGAGGCAGGGTTTCCTAGTTCCTGGAGGAGAAAAAAAAAAGTTGTCCGAGAGAAGCAGTATGAAGTAATCATTGTTCCGGCTCTCCTGGTTGGCGGCTTTCTCATCCTTCTTGCAATCATCCTGTGGCTTTTTATCAGAGGACAGAGATCCCAAAGGCAGAGCCCTGGACCCCGAGGCACTGCC
A_30_P01021651_Atp5g2_15	ATGTACGCCTGCTCCAAGTTCGTCTCTACCCGCTCCCTGATCAGGAGCACCTCTCTCAGGAGCACCTCTCAGCTGCTGAGTCGTCCGCTGTCTGCAGTGGAGTTGAAGCGACCACAGATGCCAACAGATGAGAGCCTCAGCAGCTTGGCGGTCCGGCGGCCTCTGACTTCACTTATCCCTAGCCGCAGTTTCCAAACCAGCGCCATTTCAAGGGACATCGACACAGCTGCCAAGTTCATTGGAGCTGGGGCTGCGACAGTTGGGGTGGCTGGCTCTGGGGCAGGGATTGGGACTGTTTTTGGGAGTCTCATCATTGGCTATGCCAGGAACCCTTCTCTGAAGCAACAACTCTTCTCCTACGCGATTCTGGGCTTTGCCCTCTCAGAGGCCATGGGGCTCTTTTGCCTAATGGTGGCCTTTCTCATCCTCTTCGCCATGTGA
A_30_P01022497_F730311O21Rik_1	GTGGAGCTGTGGGGTGAATCTGGAGGGTTGGGTGAGCCTCAGCAATGCATACTGGGTGTGGTGCTGAACCCCGGGAGTCCTGAACTAAACAGAATATACACTGCCCTTCAAAGCCTGGAGGTCCAGGGGAGGAGAGTTATGAGAGTGGTGACTACCCCAACTTCCTAGGAAGTTTCCTCTTGATACTGCTGCAGTTTCATGGTACAGGGGCTTCAAGTGTCATCAGACATCAGGGCCACTGCACGCCATGACGCACGGTAACGTTTGGATGAAAACATTTGGTACAGATATTCAGATGAAAGATCCAAAAAGTCACTGCCAATTAATTCTTTAACTGGCAGAGAAAATGGACACTATGGAGACCCTTAGACCGTATCAGGAATGTCGGACTCATCTGGCCACAGAGGTTTGAGGTGGTAGACATTGTGAAGCCACAGAATACAACTGGAGGCAAAGCACAGCTCATGGTTTCTGGTGTTGGACCAGAAGGAAGGCTGGGTAAGTGGTTAGATTGAGTTCACAACTCCAGTTTGAGACTTACACAGTCATGTGAGTCCACTGAGAAGCAGATAGCACCCAGTAGGGTAGCAGATAGCACCCAATAGGGTCTAAACATGGAGCTTCATGGAGGGGCGCTACAGGAATGACATCTGAACTCTCACCAAGGGACCCAAAACAAGTCAAGAGGTTTTTAGGGAGCAGGAATTCCTTGGAAACCTTAAAATGGAGACTTCTGAGCCCATGTGCAACACTTACATCCACTGATGGACTTCACACTCTGCTGCCCTCCAGCCCAGGCAACATGCTGTCCTCAGGGTGGATGTTCTGGCCTAGTATGGAGTCTGTATCCTTTGGACAGGCCACGGCCAGAAACCAGCTCCTTTTCCCTTGATTCTGGGGTTCAGGCTCTACACTTAGGCCTTTTAGGGGCCCTAAGAGAGTAAGAAAATTGATGTAGCTGCCCAGACTGGCTTCTGTGATCCTGGAGAAGTCACTGCTTTTTTCTGGGCCTTGGCTTAGTGCTTGTTTGATGACAATCTCTGCTCCAGGTTCTGTCCCAAGTGAGGACCTGAACAAGGTAGGCATGAGCCTTACAACTGGTGTGAAGACCCATTTGAGCAGGAAGGTGGTCTAGGTTGTTTTCCTAACAGCTCTCAGACAGGCTAGCCTGTGACTCTTGGACTATGTCCAGGATGGGATGCTGGTGTCACACAGGAAGATGGAATAGTTTCAGAGCAGAGAGTGGATGCAGGTTCCACAGACTCTCAAGAGATTTTGGGACTAAACACTGAGTTTTAGGCTCCCTCTAAGGGAGGTCTTACCCTGCAGGCTAGTGCCCTGAACATGCCCCTTCAAGAAGCACTTCACCTCATGTTCAGGTGATAAGATGACCAAGCCTTCAGAGTGAGGTCTCTGTGTCATCTTCCAATTGGCCCGGCTTCCACAGGAGCAATGGGTTCCCTTCTAGACATCATGCATAAGAACAAAGAGATGGGATTGTTTCCAGAAGTCACCGGCTTGGCTGTTAAAAGACTATTGTTTCTTCATGTGTGAACTCTTGGGGATAAGCCCAATGCCCGGCCAATAGCACACTCTACCACTGAACTACTCCCCCAGCCTGTCCAAAGCCTTGCTGGATGAAGAGAACCTAGGGTTGGTGGGCACTGGGAGCAGACATTAAATCCTTGAAGTGCTGCCTCGTGGACTCTACAGGAAGGTAGCTAACTGAGCAAAAGACTAAGTCCTGACCTATATGGAGCAGAGTGGGATTTGCTGGTGCCTCACATAGTCTTTGTAAGAGTGAAGAATCGCAGGCAGGATTCAAACTCTCCAAGGAGGGGATGACAGAGAGCGTAGCGCCATTCCCCTGGGACTGGGAGAGGGCAGGTGTCGCCTTATGAACAAGAGAGAATGATCTCTGGTCTCCTGTGGCTATCTGCCTTCAGGAAGGGTGCTGCTCGCTCCTCCAGCCCCACTCCATAAAGACAAGCTTGTGACCTACCGTGGAGCAGGCAGACCGGAGCAGGCCTTGGGAAAGGAAGCCAAGACCCTTCCCTCCCACGCCACCACGAGAGGCTGGTCATTAGCTTGTAGTATAGAAGTTGGACTGGGCTGGGCCAGGCCTGGGGGTGGGATGGGAGGATGGCTCCTCAATGAGTCATCAGACCCTGTCTGCCCCTTCTTCCTTGAGGGAGGGAAGCTGGGGAGACAAGCCGTAGCCAGCTGGGTTTGTGAAGGCAGTTTGGCCACCGGATCCTTCCAGTTCTGTGGACAACTGGGAACTGGCTTCTTTATGTTCCTTGTCCACCACCCAGGACACAGAGTTGGTGAACCACCTGATCAGGGTGGAAGGCTCCATCCAAAGCCTAGTTGCCTACTCGCACGGCTAAGGTGGCAGGCCGTGCCGCAGCCTTTGGAGAGACTGCTGGGCCCTGACTGGTACTCTGCAGAAGCTGCTTGCATGCTTCCTGTGTGATCACAGCTGAGCCGGAGAGGCCCACCCTCCCTCACACCCTTCCTGAGCCTCCTTCCAAATCTGTTCTCACCCAGCAGGCCTGTCCACACCACACCCTCTCCCAGACTCCCAGGGAAGCCTGGGGACAGAGGGAGTAACTTTGGGTTCAGGCCCAACCTTTCCTCCATCCTGCCCCAGTCAGCCTGATGCTGTGCCCTGGACAACTTCTGGAGAGGGGACCACAGAAGCACAAGGTTATTATACATCTGGGAAACGGAGTCCTTGTATGACATATGTAACAGGAGAACCTAGTTTGCAGGAGAAGGAACCTAGTTTGCAGGAGAGGGGACAGTATAGTAGGGATGTGTTACCAAATCCTGTCAGGCCTCCTCTTTGGGGACAGTTTGGGACCACCTTATGGCTCTTCTAGAGTGGCCTCTCTTTCTTCTTTCTGACTGGGATGAATATAGGCATGCAAAGGGTGGGGACAGTTGCCCTGGGCAAGGCAGCAGTTTGGCTTGGGAGCCAAGGCAGATGAGAACTGGACCTCCAGGGGCTTCTGCTTTTGCCAGCAGGAGCTGGAGATGTGCCTAGGTCTCTCTGAGCCTCAATTTCTCCATCTGTAAAATGACAGTAGTAACTATCTTCTAAAGCAAGGCATGTTATCTAATTTAATTGAGGGGCAGCAGAACCAGGCAGCCCTAAATATGCCACTTTGGCTGAGGGTTTTATGGAACAAAAGGTCTTAAAAGCCTGCAGATACGGAAGGACCTCTGAGGTCATCTTTTCTCCTTATATGGAAGAGAAGAAACATTCCTGTTACAAGAAACAGGCTTGAGGCTGGAAAATGTCTTTACAAACCAACCTTGTTACGACAACTTCCTTCATCCAGCTATAGTTATACATGTCTGGATTTCTAACACTTAGGAGAAAGAGGCAGGAGGATTCCAAATTGAAGCCAATATGGTTTCTATGGTGACTTTTAGGTCAGCTTGGATTCTTTAAGACTCTATATACATTAAAAAGGCACCCCCATCCCCCACCTCTGGGTACATTTAAATTATCAATACATTTCACTACTACCACGTGAAGATTTGGAGGGGGTCATTTGGGTTCTTACTTTTCTTGGAAGTTTTCCATGCACGTGTAAAATAGAATCTGTGTGTTTCTCCTGTTGGTCTGACATAGCTGACTTCTCAAGTCCAGCTGAAGTCTATACTAAGGCAGGGCAGAGCGTCCCTCCCTACCACTCATAGCAGTAGCACTTGGAGGCAGATCCTACCGAGCGTTCTTAATGGAAAAACAGAGGTGAAGTTGTTGAATTATACTCCCCCACCCCTGAACCCCAATTCCCCATCCTGCCTCAAGATAGGGTTTCTCTGTGTAGCATTCACTGTCCTGGAAGTAGCTCTGTAGACAAGGCTGGCTTTGAACTCAGAGATCTACTTGCCTCTGCCTCCTGAGTGCTGGGATTAAAGGTATGTGCCAGGCCAGAGGTGGAGTTGGGGACGGATCGCAAGAACTGCTCTTGGGGAGACTGCTGCTGTCAAGGGGCAGCTTCGAGAACACAGAGATGAGCTAAAGGGCCGTGGTGCCTGTTGAGGTTTGAATATAGCGTCCCCTGAAAGGCTCACATGCTGGAGGTGGAGCCTCGTTAGGGGAGATCAATCTTTGAGGTGTATCTGTGGCTGCTGTGGCTTGTCAGGATGCCACCCTCTCTGCACTCTCTGCAGCCTCCTCTGCCACATGCGCAGGACACTACAATGCTGCCCTACCTAACCATCTCACCAGCCAATCAGCCCATCACTGACCAAAATCCCTGAAACCATGGGCTGAAAAAGCTTTCTTTCCTTTCAATGTGCAGCATCTGTCACAATGACAAAGGTAACACAGTGCCCTTCCCTGGACCATGATGCCCCGTGTTGGAGGGGAGCACAGGTGGGTGGAGCCGGGACAGGAGAACTTCTGGAAGGTCCGAAAGAGAAGTGGCTGGAGGCTTACATGAAGGAACCAGCCTAAGGCCTTGCAGCGATGCTTGCTGGGACATTGGATGAGGGGAAAGTTTTGAGCAACAAGTGTTGACACTTAGGAGTAAAAAGTTCAGTGGGTAAGGTGCCCGCACATGGAGGTGGGAGGAGGGGGCAGCAGGGACATAGCATGGATGTGTGGCACGCTGCAGCCATGCGTCCTCAGGGGCTGGTATTGAGTCCATTTCACATTACTCTCACTTCTGTGATGTTTACATTTTTACCAATGAGTTCAGGTGTAGTGCCGCATGCTTTTAGCCCCAAAGCTTAAGAATAGACAGCCACAGGTTGAACTCTGAGTTCAAGGCCAGCCAAGGCTACAGAGTGAGCCCCTGCCTCAAAAGCAAAACAAAATACGTTTTACCAATGCTATACCTCACTCATACTTTCTTTTCTCCCTCCCCCTCCCTGTCCCTGTCCTTCTCACTCTCCCTCTTCCCTCCCTCTCTGTTTTTTTGAGATTGGGTCCTACTATGCAACTCTAGCTGCCTTGAACTTGTAACAGTCCTCCTGACTCAGCCTTCTGTGAGGTGTGATTACAGACTTGTGACACCATGCACAGCAAGCTTGTAATTCTTTTAAGGAAAGACTGGAAACCAGGGACCTGTGCCAGTGCCAGCCAAGGACCTGTGCCAGTGCCAGCCAAGGACCTGTGCCAGTGCCAGCCAAGGACCTGTGCCAGTGCCAGCCAAGGACCTGTGCCAGTGCCAGCCAAGGACCTGTGCCAGTGCCAGCCAAGGACCTGTGCCAGTGCCAGCCAAGGACCTGTGCCAGTGCCAGCCAAGGACCTGTGCCAGTGCCAGCCAAGGACCTGTGCCAGTGCCAGCCAAGGACCTGTGCCAGTGCCAGCCAAGGACCTGTGCCAGTGCCAGCCAAGGACCTGTGCCAGTGCCAGCCAAGGACCTGTGCCAGTGCCAGCCAAGGACCTGTGCCAGTGCCAGCCAAGGACCTGTGCCAGTGCCAGC
A_30_P01022860_Zfp626_7	GAAGAAGAATGGCCAGCTCCAGTTCTCAAGACATGGTCTGTGGGTCAGTGACATTTAGGGATGTGGCTGTTGACTTCTCTCAGGAGGAGTGGGCCTTCCTGGATGCTACTCAGAAGGTCTTATACAGGGACATGATGTTGGAGACCTACAGCAACCTGGTCGCAGTGGTGGGAAGTTGCATTTCCAAGCCAGATCTGATTGTCTTATTAGAGCAGGAGAAAGAGCCCTGGATGGCTGTGAAGGAAGAAACAGACTGGCCGAGCCCAGATTTGGAGGCAGATTATGATGCTGAAAATGTATTTCCAGAAAATCATAGTTATAATAGAAATTCACCCAAACAGGACATAAGACAATCAAGTAAAACTTTTGACTTTAGGGGCTCCAGGTTTAGTGATGGCCCTAAATGTAGTACATTCCAAGGACTGCAGGGTTGTCAGGAAGGAGATGCTGGCCAGCAGGTTACTAAGAAGGAAGGAGTGCCTCCTTACACCTGCCAGACTCTTGCTCACAGCTTACAAAAACCATATGAATGTAAACAGTGTGGGAAGTGCTTCAATTGTAGTTCAACTCTTAGTCAGCATCAGAGTGTTCATGCTGGAGAGAAGCCCTATGAATGTAAGGAATATGGGAAGGTCTTCAGACTCCCCCAACAGCTCACAAGGCATCAGAAATCTCACAGTAGTGAGAAACCTTTTGAGTGTAATGAATGTGGAAAGGCTTTTCATCTTCCTCACCTGCTTCAGAACCATAAAACCACTCATACAGGTACAAAAGCATTTGAATGTGAGGAGTGTGGGAAGATCTTCAACCGTGTCTCCAACCTTGTTGCACACAGGATTATTCATGCTGACGTAAAACCATATAAATGTAATGAGTGTGGGAAAGCCTTTAAACGTCGCTCATACTATATGCAACATCAGAAAATTCATTCTGGTGAGAGACCCTTTCAGTGTAAGGAGTGTGGGAAGGCCTTCATTTTTCTGGCTCACCTCAATGGACACCAGATGATTCATACTGGAGAGAAGTCATTTGCATGTAAGGAATGTGGAAAGGCCTTCAGACTCCTCCAACAGCTTACAAGACACCAAAAATTTCACAGTGGTGATCGACCTTTCAAATGTAATGAATGTGGAAAGGCTTTTCCTTTTCCTGACCGGCTTAAGCTTCACAAAACCATTCATACAAATACAAAACCATTTGAATGCAGGGAATGTGGGAAGTCTTTCAAGTGTGTCTCCCACCTTGCTCAACATAGGATTATTCATGCTGATGTGAAACCATATGAGTGTAGTGAGTGTGGGAAAGCCTTTAATCGTCGCTCAAACCTCATACAACATCAGAAAATTCATTCTGGTGAGAAACCCTTTGAGTGTAAGGACTGTGGGAAGGCCTTCACTGTTCTGCCACAGCTCACGCGACACCAGAGGATTCACACTGGAGAGAAGCCATTTGAATGTAAGGAATGTGGGAAGAAATTCTATACTGGCCCACACCTTGCTCAGCACCAGCGGGTTCATACTGGTGAGAAACCCTTTGAATGTAATGTATGTGGGAAAGCTTTTAGGCTTCGGGCATGCCTTTCTGAGCATCAGAAAACTCACATTGAAGAGAAACCTTTCAAGTGTAAGCTGTGTGGGTCAGCCTTCAGAAGTAGGTACCAGCTTAGTTTACATCGACAGACTCATCCTCACGTGAGACCCTTTCAGTGTCAGGAGTGTGGCAAGGCCTACATTCTGCTGGCACAGCTCATTCAGCACCAGACCGTTCATACTGGTGAGAGGTCATTTGAATGTAAGGAATGTGGCAAGAAGTTCCATACTGGCTCACACCTTGTTCAGCACCAGCATTTTCATACTGGTGAGAAACCCTTTGAGTGTCATGTATGTGGGAAGGCTTTTAGATTTCAGGTATACCTTTCTGAGCATCAGAAAACTCACATTGAAGAGAAGCCTTTCAAGTGTAAGGTGTGTGGATCAGTCTTCAGACATAGGTACCAGCTTAGTGAACATCGGCTTGCTCATATTGATGTGAGACCCTAGGAGTGCAGGGAAGGTCACACTGGGAAGAAACTCTTCAAGTAGAAAGAATGTGCCAAGTTCTTAGACTTAATGTGCTTCCCATGTGTCATCGGAAATCTCACAATCAAGAGAGGCCTTTTTTTTTTTTTTTTTTTGGTGGTGGGGGGGTGGGTTTTGAGACAGGGTTTCTCTGTGTAGCCCTGGCTGTCCTGGAACTCACTCTGTAGACCAGGCTGGCTTCGAACTCAGAAATCCGCCTGCCTCTGTGAATATAAAGAATAAGGAAAAGCCTTTCATCTTTCCAGCCAGCTTAATAACCATAAAATTGTTACTACTATTAAACTATTAAAAGACCCTCGTGGGACTCCCTCCCCTTGTCATAGGCCAGAATGGTCCATGAAGGCAGTAGGAGCTGGCGAGTCGAAAGCTTTGTGAGTACATCCGGGGAGTGACCACGTGGGGACCAGCTATTAGGAAGCAGATCAGTTTTACCTAGGGTGACTCAAGGCTTAGGAAGTTTGGGGGACTGAAGGTGGTGATATTCAGGATGGAAGGTCATTGGCTGAGGGCTTGGGGAACTTGAAATGCTCATTAGCCTAGAAAGCATTTCGGGAATCTCAGATTTTAGCTGAGCAGGTTTTATCAGGAGAAAAGAAATTGATCCTGTAATATAATTGAGGCTACATGACATTCCTTAGGTCGAGGTTTACATGGAGGGATTGAATTCCCCAGGCAGTCAGAGGAGCATCTCTTCTAAGAAAGGGTGTCTCATAGTGTGCCAAGCCCAGAGGCTATCCAGCCAGCCATGGTGGACTTCAACTTTAATTAGCAGAGTTTTTTCCATAGCCCTTTAAATGCAAGGTATGTGGGAAGTCCTTCAAGCTTGCTTCCAGCCTTGTTCAACATAGGGCTGGCTGTTCATGCTGGTGTGAGACCATATGAATATAACGAGTATGGCAAAGCTTTTATTCATTGCTTAAACTTTTTGCAGCACCGCAAAAACTTATTCTGGTGACAGATCCTTTCAGTGTAAGGAATGTGGAAAGGACATTGTTCATGGAACAGCCCTTAGAATTCATCAGAGAATCCAAGGTGGAGAAAAGCCCTTTTGATGTAAGGCATGTGGGGAATCTTTCCACTCTCATTATCAATTTCTTGGATAGTTTAGAATTCATACTGGCAAGAATCCTTATGAATGTAAGGAATTGGGAAGTACATGTGATAGAGATCTTAAAGTATATCAGAGAATTCACATTGTTGAAGAATCTTAACTGATGTGGGAAGACCTTAAATTGAATAGAAAACTTGGTTTGACATTCTGAATTTAATATTAGTAATAAATCTTAAGATGTAAGGAATGAAAAAAAAAAGATGTAAGGAATGTGGAAAGGCCTTCAGTAATTCCAAACTAACTGTCTATCAGAGAATCCTACTGGAGAGAAATTCTATGACTTTAACAAGTAAGGTGACAAGATGTTTAGATTTAGTTCAGCTTTCATGCACAGTGGCAAATTCATACAGGGGGGACACCCTATCACTGGAAAGAATGTGGAAAGACCTTCAATTGCAGCGCAGGCCTTCATCATAAAAGAACCTATGCTTGTGTCAAACACTATGAAAGCAAGGAATGTGGGAACATTTGTAGAATAAGCTGTTAAAGCTCATCAGAGTCTGTGTAGGTCTGAAACCCAGTGATTGGGAAGACTCAGGAAAAGCCTTTCTTGAAAATGGTAAGCTTATACAAAATCAGAAAATTCATAATTGTCAGGAGTCTTCTGCATGTAAAAAAAGGTGGACAAGCCATTGCATGAAAATCCTGTTACTTAAAAGAATGTGGAAACTTTAAGCTGCCACTGGATCTGGTTAGCATCACAGTATTCAGATCCTCTTGATGACAGGAAACCCTTTAGAGAATGTAAGGGGCTAGAGAGATGGCTCAGTGGTTAAGAGCACTGACTGCTCTTTCAGAAGTCCTAATGTTCAATTCCCAGTAACCACATGGTGGCTCACAAGCATCTGTAATGGGATCCGATGCCCTCTTCTGATGTGTCTGATGACAGCGACAAGTGTACTCACATACATACAATAAAATAGAGTGAGAATGAAGTAAGCTGGTTGTTCAGAGAAGATACTCTATTGATAATGTCTCTTAATGTCAGAGATACAGGGGAGTGATCATGTCCTTGATTTACTCTCCTGTTAGTTGTATAAACTTAATTCATCAGTAGTCACCCAGGACAGTTAACTTTTTTTTTTTAAAGATTTATTTATTTTTATTATATATAAGTACACTGTAGCTGTCTTCAAACACTCCAGAAGAGGGGGTCAGATCTCATTACGGATGGTTGTGAGCCACCATGTGGTTGCTGGGATTTGAACTTCGGACGTTCAGAAGAGCAGTCAGGTGCTCTTACCCACTGAGCCATCTCACCAGCCCCAGGACAGTTAACTTAAGGAGAGCAGTTACTGGAACTAGGTTTATCTGAGATGTCTTTGTTGTCACCATTAACATCACATGGCTCTTGTAATAGACTGAATGTTTACTTAGTTTTTGCATAATTTGTTAGTGGGCAACACAGGACCAGCCAAAGTTGTGTCAAGAGGATTATAATAGATATCAAAATCCTTGAGGGTATTTGTTCAATGCCGATGTTCTATAAAATAGATTTTTAAATTTTTCTCGCTTTTATCAGCATTAGTATAACTGACATGAAAGGCTAATTGGACTTTATGTAGTTTAGGAAAGCCTCATGCATTCAGCCACTATTAAATTTTAAATAACTCCATTCTGGATACATCTAATGGATGAAAAGGAACATGAAAGGATTTGAATTGTGAGTCCATTCCTTGAGTATTTATGTGGAGATTTAAAAAAAAAAAAAAACCCGGTTATTGATGAGAAAGTACTTTCTAACTGAAATTTATTAAAATTTCAAAAGGTAAAATCCTATATTTATGTCCTCTGCCTACATATGAAGATGAACTATACATTTGTAGCAGGAGAAGAAAGTCCACAGGATCCTTCATCTTTTATTCTTGCTGAGGCCATTTCAGGTTTGACTAGAATTTGATTTTCTTGATAGAGAATTTTGTGGAAAATTGCACAACTCTATTCTAGAAACTGGAGATCAACTTGGCTATGATAATTCATCCTGGCTTTAGTTAAATGACCTGTGTATTTAAACCTCCCCCTCTGGTTATCTGCTTATCTTGGCTTCTGTTAAACTGCCTGTTCAGATAAAAGCTGAATAAGTATTAAATACTTCAATGTACTCAGAGCTGGCTGGAATAAAGACCAGCAATTGGTTATA
A_30_P01023571_4933404O12Rik_5	ATGTGTTCGCGGCTCGGTTCAGCCTTCCACGTCATCCTCCTGCCTCAGCTTCCCCCAGTCCTGGGATTACAGACTTTAGGGAAATCATGATTAAAAATAAATAAATAGCCAGGCTGGTTGCACATGCGTGCGATTCCAGTGCTCACAAGGTAGAGACGGGGAAGTCAAGACTAATTTGAGGCTAGCCTGATCTACATAACAAGATGCAGACCAGGCAGGGCTACATAGTGAAACCTTGTCCCCTTCCATCACTAAAAAAAAAAAGAAGAGTGGGAGAGTGAAAGGACCAGCCATGTAAAGGTGCTTACCACCGAGCCGGACAGCCTGACGTCAGAGTCAATCCCCAGCACCCACACACGGAACAAAGCAAGAGCTCCTGAAGTTCTGCCATTCCCCGTGGTCTGCAGTTCAGGAAGCTTCTGGAACATGCGGCGCCTCTGCCATGGAAACACGATCCGCGTCGTCAGCTTCAGATGTGATCTTGGAACGCTGAGTTCGCCTTGGCAGCTGTCTGAAAGTTAATCCTGTGAAGGGACCTGAAGCAGCCCTCTGAGGAAGCCTCGCGCACCCCTGCCGAAGAACATCGCAGTGTGTTCATTCCCCTTCCGTTGGCCTCAGGATCCAAGCAGGAAAGAAGAGGGAAGAACTCTGAAGGACATGAGAGGGACCCAGCTTACAGTCCAGACAATATTTGAAAGTGTCTTTTGCATTCTCCACGGAGTCTTCAAGTGCTGCAACACTGAGGGAAGGGCCGTGCCTAGTAGCTGTGTGTCACTATGGACTCTGTGGTATAGGAGATGGGCTCTGGCCAGTTGCCTTTGAAGATGAACTTCGTTTCCAGATAGTTTTCACACAGGGCGGTAGGAGATTTCTTACTGCTACACCTTCCACCCTAGCCCTGACCCTCGCCACCAGGCCGCCCAGCCATATTAGCTCAGAAGATCCATAAAGGGGCTGGAGCCCCAGTCCCCTCCCCTCTGCTTGAAGATGTTATTAATTAGAGTTGTGCTAGGATGCAGGAATGACCTTGGGAAGGGGCACTTGGTGACTAAGCAAGAATGGGCACGGGTGTGCTGACTCACCACACCCAGCTTGCAGGGGAGGCTGACTGAGGACCACCCTCAGGGTGACCTTGGAGGTCTGCAGGCTCAGCTCCCGCATTGCCTAGTCCTATACCTGTCGGGGAAATGGTAACTTCGGAACTTAGTAGGCAGACAGTTTCTGGAGGTAACATAGAGACATGAAGGGGTACACTGAGCTGGTCCCCAAGGGGGCCCCAGGTGAAGGTCACAGCCCTTCCTTTTCGCCTACGGCTGAGTTCTGGGTCCCACCAAGAATAGAACTCCCCTTCCTCGTTGGCTATGAAAATGTCTTAATGTCTCTAAATCCCAAGTTGCCTTATGGCCACAGCCCTGCTTCCAACCTTCTTCTAAAGCAAGTACGTTAAGAGATGGAGATGTCGCTCAATTGGTAAGGTGCTTGCCTAGCGTGCACAGAGAAGCCCTGGCTCCCTTTTGCAATTCTTCAGAAACCAGGTGTGGTGGTGCATTCTTGTAATCCCAGTACTTGGGAACATGTGGGCAGGCCGCATCGGGATCTGTTGTCTCCAGTGTACCGGACGCTGGCTGGAAATTAGTTGCTAGGATGTAATCTGTGCTGAGTCTCTAGGACAGTGTCTCCAGTCGGACCTAGAATGACTGTCCTGAGCCACATTCAACAAGAAATAGCACAAAGGGGTAGAAGAGACAGAGGTGGAGAAAGTGCAGGTTCTGAAGGGACAGATGAAAGGTAATCCAGGTTCATTCTAAAGTGGGCAGGGCTTCCAGGGGCCTTCTCAAGACATCAGTCTAGAGACCTGTAAAGATCTACACCCTTGCTGATCTTGGCAGCACACACCTGTAACCCCAGCAAGGCAGGGCACCCAAGAGTTCAAAGTCATCCTTGGCTACAAAGTGAGTGTGAGACTAGCCTGGGTATCATAGTTGAAGTCCTTCCTCAAAACAAACAAACAAACAAAAGCTGTTTAGGCCCCGGGCTGTGTTTCTCATTGCCCTACTCCCTGGTCTGAGGTTATCGGCAGGGCTCCCAGCTGTTGAGCCAGCTGTGTCTTCATTGAGGTCCCTGACTGGCATTCTGTCATCCCCCATCTGTGTGAGAGGATCTCTTTTTGGGTTTTTTGTTTGGTTGGTTGGTTGGTTTGGTTTGGTTTTTTGAGACAGGGTTTCTCTGTGTAGCCCTGGCTGTCCTGGAACTCACTTTGTAGACCAGGCTGGTCTCGAACTCAGAGATCCACTTGCCTCTGCCTCCCAAGTGCTGGGATTAAAGGCGTTCGCCACCACGCCAGGCGAGAGGATCTCTTAAGTGTACCTAATTTGCAAGTGCTCACAGTGACCTGTGGGTCCCAGGCAGCGACTCATTGAATCTTCTCAACAAGCTTTGAAATAAGTCTTTTGTGGCCTCCTGTTACAACTGAGGGAGATAGATGTAGAGAGCTTCCCTCAGCTCTCTGATCCACGCAACTCCTGAGTGGAGGAGCCAGGACTCAAATCTGTATCTTCCCTGCATCCATGACCTAAAAAGTCCTAGTGTTGGGTTGCAGGAGTTTCACTTACATTTGCTAGGATAAGCAGCCCGATTTCTGGACTCTGTGGCCCTTTAAAAATCCTGCTGCTTCTACAATCTCTTCTTTAGCCTGCCCAAACCTATCTAATGCTTTACAGGAACATGTGTGCCCGTGAGAGACATGAGCTAAGGCAATGAGAAGCTGTGACGCAGATTCTGACACCAGCCCTCAGTACATACCTTGTGCACCCCACATGGTATAAGGAGCTGGGTCTAGGTGCTAAGGCCAGCAGCTCACGGGCAAAGTGAGTCTCAGCCTGTAAAGAGAACAAGGCAGATGTGCCTCCAGAGAGAAAAAAAGAACACATGGAGATGAAATCCGGGCTTGGGGGCAAAGAGGAACCGTTTAAATGTGTGTGTGCCTTGTGAAAGAATTACACTCCCCGCCCCACCATCACCAGATGTGATGACAGTACTTACATAAGGTACTGTATGTAGATTGAACTCTGGACCTCACACATTCTGGAAAGGGCTCTCCCACTAAGCCACATCCCCAGCCCCTCACTGGGATTCTGGGCAGGCGCTCTACTGCTGAGTCACGTCCCCAACTCTCTTTTGACTTAATTTTGAGACTAGGTCTTACTGAGTTGCCTAGGCTGGCCTGAATCTCACTCTGTAGCCCAGGCTGGCCTTGGACTCACATTTTTCCCCCTGCTTAGCCTGCTGAGCCCCTGGGATCATAGACTTGCCTAGTTATACCCATTTGCTGCTGCAGCTAATACCTTTAAACCAGTCTCCCCCCACCCCAGAAAACCTTCCTAGCTTAGTATTATCTTAAATTCAGTGAAGAGAACAGCAGCTTTTCCCTGTTCCTCCACATGAGGGCGCTACACCACTCAGCCATGGGGTGATGTGTTCAAGCCTCTCCCACAACCTTTATGGGTGCATTTCTTTTCTGTGTATTCTCTAATGAGAAGCACTGGGCCACCTCTGCATGGTTTTTCTTGCCAATTTCTCTTGTAGCCCTCTCTCCCAGCAGACAACCACATTCAGCACACCCCTCACTTGTGCACTGCCATGGCCGTCCGTTCCTTGTGACCAGCCAGATGACTTAGATAATAGGGGAGTTTGAAATGAATGAGCTGATACTATCTGTAGGTTAGGATTCTGACCAAAAGGTCTTCAGGGCTCTAGGGGAAGGGATTAATTGAAATACCTTCCCGAGCATAGGGCTTTTCTCCAGTGTGAATTCTCTGACGTTGAATGAGTTTCATGAATCTTGAAAGCCATCACGTGGTCACTGTTGTTGGTAGATTTCTGTTGTGCAAAAGTAGCCAGGGTGCTTGGATGCTGGCTGCCTCCTCCCACACCCTCGGGACACTCTCAGGTGAATGTTGGAGCAGTGTTAGGAAACTGCTTTGTGTTCCTAACAGTCGATATTGGTTCCTGCTGTTACAACTGTTACAATGTTAAATAAATAAACTTGATCCAGACTC
A_30_P01024912_Gm45901_6	TTTGGCTTCTCTGTGTGCAACCAAGTTGTAGAACTGAGAAAGCCAGAAGGACATGGAGAGGGAGCCCCCAATTTCAGCTGCCCTGGAGGATCTCTGATCACACCGGAAGCTGTCCAGGATGCCAGCATGAGATGCCTGGAGAGAGGGGAAGCGGCTTGAGGTGCAGATGGGGACCAAGAAGTCACACCCACAGAGCCTGCTCCAATCCACAATGTGACTTTGCTGTCTGCCTGTCACAGGCTGGAATTTATTTCTCTGTTGTTTGAAGTCAGGCCAGCCTGTGATACGGAAAGTGCCAGCAGGGCCTTGTGCAAGTCCCAAGGCTTGAGCCTCAAGGGGACTTGTGGCTTTGGTCTTCACCTGCCCTTGTAACCACCATACAGATACCAGGCCAGCTTCCATGGATGGATTTTGGCCATTTTTGACTCTTGCCTGGAATGAAGAATGCTGCCTGCCATCTACTAGGAGCTGACTTCTCTCCCCACTGCTCCCCACCCCCCTCACCCCTCCCCACCCACCCTTTCCTCCTAAAGTTGTTTTATCAGATCTTTTATCACAACAGGAAATTGCCAACACTCCTCTTTGGTTAGATTTCCCCTGAGTTTTCTTAATTGATTAATGACATTTTCATTTCTGGTATTTAGAAATACAATATCATTTT
A_30_P01024936_Zfp652_11	GCAGGCAGCCGGCGGTTATCTGCTCGGCTGAGCGCTCACATTGTGGCAGGAGGGAGAAAAGACAAGATGCTCCAAGTCCCCTGCAGTTCTCTTCGAAAGAAGACGAGGAGTGCTCTGCGCCTGCCGTAAGAACAGCCCTTTTTGACTTAAGGTGGCGGTGGTGCTGTGACACAGGAAGAACTGCATGCAGGCTGCAGGAGTTTCTTATTCTCACTTCTTGAGTAGTTAGTTCTCCGTGGAGGGAGAAAGATTTGAGTCTTAATTGCCCTGTTTTCAAGGTGTTCTGTGTCGTCTGAACTGGGCCACTTCCTAATGAGCTACACAGCCAGTCCTTGTCCGGAGCTGGTTGAACCCTGTGCAGTGCATGCAGAAGGAATGGCCCAGGAAGAGAGCCATCGAAGTCAGGCGCCACCCACCTTCTACCATGGTGCCAGCCAGGAGCTCGACCTGTCCACCAAAGTGTATAAAAGGGAGTCTGGAAGCCCTTACTCTGTGCTAGCAGACACCAAGATGAGCAAACCACATCTCCACGAGACGGAGGAGCAGCCATATTTCAGGGAGCCAAGGGCAGTGTCTGATGTGCATACTGTCAAGGAAGACCGGGAGAATTCTGATGACACGGAAGAGGAGGAGGAAGTCTCTTACAAAAGGGAGCAGATCATAGTGGAGGTAAACCTTAATAACCAAACATTAAATGTCTCTAAAGGGGAAAAGGGTGTCTCTTCCCAGTCCAAAGAGACGCCTGTCCTTAAGACAAGCAGTGAGGAAGACGAGGAAGAGACTGAGGAGGAGGCCACAGATAACAGCAGTGACTACGGAGAGAACGGACGGCAGAAGAAAAAGGAGAAGCAAGTGGAGAGAGTCAGGGTTACACAGAGGCGAACCCGGAGAGCGGCCTCTGCTGCCGCAGCTACCACTTCCCCTGCACCCCGCACAACTCGAGGCCGTAGGAAAAGTGCAGAGCTACCCAAGAGGAAGAAGCGGGCCACCAAGGAGGCTAAAGCGCCAGTTCAGAAAGCTAAGTGTGAAGAGAAAGAGACTCTGACCTGTGAGAAGTGCCCCAGGGTGTTTAATACTCGCTGGTACCTGGAGAAGCACATGAACGTTACTCACAGGCGCATGCAGATCTGTGATAAATGTGGCAAGAAGTTTGTCCTGGAAAGTGAGCTGTCCCTTCACCAGCAAACAGACTGTGAAAAAAACATTCAGTGTGTTTCCTGTAACAAATCCTTCAAGAAACTCTGGTCCCTTCATGAACATATCAAGATTGTCCATGGATATGCAGAAAAAAAATTTGCCTGTGAAATTTGCGAGAAGAAGTTCTATACCATGGCTCATGTACGAAAACACATGGTTGCACACACAAAAGACATGCCATTTACATGTGAGACCTGTGGAAAGTCTTTCAAGCGCAGTATGTCACTCAAGGTGCACTCCTTGCAGCATTCTGGAGAGAAACCCTTCAGATGTGAGAACTGCGATGAGAGGTTCCAGTACAAGTACCAGCTCCGCTCCCACATGAGCATCCACATTGGGCACAAGCAGTTCATGTGCCAGTGGTGTGGCAAGGACTTCAACATGAAGCAGTACTTCGACGAGCACATGAAGACGCACACTGGAGAGAAGCCTTTCATCTGTGAAATCTGCGGCAAAAGCTTCACCAGCCGACCCAACATGAAGAGGCACCGCAGAACTCACACAGGCGAGAAGCCCTACCCCTGCGATGTGTGCGGTCAGCGGTTCCGCTTTTCCAACATGCTGAAGGCCCACAAGGAGAAGTGCTTCCGAGTGACCAGCCCAGTGAATGTGCCGCCAGCTGTCCAGATCCCACTGGCCTCAGCTCCAGCTGCTCCCGCTCCGGCCGTGGCCAACACTCCCACCAGCCCAGCCCCTGCAGTCAGTATGAGCCCCGTGGGTGCTGTGCTTCCCTCGAGACCCGTCCCGCACCCTTTCTCACACCTGCACATACACACGCATCCACACCACGCGCACCACCTCCCCATCCCTCCTGTGCCTCACCTGCCCCCACCCCCAGCCCTCTTCAAGAGTGAACCCCTAAACCACAGAAGCCAGAGCGAGGACACCTTTCTGAGACACCTGGCAGAGAAGAACAGTGCGGCCCCCGCCCAGCACCATTAGCCCTAGCCAGTGCCGTCCCCACGGTGAGCTGGCAGAAGGGACGCAGCCGTACTTCTCTGGGGTCTGCCTGACTCCACGGCCTCCTTCAGGGCCTTCACCGTTGTCCTGGTGAGCCCTCAGACTGGCCTGACGGAGTGAAGACGACGACTGCCCTTGAAACCAGGGGAACCACCGAACTAAAGCCCAATTTGCTTGCATTTTCTGATGACTTTTATAAATTTCAGATACTGTGACTGTGGGATTTTATAATTTCATATCAGCGGATGAGGTATGCTTGCTTTTATATCTCGGTCTTCTCCTCAGAGAGGGGTGGGCCTGTTTCCTTTATACTGATCGGGAAGGCTGTGAGGTTAGTCCAGAGCATTAACTATATCACTGTGTACTGCAATGAATTCGGTTCAGCTTTTGGTGCTGGCTGCAGAGTCGAGCTGGCTGCGTTTCACACAATATCAAGCATTATAGAGAAGATGGGAATTTTCTTCTTTGTGTAGCTCTTTTAACACACTCTTTATTTTACTACAGAAATTATTTTAGAGTTTTTGTATAGACTTTAGTAGTCTGTTTCTAAAATGAGATGTATTTCAATAAGCTGTGTAATTTTTTCAGTGTAGCTAAACCCATGTTGTAAAATAGATAAATTTTTATAATCATCAAAATGTGATTCTCAAAGATGCATATAATAACTTCTATCTCAACTATTCTTACATCCATACAACTCAAAGGTGCTTCTGTGACTGGATGTATCTGAGCGGGTCACCAGACCAGGTACAAAAGCAAGGTTCAGTACAAAGTTAGTCAATGAATTGGATGTCTCTGCTGGGCATTCAGTCCATTGGGCTCACTGACACAGCCAGTGTTGGTGTCCCTTTGAGTACTCTATGGATTCAGTGGGGTGGTGTGAGGGAATGGGGTCACTCAGAGTTAGCGGGGCTTGCAAATGTGAATGACATTTGTGAATGCCCTCGGGAGAAAGTGACGGAGGTCGTTTCCTTGGATCACGTCTGTTTCTCACTTTCTTAGAAACTGTGTTGTGCGCAGCTGTTAGGGGAAGATGGATTGGAATCTCTTACTTTGAGGCTCCTGTGTTTTCCAAGAGTGTTAGAAGAAGCTAATAGGGTGAACTGAAATCACAAACGTAATTGCTGGTAGTGACCAAGAAATGTGGATGGGAAGGCAAGTTGACTTTTAAGTTTTAAGATGCCTGCAGTCTCTAAAACGTGGATGTCCACACTGACTGGTATCTGCCATTAAAAATGTAGTGAGAGGAAACCCCCAATACTGTTGCCTGCCCTCTCCAGAGGAGGGAGACCGCAGCATCTTAGGTGAGGAAGGAACAGTGCCCTTGTCTCTCGAGCGGCAGCTTACTCGGTCAACATTTGGGGAACTTAAACAGAGCGTGGTCACCCTGGAGTGGATATACGGAAGGCCAGAGAGAAGGGCTAACATGGTGGTTTCAGTCAGCTGACAGGTGTGCACGGCACAGCTCCTACGCATTCTGTGCTGCTCTTCTCAGAGGCTGAGTTCCAAGAATGGCCTCTGCCTCCCACCTCTCTCCTCCTCGTCTCTCTATCCTCAGGCTCTTAAATCAGACCCTTAGCTGTTATTTATTTATCTTTGATATTAAATGTGCAGTTATGCGTTGTGCACTTTTTCCTGGCTACTTAACTCTGCAGTGGGGACACACGGACTCTGGACTGAGGTTAGGTTCCTGCTTTTAAAGTATCATACTCTAAATTAGTTTTTTTGGTTTACTATTTCTAGATTTTTCTCCAGTTTTGCCCTTGTCTTCTGTAAACATAGGAAACATTGTGTGTGGAGTCAGGAAAGTCTCTCAGGACACACTTTCCCTCCAGCTTCTAGCTATGAATTTTAATGAATGGTATTTGTAATATTTGCATGCATTCTTGCAGCCCTCACAAACCCGAGGCAAACAAGGAAGCAGGTTCCTTTTCTGAATGTCGTGACTTAGAAGTCACCCCTACCCCATTTACCTCCACAGTCTCCTCTGCAGCTTATGGGAAGTCTGCAAATCCACCTTCCATGTAGACAGATCCATATCTCACGGCTAAACCTATAATATTCAAGTATTTTTATCAAAAAAGGTATAATTTGTAGCTAAGTTAATAATTGGTTATACCTTATTTTATACTAAATGCTTTTACAATATGAGGCAGACATTCTGAATTCTAGTCTTGAGGCTGTTGAATTACAACCATTTGATGGTTATACTATGAATATTCATTGAAAAATTCAGGTTGTCAGTTCTGACTTTATTCAAATGACTATAGCCATAAGAAACTGTCCTCTACATAGGAAACCCAATAGCGAGTCAGTAAGCATCACTATCCTTAACAGAAGCAGAAAAAAGAATTTAAAATAGTGACTTAGGCCTACCACACTCTGTCATTCTTACTCAAATGTGAAACAGTGTAGAAATGGCAATATATTTTTTTTTTCTAGAGAAGTTTATCTTCCCTGACTTGAGAAGCCTGCTCTAAAAAATGGCTCTCAAAAGTGTACGACTAATGGGCATATGTATAATGAGATCTATACAGAAATGCTTCGGAGTCAGAAACCACAGGGTCACGCCTTAAACATGCAGGTACCTCAGCTGTCACGTGCTGAAGACTCAGACTCAGGGTTGACAGTGTACTTGGGGAAGAGCTGCAGTGTGTGCTGTGCTGGCCCACATGTGCTGCAGCGCCCCAGGAGTTCTACAGTACCTGTTACATTCTTGTTACCTGTCCATGGAAAAAGACCCGTGGAAGAGTTGGAGTTCTAGGCTTGTATCTTTACTGTTGTCTCGTAACACGTTACATTTCAGAATAACAGATTTTAAGTCAAGGCTTTCTCTTTACACCATTCTATCTTCAAAGGCTTTGTTGTGGCAAGGATTACTTAGTTACAAGTAGACCAGGCTAGCCTTGAATTCACAGCCTGAGTGCTGGGTCTACAGGAGGGAACCACAACCGGCCCCTCCCCCAAGAGTTTTGTTGTTGTTGGGGTTCTTGTTTTGCTTTTTTTGAGAAAGGGTCTCTCACTAAATACCTACGCTAAGCTGAACTCCCCAGTGGATACGGTCATGGTTACCTCAAACCCATGACTCCCTCACCTCAGCTTCCCAAATGCTGGGCTCGTTGTACCTGCTCCCCCCGCCTGGCTTCCACAGCGATGTTTCTGTGTTGGTATTACGTTGTTTTGGGTTGAGTCATGCATCACTTGCTTTCTTCTCATGGATTTATCATTTGGATACAAACTTTTTTAGCCTAATTCATTAGGCTAATTCATTAGGCTGCTGCTCTCAAACTGAGTCAGGCTCAGACTGGGTTAGGTTTTAAAACTGAAGGAAAAGAAGATTTAAAGGCACGTGGCTTCATTTTATTTTATTTGTATATTATTTTGACTTGATTCTTATTTTTAGCAAATGGAGAAGTCTCCACATAAAACTTTAATAAAGTTTAAAGAAACCTTTGTAAATCATTGCCAGGTACTGTCTTAGTAACCCTCAGCCTTAGGCCTCACCACGGGCCTTTCCAGAGTTGTCCAGTCTGAGAACCTCATCTGTTGACAGTATCCTTCTGAGCTAGCCCCCACCCCATACAGCCCACCCCACAACCTCACCCCGTCTAACCAGAGGCAAAAATCTTTGAAGTTTGGAATTTTTAACTTCTTGAAAATCTTTTTCAGTTTTATGATTGTTGAGTGGATGTGGATGTGTGTTTAGTTTCATTTTTATTTCCCTAGAAGATTTAAATTTTGAGACTATGAAGCAGAGAAAGAACTCCACTGCGGAGGCGTGTGTGTGTGTGTGTGTGTGTGTGTGTGTACACATGTGCACATACTCATGAATGCACACATCTATATGGATCTAGTCCCTCTTGGAGGTTTGGTTAGGAAAACACACTAGAGTAGGTGAGCTTTTTGTATTTAAAGAGAGAAAAACTAAAACTTCCATTAAAAGAACCCCTCTGTTTAAGTCAAAGGCGCCCCCTTTGTTTAAGCTACTGTATGAAAAATACCACTTTTGTTACTTTGATGGTCCACATGCTAGAGATTTTGATGCTGTTCCGCATGTGTAGCATGCCATGAGAAGAGAGAGTATGTTAGAGCTAACCATTTTATCAACTAAAAAAAAATCAGCTGGGATTCTTAAACTTCTAACCCTGAGCAAAGAGTCACCAGGTTTAAGGTTTTTCTCTACTTAAAACCAAGGTAGAAAATTCCCAGGAGTTCTCGCTCTCTCCATTTTTTTTTTTTCTTTTTCAGGAATAAAGGGTCATAAGCCATTAGAAACAGTGGCATTGTTATGCAATAACAGCTCACTAGCTAACCTACAGTCTTGGGAAGCAATGCTGACCTTCCAACCCGGAACTACCTCGCTAAAGCAGCCCAGAGGTCCCCACTGCACTCTCTGTGGAAGCCATAAAAGTCGCCAGTGTGTCCGTTCACCTTCACAGCTGAATACTTTTGTACCCGCTAGGCCTGTTTATAGACTTATAATCAGACCTTTCCCTCTTAGGGGACAGCTTTTCCAAGACTCCAAGGAAAGTCAGATTCCTCTGAGAATTTTCCTCAAGTTGCTTCAAAGAGCAACTTTGTAGCTCTCCAGCTTCAGTAAATTTGTTTAAAGAACCAGATGCCATATCATTCAAAAACATTACGTTTAATTCAAAACTACTGTGCAGACCTACATATTCTGAAAACAAACTCTTCCTTTTTGTTCCCTTAGTAGAGGCTGTGTTGTTATAAAGTGGGTCTCTCTCCACCCTGTTAACTCAGGGCTTCTGGTTGATGTGTCGGGACAGCGTCCCTGGAGTTGTTTCTGTTACTGTAGCACAGAGACCTGAGTACCTGGCCGTCTGATCTCCTACTGTCTACGCAGCTTTACTCTCATCACTCTGCTCTCGAGTGCCTTCAAAAAAGCCCATGTCCTGGAGCCTCTGTCCCGGTCTGAATCCTACCTCTGATTGAGTCGTTCTCCTGAGCATCGGAATTCACCCTCTTCCCAAGGGCTTAACTACAAACTCTAACACCTGGCTAGGAATTGTGAACACAGTTGTGTATTGTTGCCCTGTCATTCACGGCAGGGTCACCTTTGTAGCTTCTTTGTATCTTATTCCCCCACCCACACCACTTCTGGACTAGAGCCATTTGTCCTTCACCTTCTAGTCTTTCACCACAGACCGACGGTTCCCTTAAAAATCAAAGGTCACCCAGTGCATCTCTGGGTCATCTTTTTCTCATCTGATGAAGTCTTCCTGAGTACCTACCCTTCAAACTAAAGGAGCGCGAGCTGCCGCTGGGGCGCACATAGCATCGCGTAACACTTGGTTCTTCCAGTGGCTAGCCTAGTCATAGGAGGAGAAAAGTGCTCTCTGGGGTTAACAAATTCCTTTCTTGATTTTTGATCAGCCCCTCTCTCTCATCAGCCACCTGTCCCCCTTGTAAGCCCCATTACGTCATTTACAAAGTGTGATTGATGTCTAATGTATGAAAGACGGAGGAAAAAGGAAGCTGATGTGTGCTCTGTGTGTAGTATGTGCACTTCACTGTAAAGATTACTTTAGCAACTGGCTGGTCTCTCGTGTCCCAAATTAAAGTTTGTGCTGTGTAATGGGTTGATAGTTCCCTCCTAAAGCAAAAACAGATGAGCTCTTTCGGTGAGGAAACAGGATTTTTTTTTTTTTTTTTTTTTAGGCAAATGAACACTAATTAGAGTATCCTGACCTGAGTCAAAAGCTTTGCTTTCTGACTTACAGTCTCTTGCATCTTTCCTTCCAGTTATTAGTACCCAGGCACCCAAGACTGATTGATGGTCGCACACCGTGGGAGACTTGAAAGGCGGCTGTTGATAAATTTTTCATCCTTTTTTTTGTCTGTGAACAGACAGGATGCCAGTGGGTGGGACAATACCAAATTGTGAGAATTGGGTTGAAAATACAGAAGTCAAGACATTGGAATGCCCCACTGGCTGTTTGGATTGAGAGCGGCATGCACACTGGAAGAGGTAGAGTCTGTGGTGCAGAAATCATTCCCAAGTGTCTAAAGGACCCTCCATGTTTGCCGCTGCGGTCAGTCTTGGGAACTGGGTGCTTTGAATCGGTTCCTTTTTCTCCAGTGTCCCGGGCGTTTGGATAGCGAAGAGCCATAGTCACCTGTCACTGGGAAGACCCATACCCTTCGAGAAGGATGGCTGCGTTATTGTGTCTGGATTAGGATACTTTTGGTCAAGTATCAAAGAGAGTTGTTGCCCCTCAGAGGTTTCCCCATCACTAACCCCAGCTTACCTTCATCCTATTTGAGCTTCTCTGGTGAGATTGGGGATATGGCAGATTACTCGAAAATGATTTTATAGGTGATGGAGATGCTCAAAAAGGGAGGGAAGCTGGGGCTTTGTTTAATGTCAAAAGGAAATCGGATGGTTTCAGTCGAGTCAAGAGCCTGCCTGTATGGGTCTGAAAAGAGAGCAGTGGCTTGTTTCTGTGTCTCTGGCTCCCGTGAACGAGCACAGCCTCTCCATCTGCCTTACCATGTAGGGAGCCAGGGAGCCAGAAACAGGGTCTCCATCACACCCCGAGTAGGCTCTGTGACTCTGGCTGCATTGGAAAATACACATGATCACTCACTTGAGTTAAGTTGGAAAGAAATAAATGGTGTAGTGTAATGTCTGTGTTTACTTCTCAAATTGTATTGCTAGATATGTGGCCTCAAAAAACCAGGTGAATTATCTTCCAGAATATGAGGGGTTGGGAGTAGGGGTGAGGGTTGTTTTGGGTTTTTGTTTCCTCTGCAGTACTTGTTTTGGCCATACGGGGCGATAAAGTACTTTCTTCTTAGCTTTTAAGTCTCTTCTGGGCTACCTCTTGGCTCACTGATTGGATTTGACTAAAACATTTTCACGATCACTAAGTTGAGCAGTTACTCAGGCCTGGTGATGTGAGCAGAGATGGGGTCCTGTGTCTGAGGTCCATGTGGCTCGTCAGGCATCATAACCAGCAAGCCTTTGTTAATATTGGTTCCATGAAACCGAAAGCTAGCCCTTATCATAAAGGCTCCATTGTTTACTAAACGCAGAACTAAAGGTGACCCTCCTCCCTGTTTCCACCCTCCCATTGCAGCCCAGTCTGCCCTATCACATCTGTGACAGCAGTGGGGACCTCTCATGTGTAAGCACACGCTCTCTCACTTTTTCTGCTCCAGGTGGGTAGGAAGGTCTCCCAGAGCAGGCCTGGCCCTCTCTCTGCACAGGTTCCTTGTCTTTGGGCTCCTGGCCCTCTTCAGCTCTCGGGGAATATTGAATGCGTCCTTTGCAGTGTCTCCAGAGGAACAGTTGGCTATCCACTCAGGAAAGCACAGGCCTGAGGCTGTTTACCTTGCAGGGTCAGGAAGCATTTTCCTGTGGAAGGGCCTCCTGCTGATTTTCTCCTGGTCCTTTCCCCCAGCAAGAGTCTGTGCAGTGCCAGTCGGGGGGTCCTTGTAATTCCAGCCCAGGCAGAAGTGGAAGGGAAGCAGTGACCAGGGTAGATAGCAGGTGTCCGGGTGTCCCCACAGTCCTGAGGTCACTTGCACTTTCTCATTTCTTAAAGGAAGTCCAGTGTTCTTGCCAGGAATCCTTAGCCTTAGGTTTACAAAGCTTGCTGTTGAATGTTCGTCCGGAGGAGTGTAAGAAGGCAGGAACTGCTTGGTTCCAGTCCTGCCTGCAAGGTCAAGAAGGTTTAAGACTACGTCTAATCTGGAATCCTTACCTCTGTAGAGGGCGTTGAAGGTCAAGCTGGGACGGTGAGGGGTGCTGTAAAGAAGGTCATTGGGCCTTCAGTTGTGGGTGGGGGTGAGTGGTGGGCAGGACAGAGTCTTACTAGGATGGGAAGGAGGGAGAGGAGGGCTTGGCCCAGGGAGCTGGCCGCATGGTGGGTGGAGCCAGGTGGGCTCTGAACTGGTCCAGATGCCTGGCTTCCCTTAGCCATCTTTTCCCTAGCATCCTGTCAGACCCCCGGCGTGATGATATGCTTCCCTGTGTTAACTCTACCAATATTATTTTTTTAGCAATGGAAATGCACTTTTTTTTAATTTCAACTCAATCATGATTTTAAGTATAAAAATTTATAGATTGTTAAAACTACTTTTTTGTGTATTTTTAACCACTCAATGTAGCATTGTATATTTTATTCTTATTGAGACTCTGGTACAAGGTGTGCCATTTAATGATTTTTTCCCCCCAACATGCTGGGCCTTTGGATGTGTACGGTAACCAACTTCATGCTAATGTTCAAAGTAAAAAAAGAAAAGTAGCCATA
A_30_P01025940_Gm14443_2	ACTAAGCCCCCGAGTTCCTCTCTGTAACTCAGGTGACCTGAGTGTTTCTATGTGTTGCTTTCTTAGGTGTCTTCAGTGAGTGCTGCGAGGGTAACTCAGGCAAGATCAGAACTTCAGACATGGATTTAGTCACCTATGATGACGTGCAGGTGAACTTCACTCAGGAAGAGTGGGCTTTGCTGGATCCTTCTCAGAAGAGTCTCTACAAAGATGTGATGCTAGAGACCTATAGGAATCTCAAAGCTATAGGGTACATTTGGGAAGGACATACAAGTGAAGACCATTTCCAAACTTCTAGAAGTCATGGAAGGCATGAAAGAAGTTGTACTGCAGTGAAACCCTCTGAGTTTATTCAATGTGGTAAAGCCTTTGCATATCAGAGTCTTAGACAAAGGCATGAAAGAACACATAAAGGAGAGAAAGACTATTACTGTAACCAATGTGGTAAAGCCTTTATAATAAGCAGTCATCTCCAAATACATAAACGAAGAAATACAGGAGAGAAACCCTATGAATGTAACCAATGTTGTAAAACCTGTACTGTAAGGAGTGACCTCCAAATACATAAGCAAACACATACAGGAGAGAAACCCTATGAATGCAACCAATGTGGTAAAGCCTTTGCAGGAAGTGGTGACTTCCAAAAACATAAACGAAGACAAAGAGGAGAGAAACCCTATGAATGTAACCAATGTGGTAAAACCTTTGCTGTAAGGAGTGACCTCCGAATACATAAGCGAACACATACAGGAGAGAAACCCTATGAATGTAAACAGTGTAGTAAAGCTTTTATAAGAAGGGGAGACCTCCAAATACATAAGCGAACACATACAGGAGAGAAACCCTATGAATGTAACCAATGTGGTAAAGCTTTTATAAGAAGTGCGGACCTCCAAATACATAAGCGAACACATACAGGAGAGCAGCCTTATGAATGTAACCAATGTGGTAAAGCTTTTATAAGAAGTGGGGACCTCCAAATACATAAGCGAATACATACAGGAGAGAAACCCTATGAATGTAAACAATGTGGTAAAGCCTTTACAAAAAGCAGTAATCTCCAAATACATGAGCGAACACATACAGGAGAGAAACCCTATGAATGTAAACAATGTGGTAAAGCGTTTATAAGAAGTGGTGACCTCCAAATACATAAGCGAACACATACAGGAGAGAAGCCTTATGAATGTAACCAATGTGGTAAAGCTTTTATAAGAAGTGGGGACCTCCAAATACATAAGCGAACACATACAGGAGAGAAACCCTATGAATGTAAACAATGTGGTAAAGCCTTTACAAAAAGCAGTAATCTCCAAATACATGAGCGAACACATACAGGAGAGAAACCCTATGAATGTAAACAATGTGGTAAAGCCTTTACAAAAAGCAGTAATCTCCAAATACATGAGCGAACACATACAGGAGAGAAACCCTATGAATGTAAACAATGTGGTAAAGCTTTTATAAGAAGTGGTGACCTCCAAATACATAAGCGAACACATACAGGAGAGCAGCCTTATGAATGTAACCAATGTGGTAAAGCTTTTATAAGAAGTGGGGACCTCCAAATACATAAGCGAACACATACAGGAGAGAAACCCTATGAATGTAAACAATGTGGTAAAGCCTTTACAAAAAGCAGTAATCTCCAAATACATGAGCGAACACATACAGGAGAGAAACCCTATGAATGTAAACAATGTGGTAAAGCTTTTATAAGAAGTGGTGACCTCCAAATACATAAGCGAACACATACAGGAGAGAAACCCTATGAATGTAAACAATGTGGTAAAGCCTTTACAAAAAGCAGTAATCTCCAAATACATGAGCGAACACATACAGGAGAGAAACCCTATGAATGTAACCAATGTGGTAAAGCTTTTATACATAGTGGTAATCTCAAAAGACATAAAAGAACACATACAGGAGAGAAACTCTATGAAGGCATCTAATGTTATAAAGCCTTTGCAGCAAGCATGGATCTCCAAGTATGTAAATGAACACATACCAGAGAGGAACCTTTTAAATGTAACCAACGTGGTAAAGCTTTTTCGAAAACCAATTGTCTTTACACACATAAAAGAACATATAGTTGAGAGAAATGCTTTGACATCAACCAATGTTGTTAAACTTTTTCAAAAAGCAGTCATGAACAAAATCATAAAAACATGTATAGGAGAGATTTTTGAATGTTAGCAATGTCCTTTTACGCCTTATTCACAAAACAGTGGCCTCCAAATATGTAAAGGAACACATAGAGGAGAGAAACCCTATGAATATCATCGATGTTCTAAAGCCCTTCTACATCACAATCATCTTCAAATCCATAAAGAACATGAGATGGAGAGAAATCTTCTGAATATCACTAAGTAGGTAAAGTCATTGTACAAAAGAGTCATCTCCCAACACAAAAGTATACACGCTGGATAGAAACCCTATGAATATAAGAAATGTGGTAAACATTTTATAAGTCACTATAGTGTCTAAGTAAATAAAAGAAGACACACTTGAGAGAAACCCTCTGAAAGTTATCAAAGGGACAAAGCCTTGTACATAAAGATCTTCAAATACATAGAAGTAGACATAGAGGTGAAAAACCCTTTGTCTGTAAGCCAGGTGGTATTGCCTAGAGTTTTCAGTCATATTCAAAGACACACAAAAAAATCATAATAGAGACAAAATCCTGTGAGAGTATTTAATATGGTGAAGCTTTTTGAAAATTTCTAGAGTCTTCACAATGAAACAATCCATACTGCCAAGAAATTTAGGAATATAATATGGTGAAACCTTTTCAGATTTCCCAAATCTTCATCATTATGAAGAGAAACCCTATGAATGCATTCAATATGGGGAAGCCTCTAAGCATTTCTAAATCATCATCATGAAAATAATCATACAAAGGAGATCAAGGGGATACAAGAGATGTTTCTTACTGTCTTACTTGAGTTACAGTCCTGACATCCTTTGGTGATCAACAGCAATGTGGAAAGTGTACGCTGGATTAAACCCTTTCCTCCCCAACTGTTTCTTGGTCATGATGTTTGTGCAGGAATAGAAACCCTGACTAAGATAAATTGGTATCAGGAGTGGGGTATTCCTGTGACAACCTGACCATGTTTTGGAAGGACTGTGGAAGGACTTTGGAACTTTGGGCCAGAAGATCCATTCGGTGTTAAGAACTCTGTGTGATGACTGTGTGGGATGTTGTGTAGGAGCTTGGAAGATAATGTTGAGAACAGTGCAGAAGATGGAGGCTTGGCTTTTGAAATTTCAGAGGGAAAATTAAAGACTCTTTTCAGGGTCATTACTATTTTGGATTGTGAAGATTCTGTGGTTCTGGTTAGCTGGGGCTGAAGAATCAGGTGTGATTAACAAGATACCAGAACTACTAGAGTGAAAACTTTGCATTGCTGGGAATATTGATGATAGTTAGCTGGAGCTAAGAATTTAGCAGTGATTAAGAAGAGACCAGCATCATTGAGGTGGCATCTTCTGGGAAGTGTTTTCTGAGAGCACAGAGGCAGTGTTCTAGAGATAGCCAAGGTTGTACCTTTTACTGTGGCATGACTTGGTAATGTGTAAGAGTTACCCAGGTGGTACTGGTTTTGAAGGTATGACGGAATCATGCAGAACAGCCGAGACCCAGCACTGTGGGAGACCATGAAAGGCCATTGGTGAATGTGTAGCCTCAGGTGCAATTGATGGCCCAGAAATTAAGGGGTCATGCAGTGTTTTGGAGATGCCAGGACCATGAATGACCACCAAGTACAGCAGCAGCAGTAAAGTACAGGCATCTGGAGCCTAGAGGACAAGCTGTGTGCCACAAAGGACAGGGCTGGAGAAGTGACCAAGCCCTTGTTGGAGGCCAAAAGATGGTGAGTTTGACCCCAGACATTGGACAATTAGAGTTTAATTTTTGCTTTGATTGTGACTGTGCCCTAATGTTTTTCCCTCTTGAAGGGAGAAAATATTTTAGTGGATTCCATAATTAAGAGACTTTTAATTGTAATAGGCTTTGGATTTTAAAGGATATTGGATATTTTTAAAGGATTGAACATTTAATATGTAAAGACTGTGGGACTTTCAAAGGTGTGTATATCTTGGGGATGAAGAAGAAACTAAGGGTTGAGAATTACTAGTGATGTGTTTGTGTGTCAAGTTGACAAGGTGTCAATTGTAATGGCTAGTTTTGTGTCAACTTGACACAAGCTGAAGTTATAACAGAGAAAGGAGCTTCAGAAATGCCTCCAGGAGATCCAGCTGTAAGGCATTTTCTCAATTAGTGATCAAGAAGGAAAGGCCCCTTGTGGGTGGGACCATCTCTCTGGGCTGGTAGACTTGGGTTCTATAAGAGAGCAGGCTGAGCAAGCCAGGGGAAGCAAGCCAGTTAAGACACATCTCTCCATGGCCTCTGCATCAGCTTCTGCTTCCTGACCTGCTTGAGTTCCAGTCCTGACTTCCTTGGTGATGAACAGTAGTATGTAATCATAAGCCCAATAAACCCTTTCCTCCAAAA
A_30_P01026237_1700048O20Rik_9	AAACCTGAGAGCGTGGATGGTGAGAGGCCGTTAGAATCCCTCCGTAGGTCCTGAAAAATCTAAGCCTGCATTTGCTACAGAACTGAAAGATTTGATCATGGAAGATATCACCATAAAAGCAGAGCCTCAGGAACCAGTGATATTTGAAGATGAGGCTGTGTACTTCACGGAGCAGGAATTGGCCAGCTTGACACTTGATCAGAAGGCCCTGCACGAGGAAGTGGTGCTTGAGAACTTTGCACATGTGGCTTTGCTGGAGTATATTGAAAAACTGAGGAAGTATATTCAGCTGGCTGGAGCAGAAACATCCAGGATGGAGGCTTTCCTCTAGGTCAGGTGTACCAGGAAGGCAGAGCCATGTTACTGCTCCTAAGTGCAGTCTTTTCTGTAGTCATGCATATTTCTTTAGATGTAATGCTTTTTAGCTCATTAAAGTTGTTCATTATCATGTGCAAA
A_30_P01026872_Sox2ot_3	TCTCCATGCTCTCGCTCGCTAGCAGCCGCACAGAGGAGAAGCGGCTGAGGAGAGGAAGGAAGGAGTCTATCACATCATCTCTCTGTCCACAGGCTTTCCTTGGGGCTTATGAAGATTTCTTCTCACCAACCCCTCTTCACCCGTCGGAGCCAGAAGGATGTGTGGATAGACGGCTTAAGAACAAAATGAACTGGAGTTTTTTGAGAGTCCTTTGAGGCCTGCTTGGATATTTCCCTCCCTTCCTCCCAAGCCACCACCTCCTTCGGTGGAATAGAAGATCGAACCTAGAAATTGTACTTTCCTCAAGATCCGCTTAAGAGAATCTGGTTGATGGCTTTGGTCTGAGAGTTCAGACATCTCTTGTGCAACTAAGAAAGACCTCATTTTCCATTTGCTGGATCCTCCTGGTTTGTCATCCCTGAGTCCTGTAAGAAGCTCATCAGGAGGTCCCCTGCGCCGGAAGGACCATGTGAGCTCATCCCAGATGATGGGTGGCACCATGGTTTTAGCAGCTCACACAGTGGAGAACCACATTTGCTCTGGAAGAGCTTAGCAACATGTATTTGATAACACAACAAGGTCAGCTTGAGCTCTATCCTTCTGTGGCCATACTGAACAAAAGGAGAGACAGACAGACAG
A_30_P01027425_Serpinc1_1	ATTTTAGTGAAGTGGTGAGATATAAGACATAATCAGAAGACATATCTACCTGAAGACTTTAAGGGGAGAGCTCCCTCCCCCACCTGGCCTCTGGACCTCTCAGATTTAGGGGAAAGAACCAGTTTTCGGAGTGATCGTCTCAGTCAGCACCATCTCTGTAGGAGCATCGGCCATGTATTCCCCTGGGGCAGGAAGTGGGGCTGCTGGTGAGAGGAAGCTTTGTCTCCTCTCTCTGCTCCTCATCGGTGCCTTGGGCTGTGCTATCTGTCACGGAAACCCTGTGGACGACATCTGCATAGCGAAGCCCCGAGACATCCCCGTGAATCCCTTGTGCATTTACCGCTCCCCTGGGAAGAAGGCCACCGAGGAGGATGGCTCAGAGCAGAAGGTTCCAGAAGCCACCAACCGGCGGGTCTGGGAACTGTCCAAGGCCAATTCGCGATTTGCCACTAACTTCTACCAGCACCTGGCAGACTCCAAGAATGACAACGACAACATTTTCCTGTCACCCTTGAGCATCTCCACTGCTTTTGCTATGACCAAGCTGGGTGCCTGTAACGACACTCTCAAGCAGCTGATGGAGGTTTTTAAATTTGATACCATCTCCGAGAAGACATCCGACCAGATCCACTTCTTCTTTGCCAAACTGAACTGCCGACTCTATCGAAAAGCCAACAAGTCCTCTGACTTGGTATCAGCCAACCGCCTTTTTGGAGACAAATCCCTCACCTTCAACGAGAGCTATCAAGATGTTAGTGAGGTTGTCTATGGAGCCAAGCTCCAGCCCCTGGACTTCAAGGAGAATCCGGAGCAATCCAGAGTGACCATCAACAACTGGGTAGCTAATAAGACTGAAGGCCGCATCAAAGATGTCATCCCACAGGGCGCCATTAACGAGCTCACTGCCCTGGTTCTGGTTAACACCATTTACTTCAAGGGCCTGTGGAAGTCAAAGTTCAGCCCTGAGAACACAAGGAAGGAACCGTTCTATAAGGTCGATGGGCAGTCATGCCCAGTGCCTATGATGTACCAGGAAGGCAAATTCAAATACCGGCGCGTGGCAGAGGGCACCCAGGTGCTAGAGCTGCCCTTCAAGGGGGATGACATCACCATGGTGCTCATCCTGCCCAAGCCTGAGAAGAGCCTGGCCAAGGTGGAGCAGGAGCTCACCCCAGAGCTGCTGCAGGAGTGGCTGGATGAGCTGTCAGAGACTATGCTTGTGGTCCACATGCCCCGCTTCCGCACCGAGGATGGCTTCAGTCTGAAGGAGCAGCTGCAAGACATGGGCCTCATTGATCTCTTCAGCCCTGAAAAGTCCCAACTCCCAGGGATCGTTGCTGGAGGCAGGGACGACCTCTATGTCTCCGACGCATTCCACAAAGCATTTCTTGAGGTAAATGAGGAAGGCAGTGAAGCAGCAGCGAGTACTTCTGTCGTGATTACTGGCCGGTCACTGAACCCCAATAGGGTGACCTTCAAGGCCAACAGGCCCTTCCTGGTTCTTATAAGGGAAGTTGCACTGAACACTATTATATTCATGGGGAGAGTGGCTAATCCTTGTGTGAACTAAAATATTCTTAATCTTTGCACCTTTTCCTACTTTGGTGTTTGTGAATAGAAGTAAAAATAAATACGACTGCCACCTCACGAGAATGGACTTTTCCACTTGAAGACGAGAGACTGGAGTACAGATGCTACACCACTTTTGGGCAAGTGAAGGGGGAGCAGCCAGCCACGGTGGCACAAACCTATATCCTGGTGCTTTTGAAGGTAGAAGCAGGGCGGTCAGGAGTTAAGGCCAGTTGAGGCTGGGCTGCAGAGTGAAAGACCATGTCTCAAGATGGTCTTTCTCCTCCCCAAAGTAGAAAAGAAAACCATAAAAACAAGAGGTAAATATATTACTATTTCATCTTAGAGGATAGCAGGCATCTTGAAAGGGTAGAGGGACCTTAAATTCTCATTATTGCCCCCATACTACAAACTAAAAAACAAACCCGAATCAATCTCCCATAAAGACAGAGATTCAAATAAGAGTATTAAACGTTTTATTTCTCAAACCACTCACATGCATAATGTTCTTATACACAGTGTCAAAATAAAGAGAAATGCATTTTTATACAAACAATTTCAAGTATACATTAATAGACTTCTCAGATTACTAGCCAAGTCGCTAAGATTTCATTCACATTGTTCTTAAAGCTGTTCAACGAGAAAGCTTTTGCTAACTGCTTTAAATATGTTTATATAAACCCACATCTTAACTCTTCTTTGAATCTCCCCCTCCCTTGACCCCCGTGCCCTCCCCCCCTCCCCGACACAATAGGGCTCCAGGGGCTCTAGGAGACATGCTGCCCCTCCAAGAACGATTGGCTTGTCCAGGGAAAGACAGAATCTACAGGAGGAGAGTCAGGGTCCCCTGTCACACAGGGGGAACCAAGCCCAGTACTTAGATGTGACACAATTCTGGATAATATTTTAGTGCCATTGTTTCCGCTTGATTTTTTTATTCCAAAAAAAAAAAAAAGAAAGAAAAAGAAAAGAAAAAGGAACTTACCACAAAACACGATTTTTTAAAGATATAATTTGGCAGCTAAAAAAATAATTCAGTGAAAATAAAATTTCCCCCAGAAAAAAATTCCAAAATCAGGGTAGGTATTTTGAACTCTTATTTAGTGGTTCTTTTGCCCTTTGGCAGGGAGCACTTGGGGACAGCTTTAAAAACGCGTCATTTTGTGTTCACATTAAGATATCTGATCCTGGAGCAGCAGCTGCCTAGCCTATGTAAGGCCCTGGGCTCAATCCCCAGCACTATGGGGTAAAGGACAAAGAAATGTGGTTAAACCCAACAAGGTCTGGCAACAGTTTTCCCTCAGCTTCCCTCCTGAGTGATCTGGCTTCAGCCACACTCCTTAGGAATTAAAGTGCATACTTCTTGTTTTTGTTTTTTTGTTTTTGTTTTTTTCAGTAAAGGGGAAGGGAGGGTTCACATGTGATGATTGAAGAAGGCTTGGGGGGGGGGGAGAACATCCTACTCCTATATATAGGTATTTATAGTTAAGGTCACAACAGAAAACAGTCTTAGGAGACAAGATGCACACAGCCAGCCCCGCCTTCTCAGAGGTATGGGAGCGCTACCCTGCGGTATTTTCTGAGGCATCTTTACTATTAACGGCATAACTGTTGCAGATGTAAGACACACATCTCAAGTGTTAGACTCTTTTCATAGGGAGAAAACAGACTGGGAGTTAACAATAATCTACCCCATTCCCACCCAGGACCAATGTTTTAGAAAGTGATTGTCTCTTTCGGTATAGACTCTCCTTGAGGAACTAGTGGGAACTAGTCAGATACCTGCTGCTTTCAAACGCTATTGCGGCAGCTTCAGAAACTGGAGGAGGCTGCAGTTTGATTCCCACTGTCACTCAATAGCAGCTGAAGTGAAATCTTTTTGTGATTTCGTAATGTGACAACTATAACCCAAATCTAATTGTTTCCCTCTGTTTTGCGGAGGTTTCTTGGGATGAACCCCCGACGTTCTCAAAGAGAAGTTCCTGCTACATTAGAAGCTGTGTGAAGAAGAAATGGGCTCAAGAGAAGAAGAGGGATCTTGTCCTGGGTTCTGGCCTCTGAGTCCAGTGTGATCTATTTTTCACAGTGACCAGTGGGAAGGCACAGTGCCAGGGACAGGTAGCCGGGAGACAGCTGTCACCCGTTAAATAAGCACCAGAGAAAAGAGTTGGATATCGTTCCTTCCTTCAGAATAGGTCCATCTGAAGGGAATCAAAGGTCTGCTGCATTGCTGTTCCTCTCTTGCCCTCACCTCCTCTGCCTTTCACAGGCAGTGCCAGAGTAGCCCATCCTAAACAACAGGCACCAGGAAATGTAAGCGCTCTGCCAATGCACTTTCCCTCACTAGGGAGACTGAGAACCCTCAGTGCAGAGCGCTGCTGCTAAGATGTCTTAAAGGAAAAGGAAGTGACTGAGTCCTGAGTAATTGATCCATTAGAACATAAAACAGTGAGGAGGCCAAAGCTGTGAGCAGACCAGCAGGTGAAAACGGACCCTGGGAGCACAGAGCGCACTTCCTTGGCCTATAGATGGCACTTGTTTTCCTCAAGGACCAGGGGATGGAGCGAGGGGGTCACACTGGGATCAGACCAGCACTTGCTTAGCTGTTGCAGAAAGATTTGGATCTGGAATGACAGTTCAGTGGCAGAGTGCTTACTCAGCATGCTGCAGATTCTTGGGCTCAACACCCAGTACTAAAAGGACAAAGAGCTATGGGGCAAAGGAAGGGGAGTGAGTGAGTGAGTGAGTGAGCAAGACAACACATTAGGGCAGAAGATGATCTGACTTTACATTTGTGGTAGAAATTTTTTACTCTTGCTCAAAATATCAAATGCTGACGTTTACCTTTTCCCACCACTCCCCACCTTTGTGTTTTGTCCAGTGTGGTATAATTTGCATAAACTGCATAAAGTTTCACAGTACTCCACCATGTTCTCCAGCACGAACATCCCTTCTAGAAACCACCTTCCTATCCTACTTAGGACCAGGAAGTCTTCAGAAGCTATCCTAAGGCAGGGCGGCAGCTCTCTCGGATGCTGTACTTACAGCTACGCAAGCCAAGGACTTATGCTACTTAGAATAAGTGCTCACATTCTGCTCGAATCAACCTTTTCCTTTACCTACCTTTCCTTCCTGTCTACACCACCTACTTCCTTAGTGCAAATGATCAGTTACTTAAAAGCCAGGAAGGCACACTTCTTCCAGCAGCTAGAAGCTTCGTGTAGTTCTTTCAAAGGTGGTTCCCTCCTCATTGCCACAGCAGGCAGTAAACTGTCATCTGTTACACAGATTTTCTACTCAGAGAGAGAATGGAAGCTGGGCAATTTCCTTTGGGAATGACTGGGTCGGGCCTTTTAACATCCTAGATGGAGAGATGTTAAGGAGACTCACTTCACACACTA
A_30_P01027425_Zbtb37_1	GGAGGAGGGGGCGGGGGGTTTCACTTCCGGGACGGTGTTCCGGCCCATTCCGGCCCATTTCCACCCCCGGAGCTCTCGCCCCTTCAGTGCCGACGCTAGAGAAAGACTTTACTCCAGGGGCTTCCTCCTCACTGGGGAATCGCTGGAAAGAGCAAACAAAAAAGGCGCTGGTGTAGGCTCCAAAATAAACATCTGAATTCGTGATGGCATCGACAGAGGCACTTAATGGATTAAAAGTTTCAAAACAAACAATAACGCTTTGGAAAAAGCAGGGTTGAATGTCTGCCTGTGCTTTCAGGCATGACCATGGAGAAAAGTGGGAACATACAATTGGAGATCCCCGACTTCAGCAACTCTGTTCTGAGCCATCTCAACCAGCTACGAATGCAAGGCCGGCTCTGTGATATTGTGGTCAATGTGCAAGGACAAGCTTTTCGGGCTCACAAAGTAGTACTGGCTGCCAGCTCCCCTTATTTCCGGGATCACATGTCCTTGAATGAAATGAGTACTGTGTCCATTTCTGTCATCAAGAACCCTACTGTTTTTGAGCAACTTCTTTCTTTCTGTTACACAGGGCGGATATGCCTGCAACTAGCAGATATCATCAGCTACCTAACAGCTGCTAGTTTTCTGCAGATGCAGCATATTATAGACAAATGTACGCAGATCCTAGAGGGCATTCACTTCAAAATTAATGTGGCTGAGGTTGAAGCAGAATTAAGTCAAACAAGGACAAAGCATCAAGAGAGACCTCCAGAGTCTCATAGGGCTACACCAAATCTAAACCGCTCACTTAGTCCACGGCATAATGCCTCAAAGGGAAACTGGAGAGGGCAGGTCAGTGCCGTGCTGGATATCCGAGAGCTCAGTCCCCCGGAGGAGCCCACCAGTCCTCAGATAATTGAACAGAGTTCTGATGCAGAAGGCCGGGAGCCCATTCTTCGAATCAACAGAGCAGGACAGTGGTATGTGGAAACAGGACTAGCAGACCAGGGGGCCCGGAGTGGTGACGAAGTTAGGGTTCTTGGAGCAGTGCACATCAAAACTGAAAATCTAGAAGAGTGGCTTGGGCCAGAGAATCAGCCTTCTGGAGAAGATGGGAGTAGTGCAGAGGAAGTCACAGCCATGGTGATTGACACCACAGGCCATGGTTCTATAGGACAGGAAAGTTATACTTTAGGGTCTTCAGGAGCCAAGGTAGCTCGGCCAACCAGCAGTGAAGTTGACAGATTTAGTCCCTCCGGCAGTGTTGTTTCCATGACAGAAAGACACAGAGCCAGAAGTGAGTCTCCTGGGAGAATGGATGAGCCTAAGCAACTTAGCTCCCAGGTAGAAGAGTCAGCAATGATGGGAGTAAGCGCCTATGTGGAGTATCTCCGAGAACAAGAAGTGTCCGAACGATGGTTCCGGTATAATCCCCGTCTCACCTGCATCTACTGTGCCAAATCTTTCAACCAAAAGGGAAGTCTGGACCGCCACATGCGCCTGCATATGGGAATCACACCGTTTGTCTGCCGCATGTGTGGAAAAAAGTATACCCGGAAAGACCAGCTGGAATATCACATCCGCAAGCACACAGGCAACAAGCCCTTTCACTGTCACGTTTGTGGCAAAAGTTTCCCCTTCCAGGCCATCTTGAATCAGCACTTTCGAAAAAACCACCCTGGTTGTATACCCCTGGAAGGGCCTCATAGCATTTCTCCTGAGACTACTGTCACTTCCCGGCAAGCTGAAGAAGGGTCACCTTCACACGAAGAAATAGTTGCTCCTGGAGAATCTGCCCAGGGCTCAGTTTCTACTACTGGGCCAGATTGAAACATTGAGGGGGAGGGGGCAAACCCTCTTCCCCTTTGGGCCGTAACCAGCCCCTGTCAGGACCATGGATTGGTACTTAGATTCACAAAATGCCACGTCACTCAACTAGAAGATGTTCCCATGGTTTTGCCAAATTAGAAGACCAACATGCGGAAGGCACTAAAGGCTCTTCTCCTCGTTCCCACCTCATACTCTGGAAAATAAGCAAGCAAATCAGCTTCTAATTCAGGGATCAACAGCCTTGGTTTGTTAACTTTATAACAAAAAAGATGTTTTTAAACAAACTGATCAATGACTCATTTATCAACCAGTCATGATTGAACACCATACTTAGGTCCATATCATCTTGATGGGTGAAATCCCAGATCTAAAAAACAGCAGCAGGAGCTTTGGCCAAGTGAAGCAGCCTGCCAGAAGAGAGGAAGGTAGTCACAATGGTGAGAGAGGGGAATCTTTCTTTCCTCTTCCCTGCCAGAGCATGCATTTCCATGTTTAAAGGGAAAAAAAAGATGAATACTGGTGGGTCTTAATAGTCTGAAAGGTTAGACTGATGTTAGCCTGGTGAGGCATCTAATACTTGCCTAGTTGTTTCATGTGATCAGCTGAAGGTAGCTGGCTACCTCGGAGTATTTAGCAGGCAGAAGCACCTGAAGCACTTGGGCCTTGGAGAAGTAAAATGAGCCCCTAAGCGTTTACAATAGGCACTCATGAGAGCTTGGGAAAAAGGAGCAGGGGAGGAAGTACTTGGATGCTTTGCAGATACTGCACAGCTCAGAGCTCAACTGCAGCTTCCTGTTTGGTGTTTGTAAAGCATAGTACTTGCATACTCCCTTCGGTGTTACAGAAATGTTTCTAGTTATGTGATTTCACTTGTTAGGCTGACTACCAAAAGTTCATCCTCTTGAGCTCCTAAGTTTCATATAACAGCAATATTTACATCAAAATGTCACTTTCCAGTGAAATGAGCTTGGATTGTATTTTTAAGTCCACAGGTCTCCACATTTGATAACTTTTATATGGGGTTTTTAAACAGTTTTTTTCTGCAATGTTAATAGTTGAAGAGAGATTCAACACTATTGTTCTTATTGCAACCACAGTTTAATTTCCTTCAACGTGTTTTATACTTCATATTTTCAGTCCATTGAAGAACCTCACTTAAGTCCGTGTCTTGGGTATGCAAATCTATATATAATTCATAAACCAATTAGCAAATTGCTGGTGACTCCAAGAGCTATGTTTTTTGGTTTGTTTTTTTTTTTAAATAATACACTACAGGGCACTTCATCATGCACAATCATGTTGCAATAAATGATCAAGGGATCAATTCTTATCAGGTGTGGTTATACTATCATTCCTAAGATTTTTAAAACTTCAAGGAGCTTTTTTAGTGATCTTGAGTTTTCTGAGATTCTTAACCCAGCTCTGAAAGAATTTACCAAACACACAGAGCTTTATATGCCCATCTTGCATGCAGAGAGAGAGGAGGAATATTAAATGATACAGGCAAATGAATGCCTGCACTCTACCGTGCAAATACAAGTCTCTAGCTTGAGGAATTTTAAGAGAATATTTAAATGTATAATTGTTGTGGTACAGGGATGTGGATGATTCTAAGAGATTTGGGAGTTGGGCTGGTCCTACCTGCACTAGTGAGCCATGTATGAGAATGTGAAGCTCGTGTGCTCCTTCCTGTGAGCACTCTGTGGTATGTGAAAAGGTCAGGGAAAGCCATTTTTTAATAAGAAACTGGAATGCAGAAGGTGGCTTTGAACAATCTGAGAATCAGATATACTGTATCACTAGAGAAAGATTTTCTCTTCTGAAGAAGTATAGACATTCATCTTTCAAAGGAGTATGTGGTAGTCCCCTTGAAGAGCCTGCCCTTAAAAGCAGCACTGGTGAGCAGTGTCGCATCTCTGGTCATCACAGGCTACTTAGTCTTGCTACTTAGTTGGGCAACAGCATGATAAAGTGAAAACTGTCTCCTAGAGCCACCTTAGGGACTACTGTGCTCTGGGGCATCAAAACAGAGCTGAAGTTGTACGGAAACTTTTTAGTTTGTACTTCAGGTCTTCAGTGGACAGATGTTATCATTACTGATCAGGCAGGTAGCTGACACGTACAGAAGAGACTGCTTCAGATGGAATTTTTTTTTTAAGCCAACCAAAAATATAAGTCTACCCTACTTTTGAAAAGTTAAGTTATATGCTAAAAGTTGTTTTTTGCATTAATAGCTTTTTAGGTGATATGTGAGAAAATTGAGCTTTCAACTATTACCAAATTATAATGGTAAAATGCAGTAATTTCTGTAAAAAGAAACTTGGAGCACTTATCAACACTCCATCCAAGGTCAGGCACAAGCCCCTTGAATAGGGTAGAGACTGTCGAATTCATGTAGAAATGTTAGGCATGCTTGGTGGGTTCCCTTCCATTTTCACTCATTTCTAATAGGGTTTTATGTACTGATACTGTGAACAGAGTGCTTTGGGTCCTATGACCACATCAGCACAATCTTCTTTGCTGGTTCTCTCCTCTAATTGGCCTAGCCAGAGCCATGAAATTCATGAGACTTCTAGCCAGGCTACCTTTGAAACAAACTAAAGTTTGCAAAAATAATCTCGTGTTTTAGTTAGAAGTGATACCATTCTGAATATCCAGGATTCGTATCCAGATCCACTGTGACATTGGCCTACTTCTTTGCTAGCATCGCTGTAGGGTCATAAGGGTTAGTAGTATATTATGTATATTAATGATTATTGGTGTGTACAAGGCATATGCTCATGTACTAAATGGACTATGGCTGATGCTGATACTTACTACCAAATCTTGACTTGCACACGTCACCTTGTGAGGGGAACTACATTAGCAGTGAGAGCTAAATCATCAGTAGGTAGCGTAATGCCATGAAGTTGCAGTATTAGGACTATTATCAATCAGTGGCACTTAGCAACAGAGGAGCTATCCAGTATTCTGAGCAAAAGCAGAGAGTTGGCCACGTGTGTATCTGTCTTCACTCTAAATAGACTTTTTATTCTCTCTGAATTCCGATGCTGACATAAACTATGGCATTCACATGGCAGTGTCACTGTATTTACGCAGAAAGGCTCTTCCTAATGAAGTCTTCTCTTTTTTACTCAGAACCATAATTACCTCTAAACTGAGTTGAATTTTATTTTACATAAATTTCAAGTGACTCCATAGTTTGTTTTTGTTTTGCTTTTAGATATTTGAGACAGGGTCTTGATATATATATGCATATATGTATACACACTCAACACATATACATACATACAAGCCCTTTGCCATCCTGATCCTCACTATATAGCCCAGTAGGACTTTGACCTCATAAGTACTGAGATTACAGGAATATACCACCACACTCGGCCCCATTCCATTTCATTGTACTAAGGAACTAAATCTAATCTTGATGACATAAAACTGATTAGTCTATAAAGTTCAAAGAAGAAAGAAAGCAATTAAGAAAAGTTTTCTTGTATTTTTGCATTTTCATTTGTTTCCAGTTCTCTTCCCATCAGTGAAACGGTTTTCCAAAGATGGTATGGTAGACTGTCCATCTTCTTTATAGTGGAAATCCAGCTTCCACTGGATTTGTCTGGTGGAAGAGTGATGTTTGTAACTTCATTTTAAATGGTTAAGTAGTCCTTTGTCCAAGAAATAGCTTTGACATAGTCTTACTACTAACTCACACTGGTTTCTTTTTTTTTTTTTTTTAACCTGTATAAGTTGCTTTTTGTTTAACAAAAAGGTCTAATTGAAAGAAATAGAAGCAGTGGAAAATGGAAAGACTTAATTGTAGTAGAAAAGCACTTAATCAGAAAGATTTGAAATCCTGGAGGATATGTAAGAAGGGGTCATTTGTTTGGGGTTTTTCTTCCAAATATGCTCTTTATCTGATTAGTACACTTATTTATTCAAGGGATATTGATTGAGTCTTTACTGAGCAGTCTTTGGGAGTGGAGCTTTTTACATATGCCACAATGGAAAAGAATTTCAGATACTAAAATTATTTTCATACCTGAGAGTTAGGAAAGGAACAGCAAGCAGTTGCCAGGTAAATCATTGAGTTCAGTGTAGCTCTCAGCCAATCAGATCCCTAGGGATTGAGTCAGAGCAGGGTTCAGCAAACCATGGCCTTTAAGTGAAATACAAAGGCTTATATGAAGAAAAGTATGTCCAAACACCTATGGGCTCAGGTATTGTTTATGGTTTCTTTATACTGTAATAAAATTGAGTCTCCCTGGCCAGCAAAGCCTAATGTCTGGAAGGGGTCAGAGGTTTGCCATCTTCTGGCGTCCTTTCAAAGATTGACCACAGATGATTTCTCCTGACATTTCACCCTTAGTGTAGTTTGGTAGAGGCTTTAATTTGACGGTCTTATCTGCATCTGGTACTTAAGAATGTGTCATTGTTGTCGAGATCCCCGTAAGCCCCCTTGGTGTTTCTTGTGCTTGATTGTCATTCCAAAGGGTATTTAGAATGAATTATAAGCCAAAAGGAAGCAGGGTTATGACTTGTTGTTCTTGTCTAAAAGGTTTAAGTAGATTAAGTTTAGAATAATTGTTTGTAACAGGATATTTCTTATTTGGCTACCCTGTTTGAAGTTTTATGTTTTTATAAGTAAGTTTTGCCATTTTTTGATCTCGCTTTAACTGATTTGTGTAATAACCTCCCTAGAATTAAAGGACAGTCTCTGTTGCAGATAGATATAACTGCTTGTGGTAACTCTTGCCTGTAACCCCAGCACTTGGGAGGGAAGGTGAGGATGAGGGTCAGGAGTTCAGAGTTAATCCTGGCTACATAGGAGTTGAGGGTAGCCATGGCTATGTGAGACTGTGTCTCTATTTATCAGATGTACTGTTTTTCTAGATTAGACACCCATATTTTTCCTTCATTTTAATTTTCTTAAGCAAAGTCACTCTGTCCTTGTGTGGACTAATAAAAAGTCCAAAATCTTTCAATCTTTTTCTCCTGTAGGTTTTCAAACATAATAAAACATCAGGATTTAAAATTTTTCTTAGGCCCATTCTTGCATATCTGCTATTACCTTACTTGTTAAAATACATATAGAACCATTACATATTTGCTTTGTTCATCCTTAGTCTTATATAAGATGCAGAGAAATGTAAAATTTTAACTGGGGATGGAAAGATGGGTCAGCGGTTAAGAGCACTGACTGCTCTTCTGAAGGTCCTGAGTTCAAATCCCAGCAACCACATGGTAATGATGGTTTCTCACAACCATCAGTAATGAGATCTGGGGCCCTCTTCTAGGGTGTCTAAGGATAGCTACAGTGTACTTACATATAATAAATTAATGAATCTTTTAAAAAAATTCAACTGTGGTCATAGAAATGCTTGCAAGAGGAGAATCTGACTTCTCCCCATTTGGAAGTAAGACAAGGCCTTCAGAGTTTTATTTGGGCAAAGTTTTCTAGACTGTGCTGATTCAGTATGGTGAGCTTGATTTGTTGTTATAAACCCTATCCTTGTAGATAAAAATGGGATGAGTCATTAGTCTCCATGCACAACTTGGGTTTGGTTTGGTTGTTACATTTTGTGACAGGGTCTCTCTCACTATGTATATCTCTGACTGGCCTGGAACTCAGAGATCTTTCTGCCTTCCAAGTGCTGGGACTAAAGGCATGTGTCTCCATGGTTGGCCACCTCTTTGTTTTTAAAGTTGCCTTCTAATAAGGAATTACTATGTTTTATGTGATATAGTAGCCTATGAAGAATAGATAATCCTCATTGTAAAGTTTCAGGCTATTCATGTAAGTTAAATGTGCTTTATTTCAGAGCACATTACACTTAGTAATAATGGGTTTTCTAATTGATCTGGGACATGCTACTTGGAAGACATTGCTGCAGATAACTGAGCGTCCAGCTATACTCTCTTTGAGTTCTTGCTAATAGATGTCATTTAAATAGGAGTCAGTTGAAAACATTGACATTTACCAAGCATTAAGACTAATCCTCAATATCTTTGCTTCTTTGCTTTCCAATATTTTCCTGGTGTTTAGATCAGGATTTTTAAATAGTGCTTTTCCCCAGGCTTTTGTTTTTACCTAGATAGTAAGTAGGCTTTCTTCCTCTGGGCAGGCCAAAGTATCAATAAGTTGGAACACCTGAGCTTGTTGCATTACAAAGAAAGTAATTATTGCTAGGGACAGTGACCTTAAACCCTTAGAGATGTCTGTGCAGGTCATCTACTTTTGTTGTGTTGGAAGACCATTTTTTTCTCAAATGATACATATACAACAATGCTGGAAAGACAAATATTATCTGAAATCCACATTGAAGGCCGAGTGTGGTGGGGGGTGGAAGGGAGCTTTTCTTTCTTTTCTTTCTTTCTTTCTTTCTTTCTTTCTTTCTTTCTTTCTTTCTTTCTTTCTTTCTTTCTTGTTTTGGTTTTTCAAGACAAAGTTTCTCTGTACAGCCATGGCTGTCCTGGAACTTACTCTGTAGACCAGGCTGGCCTCAAACTCAGAAATCCGCCTGCCTCTGCCTCCCAGGTGCTGGGATTAAAGGCGTGAGCCACCACGCCCGGCTGGAGGGAGCTTTTCTAATGCTTGATATTTTTGTGTCTACTCAGTAGGTCCTGTGGAAGAGTCTCAAGTGTCCCACCCAGTTAAAGTAGTCTTACATTGAGCATAATTTAAAGCCCTGACTCTTAGGATGTGAATTAGTCTGTAATGCCAGAAGTATCTCATGGAAACATACGCAATTACTTGTCTTCACTATATGTAGGAGACTATTCCATTAAAGAAATATTAAGTACTTTTTGATACCAGACAATGTGCTTGGAGTTTTTCAGACAAAACAAGCTTTAATTAGTTGTGACTTACCCATTCTTTTGTTTTGTCTTGTTTTTCTCTCCAGGTAGCCCTGGCTGTCCTAGAACTCACTACATATACCAAGCTGGAACTCATAGACTTCTGCCTGCCTTTGCCTCCTGAGTGTTGGGATTAAAGGCAAGCTCTACCATGCGCAACAGGGCTTCCCATTTTGAGAGTCAAGTAGGTTTTACTTAATGAGAGTCTGATACATGAATTTTTAGAAAGCTTGTACTTTTTACTATAGAGAAGTTCTCAAAAAACAAAGTCCTTAACTGTACTGTGAGCTCTACTAGCATACTACATTAATGTCAAGATATGCCTAAGATAATAATAGTAATACTAAAAACAGCCAATTTTTTGAATGTTTATGAACAAGATACAGTTCTATTAATTAATTTATCTGATCCTCATGTCAGTCTGTTAAGATTATTGTTATCGTCTTAGAATGACACACTTTGTCTTTACATAGGCGATCCAACACCTGATACTCAGACCAGCCTCTAGTGCCTTTCGTGAGTAAAATTATGGCACCTTTTATAGATGAAAAAACTGATGAGCCTAAGAGTACCTAAGATGAAGGTCTCATATTTACCAATCCAATTCCAAAGTCCAGTCTACCTCCACTATAGCGCTTTTACTTCCTGTACAGCACCTACTAATGCTCCTACTTTTAGTAAACTTATAACCAAAAGTAAGGGCTAGAGAGATGGCTCAATGGTTAAGAGCACTGGCTGTTGCTGAGGACCTGAGTTTGGTTCCTAGCACCCACATGACAGCTCACAACTGTCTTGTTATTCCTGTCCCAGGATCCAAATCCCTCTTCAGGTACCAGGCACTGTGCAAAGACACATTCAGGCAAAATACCCATAGATATATAAATAAGTAAAATTTTGTTTATTATTAGCAGATTCTTTCAAAGGATGATGTAGTTGGTCTCTGCAGATTTGAATAGGAATATTGCCCACTTATTCAGAATTACCCAATTTGGTTGGTTTAATTGTGAGTAAGCTGAATGAGTTACTGCTTAAAAGTGAAACTGTTTTCTGGTTACTTAGCTGCTGTAACAAACTGCTCTAAAGTTTAAAAGGGCTTGACTTTGTAGAAAGTTAGAAGTTGAGGTGCTGGTTGAATTGGTCTGAAAGGTTCAAGATGATGTCACGTGTCCTGGTGTACAGGGACCTGAAAAGCTGGGCCTGGCTTTTTCATTGAGTTTCAAGGATTCTCCATGGTAGTTGGACTTCTTTTTGTTTGGTTTTTGTTTTTGTTTTTTGAGAAAGGGTTTCTCTGTGTAGCCCTGGCTGTCCTGAAACTCGATCTGTAGATTAGCCTGGCCTCCCACTCTGCCTCCCAAATTCTGGGATTAAAGATGTGGGCCTCCACCACTCAGCAGGTAGTTGGGACTTTTGACATGGCAGCTTAGGCTGGGCAGAAGATGCCAGTCTTCTTAAAGGCCAGGCCTCCAATCATCACGGGGTCACTGCCATACTTTAGTAAGCGCTGAGCCCAGACCCTAGGGGAGAGGAAGTACCCTAACCTTTATGAAAGACATGCGGAGAGTGGAGACCATGTTAAATTGTTTACAGGTAACCGTTAGGCTGTTCTTTTGTCCTAAACCTTTTGCAGTCAGTTTTGTTTTGTTTTGTTTGTTTGTTTGTTTGTTTTGTCTCTAATATTTAGGAAAAATTTCCCCATGTTTGGTTTGACTTTTCTTATTTTACAAAATCAAAAGACCCCTAAGTTTTTCATTAAAATACCCAGGTAGCTCTCAGGTTTCTAGACCATTTCCCACAGCCCTTCTAAGACAAATTCAACTAAGCTTGTTGTTTTAAAAGGTTTCTAATCTCAGGAGACCCACATAGTCAACTTTGCTTATTTCCTGTGCCAATTAGCAGACAAGGGTGGTTGTCTCTCTACTTTTTTTTTATTAGATATTTTCTTTATATACATTTCAAATGCTAGCCCGAAAGTTCACCTCCCTGATCCCTCCCCCCCGCCCTGCTCCCCTCCCCACCCACTCCCACTTCTTGGCCCTGGCGTTCCCCTGTACTGGGGCATATAAAGTTTGTAAGACCAAGGGGCCTCTCTTCCCAGTGATGGCCGACTAAGCCATCTTCCGCTACATATACAGCTAGAGATACGAGCTCTGGGGGTATTGGTTAGTTCATATTGTTGTTCCTCCTATAGGGTTGCAGTCAGTTATTAATACCATTGAAGCCATTTATTCCATCTGCTGTGTGACAGTAAAATATCTAGAAGGAGAATGAGACCAATGCCTGAGACTCACTTTATTAGTTACAGCCTTCTTTCAAGTTCCACACACTTTAAAGCACTTGTTCCTTTCCCACTCTATACTTTGTTACGGGATTTTGCTGTGGTTGCTGTGAAGCCACAATAGCTATGCATGCTGAGCCAAAAACACTCGTAGGAAATAAAAGACGTATTACTGTTTGAGATTTTGATTTATTGGAGACAGCTGCATTTAAGTTTATAAATAGGTGGGAAATTCCTATGATATGAAAATATATGGCTACTAAATCATTTCAGGAATTGCTATTGTGTGGCTTGCTAGCCTATTATTAAGACCATAAGAGGTTCTTCTTGTACTGTTGTCTCGTACATGCTAGGCAAGTGCTCTAACCATTGAGCGACATCTCCAGCTCACCACAGTCAATTTTGCCTACTGCCTACTTGTCTTATGCCATCTCTATCTACCACTTCTCCTCTCATATAGTTTTATGCTTAAAGATGAATTAATTGGCTGATCCCATTCCTACTGTTCTTCTTACAGCAGAGTCAGTTGCCCAACTGTGTGTATTCTCTGTGTGTGCTTCTCTCATTCAGAGTCACCAGATCATTGGTGCTTTTTGAAGCTGGGGTTGTCAGAGTTATAATGCTTTACTTAAACCTCTGCTGACTTAAGATAATTAGGCTAGAAAACTTAAACTAGTCCTGCATTGAGAAGAAGATGGTAGAGAATAAATTGTACTCTACTAAGTACCCCCAAATCAATAATAATTCTAAGAGAAAAAAAGTTTGAGATACCAAGTGAGTAGCTTCGCAGAGAAATAGCTTCTAGCCCATCATTTCTAGTTCTCATGGGGTCCAGTGATCTCTGCTGCTAAATGAGGCCTAGGGAAATAGAGGGGTACTAGGAACCAAAGGCATAATTTAAGACCGTGTAAAATGCTAGGAACTGGGGGGAGAGAGGAAAAAGAAAAAAGAAAACCCCATAGTGCAGTTAGAGAGCCAAGATAGAATGGGGATTAATTAGGTTTTATCGTGTAAAGAAGAGGGGACGTTTTTAATGAATATAAGGAATAGGACTTAATTTAAAACTTTTTAAATATTCATTTCCACCCTGATATAATCCACTTACCCCTGTCTTTCTTAAATAACTTTGAAATTACAGTCCCAGGAAGTGACAATTTTACTGTGATAACCTGTCATAACTGGCATGTTGTACTCATTGAGAACTTCTCTGGAATCTCTGTGGTTATTGGGTGGTTACATAGAAAAAGAACAAGGTGAGCAAAGGAGGGTCCTACAGATTGACAATCTTCTCTTTCCTTTCAGCGACACAGTCACACCAGCTGGAGTACGTAGCCACTACCTGAGGGTTAGAGTTCTGCCTGTAGCCTCATCTTGAAGCAGATGCTGATGACATTTGAGAATGACGTGTTTTCTATAAGTCATAGAAGCCCAACTGTAGTGGTTAAGAACCACTCAAAGCAGAGATGCTATGCAGGGAACAAAGCTTAAATGTGTTTCCTCTGGAAGCCACATTACTAAAGAGGTCACAAAAAGTGTACCAAAAGTCCACCTCTGAAATGCAGGTGGCAGGCATATTTAGCATTTATACGGAGTTTCTAGTATTTTTACAAAAATGACTTTAGATCTGGTAATGAGTTTTGTTGTTGTTCTTTAATGAGCCTGTTTTCTTTTTGGAAAAATGGCTCAATAAAAATATCACTAAAGAATTCAATTGTATATGCATGTGCATTAAACACAGAATGGTATACTGAAGATAGTTCACACAAATAATTTTATGGGAAGTTTAGCTATTTTCTTAATGTCTTTTTCATAATGTATGTTTATAAATATATTTACTCACCCACCATGATCTTGGTAGCTTAGAAGCATTTTGTTAGCTGTGTTGTAGTAAAAATTAAATTCTTAGCATAGTAGGCTTTGAGAGCTTTTGTTAACTTTGTATTTGGACTGAAAAAAATATTTCTTGCACTTTCTATTTATAAAGATGTTATAACACATCTAACAGCGCATCTGGTTTTTTTGTTTTGTTTTGTTTTTTAAGAGCAGCAGATGTAAGTATTCAAGTGAAATATATGCTTAAGGCCCTGGCAAAAGAAAATATGCTTATAGCTACCTGAGAAAGGCTAGGGATCAGTACACAGCAATTAGCCTGAAAGCAGCTGTTGGAATGAACACACTGTGGCTGTGAATTGCAGTATTGCTGTGAGTTACTGGGTGTTTGTGTGCCTATACGGAAAAGGTATTTAATGAAGGCAGATGATCAGTGTAGACTATCCTACCTCCCAGCAAATACTGAGCATATTCAGGATTTCCCTGCAGCCCTGGCACAGGGGCTTGGCTCCTCAGCCAGCCTACCCCCGTTCTTTTCTCTATATATTTCAGCTCCTCTACCTCTGGGCATTTTGCTGAAGAAATAGGGTGTAGCTTTCTATAGCAAGCAGAAGAAAGCTAGACTCAAAATACAGAGGCTGTAATGCAGATGTTAATGTTTGATTGTTGTTGCCCAAAGTCTTTCACTTGTCTGGTAGGAGTATCTGGTAGAGGTAGGCTTTGTTGAGTGTTCTTGCCCATGCACATATGGTGTGTTTTCCTTGGTTGCCCAAGCTGGCCTCAAACTCTCCATCCTCCTGATTCACTCTCCATTTTTGCTGTCTCTTTGTGATGTCCCCAAGGCAGGCCTCAGGCCTTGCTTTGTAGCTCAGGCGGGCCTTCAACTCTCACTGTTCCTGCCTTGGCCCCTTGCTTGCTGACACTACCAGCATGTGCCACGGCATCCTCCTCTTGTGTTTGTTCTTACAGATTCCCAACTCTGTTGAATGGCGTGTTTCACTTCCTTCCTGTCCTTTCATTGCTGCTGTTGGCAGTATTTGTAGAGACTGGAGTATTAGCCATGTATTCCTGACAATGAGCCCACTGTCAGTATCTTACATGGGTATATAGGACAAGGATTCTGGGGATGATCTATTTGCTTCTAATTACTCCAAAAAGAGATGTCCCGGGCAGTGGTGGCGCACGCCTTTAATCTCAGCACTTGGGAGGCAGAGGCAGGCAGATTTCTGAGTTCAAAGCCAGCTTGGTCTACAGAGTGAGTTCCAGGACAGCCAGGGCTACACAGAGAAACCCTGTCTTGAAAAACAAAAACAAAAAGAGGTGTGCTTTTTAAAATGCCAAGTGCTGTCCTAGTAGTCAAGAATTGAATTTTGTACATGGCAGGAAAGTTCCTTTCAGTATTAAAATGCCACCTAGTCAGAACTGGTTTCTTCTCGAGGTGCTGGTTCCCAGAGCAAAGTCAGCTTACCTACCTTTGGAACATTTGTAACAGCTGAGAAGCAACTATTGGTTCTAACAGATGTCCTGGAATGTTTTCACCTTTTCATTCAACTTCTCTGTGTGGCTACAGTGTCTAAAAGCAGCAATTCTCTGGTTAGAGATGAAAATTAGAATGCTCCATTTTCAGATCTTTAGGTGTTTGCAGTGTTTTCTGGGTACAGTTTTCTTTCCTTGTGACACTATAGGTAGGGTAGATAGGAAATACAGATAATGTGAAATTCCCAATAGGGAGAGAAGCACTCCACAAAAGTGACTGTGAGCAGTTTATGAATAAACCCAGTATGAGAGAAAGATGAGTTAAACATGTGAGTCTGTTCACCACAACTGTTTATTGCTAAACTGTAGAGTCGTTCTCAGTCTGCAGGCCGTGCTAGCATGGCGGGCTCAGGACTTAAGTTGTGCTTAGGAAAGCTTTCCCTCCGGCTTACAGTTTGATGTTTTATTCTAGGCCTACCCTGTTGTCTTGGTATAAATCATTCTTTAAAACACATATTTAATTAGGTCTTACTTAATAGTATTTTATTGTCAGTGTGGTTACCTATTTGGTTAAACTAATATTTGGAGAAATAAAGAGTAAGAAGTGCCCAGGTAATTTTCTTGAGTTATATCAAATTCATGAATGTAGAAGGAAACAGAGTCTTACCCTCTTCCTCTGGCTTGGATGAGCACTGAGCCTTTGTGATACCCCTTCCAGACATCATTTCCATTTGACTGGTCTGTTGTGCAACCTGGGCTTCAGAAAGATCGCTAGGGACAGCATGGGAGTGCAGTGGCTGCTTTGGTGTAGCGCTCCTGTTTAGCATGCACAAGACCCTGTGTGCAGTCACCTGAGCAACGACAGAAACCTGCCCGATGATTCTGATGTACAGCCAGGGCTGAAATTCACTTAGTGAGGACTTACTTGTGGTCTTAGACAGGATAACCTCAAACTAGCATTATCTCGTTCTCTTTCTCCCACTCTCCAAGTGAAATGAAGGTGTTTGGGTTTTGTTTTAGAGGGCAGGGTTGAGGTTTGGTTTGGTTTGGTTTGGTTTGGTTTGGTTTGGTTTGGTTGAAAAGAGAACTCCTTGGAGTCGAAGGGACTCTGGAAGAGAAATGCCAGAAGCTAGTTTCCTTGACACTGGTACATTTACTGCTTGCTCTTGGCAAAAGCTGACAGTGGGCCAGAGTGCAGGCTCATCTTCTCAGAGTAGGTCTGAAAAAAAGGTTATGATCCATCCGATATCCTCTGTGCCAAATATAAAGTGTGCATATGTACACAAAAGCAGTTTCCCAGCCTGTTCTCTATAGAGTCCTTTTCCTCTGCATGTGAGATTTGAGTGGTAACTGCTCAATTCTGATAGCTAAAATAGAGCAGCCCTTGGGTGTCCTGATTAAAAACAGACCCGCAAAGCCACGCTCAAGCTGACTTTGGGCTACTATTCTTTGTGAAACAAACAGGTAGTATTGTCACTTATGGAGAAAAGAATAACCCTGTCTACAGTGACCAGGACACTTCGATTATTTGTCTAAGCCTGGTAGGATTTGTTAAGTGACTCTTGACTTCTTAGCTGTTGCTTTCTGAATGAAATGAACTCACTAAGGCTTAAATATTTCTGACTAGTGTGTGAAGTGAGTCTCCTTAACATCTCTCCATCTAGGATGTTAAAAGGCCCGACCCAGTCATTCCCAAAGGAAATTGCCCAGCTTCCATTCTCTCTCTGAGTAGAAAATCTGTGTAACAGATGACAGTTTACTGCCTGCTGTGGCAATGAGGAGGGAACCACCTTTGAAAGAACTACACGAAGCTTCTAGCTGCTGGAAGAAGTGTGCCTTCCTGGCTTTTAAGTAACTGATCATTTGCACTAAGGAAGTAGGTGGTGTAGACAGGAAGGAAAGGTAGGTAAAGGAAAAGGTTGATTCGAGCAGAATGTGAGCACTTATTCTAAGTAGCATAAGTCCTTGGCTTGCGTAGCTGTAAGTACAGCATCCGAGAGAGCTGCCGCCCTGCCTTAGGATAGCTTCTGAAGACTTCCTGGTCCTAAGTAGGATAGGAAGGTGGTTTCTAGAAGGGATGTTCGTGCTGGAGAACATGGTGGAGTACTGTGAAACTTTATGCAGTTTATGCAAATTATACCACACTGGACAAAACACAAAGGTGGGGAGTGGTGGGAAAAGGTAAACGTCAGCATTTGATATTTTGAGCAAGAGTAAAAAATTTCTACCACAAATGTAAAGTCAGATCATCTTCTGCCCTAATGTGTTGTCTTGCTCACTCACTCACTCACTCACTCCCCTTCCTTTGCCCCATAGCTCTTTGTCCTTTTAGTACTGGGTGTTGAGCCCAAGAATCTGCAGCATGCTGAGTAAGCACTCTGCCACTGAACTGTCATTCCAGATCCAAATCTTTCTGCAACAGCTAAGCAAGTGCTGGTCTGATCCCAGTGTGACCCCCTCGCTCCATCCCCTGGTCCTTGAGGAAAACAAGTGCCATCTATAGGCCAAGGAAGTGCGCTCTGTGCTCCCAGGGTCCGTTTTCACCTGCTGGTCTGCTCACAGCTTTGGCCTCCTCACTGTTTTATGTTCTAATGGATCAATTACTCAGGACTCAGTCACTTCCTTTTCCTTTAAGACATCTTAGCAGCAGCGCTCTGCACTGAGGGTTCTCAGTCTCCCTAGTGAGGGAAAGTGCATTGGCAGAGCGCTTACATTTCCTGGTGCCTGTTGTTTAGGATGGGCTACTCTGGCACTGCCTGTGAAAGGCAGAGGAGGTGAGGGCAAGAGAGGAACAGCAATGCAGCAGACCTTTGATTCCCTTCAGATGGACCTATTCTGAAGGAAGGAACGATATCCAACTCTTTTCTCTGGTGCTTATTTAACGGGTGACAGCTGTCTCCCGGCTACCTGTCCCTGGCACTGTGCCTTCCCACTGGTCACTGTGAAAAATAGATCACACTGGACTCAGAGGCCAGAACCCAGGACAAGATCCCTCTTCTTCTCTTGAGCCCATTTCTTCTTCACACAGCTTCTAATGTAGCAGGAACTTCTCTTTGAGAACGTCGGGGGTTCATCCCAAGAAACCTCCGCAAAACAGAGGGAAACAATTAGATTTGGGTTATAGTTGTCACATTACGAAATCACAAAAAGATTTCACTTCAGCTGCTATTGAGTGACAGTGGGAATCAAACTGCAGCCTCCTCCAGTTTCTGAAGCTGCCGCAATAGCGTTTGAAAGCAGCAGGTATCTGACTAGTTCCCACTAGTTCCTCAAGGAGAGTCTATACCGAAAGAGACAATCACTTTCTAAAACATTGGTCCTGGGTGGGAATGGGGTAGATTATTGTTAACTCCCAGTCTGTTTTCTCCCTATGAAAAGAGTCTAACACTTGAGATGTGTGTCTTACATCTGCAACAGTTATGCCGTTAATAGTAAAGATGCCTCAGAAAATACCGCAGGGTAGCGCTCCCATACCTCTGAGAAGGCGGGGCTGGCTGTGTGCATCTTGTCTCCTAAGACTGTTTTCTGTTGTGACCTTAACTATAAATACCTATATATAGGAGTAGGATGTTCTCCCCCCCCCCCAAGCCTTCTTCAATCATCACATGTGAACCCTCCCTTCCCCTTTACTGAAAAAAACAAAAACAAAAAAACAAAAACAAGAAGTATGCACTTTAATTCCTAAGGAGTGTGGCTGAAGCCAGATCACTCAGGAGGGAAGCTGAGGGAAAACTGTTGCCAGACCTTGTTGGGTTTAACCACATTTCTTTGTCCTTTACCCCATAGTGCTGGGGATTGAGCCCAGGGCCTTACATAGGCTAGGCAGCTGCTGCTCCAGGATCAGATATCTTAATGTGAACACAAAATGACGCGTTTTTAAAGCTGTCCCCAAGTGCTCCCTGCCAAAGGGCAAAAGAACCACTAAATAAGAGTTCAAAATACCTACCCTGATTTTGGAATTTTTTTCTGGGGGAAATTTTATTTTCACTGAATTATTTTTTTAGCTGCCAAATTATATCTTTAAAAAATCGTGTTTTGTGGTAAGTTCCTTTTTCTTTTCTTTTTCTTTCTTTTTTTTTTTTTTGGAATAAAAAAATCAAGCGGAAACAATGGCACTAAAATATTATCCAGAATTGTGTCACATCTAAGTACTGGGCTTGGTTCCCCCTGTGTGACAGGGGACCCTGACTCTCCTCCTGTAGATTCTGTCTTTCCCTGGACAAGCCAATCGTTCTTGGAGGGGCAGCATGTCTCCTAGAGCCCCTGGAGCCCTATTGTGTCGGGGAGGGGGGGAGGGCACGGGGGTCAAGGGAGGGGGAGATTCAAAGAAGAGTTAAGATGTGGGTTTATATAAACATATTTAAAGCAGTTAGCAAAAGCTTTCTCGTTGAACAGCTTTAAGAACAATGTGAATGAAATCTTAGCGACTTGGCTAGTAATCTGAGAAGTCTATTAATGTATACTTGAAATTGTTTGTATAAAAATGCATTTCTCTTTATTTTGACACTGTGTATAAGAACATTATGCATGTGAGTGGTTTGAGAAATAAAACGTTTAATACTCTTA
A_30_P01027435_F730311O21Rik_1	GTGGAGCTGTGGGGTGAATCTGGAGGGTTGGGTGAGCCTCAGCAATGCATACTGGGTGTGGTGCTGAACCCCGGGAGTCCTGAACTAAACAGAATATACACTGCCCTTCAAAGCCTGGAGGTCCAGGGGAGGAGAGTTATGAGAGTGGTGACTACCCCAACTTCCTAGGAAGTTTCCTCTTGATACTGCTGCAGTTTCATGGTACAGGGGCTTCAAGTGTCATCAGACATCAGGGCCACTGCACGCCATGACGCACGGTAACGTTTGGATGAAAACATTTGGTACAGATATTCAGATGAAAGATCCAAAAAGTCACTGCCAATTAATTCTTTAACTGGCAGAGAAAATGGACACTATGGAGACCCTTAGACCGTATCAGGAATGTCGGACTCATCTGGCCACAGAGGTTTGAGGTGGTAGACATTGTGAAGCCACAGAATACAACTGGAGGCAAAGCACAGCTCATGGTTTCTGGTGTTGGACCAGAAGGAAGGCTGGGTAAGTGGTTAGATTGAGTTCACAACTCCAGTTTGAGACTTACACAGTCATGTGAGTCCACTGAGAAGCAGATAGCACCCAGTAGGGTAGCAGATAGCACCCAATAGGGTCTAAACATGGAGCTTCATGGAGGGGCGCTACAGGAATGACATCTGAACTCTCACCAAGGGACCCAAAACAAGTCAAGAGGTTTTTAGGGAGCAGGAATTCCTTGGAAACCTTAAAATGGAGACTTCTGAGCCCATGTGCAACACTTACATCCACTGATGGACTTCACACTCTGCTGCCCTCCAGCCCAGGCAACATGCTGTCCTCAGGGTGGATGTTCTGGCCTAGTATGGAGTCTGTATCCTTTGGACAGGCCACGGCCAGAAACCAGCTCCTTTTCCCTTGATTCTGGGGTTCAGGCTCTACACTTAGGCCTTTTAGGGGCCCTAAGAGAGTAAGAAAATTGATGTAGCTGCCCAGACTGGCTTCTGTGATCCTGGAGAAGTCACTGCTTTTTTCTGGGCCTTGGCTTAGTGCTTGTTTGATGACAATCTCTGCTCCAGGTTCTGTCCCAAGTGAGGACCTGAACAAGGTAGGCATGAGCCTTACAACTGGTGTGAAGACCCATTTGAGCAGGAAGGTGGTCTAGGTTGTTTTCCTAACAGCTCTCAGACAGGCTAGCCTGTGACTCTTGGACTATGTCCAGGATGGGATGCTGGTGTCACACAGGAAGATGGAATAGTTTCAGAGCAGAGAGTGGATGCAGGTTCCACAGACTCTCAAGAGATTTTGGGACTAAACACTGAGTTTTAGGCTCCCTCTAAGGGAGGTCTTACCCTGCAGGCTAGTGCCCTGAACATGCCCCTTCAAGAAGCACTTCACCTCATGTTCAGGTGATAAGATGACCAAGCCTTCAGAGTGAGGTCTCTGTGTCATCTTCCAATTGGCCCGGCTTCCACAGGAGCAATGGGTTCCCTTCTAGACATCATGCATAAGAACAAAGAGATGGGATTGTTTCCAGAAGTCACCGGCTTGGCTGTTAAAAGACTATTGTTTCTTCATGTGTGAACTCTTGGGGATAAGCCCAATGCCCGGCCAATAGCACACTCTACCACTGAACTACTCCCCCAGCCTGTCCAAAGCCTTGCTGGATGAAGAGAACCTAGGGTTGGTGGGCACTGGGAGCAGACATTAAATCCTTGAAGTGCTGCCTCGTGGACTCTACAGGAAGGTAGCTAACTGAGCAAAAGACTAAGTCCTGACCTATATGGAGCAGAGTGGGATTTGCTGGTGCCTCACATAGTCTTTGTAAGAGTGAAGAATCGCAGGCAGGATTCAAACTCTCCAAGGAGGGGATGACAGAGAGCGTAGCGCCATTCCCCTGGGACTGGGAGAGGGCAGGTGTCGCCTTATGAACAAGAGAGAATGATCTCTGGTCTCCTGTGGCTATCTGCCTTCAGGAAGGGTGCTGCTCGCTCCTCCAGCCCCACTCCATAAAGACAAGCTTGTGACCTACCGTGGAGCAGGCAGACCGGAGCAGGCCTTGGGAAAGGAAGCCAAGACCCTTCCCTCCCACGCCACCACGAGAGGCTGGTCATTAGCTTGTAGTATAGAAGTTGGACTGGGCTGGGCCAGGCCTGGGGGTGGGATGGGAGGATGGCTCCTCAATGAGTCATCAGACCCTGTCTGCCCCTTCTTCCTTGAGGGAGGGAAGCTGGGGAGACAAGCCGTAGCCAGCTGGGTTTGTGAAGGCAGTTTGGCCACCGGATCCTTCCAGTTCTGTGGACAACTGGGAACTGGCTTCTTTATGTTCCTTGTCCACCACCCAGGACACAGAGTTGGTGAACCACCTGATCAGGGTGGAAGGCTCCATCCAAAGCCTAGTTGCCTACTCGCACGGCTAAGGTGGCAGGCCGTGCCGCAGCCTTTGGAGAGACTGCTGGGCCCTGACTGGTACTCTGCAGAAGCTGCTTGCATGCTTCCTGTGTGATCACAGCTGAGCCGGAGAGGCCCACCCTCCCTCACACCCTTCCTGAGCCTCCTTCCAAATCTGTTCTCACCCAGCAGGCCTGTCCACACCACACCCTCTCCCAGACTCCCAGGGAAGCCTGGGGACAGAGGGAGTAACTTTGGGTTCAGGCCCAACCTTTCCTCCATCCTGCCCCAGTCAGCCTGATGCTGTGCCCTGGACAACTTCTGGAGAGGGGACCACAGAAGCACAAGGTTATTATACATCTGGGAAACGGAGTCCTTGTATGACATATGTAACAGGAGAACCTAGTTTGCAGGAGAAGGAACCTAGTTTGCAGGAGAGGGGACAGTATAGTAGGGATGTGTTACCAAATCCTGTCAGGCCTCCTCTTTGGGGACAGTTTGGGACCACCTTATGGCTCTTCTAGAGTGGCCTCTCTTTCTTCTTTCTGACTGGGATGAATATAGGCATGCAAAGGGTGGGGACAGTTGCCCTGGGCAAGGCAGCAGTTTGGCTTGGGAGCCAAGGCAGATGAGAACTGGACCTCCAGGGGCTTCTGCTTTTGCCAGCAGGAGCTGGAGATGTGCCTAGGTCTCTCTGAGCCTCAATTTCTCCATCTGTAAAATGACAGTAGTAACTATCTTCTAAAGCAAGGCATGTTATCTAATTTAATTGAGGGGCAGCAGAACCAGGCAGCCCTAAATATGCCACTTTGGCTGAGGGTTTTATGGAACAAAAGGTCTTAAAAGCCTGCAGATACGGAAGGACCTCTGAGGTCATCTTTTCTCCTTATATGGAAGAGAAGAAACATTCCTGTTACAAGAAACAGGCTTGAGGCTGGAAAATGTCTTTACAAACCAACCTTGTTACGACAACTTCCTTCATCCAGCTATAGTTATACATGTCTGGATTTCTAACACTTAGGAGAAAGAGGCAGGAGGATTCCAAATTGAAGCCAATATGGTTTCTATGGTGACTTTTAGGTCAGCTTGGATTCTTTAAGACTCTATATACATTAAAAAGGCACCCCCATCCCCCACCTCTGGGTACATTTAAATTATCAATACATTTCACTACTACCACGTGAAGATTTGGAGGGGGTCATTTGGGTTCTTACTTTTCTTGGAAGTTTTCCATGCACGTGTAAAATAGAATCTGTGTGTTTCTCCTGTTGGTCTGACATAGCTGACTTCTCAAGTCCAGCTGAAGTCTATACTAAGGCAGGGCAGAGCGTCCCTCCCTACCACTCATAGCAGTAGCACTTGGAGGCAGATCCTACCGAGCGTTCTTAATGGAAAAACAGAGGTGAAGTTGTTGAATTATACTCCCCCACCCCTGAACCCCAATTCCCCATCCTGCCTCAAGATAGGGTTTCTCTGTGTAGCATTCACTGTCCTGGAAGTAGCTCTGTAGACAAGGCTGGCTTTGAACTCAGAGATCTACTTGCCTCTGCCTCCTGAGTGCTGGGATTAAAGGTATGTGCCAGGCCAGAGGTGGAGTTGGGGACGGATCGCAAGAACTGCTCTTGGGGAGACTGCTGCTGTCAAGGGGCAGCTTCGAGAACACAGAGATGAGCTAAAGGGCCGTGGTGCCTGTTGAGGTTTGAATATAGCGTCCCCTGAAAGGCTCACATGCTGGAGGTGGAGCCTCGTTAGGGGAGATCAATCTTTGAGGTGTATCTGTGGCTGCTGTGGCTTGTCAGGATGCCACCCTCTCTGCACTCTCTGCAGCCTCCTCTGCCACATGCGCAGGACACTACAATGCTGCCCTACCTAACCATCTCACCAGCCAATCAGCCCATCACTGACCAAAATCCCTGAAACCATGGGCTGAAAAAGCTTTCTTTCCTTTCAATGTGCAGCATCTGTCACAATGACAAAGGTAACACAGTGCCCTTCCCTGGACCATGATGCCCCGTGTTGGAGGGGAGCACAGGTGGGTGGAGCCGGGACAGGAGAACTTCTGGAAGGTCCGAAAGAGAAGTGGCTGGAGGCTTACATGAAGGAACCAGCCTAAGGCCTTGCAGCGATGCTTGCTGGGACATTGGATGAGGGGAAAGTTTTGAGCAACAAGTGTTGACACTTAGGAGTAAAAAGTTCAGTGGGTAAGGTGCCCGCACATGGAGGTGGGAGGAGGGGGCAGCAGGGACATAGCATGGATGTGTGGCACGCTGCAGCCATGCGTCCTCAGGGGCTGGTATTGAGTCCATTTCACATTACTCTCACTTCTGTGATGTTTACATTTTTACCAATGAGTTCAGGTGTAGTGCCGCATGCTTTTAGCCCCAAAGCTTAAGAATAGACAGCCACAGGTTGAACTCTGAGTTCAAGGCCAGCCAAGGCTACAGAGTGAGCCCCTGCCTCAAAAGCAAAACAAAATACGTTTTACCAATGCTATACCTCACTCATACTTTCTTTTCTCCCTCCCCCTCCCTGTCCCTGTCCTTCTCACTCTCCCTCTTCCCTCCCTCTCTGTTTTTTTGAGATTGGGTCCTACTATGCAACTCTAGCTGCCTTGAACTTGTAACAGTCCTCCTGACTCAGCCTTCTGTGAGGTGTGATTACAGACTTGTGACACCATGCACAGCAAGCTTGTAATTCTTTTAAGGAAAGACTGGAAACCAGGGACCTGTGCCAGTGCCAGCCAAGGACCTGTGCCAGTGCCAGCCAAGGACCTGTGCCAGTGCCAGCCAAGGACCTGTGCCAGTGCCAGCCAAGGACCTGTGCCAGTGCCAGCCAAGGACCTGTGCCAGTGCCAGCCAAGGACCTGTGCCAGTGCCAGCCAAGGACCTGTGCCAGTGCCAGCCAAGGACCTGTGCCAGTGCCAGCCAAGGACCTGTGCCAGTGCCAGCCAAGGACCTGTGCCAGTGCCAGCCAAGGACCTGTGCCAGTGCCAGCCAAGGACCTGTGCCAGTGCCAGCCAAGGACCTGTGCCAGTGCCAGCCAAGGACCTGTGCCAGTGCCAGCCAAGGACCTGTGCCAGTGCCAGC
A_30_P01027556_2810408I11Rik_1	CTTAAGCTGAGCCGCGCGAATTCTGGTTTCCATTCATCTCGAGCTGCGCCGAGTCCGGCTCCTACTGGGGAGCTGCGGCAGTTTGTTACTCGAGGCCGCCCTTCAAGGCGGGCCCCGAAGGTCCGGCCTGGTGAAGAGTTGGTTTTGTCAGCAGTTTGGTCTCTCCATGTTTGACAGCTTCCCTTTGCTCACCCAAGCATCTGCTAGAACTATGTGAGAGTCTGGACATTTTCTGGCCTTCTTGTAAAAGAAGATAAAGGGATGTGTTTCTGAGTGTCATCCTGATCTTTCCAAAGTGTTGCAGTGTGGTCCAGAGAGCAGAGCCAGCCTTTTTGCTGTGGATCCCATCACCATCCATTGCTGAAGAAGAAGCAGGGCTCAGGACAAGCATGTCAAACACACCTGACACTACAAATCTACACTTTGCAACTGGCTCTCATCACATGCTGTCTTCTCACCCTTCTCCACTGAAAAATAAAAGGAAAATGTATGATGGCCAAGTAAAAAATGACAGGAAATCTTCTAGTCAAGCTTAATAGTATTTGCTATGTTTAGCTTACAGAACTGAAAAATACCTATTAGTGTAAAGACATTAAGAAATGCACAGAAAGATGAAAATAAAACGAAACCCCATCCCAAGAGATCCCCTGCTTTTAGCATTTTATGGCATACTTCTCTAAACTTTAATAAAATGTTTCAGTGATTTAAAAG
A_30_P01027678_Mbd5_2	GGCACTCAAAAGTGGGGGGCAGGAAAGATAACTTCTACAAGAACCTGTGTATCGGATCCTAACTAAATCAAAATGTTTGAAATCAGAAGATCATGATCGAACAACACTTTGAGCTGTTAGCTGTTACTACTGTGTAGTTACTTTCATTACAGGTGTGTGACTGACAGGTGCTTCCCTGGCTGAGCATTCCCCTCAGCCGACAAGACTTTCTACAAGCTGGTGTTTACAATAAAGTAATGCTTAAGGAATTACTTTTTGATCAGAAAAATCTCCATATTCAAAAGTATCCTGTTTTTTTAATGCCTTGTTAATACAGAAATCTGTTGCTCTTTGTTCTGATATTCATTGCCT
A_30_P01027981_Gm29152_1	CGAGGAGAGTGGGGCTCAAGGCCAGAGCATGAGAGGAGCAGAAACAGTTACTGGCGGCGAGTCTTTCATGAAGGCTATGGGGCATGTGGAGATTCCAGGGGCATGCAATCACTGGCACATTAAACAGCACCTCTGCAGGAAGTGTTTCATGGGGCAGCTAGAGGGCTGAAAGGCCTGGAAGCCTATACCAAAGGCAACATTCTGATGGTGTGCACAGGAAGAGGAGGAGACTATCGCTGTGATGCCGCATACTGAGCCAAAGGGAAAGAGCGCGTCCAAGTGAGATGTCAGTGATTGGAGGCAGGTGATGTCGACAGAAAGGTAT
A_30_P01029348_4930547M16Rik_10	GCCTTGGGGATCGGACAGCCTGGCCCAGGTGAGAAGTCTCAATTAGGTGAGTTTCCCCGGCCTGGGGAATGTAGGCCAAAGATGTACAAGCTGCAACCCATGCACAAGACGATCCAAAGTTGCAAAACGTTGGAAGAAACCCGGCCTGGAACTGCAAGATGGCAACTTCCGCAGCCTCCTGGGTCACCTGGAAACCCGAAGGATACAATCGACTTCGATTATGGATGCTAGGATTAGGTAGCATCTAACTCTATGAGACAGAATCGCATCAAGCTGAGCTGAACAGAGGTATTTGGCTTTGTTCACAGAAGACACTGAGAAATCAGAAACAAAAAGAAAACTGGATGGATCCATCAAGTGGCTTTTCTTGTCTGATATGGTGGTGTATGGCTCTGATCACAGCCCTTGGGAAGTAGAGGCCAGATCAGTAAGGCAGGGCCAGCCTTGGCTACAATTCTGAGTTTGAATCTGGCCTGGTAACAAGAGACCCTGTTTGAAAAGAAAGCTGTATATTCCAGGCTGGCCCCAAATTGACTCTGTAGCCTCTGGTAGATTAAAAGCTCCTGCCTTTGGCCTTCCACGTTCTGAGATTATAAGCACAAACCACACCACACTTAGCCAAAAGCTCCTCCTCTCGGGGGGCTAAAAGAGACTTGTTAATCTAGGGTTCAAGTTCACTGGTAGGGTACTTCTCTAGTGTATACAAGGACCTGAGTTCCAGCCCCAAGGTGGAAAACAGGAGACGTACCCATTTATCATGCCTATTCAGGTCACCTGTCCCCTTCCGACGAACTGCTGTGTTCTGATTGGTTGTTGCCATCACACTCTACACTCTTGTTGACAGTGATCATGTCAGATTTGCTTCCCAACACATCCCAGCATCCATACAATGACTGGCAAGTCCGTCACTTAAGTTATTGATACACAAGTGACCATATAAAGGTGTTCCCAAGGACTAGAACTGTCCCTGGAGCTAGAGCAGATCTGTAGGTGTGTGTGGAACAAAGGCCACATTACAGTGAATGAACTAGCAGTGAAGGGGTTAAACACGCATTAGAGGTCAGATTATATATGGCAACTGTGAGAAAACAAAGAATAGCTTAGAAAATCAGTATGGGCTTTAGAGGCACACAGATCAAAATGTCAGGGCTGGCAAGATGGCTCAGTGGGTAAAAAGGGTTTGCTACACCATCCTAATGGCTTCACTTTGGTCCCCAGAACCCACAGTAAGAACCCAAGAAGAGGACTGGCTCTCACAAGTTGACCTCTGACTTACACACACACTATGGTGCACTTACACAGACACACCACACAAACAATAATTTAAAGGATTGGCAAGGTGGCTCAGCAGTTAAGGGTGCTTGCCCCCAAGCCTGAAGACATGAGTTTGATTCCTGGAACCTATGTAGAGGAAGGAGAGAGCGGACTCTTGCTACTTTTCCCGTGATTGACACACTTGCTCTGTGGTATGCAGGAGGTCGGAGCTGCTGAGCCTGGAGCTGCTTGTGTCTGACAGAATCCACCTTTCTTCATACTTGAGCGAGCAGCATCGATGCTAACAGCAAATGGCATCTCCTCATCTCAGCTTGTCCTTCAGGGGGACACACAGTAAAATCACCCACAAAGAGCACACAAGGAGTCACCAGCCTGTAAATCAGTCTCTGTTCCAGCTGTCTGCATTCCCAAAGGCACTGGTCCTGAGCTTTGCCTGAGATTACACTACGCTGAGCTCAAAGGTCAGTCTCTCCAGGGTCCTTTCTCTTCTTGGAGCTTATGGGCTCTGGTAGGGCAGAAGCAGAAAGCACTTTGGCCTCCTTCAGGATTATTAAACGATTCTCATGTCACAGTTCAGAGAAAAGCACTTTGTACTCCAAGATAAGAATGGCAGTATCAACCTCCTGGTTGTGTTTAAAACAATAAAACCTTGATCATTGCTCATAAACCTGGACTCTATCAAGGGCAGGTCTGTGCGTTTTTCTGTACCTGCATTCTCCGTTATGAGGACTTGTGACTTTTATCATGAACATGATGACCACGGGTGCCTACAGTTCCTCTGTTTCTGACACAAGGCTGCAAATTTACAGACCTTCACAGGTTTTTGCTTTTCCATCAAATTTATTTTCAGTTAAGCCTTCTCAGGCACTCATCAGGTGAACTGACCTTTCAGGAATGCATCCGCCTCTGAGTCAAGCCTGGAGAGGTGGCCCAGTGGGTGACAGATTTTCCATGCCAGCTTGGCTAGCTGAATTCGATCCAACAGATGGAAAGAACTGACTTTTAAAGTGTTGCCCTTTGACCTCCACATACGTGTAAAGCCATGTACACACACACACATATGCACACACACATGCACGCACACACGCCACATGCACAATTTTAAAATAAAGCAAGGTTAAAAGG
A_30_P01030241_Map3k2_18	AGACATCACGGGTCTGTGTACAGTGGCGGCCCGGCTGTCCTCAGCTGCATCGCCCGGCGAGGGTGGCGCGGCGTTCCCCGGTCGCGCGACCGGCGACAAAGACGACCCACAGTGGACGATCCAGCGGCAGAGTCGCCGCTTCCGCTTCGCTGCTTCTCCGGTCACCGGCGACGCGGGCCCGGGGCTTCCTTTTCATCGGCCCAGCTTATTCCGCGGGCCCCGGGGCTGCAGCTACCCAGAAGCGGCGAAGAGGCCCTGGGCTGCGCGCCCGCTGTCCCATGTGAAGCAGGTTGGGCCTGGTCCCCGGCCCGTGCCCGGTTGTCTGCTGCGGCCCTTCAGGCCTCAGGGACCCCCGCGAGGCGCTGCTCCTGGGGGGCGCGGTGACAGGCCGTGCGGGGGCGGAGGGGCCAGCTCGGTGGCCTCCTCTCGGCCCTCGGCTCCGCGATCCCCGCCCAGCGGCCGGGCAATAAAGAATGTTGATGGGAGAACCATTTTCCTAATTTTCAAATTATTGAGCTGGTCGCCATAATGGATGATCAGCAAGCTTTGAATTCAATCATGCAAGATTTGGCTGTCCTTCATAAGGCCAGTCGGCCAGCATTATCTTTACAAGAAACCAGGAAAGCAAAACCTTCATCACCAAAAAAACAGAATGATGTTCGAGTCAAATTTGAACATAGAGGAGAAAAAAGGATCCTGCAGGTTACTAGACCAGTTAAACTAGAAGACCTGAGATCTAAGTCTAAGATCGCCTTTGGGCAGTCTATGGATCTACACTATACCAACAATGAGTTGGTAATTCCGTTAACTACCCAAGATGACTTGGACAAAGCTGTGGAACTGCTGGATCGCAGTATTCACATGAAGAGTCTCAAGATATTACTTGTAGTAAATGGGAGTACACAGGCTACTAATTTAGAACCATCACCGTCACCAGAAGATTTGAATAATACACCACTTGGTGCAGAGAGGAAAAAGCGGCTATCTGTAGTAGGTCCCCCTAATAGGGATAGAAGTTCCCCTCCTCCAGGATACATTCCAGACGAGCTACACCAGATTGCCCGGAATGGGTCATTCACTAGCATCAACAGTGAAGGAGAGTTCATTCCAGAGAGCATGGACCAAATGCTGGATCCATTGTCTTTAAGCAGCCCTGAAAATTCTGGCTCAGGAAGCTGTCCGTCACTTGATAGTCCTTTGGATGGAGAAAGCTACCCAAAATCACGGATGCCTAGGGCACAGAGCTACCCAGATAATCATCAGGAGTTTACAGACTATGATAACCCCATTTTTGAGAAATTTGGAAAAGGAGGAACATATCCAAGAAGGTACCACGTTTCCTATCATCACCAGGAGTATAATGACGGTCGGAAGACTTTTCCAAGAGCTAGAAGGACCCAGGGCACCAGTTTCCGGTCTCCTGTGAGCTTCAGTCCTACTGATCACTCCTTAAGCACTAGTAGTGGAAGCAGTGTCTTTACCCCAGAGTATGACGACAGTCGAATAAGAAGACGGGGGAGTGACATAGACAATCCTACTTTGACTGTCACAGACATCAGCCCACCCAGCCGTTCACCTCGAGCTCCGACCAACTGGAGACTGGGCAAGCTGCTTGGCCAAGGAGCTTTTGGTAGGGTCTACCTCTGCTATGATGTTGATACCGGAAGAGAGCTGGCTGTTAAGCAAGTTCAGTTTAACCCTGAGAGCCCAGAGACCAGCAAGGAAGTAAATGCACTTGAGTGTGAAATTCAGTTGTTGAAAAACTTGTTGCATGAGCGAATTGTTCAGTATTATGGCTGTTTGAGGGATCCTCAGGAGAAAACACTTTCCATCTTTATGGAGTATATGCCAGGGGGTTCAATTAAGGACCAACTAAAAGCCTACGGAGCTCTTACTGAGAACGTGACGAGGAAGTACACCCGTCAGATTCTGGAGGGGGTCCATTATTTGCATAGTAATATGATTGTCCATAGAGATATCAAAGGAGCAAATATCTTAAGGGATTCCACAGGCAATATCAAGTTAGGAGACTTTGGGGCTAGTAAACGGCTTCAGACCATCTGTCTCTCAGGCACAGGAATGAAGTCTGTCACAGGCACGCCATACTGGATGAGTCCTGAGGTCATCAGTGGAGAAGGCTATGGAAGAAAAGCAGACATCTGGAGTGTAGCATGTACTGTGGTAGAAATGCTAACTGAAAAGCCACCTTGGGCTGAATTTGAAGCAATGGCTGCCATCTTTAAGATCGCCACTCAGCCAACGAACCCAAAGCTGCCACCTCATGTCTCAGACTATACTCGGGACTTCCTCAAACGGATTTTTGTAGAGGCCAAACTTCGACCTTCAGCGGAGGAGCTCTTGCGGCACATGTTTGTGCATTATCACTAGCAGCGGCGGCTTCGGTCCTCCACCAGCTCCATCCTCGCGGCCACCTTCTCTCTTACTGCACTTTCCTTTTTTATAAAAAAGAGAGATGGGGAGAAAAAGACAAGAGGGAAAATATTTCTCTTGATTCTTGGTTAAATTTGTTTAATAATAATAGTAAACTAAATTTTTTATATTTAATCTTTTTTTCTTTACAAGAACTTGAAACTTCTTTTCTTTTTTTTAAAAGATTTTTATAATGTACTGATGTGGTTCAGAGCTATAAAGCACTTTAGTACATAGTTGCTCCTTTTAGTACAAACAAATCATTTGGAATATAGAAAGATTGTAGTCTTGCCCTGTATCACTGACATGGAAGACAAAGAGAAGAAAGTGATGTACAATTTGTAGTTTTTAGTGATAGTATTTAAGTAGAACCTTATCTGTGGGGTTGAGCCCTAAACTTGAGTTTAGGGTAGGTACTGATTGTAAGGAATATAGGCTGTTTCTTAGATCTGTATTCTTTAGATCCTAACCTCTACCTATCAAGCTTTTTTGCTCAGTAGGAATCTTGAATAGAAGATACGAATCTCTAAGAGGTATGTTTGTTAATCCTAATCAGTATACTAGGTAAATACACTATATTAGAGCTGTGTTACTGGGCTCTATAAACCTTGAGAGACAGCTTTCTGCTTTAAAACATTGTTGTATTTGGAAGCAGACATGTGAAGCCAATGAATGAATTCAGCTAAAACACAGACGACTGCTCATTAAATGTATGAGCAGTAGAAGAGACAACATTTGCCAGTCAGTAGAAAAATGTGGAAAAACAGAATTAGTGTTATGTAGTATATTTTAAACATTATTTACTTGAGGTGAAAGTCCCAAAATGGAGGGAACTGAGAAATAATAAAAATTGTGTTTATATATTAGCTTCCTATTTCTAACCCCTGATTTCCCGTTAGATAACAGTCTTTAGCTCAAATACCCACCTGTTAACGCTCCTGTCATGAAGTCAAAACCTTGTTCTTGGGGTCTTGGAGTACTAAACTAGAGGCTCCTCAGAAGAGTAAACATCAGGGAAAACAATGAGGTTTGTGGTGGGGAGTCATTTTCCTTCACTTGGCATTTGGCAATGCCTGGAGACACTTTGTTGCCATAACTGGCAAGGTACTACTAGCATCCAGTGGGCAGGGGTTGCAGGTGCTGCTAAGTAGACTGTAGTGCACAAGGACTCCCCACCCAGGAGTTCTCCTGCCACATGACAAAAGTGCCTAGGATGGAAACCAAGCAGCCATTCACAGAGCAGTCAGAGCAGCGGTCAGAGGGACGGTGTAGGGCGGATGAGGGCTTCATAAGAGCAGACGATGAGTCAGGTGAGCAGTCTCAGCTCATAACAGATGATGGTCCTCTGACAGCTGTTGGTTGCACTTGAATCATTAACTCACCTTAGAAATAATGAATTTAAGTATTCAACTGTTTGAATTTAGCATCTCTGTATATTCTTCCCTTAAAAGTAGCTCCTCCTCCTAGGTCAAGAAAAGTACACCAAAACATAGTGTTTACTAGCAGTGGGGAGGTTAAAACACTGCCAGGTATTTCCAGTGTAAGCATCTCTTTGGAGCCATGTCATTAAACGGAAAGACTGTGCTGGGCAGGATCCTGCCATCTCTAGTACAGTTATGAAACTTAAAACATGAAGGTGTCAGTAATTTGGCCACTTGCAAATTTTTCAACATTAAACCAAGTGCTAAGTATTTTATTTTTCCAAAGCCTAGAAGATAACAAGTTTTCCAGGAGACCCTGAACGTGATGCTTCATCAGAAGAGACTAAATAAGATATTCAGATTTTGTTGTTGTTATTACAGGGTATGTTTATTTAGATAATTTTTAAGTACTTTGCTTTTGAATTTATGTAGATATGGTTTTAATGTATCAAGATCCTACCCGGCAGACCCTGTAATAATTTTTGAAATTCCAGTAGTCTGAGAGTCAAAGCACAAACAATTAGTTAACTCTTCTCTTGTACACTGTAAATCAAACGAAGCCCCTTGCAATGACCACAGATCAGGGGCCTCCACCCTTAGCAAATCACTTGCCTAATCTTAGGCCGGAGACCTAATGCATAGGCCTATTGTAATTTCTTTATCTTTTATGAGTGAGGGCATCTCTTCTACTTGAGCAAGATCATGGTACCTGGATTGCTGGGTTCTTTTGTTCCTTTATTGTGTTGTTTCTTTGTCTCTTAGTGTGGTTGTGGTTCCCTTTGGCTCACTTTTGGTCCATCAGGGTAATGTGCAGTACAGAAGAGATACAAACACTCTTCAGAAAGATACCTGCACACTGGAACGCAAAGCAAATTGTTCGCTTTCTAAGTCTCCTTTTTCTTTTCTAAACTCACTAGTAAATAACTGCATCAGAATACTTTTGCTTTATAAAAAACTTATAAAGACTTAGAAATAGACTAATAGTTTACAGAGCTATTATATTAAATATGATGTGAATTTATTTCACACCAGTTGTGAAGGTACCAAAAAATGCAATGAAAGTTAATATATATAAACCCTGCTAGAGCAAAAAAGCTTGAAGTAGGTAGGGGTATGGAAGGCCAATAGTAAATGTAAAAAAGTAAGTTTTTGAAAGGAAACAATGTTGTCAAAGGAAGTAAAATACTACACTCCGTGTTTTTTTCTGCTTAATTGTATGGATTAACAGAAGAAGTTTAAATTGTAAAAAATTGTTCTAAATTTTTTTTTAATATACAACTGATTCTTTGGTACTGCAATGTTTCTTTGTGGCTAGAAAACGGCCAGACTGCTGACTTTGTGCCTTTAAATGCGTTCTGCGTTGCCAGTAGCAACTTCCTTCCGGTGCTGGAGCAGATCCACTAGCAGTGCCAGGCGTGCTCTCAGGACGCACCTTCTGCATGGGTCCTGAGAGAGTCCAAGGCAGGCTGGGGCTGAGTCAAGGGGAAGACCTCTCATAGGGCAAACAAAAGTAGTTGAATAAAAGAGTTAAGGCGTAACTGATAGCATTTTAATGGATTGGTATTTAAACCTTTTGAGGTTTCAGAATGAATACCTTGAAAATTTTCAGCACTTTTCCTTGTTTACAAAAATATATTTTTAACTTTAAAAACATCTATGACTATTGCCTTAGAAAGTATTAAGAGGCACAATCTACAGCATATGAGAAGTTGAGTATTGCACATGCTGGACTGTAAAAGGTAAAGCTTTTATTTCAGAATAAATGTAATTGGCTTTCATTTGAGTCTCACCTTACTCCATTAGAAGTTACATAAAAAGAGTAAAAATATATCTTTAGAGTAGCTCTCTGCTACTAAGTTCTGACGTAGGTCAGGCCGGATCTGCACTATTCTGAAATGGTGTTGTTAGAAGATTGGGAAATCACTAAAATAAAATCAAACCTGAATAGATTGGCAGATGACCCAGTATGCTGCAGACTCCTTGATTAATGGCAGAGTTCACACCAGTGGTTTCATTTGGGGTCTGAAAACCTTTATATAAATTCAGCTGGAAACAACCAGGTATACAAATCTGTCAGTCTTATTTTAGTTTGTTTTTGGAGTCAGGGTTCTCACTATGTGTTTCAGGCTGGCCTGGAACTTAAATGCTCCTGTCTCTGCCTCCTGGGTGCTGGGAAAACAGGCATGTGCCACCACACCCAGCTTTGCCCATTTAAAAAAAAAATAGGGTCAATCTTTTTCATTTTCTTACTCAACAGTTGTGATGTACTGTGTTACATTAAATTAATATTCTTCAGGAAATTACAGTTGTGGAACATGGGCAGACAGTTACTTAATGGCATACCCTAACTCTGAAAGTTTAGCAGTGATGCTTAAAATGCTAGGATTTTTATATGAAAAAATAAGGAAGAAATTTTAGATAATTTTGGCCATAATTATGGACTCCAAAGATATGAACAAGAGGATTAGAGTACAAGTATCTATATCCCACGTCAGAACCTGCTCTTCCGATACAACACAGTCCCAGATTGTTTTGGGACAATGGAACATTTATTCCTTAGCACACTGTATTGGGATTCTCCCTCACCCCAGCCGTTGTTGTTATTTTTGTTTTAAGGAAAAAAAAAAAATACCCAAAACCTTATTTTGGTTTTTAGGTGTTGAAATACCAAGAACTCTTTGATAGAGGTTGAACTTGTCTAGTGTCACTTATGCTAAGGTCAGATTCTTTTGATAGCCTATTAAATTTAGCATTTACTTTTAGATGTGACATTCATATTTATTTGATTTTAACACTGGTTAAAGTTCAATGAAAAAAATTTGTTAATTTTTAGTAGTGCCTTTTTCTCTGTATGCCTTAATTTTATTTTATATTTGTAATTCAGATTACCTAACAAAATGAAGAGTTTTCCAAAATGCTAGGCCTCAAGAGTGTCTCTGGCCTTGGTCTGTGTGTTGGCCCCTATGTCTTTCTTAATGCTTATTTCTTCCTCTTACCCTTTCTACCTCCTTTTTAAGAAAAGTTAGGAGAGAACAGTAGCATTTAACTGACTGCAATCTCCACTAGATGTGAATTCCTAAAATAAATATAGAAAGGTATTCTCATTCAAAAAGACACAGCAAATTGATTTTTGGGTTGAGTACTTGATTTTCAGTCATACTGGCACTGTCCAAGTTCTTTGTGTATTATTGTTTGGTTATGGTTTTCATAGAACTAGAGCAGTTGTTTTGTCCTTAAGAGCTCCTTTAAGTATTTTATGAAGGTTGAGGCAATGAGCAAGAAATCCATTAGTATGTAACATTTGACCAATACTCTAGCTTACTGTTCTGTGAAGTATGTGCGCGTGCATGTGTGCGTGCGTGCGTGCGTGTATGCGTGTGTGGCATTGGGGCAGGGGTAGGAACGTGTAGTTGTTCAGTTAGATCTGTTTTTGTTCTTGGAAGAACAACTGAAAAATGTCTATGTACTACTATAGGATGAGAAGGATCATTCCCAAGTAGGCATGCCAGGACATTTTCCATAAGTAGCTAGTACAAATGATTGTTTAATAAAGATATTTATTGTAAGTTGCCAAGCTCTTAATTGCTAAAAATAGATTAAAATTCCATTTCTGTTTGTATCTGTAATAATTAGCTTATATATAATTCTTTAATAGAAAGTATGTGATCTTAGGTATTTCTTCATGAACTTTTTGGAGTAGAAATTCTGCCAGATATTATCAGACAAGCTTCCTTAGTTTACCAGGTCATCAAAATGAAAAGTTCTTATACCTCTTGTTGGTTGCTGGGGAAGGTGTGCTGTGAGCCACTCTTTGCTTCTGTCATCGTTAGTGCTGCTTCCACTCCTCCCATTGTCTAACCGACACCATGAGTGCTGTGGGGTCCAGGGTTGTCCTCTCTGTGCTCGCTCTCAGAGCTGGAGATGGGTAGCTCTAGGGAACCAAGTCATTTCTCAGAGGTACTAAAAGTGGTCAAGGTTGAGCTTCTGGAAGACAAGGGGGGAGTCATAGCTATAGTGAAAAAAGCATATGCTGTATCCATTGCCTGTATACAGTCTCATATAATTCTTCATGGTTTATGTGTTTGTGTATTTTAATAGACAGTGATAAGGTATTACGTTCCCAACAGCAAAGACATTAAACGAGAGAATGCTCCTGTCCTTCTGCCTGGTGGTGTTTGTTTGTACCTCAGTCTGTATTACCAGAATCACTTTAAACCAAAGCTTTTTTATTCCCTGCACACATAGCCAAAATGATTAGCCCTGATAAATTTGCCCATGTGTGAGCTAATAGTATCTAAATGGTAGAGCAGATGCTAGTAGAACTTGTTTGCCAATCTATCTTATCCTTCAAAGAAAAGGACAGGTGCTCAGTTGCTCGAATTTAGACATGCAGAATACTTACTATTATGGAGCTATATAGACACTGCAGACATACGTTCTTATGTGTGCCAATCTTATTAACGTCATTTGGCCACTGATGTGTGTAGATTTGTGTTGACATCTGATGCTCAGGTTGGTGGCTTATTTTCTTTCTAGTGTCTTAACATTTATGAGTTTCTGTTTGACTTAAGGGACATTTCAACAATGCTGTGAAGAAAAGTAGGTTATGAACTAGTCTGCTTTGTGCCATAGACATTTTGGAATGTACAGAAGGAAGCATCTGCTCTCTATTCTTTAAAGCTTACAGAATTTGATCCCCACTAAGGATTTATGAATCTTATAATGCCAGTTGAGAAAAGTTTATGACTATTCTGAAAAGCACTTTGTATTCATTTATTTGTATGTTTTAGAACTTTTTAAAAATCCTGTATAATCAATGATTTTAGCACTAGCATTACTTAGAGCAGAAGATAAATAATTACATGTTAAACTCTAGCAGTTGCATTGAATCCAGAATATATTTGACATGTTCTCAGTTATCCAAAGACTTTTTTCCTCCTTGCAGTAAGGAGAGTAGACTAGTGTGGGACTCTGCAAGCCTAAAAGGATTATGGGCAAAAGGAAGTGGGCCAAACCCTTGTCAATCAAAACCATATTGTCTAGGGATGAGAATACTTCTTTATAGACAGTTTTTTTTTATAATTAGTAAGTAAAAGGTTTACATTTCTTCCATTGCTGTTGGTTTTAAAATTTAGCCTGCATTCTGAAATATCCTAACAAAGTTAATACCAAAAAACACCTTTAATGTCTGACATCTCTTATATTTCATGTGGTTGTTTTTACTCATTGTAAATAAAACTTGGATAAATTTGAAAATAAACTTTTATCTTGCAGACTATGATTATCAATTTGTAAATTTACCCTTTGACTTATGTACATTTAAAATGTATCCATTAAATTCTCTATATTTAATGTATTATTTTTGGCAAATGTTTTTAATCTCAGTTGAATACTGGGCAGTTTCTAATTATGTACAAATATTTTTCGTTTTCTATCAATGCTGACTTTTGCACATTTTCAAACATTTAATTTGTACACTGATTTATATGACCAATACTTGTTGAGTGTCTGAGAGTCATGAGTGTGTGCATTGAACTACTGTCTCTGTGTTTGCACTTCTCCCTAGATGTAGCCCTCCCTCAGTTTCTGTGCTGCTGTGACCTTCGTAGGATGACCTTCTTGCTTTTGCAAAGTCACCTGTGTGTGGTTCTGTGTTTGTTGGAGAACTCAGGAGTTCAGTGTTGCAGTCTAATTTTGTCCTGTATTCTGAATCCATTCCTCGGTTGAAAGTATTCTGTGTGTATCAAGAGATATGTGTTCATGTGGAGATGTCCTTTTCTTTGTGTAGACACGTGTATATATCTTAGTAAATTCTTATTTTCATTTAATTTCTACAATTTTAAGAACTTTATGATAATTAAATATGTGTAAAGGCTTTCTGAAAGATTATTTACTATATATATATACACTATATTTTCAGCTGGCTGGTCAAATTATTTTTTAAATTTTGGTTTTAACCATTTGAGCAGAATTGGATACAAATTTTGCTTAGAGCTCAGTTAAAATGCTCTTGCAGCTAACAGCTTTTGGGGTGGGGGGAGATTGTTAAGCAGTAGCAAAACACATTGTCCACTAACACGGCCTTTGGCCTCTCAGAGCTGTTAAAACATGTGAGCAACTAAATCGTCTTGAAGACATGTGGAGACTTTTATATCTCCAGTTGTCTGACTGTGTTTTTGAATATTTCCTTTATTTCCAAAGTGTTCATTTTTCTCTTACTGAGCAAAGGTAGACCGAGTTGTTGAACCAATGCCTGGCATATTGTGATTCTTCACAGTTGCTGACTGTTGTGTTAGGACTCTCCAAATGCACAGCGTCTGTATTCTGTACTGTGTGTTCTGAGCAGCTGGCAGGAAGTGTAGGAAACTAGGTTTCTGTCTGACAATGTTACTGTACTCAATGGAAACCTTCTAAAAGGATGTGGTGGCGTAAAGTTATTTGTGTTAGGAATAAAGTCTACAGTTGACGTTGACTATCCTAAGTTTATCATGTTGAGAGGAACCCATGTGATTAGAACCTACCCAGAAGCCAGACACAGTGGAGTATGTACCGCATCTCACACACATTTGGGTCTGTTGTTCATTCAAAATTGTGCTTGTAAAAATGTGTAAAATTTCTTGAGTTTTATAATTTCTATGTATTTTTTCTTGCTGGTAAATAGCTTTTAAATTTTTTAATATAAAAGAAACCATGTTTATATTTTGTTAGCAATGATGACTTTGTTATATGGCAATTTGTGAATTATTGACACATCTTTATTTAGATTTGTCATGCATGAAGGCCTGCGATATTCAGTACAGTGAGACATACTTCGTTCCTAGTCATCTTCCGACAGACTGTGGTGCAGAGGGTTACTCTCAGTAACCCTCTGAACTGTGGAATGGACATAAATGAATGGTAATTGGAGTGTTAATAAAGCTGGTATTTATTCCCACTGTGA
A_30_P01030455_Plekhn1_4	CTGCCATCCATGGGGAACAGCCACTGCGTCCCTCAGGCCCCCAGGAGGCTACGGGCCTCCTTTTCCAGAAAGCCCTCGCTCAAGGGAAACAGAGAAGACAGCGCCAGGAAGCTGGCTGGCTTGTTTGGCACCGAGGCTAGGCCTGATGGGGACACCGCGGCTAACAGGATCTTCCACTACATCCCTGGGACGGTGAGCGGAGGGGCGTGTCCGGCTGGAGTGGTTGGCTCGGGGCCTGGAGTCTGAGTACAGCTTTGTGCTTCTCCCTGTGTGCTTGTGTGTGCCACAGTGTGAGTGATCATGGGGGCATCACAGCTTCCAGCAGCTTGGGGTGATCCCTGGTCTGCTTGGAGGGATTCAAATCCAAAGCAAGATGAGGAAGTTGGCTCCTCCCTGGGAGCTCGCTCAAGAGTCTAGGCTGAGAGTGAAACCAAGACCAGCACTGAGTGAGTGCTGAGCAGGCAGAGCCAGCCCAGTCTGCGATATATCCAAAGGGACAGTGGCCCCGCCCTCAACCTCCACCGCCCCAGCCTGGGTCTTGCGGGCCGAACACCTGTGTGGAAGCTTCTGGTAAATAGCATAGTGCGGGCCTCAGTCCCCCAGGGTCACTGTGGAGCCCACAGCTGCCATGTTGCCATCTAGGCGGGCACCCATCCCCATAGAGCAAGAAGCCAGCTAACCCTCCTGAGATCAGAAGGCTAAACATTCTGTGGGTTTAATGACTCGCCGAGGAAAAACACACCTTTCCCCTCCCCTTTTCCCAAGTCTATGGCAATACTTGAGAGGAGCCAGGGCTGCAGGTCTGACAGGAACACGTCCTACTCTGCTGTTCGTGGAGGACCACACCCACCCCAGTGGGCTGGGATCTGCTATATATGTGCAGCTTCTACCAGGGTTGGGGCAAGGCTCCTGGATTCTTGGGTGCTGCAGCTGGTGCAAACTCCCAAGGTATACCTTTCTCACAGGATCCTAGGAAAACTGGGAAACCAGCCCCTCCTGGTCTCTGGGGCCCCAGGGATTTCTACAGACGGGTGTCACCTTTAGAAACCTTACTGCCTCAAAGAAATAAAGAGGGAAATGGGGCCTGGCGTGACCAAGGGTGGCATCCCCTCCCTGTGGGCACATCTCAGACCCTGACTCCCTCCAGTCAGGCCCAGGAAATAATTCTAGGAAGGAGTCCCAAAGTTCCAGAGTAGTTGAGCCTAGTCAGGTCACAATAACTGGAAAGTGTGACCCTCAGGAAATGGGATCAGGAAAAGGGGCCCTAGCCAGGCAGAGAACCAGTCCTGAGCACCGTACATGGACTATGGACTCTAGGTAGATTTTGCATCTAAACAAGAACTAGCCCTGCCACAATCTTAAGCTGAGCCCTCAGCTGTCTGAGCACCAGGACCAGCGTCATAGCCTTTCCTATTCATGGCCTATTTTTCAGTGCCATCCAGCATGCGTTTCAACACTGGGTGTACGTACAGGAGGCCCCACCCAGAGTCAGTGAGGATATGAGCTGCTTTTGTCTGTTCACATTCCCAGGGCCTGCACTAGAGGTAGTTCAACTTGATCCGTGTATAGTAGCCCATGCAGGTAGTCCTTGACAGCTTCCAAAGGCAACATAGCACCCGTCCCAAGCCTGTGGCTCGCAACTTAGTCCATTTCTGATCTCTAAAATGATATAGAGGATTCTTCAAAGACTGTCTAAAAGTTGTGCAGATGTTGGACCTACCTCTTTCCCATCCTCCCAGAACATCCCAGGGTCATGTTCTAGACTGTGTGGAGTCAGCAAGGAGCAAAACAGAATAAGACTTCTGTTGTCACCTTCTTCCATTACTATGTCAAAGATAGTCAAGACAAAACAAGAGAAGCCAGTCTAAACCAGTACTAAGTGAAAAGCAAAAGCTGAATTTTAGGACATTCAGAAAGAAGGTAAACCTGAACAGAGAGCCCACAGAGGGGTAAAATGGGAAGTTAGGGCTGAGCAGAGACTCGCACACGCAAAGGTGAGACATCATGTGTCTTACATAATGGAAAAACGAAGGAGAGGACGGGGCCCCAAGTTTAGTCATAGAGAACTCCTCAGTCCATTGCCAATGCTCTACCTTCCACTGTAAGATACGTAGTATGTATGTGGTGAGCTGGGATAGCCAGCAGAGACTCACAACAACTGACTAGTACCTCTTTCCAGTTCCAAGTTCACGACATCACGAGTTACCGAACTCAACTTGGGCAATGTTGGGAATATTTACACTAAAGAAATTAGTAAATATTACAATAAATATTGGATTTTTCTTCTTTATTTCATTTTTTCATAGAACTAGATTTAAAAAAAAAACTTTCAACTGCTACTGAAAACCTGAGAAGGCTGTGAGCATTATCTCATTCTCATAATATCACTTCTGAATTCTGGGGCAAGTCTGAGGGTGTGGAATGACCAAAGTGAAGTTGTACAGAGTAGGCCGTATTGAAGATAAGGACTGAACTCAGTGATACCAACTTAAGTTTATACCATAGAGCGCAGAGCTGTAACTGCAGGGAGCATTATATTTATATGTGTGGTATGCATATATTCCACTTTTTATGTGACGAGGCTTAGGGGTGTGTGGTGTGCATGTATGTGTGTGTTCTTGAGGAATGCATTCTGTGGCCACGCACGGACAGATCAGAACTATATACAGAAGCTGTGTGTATATCGCTTGGGGATCCGGCCCCATCTGGTCCCTCTCTTGAGCCCTACTCCCTCAGGACATCCCGGGCCCAGAACATCACCCAGAAAACCTGGAACAGCCATTCCTGAGTGTATTCAAAAAAGGGTGGCGGAGGACACCTGTGAGGAACCTAGGCAAGGTTGTTCACTACTCCAAGGTTCGGCTGCGATTCCAGCACAGCCAGGACATCAGTGACTGCTATCTAGAACTGTTCCCTTCCCACCTGTACTTCCAGGCCCATGGTTCTGAGGGACTTACATTCCAGGGACTGCTCCCACTGACGGAATTGAACATCTGCCCGACTGATGGGTCCAGAGAACATGCCTTCCAGATTACAGGCCCGCTGCCTGCCCCACTCCTTGTTCTCTGCCACAGTGAGGCCGAGCTCAGCCACTGGCTCTACCACCTGGAAAAGCAAATGGCTCTCTTGGGTCTACAACGATGCCACTCGGCACCCCCACAGGGGTCTCTGGGAGATAAACCCCCCTGGACCCAGCTACGGCGAGCATATGGGTGTGGTTCCATGAGCGGCGCAATCTGTGCCTCAAGGGTCAAGCTGCAGCATCTGCCCTCCCAGGAACAGTGGGACCGGCTTCTGGTACTATACCCAGCATCCCTGGCCATCTTCTCTGAGGAACCAGAAGGCCTTAGCTTTAAGGGGGAGCTTCCACTAAGTGCCATCCATATCAACTTAGAAGAGAAGGAAAAGGAGATTCGCTCCTTTCTCATCGAAGGCCACCTCATCAACACCATCCGCGTGGTATGTGCCAGTTATGAGGATTATAGCCAATGGCTGCTGTGCCTCAGGACTGTCTCTCGCAGGGATGGGGCCCACCTGCCACCTGGCCCAGAGAGTTTCCCAGGATTACAGAAGCCCACACAGCTTGTAGGTAGAGGCCGAGGTTCACTCTCTTCCAATGGACGGAGCAGCTGGAAATTAGAGTGTCCAGTGTTCCCCACCAGCCAGTCCCTCCCTGAGTCCTCGGTGCCAACCACTATAGGCTTCCCTGCCCCTCCTGTACCTAACCAGACCGACTCTAACTGTGTCAGCACTGGCCAAAAGAAGATGAAGCCCAGTGACAGTAGCCCGTCTCCCAGGGGCAGAGCTCAAAGAGAAGTATCTGGCTCAACTGTCCCACTGCCCCTGCCCCTGGACCTGACCAAGATGAGTGCACTGAACCTAGACAGTGGCCCAGAGGCTCAGGATCACTCTTTGGACATTCCACACTCCCCGCTCTATGCTGATCCCTACACACCACCAGCTACATCTCGCCACAAGATTACAGACATCCAAGGCCTGGATGAGCTCTGGCATCTCCAGCTCGCCTGGGCCTCTGGGCTCCCACTTACTCACCAAGAAAGGTGCCCTGCAACCCAGAGCTTCCCAGAGACACCGGGGTTCCTTCAAGAGCAGAGGCCCACAGCCCTCAGACTTCCCTCAGCTTGTCACCCCTGCCAGAGAAGGCAAACCCAGTTCCCTGCCCCCTCCCCCAGATGAAGAGGCTCCTATCTGGAACAAGACTTCCTCTCCCTCCCACCCGAAGTGGCCACAGCCCAGGAAGCCTGCAGTGGAGGGGGGATTCATCCAGTGGATCTGATGGCCCCCAAGGGGGCCGCTGCTTCTCAACAACACAACCAGCCAGCACCGCCCTGCATAAGACTACGCAGTTATGCCCGTCCTTTGACTTACATTAAATATACCAGGGCCTAACCCCATCAGGTCAAGGTTGTCTCTAGACTCTGAGGATAGAAGCACCTCACCAGGCTCTAGCAGCTGGAGCAGCTGAAAGGAGGTAACTCTAGGAACAAGCCAGTGAGGGGCATCGGTAAGATTCTGGACAGCCCCAGAGGCTCTGCCGCTAGGGGAAAGGGGAAGGGTGCTGGAGCGGGTGACTGTGAAATACAGAGTGCTGAGAAAGTC
A_30_P01031195_Gm16025_1	GCAGAGAGAGGCAGAGGGACTGAGACCGCTTGGGTCACAAGATAATAACAGAACCATGCCACAGGAGTCCCTGTCAGCTGTGGCCAAAGTCTCCCTCTGACAGATGAGCAGTGGTCATAAAGACAGTTATGACTTGTGTACAATCTGGCAAGCTTGTCTCTCTCGGCAGCGGATATCAAACTCAAGTGTTCAGGAAGATGTATGACACTAAACTTTCCAGCATGCAGAAAATGGGTGCAGAGTAACCCTGAAGATGAGATGCAGGCACAAAGGGATGCTGACCTTGAACGTGATTTTGTGATTCTGGAAGATGAGCCTCATGTCTTGCACAAAGTCTTCTACTTGGCAGTAAGCCTGTCACTCAGCCTTTTCTTGATTATGTCCAACCACATAGGCTCTTGCACACCCACAGTCATCTCTCTAAACTGGTGAGGGAAATAGCCACAGAAGAGTGAATGCCACGGTTCAGCATTTACCTTCCATCGGGTCCCAGAAAGTCTACAGAAACAACAGAGCCTGTGCCCCTCAGGGATTAAGATCACAAATCCCACAATGGCCCTCTCAGTCATGAGACATCAGGAAGCCAGGGATCAGGGGTTCACCACCGTTACTTACATAATAATAATATGGCATCTTGGAAAAAAAAGGAGCTCTCAGAACAGCAATAGACTCTCAAGAGAACATACTCACACTTCTGCAAGAAAAAGGGACTCAGTCAAAGTGACTTAGAAAGGCAGAGTCTATACATGTACCCAGGGGGAAGGCGCCGCTCAAACCCATCTGCAAATCTGCCCAAAATGAGTGCCTCTTGGTTATAAACTTGTTTGACTGAGTTTTTATACCAAGGAGTTATGCTGCGACAGCTCTATGATGGAGTGCGGCTTGGGAGAGCAGGCTCTCTGTGAATGCTATTCTTCTGGCTCCAAGCCTGTCTGTCCTTATCCAGGAAAAAGGAGAAAAGATTGGTTCACAGTGACTCACCAACTGTTCCTGGGGAGCCATCTCCCTCTGCAGTATCTCAGATTCTGGAAGACTCGGTTGACTTCCTAAGGACTGCATTCTACAGAAGATGCAACTCCATGGTGTTCTGAAAGGTTGGACAGGAAGTGAGCAGAGGACATGACCAGTGAAAACAGCCACTGTTCCTATGCCTGCTATTATGCTTTCGTGAATGGCTGACAGTCTATCTGGGGCAAGGGTTCTCAGACACTGAAGGACCCCACTTAGAATCTTAGGTTGTCAGCCCCCTGTCAATGTCATGGCAGGAGGCAGCCCTTGGAAAGTGGGCTTTGTAATGAGTGGTAGGTCCCCATTTCCTGACAGAGATTGCTGGGAGCACAAGGAGACTAGGCACAGTAAAATGGTCTTCAAAAAAATTCTGGGAATCTTGAACTTCTAAGAGTCCATTGCAAGGTGGTGAAATGTGGGAAGTAGTCAGTCATGCTTATTTTTCTTTCATAAGTACATAGAAAGCAAAAGTAGTGTATTCTACCCCCAATCTTTTGGACAAGAGGCTTTAGTATACAACTTTGAGAAAAGGCAGTAGTGGTGTGTAGGCAAAGGACCCAGCCTTTATATCAGGAGAGATGGCTCCCTAACAGAGAGAACATTAACCTTTTGCTGAGAGCATCTTGAGACAGCTCTCTGGGTCTTCCTGTTTGGTATCTGTTAAGAGCCCTTGTGTTTCCCACCTCAAGACCCACACTACCACTCCATAAGGATGATGCATATGACAAGGCGGGGGTACTAGGAGACAGAGAAGGGATCCCATCCCACTCACATCTCAGCTTCCACTGTTGGGATATGACAGTCCTCATGGAAGGCTGTGAAACAAGTATCACAGCAGAAGAGTGTTCCTCCATCCCGGCACACCTCACATTCATCTGAGTTCTGAATCTAGAAAATAGAACATCTTCACCATTGGCAATCCTCCACAAGGTGGCCTTTGCACGAATCTATAAGGAAATTGATGCTTCTGCCTGGTAGATTTAGGAAAAACATGGAACACAATTTGCAAAACAAGGCTTCCTGGTCTTCAGTGAAGTCTGGGAGAAGGGAGGCATGAACCAGACCCCATCTTCCCTGTGAAACCAAAGATCCTGACCCCCAATCTTAGGGTGCTGGTTTGAATAAAAATGGCCCCCATAGGGAGTGGTGCTATTAGGAGTTGTGGCCTTGTTGAAACCAGCATGACTTTGTTGGAGGAATTCCATCACTAGGGGGCAGACTTTGAGGTCTAGGTAGTTCAAACCAGACCTAGAGGTTCACAGTCAACTTTCTGCTGCCTTCTAATCCAGTTGTAAAACTCTCAGCTACTGCTCCAGCACCATGTCAGCCAGCATGCTGCCATGCTTCCTGCCATGATGATAATGGACTAGACCTCTGAACCGTAAGCCAGACCCAATGAAAACAAATTTTTTTATAA
A_30_P01031195_Gm16092_1	AGAGAGAGGCAGAGGGACTGAGACCGCTTGGGTCACAAGATAATAACAGAACCATGCCACAGGAGTCCCTGTCAGCTGTGGCCAAAGTCTCCCTCTGACAGCTGAGCAGTGGTCATAAAGACAGTTATGACTTGTGTACAATCTGGCAAGCTTGTCTCTCTCGGCAGCGGATATCAAACTCAAGTGTTCAGGAAGATGTATGACACTAAACTTTCCAGCATGCAGAAAATGGGTGCAGAGTAACCCTGAAGATGAGATGCAGGCACAAAGGGATGCTGACCTTGAACGTGATTTTGTGATTCCGGAAGATGAGCCTCATGTCTTGCACAAAGTCTTCTACTTGGCAGTAAGCCTGGTCACTCAGCTTTTTCTTGATTATGTCCAACCACATAGGCTCTTGCACACCCACAGTCATCTCTCTAAACTGGTGAGGGAAATAGCCACAGAAGAGTGAATGCCACGGTTCAGCATTTACCTTCCATCAGGTCCCAGAAAGTCTACAGAAACAACAGAGCCTGTGCCCCTCAGGGATTAAGATCACAAATCCCACAATGGCCCTCTCAGTCATGAGACATCAGGAAACCAGGGATCAGGGGTTCACCACCATTACTTACATAATAATAATATGGCATCTTGGAAAAAAAGGAGCTCTCAGAACAGCAATAGACTCTCAAGAGAACATACTCACACTTCTGCAAGAAAAAGGGACTCAGTCAAAGTGACTTAGAAAGGCAGAGTCTATACATGTACCCAGGGGGAAGGTGCCGCTCAAACCCATCTGCAAATCTGACCAACATGAGTGCCTCTTGGTTATAAACTTGTATGACTGAGTTTTTATACCAAGGAGTTATGCTGCGACAGCTCTATGATGGAGTGCGGCTTGGGAGAGCAGGCTCTCTGTGAATGCTATTCTTCTGGCTCCAAGCCTGTCTGTCCTTATCCAGGAAAAAGGAGAAAAGATTGGTTCACAGTGACTCACCAACTGTTCCTGGGGAGCCATCTCCCTCTGCAGTATCTCAGATTCTGGAAGACTCGGTTGACTTCCTAAGGACTGCATCCTACAGAAGATGCAACTCCATGGTGTTCTGAAAGGTTGGACAGGAAGTGAGCAGAGGATATGACCAGTGAAAACAGCCACTGTTCCTATGCCTGTTATTATGCTTTCGTGAATGGCTGACAGTCTATCTGGGGCAAGGGTTCTCAGACACTGAAGGACCCCACTTAGAATCTTAGGTTGCCAGCCCCTGTCAATGTCATGGCAAGAGGCAGCCCTTGGAAAGTGGGCTTTGTAATGAGTGGTAGGTCCCCATTTCCTGACAGAGGTTGCTGGGAGCACAAGGAGACTAGGCACAGTAAAATGGTCTTCAAAAAAATTCTGGGAATCTTGAACTTCCAAGAGTCCATTGCAATGTGGTGAAATGTGGGAAGTAGTCAGTCATGCTTATTTTTCTTTCATAAGTACATAGAAAGCAAAAGTAGTGTATTCTACCCCCGATCTTTTGGACAAGAGGCTTTAGTATACAACTTTGAGAAAAGGCAGTAGTGGTGTGTAGGCAAAGGACCCAGCCTTTATATCAGGAGAGATGGCTCCCTAACACAAAGAACATTAACCTTTTGCTGACAGCATCTTGAGACAGCTCTCTGGGTCTTCCTGTTTGGTATCTGTTAAGAGCCCTTGTGTTTCCCACCTAAAGACCCACACTACCACTCCATAAGGATGATGCATATGACAAGGCGGGGGTACTAGGAGACAGAGAAGGGATCCCATCCCACTCACATCTCAGCTTCCACTGTTGGGATATGACAGTCCTCATGGAAGGCTCTGAAACAAGTATCACAGCAGAAGAGTGTTCCTCCATTCCGGCACACCTCACATTCATCTGAGTTCTGAATCTAGAAAATAGAACATCTTCACCTTTGGCAATCCTCCACAAGGTGGCCTTTGCACGAATCTATAAGGAAATTGATGCTTCTGCCTGGTAGATTTAGGAAAAACATGGAACACAGTTTGCAAAACAAGGCTTCCTGGTCTTCAGTGAAGTCTGGGAGAAGGGAGGCATGAACCAGACCCCATCTTCCCTGTGAAACCAAAGATCCTGACCCAGAATCTTAGGGTGCTGGTTTGAATAAAAATGGCCCCCATAGGGAGTGGTTCTATTAGGAGGCGTGGCCTTGTTGAAACCAGTATGGCTTTGTTGGAGGAATTCTATCACTAGGGGGCAGACTTTGAGGTCTAGGTAGTTCAAACCAGACCTAGATGTTCACAGTCACTTTCTGCTGCCTTCTAATCCAGTTGTAAATCTCCCAGCTACTGCTCCAGCACCATGTCAGCCAGCATGCTGCCATGCTTCCTGCCATGATGATAATGGACTAGACCTCTGAACCGTAAGCCAGACCCAATGAAA
A_30_P01031195_Gm17017_1	AGAGAGAGGCAGAGGGACTGAGACCGCTTGGGTCACAAGATAATAACAGAACCATGCCACAGGAGTCCCTGTCAGCTGTGGCCAAAGTCTCCCTCTGACAGCTGAGCAGTGGTCATAAAGACAGTTATGACTTGTGTACAATCTGGCAAGCTTGTCTCTCTCGGCAGCGGATATCAAACTCAAGTGTTCAGGAAGATGTATGACACTAAACTTTCCAGCATGCAGAAAATGGGTGCAGAGTAACCCTGAAGATGAGATGCAGGCACAAAGGGATGCTGACCTTGAACGTGATTTTGTGATTCCGGAAGATGAGCCTCATGTCTTGCACAAAGTCTTCTACTTGGCAGTAAGCCTGGTCACTCAGCTTTTTCTTGATTATGTCCAACCACATAGGCTCTTGCACACTCACAGTCATCTCTCTAAACTGGTGAGGGAAATAACCACAGAAGAGTGAATGCCACGGTTCAGCATTTACCTTCCATCGGGTCCCAGAAAGTCTACAGAAACAACAGAGCCTGTGCCCCTCAGGGATTAAGATCACAAATCCCACAATGGCCCTCTCAGTCATGAGACATCAGGAAGCCAGCGATCAGGGGTTCACCACCGTTACTTACATAATAATAATATGGCATCTTGGAAAAAAAGGAGCTCTCAGAACAGCAATAGACTCTCAAGAGAACATACTCACACTTCTGCAAGAAAAAGGGACTCAGTCAAAGTGACTTAGAAAGGCAGAGTCTATACATGTACCCAGGGGGAAGGCGCCACTCAAACCCATCTGCAAATCTGCCCAACATGAGTGCCTCTTGGTTATAAACTTGTATGACTGAGTTTTTATACCAAGGAGTTATGCTGCGACAGCTCTATGATGGAGTGTGGCTTGGGAGAGCAGGCTCTCTGTGAATGCTATTCTTCTGGCTCCAAGCCTGTCTGTCCTTATCCAGGAAAAAGGAGAAAAGATTGGTTCACAGTGACTCACCAACTGTTCCTGGGGAGCCATCTCCCTCTGCAGTATCTCAGATTCTGGAAGACTCGGTTGACTTCCTAAGGACTGCATCCTACAGAAGATGCAACTCCATGGTGTTCTGAAAGGTTGGACAGGAAGTGAGCAGAGGACATGACCAGTGAAAACAGCCACTGTTCCTATGCCTGCTATTATGCTTTCGTGAATGGCTGACAGTCTATCTAGGGCAAGGGTTCTCAGACACTGAAGGACCCCACTTAGAATCTTAGGTTGCCAGCCCCCTGTCAATGTCATGGCAGGAGGCAGCCCTTGGAAAGTGGGCTTTGTAATGAGTGGTAGGTCCCCATTTCCTGACAGAGGTTGCTGGGAGCACAAGGAGACTAGGCACAGTAAAATGGTCTTCAAAAAAATTCTGGGAATCTTGAACTTCCAAGAGTCCATTGCAATGTGGTGAAATGTGGGAAGTAGTCAGTCATGCTTATTTTTTCTTTCATAAGTACATAGAAAGCAAAAGTAGTGTATTCTACCCCCAATCTTTTGGACAAGAGGCTTTGGTATACAACTTTGAGAAAAGGCAGTAGTGGTGTGTAGGCAAAGGACCCAGCCTTTAATCAGGAGAGATGGCTCCCTAACACAGAGAACATTAACCTTTTGCTGACAGCATCTTGAGACAGCTCTCTGGGTCTTCCTGTTTGGTATCTGTTAAGAGCCCTTGTGTTTCCCACCTCAAGACCCACACTACCACTCCATAAGGATGATGCATATGACAAGGCGGGAGTACTAGGAGACAGAGAAGGGATCCCATCCCACTCACATCTCAGCTTCCACTGTTGGGATATGACAGTCCTCATGGAAGGCTCTGAAACAAGTATCACAGCAGAAGAGTAATCCTCCATCCCGGCACACCTCACATTTATCTGAGTTCTGAATCTAGAAAACAGAACATCTTCACCATTGGCAATCCTCCACAAGGTGGCCTTTGCACGAATCTATAAGGAAATTGATGCTTTTGCCTGGTAGATTTAGGAAAAACATGGAACACAATTTGCAAAACAAGGCTTCCTGGTCTTCAGTGAAGTCTGGGAGAAGGGAGGCATGAACCAGACCCCATCTTCCCTGTGAAACCAAAGATCCTGACCCAGAATCTTAGGGTGCTGGTTTGAATAAAAATGGCCCCCATAGGGAGTGGTGCTATTAGGAGGCGTGGCCTTGTTGAAACCAGTATGACTTTGTTGGAGGAATTCCATCATAGGGGGCAGACTTTGAGTTCTAGGTAGTTCAAACCAGACCTAGAGGTTCACAGTCATTTTCTGCTGCCTTCTAATCCAGTTGTAAAACTCCCAGCTACTGCTCCAGCACCATGTCAGCCAGCATGCTGCCATGCTTCCTGCCATGATGATAATGGACTAGACTTCTGAACCGTAAGCCAGACCCAATGAAA
A_30_P01031195_Sp140_1	TCCAAGATGCCATATTATTATTATGTAAGTAACGGTGGTGAACCCCTGATCGCTGGCTTCCTGATGTCTCATGACTGAGAGGGCCATTGTGGGATTTGTGATCTTAATCCCTGAGGGGCACAGGCTCTGTTGTTTCTGTAGACTTTCTGGGACCCGATGGAAGGTAAATGCTGAACCGTGGCATTCACTCTTCTGTGGTTATTTCCCTCACCAGTTTAGAGAGATGACTGTGAGTGTGCAAGAGCCTATGTGGTTGGACATAATCAAGAAAAAGCTGAGTGACCAGGCTTACTGCCAAGTAGAAGACTTTGTGCAAGACATGAGGCTCATCTTCCGGAATCACAAAATCACGTTCAAGGACCCTAAGTTTGGCGAAATGGGATTTAGACTGGAGTCCAAGTTTGAGAAGAGTTTCAAGGAAGTGTTTGCTATTCAGGAAACAAATGAAAAGAGTTGACTAAAATCAGAGACATGGCTGGTGTCACCTGGCCATGTCTGTCTCACCTGCAGCAGCAATGAGTGTTCTTTATAGACTCTATCATTCCCGGATGATTACTCTTGGTCATATGGAAACAGGTGCAGCTAGGAGTTACACCTCCTGGCCTGGGGGTCCATCCCCCTTTCTCCCCATGAAATCAAGAGTATGGTGCATTGCTGCTCTCTGGTCTTCAAGGGTCTAGGCTGGAGCCTGTCTCCAGCTGGCTTTGCTCCACCACCACTTCAACCCCTCCCCCCACATATATGTTGCTTTTCTTGTCTCTTACTCTCCTGAGAACAATCCACAATAAACCATAAGCTTCCAGGACT
A_30_P01031652_Gm12474_3	CTGGTTTCCGGGAGCCGGGAGTGGAAGCCCACGCCTGCCTCGCGCGGTGTTTGTGAAGTCGGAAAACTCTTAGGTGGGCCCTGGAAAAATCTTTCTGATTCCTCGAACAAATTGGCTGGAGAGGCAGCTCCGGGCTCAGAGGCCAGCCTGAGGTCAGAGACTCAAGCTTCAGTCCTGGTCCCACCACGGCAACTTGAGGCAAGTTCCTTGGCTTCTCTGAGCTTTGGTCTCCTCAACTGCAGCAGCAAGAGCCAGGAACTTCCCACCCCGTGTCCACCATGTGGTTGGCGACTCTTCTCACTTAGCAGATCTTGCCATCTGAATCCTGTCGTTTCTCGGGAATTTGCTGATGCAGGAATCTTCATTTCTGAAACCTGCTTCCTGCTTTCCCCAAGCCTGACCCACAACTTGTATGGACAAAGGGACATACCCAGGCTGCCTGAGATGGCTTCACCTACTTCAGGCTAGGCTTGGCATCTCATATCCCCAGTGTCCCTTCACACACGCCCCCATCTCTCCCATGAAAACAGACTGGATCAGCTGGCATGCAACACAAAATCCACAACTGTCTCCTGTGCCTTCATCTTCTCCCCAGAAAGCAGCTGGTGCTAACACGGGAACGTGAGTGCTAACATGCTCTGGAGCCTTCCAACATCTGGGATGGAGAGTCAGGGCCAGGACCATGCAGGGTGGTGAACTTGAAGCTGTCCTGCTAGCTCAAAGACTGTTGGGACCACAGATTCAACTACCAGAAACTCTGAGAGAGAAGCCCAGAGGGCTATCCTAAAAGGGAGATGACTATGATGACGTAGCCCACCATAAGAGCCTCTGGACAGGTCTCCGTCTCGTCAGGAGCTCACCCACTGTTGCCCATTTTTACTACTAAGCCGGAGCTTCCTCTAGCCCACGCTACCTCCTCCTGTCTCTGCAGCAGGCAAACCCTGTCATCTCCAGGTTTCTCTTCATCACTCCCATCCAGTTTTTACCCGTAGCATCTGGGACGGTTAATCAGTGTCAACTGACTGAATTTAGAATCATCATGGAAATGCAACTTGTAGGTGTATCTGAAAAAGGAAGATCCACCTTGAATTGGGCAGCAGCCACCCATGGGCTGAAGTCCCACACGCACCGGAAGTGGAAAGATGGAGAGAATAAGCTAAGCACGGCGATCATTCTCTCCTTCCTGATGGCAGATGCAAGAGGACCAGAAGCCTCACACTCCTGCCGCCATGCCTTCCCTGCCAGGATGGACTGCACCTATAAACCCGTGAGCCAAAATAAGTCCTTCCTCCCTTAAGTGGCTCTCCTCAGGTATTTTATTATAAACAAGATAAAAAGCGAACACAGCTTCTCATTGACCTCTTTCACTGCTGGTTTTTGCTGTTGCTGCTGTTGGCTTTGTTTTCTGTC
A_30_P01031679_Kifc1_17	CCTGGCTCCTGGACAGCCTGGCTTCGGCGTTTTGCGGCGCGAGCCCTTGAGAGGACGCGGGTCTCATCGTCCTGCCTGCTGCCTTTGCACCCTTTCTGTGCGGACCACCATGGACGTGCAGGCGCAGAGGCCACCTTTGTTGGAAGTGAAGAGGAACGTAGAACTGAAGGCAGCCCTGGTGAAGTCCTCCTCCCGAGTGCCCCTGTCAGCAAGCAGGCTCAAGAGGGGTCCTGACCAGATGGAGGATGCCTTGGAGCCTGCAAAGAAACGGACACGAGTCATGGGTGCAGTGACCAAAGTTGACACATCCCGTCCCAGAGGACCACTCCTCAGCACAGTGTCACAGACCCAGGGCCACACTGCAGCTCAGAAAGGCCCTAAGAAGACAGGACCTCGTGGGTGCTCTGCTATTGGTACAGTGCTGAGGAGCCAGAAGCCAGTTCCCGCTGCTCCTGCCCAGAAGCCTGGCAGTAGGTGGCATATAAACCTTGGGTGAGAGGTGGGGGTGGGGGGAGGGGAGGTGGGAGTGCCCAGGAAGCTTCATCTTCTATCTTCCTGTCAAGAGAGGAAAGAGGTAGCTGAGGGCTGAAGACTGAAGGGTAGAAGGCCAAGGCTCCTGACCCGTGTTTGCCCCTTGTGTGCCCATGTTAGCATCCACTGCTCCTGTGGTGGTAGGGAAGAGAGCTGGCAAACGCCCTGCCTGGGACCTGAAGGGCCAGTTGTGTGACCTCAATGAAGAGTTGAAACGCTATCGGGAGAAGACTCAAACGCTGGAACTGGAGAACCGGGGTCTTCGGGAGCAACTCAGAGAGGTCCAGGAGCAGGCCACGACCCTGGGGACAGAGCGGAACACCCTGGAAGGGGAGCTGGCCAGTGTACGCAGCCGAGCTGAGCAGGACCAGCAGAGGCTGGAGACGCTGAGTGCCCGTGTCTTGGAGCTGGAGGAATGTCTGGGTACCAGGGAAAGGCTGCTTCAGGAGCTTCAGGGAGAGCGGCTGCAATTGCAGGAGGAGCGGAGCACACTGAGCACCCAGCTGGAGGAGCAGGAGAGGAGGTTTCAGGCCACAGAAGCAGCTCTGTCAAGCAGCCAAGAAGAGGTGGTGTGTCTTCGGCAGAAGACTGAAGCCCAGGTGACCTTACTGGCTGAGCAAGGAGACCGGCTCTATGGGTTAGAGATGGAGCGGCGACGACTCCACAACCAGCTGCAGGAACTGAAGGGCAATATCCGGGTGTTCTGCCGCGTGCGCCCTGTCCTCGAAGGGGAATCCACTCCATCTCCTGGCTTCCTCGTGTTTCCTCCTGGCCCTGCTGGACCCTCTGATCCCCCGACGGGCCTTAGCCTCTCACGATCTGATGATCGGCGCTCCACCCTGACTGGGGCCCCGGCCCCCACTGTCCGCCATGATTTCTCCTTTGATCGGGTGTTCCCGCCGGGAAGCAAGCAGGAGGAAGTGTTTGAGGAGATCGCCATGCTTGTCCAGTCAGCACTGGATGGCTACCCTGTGTGCATTTTTGCCTATGGACAGACAGGCAGTGGCAAGACCTTCACTATGGAAGGAGGGCCTAGGGGAGACCCCCAATTGGAAGGGCTGATCCCTCGGGCCATGCGGCATCTGTTCTCTGTGGCCCAGGAGATGAGCGGCCAGGGCTGGACATACAGTTTTGTGGCGAGTTACGTAGAGATCTACAATGAGACCGTTCGAGACCTGCTAGCTACTGGGCCCCGCAAGGGACAAGGGGGCGAGTGTGAGATCCGTCGGGCAAGCCCAGGAAGTGAGGAGCTTACTGTCACCAATGCCCGCTATGTCCCTGTTTCCTGTGAGAAAGAGGCAAGTAGGAACTGAGCAGGGGGAGAGGGCTGAGGG
A_30_P01031679_Kifc5b_17	GAAGTGCGTTGACTGCGCGGAGGTTGAAATTCAAAAGTGACTGGTGTGGCGGATTGGCTTGGCCGATTGGCCTGGCGAATTGGCCTGGCTCCGACGTTTTGCGGCGCGAGCCCTTGAGAGGACGCGGGTCTCGTCACCCTGCCTGCTGCCTTTGCATCCCTTCCTGTGCGGACCACCATGGACGTGCAGGCGCAGAGAAAGGGAAGGGAAGGGAAGAGGAACGTAGAACTGAAGGCGGCCCTGGTCAAGTCCTCCTCCCGACTGCCCCTGTCAGCAAGCAGCCTCAAGAGGGGTCCTGACCAGATGGAGGATGCCTTGGAGCCTGCAAAGAAACGGACACGAGTCATGGGTGCAGTGACCAAAGTTGACACATCCCGTCCCAGAGGACCACTCCTCAGCACAGTGTCACAGACCCAGGGCCACAATGCAGCTCAGAAAGGCCCTAAGAAGACAGGACCTGGTGGGTGCTCTGCTGTTGGTACAGTGCTGAGGAGCCAGAAGCCAGCTCCCGCTGCTCCTGCGAAGCCTGGCACATCCACTGCTCCTGTGGTGGTAGGGAAGAGAGCTGGCAAACGCCCTGCCTGGGACCTGAAGGGCCAGTTGTGTGACCTCAATGAAGAGTTGAAACGCTATCGGGAGAAGACTGAAACGCTGGAACTGGAGAACCGGGGTCTTCGGGAGCAACTCAGAGAGGTCCAGGAGCAGGCCACGACCCTGGGGACAGAGCGGAACACCCTGGAAGGGGAGCTGGCCAGTGTACGCAGCCGAGCTGAGCAGGACCAGCAGAGGCTGGAGACGCTGAGTGCCCGTGTCTTGGAGCTGGAGGAATGTCTGGGTACCAGGGAAAGGCTGCTTCAGGAGCTTCAGGGAGAGCGGCTGCAATTGCAGGAGGAGCGGAGCACACTGAGCACCCAACTGGAGGAGCAGGAGAGGAGGTTTCAGGCCACAGAAGCAGCTCTGTCAAGCAGCCAAGAAGAGGTGGTGTGTCTTCGGCAGAAGACTGAAGCCCAGGTGACCTTACTGGCTGAGCAAGGAGACCGGCTCTATGGGTTAGAGATGGAGCGGCGGCGACTCCACAACCAGCTGCAGGAACTGAAGGGCAATATCCGGGTGTTCTGCCGCGTGCGCCCTGTCCTCGAAGGGGAATCCACTCCATCTCCTGGCTTCCTCGTGTTTCCTCCTGGCCCTGCTGGACCCTCTGATCGCCCGACGGGCCTTAGCCTCTCACGATCTGATGATCGGCGCTCCACCCTGACTGGGGCCCCGGCACCCACTGTCCGCCATGATTTCTCCTTTGATCGGGTGTTCCCGCCGGGAAGCAAGCAGGAGGAAGTGTTTGAGGAGATCGCCATGCTTGTCCAGTCAGCACTAGATGGCTACCCTGTGTGCATTTTTGCCTATGGACAGACAGGCAGTGGCAAGACCTTCACTATGGAAGGAGGGCCTAGGGGAGACCCCCAATTGGCAGGGCTGATCCCTCGGGCCATGCGGCATCTGTTCTCTGTGGCCCAGGAGATGAGCGGCCAGGGCTGGACATACAGTTTTGTGGCGAGTTACGTAGAGATCTACAATGAGACCGTTCGAGACCTGCTAGCTACTGGGCCCCGCAAGGGACAAGGGGGCGAGTGCGAGATCCGTCGGGCAAGCCCAGGGAGTGAGGAGCTTACTGTCACCAATGCCCGCTATGTCCCTGTTTCCTGTGAGAAAGAGGTGGAGGCCCTGCTCCATTTGGCTCACCAGAACCGGGCTGTGGCCCACACTGCCCAGAATAAGAGATCATCACGCAGTCATAGTGTGTTCCAGCTGCAGATTTCTGGAGAGCATGCAGCCCGGGGCCTGCAGTGTGGCGCTCCCCTCAACCTTGTGGACCTAGCTGGGAGTGAGCGGCTAGACCCTGGCTTACCCCTAGGCCCTGGGGAGCGTGATCGTCTTCGGGAGACACAGGCCATTAACAGCAGTCTGTCTACATTGGGACTGGTCATAATGGCCCTGAGCAATAAGGAGTCCCACGTGCCTTACCGAAACAGCAAGCTCACCTACTTGCTGCAGAACTCTCTGGGTGGCAGTGCCAAGATGCTTATGTTTGTGAATATTTCTCCTCTGGAAGAGAATGTCTCCGAGTCTCTGAATTCACTACGCTTTGCTTCCAAGGTGAACCAGTGTGTCATTGGTACTGCTCAGGCTAATAAGAAGTGAAGTCGGATCCAGAGCCCTTGCAAGCCAGTGCGCATGCGTCTCTGTTTTAGTGTGTATTTATTCGGTGGGGGTGGGTGGGAGTTGAGACATGATATTACTGGGTATTTATTATGTAATAAAGAATAATCTTTTGTATGTTAATCCTTTTCTTAATCTTAGATTTTAAAAAATTGTGTGCAGTTGTTTTGCCTGAGTGTATATGCATGCACCATGTGCATGTCTCCTGCTCCAGTGAGTTCAGAACAGGGCTTCAGGTCCTTCAAGAACTGGGATTATGGAATACATGTGGGTCCTCTGCAAAATCAGTCAGTGCTCTTAACCGCCCAGCCATCTTCCCAGCCCGGCCCTTGTTACAGCTCTAAACGGTTTTATTAACTTAACGGTTTTAGCTGCCAAAGGAAGGTATTGTAAATAAATACTGTAAGCACGTA
A_30_P01032290_1810059H22Rik_5	CTGCTGAGCCGCAGGCTGGACCTTGAGCGTGCTGGGGAGGTGTGGCGCTCCTGCCAGGCTCCGTGGAGCAGGACACCCCCACCCCCACCCCCGCCAACCCCTGCGACATCCATAAAACGCTTCCCCCTCCATCCCCACCCCCACCTCCAACACCCGCACACCTGGTCCCCACGTGGAGCTGGCCGTGGGAACCTGGGGGTAGTGAGCCACCAGGTGGGAACCCGAGGACTGCGCAGAACCTTTGCAGAAGCACAAGCCCAGCACCTCGCGGTGCCAGACTGTGCAGAGGACCCTTCTTTGTCACGTGGTTCCCAGACGCGGGTGCAAATCTCTCTGAGGACTGCGTACGTGCCTCTCTGCGTGGGGGAGTGGGGAATGCTGGGCTCATCCTCTGGAACCCAGAAGGCCTAGCTTCTAGAACCGCTGCTGACAGGTGTCTGCGGAGGAGGCTCCCCATCTGCTGGACCAACCGCCGGCTTCCTTCCTCTCCCCAGGACTGAGTCACTGGAGCATCTATCTGCACGCTGCGGTTTCGACTTTCCCCCAAGTGCATAGCGAGAGTCCTGACGTTGCTACGGAAGTCAAGGAAAAGCCTTCTGCCTCCTCAGGCCTTCTTGCCCCTCAAATTTCCTGTATTTCTTCCCATCTTACCTGTCCACGAGATTTAGCTTAATTAAAAAATAGATGTTT
A_30_P01032290_Gm15409_5	GCAGCGGTTCTAGAAGCTAGGCCTTCTGGGTTCCAGAGGATGAGCCCAGCATTCCCCACTCCCCCACGCAGAGAGGCACGTACGCAGTCCTCAGAGAGATTTGCACCCGCGTCTGGGAACCACGTGACAAAGAAGGGTCCTCTGCACAGTCTGGCACCGCGAGGTGCTGGGCTTGTGCTTCTGCAAAGGTTCTGCGCAGTCCTCGGGTTCCCACCTGGTGGCTCACTACCCCCAGGTTCCCACGGCCAGCTCCACGTGGGGACCAGGTATATGAGTACACTGTAGGTGTACAGATGGTTGCGAGCCATCATGTGGTTGCGGAATTGAACTCAGGACCTCTGCTCACTCCTGCTTCTCTAGCTCTGGCCCAAAGATTTATTTATTATTATATTTAAGTACACTGTAGCTGTCTTAAGACGCACCAGAAGAAGGCATCAGCGGTTGCCACCATGCGGTTTCTGGGATTTGAACTCTGAACCTTCAGAAGAATAGTCAGTGCTCTTAACTGCTGAGCCATCTC
A_30_P01032458_Gm4631_2	GTGTTCTGCGTGATTCTACTGGGTGTTGTGAGAGAAGGTTAGTCAAGCTCAGAACTCCAAACGTGTGTCTTCGCTGGATGCTGTGAATTTAGCTCAAGCAAGCTCAGAACTTCACACATGGATTTAGTCACCTATGATGACGTGCATGTGAACTTCACTCAGGATGAGTGGGCTTTGCTGGATCCTTCTCAGAAGAGTCTCTACAAGGGTGTGATGCTAGAGACCTATAAGAATCTCACAGCTATAGGTTACATTTGGGAAGAACATACGATTGAAGACCATTTTCAAACTTCTAGAAGTCATGGAAGGCATGAAAGAAGTTGTTCTGCAGAGCAACCCTCTGAGTTTATTCAATGTGGTAAAGCCTTTGCATATGAGAGTGGTAGACAAAGGCATCAAATTAAACATAATGGAGAGAAACACCATGACTGTAACCAATGTGGTAAGGACTTTAGAACATGGAATGTCCTGCAAATACATAAGCGAACACATACAGGAGAGAAACCCTATGACTGTAAACAATGTGGTAAAGTCTTTGCAAGAAGCTGTCATCTCCAAATACATAATCGAACACATGCAGGAGAGAAACAGTATGAATGTAACCAATGTGGTAAAGCTTTTAAAAGAAGGATTAACCTCCAAATACATAAGCGAACACATACAGGAGAGAAACCCTATGAATGTAACCAATGTGGAAAAGCCTTTGCAAGTAGTGGTGAACTCCAAAAACATAAACGAACACATACAGGAGAGAAACCCTATGAATGTAAACAATGTGGTAAAGCCTTTTCACAAAGCAGTCATCTCCGAATACATAAGCGAACACATACAGGAGAGAAACCCTATGAATGTAACCAATGTGGAAAAGCCTTTGCAAGAAGTGGTGACCTCCAAAAACATAAACGAACACATACAGGAGAGAAACCCTATGAATGTAAACAATGTGGTAAAGCCTTTGCACATAGCAGTCATCTCCACAAACATGAGCGAACACATACAGGAGACAAACCCTATGAATGTAAACAGTGTGGTAAAGCCTTTGCAGTAATCTATACTCTCCAAATGCATAAGCGAACACATACAGGAGACAAACCCTATGAATGTAAACAATGTGGTAAAGCCTTTGCAGTAATCTATACTCTCCAAATGCATAAGCGAACACATACAGGAGAGAAACCCTATAAATGTAAACAATGTGGTAAAGCCTTTGCAAGAAGCTGTCATCTCCGAATACATAAGCGAACACATACAGGAGAGAAACCCTATGAATGTAACCAATGTGGTAAAGCCTTTGCAGAAAGCAGTACTCTCCAAATCCATAACCGAACACATACAGGAGAGAAACCCTATGAATGTAACCAATGTGGTAAAGCTTTTATAACAAGGAGAGTCCTCCAAATACATAAGCGAACACATACCGGAGAGAAACCCTATGAATGTAACCAATGTGGAAAAGCTTTTGCAAGAAGTTGTGACCTCCAAAAACATAAACGAACTCATACAGGAGAGAAACCCTATGAATGTAACCACTGTGGTAAAGCCTTTGCACAAAGCAGTTCTCTCCGAATCCATAAGCGAACATATACAGGAGAGAGACAATATGAATGTAACTAGTATGGTAAAGCCTTTGCAGGAAGCAGTGGTCTCCAATGCCATAAAAGATCACATACACGAAAGACACCATATGAATGAAACCAAGGTGGTAAATCCTTTGAAGGAAGCAGTGGTCTTGAATATCATAATCGAACACACACAGCTGAAAAACCCAGGAATGTAACCAATGTGGTAAAGTCTTTGCAGAAAGGAGTGACCTTTAAAGAGAAAAGACCATACAGGAGAGAAACTCTATGTAGGTATCTGATGTTATAAAGCCTTTGCAGCAAGCATTGATCTCCAAGTACATAAATGAACATATACCAGAGAGGAACCTTTTAAACGTAACCAATGTGTTTAACCTTTTTCGAAAACCAATAGTCTTTACACACATAAAAGCACATATAGTTGAGAGAAATGCTTTGATTTTAACCAATGTGGTTAAACTTTTTCAAAAAGCAGTCATCAACAAAATCATGAAAGAGCACGTATAGGAGAGAGATTTTTGAATGTTAGCAATGGTGCTTTTATAGCTTTTTCACAAAGCAGTGGCCTCCAAATATATAAAGGAACACATACAGGAGAGAAACCCTATGAATATTGGCAATGTTTTAAAACACTTCTACATCACAATCATCTTCAAATCTGTAAGGAACATGAGGTTTTGAGAAATCCTCTGAATAACACCAATTAGGGAAAGCAATTGTACAAAAGAGTCATCTCCCAACACAAAAGTATACACACTAGATAGAAACCCTATGAATATAGGCAATGTGGTAAACATTTTATAAGTCACAGTAGTCTCTAAGTAAATAAAAAGAGACACAGTTGAGAAAAACACTATGAAATGAACAAGTGAACAGAGCCTTGTGCATTAAAATCTTCAAATACATAAAAGAAGACATAGAGGTGAGAAATCCGATGTCTACAAGCCATGTGGTATTGCTTTCACTTGTCAGTCATATTCAAAGACACAAAAGAAAACAAAATGTAACAAAAGGCTGAGTGTGTTTAATATGGTGAAACTTTTTGAATATTTTAGAGTCTTCACAATGAAACAATTCATACTGCAAATAAATTTAGGAATATAATATGGTGAAACCTTTTCAGATTTCCCAAATCTTCATCATTATGAATGGGAAACCCATAAATGCATTCAATATGGGGAAGCCTTTAAACATTTCTAATTCTTTATAATCCTGAAAATAATCATACAAAGTTCAAGGGGATACAAGAAATGTTTCTTATTGTCTTGCTTGAGTTACAGTCCTGACATCCTTTGGTATGAATATCAATGTGGAAATTGTGAGTGGATTCCCTTTCCTCCCCAACTGCTTCTTGGTCATAATGTTTATGCAGGAATAGAAACCCTGACTAAGACAAATTGGTATCAGGAGTGGGGAATTCCTGTGACAACCTGACCATGTTTTGGGAGGACTGTGGAAGGACTTTGGAACTTTGGGTTAGAAGATCCATTCTGTGTTAAGAACGCTGTGGGATGTTGTGTAGGAGCTTGGAAGATAATGTTGAGAATCGTGCAGAAGATGGAAGCCTGGCTTGTGAAATTTCAGAGGGAAAATTAAAGCCTCTTTTCAGGGCCATTGTTACTTTGTGAAGATTCTGTGGTTCTGGTTAACTGGGGCTGAAGAATCAGCTGTGATTAACAAGATAATAGAATTTCTAGAGTGAAAACTTTGCATTACTGGGACTGTTGATGCTGGTTAGCTGGAGCTAAGAAATTAGCAGTGATTAAGAAGAAACCAGCATTATTGAAGTGGCATCATCTGTGAAGTGTTTTCTGAGAGCACAGAGGAAGTGTTCTAGAGATAATCAAGGTGGTACCTTGTGCTGTGGCTGGACTTGGTAGTGTGTAAGTCTTACCCTCGTGGTACTGGTTTTGAAGGCATGAAGGGATAATGCAGATCAGCTAAGGCCCAGCAGTTTGAGAGGCCATGGAAGGCCACTGGTGAAGGTGCAGACTCAGGTGAAATTGATGGCCCAGTACTGAAGAGATCATGCAGTGTGTTGGAGTTGACAGGTCCATGATTGACCACGAAGAACAGCAGCAGCAGTAAAGTACATGCATCTGGAGCATAGAGGACAAGTTGTGTGCTACAAAGGACAGGGTTGGAAAAGTGACCCAAGCCCTTGGTTCTTTTGGAGTTGTCCAAAAGATTGTGAGTTGGATCCCAGACATTGGACAGTTGGAGTTTAATTTTTACTTTTGATTGTGACTGTGCCCTGATGTTTTTCCCTCTTGAAGGAAACAAGTATTTTAGTGGATTCCATTGTAAAAGGCTTTGGATTTTGAAGGATATTGGATATTTTAAAAGCATTGAACTTTTAATATGTAAAGTCTGTGGGGCTTTCAAAGTTGTGTATATCTTGGGCATGAATAAGAAACTAAGAGTTGAGCATTACTAGTGATGTGTTTGCGTGTCAAATTGACAAGGTGTCAATTATACTGGCTAATTTTGTGTCAACTTGACACAAGCTGAAGTTATCACAGAGAAAGGAGCTTCAGTTGGGAAATGCCTCCATGAGATCCAGATGTAAGACATTTTCTCAATTAGTGATCAAGGGGAAAGGCCCCTTGTGGGTGGGACCATCTCTCTGCACTGGTAGTCTTGGGTTCTCTAAGACAGCAGTCTGAGCAAGCCAGGTGAAGCAAGCTAGTAAAGAAACATCCTTCTGTGGCCTCTGCATCAGTTCCTGCTTCTTGACCTGCTTGAGTTCCAGTCCCGACTTCCTTGGTGATGAACAGTAAGCAGTATGAAAGTGTAAGCCAAATAAACCCTTTCCTCCCCAA
A_30_P01032612_Itgb6_2	AGTGTGAGACCGCAGATGGAGAGGATGGTGCTCTCTAGGCCTCTGTAGAAGTCGAAGCTGTATCCTACTGTGATGGGAACCGGGTTCTTATGCTGCTGGCAAGGGGTGTCGAACCTGCCCAGGTCTCTTTGTGCTCACATCCACAGCCGCCATCAAGCCCAAGACTGCCGCCCACCAAGCAAAGGACGCTCCACACTGGATCAGCCGGAACTCCTCTCTTTCCCTTTTCGGCCCCGGGCTACATCTAGCCCTCGGGGCCCCAATTCTGTTCTCCCAGCAGCGCCTGAGAACTAGATGGCTCCGGCCTCATCACAGGCCAGGGGACCCCCACCCCCTGCCCCACTCAGAGCCAGGTCCAGCAATCCAGTGCCTCAGACTGTAGTCCCAGGAGCAGTGTCCCATGACTTCCCTATGGCCCAACACAGCCCCGCGACAGCTTGGGGTAAGCACGGAGCAGACTCTAGAATCAGACTGAAACCTTTTGAAGTGGGAGCTGAAACAGAGCACGCCCCCCTTTTTCCTCACTGGTCTACTCCGATGATTGCCACAGGGATGGAAAGTCTGACTAACGCATAAGCCTGAGGAGCGAGCCCCCCATCCTTGGCTACTAGGGGCTTCTGCCAGGCTGCTGCTTCTCTCTCTTTCAGTGGCAGAAGAGCTCTGGAAGATCTGAGGAGGAGAGTTGGGAGGAGGTTGGGAGGGCGGCGCTTTCCACTGACATCTCACTAAC
A_30_P01032885_9430038I01Rik_7	CTGAGAGGCGGTACGTGAAGCCGCATGGACAGCCTGGCGTCGGGCCGCTGGAGACGGCGGAGGACGGAGGAGCTGCCAGCGGCAGGGGACGCGAAACGGGCGTGCAGGAGGTCAGAACCAGGTGGATATGAGTGCAGCGGCCACATGCTAACCACCTGTGCCCTGCTGTCCTGGAGCACAGAGGACCAGGAGCCCAGGCCACGAGGCCTGCCTGCATCACAACCAGACTGTAGCCAGGAGAGGCTGAGCTCAATGGTTCTGCAGAACGGTGGAAGGAGTTCGGCCCAGCCTTGCCTGAGGTGTATCTCGGGGGAGTCTGTAAGTGTGGCCTCACTGAGACCTAAGTGATAGAGCTCTTAAACTTCAGATCTGGAAAGCAATCACTAAAGTCTGCACATACATACAGAAGGAGAGAGAGATGTAAATGAAACTGATGGTTGGTTTGAGCTAGTCTTCGTATTCTGCTGAGGTTAAAAAAAAGTTCTAGCTTCATATCCCAAAGTAGAAATTATAAATACTTTTAAGATTCCTACGAAAAAGCACCATTCGTGTAGTGTGCGTGTGTGAAGGTACTGATGACCAGAAGGCAGCCTTGAGGAAAAGAAGTTGACTCTGCTAGGCTGAAATACAGACCTCGAAGGTCATCTTGGAGAAGAGGCGTGACCTTATTTAAATGATCTCAGTGGCAATCAGCATTGGGTTTTCCCTCTTCTGCTTAAACTTTTCCAGTGTGTTTCCATAAACTTTGCATAAGCTGTAGATTTCTGAAGGGAGCATAGCGTTCACACCATCAGTTCAAAGTAAAGGGAGGCCAAAGACCGCCAGTCAGTTCTCAGCCTCTGCTGTAGGGCGGAATATCATAAAGTATATATTAGCATAATAATGCCTTTGTTATTAATATTGAACTCACTCTAAGAACAAGTTAATATGTTTTTGATAACCTCTGTAATTCTTGGGTTTTTTATTTTAAATTTGAAATCTCAATATTGCAATAAAATAGAACTGTATTTAAATTCCACATAGAAACCAGGAGAGTGAGCTTGCGTCTGGGTCTGAGTATCAGAGATTGCCCCCTAAAGATCTTCAGAGAAGTGAATTGCTGTTTCTGATGAGCAAAAGATTGAGTCCGTAACTTACAAGCGTCTTCAGCTGACTGGCTGCTGGGTTTTACAGTGACAGGCGCTGATTTTTGCACTAGACAGACCTGGCACCCTGGTAGCTGCCATTCGCGGGAATCTGAGTAGCTGAAGACATCAGAGCCGATGCAGAAGCACACTTGAGCGCTGCGCTTTCTCTATGGAGGTGTGCTTTGCTACTCTGTTGTCCGTTGGCAGAGCATCGTGTCGCATGCGTGCTGTAGTTCTGATCGGGATGCAGTAATTTGAATTTAGTATATTTAGGTAGGTTCCCATGGCTGCCAAATACACCCTAGGATGCAGATAGGCCGTACTTTTCTTGAGACTTGCCCCCCTCTGTGGTTAAATCAGTTGCGACTGGCTGGTTCTGTTTCTTGCCCCTAACCTCATATCCATGGGATATAGCTTTCAACTCCTCCTGTCTGTCAGAGGCACATTTGGAATTCGTGTGAATTCCTAACACTCATAGAGCTTGTGTTCTGGAATGAATGGCTTAAAGGAGAAAAAAATTAGCTCAGGCTCCTGATTGGATCATTTTGGCTAATATTCTGTTTGAACAACAGTACCTGTTTGCCTAGGGTTTTCTGTTCCTTTCTAATTCCCCAAGCTCGCCTCCTTTAGTTTCATAGGAAATGAATCTATGAGCAGAAAACCTACATTGATATGTAAATATCATTTTTTTTTTGGTTAATGCTCAATATTCTTTTCATCTAAATTTCAGAATCTGACTTTAAAAAATCAGTTTCCTTTTATTTGTAGTTACTCTCAATAAAATTTGACTCAGGCTCAGGCAGTTTAATATTTACACCCACTGTTTCTAAAAGTCTTATGTAAATAAAGACTGAAATGTGAATTTGGAAAGTCACACCTCCTGCTATTTGAACAGACTGCTCTGCCTATATCTTCTTTCTCTCATAATACGGCTAGTTGCTCTCCTAAGCTTTTAAAATAATAAGACACTTACTATTCTTATATTCTAAAACATCAAAAGGTTCAGTGTTAAATAAAAAGCAAATAGTATTTTTAGAGAGGCAGGATCCCAGGGAGCAGTACTTAGGAGCAAATCACTGGTGGGCAGCAACTGCAAACTTCAGAGGACTTTATTAAACTCAGGCTCATTCATAGCCACTTGCCCGCATGCACAGGACTGCTTCCCTGCCTGCTCACCATTCCCAGCCTGACTCAGGATGGGGACAGAGGCTACGTCAGTTTAGTTCAGTGGAATCCCTAACAGCAGTCTCACGTGTCCCTCTCAGCTTGTTTGGTGGCTTTGCCCTAAAGCCGCTGTGTGACCTGAGCCTCTTTCTGTGTTTCTGTAGTGTGCGGATCCAACTGACACTTCCTGCTCTGAATCCTAGGCAGAGCAGAGCGGTCTCTGTAGGACCCGAGCTCCTTGCTCTTCAGCTGCCTTATATCTGTTTATTTGCATGCGTATATATTTATGTGTGTTGTGTGCTCTCGTGAGTATGGACATAAATATGTGTTTGAACATGTGTGGAAGCCCAAACTTGACATTGAGTGCTTTCCATGGTCACTTTCTGCTTGTTGAGCTCCCGCTGGAACGGGAGCTCACTAATTCTGGCTAGTCCAGCTGGCCGGTTTGCCCCAGGGATTCCCCATCTCTGCCTCCCATGTACTGGGATCACCAGTGGACTTCCAGGACTGCCTGTCTTTTTCATGGATTCCTGGGATTAGAATTGAAGTCCTCATGCATGCACACATGCAAGTGGTTTTTTCTGTCAAGCTATCTTTTAGTCCTCTGTCATGGTTTTTGGTTTTCTGAGACAGGGTTTCTTGATAAACTCTTGGCTGTCCTGGAACTAACTCTGTAGACCAGGCTGGCCTCAAACTCATAGAGATCCACCTGCCTCTGCCTCCCAAGGGCTGGGGTCTAAGGTGTGCGCCACCATTGCCCAGCCTCTGTCGGCTTTTAATTACTGAGTTGTTTCTCATGAAGGCATGGACCATTTCTCTATATATCTTGAGTCTCACTCTCTACATTTGCACTTAATCTTTCCATGAATGATCTAAGTCATTCATACGGTGCCTTCTGTTCCAGTAACTGCTGACTGAGTTCTTTTGTTTGCTTGCTTGTTTGATTGACAAAGTCTCATTGCATAGCTGTAGGCTGGCCTTGACCTTATCATGTGGCCTGGACTGACCTAGATTAGTTGTAATCCTCCTGCCTCAGCCTCTGAGTGCTAAGATTATAGACAGGAGCAATTGCTGACACTTTTCTCTGTAATTGTCCCTGTTCAGCTTGTGTTATATGTCATCACTCAGGCCATCTCCCCTTAGCCCCATATCACCTGCTCCTGAGGATTTAAATGCGTATGGGAACAGTGTGGATGTGGGACACTTAAGAGTCTGTCCCCACAGCTGCACGATGGGTGAGGACTGTTACCAGCAGATTCCCTTCCCACAAATGACCGGGTGCTGACTTCTCTGTAGTCAGCTTGGCTATGGGGACACTGCTGCTTCTTGTAAGTTCAGACCAGTTAAGTGAGGTGTGATGCTGCTGCCAGGGGGCTACAAAATAAACACAAGAGGATCTGTGAGGGGATGGGGCTTATAATGTAGACGAGAAGAAGAGTGGAGGATTATAAGCAAGACCCATGAAATGTGGAGAGCAGAGGAAGCCCTCTCACGAGTCCTCAGAGAGTTAGAAGGAAATGAAGTCCTGAGCGAATGAGTATTAGTGACAGGGACACAGGAATGTCACGGATCCTAGAACCTTAGACCCATGGAGAAAATGGCAGAATCTCCCAGGGAGTGAGGCTCAGAGGGCAGATGGCAAAAGCCTTCCTTTTGGTCCATGTGTGGATGTTGATAGTGAGTGCAGAAGATATCCACTATAGCTTTCTCCCCAGTCAGATATTTAGGGCCTGAACACTGCTCCTACCAAGATCAGCTAAACCTGCCTTCTCGATCCAGCTGTATACTATAAATAAATCCAGTTTCTTCCTTTGTACTAATCTAACATCTTTGTCGAGTTGTATGCAATAACCCCACCTCCATGGTCAACTCTATATAATAAACATGCTGTACTTTTGGGGTGCTGTGGTTTCTCTATTAGAGAGTGCAGACCATCCAACCCCAGTTTTCTGTCCGTTTGCCTGTTTGTCATTCTCTATTCTCTCTGCTCCAGTCAAGTCCAAGTCCCTGGTGCTGTGATTGGACATGGCAATGGGGATGAAGAGTTAGGGTCATATTCTATCCAAGAAGGTAGGGGAGTTACAGTGGACATCTGTGACAGGTGAGATTTGTACAGGAGACTCATGAAGAGTGGGACTTATAAGAGACATCTGTGAAGGTGGTTTTAAGAGAGAATCACAACGGGGAGGTTATAAGGGAAAGTGTCATGATATGTGAGGAGGTCTATAAGGGAGAGGCATTACAAGTGGGGGTTATAAAGGAGATCCATGAAGGGTCAGAGAGTTATAAAGGAGAAAACTATGAGAAGAAAGCCCTTTATAGGAGAGGAAGGGAGAGGGAGAGGGGGGAAGG
A_51_P100997_Serpinb3c_1	ACAGGCTTCTATCCTTCCTGCTAACTTCTGCCTTCAGAAACACAAGACTTCAAGTTCCCAGTAAGCCACCATGATTCTTTTTCCTGAAGCTGATGGTAAATTCACAGTTGAAATGTACAGGCAGCTCAGAGAATCAGACAAGAACATTTTCTATTCCCCGATCAGCATGATAACAGCACTAGGAATGCTCAAGCTTGGAGCCAAAGGAAACACTGAAATACAAATTGAGAAGGTTCTTCAATGCAATGAAACCACCGAGAAGACAACAGAAAAATCTGCACACTGCGATGATGAAGATAATGTCCATGAACAATTTCAAAAGCTTATAACTCAGTTAAACAAATCCAATGATGATTATGACCTGAAGGCTGCCAACAGTATCTATGGAGCAAAGGGTTTCCCATTACTCCAGACATTTTTGGAAGACATTAAGGAATATTATCATGCTAACGTGGAATCACTGGATTTCGAACATGCAGCAGAAGAGAGTGAAAAGAAGATTAATTTCTGGGTGAAAAACGAAACAAACGGAAAAATCAAAGACTTATTTCCTAGTGGGAGCCTGAGCAGTAGCACTAAACTGGTTCTGGTGAATGCAGTGTATTTCAAAGGACGATGGAATCACAAATTTGATGAAAACAATACCATAGAAGAAATGTTTTGGCTGAACAAGAACACAAGTATACCTGTCCCGATGATGAAACAAAGAAACAAATTTATGTTCAGCTTTCTGGAGGATGTGCAGGCCCAGATTGTGGAAATACCATACAAAGGCAAAGAGCTAAGTATGTTTGTCCTGCTGCCAATGGAAATCGATGGTCTGAAGCAGCTTGAAAAACAACTCACTGCTGCCAAGTTACTAGAGTGGACAAGAGCAGAAAACATGCATTTGACTGAATTGTATTTATGGTTGCCTCGGTTCAAAGTGGAAGAGAAGTATGACCTCCCAGTCCCATTGGAATGCATGGGGATGGTCAATGCCTTTGATCCACAGAAGGCTGACTTCTCTGGCATGAGCAGCACTCAAGGTCTCGTGGTGTCTAAAGTTTTACACAAGTCCTTTGTGGAGGTAAATGAAGAGGGAACAGAAGCTGATCCTGCCTCGGGGGAGGAAGTCATTTTAAGATTAGCACAGGTAGCAGATTTCCGTTGTGATCATCCTTTCCTATTCTTCATCATTCACAGCAAGACCAACAGCATCCTCTTCTTTGGCAGAATCTCCTCCCCTTAAGTGTGGTGTCTCTTCCATGTGTCCAGAAAGTTAACAAGGTTGCTACAGCTAATTGAGGCATGGAAACATGTTTATCTTCCTTCATTCTTTTTCTCATATCCAAGTCTCTGCTAAGAATGCATTAGTTGGGCCAGGATAGCTCTATCAACTCTATTTTTCTTCATTCCCTTATTTTTTTCTATATATCCATACATTCTCTTGGGGAAAATGTTCAACAAAAGGATGAAGGGATATTTTAATCTAGGTTCTTCTAATCTAGCATGTATCTGTGCCCTGTGTCAAGTGAGCTAGAGAAAAATCAGACCTTCCTTTTAAACTGATTAATATTAGCATCTACATTGCTTTATGAGATATCTGGAAATTTCATAAGCTTATAAATGTTGTGATTTTACAAAATACATTTTCAATAAAATAATGATCTTTTCAAC
A_51_P154679_Tbc1d24_17	GAGTTGTGGTGGAGCTGTGGAGCATGAAGGTCATGAGATGCGCTGTTTGCCTAGGAAGCAGCTGGAGTTGAACTTTCTAGATGCAAGAGAAATCAGAGTGGTGTGAATATTTACCGCAAGTCACTGAAGTGGACCCCTGTGACATTGTTGGACAGTTCTACCATCCAGATCAGAAAGGGTGTGTGGGATGACAGACTGGTTAACAGAAAACCCCCGAAGCTGGGGCTGCAGGATTTAGCTGCTTTTTGTTCCCTTCCTGGCAGCCTAGGACCTGCCTTGTGGGCACACTGGGCACCATGGACCCCCCAGGGTACAATTGCTTTGTGGATAAGGACAAGATGGATGCATCCATCCAGGACCTGGGGCCAAAGGAGCTGAACTGCACGGAGCTACAGGAGCTGAAGCAACTGGCACGGCAGGGTTACTGGGCTCAGAGCCACACCCTGCGCGGGAAAGTGTACCAGCGCCTGATCCGGGACATCCCCTGCCGCACAGTCACACCTGATGCCAGCGTGTACAGTGACATTGTGGGGAAGATTGTGGGCAAGCACAGCAGCAGTAGTCTGCCCTTGCCTGAGTTTGTAGACAACACTCAGGTGCCCACCTACTGCCTGAACACACGGGGTGAAGGGGCTGTGCGCAAGATCCTCCTGTGTATTGCCAACCAGTTCCCTGACATCTCCTTCTGCCCTGCCCTGCCTGCTGTGGTGGCCTTGCTACTGCACTACAGCATCGATGAAGCTGAGTGTTTCGAAAAAGCCTGCCGCATCTTATCCTGCAATGACCCCACCAAGAAGCTCATTGACCAGAGCTTCCTGGCCTTTGAGTCTTCCTGTATGACATTTGGGGACCTGGTGAACAAGTACTGCCAGGCAGCCCATAAACTGATGGTGGCCGTGTCAGAGGACGTCCTGCAGGTCTACTCTGACTGGCAGCGATGGCTCTTTGGGGAGCTGCCCCTCAATTACTTTGCCCGTGTTTTTGATGTCTTCCTTGTAGAAGGCTACAAAGTATTGTACCGAGTTGCTCTGGCCATCCTCAAGTTCTTCCACAAGGTGAGAGCAGGACAGCCCCTTGAGTCAGACAATGTAAAGCAAGACATCCGAATGTTTGTCAAGGACATTGCCAAGACAGTGTCCCCTGAGAAACTACTAGAGAAGGCCTTTGCCATCCGCCTATTTTCCCGAAAGGAGATCCAGCTCTTGCAAATGGCCAATGAGAAAGCACTGAGGCAGAAGGGTATAACTGTCAAACAGAAGAGGCAGTTTGTGCACTTAGCTGTCCATGCAGAGAACTTCCACTCAGAGATTGTCAGCGTGAAGGAGATGAGAGACATTTGGTCCTGGATCCCTGAGCGCTTTGCCCTCTGCCAACCCCTCCTGCTCTTCTCATCACTGCAGCATGGGTACAGCCTAAGCAGGTTCTATTTCCAGTGTGAAGGACATGAGCCCACCCTCCTGCTCATCAAGACCACTCAAAAGGAGGTCTGTGGGGCTTACCTGTCAACAGACTGGAGCGAGAGGACTAAATTCGGAGGCAAGCTGGGCTTCTTTGGGACTGGAGAATGCTTTGTTTTTAGGCTGCAGCCGGAAGTGCAGCGCTATGAGTGGGTGGTCATCAAACACCCAGAGCTGACCAAGGCAACATCCCTCAAGTCTTCAGAGGCTGCAGGCAGTTCTTCCCTCATCAGCCACTGCTCTTCAGACCCCGCTGATCGGCTCTCCCCTTTCCTGGCTGCCCGGCACTTCAACCTGCCCTCCAAGACTGAGTCCATGTTCATGGCTGGAGGCAATGACTGCCTCATCATTGGGGGAGGAGGTGGTCAAGCACTCTACGTTGATGGGGACCTGAATCGAGGGCGCACTGGACACTGTGACACATTCAACAACCAGCCCCTCTGCTCTGAGAACTTCCTCATCGCAGCTGTGGAGGCTTGGGGCTTCCAAGACCCTGACACCGAATGACGGGCCCGCACTGATGGTGACAGCCACATTGTGGGGTGATGGGACAGAGGCCCGGCTGCCTCTTCAGGGAGCAGGGAGTGAGTGAGACGTCACCCCCAGAAAGTGGAAAGGTTTGCTGTGCAGTGGGGCTGTTAGTCTCTCACGCCAGGCCTGGCCCTGGCTTGGACTTAGGTTAGGATTCCTGAGCCCTCCTGCTTCTGAGCTCTTGAACCCTCAGCCCTGTCTAGCATCTCTGTAAGAGACACCCTCTGCCCTCACCCAGGGCCCTGGCTCTGCCAGGTGTCCTGTACCCACAATTGCCAAGGCTACATTTCCATGCCCCTGAGCCTCAGCCCCTTATAAGAAAAGGGCAAATGAATCTTCTTGCCAAATGTGGGCCCATGGTGCCCCCCTGCTGGTGCTTTGACCCTGCAGCTCCTCTGAGGTTCCCCTCAGAGGGGTACATTTGCTGCTGTAGTGTAGGGTAGGATTGGGAAGGGCAGGGTCTGTGAGTTCTGCAGCTCCCCCTAGTCTAGAGATGGAATGAGGGCTGGAGAACTGTCTTTTGTCTTTGTGTTTCTGCAGAGCCTGAAGCTCTTGCTGCGCCTCGCTGCGAGTCCACACCTGAAGGTGGCCTCCGGAGAGACTTTCTTTGACCACCTTGGCCAGTCAGCTCCATTTCCAGAGTTCTTCTCAGAGCTGACTAGACTCTGAGGCCTTTGCCTCTCATCCCTGTGGCCTCCTTGAAGTTCTGTAGTCTTGGTGACTCTTGTACTTGGTTCCTCTGTCACAGTGACTGAGGCCCACCAAGCATGGCATGCTTGTCCCCATCCAGCTTTTTGCCTTCTCCCCAGGCCCTGTGCTCCCCTGGACCCGTTCACACAGCATCTGATTCACCTGTGTGACCTGATCCCTCAGCTGGCACTGTGGCCGACCACGTACTGTATCTTCTGTGTGCTACCCCTGCCCCTATTAAGGCCTTCAGGTCTCTGGATGTCTGTGCTTCCTGAGCCCTGTGCCAGCCTGTGCACATAGGATGCCAGCCTGTGCACATAGGATGCCAGCCTGTGCACATAGGATGCCAGCCTGTACACATAGGATGCCAGCCTGTGCACATAGGATGCCAGCCTGTGCACATAGGATGCCAGCCTGTGCACATAGGATGCCAGCCTGTGCACATAGGATGCCAGCCTGTGCACATAGGATGCCAAGGGAGGTGCTGCTTCTGAGGACTCTCGCAAGCTCCTCTTCCCCGTGACCTCCCTCAGCTGGTCCTGAGGGTCTAGGCGCCACAGAGGAAGAGAGAAGAAGCAGTGGCCCAAATGGCTCTGCTGGGGCCATGGAAGTCGGGATCATAAGGACAGGCGCCTAGCTTCCACATGACTGTCTGGCGTGCTTGAGAGTCAGCATGTGTCAGGCCAGTGCTTGTCTCCACGCTGAGATTCACTTTCGCTGGGGAAGGTCCATCCTTCCCTGTTCCACCAATTCACACCAGCTCTCTGCACGGCCACAGTGGCAGAAGAGGCAGGGCAGAAAGGAGCCTCATGCATCTAGAACTCTGGATTCTGCACAGTGGACAAGTTCCCCCACCATGCTGGCTTCCAGGATGGGTTCGCGTGACTCTATAGAGTGAAGAGGAACCACTGTTGCTCACCTCTACAGAAGGTTATAAGCCTCAATGCCCACTTCCCCTGAGCCCACTGCCGAGGCCTAGACCTCCAACTCTGGTGTTCATTTAACACCATCTTGATTTTTGTTTCTGGCAAGATCTTACTAGTTAACCTAACTGGCCTGGAACTCCCTATGTAGCCCAGGCTAGCCTGGAAATTGCTATGTAGCCTAGGTTAGACTCAAAAATCATGATCTCCCTCAGCCTCCTCATTGCTGGGCTTCTAGGTGTTAGGCCCAGCTGAGCGCTTTGAGTTTGACTGCCTCCGTTCTGAGTCGGGCTCCTGCCAGAAGGCCCCCAGGACGTTCCCAGGCTGAGCTCTTGCCGCTCACCCATGCATTACCACTGAGACTCAGAAGCCTTCAGAAGCAATGACGTTAATTGGGAGTATGTGCGGGGCTCTGCAGGGTTCCAGACTGGTGGTGGACCTTGTGTTCTGTGTGGCCCCCACTGGCAGTCCCAGGGGTCTAGCCCAAGGAGACTGATGGATGCTGAGTCATGATCACATCACAAGCAAAGTTCTTAGCTTTTCTCCCACAACATACCCAGCTCTTTAAATTTAATGTCCTTTTTTTTTCTGACTTTTCTACCAAAAGGTGTGTATTGTTTTCTTTATATTTTTATTCTTATCACTGTTCTTATCTGATACTACTAAGTGTTCTCACTTAGTATTTATTTTATTAATGTTTTCTATTATTTATTAGCTTTTGATGTTAAAAAAAAACCAAGCCAAAATGT
A_51_P156144_Dbx1_7	AGAAGACTCGCAGACGCCCAAGTAGGACGGTTACCAGGATACTGAGCCAAAGAGGGCATCGGGGGAGGGGCGGGAAGCCAGGCGCTTGCCCTCCGGCCCAGGGAAAGGGAGCTACTGCCAGACCCGCTCTAACCATGATGTTCCCCGGCCTCCTTGCGCCTCCCGCGGGATACCCTAGCCTCCTGCGACCCACGCCCACCTTAACACTGCCCCAGTCCCTTCAATCCGCATTTTCCGGCCACTCTAGTTTCCTAGTAGAAGATTTGATCCGCATCAGCCGGCCTCCCACCTACCTGTCCCGCAGCATACCCGCTGCCAGCCTGTCACCCCCCAGTCAAGAGGCCCCTGCAGCCCTCGCCGACTCGGGGACCTCAGACCTGGGCTCTCCTGGGTCCGGGAGCCGGCGAGGCAGTTCTCCACAGACCGCCCTCTCCCCTGCCAGCGAGCCCACGTTTCTGAAGTTTGGGGTGAATGCCATCCTTTCCTCGGCGCCTAGAAGAGAAACTTCGCCCGCTTTGCTGCAGAGCCCTCCTCCCAAGACGTTCGCCTTTCCATACTTCGAAGGCTCGTTCCAACCCTTTATCAGATCCTCCTATTTCCCAGCTTCCTCCAGCGTCGTGCCTATCCCTGGGACCTTCTCCTGGCCGCTGGCTGCTCGCGGCAAGCCTCGCCGGGGCATGCTGCGCAGAGCCGTGTTCTCTGACGTGCAGCGGAAAGCCCTGGAGAAGACGTTCCAGAAGCAGAAGTACATCAGCAAGCCAGACCGGAAAAAGCTGGCCTCCAAGCTTGGCTTGAAGGACTCGCAGGTGAAAATCTGGTTCCAGAATCGACGCATGAAATGGCGGAACTCCAAAGAGCGCGAGCTCCTGTCTAGCGGGGGCTGCCGAGAGCAGACCCTTCCCACAAAACTAAACCCCCATCCAGACCTTAGTGATGTAGGCCAGAAGGGACCTGGGGATGAGGAGGAAGACAATCCGGGTGCCCGCCTGGCCTACCACGCGCCCGCAGACCCGCGACATTTGCTGGAAGGGCCACTGCCTGCCTCGCCGGCGCACTCGAGCAGCCCGGGTAAACCGTCAGACTTCTCTGATTCTGATGAGGATGAGGAGGGCGAGGAGGATGAGGAAATCACGGTGTCCTAGGAGCCCCTCCAGCGGCTCTGGGGCTGTTGCAATTGGAAACTGGAGAGGGAACGCCCACGTGGCCACCTCTGTTCAGGATCCTGGATCCTGCCTCTTCTCACAACAGACCCACCACCTTCTCAGGGGTGGCATCACCCTTCCTGTTGTCCCAGAGACATTTCCTTGCGCCGTGCTGCCACCTCTAAACAACCCTTCCCACGGGAGCGTGGGTCTTTTCTACAAGAGCAACATTGCATCTATTTATTGCAAATTTATTTTAGACACCGCGTGCAGGGTGTGTGTAGAGGGGTGTCCCTAGTTCCACTGCCAGTGCTTACTGTGAGCCAGGTCCTGTCAAACACCAAGCCTCTGACCCCTAACTTCCTGGATGGCCACCTTTCTGCAGGGGGTATCAGTCAGCCATCCTGTCTTTTCACCTTGAGAGTAGAAAGCACAGGAGATTCTGAAAGAGAATAAGGGCACCGTCTCCCTGTCTAAGGGGAAAGCACTATCAAGCAAGCTTTTCATTTCTTGATGCTCCTTTGGCGGGAGGAAGCGATTTCTCTCTGTAGACATGTGTATCCAGTGCTCTGCTTGATGTCCTTCTGCTACTCCAACGGGAGCCTTTTCAGAGTGCCAGCTCCTGGCACTGGGGTGTGGACTTGTCTGACTCTCCGACACGTTTCACCCAGCTTTGCAGTCTGGGCAGCTTACCTGAGATGTGCTCTACTGTGTATCTATATTTTGTATGGATGTTTTATACTGAGGTTATTGTGAATGACCATAATGAAGGGCTGGCTGTGTCCCTCTCATTATTTTTCTCTGCAATGGTCTTTAAAGTCTAAAAGGTAGCTGTGTAACTTCATAATTTATAAGGAAATGCTTATTTTGTATTTTTTACCATGTACAGACTTTTTATATATGTATATATGTATCAAATGGACAAATGCCAAATAAAAAGTAGAATGAG
A_51_P157524_E2f4_8	AGGGCATCCATCTTGTGTAAGACAAGATGTGCACTGCTGGCTCAGAAAGGGGGTTCTACAGTGCCTCTGAGAATAGCTGGATGTGTCACCTGCACTAGACCTTTGGTAGCCTTGGCTCAGCATCGAAGAATGTAGGTCAGCGGATAAAAACCTGAGGAATGTGTAGAGCCCTGGAGCCTAGTGGTGTACGACGTGAAGCAAGCTGAACTATAGTAGAACTCAGCTGAGCTTCCTGTGAGCTTGGCTTTCTTCTCTTTCAGTTCTGGATCTCCCCAAAGAGCTGTCAGAAATCTTCGACCCCACGAGAGAGTGCATGAGCTCCGAGCTGCTGGAAGAACTGATGTCTTCAGAAGTGTTTGCCCCCCTCCTCCGACTTTCTCCACCTCCCGGAGACCACGATTACATCTACAACCTGGACGAGAGTGAAGGTGTCTGTGATCTCTTTGATGTTCCTGTTCTCAAACTCTGACTGACAGGGACATGTCCTGTGCAGCTGCAACCCAGACTGTCTGGGCCTGGAGCCAACTAGGGACTGCCCCCCACCCCCACCCTAACCCCAAGAGCCCAACTCTTGGCTTACTCAGCCTTTTCTGGTCGCTCAGTTCGGGCTGTGCTCTCCTGTCTTGCACTGGCACTTGTGACTGTGCTAGCATAGCTGGGCAGAGAGCTTAGCCCTCTCTACATGGAGCCTTCCCCAGCCAGGCTCAGCTGCCCCTCAGTGGCACCTCTGCCTTGTTCCTACCAGTCACTATGAAGGAGGTTCAGAGAGAGGGTGGTGCTGGGTGGTTGCCTACCATCACCTTTCCTTTCCCACCTGCTCACCCTGCAGCCTCTGGACATCTCGGATGCTCCCTGAGAGTCCTGGGATCTCTGGGCAGTCATGGTGGAGGGGGTTAATAAGGAATTGCTGTGTCTAGCTAGGAGTCTGGGAGGGTTGGTACCTAAGAATGGCTCCAGCTCCTGCCCACCCACCCCCATCTCCCTTCACTTCCACTTATTCACTTACCCTCATTTAGAGCCATTGCAGAGATTTAGAAAGATTTACAGTAACGAATGAATTCCTATATAAAGATTATTTTTATACTTTTTTCAACAAAAGGAAATGTAATATTTGTACAGCATTCAAGTGAATAAAGACATGCCTAAGGCTA
A_51_P177432_Rmi2_16	GGGAAAGCGGTGGTGGCGCAGCATGGCGGCTGCGGCGTCCGAGTCGCTGTCCTCCGGTGGCCCCGGGGCCGTGCGGCTGCCGCGCTTGCCGCCACTCAAGGTACTGGCAGGACAGCTGCGGCGGCACGCAGAGGGTGGCCCGGGCGCGTGGCGGCTGTCGCGGGCGGCGGTGGGCCGCGCTCCGCTGGAGCTGGTGGCCGTGTGGATGCAGGGTACCGTGCTGGCGGCGGAAGGCGGCCAGGCCCGGCTGCGCGACTCGAGCGGAGCCTTCTCTGTGCGCGGCCTGGAGCGCGTACCACGCGGCCGGCCCTGCCTCCTCCCAGGATTTCAGAATTTGAAAGAAACCACTCAGCTGAAAAGAACCCTCCTGCCTGCATCACACAACATGCTGGACTTGACTCTCCTACCTGCATCATACAGCATGCTGGAGTTGACCTACCTGCATCACGCAGCATGCTGAGAAGAACCCTCCTACCTGCATTGTGCAGCATGCTGGAGTTGGGAGTCAGTTTGCCTGAAAGCTGACTATGCCCAGGATCCAAGATGCAGATATCTTGAGGTCCTGGTCCAGCAGCACCTTGGAAAGCAGCTGTGCCCTAGGAGGAAAGTGATGGGGCCTGCCACAGTCTCCTGCAGGCTCACATGTCTGAACACTTAGTCACCAGCAGGAGGGGCAAGGGACACAGCTCTTATCAGCATGCTCAGAAGCAGTCTCCAGTGCGACACTGGGAAGCACACAAAGTCCTTCAGCGTGCATGTTCCTACCCACATCAGCATAAGCACAGCTCCCCTTTCTTTGCTGGTTGCCCCTTGTGTTTTATTTATTAACCTAGAACAAGACTGATGCAGATAAGGATATACAAGCAAACGGCTGAGCAGCTGGTGGACGGGAGTCCTGAGAGGCAGAAGGAAGGAATAACAGTCCTGGGCTTGACCCAGCCCCAGGCCCAGGGTTTCTCAGTGTAGTCCTGGCTGTCCTGGAACTCAGTGTAGACCAGCCTGGCCTTGAATGCACAGAGATCTGCCTGCTTGCTTCAGCCTCCTAATCGCTGAGATTAAAGTTATATACCATCACC
A_51_P193296_Iqcf1_9	GGGATTTGAACCATCTACACCCAATCCATGCGTGAATAATGGGTGAGGAACAGCAGAAGCCTGAAGAACTTAATGCACCTACTGACGATGCTCCTCAGGAGAAGCAGCAGCCAGCTGATCTATCCTCAGAAACAGAGAAGGCAAAGGCGCACAGGTTTTGCTAACCTGGTCTATGGGAAAGCTGGAATGCCAGGCTTGAGTGAGACTCAGGAACATGGTGATCTGCTGGTGGCCTGAAGCCAGAGGTCCAAGAAAAAACAGGAGCTTTCTGAAAAGGACCAAGTTGTAAAGATCCAAGCTTGGTGGCGCGGTACACTGGTACGTCGGTCGCTGTTGCACGCAGCCCTCAGCGCCTGGATCATTCAATGCTGGTGGCGGTTAATACTGCCAAAGATTATGGAGAAGAGGCGGCAGTCCATGCTGGATACCTTCCAACAGGAGCAGTGGGCAGTCGTCAGGTTGCAGTCCTGGATCCGCATGTGGCGTATCCGCAGGCGTTACTGCCGGTTGCTTAAGGCTGTCCGGACCATCCAGTCTCACTGGAGAGGTCATACTTGCTCTTCACGGGGTGTTATCAAGGGCCAATACCGAATTTCGACCAGCCAGATGCATCTTGAGCTGGAGGTCTTGCTGGGTTCGGGGCCTTGTATTGTGACCGAATGTATTCCCCTCCCAATAAAACAGTGAGGCGGTGGTCG
A_51_P201751_Olfr870_9	ATGAAACCAGAAAACCAAACAAATATTTTAGAATTTTTGCTTCTGGGGTTTTCCCAATATCCAGAGCATCAACCCATGCTATTTGGACTGTTTCTGCTCATGTTTGTGGTCGCTGTGCTTGGGAATCTTCTCATCATTCTGGCCGTCAGCATTGACTCTCACCTGCATACTCCCATGTACTTCTTTCTATCTAACCTGTCCTTTTCTGACATTGGTTTCATCTCTACAACTGTCCCTAAGATGTTGGTGAATATCCAAACACAGAGCAAGTCCATCTCCTATGCAGAATGCATCACCCAGATTTATTTTTTCATGCTCTTTGGAGGCATGGACACACTTCTCCTCACCGTGATGGCCTATGACCGATTTGTGGCCATCTGTCACCCACTTCACTATTCAGTCATTATGAATCCTCAACTAAGTGGTTTGCTAGTTCTTGTATCATGGTTTATTAGCTTTTCATATTCTCTGATACAGAGTCTATTGATGCTGCGGTTGTCCTTCTGTACAAATCAGATAATTAAACACTTTTACTGTGAATATGCCAAAGCCCTCACTATAGCCTGCTCAGATACACTAATCAATCATATCCTTCTTTATATTGTGATATGGGTCCTTGGCTTCATCCCTTTCTCAGGGATCCTTTATTCATACTATAAAATTTTTTCTTCAATTTTGAGAATTCCATCAACAGATGGAAAATATAAAGCATTTTCTACCTGTGGGTCTCATCTATCGGTGGTTTCTTTATTCTATGGGACAGGCCTTAGTGTGTACCTTAGTTCTGATGCTACTTCCTCCTCTGGGAAGGGCGTGGTGGCCTCAGTAATGTATACAGTGGTCACCCCCATGCTGAACCCTTTCATCTACAGCTTGAGGAACAAAGACATTAAGAAGGCCTTAAAAACACTTGGGAGAATACTTCTTTTAAAGTGA
A_51_P211423_Zfp972_2	TGAGTGCTGCGAGGGTAACTCAGGCAAGATCAGAACTTCAGACATGAATTTAGTCACCTATGATGACGTGCATATGAACTTCACTCAGGAAGAGGGGGCTTTGCTTGAGACTTCTCAGAAGAATCTCTACAAAGATGTGATGCTAGAGACCTATCGGAATCTCTCAGCTATAGGCAACTACACCAGGAACAATGTGAACCTGACTAATATTACCTGTGCTAATGAAAGACCCCCGAAGGGAGACCCTCACTCAAGCCTCGGGACAGCCGCGGACCCAAGAAGACACTGAGACCGAACTCAAAATGTTGAAGGCAAGATTTAATAAAGCAACAGCAAGAAAGCACATAGACCAGAGCTCTGGGGTCGAAACTCATACACCTAGTGGTGTAGAGGAGAATCGACGACGAGCCAAATTTTTCACAGGCTTATACAGGAAAAACTCAAGGGGGGAGAGCGGGGCAGGGAAAGTACAAGTTTACATAACTAAGGGGTTCTGCCAAGGGACAAGGGGTTCTGCCAAGGGATTCTACGTAACTAAGGGGTCATGTCCTATTATTTGGC
A_51_P227077_Mdh1b_1	CCAGTTTCTAGGTCTTGCTAGAAATCATGGCCAAATTTGTGATCGCGGGTAAAGCAAACTGCCCATATTATGCTAAGGCAGAACTTCTGGCAGACTATTTACAAAAGAATCTTCCTGACTTTCGGATTTTTAAGATCACGCAACATCCTGACAAGTGGGAGGATTGGGTGGAAGATGTTTGTGAAAGGAATATGTGGGACCACAGAACCTCCCCCATTATCTGGAGAGAGTTGCTGGATCGTGGAGGCAGGGGCTTGCTTTTGGGAGGATACAATGAGTTTCTGGAACATGCCCAGCTTTACTATGGTGTCACTTCCAACATGACGACGGAGTTGATGATGGTCATCGCTAAAGAGAACATGCAGACGCATACAGAACAACAGTTGGATAAAGAAACCATGAAAGATCTCATCAGCCCTTTGCAGGTCTGGATTGCCAGTGCAGGTACTTACGTGTGCTGCCACTTAATTCCCCTCTTGCTAAGCGGGGAAGTGTTTGGGATGCACACAGAGATCAGCCTGACCCTGTTTGACCAGGAGCAAAGGGAGGACTGCCTCAGAAGCATAGTGATGGAAACCCAGGACTTGGCCTCACCAGTGCTCCGCACTGTGTCCTTCTGCACCACGGTAAAGGAGGCCTTCCTTCAGGCCCAGGTCATCATCATCCTGGATGACAGTACAGAGGAAGAGGTGTACAGCCTGGAGAGCTGCCTCCGGAGCAGGGTGCCGCTGTGCCGCCTCTACGGCTACCTGATAGAGAAAAACGCTCACAAGTCTGTCAAGGTCATCGTGGGAGGGAAAAACTTTGTAAATCTGAAAACAACTTTGCTCATGCAATATGCCCCTAACATCGCGAGCAACATTATCGCAGTGGCTCTGGGGGTAGAAGGCCAAGCAAAAGCAGTACTGGCCCGAAAGATGAAAACCACTTCAGCCAACATCAAAGATGTGATAATCTGGGGCAATATCACTGGAAATAACTACGTTGATCTGAGGAAAGCAAAAGTTTACAACTATGAGAGTGCTGTCAAGGGGCCTCCTGGACACTATCACTCTGTGTTAAGCTTGATTTTTGACAGAGAGTGGATCACAAAAGAATTTGTGCAGACACTTAAAATCTTGAGCAGCACTGGAAAACAATTTGGAGGCATCTTGGCTGCACACAGCATAGCCACCACCCTGAAGTACTGGTATCATGGCTCACCACCTGGAGAGATTGTTTCCTTGGGGGTAATGAGTGAAGGCCAGTTTGACATTCCTGAAGGGATCGTCTTTTCTATGCCAGTGAAATTTGAGAATGGAACGTGGGTGGTTCTTACTGATCTTGAAGACATTTCGCTTAGTGAGAAGACACTAAGCAGGCTCACAGGCGATCTGATTCAGGAGAAACTTGTTGCATGTGGAGACTTATTAACTTTTCAGCCAATTGAAGAAGATCCCAAAGATAACGAACCTTCTAATACAGGCATGAATGAAGAAAAGGAACAGCCTGGGTCCGATGACTCTGATGAAAAAAATGAGGACCAATAATAGCTTCAACCAGAACAAATATGAAGGAAAGACAGAAAGACCTGCAGGTGTCTGCACTTAGGGAAGAACAGTGAAATAAAATAGACCCCAAATCTAGCAGATTCACATGCTGCCACATCCAATCCCGCTTTTGTCAATTGCTGTATGTCCTCAAAAATAAATGAATGTAAACCGCTGTCTTAAAGATCTT
A_51_P247694_Adgrg3_8	TCAGGGGGCAGGAAGAAGGTCAGTTGGACAGTTTGGGACTGAGGGACCACACAGCCATAGAACTTCGCTGAGCACTGATGGCGACAGCCAGGAGTCTGGGCCTCCTGTTCTTTCTGCTGCTGACTTCAGATGAGGAGACCACGGAAGAGCCGAGGAATGTCTGCCGTCGGCTTCAGGAGGGCCACGAGTATGACACCTTCGACTTGAATGACACTGCTCAGTGTTTCACCAAGTGTGGGCAATCGGAGCACAGCCCCTGTGACGTGGGGAACCTGCAGAGATACTGGTTGAACTATGAGTCCTACCTGCTGGAGAATTCCATGGAGACTGTGGACATGCCTTTTGTTAAGGCATTGATCCAGAACATCAGCACGGATGTCTCAGAAGACCTGCTGTACTCTCTGATGCTTTCCCAGATCCCGAGGCAGGTGATGCAGGGTGAGGACGAGCCTGCTGATGGAGTCCGACTTCCCAAGAGCCTGTTTGGAGCCCTGCCTGGCAACAGGTCTGCAGTCCGGTTGGCCATAACTGTTCTAGACATTGGTGCAGGGAATGTCTTTAAGGGCCCCAAGCTCCTTGAGGACAAGGGCAGCAGCGTGTTGAACAACCGCATGGTGGGTTTGAGCGTGGGCCAGATGCACGCCACCGGGCTGTCGGAACCTGTAGAGATCACCTTCTCCCATGAGCGTCAACCACCTAACGTGATCCTCACCTGTGTATTCTGGGATATGGCTAAAGGAGACTGGGATTCCCACGGCTGCTCCACGGTGCCCGGGGATGGGAGAACTGTCTGCCGTTGCGACCACTTGACCTTCTTCGCCTTGCTGCTGAGGCCGATCTTGGACCTGGCCACGGCACAGACTCTCACTCGCATCTCCCAGGCAGGCAGTGCCGTCTCCATGATCTTCCTGGCCTTCACCATGGTGCTCTATGTTGCCTTCAGGTTCTCTCTGCAGAGGTTCAAGTCTGAAGATGCCCCTAAGATCCACATGGCTCTGAGCATCAGCCTGTTTCTCCTGAATCTTACCTTCCTGATCAATGTGGGGAGCAGCTCCCAAGGCCCCCCAGCCTCCTGCTGGGTCCGAGCTGCCATTTTCCACTACTTTCTGCTCTGTGTCTTCACCTGGATGGGTCTGGAGGCCTTCCACCTCTACCTGCTGGCCATCAGAGTCTTCAATACCTACTTTGGACACTATTTCCTGAAGCTGAGCCTGCTGGCCTGGGGCCTGCCTGTTCTTGTAGTTATTGGTGCTGGAAGTAGCAACAGTTATGGAGTTTACACCATTCGCGACCAGGAGAACCGCACATCACTGGAGTTGTGCTGGTTCCAGAAAGAGCCTGCTCTTTATGCTACTGTCCACGGCTACTTCCTTGTTACCTTCCTCTTCGGTGCTGTGGTACTGGCTTTGGTGGCCTGGAAGATCTTCACTCTGCCCAGTGTCACAGCGGGCAAAGGACAGGGGCCGACCTGGAAGTCGGTCCTCACCGTGCTGGGCCTCTCCAGTCTGGTGGGCATGACCTGGGGGCTGGCTGTTCTCACCCCCCTCGGCTTGTCTACCATCTACGTCTTCACCCTCTTAAACTCTCTACAAGGGCTCTTCATCTTCTGCTGGTTCATCATCCTCTACTTCCCTACTCAGAGCACCACAGCCTCCTCCTCCGGCACCGCCCGCCTGGACCAGGCCCACTCCGTGTCCCAGGAGTAGATGATGGGTGGCTGCAGTTTGCTCTCACTTCTGGCTGGTTTGTGTGACCTTGAACAGCTCCCTACTTCCTTCTGGGCTCCACTGTCTTCTCTGTACAGGATGTCCAAGGACGGAGAGGGTGAGGACCAAGCCAGGCCCTGTGGCTTCAAAGTTCCCATTCAGGAGGCTGGAGACTTGACTTGAAGAGGACACTGGTTCAGTTCCCAGCACCCACATAACATCTCTCAGCTGTCTGTGACTCTAGTTCCAAGAGATCTGACGCTGTCCTCTGGTCTCCAAAGAGTACCAGGCATGAATGTGCTGGATATATACATGTGCCACTCATACATATAAAATAGAAATTAAAAAAAATATTTTAACAGCTCCCATTCGGATGTGTTCATGGGTCCAAAAAGCTACAAATGCAGATCTGCAGGACTCAAAAGTCCCTGTAAGCCTTGGAGCCCCAGCCAACAGTGTTATCTTTACCCCTGTTGCTATGGTGACAGATCTCTAGAGCTAAGCAGCTGTGGACCACCTTTAATTCACCAGGAGAGAACCAGAACCGGAGGCTTGCTCCATCTATATATGGCCAAGGGGGAAAAGGGAGAAAAAGCAGCTCTTCCCACGACGTCTGTACTCTTATGGGACAGCCTTACCAACCATTTCAACCCAGCCTGAGCATCAGGCCTGGCTGTGTCAAGCCAATAATTGTCACACATTTAAATAAACAAATAATTGTTGACTGAGCAAA
A_51_P250993_Zfp626_7	ATGGCTGTGAAGGAAGAAACAGACTGGCCGAGCCCAGATTTGGAGGCAGATTATGATGCTGAAAATGTATTTCCAGAAAATCATAGTTATAATAGAAATTCACCCAAACAGGACATAAGACAATCAAGTAAAACTTTTGACTTTAGGGGCTCCAGGTTTAGTGATGGCCCTAAATGTAGTACATTCCAAGGACTGCAGGGTTGTCAGGAAGGAGATGCTGGCCAGCAGGTTACTAAGAAGGAAGGAGTGCCTCCTTACACCTGCCAGACTCTTGCTCACAGCTTACAAAAACCATATGAATGTAAACAGTGTGGGAAGTGCTTCAATTGTAGTTCAACTCTTAGTCAGCATCAGAGTGTTCATGCTGGAGAGAAGCCCTATGAATGTAAGGAATATGGGAAGGTCTTCAGACTCCCCCAACAGCTCACAAGGCATCAGAAATCTCACAGTAGTGAGAAACCTTTTGAGTGTAATGAATGTGGAAAGGCTTTTCATCTTCCTCACCTGCTTCAGAACCATAAAACCACTCATACAGGTACAAAAGCATTTGAATGTGAGGAGTGTGGGAAGATCTTCAACCGTGTCTCCAACCTTGTTGCACACAGGATTATTCATGCTGACGTAAAACCATATAAATGTAATGAGTGTGGGAAAGCCTTTAAACGTCGCTCATACTATATGCAACATCAGAAAATTCATTCTGGTGAGAGACCCTTTCAGTGTAAGGAGTGTGGGAAGGCCTTCATTTTTCTGGCTCACCTCAATGGACACCAGATGATTCATACTGGAGAGAAACTCCTCCAACAGCTTACAAGA
A_51_P277088_Igfals_17	GCTCACTGCCTGCCTGCGGCCAGCTCTGTACAAGGAACAATGGCTCTGAGAACAGGAAGCCCAGCCCTGGTGGTGCTTCTGGCTTTCTGGGTGGCACTGGGCCCCTGTTACCTGCAGGGGACAGATCCTGGAGCATCAGCAGATGCCGAGGGCCCCCAGTGCCCTGTCACCTGTACCTGCAGCTATGATGACTACACAGATGAGCTCAGCGTCTTTTGCAGTTCAAGGAACCTCACTCAGCTGCCCGATAGCATCCCAGTCAGCACCAGGGCTCTGTGGCTTGACGGAAACAACCTGTCCTCCATCCCCTCAGCGGCCTTCCAGAACCTGTCCAGCCTAGACTTCCTCAACCTGCAGGGCAGCTGGCTGAGGAGCCTGGAGCCACAGGCACTGCTGGGCCTGCAGAATCTCTACCATCTGCACCTGGAACGGAACCTGCTCCGGAGCCTAGCTGCAGGCTTGTTCAGACACACACCAAGTCTGGCTTCACTCAGTTTGGGCAACAACCTCCTGGGCCGGCTGGAAGAAGGGCTGTTCCGGGGCCTCAGTCACCTTTGGGACCTCAACCTGGGTTGGAACAGCCTAGTGGTCCTGCCTGACACGGTGTTCCAGGGCCTGGGCAACCTCCATGAGCTGGTGCTTGCTGGCAACAAACTGACTTACCTGCAGCCTGCGCTCTTGTGTGGCTTGGGCGAGCTGCGGGAGCTGGACCTGAGCAGGAACGCTCTCCGCAGCGTCAAAGCTAATGTCTTTATACATCTGCCCCGGCTGCAGAAGCTCTACCTGGACCGCAACCTCATCACAGCTGTGGCCCCCCGTGCCTTCCTGGGCATGAAGGCACTGCGTTGGCTGGACCTGTCACACAACCGTGTGGCTGGCCTCCTGGAGGACACCTTCCCTGGCCTGCTGGGTCTGCATGTCCTGCGCCTGGCACACAACGCCATCACTAGCTTGCGGCCGCGTACTTTCAAAGATCTACACTTCCTGGAGGAACTGCAGCTCGGCCACAATCGTATCAGGCAGTTAGGTGAGAAGACGTTTGAGGGCCTGGGGCAGCTGGAGGTACTGACGCTCAATGACAATCAGATCCATGAGGTCAAGGTGGGCGCCTTCTTTGGCCTCTTCAACGTGGCTGTTATGAATCTCTCCGGCAACTGTCTGAGGAGCCTCCCCGAGCATGTGTTCCAAGGGCTGGGCAGGCTGCACAGCTTGCACCTGGAGCACAGCTGCCTGGGCCGCATCCGCCTGCACACTTTCGCCGGCCTCTCAGGGCTGCGCAGGCTCTTCCTCCGGGACAACAGCATCTCCAGCATCGAAGAACAGAGCCTGGCAGGGCTCTCAGAGCTCCTGGAACTCGATCTTACCGCCAACCAGCTCACGCATCTGCCCCGCCAGCTTTTCCAGGGCCTTGGCCAGCTGGAATATCTGCTTCTGTCCAACAACCAACTGACAATGCTCTCTGAGGATGTCCTGGGCCCTCTGCAGCGGGCCTTCTGGCTGGACCTCTCACACAACCGCCTCGAGACCCCGGCTGAAGGCCTTTTCTCATCTCTGGGGCGGCTTCGCTACCTCAACCTCAGGAATAACTCCTTGCAGACTTTTGTGCCGCAGCCTGGCCTGGAGCGCCTGTGGCTCGATGCCAACCCCTGGGACTGCAGTTGTCCCCTCAAGGCGCTTCGTGACTTTGCCCTACAGAACCCTGGTGTTGTCCCCCGCTTTGTTCAGACTGTCTGTGAGGGAGATGACTGCCAGCCGGTGTACACTTACAACAACATCACTTGTGCTGGCCCCGCCAACGTCTCAGGCCTCGACCTTCGAGACATCAGTGAAACACTCTTTGTGCACTGCTGACCCTGCTACTTACTGGCCTGGTCTGGCTGAACACTGCCTTATGGCCAGGATAGTGTTTCACTGTTACAGAATAAGCTGGCTCTGGAATACTTACCCATCTCAAGGGGATAGGTCATGGCTGCTCACTTCCTGGATGCAGGGCAGTACCGGAAGCGATGTGGCCTAAATAGGGTGGGCACAGGCCAAGTGCCCGAGGGCCCAAAGGAGGGGAGGTGCTCAGCAGCACACCCTGCTGGCAACAATTAAAGCAAATCTGAAGC
A_51_P318381_Pgf_12	CCCAGAGTGTACCCCTAGAAGGAACGGGGAAAGTGAACAGAGAAAAAGTTTAAAAAGCAGAAAGCAGAATCAAAAGATCCCAGCTCTTGATGCCAAGAGGCTGGGACGAGCAGAAACATGTGATGAAAAGCCCCAGAGGGGAACATCGACCTCCCTGGGGATTGCCAGGACCTAGGGTAGGGCTGGGAGCGCAAGCACTGGGGCCCCCACCCCGCCACAGCTTCTTCACCAGCTCGGTGCTGCCCCCTAGCGGCGCTGGAGCAACCGCCTCACCAGGACCTAGGGACTGTGGGAAGTGGGTGGTAGCAGGAAACATCCATTTACTCGTCTCCCCTGCATCTTTCCGTTTCCCTAGACCTATTCTGGAGACGACAAAGGCAGAAAGGTAAGTGTACTTAGTGCGCGGGGAGGTTGTCGGACCTGCCAGCCGCTGTCCGAGCACGAGGAACCCTCTGTACTGACGCTTGGTTTATTGCAGGAGGAAAACCAAGGGGAAGAGGAAGAGGAGTAGAAACTCACAGACTGAGGAACCCCACCCGTGATGTCATTTCCCGGAGGTAACCAGCCACTCAGAGGAGAGCCCCACACCCAGCTCACGTATTTATTACCGTCACCCTCTCAGAACCCTCCCTGCTGGTACCTACCCTCTATTTATTAGCCGACTCGTCCCTGCTGAATGACGTGCCCC
A_51_P334281_Gucy1b2_14	AAGTCTGTCTTGCTGGGTCAGCTTACATGTAATCAGAAGTGTGTGTGTGTGTGATGAGGTTGTATTTACAAACACCTGTCTAATTGAAAGGATGGTGATGTCTGAAGTGTTGTGTGCTGAGTATACGCTAAAAGTTAAAATGTCAGACACAGCAGACGGTGTGCTGTATGAGCCTCTGCGAGCGGAGTTTAGGAGCAAGCGAACCCATCTACAGGGCTCAGCAGAAGGCCGAGGTCAGTTCCTAGCTTCACTGCAGAGCACCTCAACTGCCTTCCAGAGATTCGGTAAGACGCCGGGTGTGCAGCTCCGGCCTGGAGACACGACGCTGGACACCATGTACGGATTTATCAACACCTGTCTGCAGTCTCTTGTGACAGAGAAATTTGGAGAGGAGACGTGGGAAAAGCTAAAGGCTTCTGCAGAAGTGCAAGATGTCTTCATGACCTACACCGTGTATGATGATACCATCACCGTTAAGCTCATCCAAGAAGCCTGCAAGGCTCTGGATGTTTCCATGGAAGCCATTCTGAAGCTCTTTGGCGAATACTTCTTTAAGTTCTGTAAGATGTCCGGCTATGACAGGATGCTACGGACACTTGGAGGAAATCTCACAGAGTTTATTGAAAATCTAGATGCCCTCCACAGTTACCTGGCACTGTCCTATCAGGAAATGAACGCACCGTCCTTTCGAGTGGAGGGAGGAGCAGACGGGGCAATGCGTCTCCATTACTACTCAGACAGACGTGGTCTGTGTCACATCGTACCAGGCATCATTGAAGCTGTGGCCAAGGACTTCTTTGACACTGATGTGGCCATGAGTATCCTTGATATGAATGAAGAGGTGGAAAGGACAGGGAAGAAAGAACATGTCGTGTTCCTTGTTGTGCAGAAGGCTCGAAGACAGATAAGAGGGGCAAAGGTAAACCGGCCACGAGACAGTGAGAACATCCAGGCCAAGCAGGAGTCTCTTCAGGGAACACTCCTTAGGAAGAAGGAGAGGTATTTAAGCATCCCTGTTTGCCCTGGGGAGAAATCTCACTCAGCTGTTGTGAGGGCATCAGTCCTGCTTGGAAAAGGGCCCCTTGGGGACACCTTCCAGCCTGTCTTTCCTGAGAGACTGTGGATTGAAGAGGAGGTGTTCTGCAATGCTTTTCCTTTCCACGTTGTCTTTGACGAAGCACTAAGGGTCAAGCAAGCTGGAGTGAATATTCAGAAGTATGTCCCTGGAATCTTGACCCAGAAGTTTGGTCTAGATGAGTATTTCTCCATCGTCCACCCTCAAGTTACTTTCAACATCTCCAGCATCTGCAAGTTCATTAACAGTCAGTTTATCTTGAAGACACGAAGAGAGATGATGCCCGAAGCATGGAAGAGCCAGCCGACACTCAAACTCCGGGGTCAGATGATCTGGATGGAGTCTCTGAAGTGCATGGTCTTCATGTGTTCTCCAAAGCTCCGCAGCCTGCAAGAGCTGGAGGAGAGCAAGATGCATCTTTCCGACATCGCTCCCCACGACACGACCAGGGATCTCATCCTCCTCAACCAGCAGAGGCTGGCAGAGATGGAACTGTCCTGCCAACTGGAGAAGAAGAAGGAGGAGTTGCGTGTCCTTTCCAATCACCTGGCCATTGAAAAGAAGAAGACAGAGACCTTGCTGTATGCCATGCTGCCTGAACATGTGGCCAACCAGCTCAAGGAGGGCAAAAAGGTGGCGGCAGGAGAATTCGAGACGTGTACCATCCTTTTCAGCGATGTTGTGACATTCACCAACATCTGTGCGGCCTGTGAACCTATCCAAATAGTGAACATGCTCAACTCAATGTACTCCAAGTTTGACAGGTTAACCAACATCCATGATGTCTATAAAGTAGAAACAATAGGTGATGCTTACATGGTGGTAGGTGGAGTACCAGTACCCGTTGAAAGCCATGCTCAAAGAGTTGCTAATTTTGCTCTGGGGATGAGAATTTCTGCAAAAGAAGTGATGAATCCTGTCACTGGGGAACCCATACAGATCAGAGTGGGAATCCATACTGGACCAGTCTTAGCAGGTGTTGTGGGAGACAAGATGCCCCGGTACTGCCTGTTTGGTGACACCGTAAACACGGCCTCTAGGATGGAAAGTCACGGGCTTCCCAACAAAGTGCATCTGAGCCCCACAGCCCACAGGGCTCTGGAAAACAAAGGGTTTGAAATTGTCACGAGAGGGGAGATAGAGGTGAAGGGGAAAGGAAAAATGACCACATACTTCCTGATCCGGAACCTGAATGCCACCGAGGTTGAGATCATGGGGCGACCTTCAGCTCTCGCTGATGGGAAGGAAGCAAGTACTCCTAGAAACCAAGTCAAGAAGCCCCGTGCTGTCCTGAGCAACATGGACCACCACCAGCAGCAAGTCTACAACAGTGATCCAGCAGACGCTTCTGATGAAGTCACACTTGCTGGGAGTCCAGTGGCAGGGCGAGACGACACAGATGCAGTCAATAGCCAGTCATCACCAGATGAGACCAAGACAAGTGCCTTTGCCAGTGACCCTGTGTTGTCTGCCTTCTGTGCTGTGTTGTGATCAAGGGAGAAAATGAAGCCCTGGGATCCATTTCCTATATTCATGGCAGGAAAGAACATTGACTTGTAAAAAAATGCAGAAGTTCAAAATGTGGTCCTTTCCATATCTTCCTCAGGACCCCTTTGAGAATAAATAATTAGGAATG
A_51_P399472_Catsperg2_7	GAAGTCCAAGCAGCCATTTTAGGAGCTGGAAAGAGGGGTTGAACAGGCACTGCCAAGCAATGGTTGACCGGTTTTAACCAAGTGACTGGTTCTAGCTACATGGTGTCCCGGCCAGCCATGTCCCCTGTCAGCCCTGTGTGGCCGAGAAAACCAAACCTTTGGGCATTCTGGGTACTGCGGCTAGTGCTATTGCTGTCATTGAAGTCGTGGGCTGAAGATGCTTTACAGCATTGCACCTGGCTTCTTGTCCTGAACAAGTTCGAGAAGGTAGGCTTGCATCTCTCCAAGGATCGATTTCAAGATCATGAGCCCATCGATACAGTGGCCAAGGTGTTCCAAAAGTTGACAGACTCGCCAATCGATCCGTCAGAGAACTATTTGAGCTTTCCTTACTACCTGCAAATCAACTTTTCCTGTCCGGGACAGAATATCGAGGAGCTGGCCCGAAAGGGCCACCTGATGGGGATGAAGCCCATGGTCCAGATCAACTACATGTACTCAGTCAATTTCTACCGTTGGGAGATGGAAAATGTACAGATTCTGATGGAGGCTGCTCCAATGCGCAGCACAGGGTACTGCCCGGCAGAGGCCATGTGCGTCCTGAACTGGTACACACCCATGCCCTTTAAAAACGGCTCCGTGGTCTCCTCAGTGGACATCTATACCAATGGTATAGGGCCCTTCGTATCCAAGAAAAGGTTCTATGTGAATATGAATGGCTTCTTGAAGAGAGATGCAAGTGGTAAATCCTTATTCGCCATAGGATATGAGAGCCTTGTTCTGAAGTCGAGTCACTTTAGGCTTTCGAAATCAAGACCCCTGTGGTACACTGTGAACCATGCCCCCGTGTTCATCCTTGGGGGCTTTTATGATGAAAAGTCCATCCTGTTCTCAGATTCTAATTTCCAGGACTATGTTCTCTTGGAGCTGAGTATTGACAGTTGCTGGGTCGGCTCCTTCTACTGTCCCATTCTTGGCTTCTCAGCCACCATCCATGACGCCATTGCCACCGAGAGCACGCTCTTCATTCGACAGAACCAGCTTGTCTACTATTTCACAGGCACCTACATCACACTCTTCGACAAAAGCCATGGCAGCAGCAGATGGGTTCGTGTCCTGCCTAGCGAGTGCATTAAGAGACTGTGCCCGGTGTATGCCAGTGGCAATGGTTCTGAGTACGTCCTAGCCCTCACCACTGGCAAGAATGAGGGTTATATTCACATCGGGACCATCACAGATGGCCTCGTGTCCTTCGAGATGGTGCCAGATGGCTGGTCAGTATGTGAAAAATTACCAGGTAAAAACTGCAGCATCGACTGGGCTACATACATCGCTGATGAGAGGAACCTGCTGTTGTTAGTGAAAATTGACTCTGGGCAATTTTACCTAGTCAACTTTAATACAGAGTTCAAGACTCTGAATATCCTCTACAAAATACCAGAGTTTATACCGGAAGCTAAGGAACTAGACTTCTTGGTGCTCCTTGATACAGTGACATACACCAACACTCCTATGACACCCAAGGGCTTGTTCTTCAACACATTGAACAACATGTTGTACATCTGGGGCAACTTCATCCTGCAAAGCTACAATAGGGAAGAATTCATTTTTCTGGCAGACTTTCCCAAGGAGTCCACCATCAAATACATGGTCAACTCTTTCAAAGGACAAATGGCTGTTGTCACAGAAAATGAAGAGATCTGGTACTTTCTGGAGGGTGGCTATGATGTATACCAGGTGGTCCCTTCCCAAGGCTGGGAAACCTACCATAACCTGCAGAAGATGCAAAAGTCTTCCTTCCATTCAGAAGATGAGTCCTTGGTCTCCCTCTTCTTTGAGGATGGGAAGCTTTTCCAGCTGGTCTATCTTTTTGACGTTGGAAAAGAACGTTTGGTCAAGAGGCTCCTGCCTGTGGGAACACTGATGGAGTACAACCTGCCCAAACCCTTCACAGTGGTGAACCAAGGGAACTACCAGGCGATCTCCTTCACCCACACGTGCCCTTTCAAGGAGATTCATTTAATTGATGTGCCCAAAAAACATCATGCATCACGCACAGAGAGCTATGTTGCTCTGCCACCTCTGGTCTCTGAATCCTTGGGCTTCCACAACAATAACACACTCGCTGTCTATCAAGGCCTCGTCTATTACCTGCTGTGGCTGCACTCCAAGTATGATAAGCCCTATGCAGACCCAGTGCACGATCCCACCTGGCGCTGGTGGCAACACAAAACAAAGGACAAGGATTACTTCTTTTACCTGTTCAGCAACCGGCTGGCGGCAGAAGGCATATACATCAACATGAACGCCTACCAAAAGCTCTACAACATGTCGGGTGACTATGGAATACCCGATCTTTTCTTCCTAGACAAGGGCAACTGGTTTACCATCACTGTGGTCTTATTGTCACATCAGGACACCTTCACAAGCTCTGATAGCCAAGGACCCACTATTAATGTGGATAAGAAGCTGGCAATTGCTGTGACAATAGCGGATCCTGAGTGCCTTTCAGTAACTGTGACTCAGGATGTCCTTCTTAATCGCAACGCAGTGATCAACAAGATTAAAGTCATAGATAAAAAGAGATGCTCTGAACAGGGCATGATTGGACGTAACATCAAGAAGACTTCTATGATGCTCAAGGTCTTGGGCGCTCCTGGGAATTGCATCCAGCGCACGTACCTTGGGGGAATTATTCAAGGTTTCAAAGTGGTACCAATATTCATCGGCTGTCCGCCTGGCAAGCGCTTGGCCTTTGATGTCTCCTACACGATTATGCATTCCGAGGAGATAAACAAGCACTATTTCGACTGTGTGATTAAAGACGCCGAGATGCCATGCTTCCTCTTTCGCGACTTATTCCAGCCCTTCTTCTTAGTCCAAGACTTGGTGACTGGCGACTCTGGCAGTTTCTTGGGCAGTTATGTGCTGAAGGTGGTGGGTGGTGGTCGCACACTGAACACCATCAGAGACTACACGGAGGAAGAAATCTTCCGTTACAACAGCCCGCTGGACACAACGAATAGCCTCATCTGGAAAACAAAGGTCGAAAGGACCACCGAGGACAAAAAGTTCTACATAATGTCCCATGAGAGCCCTGGAGTCGAGTGGCTGTGCTTGGAGAACTCCCCTTGTTATGACATCATCCCCCAAAGCATCTACCCACCTGAGTTCTTCTTCAAGTTGTTAGTGAGCAATAGAGGTGTAGACAATAGCACATACTGTGACTACAAGCTCACCTTTATAGTGCACATCCATGGGCTACCGCTCAGCAGCAAGCGGACCTCCTTCATTGTTATGGTGTCTACCAGCTTCTTTATAGCCCTGGTTGTCTTCTACATCCTGTTCTGCCTCGTGTGGCCTCACATAGTGAAGGCCTGGGTCTCATTACGCTGGAGGATTAACAACATCATGGCGTCAGAGTCCTATTATACATATGCCTCCTCTACTGCGGGCTTCAGCCTCCAGTCTCACAGTTTTGAGGGTCCCTCCAGAGCTGGTTCGAAAGAGGACAATGTTCAAGCTAAGACAGCATAGGTGGCCTGAGTCCCTGGTCTGTACTCTTCCTCATGAACCCTTAGGCCTCTCCTCATGGGAATGCAGCCTGCCACCTCCCCAGGACTTTCTGGTTTGCTAGAATGTTCATGTCTCATTCAGACCCTAATAAAGCCTCCTTTCAGAATCAGTCCCGAGTCCTCAGAAAGGCTCACGTCCGCTTGGTTTGTACCAGCACAGCTGTAGTTAACTGTCAGAATGTCAGAATCTTTTATTTTCAAGATGGCACAGCAGATAAAGGAGCTCTCAAGCCTGACAACCTGGGTTTGATCCCCAGGCCTCATGAGATCTAAAGAGAGAGCCGACTCTGTGAAGCTGTCCTCTGACCTCAACACTGGCCTTGAGGAACTAATTGAAGGTTGACCCTGACATGCTGGAAAATAAACCTTTTGCTTTTGCATC
A_51_P412270_Rapgef6_11	GTCGCGCGTGGGCTGAGGCCCTGGGCGGGCGTTGCGAAGACTTGTTTGCTTGAGTTTGGACCCTGCGACAGTTCTCATTTCCCTCCCGGTGGGGCTGGCGTACACCCGGAGCTGGAGAATGGGCAGCTAGACGCAGGCTAGGGAGCCTGTGGCTGCGGACATGAACTCGCCCGTGGACCCCGGCGCTCGGCAGGCACTGAGGAAGAAGCCGCCCGAGCGGACTCCTGAGGACTTAAATATTATTTATTCTTATCTGCATGGGATGGAAATACTATCAAACCTCAGGGAGCATCAGCTTAGGTTAATGTCTACAAGAGCACGCTATGAGAGATACAGTGGCAATCAAATGCTTTTTTGTTCAGAAACTATTGCCAGATGTTGGTATATCCTGCTTTCTGGATCTGTACTTGTAAAAGATTCTATGGTCCTTCCTCCTTGCAGTTTTGGTAAGCAGTTTGGAGGAAAAAGAGGATGTGATTGTCTTGTGTTAGAACCTTCAGAAATGATTGTGGTAGAGAATTCCAAAGATAATGAAGACAGTATTTTACAAAGAGAAATTCCTGCCAGACAGTCTCGACGAAGGTTTCGGAAAATTAACTATAAAGGAGAACGCCAAACCATAATAGATGGAGTGGATATTAATAACTACCTTTCGCTTCCAGCTGATCTTACCAAGATGCACCTCACAGACAACCCTCATCCACAGGTGACGCATGTGTCTTCTAGTCAGTCTGGCTGTAGCATTGCCAGTGACTCTGGGAGCAGCAGTTTATCCGATATCTATCAGGCTACAGAGAGTGAAGTAGGAGATGTAGATTTAACACGCCTTCCAGAAGGACCTGTTGATTCTGAGGATGAAGAGGAGGAGGAAGAAGAGATTGATAGAACAGATCCACTGCAGGGTCGAGATCTTGTTCGGGAGTGTCTTGAAAAGGAACCCGCAGACAAAACTGATGATGATGTTGAACAGTTACTTGAGTTCATGCACCAGCTGCCTGCCTTTGCGAACATGACCATGTCTGTAAGGAGAGAACTCTGCTCCGTCATGGTTTTTGAAGTAGTAGAGCAGGCTGGGGCTGTTATTCTTGAAGATGGGCAAGAGCTTGACTCATGGTATGTCATTTTAAATGGCACTGTAGAAATTAGTCATCCAGATGGGAAAATAGAAAATCTCTTCATGGGAAATAGTTTTGGGATTGTCCCCACGCTGGATAAGCAGCACATGCATGGAGCTGTCAGGACCAAAGTCGATGATTGTCAGTTTGTCTGCATAGCTCAACAAGACTATTGGAGAATTTTAAATCATGTGGAAAAAAATACTCACAAAGTTGAGGAAGAGGGAGAGATTGTCATGGTACATGAGCACCGTGAGCTAGACCGGAGCGGAACCAGGAAAGGACACATTGTAATCAAGGCAACACCTGAGCGTCTCATCATGCATTTGATAGAAGAACATTCTATTGTGGACCCAACATACATAGAAGATTTCCTCTTAACTTACAGGACATTTCTTGAAACTCCTTTGGATGTTGGGATCAAGCTTTTGGAATGGTTTAAGATTGACAACCTAAGGGATAAGGTGACACGGATTGTACTCTTATGGGTAAATAATCATTTTAATGATTTTGAAGGTGATCCTGCTATGACTCAATTTCTAGAAGAATTTGAAAGAAATTTGGAAGATACAAAAATGAATGGTCACCTCAGGTTATTGAATATTGCCTGTGCTGCAAAGGCTAAGTGGAGGCAAGTTGTACTGCAGAAGGCGTCCCGTGAGTCCCCGCTGCACTTCTGCCTTACTGGGGGCAGTGAGAAGGGATTTGGAGTCTTTGTTGAAGAAGTAGAATCTGGTAGCAAAGCTGCTGACGCAGGACTGAAAAGGGGTGATCAGGTAATGGAAGTCAATGGACAAAACTTTGAGAATATTACACTTGCTAAAGCCCTTGAAATTTTGAGAAATAATACTCATCTTGCACTTACTGTGAAGACCAACATTTTTGTGTTCAAAGAATTGCTCAGTAGGACTGAACAAGAGAAATCTGGTGTTCCTCATATTCCCAAAATTGCTGAAAAAAAAAGTAATCGCCATTCAATTCAAGATGTCCCAGGGGATATGGAGCAGGCACCACAGGAGAAAGGAAATAAGAAAATTAAAGCAAATACCGTTTCAGGTGGAAGAAACAAAATCAGGAAAATTTTGGATAAAACACGATTTAGTATCTTGCCTCCAAAACTATTTAGTGACGGAGGCCTGAGTCAATCACAAGATGACAGCATTGTGGGAACCAGGCACTGTAGGCACAGCCTGGCTATAATGCCAATTCCCGGAACACTTTCATCCAGCAGCCCAGATCTCTTACAGCCTACCACTAGCATGTTGGACTTTTCCAATCCTTCAGATATTCCTGATCAAGTTATAAGAGTTTTCAAAGCAGATCAACAAAGTTGCTACATTATCATCAGTAAGGATACCACAGCTAAAGAAGTGGTCTGCCAAGCTGTACAGGAATTCGGTTTGACTGGTGCATCTGACACATACTCCCTCTGTGAAGTGTCTGTTACTCCTGAGGGTGTTATAAAGCAGAGAAGACTTCCGGACCAGTTCTCCAAATTAGCTGATAGAATTCAACTCAATGGAAGGTATTACCTAAAAAACAACATGGAAACAGAAACATTGTGTTCTGATGAAGATGCTCAGGAACTACTTAAGGAAAGCCAGCTCTCCATGCTGCAGCTCAGTACCATCGAGGTCGCCACCCAGCTCTCCATGAGAGACTTTGATTTATTTCGTAACATTGAGCCTACTGAATACATTGATGATCTTTTTAAATTAGATTCCAAAACAGGAAATACTCACTTGAAACAATTTGAGGATATTGTAAACCAAGAGACATTCTGGGTTGCCTCAGAGATTTTAAGTGAGTCAAATCAGCTGAAAAGAATGAAGATTATTAAACATTTTATCAAAATTGCTCTTCATTGCCGAGAATGCAAGAATTTCAATTCCATGTTTGCAATAATAAGTGGCTTGAACCTGGCACCGGTAGCACGACTCAGAGGCACTTGGGAAAAGTTGCCAAGCAAATATGAGAAACATCTTCAAGATCTACAAGACCTTTTTGATCCATCTAGAAATATGGCAAAATACAGAAATATTCTTAGTAGTCAAAGCATGCAGCCTCCAATTATTCCACTCTTCCCTGTTGTCAAGAAAGATATGACATTTCTCCATGAAGGAAATGACTCCAAAGTAGATGGCTTAGTAAACTTCGAGAAGCTAAGAATGATTGCCAAGGAAATCCGTCATATTATTCGAATGACTTCTGCCAACATGGACCCTGCCATGATGTTCCGACAGAGGAAGAAGAGGTGGCGGAGTCTGGGGTCATTGAGTCAAGGCAGCACAAATTCTAACATGCTAGATGTCCAGGGAGGTGCTCACAAAAAAAGAGCACGCCGCAGCTCACTGCTGAATGCCAAGAAACTGTATGAAGATGCCCAAATGGCAAGGAAAGTGAAACAGTATCTTTCTAGTCTGGACATAGACACAGATGAGGAGAAGTTCCAGATGATGTCACTGCAGTGGGAACCTGCATATGGTACCTTGACAAAGAACTTAACTGAAAAAAGGTCAGCCAAATCATCTGAGATGTCTCCTGTACCATTGAGGTCAGTTGGCCAAACAGCTAAAGTCCACTTGCATCAGCCACACAGAGTGAGCCAGGTGCTTCAGGTGCCAGCAGTTAACTTGCACCCCATCCGGAAGAAAGGACAAGCCAAAGACCATGTGCTGAGTACAAGTTTACCTCAGAAAGGTTTAGGACCAACTGAGGAAGTGAGTGTTAAGAAACACACAGAAGACACTATTTCTGTAGCGTCCTCTCTGCACTCTAGCCCTCCTGCATCTCCTCAGAACTCCCCACGCAAAGGTTATACACTCACACCATCAAGTAAATGTGACAACTTGTCTGACTCCAGCCACAGTGAAATCTCCTCTCGGTCCAGCATTGTGAGCAATGGTTCTGTTGACTCCATGTCTGCAGCTGGGCAGGATGAACGCTGTTCCTCCCACAGTCTGGCAGTTCCTGAGCCCACAGGGGCATTGGAAAAGACAGATCACCCTTCCGGGATCTCAGACCACAGTCAGCTTGCTCACGGGTGGATGCTGTCAAAGCCGTGTCTTATCAAGGGTGTAGCTGTCTCATCTTCTCTGAGCAGCGAAGAGATGTCTCATGAGCATGTTGTGCTGGAAGCAGCTGACAGTGGGCGGGGCAGTTGGACTTCCTGTTCCAGCAGCTCCCATGACAACTTCCAAAGCCTTCAAAATCAAAAAAGCTGGGACTTCCTGAATTCTTACAGACACATGCATTTAGATGACCCTATTGCAGAAGTTGAGCCCACTGACTGTGAGCCCTGTGCCTGTCCTAAAGGCTGCTCAAGAACTTGTGGCCAGTGCAAAGGCAGCCTAGAGACGAACCAGCTGAGGCAGAGTTGGGCCTCCTCCAGCTCACTCTCGGACACATGTGAACCAAACTACGGGACAGTTAAGCGGAGGGTGTTGGAAAGTGCACCAGCAGAGGCACCTGATGGCTTGGAGCCCAGGGATACCACTGACCCTGTTTATAAAACTGTCACTTCCAGTACAGACAAGGGCTTGATTGTGTACTGTGTCACCTCACCCAAGAAAGGTGATAGGTATAGGGAGCCACCGCCCACTCCTCCAGGATATCTGGGAATTTCTTTAGCGGACCTAAAGGAAGGACCCCACCCGCACCTAAAACCTCCAGACTATAGTGTGGCAGTACAGAGATCAAAGATGATGCTTAACAGCCTGTCTAGACTGCCGCCAGCTCCTCCCAGTAGCCACACCTCGGCCTGGGTTCCCTCGAAGATTGGATCCCAGCCTCAAAGGCATAGCCATCCCAAGCTAGCAGATGTGGCTGATGCAGATAGCGAAGCAGATGAAAACGAGCAGGTGTCAGCAGTCTAGCCTTTGGACAGAGTGTTGGAGAGCACTGGAAGTCAGGACCATGGACAAGAGCTCGTGGTTCTGTAGGCCAAGGCCATCAGCTCGCTGCTGCCACTCATGCTGAGGGTTCCACACTGGGCTCTGAGGATGAGCTCTTCTGAGTCGTGCTTCCTTTTGTTCTGTCCCTGCAGGTGCAGTTTCCTTACCTGGGTGTTGCACCTGATCTCAGCCTATACTTTGCACATCACTCCTGCCTTGGGACCACATTCAAGCTCAGAGTTCTCCCCCTGTATATCACTATGAGTTTTTCTTTTCGAGAGTCATTTTAAAGATAGTGGTATTATTATTATTTCCAAGCCATAGCTTGGGCTAAAAGGACACATTCAGAATGTCTGCCAATACCAAGGATAGTCTTGTGTATTTGAAAAGTAACTTATTATTGCAAGTATTGTGATTTTGTTTGCATTCAAAAGCTCTTGTTAGCTGTTATTTGTCTTAGTCTATAAAGCTGTCTGTGTGTGGTCTGAGCAGCAGTTGTCATCCCAACACAGGTACGGAGATGTGACAGCATTGTAGCAGACACTCAGGTGGGAACAAGACACCCGTGCAGGTGCAGTGCAGGTGGCCAGCTCATCATGATGTGGGCTACAGCAGCCACAGGGGTCTCAGCAGTCTTTCGGAAAGGAGAACAAAGCGCAAGTAGGAAGAAAGAACTCTAATTTCCAAAGAAGGAAAGATTAACATTGAACTTGTTTCTGAAATGAACATCATGTTGCACCCAATTGTGAGGATACTACAAACCCACTGGCAGTGGCTTCTCAAAGGCTTTCTTTCTATAGAAACCCTAAGCTACCATTTCACAACACAAGTATGGAATCCCTAGATTAAAAGAAAT
A_51_P433000_Chmp4c_3	AGGAAATGCCCAAGAGTGGGTGTCACCTGCCGAAACAACTTGTTGATTCCCAGGAGCTCTGTCGGCTCCGACTGTGGCTTACCTGTCTCCAGAGCGCTGGGACGCTCGTCCCCCACTGCTCAGCCATGAGCAAGTTGGGTAAGTTCTTTAAAGGGACCCGCTCCTCCCGGGCCCGGGCGGCTCCCAGCGCCCAGGAAGCCCTGGCTCGCCTCCGGGAGACGGAGGAGATGCTGGCCAAGAAGCAAGAGTACCTGGAGAACCGAATCCAGAGGGAGCTCGCCTTAGCCAAGAAGCACGGCTCCCAGAACAAGCGAGCTGCCTTGCAGGCACTGAAAAGAAAGAAGAGGTTTGAGAAGCAGCTCACTCAGGTGGATGGCACCCTTTCCACCATCGAGTTCCAGCGAGAAGCGCTGGAGAACTCGCACACCAACACGGAGGTCTTACGGAACATGGGCTTCGCAGCCAAGGCCATGAAAGCGGTTCATGACAACATGGACCTCAACAAAATTGATGACTTGATGCAAGATATCACAGAGCAGCAGGACATTGCCCAGGAAATCTCAGAAGCATTTTCTCAAAGGGTTCAGTTTGCCGATGGCTTCGATGAGGCTGAGCTTCTGGCAGAGCTTGAGGAATTGGAGCAGGAGGAATTAAATAAGAAGATGACAAGCCTGGAGCTTCCAAATGTGCCGTCCTCGTCCCTCCCAGCACAGCCCAGTAGGAAAGCCAGCATGCCCTCCTCCGTGCACCGGTCTCGAGCAGCATCTTCCAGGAGGGCAGAGGAAGATGATGACTTCAAACAACTAGCAGCTTGGGCCACTTAAAAGCTACAATGGAAAACACTTGACACCTAAATTATTGAACTACATATAAGACATAAATGCTTTTGCAAAGCTTAGAAATTAGCAGAGACCTGTTTTATATGAATTATTGTCTTTTAAGTAACAGTTAAGGGATAGTCAGAGATGGAAAGGGGCCCGTAGCATTATAGGAGACCCTTCCGGATTGATGTTGGTGGGGCTCGTCTGCCTGCTTTGTTACTGTGTTTCTAGATGTAGTTGTTGTTTTTTGTATATATACATTGAAAGCAAAGTGAATTTTACTGACATTTCATACATATTCCAGTTTATACACCATCCCGAGGAATACCTGGGTAACTGGGGGGGGGGGGGGGAATGTCTATGCAAATACGAGGCAGCTGTGTGCATCCAGGTCATGCAGAGTAAAAATAAATACATGGCTAGAACAGACTTGTTCTAGTGAGTCTATGTATTCAGAGTTTCAGTTGAGTTTCACAGCTGAGAATCTTTAGGGAGCTTTACTCTAATTGATGTTTATTATGCCGGTTGAGCTTTGAGTGGAGCAATGGATGAATCTCCCGAAATACCTGAAAGCAGTAACAGCGTAGTGTGCTGAGCGGTGCTCCCGGGGGTGTGGTTAGCCACTCAGGGAGCTGAGTGAGCACTTGTGGGCGGTGCTCCCCAGGGTGTGGTCAGGAAGCTGAGTGAGCACTTGGGGGCGGTGCTCCAGGGGGTGTGGTCAGGAAGCTGAGTGAGCACTTGGGAGTGGTGCTCCCGGGGGTGTGGTCAGGAAGCTGAGTGAGCTCTTGGGGGCGGTGTTCCCGGGGGTGTGGTCAGGAAGCTGAGTGAACACTTGGGGGCTGTTCCCAACACTGCTTATTCTCTTCTGCTTTCTGTTCTCTTGCACTTTAAAAGAAACAAAACAAAACAAAATCCAAACACTTCACAGCTTGCACTTTGTAAGTATATTAAAATACTGGCAATTAGAAATATATCTTGAGTAAAATTTTGCCCATGATTATCTTTAAATGAAAATAAATGATAAAATTAGGTGTCACTCGTGCCATATCACAGCAGTGAAATGACAAATCCCATGCTGTGTGATGCTCTGGTGTTCCCTCCACCCATTTGAACAGTCCCATGGATTGATTGGGAAGAGTCCCTGGCGTCACCTATGCAGTCTCTGACCCCTTGTTTCCGGTTTGGAAGTCTGAGTGTTAGAGTGGATGACCCCATGGCTGCCATTCTGCCACAGGTGCTTGGCACTGGCTGTTTGTCTTGGCATTCTTTCTGCCCTGCAGGGCATACATACTCTAGTTTCTGGCTAACATTTTCCAGCCTAATTAGATCTCAACTGCATGCTTGTTTCTTTTTGTTTTGTTTGTTTGTTGGTTTGTTTTGCATCCTGCTTGCTCTGTGGCTTGTTTGTGTGTTTGTTTTTCATGCTCTCTTTCCTGTGTAAGGTTAGCTGTGTGAAAGAGAGCATGGTAAGGTCAGGGGTGAGACCACATGTCTTTAATAGTCTATTTCCAGGGCTCTTCAAAATCTCGTATGTCCAGCAGGCAGTCAGTCTGTCAATACGTCCTCAATGCACATCGACTGACTGACTGATGAGGTTTACCTTCTGCCCTTAAACAATGAGAAGACTGGACCCTGCCTGTGAAGCAGTGATACAGGAGTAAAGCAACAGGATTTAGACATCACTGGACAGTGATGCCCGAGAGAAGGGAGAGCCATGTGGTGAACATGCCTAGTGTCCTGGCTTTACAAGGGGAACTGGACAGAGTCAGGTGGTCTTGGTGAGTTTATTTTTGTGGGGAAGTGTCCTAGACTGTTATGGAGACAGAGACAGGTGTGTGTGAACACAAAGGAGTGATCTGTAGTGTGAATGTTTGAGTGTCCCCCAGCTCACATTTGCAATACTACCTCAATGATGATGGGGGTTTTAGTTAGGGTTTACTGTTGTGAACAGTCACCATGACCACCCCAACTCTTATAAGGACTACATTTAATTGAGGCTGTCTTATAGATTCAGAGGTTCAGTCCATTATCATCAAGGCGGGAACATGGCAGTGTCCAGGCAGGCATAGCTCGGGAGGAGCTGAGAGTTCATCTGAAGGCCTCTAGGAGAAGATTGACTTCAGGCAGCTAGGAGGAGGATCCCCCACACTGTCACACTTCCTCCAACAAGGACAGACTAACTCCAACAAGGCCACACCTCCTAATAGTGTCCCTCCCTGGTCCAAGCTTATTCAAACCACCAAAATGGGTTTAGGCAGTTGGTCCTTTAAGGATGTGCTTGGGTCACAAGAGCAGGACCTCTGGGGTGGGAATAGTGATGGAATTTGAACTTGAAGGAGTTTGTTCATAAGCTTTCTCCATGCAAGAAGATGGCCAGACGGTAGTCTCTGACCCAGTGTGAGTCCTCCTCAGGCTTGCTGACTGAGGAATACGTTCTTGACATTTGTAGGGTTTAGGACAATGACATGGAAGCTCAGTCTACCAGAATAAAGCACATGGGTAGAGAGGTCCCTTCAAGGCTGGATCTGCAAACACGCCTGAGGGAAGGACTGGCTAAAGGAACCAACTGCTGGGGACATGTGGACAGACCATCTCCACAGGTCACAGTGCCTGTTCCTCATCTCCAGTTCCCAGGATGGAGAGATTTCTTAACCATGGCAGAATCTGGTTGAATCCTTAGGGCAGGAGGCCAAATTCCACCTATATTGAAAACTATTCTAGTTCTATCCTAAGAAGCTCAAAAGCAAACCTCAGAGCATCCAATGGTCCTAACACATTTAAACAGCCACCAGAGGGTTAAACACTAGTAACTGAAAGAACACCATGATACCCAATAGCATGAAATTCTCAATCATTCAGCATTCAGATATGTGAAAAATTAGGAAACAAAATTAAATTAAAAAATAAAGAAAAAGTAGGAACAGACTAAGAATCGGCGTGGGTAATAGAAGGCAAGAGTTTTGAAGTAGCTCTTACACGTACATTTCATATGATTTACACAACATATATCTGCATGTTAGAGAAAGAAGAACAATGTATATCTGGGCTAAGGAGACGATGTCCTTAAAAATTACCCAAGCTGAAATGCTAGACATTAAACCGACAGCAACTGGGGGTGGGGAGCAGGAGGAAGACTACCTCAAACAGCCACTAATTTCAACAATTGAGACAATTAAAGGTTTAGTATTGAATTGGCTTGATATTTTGATGATTATTTATAGCTGTTGGAAATAAAAATTAATTATTAAATAAAAATGTGTTTATTTCTAACAACAACAACAACAAAGATTGCCACTGGTGGTATTAACAACAGCTAAGTCATTGCAGAAGAAACGAGGTGTCTAAGTGGAGCACAGCAAGAGATCTGACTGCAAACAGACAAAGAACAAGAAGAGACTGGGGAAATCAGAAAGAACCGAGAAAGAGCGCATAGCAGGATCATATCAAGTCTCCTAGCAATGGGAGTCCTAGCCTGCTGTGGATGGGCCAGATAAGTGAGTTAGGGGAACCAGACAAAACATTTCTGGAAGAAATAATGGTCGAATTTAAAATTTGACAAAAGGATAAAGTTATAGCTTAACAAGATTCAGCATAACTGTCAGTCTGTTTTCTGCTGCTTTTACAATACCTGAGACTGGATAAATCACAAAAGACCTAATTTGACTTACAGTTTTCCAGACCGGGAAGTCCACATGCATAGTGCTGACTCTGGTGAGGGCTTCTTGCTGCATAGCAACCCTGGCGAGCCAGTGTGGGGCTAGGAGTGTGGCTAAGTGGGCTCCCTCTTCTTAGTCTGTCATCCTAATGACCTCCTAGAGCTCCTGCCTCTGCATATGACTAGCATGCGCATCTGAGAATGTTCTCCTACTGGGTGTGAACTTTTAAGGGACCCATCTAAACCACAGCAATAGCTCAAGCAGAAACAAAGTGTAGCCATTTAAAAATATCAAGCCTCAAGAGTAAGTTAGGAGATGCTTTGCGTTGTCTTCTTCCTGATTGAGCACAGGACCCACATGCCTGGCCTGACGGGGCGGCTAGCGTTCTGGGGCTACAGAGTCTCCACCAGACCTGGGAAAGGAGCTTGTTTAGCTTTTATTATGTTTAATTTTAATTAAAAACTTTATCCATACATTTATTAGAAACACTGTAGTATTTAAATAACTAGATTCTGCTTTATATATATATTCTCTATGTCTGTCTGTCTTTCTGCTTACCTAGTTTCCTCTGCCTGAGGTTTTGAGTCAGAGCTTCACTGTGCAGCACATGAGTTTGTTTTATACCTCTGGCTGACCTTCATTCATCTTGCTTTGGCCTCTGAAGCCCTAGAATTACAGGGCTGCATTGCTAGGCCAAACATTTGTGGCAGAAATTTACAGCTGATCTGAGATGCACTCTAAATGTAAACTACCCCCTGGATTTCAAAGACTTGGTGTAGGGAACTGTAAAATATTTCATTAATAATTGTGAAGTGGAAACTTCTGGTTTCTTTGGAAAGTCAGTTGGGTCAGATGGTGTTTTGCTGCGGCAGAGACGTGCAGGAGTGTTTTCCTGAAGTGGGCAAAGGTGAAAGGATGCTCTCTGCTAATGCCACATGTGTTAGTTCACCTTACATTGCGTTGCTGAGCTCTGCTTGTTGTGACTTCGTGGAACGAAATGCACCAAAAACCTGGTGTTTCTCTGGCAGCTTCTTGCTCCTTCCAGGGACTTGGACCGATTGGCAGAATGATGTCAGCCGATACAGGCTCTTGTGGAGTTTTTCTAGGCAAGACTCACCCACTGAGGCAACACATGTGCTGAGGCAAAACCTGTGGAGGACTTGTGATGTTTGGAGGGATATAAATAGGACTCAGTGAACTGTGAACAGAGGCTTGCTTGCTTGCATAGATAGCTTGGCAACGCTTCCTTGGTCTCAATTCTTCGCTGATCTTCACGTGGTTGAGAGAGACACAGCAAAGAACTTCTCCTGGTGTCTCTGTTGGTGTCTCATGCTGATTTGGTGGAGGCCTGGCTGTGTGGCGTTTGCTATTCTGACAGTACTGAACTGGACTGCTGGTCTAGTCGTGAAGTGTTTGAGTGGATCGAGCCGCCGCCGCCGCCGATTTCTATGAGCTGAACTGCTGACTTCCTAACAACACAGACTGGAGTTGCTCCAAAGAACAGTTTCTAAACAGTCCACTTCCTCCGTATCCTAATAATGTTTGTTTTCCACGACTTATGATGGGTGGTGGGCTAGAAGGGACGTTAAAGCATTTAAGAACCCCTATTAAAAGTAGGGTTTGAGAAAAAATTAAAGCCTATATAATTGTATATTGACCATATGTACAAATATTATTTTAAATTCATTGCATTAAACAAAACACATTATTG
A_51_P509961_Slc5a10_11	TCACTTCTCCTCAGTCCCTGGGCTCGGCACGGCGCTTGCTGCAGGATGGCTGGCAATTCCACTGGGGATGCCCATGTTCCAGGATCCCAGCTGAGTGTCACGGACATTATTGTCATCTCTGTCTATTTTGCCTTGAATGTGGCCGTGGGCATATGGTCGGCTTGTCGAGCCAACAAGAACACAGTGAGCGGCTACTTCCTGGCGGGCCGGGACATGGCTTGGTGGCCGATCGGAGCCTCACTCTTTGCAAGCAGCGAGGGCTCTGGCCTCTTCGTAGGATTGGCCGGCTCGGGTGCTGCCGGAGGCCTGGCTGTGGCTGGCTTTGAGTGGAATGCCACATATGTGCTTTTGGCTCTGGCATGGGTGTTTGTACCCATCTACATATCTTCAGAGATCGTCACCTTGCCTGAATACATTCAGAAGCGCTTTGGTGGCCAGCGCATCCGCACGTACTTATCTGTCCTGTCCCTGATGCTGTCTGTCTTCACCAAGATATCGATTGACCTGTACGCAGGAGCCCTGTTTGTCCACATCTGCCTGGGCTGGAACTTCTACCTGTCCACCATCCTCACGCTCGCCATTACGGCCCTGTACACCATTGCAGGGGGCCTGGCCACTGTGATATACACAGATGCCCTGCAGACAATCATCATGGTGGTGGGTGCTGTCATTTTGGCAGTCAAAGCTTTCAACCAGATCGGTGGTTATGAGCAGCTGGAGGCGGCGTATGCCCAGGCCATCCCCTCCAGGACCATCCCCAACACCACCTGCCACCTGCCGCGAGCAGACGCCATGCATATGTTCCGGGACCCTTCCACAGGAGACCTCCCGTGGACTGGGATGACCTTTGGTCTGACCATCATGGCCACCTGGTACTGGTGCACTGACCAGGTTATTGTGCAGCGGTCCCTGTCTGCCCGGAACTTGAACCATGCCAAGGCAGGCTCCATTCTAGCCAGCTACCTGAAGATGCTTCCCATGGGCCTGATGATCATGCCAGGCATGATCAGCCGAGTACTGTTCCCAGACGATGTGGGCTGTGTGGTACCATCCGAGTGTCTGCGAGCCTGTGGGGCTGAGATTGGCTGCTCCAACATTGCCTACCCGAAGCTGGTCATGGAGCTGATGCCCATAGGTCTTCGAGGGCTGATGATCGCAGTAATGATGGCTGCTCTCCTGTCATCCCTGACCTCCATCTTCAACAGCAGCAGCACGCTTTTCACCATGGACATCTGGAGGCAGCTTCGGCCCAGCGCGGGGGAGCGAGAGTTGCTGCTGGTGGGACGGCTGGTCATCGTGGTGCTCATCGGTGTGAGTGTAGCCTGGATCCCGGTCCTGCAGGGCTCTAACAGTGGTCAGCTTTTCATCTACATGCAGTCAGTGACCAGCTCGCTGGCGCCCCCTGTCACCGCCATCTTCATCCTGGGCATCTTCTGGAGGAGGGCCAATGAACAGGGGGCCTTCTGGGGCCTGATGGCTGGGCTGGTGGTGGGTGCTCTGAGGCTGGTCCTGGAATTCCTGTACCCGGAGCCCCCGTGCGGCCAAATCGATACCCGGCCAGCCCCCCTCCGCAGCCTACATTACTTGCACTTTGCCATTGCCCTCTTCCTCCTCACCTGTGCTGTGATGGCCGCTGGGAGCCTACTGAGCCCGCCCCCTCAGCAAAGACAGATTGAAAACCTCACCTGGTGGACTCTGGCTCCAAACTGGTCCTTAGGAACTAAAACAGGTGATGGCCAAACACCCCAGAAACGTGCTTTCTGGGCCCGCGTGTGTAATGTCAACGCCATCTTCCTCATGTGTGTCAACATTTTCTTCTATGCCTATTTTGCCTGATGCTGCCACCACACCAGTGGGAAGACAGGCGCTTCAAGTTCTCAGGACCACCTTCCTTCCTGGGTTGGACATGAAGGCCTAAGGAATAGAATGTGCCCACAGATAAACAGTGGTCAATACCAAGTGTCTGGCTGAGCCAGCAGACACGGTGCTCTGAAAATATAGTGGAGAATCATTTCAAAAATAGCACTTTAAACAAAGTCAGATATGGGG
A_52_P1135722_Gm684_9	CCTCGGGATGCCATTACTCCAGAGCTGCAGCTCTTGCTGGAGAACTCTCCACAGCTCAGTTCTCCAAAAGCCTGCACCGGAAAGGGAGGGGGTGGGAAGAGATGAAGAGAGCGACAGAGTCGGAGACTAGAGGGAGGAAGGGGGTGAGGAAGAAAAGACATTTTTGAAAAAGAGAAAGGACCGACAGGAGACTATTTCCCGATCTTGGCTCCTTTTCTGGGAAAAACCTAAGGTGTATCAAGGCGTCCGTGTGAAGATGACCGTGAAAGAGCTTCTGCAGCAAAGAAGGGCACACCAGGCCACCTCAGGGGCAAACCTGTCAGGAAGCAGCGGTCTCCACCTTCCAGACACTACCATGCCATCTTCCGCAGGACTGTATTTTGAGCCTGAACCAACGTCTTCCACACCCAGTTATTTTCAAACTCGAGAATTTTCCACCTGTGTCTCTTGTGAAGAAATTCCTAGCTGCCTCGACCAGATCTTCGAGTCCTACCTTCAGACAGACACACTCCCGGAGCCTTTGCTCAACTCTGCACAGATTGCTCCCCACTATTTCCCAGAGAGCTGTCAAGTGGCCCCTTTCTGCCACAACCAGAGCCTGATTCCAGGGTCGCCTTCGGATTCTTCCAGTCTCTCTGGCTCCTTTGATTGCAGTTACTCACCAACTCAGCTGCCTTCCTACACTCCAGAAAATTACAGCTCGCCTCCTTCTCTGGATTCCCTACACTCCAGCCTCCCCGAAGAAGGCTACTTCTGCCAACATTGGCCTTCTCACCCCCAGTACAACCACTCGTCCCCAGCCACCCCCTCCTCGGTCTGCTACTATGCATCCTGTGAGGCAGAGCATCTGGATGCCCTCAGAACCACAGAGTTCTTCTCCTACTCGGGCATGGACTGTGCGGACTTTGCCCCTCCTGTGGCCACCACTGGCGATTTCTATAAGAGGGAGACAAGCTGTGATGCCTGCTATAGTTAGTAGAAACCATGATAGAATGTGTCATGAGTCTATCTCTTTCTCTACTGCATCTTGATGACACTTCAACCATTCAACCCTTTCACAAACTACCCCACATATGGTTTACGTTTCACCATTTTCAATCACCTGAGAGCTAGCGTAGGAGTCAACACAATGCCCTCAAACTTGGTCTTGTGACAGTCTTATTTTATACACTCACTGTGAAAATTTTTTTGTATGGCTTTTTCCAGTGCCTTCCTTCTCGGTATAACAAACAAACTCTTTTGTAAACTAATAAATAGCTTTGTATAATA
A_52_P212756_Tor1aip2_1	GACATTCTGCCGTGGCGGCTGGGGGTTGCAGACCAGCGCTGTGGAGCTGGAGGAACGGCCTAGTGGTACCGCTGATCCTGACTGTCCCGTGTTTTAAAACCTGGCTGGAAATTTCACTGTCTATATCCCTTGCTTCTTGCTTCCATGGGAAGCATGAGTCTATTGGAACCTGGGACAAGAAGAAACCAAGGTATCTCCACTACAAAACCCAGACACTAAAAAGATGTCCCAAAGTCTGAAGAGCCAGAACACAAACATGAGCGACAGTGGCTGCAGGGATCCTGTGGGAGACTCACAAAATGTTTTGGAAAATGATCCATCAATAAACTCTCAAACACAGGACACCAGAGTCACACCGAATAACACTGCAGAAGCCCAGCCCCTACAGCCCACATCTGATCTTAAAGAAGACCACCATGAAATAGGGGCCAGAGCTCAGGAGCATACAGACACAGGTGACAGGTCAGAAAGTCCAGAGGAACCAGCGTTAGAGAAACCTCCACTGGATAAAGCAGAGCTGGAGAGCAGCCCGAGTTCTCAGGACACAGAGCTCGGGCATCACCCCCACTCAGAACATGGGGGCGGAGACGCCCTAGATCTGGATCCTAACTGCTCTCAAAGCGACTTGGGAGGAAGAGCAGATGCACACCTGGAGAGCAGCTCTGTAGCGTCCCCAGAGGGAGCAGGTGACAGGGGTGAAGCTGATGAGCACCTGGAGAGCAGCTCTGCAGCCCCCACAGAGGGGGCAGGTGACAGGGGTGAAGCTGGTCAGGAACTGCTTGCTGAAGACTCTACCGATGGCCAGAGTCTGGGCCATTCCAACACAGGTCCAGGGAACCAGGATTCACTGAGGAGACGACTGCCTGTGCCCGAGGCTGGAAGTCATGAAGAGGAGACAGAGTTGGTGAAGGAAAAGCAAGAGGTTGCACAGGATACATTGAGAAAGACTGATAAAAAGAGTCTCTGGACCTATGGTTCCGTGTTTCTCGGCTGCCTGATCGTGGCTGTTGTGCTAAGCTCCGTCAACAGCTACTATTCTTCCCCAGCCCAGCAGGTGCCCCAGAACCCGGCTTTGGAGGCCTTCCTGGCTCAGTTTGGCCAACTGAAGGAGAAATTTCCAGGTCAGAGTTCCTTCCTGTGGCAGCGAGGACGTAAGTTTCTCCAGAAGCACCTCAATGCCTCGAACCCCAGTGAGCCGGCCACCATCATCTTCACAGCTGCTCGAGAGGGCAAGGAGACCCTCAAGTGCCTGAGCTACCATGTTGCCAACGCCTACACCTCTTCCCAGAAGGTGACTGCCGTCTCCATAGACGGAGCCGAAAGGGCCCTGCAGGACAGTGACACAGTCAAGCTGCTGGTTGACTTGGAGCTTAGCGATGGGTTTGAGAATGGCCACAAGGCTGCTGTGGTCCACCACTTCGAATCCCTTCCTGCCGGCTCCACCCTGATCTTCTACAAGTACTGTGACCATGAGAACGCCGCCTTTAAAGATGTGGCACTTGTCCTGACAGTCCTGCTGGAGGAGGAAACGTTAGAAGCAAGTGTAAGCCCCAGGGAAATAGAAGAAAAGGTGAGGGATTTACTCTGGGCTAAGTTCACCAACTCTGAGAGCCCCACCTCCTACAGCCACATGGACTCAGACAAACTGAGTGGGCTCTGGAGCCGCATCTCCCACCTGGTGCTGCCCGTCCAGCCCGTCAGGAACATAGAAGAGCGAGGCTGCCTTTTGTGAAGCCAGTCACAGAGGTGACATGGAAGGGCCATGTCTCAGGGCTCTGTCCCGCTAGGAGGTGACTGGCATGTGAGAGGAAACAGCTGGGAGGCCGTCACTGTGTTAGAAAAGAAGCTTTTTTTCTTTGACTTTTAAAAAATCTTTCTAGTCTGAACTTTGATAAAACTAACAATTGGCCTGATGTTTTTCTTTGTTTTTTAAAGCCAATCAGGGTTAAAATACAACATGATGTATTGTTTAAGTGTCCAGCACATCAGTAGAATAGAATTGTTTTGCACAGGAAGATCTGATTCTCCGGGGAACTGCAGCCCCACTGCTGCCTGCAAGGACTCTCACCAGCCTCTAGGGCAGTGCTTGGACCTGGACGAGGTGTCATGTAAATGATTTTAGAGAACTCTTCTACTACATATTAAGTGCTTTTTAATATTCACTTTTTTTTGTTGTTTTTTTCTGAGGCAGGGTTTCTCTGTGTAGCTCTGGCTGTCCTGGAACTCACTTTGTAGACCAGGCTGGCCTCGAACTCAGAAATCTGCCTGCCTCTGCCTCCTAAGTGCTGGGGTTAAAGGCGTGCAGCATCACTGCCTGGCCTTAATACTCACTTTAATAATACACTTGTGGGTTGATTGTGTCTTACACAGATTTGCACTTTGAGTAGGTGAAAACAGAAAACTAGAATTCAACCCTCCAAACCTACCTAAGAGCCTGGTGTGTGTGTGCTTCTGTTCCGTTAGTGAGCTGAGGCCAGAACAGCTGTGCTCAAAAAAGAACCTTCCCAAGCATTGGACTCAATGACGAAATTGTTAGTAATCACCAGAAATGAAAAAATCCCCCTTGGCCATGTCACTTGTCTTTGCCTACCCAGCAGCCCCTCCTTCCTGTGAATCATGCCTGCTCTTGGCTGCTGGGTTTGGGGTTCTCTGTTAGGATTTCAGTGGAGCTGAGTTTCACAGAGAAGTTTGAAAGCCATTGATGAAGTGAAAGTGCATTCTAGAGTAGGAAGGATAGGAAGACATGAAAGGGTTAAAGCTGAGGAGTAACAGGAAGTTCTGTTGTTCAGGGCGACAGAGACCTGCAGATGAGCTGCTACTGGAGGGTGTAGGGCAGGGCCGTGAGCTTTTGTCCCTTTCTGTGGATCTTTCCTGTCCTCCCCTGCTGGAATCTCACTGTTGTCTGTGTTCTTTCAGAAAAGACTTGAGGTCCTCAGCTAGTTAGAAATGCCGTCAGGAAAGGAACTTGATAAACACAAGGGGAAGGTCTCCTGTAGGGAACAGAAAGAGGAATCATGGCCAATATCCGTTGTTAAGCTACATCCCATGATTTCAGACTGGGGCCAATAAGCTGTTAATCAGTACGTGAACTCTGAAAGTAAAACTCTAGTAAAATGATCTTGACCCACAAAAGGTCTGTTCCTTTACATGGATGGGAAAAGCCCTTGGAATCTTGCACTCAGTTTTGGGTCATCTGCTGCTAAGAGATCATGTATACACTTAAGACATTAAGCAACCTGAGTCTAAAGGGATTTTAGGAAACACTAAGAAGATGTCTATTGGTAGTTAAATGGATCACAGAGACACGGGTGAGAGGTGATCTGAAAATATTTCCCACAAGATGGCTTTGGCCACAACCTTTGGTGTTAAGTAAGTTAAGTATGGGGGCACACATGAAACAGTATGTATTTGGGATTTTGAAGGAATCCTGATATAGATTTCAGAAAAGACCCTACACAAAGTTTAAGCATAGTGAATGGAATTTTTCTGTCAACTCATTGTAAAACACAGGGATTGAAGAAAAATCCATTTGCCATTTTTGAATTTTTTTTCTTCTGTATTTCTAGACTTATTTGTTTTGAATGCTAGTGGCTTGTCACATAGCCATGTCTGGCCTGGTGTTTACTCTGTAGCATAGGCTGACTTTGAACTTAGAGTAATTTCTCCTACCTCCGTGTGCTGAGTGCCGAGGCTACAGGTGTGTGCCATCATATCCAACTTTCATGTAAGCTCTTAGCCACTAGCATTACATCGCGTAAAACCACATCAAATCGCGTCAAAAGGTGCCTTGCAGACTGTCATGTTGGCCTTTGACCCATGCTACCTCAGACTCTAGAGGAATGTCTACAGTATTTGTGCACAGTCTATGTCAGTGGCTCAGATCACAAGTGGAAAGCAATCGTTTCCTCATTAAAACTATGTAAAACGACAGCCTTACATAGTTTCCTGTCAACACAAATTTAGGATATAATACATTTTAGAAATTTATTATTTTTCAATTATTTTTGGTTTTTTTACTACTTACCTTGTAAAAATACACTTTTCCTTTTGTCATAAGTGCAATCAGCTGAGTGAGACTTGTCAGTTGTTGTTGCTTTTTTTTTTTCTATCCTCTGTTTCAAAACTCAGGGCCTTAACATTCAAGGAAAGTGCCCTACCACTAACCTATATCCCAGACCTCTTAAAAGTCATTTTGAAAAGAAGCAGTATGTTAGTTTGGGGTCAGAACAAGTAATTTTCTGGTTTTGATACCGAGTCTCTACACAGTCCAAAGTAATGATTCTCAAGCCTCGGGCTCTTACAGGATGGGATTACGGTAGTGTGCCGCCACACCAGCCTATTATCCCGTGTACTGTCTTCTAGACCATTGCTTTTCATATTCAGTTTTCCAGCCTTTTATGTGTGTTGTAATTCTTTGTGATAATTTGCCTGTGTGTGTATGTTTTTTATTGGTGGTGGGGTTTTTTTTGTTTGTTTTTAACTAGGAATCCCTTCTTGAGTAATACCAAGTCTTAGAAGCAAGCAGGGGAAATAGAAACTGTCTTTAGACTTGGGTCTTTCTTTCCCTTTCAGGTAAAATTTAGGGTTCTTCTGGGCACCACTCAGAGATTGTCAGAAAAGCTCTAGAGAGTTCTTAACACTGAACTAATTTTAGTAACTTTTACCTGGAAGTCCGCAGGCTTAGGGGGAGTAGTGAGGCTCAGTACCCTTCCCATTGGCTTATGTGCCCCACCCCCACCCCCAATCACTGTGGCTGATGGTACAGCTTTGTCTCACAGCCTTTGGTCCACAGTCTTGTTAAAGACAGGAGCACTGTGAGCACGGATGTTGGCTATGACAGACAGATGCAGCCTGTGAACACGAGAGTAGTGCAGCAAAAATGATTTTCACCAACACTCTTACTTTCTCTAACAAAGATTTCTTAACCCCATAGAGTTTTGCCTTTATATATTTACAAATGTAATGGCTTGTCAAACTTACCAAATCACCATAACTGCTTTTTGCATTCATTTCCATAGTGATGATGTTGAATGTGCCTTATTCAAATCAATTGTCTGATTACTATACAATAAATCTCTTCAATTTTTCCTGACTGATTTTTTACTAAAATTTCCAAAATAAAGAATTTATGAAAA
A_52_P233335_Pphln1_15	GAGCGAGTGGCTCTCCGCAGAGGCGCGAGGGGCGCATGCGGCCGGCGGGCGGGCGGGCGGACGTTTCCTGCGGCGATGGAGATGTGCTTTATTCTGGACTCCTAGTGGAACCTGGAGAGGGACTCAGTGGATGCGGGAGGAAAGCGAAGTGTGGAGGAGAGTGAGACCCAGGTTCCGCTTCTCGGCAGGAGTTTAGTAAGCAAAAGGGGAGTTCTCAGCCAGGCAACTTCAGTGACGCCAGTGGCTTCCACAAGAGATGAAATGTGGTCTGAGGGACGCTATGACTACGACCGACTTCCGAGAGAACGCGTGCCTCCCCGGAGCCATCCCAGTGATGAATCTGGCTACAGATGGCTAAGAGATGATCATTCCACAAGCCGGCAGCCTGACTACAGGGACATGAGAGACGGCTTCAGAAGAAAGAGTTTCTACTCTTCACATTATTCGAGAGATCGGTCTCCCCATAAAAGGGACGCTCCCTTCTTCAGAGAATCCCCTGTCGGCCGGAAGGACTCCCCACACAGCAGATCCGGCTCCAGTGTCAGCAGCAGAAGCTATTCTCCAGAGCGAAGCAGGACTCACTCCTTCCATCAGTCTCAGCATAGAAGTAAAGAGAGATCCATCCAGTCAGTGAAAACCTCGAGAGATGCGTCACCCTCAAGTTCCTCAGCAGTTGCTTCATCCAAGGCGTTAGACAAACCCAGCAGGCTAACTGAGAAGGAACTTGCTGAGGCTGAAAGCAAGTGGGCTAATGAAACACTAGAGAAGTCAGACGAAAGTAACTTGGCTGAAATGAATGAGTTTGAGGCGGGATCCACGGCACCCTTATTTATTGACCAGACAGAAGAACCCGAGTCAAACACAGTAGATGGTACAGAACTGTATGAAGACAGCCAGCTCAGCAACCGCTCTAAAGCCATTGCCTCGAAAACCAAAGAGATTGAGCAGGTTTACCGACAAGACTGCGAGACTTTCGGGATGGTGGTGAAAATGCTGATTGAAAAAGATCCCTCATTAGAAAAGTCTGTCCAGTTTGCACTGAGGCAGAACTTACACGAGATAGGTGAGCGCTGCGTGGAAGAGCTCAAGCGTTTCATTACTGAGTATGACAACTCTGCTCAGGACTTTGGAGACCCCTTTTAGAAGAAGAAGTACCCAGGTCAAAAGGTTTTCTTAGATTGTTTTTTTCTCCTTGGATTGTGTAAATCCTTACTATTTTGTGATGAAGAGAAATACTTTATGATAGCTAAGCACATTTCTAGTACTAAATAAACATCTACAATAGCTTAAAGTATCTTAATTAGAATGTTTCCCCTATGTGTAGAATATTCTACTCTATCTTCATACATTTCCTCCCTCCAAAAATAATATTCAGTTACTTTAATGTTCAAAAGAAAAAAGCAGCTCTGGAGAGCAGCTCCCTGTATTTAACCCATGTTTCATAGTCTTCCATGACGTCTATGGTCATCTTTTTGCATACCGTGTAAAGGTTGTCTTTTTTATTTTGTTTTGTGTTTTTTGTCTTTTTGTTCTTTTTTTTCGAGACAGGGTTTCTCTGTGTATCCCTGGCTGTCCTGGAACCCACTCTGTAGACCAGGCTGGCCTCTAACTCAGAAATCCGCCTGCCTCTGCCTCCCAAGTGCTGGGATTAAAGGCGTGCGCCACCACTGCTGTATTCAGATGTTGATTTCCAGCTGAATACTCTTTGGTATTGTTATTTGAATTGCTAAGCACCTTCATTGTAGTTTGTAAACTCTCCTCTCCACCACCTTCTGATTGGTAAACACTGAGGGCCTGTAGGTCAGGAAAGGAAAGGCAGGGCAGGGCAGGGCATCACAAAAGGAAGTCTGACTTTCAGGGACTGAAAGATAACGGGCCATGTGGCAAACATGGACCAAAATAAATGGATTAGTTAAGCCATAGGAGCTAGTTGGGAAGAAGCCTAAGATATAAGGCCTTGGCATTCATAAATAATAAAAAGTCTCTGTGTTATTGTTGGGAGTCAGGGGTCGAAACAGTCTAACAGTAGTGATCATTTGGTCTCAGGAGTTTAATTTGTAGTTAAGATCATTCCAGATTGCATACAATTAGTGGTACCGTTAGCATTTTGAGTTGGTGATGTCAAAATATGCTGTCTTAATGAGTTAGAACTTTGCTATCATTCAATATTTGCTTTGAGAATAATTCTTATTCAATATACAAAAAAATGCACTTGAAAATCTGTAAGGATCTGTTAGAACAAAATCTTCTCCCAAGTCAGTAAACTTGGTTCATCTCTTCTATGAAGTGCTCTTAAGGCTTCTACCTGCTCTCTCTAGACAATATTATGGACTAACAGGAGAGGTAATCTGAGATGCAAGATGAATATTAAGTTGAGATGGTCTCAGAAACCCATCTCATGGGTATAATAAAAAAATTAGAATATACAGAGCACTTAAGTTATGTTTTAGGCCCACATTATATCAAAAACGGGACCTGACATGGCACTCATGCTTGGGATTAAGCTATAGATTACTCTGTCCATCTCCGTGATCTCAGTTCTGTGGGCGTAGAGGGGCTCACTGCTCACAAGTGTCCTCAGAACACACTGAGGCCAGCACAGCTGCCAGCAGGTCCTGAGTGAGCCACTGAATCAGTGAAGAGACACTTAGGATCTCTTGCTCACTTCCTGGTCCCTGGTTCACTGAGGCAAAATACTAAATTTGTGACATTAGGCACCTTAAAAAAAATCACTGCCCAATCAAATTATCTACCTTTTTTTGGGGGGGGGCGAGGGGGGTCAGGGTCTTACAGTATAGTCCTAGCTAGCCTGAAAATCTCTGTGTAGACTAGGATAGCCTTAAACTCACAGACATCTCCCCACCCCTACCTCTTACATGCTGGCGTTAAGCCCACGGGCCACCCTGCTCAGCATCCTTTTGTTTGTTTTCATTTTCATTTTTTTTCTGTCCTTATTACTTTTTGATTCGAGACAGGGTTTTGCTGTGTGTCCTAGGCTGGCTTCAAACTTAACTGCTCTGGCCTTTAGCTTTCGGGATTCCTGCCTCAGCTTTCCTGAGCCCCAATGCTTGCCGTGACCATTGAGTGGCCTCTATGATCCTGTCTGCGGATATCCCTAAACCACATACAGATTATACTTAAGTAGAAATAGAAGAATGGTTAATTTTAATGAGCCCTAAAATAGATGTGTGAAGATTTGTATTATGCCATTTTGAAAATTTAAAACTAATTGACGACATGTTTTTTGTTTTGTTTGTTTTCTTAAATTCCCCAAGTGAGAACACTTGTACGTTTTGGCATTGAGTCTTTCCATCCCTTTTCTGCGCACACTCCCCTTCTGAGCGTGTGCTGCGCAATGCCGGTCACTTCAGTAATACCACAAGCGATTTTCCTTCTTCCCTTCCACTAATTCTCAGCTCTTTAAATCAAGTTATTAACAAGCATACGTATAAAATTTGAGGAGCTTCCAAGGC
A_52_P236705_Ripply3_16	GTGAGCGGGTAGGTGAGCGCGTTCAGCCAGGGGGACCAGGCGCCGTCGGGCTGAGAGATTCGCGCGACACCCGCACCATGAGACCGGAGGCGGCCGGAGTCCGGGAGGCGCGGGGACGCCTCTGCCACTGTCCGGGGGATGATCCCGGGAGGCTACCGCTGCCACGCGGGCCCGAAAGTTCCATTCCAGCCCCGTGGAGACCGTGGATGTCGCCTCCCCCCGGAGATGCTGAACTGACCAGAACTGAACGTCCGTGTGAGTCTTGGGGAGACCAACACACATCGGGATCAAAGGGAGCCTTTGGATTCCAGCATCCTGTCAGACTTTACTTACCCGTTTCAAAGCGTCAAGAATACCTTCAGAGTTCTGGGGAAAAAGTGCTGGCCAGCTTCCCAGTGCAAGCCACCATTCATTTCTACAACGATGACTCTGAGTCTGGCTCTGAGGAGGAACAAGAGGAGGAGGCCCAGCCCAACCACCTTCAGTGCCTGGAGGCAGAAGTCAGGGATTCTGCTCAGGAGGAAAGGGCAGAATAAAGCTGGCAAGCCTGGGATGAAGGAGTGGCCTCCGGGAAGGGTCAGCTGCCTGCAGGTGACACTGCAGGGGGCAGCGAGAGCTCTAGCAAATGAAGGGAGCCTCTCTCTCATGCTGGTCACTGTGTCCTGGGGACAGCCTTGCCTGCCAGGACCCAGCCTCTTCTCCAGATTCCTGTGTTGGAAGTTCAGAGGTTGGACTGTGCTCAGTGCCTGCTGAGGCCAGGAACTCCACTTTCTTATTTTTCCTGATGTGTGTGTCTGACTGTATGTCTGTCTCTGTGTGTCTGTCTGTGTGTGTGCACACATGTGCTCATGCGTACTTTTGAGGAAAGGTGCCTGATGGGAAGGTGTTCTCAGGAAGAAGGCCTCCGGATGGAGCTCACTGCTGCTCTGAAAATGACTCCTCCCTAAACCTCACCACCCCTCTCTTGTCCAGAGACCCATTTTCTAGTGATTCTCCCTTCGTAAAAACAATGTAGACGTTAACTCCCATTTTAAGAGTTCATTTGCAGGGCTGGAGAGATGGCTCAGCAGTTAAGAGCACTGACTGCTCTTCCAGAGGTCCTGAGTTCAATTCTCAGCAACCACATGGTGGCTCCCAACCATCCGTAATGAGATCTGATGCCCTCTTCTGGTGTATCTGAAGACAGCTACAGTGTGCTTATATAAATAACATAAATAAATCTTTGGAAAAAAAAAAGAAGTAAGAAGATATGATCTCTTTAGGAGATAAAATAGCTGTTTCTGAGAACTGTGTGTTTAAGTGTATATGTTGTAAGGGTTAATTCTTATTACTTGGTGACCAGCCTGGTCTTGTTATTTGCATGAAATGATACTGTTAAAGTTTCTTATGTAAGATTATTTTGAATTTTATTATTTTGATAACCCAAGGACTCTGCTCCTCAAACTTCTCCCTAATTATCTTTCTGGAATCCATCTTCCCACACACACCACCCTGTATGAATTTCTACTTGGAATAAAATATTTTGAAAGAA
A_52_P238902_Smg8_11	GTGGCTATCGATGGGAAGGAAGAGGACTTGGGCTCCCCCACTGGGGAGCTAACATCTAAGATTTTAAGCAGTATTAAAGTCTTAGAAGGGTTTTTGGATATAGACACAAAATTCTCGGAAAACCGGTGCCAAAAAGCTTTACCCATGGCTCATAGTGCCTACCAGTCAAACTTGCCGCATAATTACACCATGACAGTCCATAAGAATCAGCTTGCTCAGGCTCTTCGGGTATACAGTCAGCATGCTCGAGGTCCAGCCTTTCACAAATATGCCATGCAATTACACGAAGACTGCTACAAATTTTGGAGCAATGGCCATCAGCTGTGCGAAGAGAGGAGCTTGACTGACCAACACTGTGTCCACAAATTTCATTCCTTACCTAAATCAGGAGAAAAGCCAGAGGCAGATAGGAACCCTCCTGTGCTCTACCACAATAGCCGAGCCCGATCCACCGGAGCCTGCAACTGCGGAAGGAAGCAGGCACCTCGAGACGACCCCTTCGATATCAAGGCTGCTAACTATGACTTTTACCAGCTTCTGGAAGAAAAATGTTGTGGGAAATTGGATCATATCAATTTCCCTGTATTTGAGCCAAGTACTCCAGATCCCGCTCCTGCTAAAAATGAACCCTCTCCTGCCCCGCCAGACTCGGACGCCGAGAAACTGAAGGAGAAAGAACCTCAAACCCAAGGAGAGAGCACAAGCCTCAGCTTAGCTTTGAGCTTGGGCCAGTCAACAGATAGCCTAGGTTCAACCAGGCCCACCACCATGTCCAGTATTTTACCCAGAAAAACAAGAAATCACTCTCCCACCTGATGGCCTTTGGGTCTTGAGATTTCCTTATGCCTATGTGACTGAGAGAGGACCTTGTTTCCCTCCCAAGGAGAATGTGCAGCTCATGAGCTACAAGGTGCTCCGAGGAGTCCTCAAAGCAGTTACACAATGAGTCTTCCAGCCACTCTGCCGCAGACTGAAGCTGCTGTTTGTCTTGTTTTTGATGTGTTTGGGTTTTTTTTTAATGTGTATACTGTGTCTTCCCAAAACCCAATGTGTTTTGGTTACAAGTATTCAGTATTTGGACAATAATTGTTCCATTATTTCATTATATTGATATTTATTGTAAAATCAATAAAAGTTTGTTCTAGAAAAAAAAGGATACAAAA
A_52_P262676_Gm14401_2	GTTTTGAGGGCCTCTACTGAGTGATGTGAGGGGACCTAGCAAGCTCAGAACTCCAGACATGGATTTAGTCACCTATGATGACGTGCATGTCAACTTCACTCAGGAAGAATGGGCTTTGCTGGATCCTTCTCAGAAGAGTCTCTACAAGGGTGTGATGCTAGAGACCTATAGGAATCTCACAGCTATAGGCGTGAAAGAAGTTGTACTGCAGAGCAACCCTCTGAGTTTATTCAATGTGGTAAAGCCTTTGCATATGAGAGTTGTAGTCAAAGGCATCAAATTAAACATACTGGAGAGAAACACCATGACTGTAACCAATGTGGTAAAGCTTTTAAAAGAAGGAGTGACCTCCAAATCCATAATCGAACACATACAGGAGAGAAACCCTATGAATGTAAACAATGTGGTAAAGCGTTTGCACAAAGCAGTCATCTCCGAATACATAAGCGAACACATACAGGAGAGAAACCCTATGAATGTAAACAATGTGGTAAAGCCTTTGCACAAAGCAGTCATCTCGGAATACATAAGCGAACACATACAGGAGAGAAACCCTATGAATGTAACCAATGTGGAAAAGCCTTTGCAAGTAGTGGTGACCTCCAAAAACATAAACGAACACATACAGGAGAGAAACCCTATGAATGTAAACGATGTGGTAAAGCCTTTGCAAGAAGCAGTGGTCTCCAATGTCATAAAAGATCACATACAGGAGAGACACCATATGAATGTAAACAAGGTGATAATCCCTTTGCAGGAAGCAGTGGTCTTGAATATCATAATCAAACACATACAGCTGAAAAACCCAGGAATGTAACCAATGTGGTAAAGCCTTTGCAGGAAGGAATGACCTTTAAAGAGAAAAGACCATACAGGAGAGAAACTCTATGTAGGTATCTAATGTTATAAAGCCTTTGCAGCAAGCATTGATCTCCAAGTACATAAATGAACATATACCAGAGAGGAACCTTTTAAATGTAACCAATGTGGTGAAGCTTTTTCGAAAACCAATAGTCTTTACACACATAAAAGCACATATAGTTGAGAGAAATGCTTTGATTTTAACCAATGTGGTTAAAAATTTTCAAATAGCAGTCATAAACAAAATCATAAAAGAACACGTATAGGAGAGAGATTTTTGAATGCTAGCAATGGTGCCTTTACACCTTTTTCATGAAGCAGTGGCCTCCAAATATATAAAGGAACACATACAGGAGAGAAA
A_52_P268231_Platr25_13	ATGCATACCGGAGAGAAACCTTATGAATGTCATCAGTGGGAAAAAGCCTTTTCAAGTCACAGTAATCTCCTACAACCTAAAGGAACACATACTGGAGAGAAATGCTATGAATGTGATCTGTGTGGTAAAGCCTTTTCACAACACTATACTGTCCAAAAGCATAAAAGAACACATATAGGACAGAAACCCTACAAATGTAATGAATGTGATAAAGCCTTTTCACAAAATCGTGATCTCCAAACGCATAAAAGAAGACATACTGGAGAGAAACCATACAACTGTAATAAATGTGAGAAAGCCTTTTCACAACATAATGCCCTCCAGTATCATAGAAGAATTCATAGTGGAGAGAAACCCTACAAATGTAATAAATGTGAGAAAGCCTTTTCACAACATAATGCCCTCAAGTATCATAGAAGAATTCATAGTGGAGAGAAACCCTACAAATGTAATGAATGTGATAAAGTATTTAGACAAAGCAGTGATCTCCAAAAGCATAGAAGGACACACACAGGAGAAAAACCCTACAAATGTAATCAGTGTGAGAAAGTCTTCTCCCAACATCATCATCTCCAAATCCATAAAAGATCACATACTGGAGAGAAACCCTTCAAATGTAATGAATGTGATAAAGCCTTTTCACAACTTGGTAACCTCCAGTCACATAGACGAATTCATACTGGAGAGAAACCCTACAAATGTAATACATGTGAGAAAGCCTTTTCACAACATAGTCATCTCCAGTCACATAGAAGAATTCATACTGGAGAGAAACCCTACAGATGTAATAAATGTGAGAAAGCCTTTTCACAACATAGTAACCTCCAGTCGCATAGAAGAATTCATAATGGAGAGAAATCCTTTAAATGTAATAAATGTGAGAAAGCCTTTTTACAACACTATAGCCTCCAAAGACATAAAAGAATACATACTGGATAG
A_52_P28057_Gm14124_2	GTAAGTTCCTGTCTGAATCTGAGCCTGAAAGAAGGTTTCTCTGTTGTGTGTTCTGAGTGCCTCTGCTGGGTGCTGTGAGGGAGCTCTGAAAAGCTTAAAATTTCCGGACATGGGTAGAGTGACCTATGATGATGTGCATGTGAACTTCACTCGGGAAGAGTGGGCTTTGCTGGATCCTTCTCAGAAGAATCTCTACAGAGATGTGATGCTGGAGACCTACAGGAATCTCGCTGCTATAGGCTACGTTTGGGAAGACCATAATACGGAAGAACATCTTCATATTTCTAGAAGATATGAAAGGCATGAAAGAAGTCATACTGCACAGCAGCTCTCTGAGTTTATCCAATGTGATAAAGCCTTTGCATTTCAGAGTCATAACCAAAGAAAAGAAAAAATTCATAATGCAGAGACACCCTATGAATGTAACCAATGTGGTAAATCCTTTGCAAGAAAGAGTCATCTCCTAAGACATAAAAGAATACATACTGGTGAGAAACCCTATGCGTGTAACCAGTGTGGGAAAGACTTTGCAAGTCCCAGTTATCTTCAGTACCATAAGAGAGTTCGTACAGGAGAGAAACCTTATAAATGTAATCAATGTGGTAAAGCCTTTGCATGTTCAACTGGTCTCCGAGGACATAAAAGAACACATACAGAAGAGAAACTCAATGAATGCAATCAATGTGATAAAGCCTTTGCAGGTCAAAGTGGTCTCCTGTATCATAAAAGAACACATACTGGAGAGAAACCCTTTCAATGTAACCAATGTGGTAAAACTTTTGCTCGAAATACTCATCTCCTACAACATAAAAGAGTACACACTGGAGAGAAACCCTATGAATGCAATCAATGTGAGAAAGCCTCTGTATGTCATATTGGTCTCCTGTATCATAAAAGAACACATGCTGGACAGAGACCATATGAATGTAATGAATGTGGTAAATCCATTGTATATCACAGTTGTATTAAACAATGTAAAAGAAGACATACTGGAGAAAAACCCTTTGAATGTAACCAATGTGGTAAATCCTTTGCAAGAAAGAGTCATCTCCTAAGACATAAAAGAATACATACTGGTGAGAAACCTTATAAGTGTGACCAATGTGGTAAAGACTTTGCAAGACCCAGTTCTCTTCAGTACCATAAAAGAGTTCATACAGGAGAGAAACCTTATGAATGTAAACAATGTGGTAAAGCCTTTGCATGTTCAACTGTTCTCCGAAGACATAAAAGAGCACATACTGGAGAGAAACCCTTTGAATGTTACCAATGTGGTAAATCCTTTGCAAGTAAGAGTCATCTCCTAAGACATAAAAGAATACATACTGGTGAGAAACCTTATAAGTGTGACCAATGTGGTAAAGACTTTGTATATCACAGTTGTATTAAACAATGTAAAAGAAGACATGCTGGAGAGAAACCCTTTGAATGTAACCAATGTGGTAAATCCTTTGCAAGTAAGAGTTATCTCCTAAGACATAAAAGAATACATACTGGTGAGAAACATTATAAGTGTGACCAATGTGGTAAAGACTTTGCAAGTACTTATTCTCTTCAAAACCATAAAAGAGTTCATACAGGAGAGAAACCTTATGAATGTAAACAATGTGGTAAAGCCTTTGCATGTTCATCTAAACTCCGAAGTCATAAAAGAACACATACTGGAGAGAAACCCTTTGAATGTAACCAATGTGGTAAATCCTTTGCAATTAAGAGTCATCTCCTAAGACATAAAAGAATACATACTGGTGAGAAACCTTATAAGTGTGACCAATGTGGTAAAGACTTTGCAAGACCCAGTTCTCTTCAGTACCATAAAAGAGTTCATACAGGAGAGAAACCTTATGAATGTAAACAATGTGGTAAAGCCTTTGCATGTTCTCGTCGTCTCAGAATACATAAAAGAACACATACAGGAGAGAAACCCTATGAATGCAATCAATGTGGTAAAGCCTTTTCGTCTCCAAGTGGATTCCTGTATCATAAACGAACACATACTGGAGAGAGACCATATGAATGCAATGAATGTGGTAAATCCTTCATACATCGCAGTAATTTTCAAATGCATAAAAGAACACATACTGGAGAGAAACCCTTTGAATGTGACCAATGTGGTAAAAGCTTTGCACAAAACACTTATCTTTTACAACATAAAAGAGTACACACTGGAGAAAAACCCTATGAATGTAAGCATTGTGGCAAAGCCTTTGCATATTCTAATAAACTCCGAGTGCATGTTAGAACACATACTAAGTAGTATGGTAAAGCCTTTTCAAATGTCACAAGTCTTTATAATCATGAAAGAGAAACCCTATGAGGGTATTCAGTATGTTTAAACCTTTGCACATTTCTATAATCTTCATCATGAACATATTCATACTGTAGAGAAAGTCTGTGAGTGTAAGCAATGTGGTCAAGCCTTTGTGTAATAGGGTCCTCTGAGATCCAACACAACTCAAACTCATGTAATGCAAGTGACTAGAATTTATTGTAACGAAGCTGCTACTGATGGAACAGGGCTAGAGAACACACTTGAAAGCTGAACTGTGACAGTCCCCACACTCACCTTGATACTGAACCAGAGTGTTATATAGAGAGTTTTTATGTTTGAGAACCAGAAACATTTGTGCCAAATTACAGCTACATTTTCCCACCACTCAGAATTAATGATAGGGGCTTTCCTCATGTAGTCTTCTATGTCAGCTGATACAGAATGAGGGTGCTACAATCTAATCAATCATATCAATTTGTTGTTTTGTGATTAGGAATAGACATTGTTTTGATGAATAAAAGATGCATAGAAAAAGAAATGGTTAGGAACAGTCATGGTTTTTATGAACCAAAGATGCATAATTGAAGCTGGTCCACTATTTGTAAGTCTCCAGCTCCTCTAGGGCCTATAAATTTGACCTTAGGTTCATCTTATGATTAAATTGATGCCGATAACAAAAAGGCAATTCTTAGGACAAGATTCATTTGCTTATTTCCAAGATTTGCATACTACAGTCATTTTTGAAT
A_52_P311313_Hcn1_13	CCAGGCGCGGCGGAGCCCGGAGCGCGGCAGAGCCGGCAGCGCAGCCACTGAGGGCAGCGGCGGCGGCGGGAGCCAGGCGCGCAGCGGAGCAGCGGGCGGGCGGGAAGCAGTAGCCGCCGCCGCCGCTGCCGCCGCGACGGGCAGCCGGCTCCGGCCCCTGCTCCTTGGCTTCGAGCCCCCGGCGAGTCTGGAGCCCGCGCCGTCGCCGGTCGCGTCCTCCGGGCATGGAAGGCGGCGGCAAACCCAACTCCGCGTCCAACAGCCGCGACGATGGCAACAGCGTCTTCCCCTCCAAGGCGCCCGCGACGGGGCCGGTGGCGGCCGACAAGCGCCTGGGGACCCCGCCGGGGGGCGGCGCGGCCGGGAAGGAACATGGCAACTCCGTGTGCTTCAAGGTGGACGGCGGCGGAGGAGAGGAGCCGGCGGGCAGCTTCGAGGATGCCGAGGGGCCCCGGCGGCAGTATGGTTTCATGCAGAGGCAGTTCACCTCCATGCTGCAGCCTGGGGTCAACAAATTCTCCCTCCGCATGTTTGGGAGCCAGAAGGCGGTGGAGAAGGAGCAGGAAAGGGTTAAAACTGCAGGCTTCTGGATTATCCATCCGTACAGTGACTTCAGGTTTTATTGGGATTTAATCATGCTTATAATGATGGTTGGAAATTTGGTCATCATACCAGTTGGAATCACGTTCTTCACAGAGCAGACGACAACACCGTGGATTATTTTCAACGTGGCATCCGATACTGTTTTCCTGTTGGACTTAATCATGAATTTTAGGACTGGGACTGTCAATGAAGACAGCTCGGAAATCATCCTGGACCCTAAAGTGATCAAGATGAATTATTTAAAAAGCTGGTTTGTGGTGGACTTCATCTCATCGATCCCGGTGGATTATATCTTTCTCATTGTAGAGAAAGGGATGGACTCAGAAGTTTACAAGACAGCCAGAGCACTTCGTATCGTGAGGTTTACAAAAATTCTCAGTCTCTTGCGGTTATTACGCCTTTCAAGGTTAATCAGATACATACACCAGTGGGAAGAGATATTCCACATGACCTATGACCTCGCCAGTGCTGTGGTGAGGATCTTCAACCTCATTGGCATGATGCTGCTTCTGTGCCACTGGGATGGCTGTCTTCAGTTCCTGGTTCCCCTGCTGCAGGACTTCCCACCAGATTGCTGGGTTTCTCTGAATGAAATGGTTAATGATTCCTGGGGAAAACAATATTCCTACGCACTCTTCAAAGCTATGAGTCACATGCTGTGCATTGGTTATGGCGCCCAAGCCCCTGTCAGCATGTCTGACCTCTGGATTACCATGCTGAGCATGATTGTGGGCGCCACCTGCTACGCAATGTTTGTTGGCCATGCCACAGCTTTGATCCAGTCTTTGGACTCTTCAAGGAGGCAGTATCAAGAGAAGTATAAGCAAGTAGAGCAATACATGTCATTCCACAAGTTACCAGCTGACATGCGCCAGAAGATACATGATTACTATGAGCACCGATACCAAGGCAAGATCTTCGATGAAGAAAATATTCTCAGTGAGCTTAATGATCCTCTGAGAGAGGAAATAGTCAACTTCAACTGCCGGAAACTGGTGGCAACTATGCCTCTTTTTGCTAACGCCGATCCCAATTTCGTGACGGCCATGCTGAGCAAGCTGAGATTTGAGGTGTTCCAGCCCGGAGACTATATCATTCGAGAAGGAGCTGTGGGGAAGAAAATGTATTTCATCCAGCACGGTGTTGCTGGCGTTATCACCAAGTCCAGTAAAGAAATGAAGCTGACAGATGGCTCTTACTTCGGAGAGATATGCCTGCTGACCAAGGGCCGGCGCACTGCCAGTGTCCGAGCTGATACCTACTGTCGTCTTTACTCCCTTTCGGTGGACAATTTCAATGAGGTCTTGGAGGAATATCCAATGATGAGAAGAGCCTTTGAGACAGTTGCTATTGACCGACTCGATCGGATAGGCAAGAAAAACTCTATTCTCCTGCAGAAGTTCCAGAAGGATCTAAACACTGGTGTTTTCAACAACCAGGAGAACGAGATCCTGAAGCAGATCGTGAAGCATGACCGAGAGATGGTACAAGCTATCCCTCCAATCAACTATCCTCAAATGACAGCCCTCAACTGCACATCTTCAACCACCACCCCAACCTCCCGCATGAGGACCCAATCTCCGCCAGTCTACACCGCAACCAGCCTGTCTCACAGCAATCTGCACTCACCCAGTCCCAGCACACAGACGCCCCAACCCTCAGCCATCCTTTCACCCTGCTCCTATACCACAGCAGTCTGCAGTCCTCCTATACAGAGCCCCCTGGCCACACGAACTTTCCATTATGCCTCTCCCACTGCGTCCCAGCTGTCACTCATGCAGCAGCCTCAGCAGCAACTACCGCAGTCCCAGGTACAGCAGACTCAGACTCAGACTCAGCAGCAGCAGCAGCAACAGCAGCAGCAGCAGCAGCAGCAACAGCAACAACAGCAGCAGCAGCAGCAGCAGCAGCAGCAGCAGCAGCAGCAGCAGCAGCAGCAGCAGCAGCCACAGACACCTGGTAGCTCCACACCGAAAAATGAAGTGCACAAGAGCACACAAGCCCTTCATAACACCAACCTGACCAAAGAAGTCAGGCCCCTTTCCGCCTCGCAGCCTTCTCTGCCCCATGAGGTCTCCACTTTGATCTCCAGACCTCATCCCACTGTGGGCGAATCCCTGGCCTCTATCCCTCAACCCGTGGCAGCAGTCCACAGCACTGGCCTTCAGGCAGGGAGCAGGAGCACAGTGCCACAACGTGTCACCTTGTTCCGACAGATGTCCTCGGGAGCCATCCCCCCCAACCGAGGAGTGCCTCCAGCACCCCCTCCACCAGCAGCTGTGCAGAGAGAGTCTCCCTCAGTCCTAAATACAGACCCAGATGCAGAAAAACCCCGTTTTGCTTCGAATTTATGATTCTTGATGATTGTCAAAGCAGAAAAGAAGTACTCTAATAAACAGAATATTCTCAGATATTATTTTATTCTATCTCACGATAGATCCCTATAGCCTACTCTGAAAAAAAAATATTTTAGAAGCTGTGGCCTACATGCAAATGTAAAAACATATATACATATATAATTAAATATATATATATATATATATATCTAAATGCCCAAGAGAAGTTCAAAAGACTTGTATAACATTCAGTGTTACATGTCTTCCTCTCTTTAAAACCATTAAAGGATTTAACACATTGTTGTAAGGTCATTGATTTCTAACCTTTTACTTGATTCCTTTGATATATGTGTTTCTCCCTTTTATGAAGAGTTCTTGGAGTCAATGGAAACAAAACTCTTGATTTTAAAAAAGGCAACTCCAATTAGATCCAGCATAGCACCAATCAAAGCTTTCTTTCATTAGCTGTGCCTCTGCGTCTAGGTTGTTAATTATGCGGGATTCAATAAACAAATCCCAGTTTATAGCTCTCAATTGTATTTTGGTGCTTTAAATTTTGAGTTAGGTGAAGGAACACGCTCCATGCTCAGCCACCGTAGGAGACTAACATTGCCATTAAGGCTTCCTCTAACCTCAAACATGTTCATTGATTTTGTGAGAAAAGTGAGGAGATATTTGTCTTCATGTGTCACTGGACTTTTACCAAGACGCAGTCAATGTTAGCTGTAAATAACTTTCCCAGCCCGAATTAAAGTAACTATTCTGTGTTGTAGAAAGGTAAAAGTCAGTGTTTAAGAATTTAGTTTTACTGCTTCACTTCAAAAGTTAGAGTTTTAAATTTCACAAAACACTCTAATTGTGACAGCTGTTCAAATGTAATGCAATGGCTTGAGACCTACAATATCATTTTTAACCTGCGATACTTTAATGCAAAAATTGTATGCTTGAACCTACAAATTGCTTGTATGACACCAAAAATCATTACTTTTATTCCTTCTTGACATAATCAAGCACCTGAACCTGGTCCTGGCATGCTTTCGGGGGCAAAAAAAAATAAAATAAAATAACTTAAAAAAAAAAGTAGATTCAAATCAATCATTGTAAGAAAAGGCTGACAGTATTTCTCACTTCTAGATGAGTATAACTATTCATTAATTGCCTCTCTTAAAATTCTTAAAAGGCTGACTTGGATCTCTGACTTAAATCTAGAAGTGAGGTTTTCACTTTCATTTGATATTGTTGCTGTTCTTATTGTTTAAGCAATCATTTGCAAACCATAGCTTGTTTTGGAGTTAAAGGTGTTATGTGTCTTCATGTTAGTTGGTAGTTTATTGTGATGTTAATGTGAAGAAATAAATACTATATATCACCACATCTGTTTGGAAATACACATTTTGCCCTTTGTATATTGTAACTAAGCAGTTAGTAAATCTTAAGGCATGTGGTAACCTACATAGTCCTTAGATAGACAGGAGGTTTGTTCTTTCAAATGTGCTGAAACTTATATGGACTCCGTGAGGGGAAGCAGGGGGGAATTGAGCTGTCTGAAAGCATTGTCTGTTTGTTCACTTGTTTCCTTAATTCTTTCTGTGAGCATCATGGAGCCTAATCTAGGGAAGTCCCTTAGCGATCTTGCTTCATGTGTGTTTGCTGCACCTCACACAAGTGGTGGGTGAGTAGAACACAGTAGCAGGCTCTCTAGTGCCTGACTTCTGTACGTAACTCAAGAGAGTGAGCTGATATGGAGGTCTTTGACATTACAGGCACAAATGATCTATTTAAGAACATAAAGACCATACATTCTATTGGGACAGGGCCTCCAGGTATCCTTGAGGACCAAGAACAAAAGTAGAAGCAAGAGGTTTAAAGTGGATCTACATTGCCTTTTATGAAACCAAAATGAGTCGTTGCACTTAATTGCTAACGGATCCTACCTTGTGTGAAACAATCAGCAATGCTAGGTAACGTGATGTCATTCCTGTAATGCTAGTGACCAATGGTATCCTGTTAGGAATGATGTAAGAGAGAGATCCTGCAGCCTACGTAAAATCTATGGGAAAGTTGCAAGACCTATCACATATCAGTACAAAACTCCTTTATTTTATTAAATTTAAAAATTAGCTTCTTGTTAAGATCATGTACTAGTCCTTTAAATTATTAAAGGTCTACCTTTGGCAGGATTAATGCATTTCGTAGTAAAATATTTTTATATATCAATTTTTTGAGCACTATTGGAGAACATCCGCAAAATTGAATTGCATGGTTATTCAGTGCAACCAATAAAATTTTTATTCACTTTGTACTCGAATGGACAAAGAACACTAAGGTTTATATGTTAAAGTAACAAAACCATACAGGGTATATTAAATACACATATGTATGAATGTGTGTGTTTGTAAAGGTACAGTGCTAGGAGAACATGACCTTTTTTCTCTGTACATAGTTAAGCTCAAGTACGGAGTTTTAATCTGTACGGGAAGAGCTGTATTGGGGTCTTTTACTGCTGAGAAAGTAGAACAATAACTTATACTTTGCACTGTATGACCAGGGAAGAGTTAGAGTATTTCTTTTGTCTTTGCTCAAAGCCATACATATATAAATATATATTAAGATTATTAATAAATTCAAAAGAAAATAAACCAAATTATGAATATTTTATTTTGTTGTTGAAATCTAATCAAATGTTTAACTCATTGAGGAGTACAGATTTGCTTGTTGTTCTCTCTTTGTATAATCTCCAAAAAGATTTGTTTTTGAAAATCACCATACAATTGTTATAGAAATTCTACAGATATAGAATGAATGTAATTTAAATAGAACATAGATGTCTCAGTCACCTGTTTGTTTTCCTTTTTTTCATATGGTAACATTTGGTTATCTTATTCTTTACCCCATGCCTCTTTAGTATGTGGTGTTTCTCCAGTTTTAAAATGCAGCCATGTCTTTGTTATTGGATATGGGGATGGTTTTTAATTTTCGTACATGACCTGTTTTCTCTGGGCTTTTCAAAGGCCTCAGATGAGATTTGTCACAATGAGGATAAATAGCAAAGCAGTCCTAAACACAAGGAGGATAAAGTGTGATTCTTCAATTGGTTGTCCTCCTCAAACACACAGCCTGACTCCAGATCTCCGTGACCTCTCCATAAGTGAATGGTTACCAAGTGGATGCCATTCTACTTTTAAAAGATGCTTACTCTATCATTTACAGACTTAAATGAACATGTTATTTTAAGGACACTGCAAAGAAAGCAGTCGCTAGTCTAATAATTCCTACACATACGAACAATTTAAACAATATGATGAGTTTCAACTTTTAGATACATTATACTAAAATCAGAATTAGTTATGATTCAACATATAAGTCACCTTGACTCCTTGACAAGATTATTGTGTAAAATACCTCCATATATTTTTATGACTTGTTTTTTATTTGGTAAGTTTACTATAATTGCTATTTGGGATCTTACTTTCCTTATTTTTATAATATTAAACTAGATGACTAAAATTTTTCTCATTTTTATCTTCTCCATCCTTGTAGAGCTTGTATCATGCCATGCAAGTGTAGGATATGTTGTTGTTGCTGCTACAGCTGCTGCTATTGTTGTTAATATTCACTAACCCTAACAAAAATTTTCTATATGATAGGTATATCTACCTAAATATCCATAAGTCTGTGCCATAAGAAAAAAACTATACTCAAGTATTAAACTACACTGAATTCTGAATAGTCAAAAATTGTCACGAAACATGCAGTTGAATATGTGGACCAAATTATGTGGGAATTTTTTTAACTTTATTCAAAATAGTTCCTGAAATATTTTCAAAATCATGTTGGAAATTTTCTTTCGAGGATTTTTTTTTTTTATCAATTTAAGGGTGATTTGTAGTTGCTGTGACCACTTGAAAATAGTGACTTTCTAAAGCAGTTTTATTTCATTTTAATAAATAACACGTTTTTATTCTTTTCTCATATATTTATTCTGATACAATTTTCCCAACCCCCTCTTCCCCCAGCCTCTTCCCTCCCCCATCACCACTCTCTTCCATATCCCCACCCCTCTCCTGGGGAAAAGGATCGACATTTTTATTGCATGTATTGATATCTTCACAAACAGGTCATTTTGGCCTTGATCACATTTATAGCTTTCAGGTAAAAACAAAAAACAAAAAACAAAACCATAAGCTTCTCCATATAGCAAAAATATTCAGGTTGAATAATAAATCTGTCACCACAATAAATCCTCTCATTCTAGTTCAAAGGATACGTCTGTGATATTTGCTCTGTTGCTTAATGCTTTGTGCAGCTCTCTCGATGAAATGTTATTACTATCTTTTCTTCATATGGAAATAGTCTCTGTAACACAAGGTGATGAGGAATGAAGATAAATTTCCAAAAAAAAAAAAAATCTGGAATGAGATAAATGGTATATTTGTTCCATGTACAAATGTTGATGTCTCAAAACAAGACAAGTGATGTTTTATAAAATCAAAATAAGTGTGATGGCCATAACCCAAGTATTCCATTTTAAATTAAGACGGGACCCAACCCCGCAATCACGTGAACATGCCTCTCTTATCTCACCATGCCTCTCTTATCTCACCATAATCCTACCCCAGTTTCCCTAACCAAGGGCGGTGCATAGCGACAAGTGAAGACTGGAAAGACTTTGTTGAAAGAAGCCTTGCCAAGACTTGGTTTTGGCCTATCATGAGACTTGTTAAAGATGATAATAAAGGGAAATGTATGGAAGTCTATTAATTTATGTCTGAGATACTTGATGTAGAAAGAATAAAATTTGAAGAAAGCACCTATATGCAGTGATGAATGAAACTTCAAATACTTTGCTACGAAACTATGACTGCTTATCAGAACACTGGTGATGGGTAATATTCACATCTTATTGAAGTTTGAGTGTATTATAGGTCAAAAATGCATTTGAAAGGGTAAAATTGGATTTAAACACTCCTAAAAAGCCATTTTTATTATCAAGCCAAAGGTTTTATAATTTTATACTTTAATCTTAATTTTGTAGAGCGATCAAAGGTTACATGATGAAATTTGTGTTTTGCTAATGTCAAAGAAATAAAATTCATTTGTGACAGAGCAAGAAATAAGGCTATCTGTTACCTCACACTACTTGTGAGGAGGCTGAGTCTGAAGAAAGACCCTGGGTTTGCCAAAAGTGCAGATAAGTTTGGAAAACCAAAAATGTATCAGCTGTGCATATAAAAACAGTACAGGGTGAAGGACAAGGGCAAGAAGAACAAGAATGAAAGGGAATTAGAATATATGATAGGGAAATGATGCAGATTCGAAGGAAACTAGTTTCTCCAAACTAACTGGTAGTATCCTGTTCCACAGACATTGGCGACAATGTCTAATCAAACATAGCCAGTCCTTGGTGATACTTTATTTCTAATATATCATAAATGATCATTCATCTCAATGTGAACTGGCTCTTTATTAATATGTAATTATAACTATTCTTATAACATGTGAGTAGACAATGCTACTGGACACACCTACAAAAATTGCTGCATACAGCAGTTCTTCAAAAGTAAGGACCACTAGTTTTTTATTAGATTTATTAAAATGGTGTAGAGTTACTCATATTTCTTTTCTTTTTTATTTGCTTATTTGTTTTTAGCAACATATTTATTTTTAATTTATGTACACTGGCATTTTGCCTATATGTACGTCTGTGTGAGAGTCTGAGATCCCTTAAAATGAAGTTGCAGACGGTTGTGGGCTACCATATGGGTGCTGGGAATTAAACCCTGATCCTTTGGAAGAGCATCTGGTGCTCTTAACCATTGAGCCATCTCTCCAAGCCCTATGCATATTTCTTAAGCAGAACGAATGGGTTTTGTCAAAACAGAAGTTAAACTTTTGTCAGATTAAAAGGAGGTCTCTTTAAAGAGAATTCACATTTGTAGAGGCAAATATATTTTCCTAAAAGATTTTCTAGTTTACAACTAGACTGTGGCAAAACCCTCAGAAATGGGAAACATAATTTTTAAGGAAGTAATCACATACTTCATTTGAGAGAGCCAAAACCGGTTTGCCCAATGTATAGTGTCATTTATTTTTAGTAACTTATTTTTAGTAATTTAGTGAAGGCATTTGTTTCTCAGTATTTAAAAGTAAAAATTGCTTGCTGAACTCCTTTAAGTTGTACTGCCAATGTCTTATACAAAATTCTAGAGAAAACATGCAGTTCTGAATTGATGAAAGTATGATATTCTGATATATAAATTAAAATATTGGATGTAGGAAGATTAAATAGCATCTTATATGCAAACTATTCACACAGCAAAAGTAGCATGTTTTCCATATATTTCTATTGCAAAGTTCCTATATATATTAACCAGATAGGCTCACAGATAAAAGTATGACAATGTACATTCATAGTGTTCCTCAGTGTAATCGTAAGATGCACATCCCCAAAACAACATAAATCAAAATGATTTTGCCCTCCCAATCAACAACAGCCTTCAGGGTCAGTGTCAAGTTAATATAACTATTCAAAATGGTGATTTATTTCTTCTTCGCAACTGCAATCTCATTTTGGGAGTTAGCCAAAATTAATTTCAAGCCATATTTCCTCAATTTGATAAATGGTCAGGTTAGAGCCAGGTGTGTAGCTCATATGCTATCCCTAAAGATCTACATATGATCTGAAAGCATCAACAAATACAGTTTCATAGAGTCTGCCTATGCAGAATGAAAGCAGTATGGATTTTACATTAAAAGGGTGAATGGCCGCTAGACGTAAAATATAAAATACTTGTAGTTTCTAAGAGGCAAAAATAACAATGTCCCTGTAGCGATGTTGCACATTTTTTAAATGGGATGAATGGTTGTGGGTTTTTTTTTTTTTGAGTAAATGGTGTTGAGTTTTGATTGCTTAGAGGAAGTTGTAACATGGATAATGGCAAAAAGTGGGTTATCTTTATATTAGCTGTTATTAAAAGTATACAAGTAAAAGCCTATTACATTATTTTGTCAAACTCTATACTAAAAATGAATTTGACCATTATTATTTTTACCTGCATCTCAGTGTTTTATGTTAAGCTTGACTGGGCTTCTAGAAAGATGACAAAGATCCTTTGTTAACAAAAGAAAGAGAGAGAGAAAGGGCAATATAGAGGGAGGGAGAGAGGAGGAAGAAAGGTATGGGATTTTCCCGAACAATATTACTTTTTTAGTCAGTTGATTATAGATTGTTAACTTCATCATACATCTGAATGTGAACTCGATGTGAGAAAATGCTCAGTAGAAAACTTGACCTTGCCAGAGAACCTCTCAAGCATTTTATTAGAAATGGTAGTCACTTTGTAAGTGAGCAGTCATGGGTGTTATAAAAAGATTTTGGGTTTTAGTTCAAGATAGTCTTTTTTCCCCTTTAGGTCAGATATTCTAGATTTGTGTGGGTCATGACCCCTTTTGAGGGAGCAAATAACCCTTTCATAGTAGTCATCTGAGTCCATCAGAAAACACGGATATTTACATTACGATTCATAACAGAAGAAAATGAGTTATGAAGCTGCAGTGAAAGTAATTGTATGGCTGGGAGTCATCACAACAGGCAGTACTGTACTCATGGGTCGCAGCATTAGGAAGGTTGGGAATCACTGCTTTAGGTTGCAACGTATTATAATCATTCAACTGACGTCAGTTTCTAAGTCTCCCCAGTAAGTGAGGTTATGTCTGTTAAACCTGAAACAGCTTGGAAAACCTATCCAAGGGATTTTCTCTTCATCAACTCTGCACACCATGTTTATGTAAAAAAAAAAAAATTACTGTGATAAACAAAAAAAATATATAGTTCTGGCAGGAAAAGTTTTAATATTCTCAATAACATTATATCTCATAAATTAGTAATCCATTGAAAGCTTTAAAGGCTTGCTATGAACAAGTATGCTATGTGTGCAGATAGTTTGTAAGTATCCTATTAGCTCTTCACATTATATATGAGAACAGGGAAGAAAGACACACTGTCCACCGACTAGAAAGAAAAGAAACTGCGCATTTCAGTTCTTAATCTGTACTTTTAACAAATTGTTGCAGTTGATTTCCTTCCAGCCCAGCCACAAATTGATATCTAACTCACAAACAATATCTACAGGCCTCGGGTTCTAAAGTAAAGCAATTAAGAACACAGGGGATCCATGAAAGAGGGGGAATGATACAGAGGCAGATCTGAGGGCATCATTCACCATTATTTCTGCCCCGTGCTGTATACAGTGGTGGTTCTACAGGCAAGTAGAAGCATAGCACTGACCTGGGTAGAAAGACTGCTTTAAACTATGTGAGTTGAATGTTTTTAATTATGTGGGGGCTGACAGCTGTCATCACTTAACCTCACACACCTTTCTGATTTTCCTGCAGTATATTTTTACAGATTATTTCCTATCTGTAGATCTTTCTCCCTAGTCCAGACCAAAATTGTCTTGTATATGATGAAAAAAACTACCCAAAGAGTCAAGTGCTCTATTTAAAATATACCCTCTGAATGGTTACTTCAAGCCAAGATAGCCATCCTAACTTAAATCATTAAATATAAATAAATTAAAAAGAAGTAGAAGAAGTTAATCTGGAACTTGTGGAAGCAGAAGGTATAGACTTTAAGGCTGAACTTCAATGGCTTAGAACAATGTTGCTACTGGGAAAAGGATAAAGTTGAGAAAATCCAGAATAGACATAGGCCAAAAATGTGCCTTATTTGTTGAAAAAATATTCACAAACAAACAAGCAAGCACAGAGGCAAAGCTACAAGCAGGGGAAGCATGAGGTGTTAAAGAGAGAGGTCTTCTGATACACAAATGCATGGACAGTCTCTGAAGTTCCACTGTGACGGAGTTTCCCACAACCATATGTGATAACATAGAATGACATCAGTGCTCACAAAAAACTGAATGTCAAAGGTCTATCTCCTCTCCCACATTTACAACAGCAAGTTTCTTTCCTGACTGTAAACTCACAAGTGTTAATCATTTTTCATTCCCGTTAGGATCAGTACCACTCTTCATGAAAAGATCATCTGCATTGGACATTCCATCTGTAGATGGTGGTAGTGTCTATGGGAATAGCATAACAAAGGTTTGTACAGCATGACAAAGAATTGTCTTACAGTATGTATGCAAGAAATTTTTTAGTTATTTTAAGGGTTCTTTTTGCTCTACTGATAGCTATCATTTCAGAAGAAAGAACCATGATAAAATCTTCCCTATATAAATAGGATTAAGAACTCCCATCATCAGTGTTAATGGGCAAAGGCATTTCTTTCTATAACTCTCTTATTGGTGAACATTTCAATATTTTCTTTTCTTTCCTTTATATTTCTTCCTCTTTCCTTTCTTTCCTTCCATCTTCCTCCAACATACTCTATTTCTACTTTCTTGTTTTCTATACATTTTTATTATTTTTGTATCACCACATAATCCTGGCTATTCTAGAATTTATTGTATAGACCAAGATGCTCTTAGACTTAAGGAAATTCTTTTGCCTCCTAAATGTTTGGATTATAGGTGCATACCACTGTAACTGATTGAAAGTCTAGTTTTTATAAGATTGCACATTACACAATTAAAAAGGATTTGACTTAGAAGAAATAAAGTGAGTAACGGAAAGACCAAGGGGAAAACTCAGATTAATTTGACAACATCAAAGTGGACTAACTGTGTTTTCCACAGGTTTCCTAATACCAGATTCATAAAATCTGTAATATTATACATGTAATTAGTGAGAATTATAGTTGGGAGCATGGATCTCATCTAACAGATTTTTCTAATTAGTGAAGCTTACAAATTCCTATTAGGAACTGGATGCTTAGGCAGAGGTGTTCAAATGGTAACATCTGAAGAATAGCTAGTGATCCATTTAGATGTATTGTTACTTTTATGTTGTTTGGAACTCCTGGTATAAATACCACTTTGTTTTCTTTTGCTTATGTCAACTTTCTTGATATATATATTCAAAACCAGGCTATTATTTTTGCTCCTTGTTTAGGTGTGCATTAACTAATAAAATTACTTACTTGAATAGTGAAACGTGTCATTAAGAAACCCTAGGTATTGTGAATATGGTTATGATTTTAAAAATAAGTATTTGAGGCTAGAGAGATGACTCATTGGTAAGAATATTTACTGTTCTTGTAGTGGACCTCAGTTAAGTTTGTATACTCACACAGTGGTTCACAACTGCTTTTTACTACACTTCCAAGAAATCCAGGAATCTAATGTCTTCAACTGTTTGCTAAGGGTACCCTGAGCACATGGTATACATACATGCACAAAAAATAAAAATATATAAATCTTTTCTTTTTAATATTTACAAAGAAAAATAAAGGGTTGTGCCCTAAGTTTATGTTTAAAGAAAGAAATAGATGATAACCAACTCAGCAAAGACATAGATACACATGAATAAAGCATTGAAGGAAGGGGGTGTAAGGGAGTGCCCAGGAATAAGGACTAGGAGGAGATCCTATTTTCAGTACCGTGGTCGAGGATGATTAAGAGAAAAAAGCAAACAATAATCAATGACCACAGGCAGGCAGGCTATCTAATAGTCTATCCCTTTCATTACCTTACTACTGAGACTGTGACCCATGGATTAGCAACATTGGAATCTTCCAGAGTTTGTACTAAGAACAGGATCCTAGGCCTGATGCCACACAGGCAGAAAATGTGCTTTCTAGCACAGTCCTGGGAAATTAACATGTGTTTTACTATGAAGATCCATGCACATGGTAAAGTCCTAGAAGAGGAAAAAATTTTCATGTAAATGGATGTTTCTGGGAATGGCACTTCACAATAAAGAACCATGGCTACACAGGAAGAATAAGGGGGGCTCAGATAAACATTTAGGTCCTGACAGTCATGACCAATTTTACATACCATCATTTTAAATTTGGATCATGCAGTATTCACTTTAGCTTGCACTCCTTTCCACAGCCTGCCTCCTGGTACTTCTATGGGACCAGAAAAGAATAACGGTCATGTTAAAATTTCCTCATTTTAACTGTCTTGCTGTCACTGTCATCAATGATTTGGTCTACATAATCTGGTATATTATCTCCCCAGCTACTGTTTCATGTTAACAACTACACATTATCACTGTAAAAATAAGTTGTCCAGTGTTCTGTAAATGCTTCTATTTCCCCATTAAATCCATGCACTTGCGGTGTTTTGAAAGTCT
A_52_P312371_Gm14139_2	GGTAGAGTGACCTATGATGATGTGCATGTGAACTTCACTCGGGAAGAGTGGGCTTTGCTGGATTCTTCTCAGAAGAATCTCTACAAAGAAGTGATGCTGGAGACCTACAGGAATCTCGCTGCTATAGGCTATGTTTGGGAAGACCATAATACGGAAGAGCATCTTCATATTTCTAGAAGATATGGAAGGCATGAAAGAAGTCATACTGAACAGCTGCTCTCTGAGTTTATCCAATGTGATAAAGCCTTTGCATTTCAGAGTCATAACCAAAGACAAGAAAGAATTCATACTGCAGAGACACCCTATGAATGTAACCAATGTGGTAAATCCTTTGCAAGAAAGAGTCATCTCCTAAGACATAAAAGAACACATACTGGAGAGAAACCCTTTCAATGTTACCAATGTGGTAAAACTCTTGCTCGAAATACTCATCTCCTACAACATAAAAAAGTACACACTGGAGAGAAACCCTATGAATGTAAGCATTGTGACAAAGCCTCTGTATGTCATATTGGTCTCCTGTATCATAAAAGAACACATGCTGGACAGAGACCATATGAATGGAATGAATGTGGTAAATCCATTGTATATCACAGTTGTATTAAACAATGTAAAAGAAGACATACTGGAGAAAAACCCTTTGAATGTAACCAATGTGGTAAATCCTTTGCAAGAAAGAGTAATCTCCTAAGACATAAAAGAATACATACTGGTGAGAAACCTTATAAGTGTGACCAGTGTGGTAAAGATTTTGCAAGTCCCAGTTCTCTTAAATGCCATAAAAGAGTTCATACAGGAGAGAATCCTTATGAATGTAAACAGTGTGGTAAAGCCTTTGCACGTTTAAGTATTCTCCGAACACATAAAAGAACACATACTGGAGAAAAACCCTTTGAATGTAACGAATGTGGTAAATCCTTTGCAAGAAAGAGTCATCTCCTAAGACATAAAAGAATACATACTGGTGAGAAACCTTATAAGTGTGACCAGTGTGGTAAAGATTTAGCATGTCCCAATTCTCTTCAATACCATAAAAGAGTTCATACAGGAGAGAAATCTTATGAATGTAAACAATGTGGTAAAGCCTTTGCATTTTCAACTAGTCTCCGAATACATAAAAGAACACATACAGGAGAGAAACCCTATGAATGCAATCAATGTGGTAAAGCCTTTTCGTCTCCAAGTGGATTCCTGTATCATAAACAAACACATACTGGAGAGAGACCATATGAATGCAATGAATGTGGTAAATCCTTCATACATCGCAGTAATTTTCAAATGCATAAAAGAACACATACTGGAGAGAAACCCTTTGAATGTGACCAATGTGGTAAAAGCTTTGCACAAAACACTTATCTTTTACAACATAAAAGAGTACACACTGGAGAAAAACCCTATGAATGTAAGCATTGTGGCAAAGCCTTTGCATATTCTAATAATCTCCGAGTGCATATTAGAACACATACTAAGTATTTAGTATGGTAA
A_52_P400857_Zfp595_13	TGTTGAGCACTGCGTTTGGATCTCTGACATGGAGGTTGGTGCAGGGAACAGCGCCATCTTGCAGATCTGAGGGACTGTGCAGGGTGGCTGGTCGGGCGCTGAAGATGATTTGAGCTGACCTGGAGATGCTGTGCTGACCTAGGCTGGGCCACTGCCCCTGGGCACAGGATATGCTGTCATTCTGGGATGTGGCTATGTATTTCTCTGCAGAGGAGTGGGAATACCTGGGTCCTGCTCAGTGGAAAATGTACAGAGATGTGATGCTGGAGAATTACAGCAACCTTGTGTTCCTGGGTCTTGCTTCCACTAAGCCATATCTAGTCACATTTCTGGAGCAAAGACAAGAGCTTTCAGATGTGAAGAGACAAGCGGCCACTGCTAAGTACTCAGGGGGGAAAAGCTATACGTGTAAAGAATGTGGCAAAGTCTTTGAGGCGGAAAAAGGATTTCAAAATCATCAGATAATTCATTTAGGAGTGAAGTCCTGCAAGTGTGAAGAGTGTGGCAAGTCCTTCCATTTTTCATCACTACTTTCTGAACACAAAAGGATTCATACAGGAGAAAAACCCTACAAGTGTGAAATACATAGCAAGGCCTTTCATGTTCCATCAAAACTTTTTCAACACAGGATAATTCACACAGGAGAAAAACCCTACAACTGTGAAGTATGTGGCAAGGCCTTCTGCACTTCATTATTCCTTTCTAAACACAAGATAATTCATATGGGAAAGAATCCTTGCAAGTGTGAAGTATGTGGCAAGGCCTTCGAATATCCATCAAGACTTTCAAAACATAAGAAAATTCATACAGGAGAGAAACCATACAAGTGTAAAGTATGTGGAAAGGCCTACCGCTCTCCATCATCACTTTGTGAACACAAGAGAACTCATACAGGAGGGAAACCCTACAAGTGTGAAGTATGTGGCAAGGCCTTCCACTATCCATCATTACTTTCAAAACACAAGATAATTCATACAGAAGAAAAACCCTACAAGTGTGAAGTATGTGGTAAGGCCTTCCATTATCTGTCAAGACTTTCTAACCATAAGACAATTCATACAGGAGAGAAACCGTACAAGTGTGAAGTATGTGGGAAGGCCTTTCATGTTCCATCATCACTTTCTGAACACAAGAGAACTCATACAGGAAAGAAACCTTACAAATGTGAAGTGTGTGGCAAGGAGTTTCGTTGTCCATCATTATTTTCTAACCACAAGAGAATACATACAGGTGAAAAACCCTATAGTTGTGAAGTATGTGGCAAGGCCTTCCATACTACAACTTTATGTTCTATACACAAGAGAATTCACACAGGAGAGAAACCTTACAAGTGTGAAGTATGTGGCAAGGCCTTCCATTATTCATCAAGACTTTCCAACCATAAGAAAATTCATGCCGGAGAGAAACCATACAAGTGTGAAGTATGTGGCAAGGCCTTCCATTATCCATCCATACTTTCTAAACACAAGACAATTCATACAGAAGATAATCCCTACAAGTGTGAAGTATGTGGCAAAGCATTTGATTATCCATCAAGACTTTCCAACCATAAGAAAGTTCATACAGAAGAGAAACCATACCAGTGTGACATATGTGGCAAGGCCTTCCATTATGCATCATTACTTTCTAAACACAAGATAATTCATATTGGAGAAAAGCCCTATAAGTGTGAAGTATGTGACAAGGCCTTTCATTACCCATCAAGACTTTCCAACCATAAGAAAATTCATACAGGAGAGAAACCATACAAGTGTGAAATATGTGGAAATGTCTTCCGTTTTCCATCATCCCTTTCTGAACATAAGAGAATTCACACTGGAGACAAACCATACAAGTGCCAAATATGTGGCAAGGCCTTCCATTATCCATCATTACTTTCTAAACACAAGATAATTCATACAGGAGAAAATCCCTACAAGTGTGAAGTATGTGGCAAGTTCTTTAATTATTCATCAAGACTTTACAAACATAAGAAAATTCATACACGAGAGAAGTCCTACAAATATAAAGAATGTGGCCTAGCTTTCTATTGTCAATAAGTACTTTCTGAAAAAAAGAGAATCCATACAGGAGGTCTGTTGATTGCAGTTGGAAGCATCTGTTTGACTGAGATGCTGCAGTATCAGAGAATACCCTGAGACCAGCTATTCATCCATCTTCTGCTTCCTGACTGTAGAAGAAACGTGACCAGCTGCTTATGTTCCTGTTGTTTTACCTTTCTCACCATGTGCTGTGGTTGG
A_52_P401475_Ubxn4_1	CGGAACCCGAGGCTTCGCGGGGGCGCGCACTTACGGACTTACCTAGCCGACCAGGCACCGGGGCGCGCGACCCCTGACGAGGAGTGTCGTCGTCACGTGACACAGGGGCGTACTTTTCTTGCCAAGCGCGCTCCGGTGCGCGTCCCCAGGGGGTGGCTGTCGGGCGTACGGGCTGGCTGGGTCCTCAGACCGGGGCCCGGATTAGCCGGTGGTTGCCGGGGCCACGAGGCCAAAGAACCAGGAGGGCGGGGTCGGCTGTGGCACCGCGGCGACGACACACCGAGCGAGCGCCTGGGCCTGAAGGGGACGATGCTGTGGTTCCAGGGCGCCATCCCGGCGGCCATCGCGTCTGCTAAGAGGAGCGGCGCGGTCTTCGTGGTGTTCGTGGCAGGGGATGATGAGCAATCTATACAAATGGCTGCAAGTTGGGAAGATGAAAAAGTGACACAAGCATCATCAAACAACTTTGTTGCTATTAAAATTGATACTAAAAGTGAAGCCTGTCTGCAGTTTTCACAAATTTATCCTGTAGTATGTGTTCCATCCAGTTTCTTTATAGGAGACAGTGGAATCCCTTTGGAAGTAATAGCGGGGAGTGTTTCTGCAGATGAGCTTGTTACAAGAATTCATAAAGTCCAACAGATGCACTCGTCAAAAGGTGAAGCATCAGTGACAAATGACAACCAGTCAGAAAGTTCAGTATCTACCCCATCTGCCTCATTTGAACCTGATGTATGTGAAAATCCCGAGTCCAAAAATACAGAGCTTTGTGAGACACCAGCTACCTCTGACACAAAGTCAGATACTGCAACAGGAGGAGAATGCACAGGTCATGACAGCCACTCTCAGGAGCCTCATGGATGTTCAAACCAGAGACCAGCCGAGGACCTCACCGTCAGAGTAGAAAGACTAACAAAAAAACTTGAAGAAAGGAGAGAAGAGAAGCGGAAGGAAGAAGCACAGAGAGAGATTAAGAAGGAAATTGAAAGGAGAAAAACTGGAAAGGAAATGTTGGATTATAAAAGAAAACAAGAAGAAGAATTAACAAAAAGAATGTTAGAAGAAAGAAGCAGAGAGAAGGCAGAAGATAGAGCGGCTCGAGAGCGCATCAAGCAGCAGATTGCCCTGGATCGTGCAGAAAGAGCTGCTCGTTTTGCAAAGACAAAGGAAGCAGAAGCTGCCAAAGCTGCTGCCTTGCTGACCAAACAGGCAGGAACGGAAGTCAAGAGAGAGTCTACAGCACGAGACAGAAGCACCATTGCAAGAATTCAGTTCCGGCTGCCTGATGGTTCTTCCTTTACAAACCAGTTTCCTTCTGATGCTCCTCTAGAAGAAGCGAGGCAGTTTGCTGCACAGACCGTGGGCAACACCTATGGCAATTTTTCATTAGCCACCATGTTTCCCAGAAGAGAGTTCACCAGAGAAGACTATAAGAGGAGGCTGCTGGATCTGGAGCTCGCCCCCAGCGCCTCTGTGGTGCTGCTGCCAGCAGGACGGCCAGCCACATCCATTGTCCACTCTTCTAGTGGAGACATTTGGACATTACTGGGGACGGTGCTTTATCCATTCCTGGCCATATGGAGATTAATTAGCAATTTTTTATTTAGCAATCCTCCTCCTGCACAGACTTCAGCAAGAGCCACATCCACAGAGCCTTCAAACTCTGCATCATCCAGCAAATCAGAGAAAAGGGAACCAGTCCGAAAAAGAATGCTGGAAAAACGAGGGGAAGACTTTAAAAAAGAAGGGAAAATATACAGACTGAGGACTCAAGATGACGGTGAAGACGAGAACAACACTTGGAATGGAAACTCCACGCAGCAGATGTAGGGTAGCGAGCAGTGCAGATTCTCACTGTTTCCTTAGGACTCCACTCAGCGAGACTGCTGCTGGAGAAGTGGGTCAGCTTTATGTTTTCAGACCGTGTATAGTCTTTATTTCTGCTAAGAGGTTTTGAGTTAAGTTGTTTAACCTGAAAAAGTCAAACATGAAATAGCTGGATGCTAGGTCCTTGTGTAGGGTAACCAGCTGTTGAGCCTAGAAGAATCCCAAGGCCACCCTGCCACCACCGCTCCTACTCAGACTCCACAGCCCCTAGCCCAGTGTTTCATTTAGGATACTTTTTGCTGCAAGATTCTCAAGCCACACACAGTAACTGGTATGTCACTGAGTAGTCTGAGCCCCGAGCACCTCAGCGAGCTAATCAGGTGATAACTGATGTTTAGCGTTTCTCTTTGCACTCATCAGCCTCAAAAACAAAACAAAAAAAAAAAATCTTGTAGTTTTTGATCTTACTTAAATATCAAATAAAAAAAGTTTCCAAAAAACCAGAATGATCTTATTTTTGCTGTAAGCATCTTTGTTGTACAGGGCTGTATCGAGGTCACTTTTGTCTGACTTTTTCCTCCCAGTGCTGCCCTGAAGATGTCAGCAAAATAACTGAGTACCTTTATTTAGAAAAATAAAATGTAGAAACTCTGTGTCCTAGGTTACTGATGCATCTGTTTTATAACCTGTTCTCATCGATGCCAGGCAGATGAGAATGGCCAGTCTGCGGCTTAGATTGCTCACTAATATTCCTGCTGAAATCTCACATGCAGCAGTCACACTTGCCAGGCCAAAGTCCAGTACTGTAGGACTAGGGTAGAGAGGAGACACTTCACCCCCATTATTCCTGAAAGTTGTGATGTTTGAACCGTGGGGTATGTTTTGCTGTACTTCTGGTTTTAAAATGGAAAGTCAACCTGACCCTGCCTGTGTCAGACAGGAAGAACTCCTCTCCCCTGCGGAGTAACACGCGTGTTGCGTGTGAGCTGTGGTGCTGGCGGGAAGCAGGGGGCAGCTAAAGTGCTGGAGTAACAGAACCTTCCTGAAAACATGCCTAGGAACTTTAAATATTTCATATTTTGACACAATAGCTTTTTCTAAGTAATGATCCTCATTGCAGAAGTTTAGCTATGAATAGTCCTAATATTAGTTAACTTAAAAACTGAAAACAACAAAATGCCTTCTGTGGATGTAATTCCTGTTGAGAAATGGAACATACTAATCCAGCACATGTTTATTGAATGTCTGCTATGTTGGTGGAAAGAAGGCAGGAAGCATAGCTGTAGGCACAGGATGAGTTGAGCTTTGTAAATTGTGTGTGTAGAGGGCAGCGTGCTAATGTATATGTAAAGAGAAGAACACGCTAATGATGTATGTCCTTGGAGTTCTCTTGCAGTCTTCTGCATTGATCACATTTGTTAACACTATTTAAAGAAGTTGTTTGCCAGGCATGGTGGCTCACACGTAAAATCCCAGCGCTTAGGAATCAGGTGCAGGAGTTTAAGGGCCAGGCTGGTCTACATAGCAAGTTCAGGCCAGGGCTACAAGGTCAACAACAACAACAAAAATGCAAGCTTTTAAAACTTTGTAGGAACCATCTCATCTAAGATCCAGTCATCTAAAAACACAGCAAGCTGGGCGTGGCATCTTGTTCCTGTACAGTACTTGGGAGATGGGGCAGGGCTCTCAAAGCTCAAGGTTATCCTCAGGTCCAGGCTCAAGTCCAGCCTAGGCAGAGTGAGATCTGTCTCTGCAATAACGAGGCAATATATGAGTTTTAAGAAATACTTGTTAATGGTATGAATCCTGGAAAAACATTAATTACCTCAAGTCAATTTGTCTTGAAGAAAATCAAATACAAGTCTTAAAATGTCCATAGTTCATGTGTGAGTAACAGGATCACTCTTCAACGTTATCTCTTTTAAAAGTACACATGGAGCTGGGCGTGGTGGCGCATGCCTTTAATCCCAGCACTAGGGAAGCAGAGGCAGGTGGATTTCTGAGTTCGAGGCCAGCCTGGTCTACAAAGTGAGTTCCAGGACAGCCAGGGCTATTCAGAGAAACCCTGTCTCCAAAAAGCCAAAAGAAAGAAAAAAGTACACATGGTTGAAAAAAACCCCAGAATGTAAGAAAAGGGTGTCTCTGTCCCAGCGTCCTACCCCACTGCCACTACCCAGAGGTAACCTCTAGTCATAATTTCTAATGTCATTTTTAGAAAAATTTTATGCATATAATCAAATATGTAATCTTTATTTTTAAATAAATGGGATCATATTGTATGTACTA
A_52_P418795_Grk4_5	AGCCGGGGCCCAGCTGTCTTGCGAGTTAACTGGCGGCTGCGGCTGCCGCTGCTGGAGCTGTCGCCGTCGCCGCTGGAGACCGCTCTCGAGTTTGTAAGCTCCTCGGTAGGGTAGGGCGCGGCGAAGGTTGAGTGCTGCCCAGGACCCGGCGCTGAGGAGAGAGTTACGCGCCCTGGGCCTGGGCGATGATGCTGAGAGGAGCTCGAGCTACCGCGCGCCGGCGCCGATAGCGGAAGCCCCTTGCCGGGACAGCAACAGAGCTGGAACCCGTAGCGAGCCTACCCGTGTCCCATCTCCGCGGCGACCGCGACGGCGACAGCGACGGCGACGACGGCAGCGCTCCTGTTGGCAGTTGTGGCGACCCCGGAGGAGGCGGAGGAAGAAGCGACAGAGACGGTCGCTGTCGCGGAGGGCCACCGTCCAGAAGCCGCGTTCCTCAAAGGACAAGGGATGCCCCGAGGCTTCTGCCGCGGGTTTAGGATCTCCTTCCCCGCAGCCTTCCCCGTCTCCATTGCCTCGACTCCGAAAAGTTCGACGTCGGAAACCGCGGCAGCGACGGCGCAGGACAGCGATCATGGAACTCGAGAACTTCGTGGCCAACAATCTGTTGCTGAAGGCCCGTCTAGGATTTAACAAACAGACTGGTCGTAGTAAAAAATGGAGAGAGCTCCTGAAGTTTCCCCCAGTCAGCATGTGCACTGAATTAAGATGGTCCATCGAAAAGGATTTTAGCAGTCTTTGCGACAAACAGCCAATTGGAAGACTTCTTTTTAGACAATTCTGTGATACAAAACCAGATCTAAAAAGGTGCATTGAATTCTTGGATGCAGTGGCAGAGTACGAAGTTACCATTGAAGAGGAACAAAGAGAATTTGGACTAGCCATCTTCAGTAGATTCTTCAAAGAGAAGTCAGAAGTCCCCTTACCAGAGATACCTCCAGATATTGTGAAAGAGTGTAAATGGAATCTGAAGCAGAATTCTCCCTCTCAAAATGTTTTCGAAGAATGTGCTGGAATTGTCTGTAAGTATTTGAGTGAAACACCATTTGAAGAATACCAAGAAAGTACCTACTTTAATCGATTTTTACAATGGAAATGGCTAGAAAGGCGTCCAGTAACAAAGAACACATTCAGACAATATAGAGTTCTAGGAAAAGGCGGATTTGGAGAGGTTTGTGCCTGTCAAGTACGAGCTACAGGAAAAATGTATGCCTGCAAAAAACTAGAAAAAAAAAGAATAAAGAAGAGGAAAGGTGAAGCCATGGCTCTGAATGAAAAAAGAATCTTAGAAAAATTGCATAGTAGATTTGTAGTTAGTTTAGCCTACACTTATGAAACCAAGGATGCTTTGTGTTTGGTGCTAACCATAATGAATGGAGGGGATTTGAAGTACCACATTTACAACCTGGGTGATCCTGGCTTTGAGGAGCCGAGAGCTGTGTTCTATGCTGCAGAGCTGTGCTGTGGCTTGGAAGATTTACAGAGGAAAAGAATTGTATACAGAGACCTAAAGCCAGAGAATATCCTCCTTGATGATCATGGACACATCCGAATTTCAGATCTTGGTCTAGCTATGGAAGTCCCAGAAGGGGAGATGGTACGAGGAAGAGTTGGTACTGTTGGCTACATGGCTCCAGAAATTATCAATCATGAAAAGTATACATTTAGTCCTGACTGGTGGGGACTTGGCTGTTTGATATATGAAATGATTGCGGGACATTCTCCATTCAGAAAATATAAAGAAAAAGTCAACCGGGAGGAATTGGAAAGAAGAGTGAAGAATGAAACTGAGGAGTACTCTGAGAGGTTTTCAGAGGATGCCAAGTCCATCTGCAGCATGTTACTCATCAAAGATCCAAGTAAGAGACTGGGCTGCCAGAGGGATGGAGTCTCTGCTGTAAAGCAGCACCCAATATTCAAGGATATAAACTTCAGCAGGCTGGAAGCAAATATGTTAGATCCACCTTTCATTCCTGATCCTCAGGCCATTTATTGTAGGAACATCTTGGATATTGGGCAGTTCTCTGTGGTGAAAGGAGTCAACCTGGATACCAATGATGAAATCTTCTACGCTGAATTTGCGACAGGGTCTGTCACCATCCCCTGGCAGAATGAGATGATTGAATCTGGATGTTTCAAGGATCTCAATGAAAATGAAGACGATTTGTCATCACTTGAAAAATACAAGATGTGTTCCTCCATTCTCAGACCAAAGAGAAACTTCTTCCGTAGACTCTTCAGAAGAACGGGCTGCCTGAACATTGCCCTCAGTGAGGAGAGGGAGCCAACAGAACACTGACCATTCACTGTGCAGACCACAGAGCAAGACCTTGGTGTTAAGAAGGAATCTATCACATACTCAGTGTCTTGTCCTTTCCATAAATTGTAATAAACTGTCTGTAACACTG
A_52_P478629_Arcn1_9	GTTTCCGGTTGGAGACGTGGCTTGGGGCCGCCATCTTGGCAAGAGGCGAAGCGGCGGAGGCTCCTGTCAGGGGCGGCAGGTCCGGAGCGGCCAGAGCTCCGCGTCTCTGGGCAGCAGCCCGAGTCCCCGCAGAGCCAGAGCGCGGCGCAGCGCGCCCCACCTGCGGCCTCACCATGGTGCTGTTGGCAGCAGCAGTCTGCACGAAAGCGGGAAAGGCTATTGTTTCTCGACAGTTCGTGGAGATGACCCGAACTCGGATTGAAGGCTTATTAGCAGCTTTCCCAAAACTCATGAACACTGGAAAACAACATACTTTTGTTGAAACAGAGAGTGTAAGATATGTGTACCAACCTATGGAGAAACTGTACATGGTATTGATCACTACAAAGAACAGCAATATCTTAGAAGATTTGGAGACTTTAAGGCTCTTCTCAAGGGTGATCCCTGAATATTGCCGAGCCTTAGAGGAAAATGAAATATCTGAGCACTGTTTTGATTTGATTTTTGCTTTTGATGAAATTGTTGCCCTGGGATACCGGGAGAATGTTAACCTGGCACAGATCAGAACCTTTACAGAAATGGACTCTCACGAGGAGAAAGTATTCCGAGCAGTCAGAGAGACTCAAGAACGTGAGGCTAAGGCTGAGATGCGGCGTAAAGCAAAGGAATTACAACAGGCCCGAAGAGATGCAGAGAGACAGGGGAAAAAAGCACCAGGATTTGGCGGATTTGGTAGTTCTGCAGTGTCTGGAGGCAGCACAGCAGCCATGATCACAGAGACTATCATTGAAACTGATAAACCAAAAGTGGCGCCTGCACCAGCCAGACCTTCAGGCCCCAGCAAGGCTTTGAAACTTGGAGCTAAAGGAAAGGAAGTAGATAACTTTGTGGACAAATTGAAATCTGAAGGTGAAACTATTATGTCTTCTAATATGGGAAAACGTACCTCAGAAGCAACCAAAGTGCATGCTCCACCTATTAATATGGAAAGTGTGCACATGAAGATTGAAGAGAAGATCACACTAACCTGTGGGAGAGATGGAGGATTACAGAATATGGAGTTGCATGGCATGATCATGCTTAGGATCTCAGATGACAAATTTGGCCGGATTCGTCTTCATGTAGAAAATGAAGATAAGAAAGGGGTGCAGCTACAGACGCATCCAAATGTGGATAAAAAACTTTTTACTGCAGAGTCTCTCATTGGCTTGAAAAACCCAGAGAAGTCATTTCCAGTCAACAGTGATGTAGGGGTACTAAAGTGGAGACTACAAACAACAGAGGAATCTTTTATTCCGTTGACAATTAATTGCTGGCCTTCGGAAAGTGGAAATGGCTGTGATGTCAACATAGAGTACGAACTACAGGAAGATAATTTAGAGCTCAATGATGTGGTCATCACTATCCCACTCCCATCGGGTGTTGGCGCGCCTGTGATTGGTGAGATCGATGGGGAATATCGACATGACAGTCGGAGAAATACGTTGGAGTGGTGCCTGCCAGTGATTGATGCCAAAAATAAGAGTGGCAGCCTGGAGTTCAGCATTCCTGGGCAGCCTAATGACTTCTTCCCTGTTCAAGTTTCTTTCATCTCCAAAAAGAATTACTGCAACATACAGGTTACCAAAGTGACCCAGGTGGATGGAAACAGCCCCGTCAGGTTTTCCACGGAGACCACTTTCTTAGTGGACAAATACGAAATCCTGTAATACCAAGAAGGGAAAGCTGAAAAGGAAGGATTTCAGATTAATAAAGAAGAAGCCAAAAGTGGCTGAAGAGTTTTCCAAATTTACAAGCCATTGGAGGTCCCCCAACCCCCTTTTCTGATACAGTGCACGTTCTCTGCGCGCAAGGACCCTCAACTCACACCCAGTGTTGCGGTGTCACAGAGACATTTTTGACAAATGACACTGACATAAAGGGAAAGGCTGCTGATTTCTTTGGCCAGCAGGAAGCCAGCTCTCCAGGGAATGGAATGCCCCAGTAAATAGCTCTTCTGCCTTCACCTAAGTCTTCCTTTATTTTAAGCCCTAAATATAGGTATATTTCATACTTTGTTTTAAAAAGTTTTCTCTATGGATTTGAGTCTTTCACACCCCTTTGCTTTCTGTTTTCTTTCAGTACACTTAGTCACACACTGGGGTCATCTGTCTGTTGTACTGTGTTCAGCACTCTGAGAACAAGGTTATCTAACCCATTCTTGACATTAGACAGTACCAGTGAACTGCTTAAGGGATGTAGAGTCTAGAAGTTGAAATACAAGGTTGTCTTGTTTTCTCTCCTGTATCCATCCATTGCTCCATCTCTTTATGAAGTCGTCCTTGTGAGCCCTGCCCTTCCAGTTGCAGGCAGTGTTGTGAATCCCATTTGTGTCAATATTAAAGGTAGCCAGCTGGGAAGCAGCTTTTATGTGTACACACCTTTTCAAGATGCCGAATAAGATGGCTACATCCATTTCCACAGGAAATCATGTCTGCTGCTAATGCTACCCCAACTTACAGTTCCCTACTTGACTTATGGTTCCCTACGTAACTTACAGTTCTCTCCGTGCTGTGGGGCGATTGAGTTGAAGCACGTAGTCCACTCAGATTCCGCGTGTCCACCTCCTCCCTTCCCAGATGCTTTTCCCTTCATCAGTCTTCTTTCCAGCAGAAATGAGTCTAGTGAGTCTGTGCCATTTCTCATTAGCCCTAAATCACTGGAGAGATCCATCTTTACCATTTCAGTGGTAGCATTTTGAGAGGTGTATAGTGAGGGGTTACTCAAATATACCCCATCTAACCTGACATTTACCACCTCCCTCTCTGTCCTTGTTTCTGAAAACCTTTTTTTCTCCTCCTCAGGCTTTTTGGTGTCATCATGTAATAATTGTAGGAGTTCTCAGCTCATTTTGATCTATTACCTTTTCAATAGAGGCTGAATCAGCCAATCCCACCCGCCAAGCACTGAACTGGGCGGGATGGACGATCAGTTGCTGAAGGCTGCAAGCAGTAGCAATGGGAAACAGTAGATGACCTCCATTCTCTCAGGTGGCTGCAGAGCAGAGCAGAGCAGAGATCTCCCTCTGAACACCTGCCTTCCCTGGCAAGAGTATACTATCCATGAAGCAGGGCAGTCCCACAGAAGACTGTGGCTGGGATGGCTTGCCAAAGAAATTTCTAGCCTTTCCCTTTCCCCTAAACTGCATCAGGGAAGAATCCTTATCTCTAGCTTCGTTTTCACATGAGGTTTTCTGAGGAAGGGGACTGGGATAGGAAGTCTGTCATGTAGTAAAGTAGACGAGAAATCTTATTAATCCAGTTGTATTTCAGAGTTTGTCCCTATGATTTTTAAAGTCAAGTTTAATTTCACAAGACTTTTTTTCTGAAATTACTTTTGGGGTAATATTTAAAATGAGAGACATTTTGTAACCCTGTAAAATACATAGGGAATATAACATTCCAATGTACACAACGAAGGCAAATTCTTAATCAAATAAAAGAGTATTATAAAATGAGATGTTTACTGGACTCTAACTTTGAAGTCTGCTGGTGATTCATGATACTGTAATAGGATCTAAAATTAAAGATTAATGATATGTTTTTTTTTTAAAGAAAATAATCTATCCAAGTGTATTCATTGCCTTGTCTCTGATTCCCAGGTATTGTGCCTCTGTTGTGTGTTTGAGTACACACACTCAATCCCGAAAGCAGAGGTTTTTGGTAGAATTAGGCTTCTTGGAGCTTTTGCCAGGTCTGGAGTATTCCAATTTTTAGCAGTTTAGAGTCAGTCAAATGAAGCATTTTTTTAAAGGATATCATTCTGCAGTATCCTGAAGCCTGCCCTTTGTCAGACAGTGATGAGTAAATGAATAGGGATGGGGGATGCTTTAGAAATGTGCTTATCGGGCTGGTGAGATGGCTCAGTGGGTCTTCCGAAGGTCCGAAGTTCAAATCCCAGCAACCACATGGTGGCTCACAACCATCCGTAATGAGATCTGACTCCCTCTTCTGGAGGGTCTGAAGACAGCTACAGTGTACTTACATGTAATAAATAAATAAATAAATAAATCTTTATTAAAAAAAAAAAGAAA
A_52_P514107_Glrx2_1	GTGCTTTATCAGTGTTGAGGTATTTCATTGGGCATTTATGCGGTGCCTGCCCCTTTCCTTAATAGGAAAGCTAAACCAGAAATCGAAGGGACTGCCTTAAGAAAGAATGGGAAACAGCACATCGTCGTTTTGGGGGAAGTCTACAACTACTCCTGTGAACCAGATCCAAGAAACAATTTCTAACAATTGTGTGGTGATCTTCTCAAAAACATCCTGCTCTTACTGTTCCATGGCCAAGAAGATTTTCCATGACATGAATGTCAACTACAAGGCTGTGGAGTTGGATATGCTGGAATATGGCAACCAGTTTCAAGATGCGCTTCACAAGATGACTGGGGAAAGAACCGTTCCCAGGATATTTGTCAATGGACGATTTATTGGAGGCGCAGCGGACACTCACAGGCTTCACAAAGAAGGGAAATTGCTGCCTCTGGTTCATCAGTGTTATTTAAAAAAAAAACAAGAGGAAAGACATTGAATGATGTGGATAGTCGCCATACCAGTAAATGCTAGTTAGTGCAGTCGTACCTTTGACTTGAGGCTGTTTTCAGTGTGTGGATTGCCTTCATAAAGATGATTCAGAATAATGAACAATAAATTGCCCTGGACCCTTCATCTCCCGATTGGCCAGTTTTTGAGCATGAGATGGTATAAAAAAACTAAAGGAGGTGGAGTTACATCAAAAGTAAAGAATGTTTATTAAGAATTTAAGAATCTTACAGCAAAGAGGGAGTACGCACTTAAACTCTTGCTCCCCATGGCATTCAGGAATTAACTTCTCACGTTCACTAGCTGTCAGGGCTGAGGACTGACATGTGGCTTCCTTAAAATTTAATGTGGTACAGATGTGCAGTGGGTTGGGATACCATATCATGACAACCCTTTATGTTCTAGACCACCAAACATACTAAATATGTAGAATTCGATGAAGTTTCTAGTTGGGGCATCAAGCTGCTAATGACTTCATGGTCAGAAAGCAAAAGGTTTCAATAGAGTGAGAGTGGGCTTTTCAAACAGTTCAGAAATGTTATTTAGTTCTGTTGCCAGTTGGACATTCTACCTTTCAGAATGTGTATCAGCTACTGGAATTTTTTTTTTTTTTCCTTTTGGAGACAGGGTCACTCTGTAGCTCAGAATGGCCACAAACGCAAAAGTCAGTCCTCCTACCTGTTTCCAGGCTTGGATTATATGCTGAGCTACCACACCCAGCTTGAGAATGCTTAAGAGAAACAGGAATTAGAGTTTAGACTAACGGTCCTTGTTATAGTCCGAACGTGCCCCACCACAGACATCATGTGTTGGAAACACATGACATAACCTGATATGGTACGCGAGGTGAGGCCTTTACAAAGTACTTAATCCTGAGGGCAGATGGGTCCGTGCTCTATTAGAGTGGTTCTTGATAAAAGGATGAGTTTGTCCCCTTACCTCTCCCGTCTTTGCTCTTCCTCTTCTTCCTCTGCAGTGTCCTGATACAGCAAGGAAATCCTCACTAGATAACCTCACCTTCCCGACCGATGACCTAGAGAAAGTCCATCTCTTCTTCATAAAGTACTCAGTCTCAGGTAGTCTGTCTGAGTCCCACAGATGGAGCGTCCCTAAAATCACTTCTGTTATCTTACTATTCTCTAACTAGGAAGACACTGTTCAAATTGACTTCATTTCAGATAAACTTAGCAAACAGAATTAACCTTTAAGAAGTAATATTTAAAAGAACTGAAAACATTTCCAATGCTTTGCTAGTCTGGTCATGGTTTCCGCCTCTGGTCAAGAATATTTTAAGTGCTTAAGAAATGATGCATTTCCTAGCAGATTCTCAGAGTCACGTTGGAAATGTTATCAAATGCTGAGCCTTTCTCAGGTAGGAAGAACATGGACTTCCCAGAGTGAGTGCTTCAGCTTTCTGGTCAAGATAGACTAGGGACTCATGCAGAGTTTGGAGGGAGACAGTGGCTTGCTGTCAGAGATGTTTCCTACGTGGACTTCAACTGCATTTTGGATAACTTGACATAGAAGTTAAGACAGCTCTCCTGATTTAAGCTGTCATGTTGGTAGGAAAGGAACATGGTGTATTTTTATTCCTTTATTTTACACTATATCATGAGAAATTATATAATTTTACTATGCTCTAAAACTCACATTATGTATGGGAAAGGTGTCACTGTTTCTGTTGTCACTAGTAATCTTATTAGGATGTAAGGTCAAAGGCAGGTTACTTAAATGCACAGCTACACCAACCACGTAATAATATGGCCTTGGCTTTGAGGAGCTTTTTTTGTGGTATTCAGCCTCAGACCCAGGGCTTGAATAGCAGGCAGGTGTGCAGGTGCCACTGACTTATAAAACTTTTTCTTTTTTTTTTTTTTTACATTAGACTTTTTTAATTAGATATTTTCTTTATTTACATTTCAAATGTTATCCCCTTTCCTAGTTTCCCCTCTGAAAATTCCGTATCCCCTCCCATTCCCCCCAACTCACCCACTCCCATTCCTGGCCCTGGCATTCCCCTATACCGGGGCATAGAACCTTCACAGGACCAAGGGCCTCTCCTCCCATTGATGACCAACTAGGCCATCCTCTGCTACATACGAAGCTCGAGCCATGAGTCCCACCATGTGTTTTTTTTGGTTGGTGGTTTAGTCCCTGGGAGCTCTGGGGGTACTGGTTTGTTCATATTTTTGTTCCTTCTATGGGGCTTGCAAACTCCTTCAGCTCCTTGGGTCCTTTCTCTAGCTACTTCATTGGGGACCCTGTGCTCTGTCCAATGGATGGCTATGAGCATCCACTTCTGTATTTGTCAGGCACTGGCAGAGCCTGTCAGGAGACAGCTATATCAGGCTCCTGTCAGCATGCTCTTGTTGGCATCTGCAATAGTGTCGGGTTTGGTGATTGTTAATGGGATGGATCTCCAGGTGGGGCAGTCTCTGGATGGTCATTTGTTCAGTTTCTGCTCCATGCTTTATCTCTGTAACTCCTTCCATGGGTATTTTGTTTTCCCTTCTAAGAAGGATCAAAGTATCCACACTTTGGTGTTCCTTCTTCTTGAGTTTCATGTGTTTTGTGAATTGTATCTTGGGTATTCTGAGCTTCTGGGCTAATATCCACTGGGCTAATATACCACTTAGCTATACAACTAATTCTTAAGAATGTTTTATCAGTTCTTCCTAGGCTTGTGGGAAACAAGAGGATGTGTGGTACATAATTCTTGGTTAGGGTCAGATGTTAAAATAACCCAGCTCTTAAAAAATCCTTATCGTCAGAAGGCTCAAGAATATAGAAGGTAACAGGGTATGTTAATTTTCAATTATAAGTTTATATAAGAAATAAACTCTTAAAGCCGGGCATGGTGGCGCACGCCTTTAATCCCAGCACTTGTGAGGCAGAGGCGGGCGGATTTCTGAGTTTGAGGCCAGCCTGGTCTACAGAGTGAGTTCCAGGACAGCCAGGGCTACACAGAGAAACCCTGTCTCAAAAAAAAAAAAAAAAAAAGAAATAAACTCTTCCAATGATTGCTT
A_52_P593337_Lyrm7_11	GTCAGCGGCGTGGGGAGCCATGGGTCAGCCCGCCAAGGTTTTACAGCTCTTTAAAACACTGCACAGGACCAGACAGCAAGTTTTTAAAAATGATAAGAGAGCATTGGAAGCAGCCAGAGTAAAGATAAATGAAGAATTCAAAAAACATAAAAACGAGACATCTCCAGAGAAAATAAAAGAGGTAGGGAAGCGCCCTTAGGAGAAGCCACACAGAGCAGAGCTGGGCATGGTGGAGTGACTGTGCCTGTCCTTCTAGTACTCGGGAAGTGAAGCTGGAGAATCATGAGTCCAGTGTCAGCCTGGGATACACACTGAGATACTACTGCCTTAAAAAAAGAAGTAAGAAAATACAATTAAGTATCCTTGTGAGGATACTTATGGTATGAAGGTTTGATTTGGTAAAGGAGAAAATACAAATGAGAGAATATCTCTCATATTTAATAGCATTTATACAAGTGAATAAAATATCAGGTAAAAATACTTTTTGTTTGTATTGTTTTTTTTGAGGCAGGGTCTCACTCTGTAGCTCTAGCTGTTCTAGAACACTATGTGGACAAGGCTGACCTCAAACTCACAGGGATTGCCAGCCTCTGCCTCCAGAGTGCTGGGACCAAAGGTGTATGCCACCACACATTTAAAAACATATAACAGAAAAGTCCTAAACCTGTTTTTGAACAAAACATGGGATGACTAATAAAAATGAAGAGCGTCTGAACTGCTGGGCTTTCTACAATGCTTGATACAGCTGCACAGCGAAAAGCTGCCTTACGAGAAAGGGACCTGTAGAACTGTGGTTTTCAAGACCAGTGCAGCCTTACGGAAGCACTCTTAACCTTAAGGGTTACTCTGTCTGATTGTTTTTGTTGTTGTTGTTGTTTTTTGTTTTGTTTTGTTTTTCTGTTTGATTTTCTTAACAGATGATGAAACTAGGTTCTGATGTGGAATTATTGCTCAGAACAGCTGTTATTCAAGGAATTCACACAGACCATGACACACTGCAACTGGTCCCCAGGAAAGATCTTCTCACAGAAAATGTGCCGTACTGTGATGCGCCAACCCAGAAGCAGTAAAGCTTCCAGGATAAACCCATCTCTGCTCCTTCCCACTTTAAATACATACCTGGCAACGGTCCTGGACATGCACATGTTTCTCTCTGAAGCGCACGTTGCAAATGAGCGACAGGCTGAGGGCTACAGAGGAGATAGACATGCCTTTCACTGACATGGGCAACTGAAGGCCTGGGGAGGCAGGACGCTCCTCTCTTTCCCTTTGGTAGGTCTTTTGGTCTTCCAAAGCTGTTTGCCAATGAAGCACCTTACCAAATTGGTGACTTTTCATCTCATGGGACATACATAGCTAAATATAAAATGCTACATTAAATTGATGTTTAATCCCCAAAATATTAAGTTGGTAAAAAATTAACATTTTTCTTCCAGCTCTCGTCTAAAAGCAGCCATTGTTTCCCAAAGTCCCGTGGTTATTTTTGCGGCTAACAAATAATTATGTAGTGTATTTCTCTGCATTCTTACAAAGACAACGTTCCCCTTTTTGTTTTGTATGTATGGGTGTTTTGCCTGCTTAAATGTCTATGCACCAGGTGTGTATGCAGTGCCGTGCCTGCAGAGGTCAGGAGAGGGAATTGGATCCCCTGGGACTGGAGTTATAGATGGTCATGAGTTTCCTAGAAGAACAGCCAGTGCTCCAAAGCACTGAGCCATCTCTCTAGCCCCATGTAAAGACATTAGATAGATGAAATATCAAAGTCACTCTGGGTCACTGTAGTGGCCCTCTGTCAGATGGCTTGTGGTCTTTGTAGACTGCTGTGAAATGCTATAGATCTCTCTCTCTCTCTCTCCCTTTCTCCCTCCCTCCCCCCTCCCCACCTCTCTTTTGAGATAGGGTCTCCCTGTGCAGTCCTAGCCTTGAACTCTAAGATCCACTTGCCTCTGCCTCCCCAGTGCTTTACATAATTTGATCTCTAGTGTTCCAAATAAATAATAGTAATAATAACAATTGGATTTTATCAAAGTTAAAAACATTTACATAACGATTAGTGAACAATTATAGATGAAATATCTGTCATATATATGATGATTCTATAAAACATATGTTACCAGGTATGAAAAAAGAGTTATCAGACTATATAAAGGACTTCAAATATTCGAAAGCAAGCAGGGGCTGAGATGGCTCAGAGGTTAAGAACTCCTGCTGCTAGGACCTGAGTTCAGTTCCCAGCACCCTTTCAGGTAACTCGAAGCTGTCACTCCATTTCCAGGGGATCCTGTGCACTCTACTGGCCTCTAAGGGCACTGCATTTACATGTATAGACTCAAACCAACAGTGACACACAGATGCATAATAAAGGAATCGTAAAACAAGCAACTCAACT
A_52_P627085_Fam175a_5	GTCATGCTCCGCGATAGTGGCTGTGGCGGCAGCGACCGAGGCGGCAGTATGGAGGGCGAGAGCACGTTGGGGGTGCTGTCTGGCTTCGTGCTCGGCGCGCTCACTTTCCATCATCTCAACACAGACTCAGACACGGAAGGTTTTCTCCTCGGTGAAATGAAAGGTGAAGCCAAGAATAGCATTACTGATTCACAGATGGACAACGTTAAAGTTGTTTATACAATTGACATTCAGAAATATATCCCATGCTACCGGCTTTTTAGCTTTTATAATTCTTTAGGTGAAGTAAACGAACATGCACTGAAGAAGGTTCTTTCAAATGTCAGAAAGACTGTGGTGGGTTGGTATAAATTCCGTCGTCACTCGGATCAGATCATGACATTTAGAGAGCAGTTACTCCACAGAAACTTACAGACACATCTTTCAAGCCCTGAGCTGGTTTTCCTGTTGTTAACACCGAGTATAACAACAGAAAGCTGCTCCACTCACTGCCTGGAACACGCCTTATATAAACCTCAAAGGGGGCTTTTTCATAGGGTACCATTGGTGGTTACCAATCTGGGAATGTCTGATCAACTGGGTTATAAAACAGAACCTGCTTCCTGTACGTCCACTGTCTTTAGTAGAGCTGTGAGGACACACAGTTCTCAGTTCTTTAATGAAGATGGATCATTAAAGGAAGTCCATAAGATAAATGAAATGTATGCTGCTGTACAAGAAGAGTTAAAGAGTATATGCCAAAAAGTTGAACAAAGTGAACGAGAAGTAGAGAAACTATTGATGGATGTAAACCAATTAAAAGAAGTTAGAAGAACCCAGCAAGCACGGGCTACAGGAGCAGGAGAGAAGAATGTCCAGAGAAACCCACAGGAGAACATCCTTCTTTGTCAAGCTTTGCGAACATTTTTTCCAGAGTCTGAAGTTCTTCATTCTTGCGTTATTTCTTTGAAAAATAGACACATTTCTCCCAGTGGGTGTAACGTTAACCACCATGTTGATGTAGTGGATCAGCTGACCTTAATGGTAGAGTATGTGTACAGCCCTGAAGCTAGTCCAGTGCCCACAGCCCAGCTACGTAAACGGAAGGCTCTAGACACACACGACCAGGGGTCTGTGAAGAGACCACGGCTGCTGGAGACAGAAAGCAGACCTTCTGTGGCAGCGTCCCGCAGCAGGCACCAAGACAAGGCTTCCTCAAGCAGCCTAGATATAGACATAGAGATGGGGAGCCCAGAAGATGATGCTGACTATCCTCGCTCTCCCACATTTTAATTTTTTTTAGACGACATTTCTTACTAGACTGAGGTTTCGGGCACTTGTTTTATTTTTACTCTTTGCCTTCTGGATTAATACACAGAAAAGTTTGTTTTTACTCTATTCACCTGTTTGTAATACATGGATATTTTTACTGTTCAACTGCTTATAATATATAGGTAAGTTAATATTTTATACAGTATCTTAATTCTTACTTATATCTCACATTGTAAATGCTTTGTAAATGTGTACATATGTAGATGCATAGCTATAAATACATATATAAGCTTGTGGTTTGGGAACTGTGAATGGTAGGCAACTTCTCTACCACTGAGCTCCAGTCCAAAGGTGTTTGGTTTTGGTTTTGTTTGTTTGTTTGTTTGTTTGTTTGTTTGTTTGTTTGTTTGTTTGTTTTGTGGGTTGAGGGGTGCATTGGGATAGGGTCTCTCTGTGTAGCTCTGGGTGTTCTAAATCTCACAAATATCCACCTCCCTCTGCCTCCTGTGCTGAGATTAAAGGTGTGTGCCAATAAGATGATTTTATTTCAAAGCCACAAACCTTTCCGCTCCTCCCACCCCCAAATTGTCGAGGGAAAGACTTAAATAGATACATTCTTTTCAACTAGAATATTCTTCAAGTTGGGAAAAGAGAAACTAGCCTTTTTTCACAACCTGGAAAGAAGCACAGATGTTCGTAAGCCCAGGCGGGCCTCAGACTTGGTTCAGCTGGCACGGGTATCTCCTATCAAGACTGATGACCTGAGTTGGATTTTTGAAACTCCCACAGTGAAGGAAAGAACCAACTCTCACAACCTTTCCTGACTTCATATATTGACCATGGCATATACATGAAACCCCCATAAATAAATGTAGTGAAAAATGTAAA
A_52_P628117_Abcc5_16	ACTAGAGAGACTGTGGCAAGAAGAGCTGAATGAAGTTGGGCCAGACGCTGCCTCCCTGCGAAGGGTTGTGTGGATCTTTTGCCGCACCAGGCTCATCCTGTCCATCGTGTGCCTGATGATCACGCAGTTGGCTGGCTTCAGTGGACCAAATTTTCAGGATGGCTGTATTCTGCGGTCAGAATGAGAGAGTCAAGCTGGGCAGAATCTCTCGCCAAGAGCTCAGCTTTGGGATTCCCTCCTCGGTGAAAGCTGCCATCCTGATGCATTGTACTCCAGACTCTGGAAGCAGATATGGCTCTGCCATGCATTTCCTCTACTGTGTATAGTTGCAAGTGGGAGGCCAGCCCATCTGTGTGATGGCTATCCCCGTTCGGCTCTGTATGTTCCCACCAAATGTTCCTGATGCCCCTGCTAATGTACAGTGTTTGTGAGATGCTCTTTGAACATGGTATCTTTAAATATATATTTCATTTTCAATAAAAGTACACTGCTTCCC
A_52_P629037_Gm6987_X	ATGTCTCTAGTGATCCCTGGGAAGTTCCAGCACATTTTGCAAGTACTCAACACCGACATCGATGGGCGGTGGAAAATAGCCACTGCCATCATTAAGGGCGTGGGGCGGAGCTATGCTCATGTCGTGTTGAGGAAAACAGACATTGGAGAACTCACGGAGGATGGAGTGGAGCATTTGATCACCATTATGCAGAACCCACGACAGTACAGGATCCCAGGCACTGGTTCTTGAACAGACAGAAGGATGGGAAGTACAGCCAGGTTCTGGTCAATGGTCTAGACAATAAGCTGCGTGAGGACCCGGAGCGGTTGAAGAAAATTCGAGCCCATAGTGGGCTGCTCCACCTTTGGGGCCTTCGTATCCACGGTCAGCACACCAAGACCACTGGCCACGGGGGCCGTACTGTGGGTGTATTCAAGAAGAAATGA
A_52_P654965_Eif3j1_2	GGGCGCCCAGTCAGCCACTGTCCCAGCCTGCCCTGCGCGGGCCAACGAGAGCCAGCCCAGTGACTCACCTCTGCCGCGCTAACTCTTCGCAGCTCTTCCCATCGCACACGCTCACCCCCGGTTCGAGATGGCGGCGGCGGCGGCGGCGGCAGCGGCGGCGGGGGACTCAGACTCTTGGGACGCGGACACGTTCTCTATGGAGGACCCGGTGCGGAAGGTCGCGGGCGGCGGCACGGCCGGCGGGGACCGCTGGGAAGGCGAGGACGAGGACGAGGACGTGAAGGATAACTGGGATGATGATGATGATGAAAATAAAGAGGAAGCAGAAGTCAAACCAGAAGTAAAAATTTCAGAGAAGAAAAAAATAGCAGAAAAGATAAAAGAGAAAGAACGGCAGCAGAAGAAAAGGCAAGAAGAAATTAAAAAGAGGTTAGAAGAACCTGAAGAATCTAAAGTACTAACACCTGAAGAGCAATTAGCAGATAAACTCCGGCTAAAGAAATTACAGGAAGAGTCAGACCTTGAATTAGCAAAAGAAACTTTTGGTGTTAATAATACCGTTTATGGAATAGATGCTATGAACCCATCTTCAAGAGATGACTTCACAGAGTTTGGAAAGTTACTAAAAGATAAAATTACACAATATGAAAAATCACTATATTATGCCAGTTTTTTGGAAGCCTTAGTTCGGGATGTCTGTATTTCATTGGAAATTGATGACTTGAAAAAGATTACCAACTCATTGACTGTGCTCTGCAGTGAAAAACAGAAGCAAGAAAAGCAAAGCAAAGCCAAAAAGAAGAAGAAAGGCGTGGTTCCTGGAGGGGGATTAAAGGCCACCATGAAAGACGACCTGGCAGATTATGGTGGATATGAAGGAGGCTATGTACAAGACTATGAAGACTTCATGTGACACTTTACCTTCTGCTGTCTTCTTTCTTTGCCCACAATCCCTTCAACATGTAGCACAACCTCCTTTCCTTTCAGTTCTGCCAAATGCTACAATCAGAAGTGCAGTATCTTTGTGCTGGTTACTTAACCCCTTGACACTCAGGTGCTAATGTGCAAATGAGGGAACTTGGATCTTGTTGCCAAGGGGTTAAAATTGGGAACCTCAGTTGCTACTAAATCATAGTTTAAAAACAAAACAAACCTAATAATGTTGTCATTGTTGCTATCCGATTCCATAGCAGCAGTCACTAAATTGGAAACAAAGGTTGCAACATGACAAAAAAAGTGTAGTATTTACCAGCACCATTCAGTAATACAGCCTTAACCGTACCTCCTTGAACTACTTCATAACTTGTCGAGAAAAGCAGTTTGCAGCAAGGGCATGTGGGATGCACCTAGTATTAAAATTGCTTTGTCTTAAAATTGAGGTGAGGATATTAAAAACGTGTGAAGAAGACTGCTTATCTCAGAGTGAAGATAACTGTGGCTGAAAAGTACTAGTTTGATACTTAAGATTTTAATGACCAAAACCCTCCGACTTGGAAGCTGAAGAAGGTAAACTTCTCCATTATTACAGTGCAAGTGGTGGACTCTCCAGTGCATTGCCTGTCTAGTTATTTATCAGCCTGTTTCTATTGATGGAGGACTTCATATGTGGGAGGGAACACTGTTTCTGTTTGCCTGATTCAAGTGTCTGAGAAACAAATGTTCTAGGCTGCAGTGGGAAAACTTTGAACAGGGTTTTGGCGTTTCCTTTTCTTTATAAAACGTGCTCAGCAAACTGCACCAGTTACCTACAGTTTGGTAAATTGTTATGTTAACAATTATGACATCTGCAGTGTTTTATAAAGCAACTAATTTAATAAAATCACTATTGTGAGGACTTAAATTTTGTGTTATATCCCAAGAGATAGTTGAGAGTACAGAATGCCACTCATGGGTGGGGGTCTCTACTCACTAAAGCTAATCAATGCTTGATGTAGTCACAGCTTTGAATGTTTGTGTCTTCAACAGTTACAGAGCCTTCCTACTCTTAATTATTTTGTTGTTTAGATGCTAAGGCTCAATTAAGTACCTAGGACTATTTATTTGTAGTAATGGAGCCTGTTACTAAGTTTATTGCTGTAAGCATAAATTGGATTACATCTTAAATAATTTACCCAAACTTGTGTACCCCTCACCCCAGGTTTTCACAATCAGAACAAAAAATGTTTTTGATTTCTCTTCCATAGGCAATAGGAATCTCAAAGCTCTGTAGACTACTAAGTGGAGAACAGGACCATCTAAATGACATGAATTAGTAGGAGGTGTGACTACACAGCAATAACTCCAGTAAATACTGTTGAAGGCAGACAAGGGCTAAGATTTCCTCAGCAGTAATAATGACACTGAAATAAAAACTATTTTATTATAGAAAGTTCAGTTTCTAACTCATGAAAATGTATCACGTGTTCCTTAACTGTGTAAATAAGATTAAATTGCTTTGAAACTGGAACCTGCAGGTACAGGCGTTCTTTAACCACTATTGTTTCTCTGATGTAGAAGCCACTCTAACAAAACACTTCTGATCTCAATACTAATTTTTCCTCCGTTCCCTACAGCCACAAACGACTAGTGCAGTATGGTATATTTCTGGGCTTTTCAACTCAAATGGGGGTAAAGATCTCCAAATACTTTATTAGGATTGAACATCCCTTAGAGCTGTATAGGTACAAACAAGCAATCAGGCGCCTTTCCAATCTTCTAACCTGCGAGCATATCTTTAAGGCAGCATCCCGTCTGAGGGTCCTTCAGAAGCATATTTACAATTTCAAAAAATTTGTGTTCATATGCCAACTTGTAATACAGGTAGATATCTTCACAATATGAAAGTAACTTCTTCAGGTTTTCTGTGACCCTGTCGGTAGGCTGGTGTTGTTTATATCTACACAAAAGATGTATAAGTACAGGTTAAATACTGTATTGTCAATGAGAGGGATCAACTCCACCACCACTATCTGCAGAGGTTGGGATTTTGTAGCTTAGGAAATTGTCAAACTAGTATTGGGTCTTGATGAATTAATTTCATTAAAGATAAATACGTGTACCCACATACTAAATGTAGTACTACTGTAAAAGGCACTTTTGCTAGGGTTTTTGGCTCATAAGCAACATTTTTTTTTTTAAACCACCCTGACTGTCCTGGGATACACTAGCACTGACTGAGGCAACTGCTGGGATTGCCGTCAAGTTTAAATACTTACTTTTTGGAAATGTCTTCAAATATATTGGGTCTTAGTAACTTCTGCTGCTTAAATTCTTCCAAATAACTAAAGTCTCCTTTAAGAATCACTTGTTGGTAGAGTACTTCAGCCCAGTCAGGAACAAAGTCATAGGCCTCAGCTACAATAGAAGCCTGCAAAGGATGGGCATGGTGGGAGGGGCCGTTAGAGCCTGGGCTGTGGTGACTGTCAGAGACAGTTCTACACACAGTGAGTTATGATGAACATAGTGCTAAATGCTCTGTCTTGGGTCGTTTAAAGTCTTATTGATTGGCATTTCCCTCCCATAAAACTCATGCAGTAACTTGTTTTTAGTCTTCCTTACAATGGACAGCAAAACTGCTGAGATGTGAATTATTTCCATAACTCAACTGTGTGAGGAGCAGGGAGAAAAGCTGGTGCTGGGACATTAGTACTTTTTATTTTTTGTTCTTCAAGATGGGGTTTCTCTGTGTAAGAGCCTTGCTTCTTTGGAACTTACATTGTGGACCAGGCTGGCTTTAAACTCAGAGAGCTCTGTCTGCCACTGCTTCTGCCTCCTTAGTACTGGGAACTGAAGAAGTGTGCCACTATGCCTGGCCAGTCCCTTTTATTTTAAAGGCTAGAACTGATCTCTGGGAAGACCATTCCAAGAACACAATCTGGAAAGACTTAAGAGGATAGGCAAAGGATACCTGACCCATAACTGACAAACATCAAAATTCTCCATCCTTTGCCCAAATCATGTGTTAGAGATGTATAACAATCAGTAGTGGCTGGGAGTGTGCCTTAAGTAGTGCATTTGTGAAGACCTCAGTTTGGCCTGAATCACTAAAAGCACACACATCCATCTCACATTGCCTCCGCATGGTACTAATAGCTAAATTGGGAGAACTAGCCCTGAAAGGTCAGACTCAGCCCCTGGGGCCAAGAGTGAAACACCACAGGATGAGCAGGCATGCTGGCAGTACTTGCCCGAGTATTCTTACCTGGTAGAACCGAGGTAGGGTCATGATACAGTCCATTAGCTTCTGATGGCCCAAGTTGATAAGCATTGTATTCTGGCCACTGTTGAGAAAGTGAATCTGTAGTGTTATCAACTTGGTGAGCCGGTTACAGTGCAGGGCCTGTCGAACACAGGAGTCCTGAGGGACAAGGGTGGAGGAGACACAGGAAGGGAGAACTTTATTGTGACCGTCCCTTCTGTTCTCTGACCTTTGCTTAATTCATTATACACTCCCTCTTCGCTGGAAGAGCCCAAGCCAAAGTAATTCCTAGTACTGCCAAGGCTGGAGGCCAGGTTAGAATAACACTGGTTACCTTGGCGTAACTCTCTGCTGCATCCAACATCAGAGTCAGGGCTTTAAGCAGGAGCTGTTTTAGTTGGGCTCCATCCTTGAGGCTTTCCTCTGTAGAATAAAGGACAGTTGTTAGAAAGCTCAGTGGCTCAGATCCACTCAGTGATGGCAGGCTAGATGGGAAAAACATCCTAGGTATATTCACAAGCAGGTGTGTTCACTCGGGTGAAGGCTGGTGAGAAATATATGCCCTAATAGAATGTAACTCCTAGGTTTGGTGGATGACACCTTAGCATGTTCAGTCCTAAGGTTCAAATGTTTCTGTGAACTGTCATCTTCTGCCACCTGGACTGCTCCCCAGAGCTCCTAAGACTCCTAAGACTGCACTTACCCCAGGGCTGAGACTCAATCAGCTTCAGTTGGATGCAGGCTGCTGCCTCGTGATTCTCTCCTATCTCCCGGCACATACTGAAGCACAGGGCAATCATATTGTGCTTTTCGCTGTCTCCAGGGCGGCAACGTTTGATGTAGTCTAGTAGGGCTGTCTTCAGGGTGCCGGTCTGCCCAGAAAAAAGGGTATATCTAAGGTCTCAGCCAGGGACCACAGGAGAGAATCAACTGAGTCCATTGGTTTTATAAAGTGTTTAAAATACCCAATGAAAGGTAAATGAATAGAATGGAAATGACAATAAAATCTTAAGCTGTCTTGAAAACAAGGAAACAGGCGTGTCCTCATTGTTGGGGAGCATACACAGTCACCTGACCAAGAAAGAATCCTGTAAGAGCACATACTTATCTAAAGGCTGTTTGCTAGGACTGTCCTAAAGATGTGCAGTGTGAAGCTGAATGTAACACACTCAATAGCATTAATTAAAAGCAGCCTGGATGCCCCAAATAAAGGCTAAGAACATCTTGTAGCCGTTA
A_52_P654965_Eif3j2_18	GCTAACTCTTCGCAGCTCTTCCCATCACACACGCTCACCCCCGGTTCGAGATGGCGGCGGCGGCGGCGGCGGCGGCGGCAGCGGCGGCGGGGGACTCAGACTCTTGGGACGCGGACACGTTCTCTATGGAGGACCCGGTGCGGAAGGTCGCGGGCGGCGGCACGGCCGGCGGGGACCGCTGGGAAGGCGAGGACGAGGACGAGGACGTGAAGGATAACTGGGATGATGATGATGATGAAAATAAAGAGGAAGCAGAAGTCAAACCAGAAGTAAAAATTTCAGAGAAGAAAAAAATAGCAGAAAAGATAAAAGAGAAAGAACGGCAGCAGAAGAAAAGGCAAGAAGAAATTAAAAAGAGGTTAGAAGAACCTGAAGAATCTAAAGTACTAACACCTGAAGAGCAATTAGCAGATAAACTCCGGCTAAAGAAATTACAGGAAGAGTCAGACCTTGAATTAGCAAAAGAAACTTTTGGTGTTAATAATACCGTTTATGGAATAGATGCTATGAACCCATCTTCAAGAGATGACTTCACAGAGTTTGGAAAGTTACTAAAAGATAAAATTACACAATATGAAAAATCACTATATTATGCCAGTTTTTTGGAAGCCTTAGTTCGGGATGTCTGTATTTCATTGGAAATTGATGACTTGAAAAAGATTACCAACTCATTGACTGTGCTCTGCAGTGAAAAACAGAAGCAAGAAAAGCAAAGCAAAGCCAAAAAGAAGAAGAAAGGCGTGGTTCCTGGAGGGGGATTAAAGGCCACCATGAAAGACGACCTGGCAGATTATGGTGGATATGAAGGAGGCTATGTACAAGACTATGAAGACTTCATGTGACACTTTACCTTCTGCTGTCTTCTTTCTTTGCCCACAATCCCTTCAACATGTAGCACAACCTCCTTTCCTTTCAGTTCTGCCAAATGCTACAATCAGAAGTGCAGTATCTTTGTGCTGGTTACTTAACCCCTTGACACTCAGGTGCTAATGTGCAAATGAGGGAACTTGGATCTTGTTGCCAAGGGGTTAAAATTGGGAACCTCAGTTGCTACTAAATCATAGTTTAAAAACAAAACAAACCTAATAATGTTGTCATTGTTGCTATCCGATTCCATAGCAGCAGTCACTAAATTGGAAACAAAGGTTGCAACATGACAAAAAAAAAAAGTGTAGTATTTACCAGCACCATTCAGTAATACAGCCTTAACCGTACCTCCTTGAACTACTTCATAACTTGTCGAGAAAAGCAGTTTGCAGCAAGGGCATGTGGGATGCACCTAGTATTAAAATTGCTTTGTCTTAAAATTGAGGTGAGGATATTAAAAACGTGTGAAGAAGACTGCTTATCTCAGAGTGAAGATAACTGTGGCTGAAAAGTACTAGTTTGATACTTAAGATTTTAATGACCAAAACCCTCCGACTTGGAAGCTGAAGAAGGTAAACTTCTCCATTATTACAGTGCAAGTGGTGGACTCTCCAGTGCATTGCCTGTCTAGTTATTTATCAGCCTGTTTCTATTGATGGAGGACTTCATATGGGGGAGGGAACTCTGTTTCTGTTTGCCTGATTCAAGTGTCTGAGAAACAAATGTTCTAGGCTGCAGTGGGAAAACTTTGAACAGGGTTTTGGCGTTTCCTTTTCTTTATAAAACGTGCTCAGCAAACTGCACCAGTTACCTACAGTTTGGTAAATTGTTATGTTAACAATTATGACATCTGCAGTGTTTTATAAAGCAACTAATTTAATAAAATCACTATTGTGAGGACTTAAATTTTGTGTTATATCCCAAGAGATAGTTGAGAGTACAGAATGCCACTCATGGGTGGGGGTCTCTACTCACTAAAGCTAATCAATGCTTGATGTAGTCACAGCTTTGAATGTTTGTGTCTTCAACAGTTACAGAGCCTTCCTACTCTTAATTATTTTGTTGTTTAGATGCTAAGGCTCAATTAAGTACCTAGGACTATTTATTTGTAGTAATGGAGCCTGTTACTAAGTTTATTGCTGTAAGCATAAATTGGATTACATCTTAAATAATTTACCCAAACTTGTGTACCCCTCACCCCAGGTTTTCACAATCAGAACAAAAAATGTTTTTGATTTCTCTTCCATAGGCAATAGGAATCTCAAAGCTCTGTAGACTACTAAGTGGAGAACAGGACCATCTAAATGACATGAATTAGTAGGAGGTGTGACTACACAGCAATAACTCCAGTAAATACTGTTGAAGGTAGACAAGGGCTAAGATTTCCTCAGCAGTAATAATGACACTGAAATAAAAACTATTTTATTATAGAAAGTTCAGTTTCTAACTCATGAAAATGTATCACGTGTTCCTTAACTGTGTAAATAAGATTAAATTGCTTTGAAACTGGAA
A_52_P694988_Zfp933_4	GCTCTCCACCTTGATTTCAGGAGGAAGAAGGGGAAGTTAGTAGTGGGTGGTCTGAGGGACGCTCAGGCAAGGTCCTAAGTCTCGACATGGATGCAGTGAGCTATGATGATGTGCATGTGAACTTCACTCAGGAAGAATGGGTTTTGTTGGATCCTTCCCAGAAGAGTCTCTACAAAGATGTGATGCTGGAGACCTACAGGAACCTCAGTGCCATAGGCTACAATTGGGAAGCCCATCCTACTGAAGAACATTGTCAAAGCTCTAGAAGACGTGGAAGGCATGAAAGAAGTCCCACTGGAGAGGAGCCTTATGAATGTAATAAAAGTGGTAAAGCCTTTGCATATCACCATTATCCTCAGTGGCATGAAAGAATTCATACTGGAGAGAAACCCTATGAAGTTATTCAGTATGGTGAAGACTTTGTATATCACAGTAGTCTCCAAATATATAAAAGAATAGCTATTGGAGAGAAACCTTATGAATGTAATCAGTGTGGGAAAGCATTTACATATCATAGTCAACTTCGAAGACATAAAAGAACACATACTGGGGAGAAACCCTACAAATGCAATCAATGTGATAAAGCCTTTTCACAAAATGGTCATCTCATAATACATAAAAGAACACATACTGGAGAGAAACCTTATGAATGCAATCAGTGTGGGAAAGCCTTTACAGATCAAAGTCAACTTCGAATACATAAACGAGCACATACTGGAGAGAAGCCCTACAAATGCAATCAATGTGATAAAGCTTTTTTGCAAAACATTAATCTCAGAATACATAAACGAGCACATACCGGGGAGAAACCCTACAAATGCAATCAATGTGATAAAGCCTTTGCGCAAAATGGTCATCTCATAATACACAAAAGAACACATACCGGAGAGAAACCCTATGAATGTAATCAGTGTGGGAAAGCGTTTGCAGATCAAAGTCAACTTCGAATACATAGAAGAATACATACTGGAGAGAAGCCCTACAAATGCAACCAGTGTGATAAAGCCTTTGCACAGCATAGTAATCTCCGAATACATAAAAGGACACATACTGGAGAGAAACCCTATGAATGTAATCAATGTGATAAAGCGTTTTTACAAAACATTAATCTTAAGATACATAAAAGAGCACATACTGGCGAGAAATCTTATGAATGTAGTCAGTGTGGAAAAGCCTTTGCACGTTACTATCATCTTCAATGTCATGAACGAATTCATACTGAAGAGAAACCTTACAAATGTAATCAATGTGATAAAGTCTTTTCTCAATCACATAGTCTCCAAATACACAAAAGGACACATACTGGAGAGAAACCTTATGTATGTAATCAATGTGGTAAAGCCTTTGCAGATAATAGTCACCTTCGAAGACATAAAAGAACGCATACTGGAGAGAAACCCTATGAATGTAATCAGTGTGGTTCAGCCTTTTCACAAAACAGCTATCTCAGAATACACAAAAGAACGCACACTGGAGAGAAACACTTTGAATAAGCAAAGCAATATGGTAAAGCCTTTGCATATAGCAGTAGCCTTAGAAATCATGAGAAAAATCAGCCTGCAGAGAAACCCCACAAATGTAGTGAGTGTGGTAAAGTTTTGTTCTTCATTGTATCTTTATACAAGAGGAAAATCTGCAGTGTGTGATCAGTCTGCTAAAGACTGCAGATCCCAGTAGTCGTTGAGGTTCTGAAAGAACTACGGAAGGAAGTCTATGACTAGAAGGGGTTTGGTGTGATCTTTAGCCAACACACATTCAGTTACACAGCATTGTTTATTCTAGAGACAAAAGTGTAACAATGTGTCAACAATATCTTCAAGCATTGTGATGTCACTATTTTGGTTGCACTTTTTTTTCCCACTCATTTTTGCACGTTGAACCATTTCTGCATCTCTGGGATGAAGCCAAGTTGAACATCATATGTGATACTTTTGGTCTTTTCTTTGAATTTGCAAGTATCTTACCATTTTTACATCTGTGCTCATGTGGGAAATTGATCTATAATACTCTTTTTTTTTTTTTTTCCCCTTTGAGTCTTTGTGTGCTTTGGGTATCAGAGTAACTGTGGCTTCATATAATGAATTGGGTAATGTTCCCTTTTTCTATTTTTAGAATTTTGTAAAGAATATTTTCCTCGCCGGGCGTGGTGGCGCACACCTTTAATCCCAGCACTCGGGAGGCAGAGGCAGGGGGATTTCTGAGTTCAAGGCCAGCCTGGTCTACAAAGTGAATGCCAGGACAGCCAGGGCTACACAGAGAAACCCTGTCTTGAAAAACCAAAAAAACAAACAAACAAAAGAATATTTTCCTCCTGAAGGGGCAAATCTAGACGCCAAGATTTTGGTGAAGTTAGTTACCTCTGCTCCTGTGTGTACCAAACCTTCAGTTGCAGTGCCATCTATTTGTATTTCCAGCTTTTGTTTTTCATCATTTCTAGCAGTTGGCGAAAATACCTGTTTTCTGATCTCTCCTGAATTTGTTCACTTATCTACAGAAGTGACTCTGACCTTGAGCACATGCGGGCTAGTGTTGTTTTTTAACAACAGGCATTGCATTAACTTGTTTAATTGTTATGGGTGAGTTTCTTTGAGACCAACAGGATATGATTGAACTGAATTTGATTCTGGGCCCCATAGGGTGTTTCTGAAGGCAGAGCTTTACCTTGCCTATCACTTTTTGATCTGCATTCATTAGTTCAGTGCTGACCTTTGCCACACCTTTTTCGTACTCTAGAAGGCTGGGGCCTTCCTTTTGGATTATCTGTGGGGGAAAAAAATCCTTTCTTGGAATGCCTGGCCTACAATCCCTTGTCAGGCGTCCAGGGTACCACACTGAGAACAGCTGGCATTTGGATGGTTCCTGAACTTTGGGAAATGACTTTTCCTATCAGTGTGGCATCATAAACTTGAGATCCAGCATCACCCATATTTCTAATCCATCCCTCTGTTGGTGCTGAGCTTGCCTGTGAAGGTCTAATCAATGTTTTGCGTTCTGAATTAGCATGTTCAAAAGCCAAATTTTACAATTAGCATTTTTCTGACTCCTAAATCTGATACTATTCCATTTACAGCTGAAGTAAATTTTTGCAAAACATCAGAGAAGGCTTCTTTTGGGCTGTGTATAATTTTAGTAAACGACTCAAACCCCTTTCCTGAACCTTGAACCGCATCACAAGCATTTAAAGCTGCCAAATAACATAGTGCCATGATGTGATTATGAAAATCAGGCTGCCTGTGTAACTCAGCCTAGTAACCTTCACCTCACAACTGATCTTGGGAAATATCCATCCCCCTAGCCTGATTGCATTGTGCTATGGCCCTAGCTTCCTCTTTTAAATTTTTATTTATTTATTTAATTTTTTTACATTTTAAAATTTTTATTTATGAGTGCACACCAGAAGAGGGCATCAGATCCCATCACAGATGGTTGTGAGCCACCATGTGGTTGCTGGGAATTGAACTCAGGACCTCTGGAAGAGCGTCTATTGCTCTTAACCACTGAGCCATCTCTCCAGTACCTGTCCCCCAAGCCCCCCAGCTTCCTCTTTTCACCACGTTTGCCAGGATGATCTATTCTCCTTGCAAAGATACAAAAGATTAGGAACAATTATATTGTAGGGTGTTATTACACCAGAGGGTATTACAACCCCAAAGCAGAAGGAGAGAGCAAGATTAAGAGGAGGAGGAAGGACAGTAGAGTAGAACTTAGAAATTAAAAGGGAACTTTGAAATTATGAGAGTAATACACAAAGTGCAGAGAGGAGGGAAAAAGAATCCATATAGAGAGTAGAGAGAGCAGGCAGGCTTCTCCTTATTATGGGTGGGAACAGGTTGGTTTGTTTGTTTGATTGATTTTCGAGACAGGGTTTCTCTGTGCAGCTCTGGCTGTCCTGAAACTCACTCTGTAGACCAGGCTGGCCTCGAACTTAGAGATCCACCTGCCTCTGCCTCCCGAGTGCTGGGATTAAAAGCGTGCGCCACCATAAAATACATTTTATGGATGTCTCTACTTCTTAGGGTGTTAGTGTTTTGTTAGTGTAAGTGCAAAGAGTCAAAAGATGTTTTCCAGAACGTAAATTAATGTTGTTTAGATATGCAAAGTGTGATTACATTACGTGACTGTATAGCCATAAAAAGGGGTAGTGATGCTGGTATAATCTCAGAATTCCGAACCCTGGGGCAGGTGTATTCCTTTTCATTTGAAGCCAGACTACTCTACATTAAAGTGTCATTCCACAC
A_55_P1952901_Gm833_4	AAACCAGACTGCAATGAGCTGTGAGGACCTGAAGACCAGAGTACATTGTCCCTGTCCTGGGGATCAGAGTACATTGTCCCTGTCCTGGGGCCTGGGTATGCTTTACAGCGTGCTGGGAACAGGATGCTCGGCTTATTACTCCCTTATCTCCCGGCCAGGACTGCATTAATCATCTTAGACCTCACTGGGCATCAGCTCACTCTGGTTTCTGCCGCTGCAGGAGCTGCACGCAGAGGCATGGGTGCTGGGGCGTGGACGCTCAGCCATCTCTGCACTCCAGTCTCCGGCATACCACACCCCGACTCTGTCCTGCACCCAGAGTGGAAGCCTGCTGGAGTCCTGCGTGCTGCGCCAGCTTTGACTTTCAGCTGGAGGAGGATGCAGTGTGGCGGCCGCCCCAGACTGGCCACGGTCTCTGATGGGAAAGGTGACCCTGAGGTGTCCCTGTCACCAAGTCTTTCTCCAAGCTGAGTTGGCGGCTGGATTAATGGAAGAAGACCCCAGTGATGTGCCCATGGATCTGTCTTCAGTTCCCTCTCAGAAGACACATTTTCTTTAGTGGCTTGCACATAGACATAGACTCAATTTAAAAAAGATTTATTTATTTTTCATTTATGTGTATGGGTGTTTTGCCTTCATGGATATCTGTGAACCATGTGTGCAGTTCCCACAGAGGCCAGGAGAGGGCAGCAGATCCCCTGGAACTGGAGTTGCAGACGGTTCTGAGTTACCATGTGGCGCTGGGAAGGAGTCTGCATCCTCTGGGAGAGTGGCCACAATGCTCTGAACCTCTGCCCAGCCCCAGATGTGAACCTGGTCACACCAACCCCAGCACCGTCCCTTAGAGTCAGATCTCCGTGCTCCCACTTTAAACAGTCGTCTGT
A_55_P1953361_Luc7l2_6	CCCGCCTGCCTGCCCGCCCGACCGCCCGCCCGCTACGCCGCCGCCATGTCGGCGCAGGCCCAGATGCGCGCTATGCTGGACCAGTTAATGGGCACCTCTCGGGACGGGCCCTGGTGGTGGCAACCGCCTGTGTGCCACTGAAAATCGTGCCGATGCCTGGCATACTGCATAAATGGAAGCAGGGTACCGCGAGATACTACTCGTCAACGAATCAAATTCAGCGATGACAGAGTATGCAAGAGCCACCTTCTCAACTGTTGCCCCCACGATGTCCTTTCTGGAACAAGAATGGATCTTGGAGAATGCTTGAAAGTCCATGACCTGGCTTTAAGAGCAGATTATGAAATTGCGTCCAAAGAACAAGACTTTTTCTTTGAACTTGATGCCATGGATCATCTGCAGTCATTCATTGCAGATTGTGATAGAAGAACAGAAGTATCTAAGAAAAGACTAGCAGAAACTCAAGAAGAGATAAGTGCTGAAGTGGCTGCAAAGGCAGAGCGTGTTCATGAGTTAAATGAGGAAATAGGCAAGTTGTTGGCCAAAGTGGAACAACTAGGAGCTGAAGGAAATGTGGAAGAATCTCAGAAAGTCATGGATGAAGTCGAGAAAGCACGGGCAAAGAAAAGAGAAGCAGAGGAAGTTTATCGGAACTCTATGCCAGCTTCCAGCTTCCAGCAGCAGAAACTTCGTGTCTGCGAGGTCTGCTCTGCGTATTTAGGTCTTCATGACAATGACAGGCGACTGGCTGATCATTTTGGGGGTAAATTGCACCTGGGATTTATTGAAATAAGAGAGAAGCTGGAAGAATTAAAGAGAGTTGTAGCTGAGAAGCAGGAGAAGAGAAACCAGGAACGTCTGAAACGAAGAGAAGAGAGGGAGAGAGAAGAACGGGAGAAACTGAGGAGGTCCCGATCACATAGCAAGAATCCCAAAAGATCTAGATCCAGAGAGCATCGCAGACACCGATCTCGCTCCATGTCACGAGAACGCAAGAGGAGGACTCGATCCAAGTCTCGTGAGAAACGCCATCGCCACAGGTCCAGGTCCAGTAGCCGAAGCCGCAGCCGTAGCCACCAGAGAAGTCGGCACAGTTCAAGAGATAGGAGCAGAGAGCGATCCAAGAGGAGATCCTCAAAAGAAAGATTCAGAGATCAAGACTTAGCATCACGTGACAGAGACAGGAGTTCAAGAGACAGATCACCTCGTGACCGAGATCGAAAAGATAAGAAGCGGTCCTATGAGAGTGCTAATGGCAGATCAGAAGACAGGAGGAGCTCTGAAGAGCGTGAAGCAGGGGAGATCTAACTAGCTGTGTACATATCTTCAATCCTTAAGCTTCCCATGGAGTTACATGCTATTGTTTATAGTTGTAAAGGGTGACAGTTCTAGACACCGATCCAGTCAGACTAGATGTATAGTATCCAATGATTTGAACTGAACCTGTTTTCCTTCATAAAGCCTAAAACTACATCCATAGTTTTTTGTGAACCTGAACATAACAGTTTATATGATGAGATACTGTTCTCTATTCTTTCAAGTTAGGAGTGATAGTGAATGAATTGTGTTAATGTCTTGCAGTTTTTGAACATTTGTAAAATATTGTCTTCTTTTCTATTCCAAACAGCAGCAGCTTTAGGATTTTTTTTTTCCATTATAATTCTTCTTCCTTTGACTTTTATATCTCCTGATACCTGTTCCTCCAACTATAAGAGGAGAGGGTGAAGGGAAGTATTGTAACTTCTTTTCTAAGGTTCTGTTCACGTTGGTTATTAGTTGATTACAGTTGAGCATTTCTACTGGATTGTGTGCTGGAGACATTTAAACACGGGGCTGTTTTGTTAGGGGCCTATAGAGTTGGAAGTTGAACAGCTGTTGCATTACATACTTTTGCTTTTATATTGAAAATTTGAAATCAGACTTGCCTTGATTTTTTTTTTTTTTTTTTGTTCTAAGAAACTGCTATGTTCAGTATATTGAGGGGGGTGGGGGGGCAGGGACTATTTCATAATAGCACTTGTGTGTGTGTGTGTGTGTGTGTGTGTGTGTGTGTGTGTGTGTAGAGTTTAAAGACTATAATTGTAAAAAAAATGAAAAGAATCATCACCACCACTGTAACTTGTTGATAGTAAGTTGCCACTAGAACTATTTGCTGTGGTTATTTTCTATTTTGTAACATCTTAACAGTGCCTTTCTGTATAAGGCACCAAAGGAAGTAAATATTTAACTCTGGATTTCAGATGAATTGTTGCTCCACCCAAATCTCTTGCTGCCTATACTATACTTCAGAGCTGTAGTGAGCAGCTTCTGTAAGGAAAGAGTGAACCTGTAGAAGCAACTAAGAGTTGCTTGGTTTGTATTTCTTAATTGACAAGCCTGAATAAAAACCATATGTAACCAACATA
A_55_P1953866_Sema4c_1	GCAAGGCAGCGGGTCGCAGCCCCCTCCTGGGCGGGCCTTCGCGTCCCGCCCCCGGCCACCACTCGACACCCTCTGCCTGACGTCAAGGGGTTGGGGGCGGAGAGCGGCGGTGGCGGCGGCTGCAGCGGAGAAAGAACCGGCGCCCGGCGCGGTGGAGCGCCGAATCCGAGCTCAGGGGCGCCGAGAGCCGTGCTGAGACCGAGGGGCGGTGGCACGGGACAGCCTTAGCGTGCTGGCGGGCGGGCGCAGTCTGGAGCGGCGCGGGGGCAGGGGAGGACGGTGGCCGGAGTCAAACGCGAGGGCAGCGCCCAGGGATTGGAGCTGCACGAAAGAGGGCTGCTGGACTGAAGTTTAGACCCTGGGTGTCTGCCATGGCCCCACACTGGGCTGTCTGGCTGCTGGCAGCAGGGCTGTGGGGCCTGGGCATCGGGGCTGAGATGTGGTGGAACCTTGTGCCCCGGAAGACAGTATCTTCTGGGGAGCTGGTCACAGTAGTGAGGCGGTTCTCCCAGACAGGCATCCAGGACTTCCTGACACTGACCCTGACAGAACATTCTGGCCTTTTATATGTGGGGGCCCGAGAGGCGCTGTTTGCCTTCAGTGTAGAGGCTCTGGAGCTGCAAGGAGCGATCTCTTGGGAGGCTCCAGCTGAGAAGAAAATTGAATGTACCCAGAAAGGGAAGAGCAACCAGACCGAATGCTTCAACTTCATCCGCTTCCTTCAGCCATACAATTCCTCCCATCTGTATGTCTGCGGCACCTATGCCTTCCAGCCCAAGTGCACCTACATCAACATGCTCACGTTCACCTTGGACCGTGCAGAATTTGAGGATGGGAAGGGTAAATGCCCATATGACCCAGCTAAGGGTCACACCGGACTCCTTGTGGACGGTGAGCTGTACTCAGCCACACTCAATAACTTCCTGGGCACAGAGCCGGTTATCCTTCGATACATGGGGACCCACCACTCCATCAAGACAGAGTACCTGGCTTTTTGGCTGAATGAACCCCACTTTGTAGGCTCTGCCTTTGTCCCTGAGAGTGTGGGAAGCTTCACGGGAGACGATGACAAGATCTACTTCTTCTTCAGTGAGCGGGCAGTGGAGTATGACTGCTATTCCGAGCAGGTGGTGGCTCGTGTGGCGAGAGTCTGTAAGGGTGACATGGGGGGAGCACGGACGCTGCAGAAGAAATGGACGACGTTCCTGAAGGCTCGGTTGGTGTGCTCAGCCCCTGACTGGAAGGTCTACTTCAACCAGCTGAAGGCGGTGCACACCCTGCGGGGCGCCTCTTGGCACAACACCACCTTCTTCGGGGTTTTTCAAGCGCGATGGGGCGATATGGACCTGTCTGCAGTTTGTGAGTACCAGTTGGAACAGATCCAGCAAGTGTTTGAGGGTCCCTACAAGGAGTACAGTGAGCAAGCCCAGAAGTGGGCCCGCTATACTGACCCGGTACCCAGCCCTCGGCCTGGTTCGTGTATCAACAACTGGCACCGAGACAATGGCTACACCAGTTCCCTGGAACTGCCGGACAACACCCTCAACTTCATCAAGAAGCACCCCCTGATGGAGGACCAGGTGAAGCCTCGGTTGGGCCGCCCCCTACTTGTGAAGAAGAACACTAACTTCACACACGTGGTGGCCGACAGGGTCCCAGGGCTTGATGGTGCCACCTATACAGTGTTGTTCATTGGTACAGGAGATGGCTGGCTGCTGAAGGCTGTGAGCCTGGGGCCCTGGATCCACATGGTGGAGGAACTGCAGGTGTTTGACCAGGAGCCAGTGGAAAGTCTGGTGCTGTCTCAGAGCAAGAAGGTGCTCTTTGCTGGCTCCCGCTCTCAGCTGGTTCAGCTGTCTCTGGCCGACTGCACAAAGTACCGTTTCTGTGTAGACTGTGTCCTGGCCAGGGACCCTTACTGTGCCTGGAATGTCAACACCAGCCGCTGTGTGGCCACCACCAGTGGTCGCTCGGGGTCCTTTCTGGTCCAACATGTGGCGAACTTGGACACTTCAAAGATGTGTAACCAGTATGGCATTAAAAAAGTCAGATCTATTCCCAAGAACATCACCGTTGTGTCAGGCACAGACCTGGTCCTACCCTGCCACCTCTCGTCCAATTTGGCCCATGCCCACTGGACCTTCGGAAGCCAGGACCTGCCTGCAGAACAACCTGGCTCCTTTCTTTATGACACGGGACTCCAGGCGCTGGTGGTGATGGCCGCACAGTCCCGTCACTCTGGACCCTATCGTTGCTATTCAGAGGAGCAGGGGACAAGACTGGCTGCAGAAAGCTACCTTGTTGCTGTCGTGGCCGGCTCGTCGGTGACACTGGAGGCACGGGCTCCCTTGGAAAACCTGGGGCTCGTGTGGCTCGCTGTGGTGGCCCTGGGGGCTGTGTGCCTGGTGCTGCTGCTGCTGGTCCTATCGCTCCGCCGGCGACTTCGAGAAGAGCTAGAAAAGGGTGCCAAGGCATCTGAGAGGACACTGGTGTACCCCTTGGAACTGCCCAAGGAGCCTGCCAGTCCCCCCTTCCGTCCTGGCCCCGAAACTGATGAGAAACTTTGGGATCCTGTCGGGTACTACTATTCGGATGGCTCTCTCAAGATTGTGCCTGGTCACGCCCGGTGCCAGCCTGGGGGTGGGCCCCCTTCCCCACCTCCTGGCATACCTGGCCAGCCTCTGCCTTCTCCAACTCGGCTCCACCTAGGAGGTGGTCGGAACTCAAATGCCAATGGTTATGTGCGTTTACAGTTGGGCGGAGAGGACCGAGGAGGATCTGGGCACCCACTGCCTGAGCTCGCGGATGAATTACGACGGAAACTACAACAGCGCCAGCCGCTGCCTGACTCCAACCCAGAGGAGTCTTCAGTATGAGGGGACCCCCCCACCTCATTGGCGGGGGGGGGTCTCATGGGAGGTGCACTCTTAACTTTTGCACAGGCACCAGCTACCTCAGGGACATGGCAGGGGCACTTGCTCTGCCTGGGACAGACACTGCCCAGCATTTGCCCGGCCGTGAGGACCTGCTCAGCATGGGCACTGCCACTTGGTGTGGCTCACCAGGACTTCAGCCTCACAGGAGACACACCCTCCTCTGTGAATTTGAGACATGTGGGACCCCAGCAGCCAAAACTTTGCAAGGAAGAGGTTTCAAGATGTGGGCGTGTTTGTGCATATATGTGTTGGTATGCATGTGGAAGAATGTGTGTGTGTGTGTGTGTGTGTTGTAACTTTCCTGTCTCTATCACGTCTTCCCTTGGCCTGGGGTCCTCCTGGTTGAGTCTTTGGAGCTATGAAGGGGAAGGGGGTCATAGCACTTTGCTTCTCCTACCCCCAGCTGTCCCAAGCTTTGGGGCAGTGATGTACATACGGGGAAGGGAAGGACAGGGTGTTGTACCCCTTTTGGGGGAGTGCGGGACTCGGGGGTGGGCCTAGCCCTGCTCCTAGGGCTGTGAATGTTTTCAGGGCGGGGGTTGGGGGTGGAGATGGAACCTCCTGCTTCAGGGGGAGGGGTGGGCAGGGCCTCCCACTTGCCCTCCGGGTTCGGTGGTATTTTATATTTGCGCTCTTCTGACAGGGCTGGGAAGGGTTGTTGGGGGAGGGAAGGGAGGAGGTGGGCATGCTATGGATACTGGCCTATCCTCTCCCTGCTCTGGGAAAAGGGCTAACAGTGTAACTTATTGTGTCCCCACATATTTATTTGTTGTAAATATTTGAGTATTTTTATATTGACAAATAAAATGGAGAAAATGAAATTTAACCCTGCCACAC
A_55_P1954161_Plagl2_2	AGGCTGAGATGCATTATTCGGATATGAAATTGGAGCAGAATTTTGCTTTTTGAAGGTAGGAGAAATTCTCTCTAAACTAGATGTGCATACTCAGAGCCCAGTCTACCCAGTTCTGAGGTATATAGTAATCGCTATTATTATAAACAGGTAATTCCACCCTTGCATAGGATGGGGGAATTTGAACAATGGAAGCCAGCCATCAGAGGCCTTTGAGGTGTATAGGGAGCAGGCATTTAACTAAAAGGCTCAAGTGAAGAGACTGTTTTCTGAAGGCTGCGTTGGAGGCTGTGACCGAGCAGAGAGCCCATGTGAACTGATGGGGAGGCTTTCTGAATAACATGGCCTTTTGCCATTAGCCTTGCCATGACCACATTTTTCACCAGCGTCCCTCCCTGGATTCAAGATGCAAAGCAGGAGGAGGAAGTGGGCTGGAAACTAGTTCCCAGGCCTCGGGGCCGGGAGGCAGAGAGTCAAGTGAAGTGCCAATGTGAAATCTCGGGGACACCATTTTCAAATGGGGAGAAGCTAAGGCCTCACAGCCTTCCCCATCCGGAGCAGAGACCATATAGCTGTCCTCAGCTGCACTGCGGCAAGGCTTTTGCCTCCAAGTACAAGCTGTATAGGCACATGGCCACCCACTCGGCCCAGAAACCCCACCAGTGCATGTACTGTGACAAGATGTTTCACCGAAAGGACCATCTGCGGAACCACTTGCAGACCCATGACCCCAACAAAGAGGCCCTCCACTGCTCTGAGTGTGGTAAGAATTATAATACAAAGCTGGGATACCGTCGTCACCTGGCCATGCATGCTGCCAGCAGTGGTGATCTCAGCTGCAAGGTGTGCCTGCAGACCTTTGAGAGTACCCAGGCCCTATTGGAGCACCTGAAGGCTCACTCACGCCGGGTAGCAGGAGGTGCTAAGGAGAAGAAGCACCCCTGTGACCATTGTGACAGGCGGTTCTATACTCGGAAGGATGTCCGACGGCACCTAGTGGTGCACACAGGTCGTAAGGACTTCCTGTGTCAGTACTGTGCCCAGAGATTTGGCCGCAAGGATCACCTGACACGCCATGTCAAGAAGAGCCACTCACAGGAACTGCTCAAGATCAAGACAGAGCCAGTGGATATGTTAGGCTTGCTCAGCTGTAGCTCTACAGTCAGTGTAAAGGAAGAGCTGAGCCCTGTGCTTTGCATGGCCTCTCGGGACGTGATGGGGGCTAAGGCCTTTCCTGGCATGTTGCCCATGGGTATGTATGGTGCCCACATCCCTACCATGCCCAGTGCGGGCATGCCACACTCCCTGGTGCACAACACACTGCCCATGGGTATGAGTTACCCTCTGGAATCTTCTCCTATCTCCTCCTCAGCTCAGCTCCCTCCAAAATACCAGCTTGGATCTACCTCATACTTGCCCGACAAACTGCCCAAAGTGGAGGTGGATAGTTTTCTGGCAGAGCTTCCTGGAAGCCTGTCTCTCTCCTCGGCTGAACCTCAGCCCGCCTCACCTCAGCCGGCGGCAGCTGCAGCCCTCCTGGATGAAGCACTGCTCGCCAAGAGTCCCGCCAACCTCTCCGAGGCCCTCTGCGCTGCTAATGTGGACTTTTCCCACTTACTGGGCTTTCTTCCGCTCAACCTACCCCCATGTAACCCACCAGGGGCCACAGGAGGCTTGGTTATGGGCTACTCCCAAGCTGAGGCACAGCCTTTGCTCACCACTTTGCAGGCTCAGCCTCAAGATTCCGCTGGAGCTGGGGGACCCCTGAACTTTGGGCCTCTGCACTCCTTACCTCCTGTCTTCACCTCTGGCCTGAGTACCACCACCCTGCCTCGTTTCCACCAAGCATTCCAGTAGCCCCCATGAAGGTCCCCCAACTCAGTTTTTTGCTTCTGCCAGGGAGCCTAAGTACCCACCCCGTCCACCTCCCCCATGAAGGCAGCTGAGCTTTCAGAGCTGGGTTCAAAAAGAAAATTCTAGTGTCTATATGGAGCACTTGGTTTGGGGGTTCAGGCTCCAGGATCAATTTAGAGGGATCCTTGAACCCAGCCCCGTGAACAATCTATCATAGGACTTTCAGGTATTTTTACTTTTATTTTTTGATCTGAACTGGGAGCTATATTTAGCCCTCTGCCTCTCCAAAGCATCAGAACCACCTTCAGTCTGGAGAAGGGGAAGCCTCTTGGAGACAGAGGGTTTCACCTTATATGACCTCAAGAGAAACAGCCTAAGAAGCCCGCCTTCTGGTCCCAATCTGCAGACCCTCCAGCAGTTGGCTGTTGAGTCCCTGCTGTGGAAGTTCTCTTGACTATCACCTGCTTCCAGCTACCAGGCAAGAAAGAGGGCCTCTGTTCTCAACCATCCCACCCCACCCCACCCACAGCTCCCCTTCAGTCAGTGTTGTCCAGCAACGGTACCGTTTACACATTCACCTCCGACACGCCATTTCACCTCCCTCGCCACACTGTTAGCCTTAGTGATTGCAGTGAACACTGTTTACACACCGTGAATCCATTCCCACCAGTCCATTTCAGTTGCCACCAGCCTGAACCACTCGGTACCTGGTGTTAACTGGAGCCCTGTTTACAAGGCGGAGTCGGGTCTTGCTGACTTCTCTTCACTTGAGGTCACATTTTTCCCCCGTGGGGAAATAAACTGACTTTGGACTGCTTCAGTTTCTGCCATCTTCCATGACTGCTTCTATTCCTGCCTTCCATGGCAGTGTCCACAGGAGATAGGCAAGAAGATTGGAGCAGCTTTCTCACAGGTCTGCAATTTGGATTTTCTCCAAGTACATCATGACACCTTCGTCCTCCTGAACTGGAGAGGGGAAGAAATGAAAGGCATCCCATATCAACCATTTCCTCAGTCCCTGACCCCACCCTGGACATCATGAGCAGTTATCCGTCTTGGCAGGAGGGGTTCTGGGGTTCGGGCTGGATAGCAGAGGAGAGGGATGAGCCCTGCGTTTATTTCCCTTCTGCTCGTCCTTTTCCAGGACACAATGGAACTGTCGGAAGAAGAGTTTCTAGAAAGTTAGGATTGGGCAGATAGTTGAGTCCTAATCTATCAAATCATTGTTGCCTCTCATACCAAAATGTTCTTACCCACTGTCCTTCCCCCTTCTCTGCTTTGCAGTCCCCATGGACTCTGGGCATGGTGCACTGTCGTCTTTGCTCTTCATTGAGGATCTTCCACCCACCATGGTCCCCTCAGTTGCACCTAGTGTCTAGCAATGTGTCTTGCAAGAAATTCCTAATTCTTCTGCTGACTTGGAGCTCGCTGCCACAGACAGCACAGCCCTTGCCCAGAAGCAGCTGAACAATTCCTAACCCATTTCATCTCGGTTCTGTATGGGTTTTTCCCGTGCATGGAAGGGAGGCAGCTCAGGGACCACCATTGTGGAGCCTTTGAGACCTCTCTGATTCAGAAACACACTTCTACCTCTTTACTGTTAACTCCAACAGATGTAGCCAGCAGCCTGGGCACTTGTGTTAGTGGTGCCGTTTGCTGGCTTCTCCACTAGGGTTTCAGGACAGACTACCTAGGAACTGCCTCAACCTCCCACCAGTTCTTCCCTGCCCCTCCCTTCTGTCTAGATTCACTTCAGTTTATTGTTGGGAACTGTGCAGGTCCAAGACCTGGACTCCTGCTTCAGCCCAGGCCAGTACTCCTTGTCTGAGGTGAAAGCCTTCAGTTTAGCTCCCTGGCCCTTGTGTGGAAGCAATGTGGAGTGAATGAGCATATTTTGATTTAAGCAAGGTAGCTTGGAATACCTTTTTTAAAAACAACTGGATATAAATATGTCTGACAGGATTGGAATCAGACTATGTGATTTGCTTGTAAAGATTAGTTTCAGTGAGTCCCAGGGACTAATTAAGGTTTATTTTTAAAAGCGTCTGCCTTGGTGCGCAACCACCTCCTGCATGCTATGCATGCTGTTGGGACTCGTATTACAGGGAATGGCATTGAGAAGCCAAGTGGGACTCACTGCTGCCATTCTCCTTGTGCTTGGTCTTCACTAGACCCCAGCCCCCTCTACCCTTCTTACCACCTCCCTATAGCCTCAGCTTCAGAAGCCAGTAGCCTCCAGCCACAGAGTATCGTGTTGTGGGCTGTTTGAGAAGACCTGTCCTCCTGAGCTGCTCCTTCCCATGGTGCTCACAGGCCAGCAGAGCACCTCTTGTAGATCTTGTTCCACCTCTAATCTTTCCTCGTTGTCTGTTCTTATGTATTCTTCAGTTTTCCCACTTCTCAGTGTCTTCACTCTAAGGACTTTTCCTGTCACTGTGAACTTTGCTGGTTATCTGCCTTCAATTTTTGGACCACAAACCACCCTGCAGCTTCTTAAACCTTTCCCCAACCTACCACCCAAAAGAACCTTTTGGCCAGTTGTTAAAAGGACAGGAATGATTTTATTCTGTAGTTGGAGCCCAAACTCATTAAGGTACCCTTTATGAGGCCAAGAGAGCCAGAGGGGCATGCGCCCAGGACAGGAGCCATGGCATGTGGCACAGACCAATCAGGGACCAGAAAAGAATGATGTCCCTTTCCTTGCCATGTCCTTGAGCCTGTCAGTAATGAACTGGCTGCAAGGGGACAGCACCTCTCAGCCTGCACAGCAGCTTGTCAGAGTGAGAACTGTCCTGGGGCCAGAGACTAACATGCCCAGGTGGTGTCGGCTCAGAGGATCCTAGCACCATCTTAAGCAGGTGGGAGGCAGGGAAGGGTGCACCAGCGTGTCTTTCCCTGACTTTACATGGTGTTTTGTTAATGCAAATCCGGGAAGCAGGTGTGATTGCTTTTTGCTCGTAGATATTATCCTAAGTTGAAATCCCCTAAATCTCCCTTAGTAGCCTTTAAGTTCCCCCTTCCCTTTTTGGTAGCTGTTTTCTCTACCCCTCCTCCATAATTAAAAAAACAAAAAACAGAAAAACAAACAAAAAAAGTTGTATTATACAGGATCAATATTTTGCTTTTTAACAAGGATATTTATGTAATAAGAAACTTTGCCTTAGGTAGGTGTTGGCCAGAAAAGTCCAGATTTCTCTGTGACCTCACCCTGGCCTCTCCTGGAGCTCTGAACCTGCTGTGGAAGGAAGTGGCTGTGACTTTAACCACTGGAGAGCGGAGTCTGTGGTGTGGAGAGGGTGTTCACTGTGTAATCTTGGGCTGTGTGGAGTTGTTCTTATCACCTTGCTTCAGATGTTACTTTGGCGTCCTCCACCAGTTCTCCATGCGCACCTCTGCATGTCCGGCACTAGAATCCCTGAACACTACTTCACACCTCCCCCACTGCCAGTTGGTTGATGCTCTAGAGCCACTCTTTCTTAATGCCAGATTATTTAAAGAAAAATACAAGACAAAAACCTTCTAGCACTTTGTAAACACAGTGAATAACCTCTTGGAGTATTTTTGGCTTTATATAAAACAAGGTTTTTAATTGTAAAATATAAGTGCCATTAGAAAATGCACAGGGCATATCTTTGTTAAAGTAGATTTTTTCAATGTTTTACAGAATTAATTTTCAAAAAAAAGTTTTTATAATGAAGTTGTTTATTAAAAACTTCTGAA
A_55_P1955891_Rad51c_11	GGGAGGGCGGGGTTTGGGTTTCCAGCGCTTTCGCGCCTCTTGCTCTACGTCACTGCGTGCGTAGCCGCCGAGCTCTCAAAAAAAAAAAAAAAAAAAAAAAAAATGCAGCGGGAGTTGGTGGGTTATCCGCTGTCTCCAGCGGTGCGCGGGAAGCTGGTGGCTGCGGGGTTTCAGACGGCGGAGGACGTCCTAGAGGTGAAGCCCTCCGAGCTCAGCAAAGAAGTTGGGATATCTAAAGAGGAAGCCTTGGAAACTCTACAAATTCTAAGAAGAGAATGTCTCACAAATAAACCAAGATGTGCCGGTACATCTGTGGCAAACGAGAAGTGCACAGCACTGGAACTTCTCGAGCAAGAGCATACCCAGGGCTTCATAATCACCTTCTGTTCAGCACTCGATAACATTCTTGGGGGTGGAATACCCCTAATGAAGACGACAGAAGTTTGTGGTGTACCAGGTGTTGGAAAAACACAGTTATGTATGCAATTGGCAGTAGATGTGCAGATTCCAGAATGTTTTGGGGGCGTGGCCGGTGAAGCAGTATTTATTGATACAGAGGGAAGTTTTATGGTTGATAGAGTGGTCAGCCTTGCAACTGCCTGCATTCAGCACCTTCATCTCATAGCAGGAACACACACGGAAGAAGAACATCAGAAAGCCTTGAAGGATTTTACTCTTGAAAATATTCTTTCCCATATTTATTATTTTCGTTGTCATGATTATACTGAGCTGCTGGCACAAGTCTATCTCCTTCCAGATTTCCTTTCAGATCATCCAAAGGTGCAGCTAGTGATAATAGACGGAATTGCTTTTCCCTTTCGTCATGACCTTGAAGATCTATCCCTTCGTACTCGATTACTAAATGGCCTCGCCCAACAAATGATCAGCCTTGCAAATAATCACAGATTAGCTGTTATTTTAACTAATCAGATGACAACAAAGATTGATAAAAATCAAGCTTTGCTTGTTCCTGCATTAGGGGAAAGCTGGGGGCATGCTGCTACAATAAGGCTCATTTTTCACTGGGAACAAAAGCAAAGATTTGCAACATTGTACAAGTCACCAAGCCAGAAGGAGTCTACGATACCATTTCAGATCACACCTCAGGGATTTAGAGACGCTGTTGTCACTGCTGCCTCATCACAGACAGAGAGTTCTTTGAATTTCCGGAAACGGTCACGAGAACCAGAGGAAGAATGCTGACCAAATGCTGATGCCAGTGTATCCAGTTAACTGATGATGTGCTAGTCAGAGTGTAGTGTGTGTGTGTGTGTGTGTGCACTGTGTGTGTGTGTGCACTGTGTGTGTGTGTGTGCACTGTGTGTGTGCGGGTGCCTACAAAAGCAAGCGGAGGGTGGTGGATCTCGTGGAACTGGAGTTAGAAGTAACTGAACCACCATGAAGGTGCTGAGAACCAGAACCTAGTCCTGCAAGAACCAAAAATGTTCCCAACTGCTGAGCCATCCATCTCTCCAGCTCCTCCACCCTGTCTCTGAGGCAGGGTCTTCTGTTTTGTCTCTTCATTCTCCAGGTCTGCACACTTTAACTACTTCTGTTTTGGCCTCCTGTCTCACTAGGAACCCTGGGATGCAGGTGTGTAGCACACTGTGGGCTCTGAGAATTGAACTCAGGTCGTCAGGCTTGCAGAGCAAGGGCTTTTACCCACTGAACATCTTTCTAGGCCCTCCTTAAATTTTAAGAAAAAAATCTCTCCCTGAACGTGGAGCTCACTGCTTCAGGGCCACCTATCTACCCCAGCAGCACCAAGATGCACACATGTGCTGCACTGCACCAGCTTTTATTATATGCCGTCCTCATGCCTGCATGTCAGGCACTTTACCCATGGAGCTGTTTCCCTAGCTCCTGAAAAGATTTTCTGAAGCACTGTTCTATAATTATATTTTAATGTGTTTTTATTTTGAGTAATGTGGAAAGCTGACCTTATGTTACCTATCTGGATTTACCACCCAGAGTGGAAAATTTCTTTGTCAATTGCCTAAAAAATAATAGAAATAAAACACTATAATATGTTTGAAGTGTGTGTATATGTATCTGTGTGTTTGCCAACTGTGTGGAGGCCTTCAAAGCATGGAAGAGGGCATCATGTCCCCTAGAACTGGAGTTATATGTGGTTGGCTGCCAGATATGGGATCTTAAGTAATTTCTGAGTCATGTCTCTGTCCCTCCATATTCTTAAATGTAGCTTTGGGGGCCTAGAGAGAGGACGCAGGAGTTAAGAGCACTTGTTGCTCTTTTAGAAGACCTGGATCAGTTATCAGCACCAAGTAACTCCAGTTCCAGGGGATCTGACCCCCCCCCTCCTCAGCCCTCCACGGACACTAAGCATGTATATAGTATACATACATACTTGTAGGCAGAACACTCAAACAAATACGAAATAAAATTAAAAATAAACAAATGTAGCTTTGAAAGCAATTAACATATCACTGTTTAGTTAGTTGAGTTGGTTTGGTTTGCTGACTCCTGGTCTGTGTGTCCTCCTTGCTGCTGGGTTGCCCAGAGCACCTCCTGCAAGCCATTGTTGGAGGCAGCACACAGTCTGTAATAGGGGTTGAAGGTCTGTGCCTCCCCTCCAAGTCTTTGTGCCTGGGGACAGCTAAGCCCTAGAGAGAGGCAGAGCCAGGTTTGGCTCCAAGTCAGGGCCAAGAGTATGTATGGGAGAGGCTGGAAGAGAAGGCCTTCTCTGAGAGATTTAGGTCTGAAGCCCCTCCCCACCCTGGAATCCTTGATGAAGAAATAGATGGTCCTTTCTTTGATGGTGGATGTGAATGCATACACCTTACTCAAGGTGAACCAGGGATTAAATACCTTTTGCAGGAAGAAATGCCCAGGAAGGGGAAGCTCATTGGCTGAACACTCAGGGCCTGTGTAGCTACTTCATTAGCATGGAGAACTCCAGGTTCTTATGCTGTGTGACTGATGGGTGTTATGATTACGTGTTCCAGAACAGATTCCCTGGGGTTTGAACGTGTGTGTGTGTGTGTGTGTGTGTGTGTGTGTGTGTGTGTGTGTGTGTGTGTGTGTGTGTGGTGGTGGTGGTGTTTTGAATAGATTTGGCCTACACAGACTCATATATTTGAATGCTTGGCCTTTGGGGAGTGGCACTATTAGGTGTAACGTTGGAATAGTGTGGCCTTTGTAGGAGGTAATGTGTCACTGTGGGGGCAGATTTTTAGGTCTCCAATGCTCAAGTCATGCCCAGTGTGACATACAATCTCCTGCTGTCTGTGGATCAAACTATAGAACTCTCAGCTCCTCTAGTACCATGTCTGTCTGCATGCCGCCATGCTTTCCACCATGATGATAATGGACCTTTGGCAGCCCCAAATTAATTTTTTTTTTCCTTTAAAAAAGTTGCTATGGTCATGTTGTCTCTTTATAGCAATAAAACCCAAACTAAGACTCTGTGTGTGTATACATCTTTCTATTTAGCCCTGGCTGGCCTGGAATTCACTATGTAGATCTCTTGTCAAACAAAAGAGATCTACCTGTCTGCCTCTAGGCTTAAAGGAGTACAGTCCATTCCTATAGTTAATTTTGTGGATGGTTTACAAATTTGAGCTGATGAAATTAGTTTTAGTGACCTCAGTCTATTTGTTTAATTTTTGTTATTTGTCATTTTAAAGGGAAAATTTCAAAGCTATGTGTAGCCATTGAAATATGTCCTCTAGAATAGTTAGATTATGGTAAACTTTGTTTGTTTTGGGGTTTTTTTTGTTTTTGTTTTTGTTTTTGAGACAGGGTTTCTCTGTATAGCCCTGGCTGTCCTGGAACTCACTTTGTAGACCAGGCTGGCCTCGAACTCAGAAATCCACCTGCCTCTGCCTCCCGAGTGCTATGGTAAACTTTAAATGTAGATTATTATTTATATCTACGTTTTTGAAGTGCAGTGTGAATAAATAAAAATTCTGGACTTTTAAAAA
A_55_P1959152_2410141K09Rik_13	CTGAGATCTGCTGTCGGGTGCATTGAGGGGACCTCAGGAAGCTCTGAGATTTAGACATGGATGCAATGACTTTTGACGATGTGCATGTGAACTTCACTAAAGAAGAGTGGAATTTGCTGGAACCTTCCCAGATGAATCTCTACAAAGACGTGATGTTGGAGACCTACTGGAACCTTACTTCTATAGGCTACAAATGGGAAGACCATCATATTGAAGAACCATGTCAAAGTTCTCGAAGACATACAAGGCATGTCAGGAGTCATAGTTGGAAGAAACTCTATGAATGTAATCAATGTGGTAAAGCCTTTACCTCTCACAGTAGTCTCAGATATCATAAAAGAACCCATACTGGAGAGAAACCTTATGAATGTAATCATTGTGGTAAAGCCTTTGCAAGACCTGCTCATCTCCAAAGACATAAAAGAACCCATACTGGAGAGAAACCTTATGAGTGTAATCAATGTAGTAAAGCCTTTTCCTGTCACAGTGGTCTCAGATATCATAAAAGAACCCATACTGGAGAGAAACCTTATGAATGTAATCAATGTGGGAAAGCCTTTGCAAGACCCGCTGATCTCCAATGTCATAAAAGGACCCATACTGGAGAGAAACCTTATGAATGTAATCAATGTGGGAAAGCCTTTGCAAGACCCGCTAATCTCCAATGTCATAAAAGAACCCATACTGGAGAGAAACCTTATGAATGTAATCAATGTGGTAAAGCCTTTTCTTGTCAGGGTGGTCTCAGATATCATAAAAGAACCCATACTGGAGAGAAACCTTATGAATGTAATCAATGTGGGAAAGCCTTTGCAAGACCCAGTCATCTCCAATGTCATAAAAGAACCCATACTGGAGAGAAACCTTATGAATGTAATCAATGTGGTAAAGCCTTTTCCTCTCACATTAGTCTCAGATATCATAAAAGAACCCATACTGGAGAAAAGCCTTATGAATGTAATCAATGTGGTAAAGCCTTTTCCGGTCACAGTGGTCTCAGATATCATAAAAGAACCCATACTGGAGAAAAACCTTATGAATGTAATCAGTGTGGTAAAGCCTTTGCAACACCCAGTCATCTCCAATGTCATAAAAGAACCCATACTGGAGAGAAACCATATGAATGTAATCAATGTAGTAAAGCCTTTGCAAGACCCGCTCATCTCCAACATCATAAAAGAACCCATACTGGAGAGAAACCTTATGAATGTAATCAATGTGGGAAAGCCTTTGCAAGGCTCAGTCATCTCCAATGTCATAAAAGAACCCACACCGGAGAGAAACCTTATGAATGTAATCAATGTGGGAAAGCCTTTTCCTGTCACAATAGTCTCAGATATCATAAAGGAACCCATACTGGAGAAAAACCTTATGAATGTAATCAGTGTGGTAAAGCCCTTGCTACATCCACTCATCTCCAATGTCATAAAAGAACCCATACTGGAGAGTAATCTTAGGATAATTATCAATGTGGAAAGACCATTCACAAGGGAGAAGTCAACAAAGACATAAAAAAACACATAGTGGAGAGAAATCTTAATGTAACCAATGTGGTAAAAGCCTTTTCACAAAGTAATTATCTCAAAAAGACAAAAGAACCAACCCATTTTGGAGAGTAACCTTATGAATGTAAGCAATGTGATAATGAAGTCTTTGCAGTTTTCACTAGTCTCCAAAAAATAAAAGATACCATACTGGAAAGAAACCTCATGAATATAATCAATGTGGGACACACTTCAGAACTTTGTAATCTCCATTATTTTAAAAGTACACATACAGGAGAGAAACCTTGTGAATGTAGTCAGCGTTGTAAAGCATTTCAAGTCACAGTCATCTGCAATGACATAAAAGATCACATACAAGAGAGAAACCTCATGAAGGTTGTCAATGCAGTAAAGCCTTTGCATGTCTTAATTCTTCACATGTATACAAAGTGAAGCACACTGGGGAGAACCCTCATTATTGTAATCACTGTGGTAAAAACCTTGGCAATTTACTGTCATCTGCAACTACATAAAGAACACATTCCAAAAAGTAACTCTTTCCATTTTTCCAGAGTACTAATCCCTTGTGTGACACAGTCATCACCCCATACATAAAAGAACACATATGGCAGAAAACCTGCATGAATATAATGAATAAGGTAAACCCTTTCCAGGCCACAGTCATCTCCAAACATACAAAAAACTGTGCAGGAGAGAAACCTTAAGAAGGTAATTGATGTGAGAAAACCTTTGCATATCACAGTCATCTCCAAGTACATTAATGAGCACATAGTTGAGAGAAGCCCTGTGATTGTAATGAATGTGTTAAAGCCTTCGCATGTCGTTGTACACTCCAAACACTTAAAGGAACACAGGTTTTACAGACACCTTATAAATGCAGTGAATGTGAAAGGGACTATGAATATCACGATAGTTTCCAAAGACGTAAAAGAACACATAATTGATGGAAATCTTGTGTGTAGGCTCTCCCAGCCTGAAGCAGGCTGATCCAGACTTTGACCTTGCTGCCACTGAGAATTAGACCACCTGGGGTGGACCCTTGCTCCCTAGATCACTATATTGTTCAGCCACTGCCACTGTTCTTCAAGACTTTGCAACCTGCTGAAAGGCCCCTGAGATATTCCAAAGACTACACCCAGACCTGCAAGTCATCACCTGCAGCTGGTTCCAAGCACCAAGAATGGTTTGGTGGGAATGGGCCTCTTCCCCTTTATAAGCACATTTGCTATTAAACATTTGAGCTTTGATCAGGAA
A_55_P1959152_Gm10324_13	ATGGATGCAGTGACTTTTGACGATGTGCATGTGAATTTCACTAAAGAAGAATGGAATTTGATGGATCCTTCCCAGATGAATCTCTACAAAGATGTTATGTTGGAGACCTACTGGAACCTTACTTCTATAGGCTACAAATGGGAAGACCATCATATTGAAGAATCATGTCAAAGTTCTCGAAGACATACAAGGCATGGAAGAAGTCATAGGTGGAAGAAACTCTATGAATGTAATCAATGTGGTAAAGTCTTTGCAAGACCCGCTCATATCCAATGTCATAAAAGAACCCATACTGGAGAGAAACCTTATAAATGTAATCAATGTGGTAAAGCCTTTTCCTCTCACAGTTGTCTCAGATATCACAAAAGAAACCATACTGGAGAGAGACCTTATGAATGTAATCAATGTGGTAAAGCCTTTTCCTCTCACAGTAATCTCAGATATCATAAAAGAACCCATACTGGAGAGAAACCTTATGAATGTAATCAATGTGGGAAAGCCTTTGCAAGACCCGCTGATCTCCAATATCATAAAAGAACCCATACAGGAGAGAAACCTTATGAATGTAATCAATGTGGTAAAGCCTTTTCCTGTCACAGTGGTCTCAGATATCATAAAAGAACCCATACTGGAGAGAAACCTTATGAATGTAATCAGTGTGGGAAAGCCTTTGCAAGACCCGCTGATCTCCAATATCATAAAAGAACCCATACAGGAGAGAAACCTTATGAATGTAATCAATGTGGTAAAGCCTTTTCCTGTCACAGTGGTCTCAGATATCATAAAAGAACCCATACTGGAGAGAAACCTTATGAATGTAATCAATGTGGTAAAGCCTTTTCCTGTCACAGTGGTCTCAGATATCATAAAAGAACCCATACTGGAGAGAAACCTTTTGAATGTAATCAATGTGGTAAAGCCTTTTCCTCTCACAGTGGTCTCAGATATCATAAAAGAACCCATACTGGAGAAAAACCTTATGAATGTAATCAATGTGGTAAATCCTTTGCTACATCCAGACATCTCCAATGTCATAAAAGAACCCATACTGGAGAGAAACCTTATGAATGTAATCAATGTGGGAAAGCCTTTGCTACATCTAGTCATCTCCAATGTCATAAAAGAACCCATACTGGAGAGAAACCTTATGAATGTAATCAATGTGGTAAAGCCTTTTCCTGTCACAGTGGTCTCAGACATCATAAAAGAACCCATACTGGAGAGAAACCTTATGAATGTAATCAATGTGGTAAAGCCTTTTCAAGACCTGCTTATCTCCAACATCATAAAAGAACCCATACTGGAGAGAAACCTTATGAATGTAATCAATGTGGTAAAGCCTTTGCAAAACCCAGTCATCTCCAATGTCATAAAAGAACCCATACTGGAGAGAAACCTTTTGAATGTAATCAATGTGGTAAAGCCTTTTCCTGTTACAATAGTCTCAGATATCATAAAAGAACCCATACTGGAGAGAAACTTTATGAATGTAATCAATGTGGTAAAGCCTTTGCTACATCCAGTCATCTCCAATGTCATAAAAGAACCCATACTGGAGAGAAACCTTATGAATGTAATCAATGTGGTAAAGCCTTTGCTACATCCAGTCATCTCCATTGTCATAAAAGAACCCATACTGGAGAGAAACCTTTTGAATGTAATCAATGTGGTAAAGCCTTTGCAAGACCTTCTCATCTCCAAATTCATAAAAGAACCCATACTGGAGAGAAACCTTATGAATGTAATCAATGTGGTAAAGCCTTTGCTACATCCAGTCATCTCCAATGTCATAAAAGAACCCATACTAGAGAGTAA
A_55_P1959152_Zfp640_13	GATGCAGTGACTTTTGACGATGTGCATGTGAACTTCACTAAAGAAGAATGGAATTTGCTGGATCCTTCCCAGATGAATCTCTACAAAGATGTTATGTTGGAGACCTACTGGAACCTTACTTCTATAGGTTACAAATGGGAAGACCATCACATTGAAGAACCATGTCAAAGTTCTCGAAGACATACAAGGCATGTAAGAAGTCATAGTTGGAAGAAACTCTATGAATGTAATCAATGTGGTAAAGCCTTTTCCTCTCACAGTAGTCTCAGATATCATAAAAGAACCCATACTGGAGAGAAACCTTATGAATGTAATCATTGTGGTAAAGCCTTTGCAACACCCAGTCATCTCCAAAGACATAAAAGAACCCATACTGGAGAGAAACCTTATGAATGTAATCAATGTGGTAAAGCCTTTTCCTCTCACAGTAATCTCAAATATCATAAAAGAACCCATACTGGAGCAAAACCTTATGAATGTAATCAATGTGGTAAAGCCTTTGCAAGATCTACTAGTCTTCAATATCATAAAAGAACCCATACTGGAGAGAAACCTTATGAATGTAATCAATGTGGTAAAGCCTTTTCCTGTCACAGTGGTCTCAGATATCATAAAAGAACCCATACTGGAGAGAAACCTTATGAATGTAATCAATGTGGTAAAGCCTTTGCTACATCCAGTCATCTACAATGTCATAAAAGAACCCATACTGGAGAGAAACCTTATGAATGTAATCAATGTGGTAAAGCCTTTTCCTCTCACAGTAATCTCAAATATCATAAAAGAACCCATACTGGAGCAAAACCTTAT
A_55_P1959164_Gm10323_13	GATGCAGTGACTTTTGATGATGTGCATGTGAACTTCACTAAAGAAGAATGGAATTTGCTGGATCCTTCCCAGATGAATCTCTACAAAGATGTTATGTTGGAGACCTACTGGAACCTTACTTCTATAGGTTACAATTGGGAAGACCATCACATTGAAGAACCATGTCAAAGTTCTCGAAGACATACAAGGCATGTAAGAAGTCATAGTTGGAAGAAACTCTATGAATGTAATCAATGTGGTAAAGCCTTTTCCTCTCACAGTAGTCTCAGATATCATAAAAGAACCCATACTGGAGAGAAACCTTATGAATGTAATCATTGTGGTAAAGCCTTTGCAACACCCAGTCATCTCCAAAGACATAAAAGAACCCATACTGGAGAAAAACCTTATGAATGTAATCAATGTGGTAAAGCCTTTTCCTCTCACAGTAATCTCAAATATCATAAAAGAAACCATACTGGAAAACCTTATGAATGTAATCAATGTGGTAAAGCCTTTGTAGCAACTACTACTCTCCGAAGACATAAAAGAACCCATACTGGAGAGAAACCTTATGAATGTAATCAATGTGGTAAAGCCTTTTCCCGTCAAAATAGTCTCAGATATCATAAAAGAACCCATACTGGAGAGAAACCTTATGAATGTAATCAATGTGGTAAAGCCTTTTCCTGTCACAGTAGTCTCAGATATCATGAAAGAACCCATACTGGAGAGAAACCTTATGAATGTAATCAATGTGGTAAAGCCTTTGCTATATCCAGTCATCTACAATGTCATAAAAGAACCCATACTGGAGCGAAACCTTAT
A_55_P1959164_Gm17449_13	GAGAAACCTTATGAATGTAATCAATGTGGTAAAGCCTTTGCTATATCCAGTCATCTACAATGTCATAAAAGAACCCATACTGGAGCGAAACCTTATGAATGTAATCAATGTGGGAAAGCCTTTTCCCGTCAAAATAGTCTCAGATATCATAAAAGAACCCATACTGGAGAG
A_55_P1960018_Fbxw25_9	GAAGAGTCAGTGTGGACTTAGGCCACTAAAGATGGAGATCCATTTGCCTAGTTTGCCTATGCTGAAAATCCTCTCCTATCTGGATGCCTACAATTTGCTACAGGCTGCCCAAGTGAACAAGAACTGGAATGCACTTGCCAGCAGTGATGTCCTGTGGAGGAAATTGTGTCAGAGGAGATGGCACTATTGTGACATGGTCACCCTACAGCTCCAGGGCAAAGAGACATGGAAGCAGTTCTTCATTTACCGAATATGGCAAGAACACGCCAAGACCCGGGCAAAGCCAGAAGATTTCACTTACAAGGAAATTCCTGTGGAGTGTGGATTTTATGGATACGCATGTTATATCTCAGGGCATGGTTTAACAAGAAACGGACAAGGCAAGTCAGTCATCTGTATGGTGAGTTCCAAGAACACGATTTCCACCTGGGATATTCACAAGAGCGTTATAACCTGGGTAAGCCCAGTACAGCCAGCAAGTATCAACCTGTTGACTACCCTCCCTGATATGCACATTGCGGTCACTGTAGATATTCAATCAACTATCAAACTGTGGGACTGTCACAACAGGGAAGCTCTGGCGACTAACAACCTGGAATCTCCATGTAAATCACTGAAAGCTGTCATTTCCAAGGATGGCCCAATTGTCTTGGTAGGCGATACCTTGGGTAACCTCTACATCTTTAGGATTCCAGATTTACACCTCATTTCCACAGTCAATGTATTCCCATATGGTTTTGATGAAATTGATTGCTCTCCTCAGAAGAAATGGGTCTTACTTAGTAAGAACTACCCACATATTTTGCCAAAGGTGTTTTACATGAGCAGCCTACTGAGGACATCAGAATTCTCAGCCCCTGTGTCTACCATTCTCGAATTTTCCTTATGCCAAGGAGCCTTCTGGACACCAAGAAGGGAAGACAGGATAACCCTGATGTCCAGAAGTGGTTTCCCCCAAATCACAAAGTTTGAAACATTTGATATGAAGCTGGAAGGGATCGGGAACAAAGTAGCTGTTCAAGGAAAATTGATAGCAAGCTTCTTCTTGCCATATTATGAGGAGAGCCCCAACTGGATTGGTGTCAGTGATAAGGATGTGATTGTTTGTTCAACTCACTTCTTTCTCTTGCTCTTTACCATCAATGGTCTCCATCTGCAGACATTTCAGTACTGCCCAGAAACGATCGTGAGACTCTGTGTGGACCCTGTTCATGTCATCGTCACCTGTAACAATGGCTCTTTGGATGTATATGCATGGGAGGAGAGAAGCCTGTTGCTCAGGAAGTGTTATCGACTGCAAAATAAGAGACCTCTGCCACTGTACGGCTTCATTAACAATTTGCTATGTGACGATGTGAGCATAGTTCAGTTGATGAGAGATGGTCATGGCCCCTACTCTCTGATTGCATATGCCTTGAACATCTGCTCTTGAAAACTGAGTGGGTTGTGTGTCTCTTCCTCAATGATAATAAAGGTCTATTTGCAAGCCC
A_55_P1961302_Snhg15_11	CTCAAACCTTTAATTGTACTTCTTTTGTGTGCGTGTCCATGGGTAGGTATGGGCCAATGGATGGCATAGAACATCAAGGTCAGAGAACAGCTTGCAGGAATTGGTTTTCTCCTTTGATAGCAGGCATCTCTAGTCCTACAGCCTGTGTTCTTTTCTGGAGTGCCAGTCATGACTGAGTTGTGTTGAAGGGAAATGTCCTGTTCTTGGTATGGAAGCTGTGGGGTAAATGGTACGTGGACAGTTGCCAGCTTAGTGTTAATGCATTTGGCTCACTGACTCTTCCTTCGGTCTAGGAAACCTAAGGTGCTGGAGCTAGAAGAGACTTGATAGCACTTCAGAGACCATCAGGCTGTTTCGTGGAACTTCCACCAAAGAGATGCAGAAATGGAGACTCCAGAGCTGGAGAGAGAGAGATGACTCAACTGTTAAAAGCACTGACTGCTCTTCCAGAGGTCCTGAGTTCAATTCCCAGCAACCACATGGTGGCTCACAATTATCTGTAATGGGGATCCGATGCCCTCCTCTGGTGTGTCTGAAGACAGTGATGGTGTACTGACATATATGAAGTAAATAAGTAAATTAATAAATAGAAATGAGACTCC
A_55_P1962454_Gm14409_2	ATGGTAGAGACCTATAGGAATCTCACAGCTATAGGTTACATTTGGGAAGAACATACAAGTGAAGACCATTTTCAAACTTCTAGAAGTCATGGAAGGCATGAAAGAAGTTGTTCTGCAGAGCAACCCTCTGAGTTTATTCACTGTGGTAAAGCCTTTGCAAATGAGAGTGGTAGTCAAAGGCATCAAATAAAACATACTGGAGAGAAACAGCATGACTGTAACCAATGTGGTAAAGCTTTTAAAAGAAGGAGTGACCTCCAAATACATAAGCGAACACATACAGGAGAGAAACCCTATGAATGTAAACAATGTGGTAAAGCCTTTTCACAAAGCAGTCATCTCCGAATACATAAGCGAACACATACAGGAGAGAAACCCTATGAATGTAAACAATGTGGTAAAGCCTTTGCACAAAGCAGTCATCTCCAAATCCATAAGCGAACACATACAGGAGAGAAACCCTATGAATGTAAACAATGTGGTAAAGCCTTTGCACATAGCAGTCATCTCCACATACATGAGCGAACACATACAGGAGAGAAACCCTATGAATGTAAACAATGTGGTAAAGGCTTTGCACGAAGTGGTGACCTCCAAAAACATAAACAAACACATACAGGAGAGAAACCATATGAATGTAAACAATGTGGTAAAGCCTTTTCAAGAAAGAGTGTCCTCCAAATACATAAACGAACACATACAGGAGAGAAACCCTATGAATGTAAACAATGTGGTAAAGCCTTTGCACAAAGCAGTCATCTCCGAATACATAAGCGAGCACATACAGGATTGAAACCCTATGAATGTAAACAATGTGGTAAAGCCTTTGCAGGAAGCAGTGGTCTCCAATGCCATAAAAGATCACATACAGGAGAGACACCATATGAATGTAACCAAGGTGGTAAACCCTTTGAAGGAAGCAGTGGTCTTGAATATAATAATCGAACACAAACAGCTGAAAAACCCTATGAATGTAACCTATGTGCTAAAGTTTTGCAGGAAGGAGTGACCTTTAAAGAGAAAAGACCATACAGGAGAGAGACTCTATGA
A_55_P1964038_Gm10032_14	AGCAGACACACTTCACCACACTGGAAGCTCCCACATATAGAAAGCAAGGTGATGACTCAGTCGGTCGAGTGCTTACCACACAAACATGAAAACCTGGGTCTGGATTCCCAAAACCTGTGCAAAGGGTCTCTGTGAAAGTGAAATTAAAGGCACCAGGCAAAGGGCTGTTGTTCTCCGGATGACCTTGAGGGCTAAGATGCTCATTCTGGAAACCCGGGAAGTGCCAGTATTTCTGTTTTTCGATAGCACACTGTTTTATAAGGTAAACCCCTGGACACTTAGCACCTGTTAGTGGAAGAAACTGTTAAGTGCTTTCGGGCAAGGAATAAAACGTGTTTCTGTCCTCAAGGATCTGATAGTCACATATAAAATAGAATGAGATCATGTGACTGCTAAACACCCACTAGACCTGGAGAGCAAAGGCTAATGATATCCCCTGGAAACTTCCTATGTCTGGCATGCGTCCTGGAACATTTTATAAGCCAACTCATCTGGACCTCACATGGCCGCCGCCCTTCAGAAGGCAAAGCTGAGAGCTTCCGTGAGCATCCTGCACCCTCAGCTCAGAGCTAGGCTAGCAGTGAGCAAGAACATAGACCGGTTTTTGCTACAAAGCATTGACTCCTCATCAGGTAACCAAATGCGGGGTGCAATCCAGTGTCTGACTCCTCTACTCTCGGGCTACCTGTATAGCTCTGCACATGGATATGTCAATCACTTAAGGACTGTCTGTCTAGCCTCACTTCACCCCCCTTCCAGTCTGAAAACAGGGGTCAGTTATTATCCTAAACGTTCAGTCACCTTGAACCTCTCAGGACAGACTGCTCCTTACAACTTCCCAGAGAACAACCATCAAGTAGAGCAAGCCTGCATCCTGAAATAAACATCTCCTAAGAGCCAGACTGATCCCCCTACGTGATGATAAATATCAGGACTCCTTTCAACCATTCTGAAGAACCTGAACTGGAACAGTGGCCAGGCAGACAATGCATGACGGTGACCATACACACCTCTTGCCCCTTCCCCCAATTCTTCTTCTAAGTTTAAACCTCAAGAACCTTCATGAGAGACTTGGGGCAACGCTGAACTTCTAGATGCGTTCCTCTTCCCACAGTGACCACAGCAATAGATCTCCTAACCTGGCTTCTTCCATTACACATCTCTTTCACTGGCATAGTATAGCGAGTGGCCCACTCTAGCCTCTTGGGTTTGCACATCCATGCACTGCCACAGAGCCCATGCCCATCCACACTGTCTCCGTTAGGGTTTCCATTGTTGTGATTGACACCAGGACCAAGGGAACTCTTATAAAGGACAGCGTTTAATTGGGGCTGGCTTACAGGTTCAGTCCAGTATCATCAAGGCAGGAACATGACAGCATCCAGGCAGGCATGGTGCAGGAGGAACTGAGAGTTCTACATCTTCATCTGAAGGCTGCTTGGGGAAGACTAGAAGCTAGAAGAAGTGTCTCAGAGCCCACCCCTACAGTGACACTTTCTCAAACAAGGCCACACTTACTCCAATAAGGCCATGACTCCTAATAATATCACTCAAACAATGACACACAGTGACTTTAGCAAAAAAAAAAAAAATGTCCAAGGCGGAACCCATGCATTTCAAACTTTGTCATTTACTGGGAACATAAGACTCGAGTTAGAGAAATGGCTCAGCAGTTACTAGTCTTCATTGCCTTTATAGAAAGCCTGGATTCAGCTGCCAGCACCCACATTGAGTGGCTTATAGCCACTTGTAATTTCAATGCTGACATCATCTTCTGACCTCTCTGGGCACCAGCACACATGGAGTGTTTATACATACATGCAGGCACTCACACATAC
A_55_P1965273_Wdr19_5	GGTGTTCTGTTGCGCCTGCGCACTTACAAGAACGGGGGTGTCGCTGGAGCCTTTGAAATGAAGCGTGTTTTCTCCCTGCTAGAAAAGTCTTGGCTTGGTGCTCCGATACAATTTGCCTGGCAAAAATCATCAGGAAACTACCTTGCAGTAACAGGAGCTGATTATATTGTTAAAATCTTTGATCGCCATGGCCAAAAAAGAAGTGAAATTAGCTTGCCTGGCAACTGTGTTACCATGGATTGGGATAAAGATGGCGATATCCTGGCAGTGATTGCTGAGAAGTCTAGTTGCATTTATCTATGGGATGCCAACACAAATAAAACCAGCCAGCTGGACAATGGCATGAGGGATCAAATGTCTTTCCTTCTTTGGTCAAAAATTGGAAGTTTCCTGGCTGTTGGGACCATTAAAGGAAATTTGCTCATTTATAATCATCAGACATCTCGAAAGATTCCTGTTCTTGGAAAACATACTAAGAAAATCACATGTGGATGTTGGAATTCAGAGAATCTCCTTGCTTTGGGAGGTGAAGATAAAATGATTACAGTTAGTAACCAGGAAGGCGACACAATAAGACAGACCCCAGTGAAATCAGAGCCAAGCGACATCAAGTTCTCCATGAGCAAGACAGATGAGCGAATTTCTTCTGCTGAGAACACAATAAGTGCAGTGGTTGGCAAGAAAATGCTGTTTCTTTTTCATCTGAATGAACCAGATAACCCGGTGGATCTGGAGTTTCAGCAAGCCTATGGCAACATTGTCTGCTATAGTTGGTATGGAGATGGCTACATCATGATTGGCTTTTCCCGAGGGACGTTTTTGGCTATTTCTACTCACTTTCCGGAAGTTGGGCAAGAGATATTTAAGGCTCGTGACCATAAGGATAATCTAACCAGTGTGGCCTTGTCACAGACTCTGAACAAAGCTGCCACATGTGGCGATAACTGCATAAAAATCCATGATCTGACAGAATTGAGAGACATGTATGCTATAATTAATCTGGATGATGAGAATAAAGGGCTGGGTACCTTATCCTGGACTGATGATGGTCAGTTGCTAGCACTGTCTACCCAAAGAGGCTCACTGCATGTCTTCCTGACCAAGTTGCCCATCCTCGGGGACGCCTGTCACACAAGGATTGCGTATCTCACCTCCCTCCTTGAGGTCACCGTGGCCAACCTCATTGAAGGAGAGCCGCCAATCACAGTCTCTGTGGATGTGGAACCCACCTTTGTCGCAGTAGGGCTCTATCATCTGGCCGTGGGGATGAATAACCGGGCTTGGTTTTATGTCCTTGGTGAAAATGTTGTCAAAAAGTTAAAAGATGTGGAATATCTGGGAACCGTGGCCAGCATCTGCCTTCATTCTGACTACGCCGCTGCACTCTTTGAAGGCAAAATCCAGTTACATTTGATAGAAAATGAAATGTTGGACGCTCAGGAAGAGCGTGAGACTCGGCTCTTTCCAGCAGTGGATGATAAGTGCCGGATTTTATGCCACGCCCTAACTAGTGATTTCCTCATCTACGGAACTGATACTGGCATCATTCACTATTTCTTCATCGAAGACTGGCAGTTCGTTAATGATTACCGGCATCCTGTTGGTGTGAAGAAGCTATTTCCTGATCCAAATGGAACCAGATTGGTTTTCATTGATGAGAAGAGTGATGGATTTGTTTACTGTCCTGTTAATGATGCGACCTATGAGATTCCAGACTTCTCACCAACCATTAAAGGTGTTCTTTGGGAAAACTGGCCGATGGACAAAGGTGTCTTTATCGCCTATGATGATGACAAGGTGTATACATATGCGTTTCACAAGGACACCATCCAAGGATCCAAGGTTATTTTGGCTGGCAGCACCAAACTTCCCTTCTCCCATAAGCCTTTGCTGTTATACAATGGAGAACTGACCTGCCAGACACAGAGTGGGAAAATCAACTCCATCTACCTCAGCACCCACAGCTTCCTTGGCAGCATGAAAGACACGGAGCCTACTGACCTGAGGCAAATGCTGACGCAGACCCTGCTGCTCAAGCGGTTTTCTGATGCTTGGGATATATGCAAGATGCTAAATGACCGCACTTCGTGGAGTGAGCTGGCCAAAGCCTGTCTGCATCACATGGAGGTGGAGTTTGCTATCCGAGTGTCCCGGACAATGGGGGATGTTGGCACAGTGATGTCGTTGGAACAAATAAAGGGAATCGAGGACTACAATCTTTTGGCAGGACATCTCGCCATGTTTACTAATGACTTCAACCTGGCCCAGGACCTGTACCTGGCATCCAACTGCCCTGTGGCAGCCCTGGAGATGCGGCGGGACCTGCAGCACTGGGACAGCGCTCTGCAGCTGGCAAAGCGCCTGGCCCCGGACCAGATACCCTTCATATCCAAAGAGTACGCCATCCAGCTGGAGTTCACAGGCGATTATGTAAACGCTCTGGCTCATTACGAGAAGGGCATCACCGGTGATAATAAGGAACACGACGAAGTGTGCCTGGCCGGAGTGGCTCAGATGTCCATTCGAATGGGGGACATCCGCAGAGGGGCTAACCAAGCCCTCAAGCACCCCAGCAGGGTCCTCAAAAGAGACTGTGGAGCCATTCTGGAGAACATGAAGCAATTTTCAGAAGCTGCCCAGCTGTACGAAAAGGGCCAATATTATGACAGAGCTGCCTCGGTCTACATCCGCTGCAAGAACTGGGCAAAAGTTGGCGAACTTCTCCCTCATGTCTCCTCTCCTAAGATCCACTTGCAGTATGCCAAAGCCAAGGAGGCAGACGGAAGGTACAAGGAAGCCGTGGTGGCGTATGAAAATGCAAAGCAATGGAACAGTGTCATCCGCATCTACCTGGACCACCTCAACAACCCCGAAAAGGCCGTGAGCATCGTCAGAGAGACCCAGTCTCTGGACGGAGCCAAGATGGTAGCCAGGTTCTTTCTGCAGCTTGGTGACTATGGGTCTGCCATCCAGTTTCTGGTTCTGTCCAAATGTAACAATGAAGCCTTCACCTTGGCTCAGCAGCACAACAAAATGGAAATCTACGCAGACATCATTGGTGCTGAAGACACAACTAATGAAGACTATCAAAGTATCGCCTTATATTTTGAAGGAGAAAAAAGACATTTTCAGGCTGGAAAATTCTTCTTACTGTGTGGCCAGTATTCACGGGCACTAAAGCACTTCCTGAAATGCCCAAGCTCAGAAGATAATGTGGCAATAGAAATGGCAATCGAAACTGTGGGCCAGGCCAAAGATGAACTGCTGACCAATCAGCTGATCGACCACCTGATGGGGGAGAGCGATGGCATGCCAAAGGACGCCAAGTACCTGTTCCGCTTGTACATGGCGCTAAAGCAGTACCGTGAAGCAGCCCGGACCGCCATCATCATCGCCAGAGAAGAGCAGTCTGCAGGAAACTATCGGAATGCACACGATGTTCTTTTCAGTATGTACGCAGAACTTAAAGCCCAGAAGATCAAGATCCCCTCCGAAATGGCCACCAACCTCATGATCCTGCACAGTTACATTCTCGTGAAGATTCATGTTAAGAGTGGAGACCATATGAAGGGAGCGCGCATGCTCATTCGGGTGGCCAACAATATCAGCAAGTTCCCATCACACATCGTGCCTATCCTGACGTCTACTGTGATTGAGTGTCATAGGGCAGGCCTGAAAAACTCTGCCTTCAGCTTTGCAGCTATGCTGATGAGGCCTGAATACCGCAACAAAATTGATGCCAAGTACAAAAAGAAAATTGAGGCGATGGTCAGGAGACCCGATACTTCAGAGACAGAAGAGGCCACCACCCCATGTCCATTCTGCCAGTTTCTTCTCCCAGAATGTGAGCTCCTCTGTCCTGGCTGTAAAAACAACATTCCCTATTGCATTGCAACAGGCCGACACATGTTGAAAGACGACTGGACAATGTGCCCGCATTGTGGCTTCCCTGCTCTGTACTCAGAATTCAAGATCTTACTAAACAGTGAAAGCACGTGTCCTATGTGTTCAGAAAGATTAAACTCCAGTCAACTGAAAAAAATTACAGACTGCTCGCAGTACCTACGGACAGAGATGGAATAGTGAGCCGCAGGCCCAGACAGTGCTCCCGAGTAGATGGCACCTCTCCTGGGGAGGCTGTGTCCACCCCTGGAGACATAAAAGAATGATTCTCCTTGGAGTCAGAAACATGAGCCAGGCCAGCACGTTCAGCCTCTGCAGTGACAGTGACTCGGTGACACAACCGCTGTTCACCCAAATCTGCGTACTTCCTCTTCAAAGTCCTGTGTGTTCTGTGCTCTGTACTATTAATAGTATATGATTGTAAATACTAAGTTTTTTAAATAACTTTTATATTTAAGTATCTCCTTTAAAATAAAATTGTTGACTAGATACATCTAA
A_55_P1965728_Abca17_17	ATGGAGGTGTTGAAGAAATTAAAACTCCTTCTCTGGAAGAATTTCATCTTAAAGAGGCGGAAGACTCTGATAACTCTCCTGGAAATGTTGATGCCATTACTGTTTTGTGCAATTGTATTATATCTCCGTTTGAATAGTATGCCAAGAAAGAAGTCATCTACCAACTACCCGGCAGTTGATGTCAGTTTACTGCCAGTATACTTCTATAACTATCCTCTGAAAAGTAAATTTCAGTTGGCTTATATCCCTTCCAAAAGTGAAACCTTAAAAGCTGTCACTGAAGTGGTGGAGCAAACCTTTGCTGTTGACTTTGAAGTTCTAGGCTTTCCTTCAGTGCCTTTATTTGAAGACTATATAATTAAGGATCCCAAGTCTTTCTACATACTGGTGGGAATTATTTTTCACCATGACTTCAATAGCAGCAATGAACCTTTGCCACTTGTGGTGAAGTATGACTTGCGCTTTAGTTATGTTCAGAGGAACTTTGTATCACCGCCGAGGCATTTATTTTTTCAAGAGGAGATAGAAGGCTGGTGCACAGCCTTTCTTTACCCACCTAATCTAAGCCAAGCGCCCCGGGAATTTTCATATGCGGATGGAGGAAACCCTGGCTACAACAAAGAAGGCTTCCTGGCCATACAGCATGCCGTAGACAAAGCGATTATGCGGCACCATGCCCCCAAAGCAGCACTTAACATGTTCAAGGATCTCCACGTCTTGGTGCAGAGATTCCCATTTGGGCCCCATATCCAGGACCCATTCTTAGTGATCCTTCAGAATGAGTTCCCTCTGCTCCTCATGCTCAGCTTCATCTGTGTTGAGCTCATAATCACCAATTCCGTTTTGTCGGAGAAGGAGAGGAAACAGAAGGAATATATGAGTATGATGGGAGTGGAGAGCTGGCTGCACTGGGTTGCTTGGTTCATCACGTTTTTCATTTCTGTCTCAATTACTGTTTCTGTTATGACCGTACTTTTTTGCACAAAGATAAACAGAGTGGCTGTGTTCAGGAACAGTAACCCTACCCTGATATTTATTTTTCTAATGTGTTTTGCCATCGCCACAATTTTCTTTGCATTCATGATGAGCACATTCTTCCAAAGAGCCCACGTAGGAACTGTGATAGGTGGCACTGTCTTCTTCTTCACTTATCTTCCCTACATGTACATCACTTTCAGCTACCACCAGAGGACTTACACCCAGAAGATACTCTCTTGCCTCTTCTCCAATGTTGCCATGGCAACGGGAGTCCGGTTCATATCTCTGTTTGAAGCAGAAGGCACAGGCATCCAATGGAGGAACATAGGCAGTGTCTGGGGAGACTTCAGCTTTGCTCAGGTGCTGGGGATGCTCTTGCTGGACTCCTTTTTGTACTGTCTGATAGCCTTTTTGGTGGAGTCTCTCTTCCCAAGAAAGTTTGGAATACCTAAGTCTTGGTACATCTTTGCCAAGAAGCCCGTTCCAGAGATACCGCCACTTTTGAATATTGGGGATCCTGAGAAACCGTCAAAAGGGAATTTCATGCAGGATGAGCCAACAAATCAGATGAACACAATTGAAATCCAACATCTGTATAAGGTGTTCTATTCGGGAAGGAGTAAACGTACAGCCATCAGAGATCTGAGCATGAACCTGTACAAGGGGCAGGTCACTGTTCTTCTGGGACACAACGGAGCAGGGAAGACCACCGTCTGCTCTGTTCTGACAGGTCTCATTACTCCATCAAAAGGACATGCATATATCCATGGATGTGAAATTTCAAAAGACATGGTTCAAATTAGGAAGAGCCTGGGCTGGTGCCCACAGCATGACATTTTATTTGATAACTTTACAGTAACTGACCACCTTTATTTCTACGGTCAGCTGAAAGGTCTGTCTCCTCAGGACTGTCACGAGCAAACCCAGGAGATGCTGCATCTGCTTGGTCTGAAGGACAAGTGGAACTCAAGGTCCAAGTTCCTGAGTGGGGGCATGAAGCGCAAGCTCTCCATTGGCATCGCCCTCATAGCGGGCTCTAAGGTGCTGATTTTGGATGAGCCCACCTCAGGCCTGGACTCCCCCTCCAGGAGGGCCATCTGGGACCTTCTCCAGCAGCAGAAGGGTGACCGCACCGTCCTGCTGACCACTCACTTCATGGACGAAGCTGACCTGCTGGGAGACCGCATCGCCATCTTGGCCAAGGGGGAGCTCCAGTGCTGCGGGTCACCATCGTTCCTCAAGCAGAAATACGGTGCAGGATACTATATGACTATAATAAAAACACCTCTCTGCGACACCTCAAAGCTCTCTGAAGTAATTTATCACCACATACCGAATGCAGTTTTGGAGTCCAACATTGGAGAAGAAATGATAGTCACACTTCCTAAGAAGACCATACACAGGTTTGAGGCTCTATTCAATGACTTGGAACTGAGACAGACAGAGCTGGGAATCTCTACTTTTGCCACCTCTGTAACCACTATGGAGGAAGTGTTCATACGAGTTTGTAAGTTGGCTGATCCCAGCACAAATGTCTTAACCGAGAAGCGACACTCTCTTCATCCTCTTCCCCGGCATCACAGAGTTCCTGTTGACAGAATTAAATGTCTCCACTCAGGGACCTTCCCAGTGAGCACTGAACAGCCAATGAGACTAAATACGGGCTTCTGTCTTCTCTGCCAACAATTCTACGCCATGCTCTTGAAAAAGATCACGTATTCTCGGCGCAACTGGATGCTGGTGCTCTCGGTGCAGGTTCTGCTGCCGCTGGCGATCATTATGTTAAGCCTCACCTTTTTTAACTTCAAATTAAGGAAACTGGATAACGTGCCACTGGAGCTGACTTTACAAACGTACGGCCAGACCATTGTTCCATTTTTTATTGCCGAGAATTCTCACCTGGACCCTCAACTTTCAGATGACTTTGTAAAAATGCTTGTGGCCGCAGGGCAGGTTCCTTTGCGTATTCAAGGTTCTGTAGAGGACTTCCTCCTGAAGAAGGCAAAGGAGGCTCCTGAGGGCTTTGATAAGCTCTACGTGGTGGCAGCTTCTTTTGAAGATGTGAATAACCACACGACAGTGAAGGCGCTGTTCAACAACCAGGCCTACCACTCCCCTAGCCTGGCTCTGACTCTGGTGGACAATCTTCTCTTCAAGTTGCTTTCTGGAGCCAATGCTTCCATTACCACAACCAACTATCCTCAGCCTCAGACAGCCATCGAGGTCTCAGAGTCAATCCTGTACCAGGGCCCTAAAGGACACTACCTTGTTGTCAACTTTCTTTTTGGAATAGCTTTCCTGTCAAGCTCCTTCTCCATCTTGACAGTCGGAGAGAAGAGCGTTAAGTCTAAGAGCCTCCAGTTTGTGAGTGGAGTCAGCACGGCTGTGTTCTGGCTCTCAGCTCTGCTGTGGGACCTCATCTCTTTCCTCGTTCCCACTCTGCTGCTGGTGTTGGTGTTTCTGTGGTATAAGGAAGAGGCTTTTGCACACCACGAGAGCATCCCAGCGGTGGTCTTGATAATGATGCTCTACGGCTGGGCTGTCATCCCTTTGGTGTACACGGTCAGCTTCTCCTTTAACACTCCTGGCAGTGCATGTGTGAAGCTCGTGGTGATGCTCACCTTCCTGAGCATCAGCCCTGTGGTCCTCGTCACCGTCACCAGTGAGAAAGATCTTGGCTACACGGAACTCTCAGACTCCTTGGATCATATTTTCCTAATTCTTCCTGGACATTGCCTGGGAATGGCCTTGTCCAACTTGTACTATAACTTTGAGCTGAAAAAGTTTTGCAGTGCTAAGAACTTGAGTGATATTGACTGCAATGATGTTTTAGAAGGATATGTGGTCCAAGAGAACATCTACGCCTGGGAATCTCTGGGGATAGGAAAGTACCTGACAGCCCTGGCCGTCTTAGGACCTGTGTACATCACCATGCTTTTCCTCACTGAAGCCAATGCATTCTATGTACTGAAATCCAGGCTCTCTGGCTTCTTCCCTTCCTTCTGGAAGGAAAAATCGGGAATGATCTTTGATGTAGCAGAACCTGAAGATGAAGATGTTCTGGAGGAGGCGGAAACCATCAAGCGTTATTTGGAAACGTTAGTAAAGAAAAACCCGCTTGTTGTTAAAGAAGTGTCAAAGGTCTATAAAGACAAGGTACCCCTGTTGGCTGTGAACAAGGTGTCCTTTGTTGTTAAAGAAGAAGAATGCTTTGGCCTTCTTGGTCTCAATGGAGCTGGGAAGACTTCCATTTTCAACATGCTGACCAGCGAGCAGCCCATCACCTCTGGGGATGCCTTTGTCAAGGGTTTCAACATCAAGTCTGACATAGCGAAGGTGCGGCAGTGGATTGGTTACTGTCCTGAGTTTGATGCCTTGCTAAACTTCATGACAGGACGAGAGATGCTTGTCATGTATGCCCGTATCCGGGGCATCCCTGAATGCCACATTAAAGCCTGTGTCGACCTGATCCTTGAGAACTTACTCATGTGTGTGTGTGCAGACAAGCTGGTGAAGACCTATAGTGGTGGTAACAAGCGCATGCTAAGCACTGGCATTGCCCTCGTTGGAGAGCCTGCAGTCATCCTGCTAGATGAACCGTCCACTGGCATGGACCCTGTGGCTCGGCGCCTGCTGTGGGACACTGTGGAACGGGTCCGTGAGTCTGGCAAGACCATCGTCATCACCTCCCACAGTATGGAGGAGTGTGAAGCCTTATGTACCAGGCTGGCCATCATGGTACAGGGCCAGTTCAAGTGCCTGGGCAGCCCACAGCACCTCAAGAGCAAATTTGGCATCAGCTACTCCCTGCAGGCCAAGGTCCGGAGGAAATGGCAGCAGCAGATGCTAGAGGAGTTCAAGGCCTTTGTGGACCTGACCTTCCCAGGCAGCAATTTGGAAGACGAGCACCAAAACATGCTTCAATATTACCTGCCTGGCCCAAACCTCAGCTGGGCGAAGGTGTTTAGCATTATGGAACAAGCCAAGAAGGATTACATGTTGGAAGACTACTCCATCAGCCAGCTATCCCTAGAGGACATCTTCCTGAACTTCACCAGACCAGAGTCCTCCACTAAAGAACAGATCCAACAAGAGCAAGCTGTCCTGGCCAGCCCCTCACCACCCTCTAACTCTAGGCCTATCTCGAGTCCTCCATCACGTCTTTCTTCTCCGACTCCCAAACCACTTCCATCCCCACCTCCCTCAGAGCCCATCCTTCTGTAA
A_55_P1966537_Gm6358_16	ATGTGCTACTATGGAGGATACTATGGAGGCCTGGGCTATGGCTATGGTGGCCTAGGCTATGGCTATGGCTGTGGCTATGGTGGCTATGGTGGCTATGGTTATGGCTGCTGCCGCCCACTCTGCTGTAGAAGATACTGGTCCTGTGGCTTCTACTGA
A_55_P1966583_Bpifc_10	ATCTTGATGTTTCGGCTTCTGCGCTTAAGGAGCACAGCAGAGAACACTCCTGCTTCAAAGGTGAAGGGAATTGAAGGTACTCTCCAGCTTTGGACTCATCCTGGGCTTGAGATGCGGACAAAGCAGGTCCCAGTCCTCTGGGCATGCTTTCTCCTATGGAGTCTCTACATTGCCTCCTCCCAGACTGTCTACCCTGGAATCACGGCGAGGATCACCCAGCGTGCACTAGACTATGGTCTTCAAGTTGGGATGAAGGTACTGGAGCAATTGGCAAAGGAAATCGTCATCCCAGATTTGAACGGTTCTGAGTCTCTTAAATTTCTGAAGATTGACTATGTAAAGTACAACTTCTCAAACATAAAAATCAATGCCTTCTCATTCCCAAATACCTCACTGGCCTTCGTACCTGGGGTAGGCATCAGAGCACTGAGCAACCACGGCACTGCCAACATCAGCACCAACTGGAGCGTCAAGGCTCCACTTTTCCGAGACTCGGGAGCTGCCAATCTGTTCCTCTCTGGAATCTATTTCACTGGCATCGTTGCCTTTACCCGTAATGACTTTGGTTACCCAGCTCTGGAACTCCAAGACTGCCATGTTCAAGTGAGCCATGCCCGAGTCTCATTTTTCGGAAGTCTCAGTGCCCTGTATAACTCCTTTGCTGAGCCCATGGAGAAACCCATTCTAAAGAATTTAAATGAAATGCTTTGTCCCATTGCCATCAGCCAAGTGGAACAGTTCAATGTCAACATCAGCGCACTGGAGGTTTTAACCAAGATTGACAACTACACAGTGCTGGATTGTTCCCTGATCAGTCCTCCAGAAATCACCGAGAACCACCTTGACTTTAATTTGAAGGGTGCGTTCTACCCTCTGGAAAGCCTCGTGGACCCTCCCTTCACACCAGCTCCCTTCCATCTCCCAGAGAGCAGAGATTCCATGCTCTACATTGGCATCTCTGAGTACTTCTTTAAATCTGCGTCATTTGCTCACTATGTATCTGGGGCTCTTGGTACCACGCTGTCCACTAGGGAGATTTCCAACTATTTCAGTCAAAATGTTCAAGGATTTGGCAGCGTACTCTCCAAGATTGCAGAGATCTATGTCTTGTCCCAGCCGTTCATACTGCAGATGATGGCCACAGGGCCTCCTATGGTCAACTTACAACGAAACAATTTCAGCCTGGAGTTCCCTGCTGCTGTCATCATGCTCACTCAACTGGATAACTCTACCATCCAGCCCATCGTCTCCATGGACTTCGTTGCTAGTACCAGTGTTGGCCTGGCTATTTTGGGACAAAAACTGATCTGCTCCTTATCTTTGAACAGATTCCGCCTGTCTTTGCCAGAGAACAGCCAACGAGATGCTAAGGTTGTGAGATTTGAGAATATCCTGTCTTCCATTCTTCACTTCGGCGTCCTCCCACTGGCCAACACAAAACTGCAGCAAGGATTTCCTCTTCCCAACCCCTACAATATCTCATTCATCAATTCGGATATTGAAGTTCTTGAGGGTTACCTTCTGGTTTCTAGTGACCTGGCATATGACACATCCTCAAAGCCACAGCCAAATCTGAACAGCTGGGGGGATCTGAACCTAGTACATAGACCATGGAGAGAACAGCCAACCCATTGATGGCCCGCTCACAATACACCCCAGGAAGTAAACAGCCTTCAGTCCCCCAGAAACCAGAAACCTGGAAGATGAAGACCGTGCATCCTGGATATTAAAGCCCTTGTGGAAAAGGTCTCCTTCTGGAGCCCTGAGAGACCTAGAGTAAGGTCGACAGTTAAAATGATGAACAGGAACAAGGTAGTGGGAGTGGGGTCTGTGTATGTGAGCATGTGTAAGCACATTGTGTGCCTGTGTTTAGCCTTTGTGGGAAAGAGTAAGGCATGTGGATCCGACCAGGTGGTAAGGTTGTAAGGAACTTGTCTGTATTTGCATTGGTAGGTGTGTGTGTGTGTGTGTATGTGTGTCTGTGTGTGCCTCTGTGTGTGGTGTGTATCTGTGTGTGTGTGTGTCTGTGTCTGTGTGTGTGTCTGTGTGTCTGTGTGTGTCTCTGTGTCTGTGTTTGTGTCTGTGTCTGTGTGTGTGCCTCTGTGTCTGTGTGCCTCTGTGTGTGTATGTATGTGTGTGTGTGTGTGTGTGCCTCTGTGTGTGTGTCTGTGTGTATCTGTGTGTGTGTGTGTGTGTAAGACTATGTCTGCTCTTTAGAGACTTTCTACTTTTATTGGACTTTATGTTTTATGTTTACTATTACTGTCCTGTGCTTAATTAAAATTGTTTTCTAACGATGTCAGAATCTATGTGTGAAAGCTCCTGTCCTGAATTTATTTTAATAAAATATGACAGAAAAATGGAAAAGACTTAATTTTTTTAAAACTTCGGCAAAGACTGAAGTTCTACAAACACCAATACTAAAAGGGAGCCGAGAGCCCCTTAAATCTTTCCTATGGTTGTCCTGTGTCATTTGTTTATGTTTGTGGATGTGTCCTTTCAGTGATTGGATGAAATGAGGGCTGGAGAGATGGCTCAGCAGTTTAGAACATTGACTGCTCTTCCAGAGGTCCTGAGTTCAATAACCAGCCACCACACGGTAGCTCACAACCATCTGTAATGGGATCTGAGGCCCTCTTCTGGTGTGTCTGAGGACAGCTACAGTGTACTCACATAAATAAAATAAATAAATCTTTTTTTAAAAAGATTGACTG
A_55_P1966734_Cyp2u1_3	GAGTCATGTAGCCGGCTACTGTCGCGGTGCCGGCGCGTCTGCAGCGGAGCTAGATGCAGGCGGTACCTGGGACATGTCCTCGCTCGGGGACCAGCGTCCCGCGGCAGGGGAGCAGCCGGGAGCTAGACTGCACGTGCGGGCGACAGGAGGCGCGCTGCTACTTTGCCTGCTGGCGGTGCTGCTAGGCTGGGTTTGGCTGCGGCGGCAACGCGCCTGCGGCATCCCTCCGGGGCCCAAGCCTCGGCCACTCGTGGGTAACTTCGGGCACTTGCTGGTGCCGCGCTTTCTACGACCGCAGTTCTGGCTGGGCTCGGGCAGCCAGACGGACACGGTGGGCCAGCATGTGTACCTGGCCAGGATGGCCCGTGTCTATGGCAACATCTTCAGCTTCTTCATCGGCCACCGTCTGGTGGTGGTCCTCAGCGACTTCCACAGCGTGCGCGAGGCGCTAGTGCAGCAGGCTGAAGTGTTCAGTGACCGCCCGCGGATGCCGCTCATCTCCATCATGACCAAGGAGAAGGGAATCGTGTTTGCACACTATGGTCCAATTTGGAAACAGCAGAGGAGATTCTCCCACTCGACGCTTCGTCATTTCGGTCTGGGCAAGCTCAGCCTGGAGCCCAGGATCATCGAGGAGTTTGCATACGTGAAAGAAGCCATGCAGAAGCACGGGGAGGCCCCCTTCAGCCCCTTCCCAATCATCAGCAATGCCGTCTCCAACATCATCTGCTCCCTGTGCTTCGGCCAGCGCTTCGATTACACCAACAAGGAGTTTAAAAAGGTGTTGGATTTCATGTCCCGGGGGTTGGAAATCTGCCTGCACAGCCAGCTCTTCCTGATCAACATATGCCCCTGGTTTTACTACCTCCCCTTTGGTCCATTTAAGGAGCTAAGGCAAATCGAAAGGGACATATCCTGCTTCCTGAAAAACATCATCCGAGAGCATCAAGAGTCTCTGGATGCCAGCAACCCTCAGGACTTCATAGACATGTACCTTCTGCACATGGAGGAAGAGCAGGGAGCCAGCAGGCGCAGCAGCTTCGACGAGGACTACCTGTTCTACATCATTGGGGACCTCTTCATCGCCGGCACTGACACCACGACCAACTCTCTGCTCTGGTGCCTGCTGTACATGTCACTGAACCCCGACGTGCAAAAAAAGGTTCATGAAGAAATTGAAAGGGTCATTGGCTGTGACCGTGCACCTTCCCTCACGGACAAGGCCCAGATGCCATACACAGAGGCCACCATCATGGAGGTGCAGCGGCTGTCCATGGTGGTGCCGCTCGCCATTCCTCACATGACCTCGGAGAAAACAGTCCTCCAAGGGTTCACCATTCCCAAAGGCACAGTGGTCCTAATCAACCTGTGGTCAGTACACAGAGACCCAGCCATCTGGGAGAAGCCAGACGACTTCTGTCCTCATCGATTTCTGGATGACCAAGGACAACTTTTGAAAAGAGAAACTTTTATTCCTTTTGGGATAGGTCAGTTAAAGCTTGGTTTTAATTTGTTTTTCACTTTATCATTGGTGTGTGTGTGTGTGTGTGTGTGTGTGTGTGTATACAGGCATGTTTGAGATGTGTATGTGTGAGTGTAGGTACCGGGTTCAGAGGACAATGTCAAGGAATCAGTTCTTGCTACTGAGTTGCCTTGCTGACCCAACCTTTTTGTTTGTTTGTTTGTTTCAAATAAATAAAAAAAAAAAAAACAAAA
A_55_P1967015_Fgfr1_8	AGCCCTCGCGCCTCGCCGGCGCACAGCGCTCGGAGCGCTCCTGCGGGTACTTTGGCGGGGCTCTCCGCTGCGGGCGGCGCGGAACGGGAGCCGGAACCCTGGTGCAGCCGCTGCGTGCAGAGGACCCGGGCTGCGCAGGGAAGCGGGGCCGAGACGTCCGGACTGGACTGAGACTGTGCTTAGCGCATTGCGGCGACCTCGCCTTTCCCGGCCGCGAGCGCGCGCCGCAGCTGGAAAAGCAGCGGAGACCGAGGACTTTTCTCAGGTCCCAGGGGCGCACCACAGCCGTGCTGCAGTCAATGCACGCCGGAGCCCCAGGAGGGGTGATGGAACTCGGGCTGCCAGAAGCCTGAGACGCCGCCACCGCCGCCGCTGCGTACTGGAGAGCGGGGGGCGCACGATCTGGGGACCCCGGGCGGCGGACCCGAGCCCTCCCCCCCGCCCCGCCTCCGGGGCACCAGCTTCGGCTCCATTGTTCCCGCCCGGGCTGGAGGCGCCCGGCTCGGAGTGCCGCCGGGAGTCGTGCCTCGGCCGCGGAGCCCTCGAGACCCCATCAGGATCTGAACGGAGCCCGGAGACGAGCGGCGGGAGCGCAAGACACAGACACCCGCCGCGCCACGGCGAGCTCTCCAGAGGCGGGACCGCAGCGCCAAGTGAGAGTCAGCTTGCGAAGGCAGACCACGCTCACGGTGGAATATCCATGGAGGTACGGAGCCTTGTTACCAACCTCTAACCGCAGAACTGGGATGTGGGGCTGGAAGTGCCTCCTCTTCTGGGCTGTGCTGGTCACAGCCACTCTCTGCACTGCCAGGCCAGCCCCAACCTTGCCTGAACAAGTTGGCTCTTCCTCCTGGCCCTTGTGGGTGGCTGCTGCAGCTCAGCCCTGGGGAGTCCCTGTGGAAGTGGAGTCTCTCCTGGTCCACCCTGGCGACCTGCTACAGCTTCGCTGTCGGCTTCGCGATGATGTGCAGAGCATCAACTGGCTGCGGGATGGGGTGCAGCTGGTGGAGAGCAACCGTACCCGCATCACAGGGGAGGAGGTGGAGGTGCGGGACTCCATCCCCGCTGACTCTGGCCTCTACGCTTGCGTGACCAGCAGCCCCTCTGGCAGCGATACCACCTACTTCTCCGTCAATGTCTCAGATGCACTCCCATCCTCGGAAGATGATGACGACGACGATGACTCCTCCTCGGAGGAGAAAGAGACGGACAACACCAAACCAAACCCTGTAGCTCCCTACTGGACATCCCCAGAGAAAATGGAGAAGAAACTGCATGCGGTGCCCGCTGCCAAGACGGTGAAGTTCAAGTGCCCGTCGAGTGGGACACCCAACCCCACTCTGCGCTGGTTGAAAAATGGCAAAGAGTTTAAGCCTGACCACCGAATTGGAGGCTACAAGGTTCGCTATGCCACCTGGAGCATCATAATGGATTCTGTGGTGCCTTCTGACAAGGGCAACTACACCTGCATCGTGGAGAATGAGTATGGGAGCATCAACCACACCTACCAGCTTGACGTCGTGGAACGATCTCCGCACCGACCCATCCTTCAGGCAGGGCTGCCTGCCAACAAGACAGTGGCCCTGGGCAGCAATGTGGAGTTCATGTGTAAGGTGTACAGCGATCCGCAGCCTCACATTCAGTGGCTGAAGCACATCGAGGTGAACGGGAGTAAGATCGGGCCAGACAACTTGCCGTATGTCCAGATCCTGAAGACTGCTGGAGTTAATACCACCGACAAGGAAATGGAGGTGCTTCATCTACGGAATGTCTCCTTTGAGGATGCGGGGGAGTATACGTGCTTGGCGGGTAACTCTATCGGACTCTCCCATCACTCTGCATGGTTGACCGTTCTGGAAGCCCTGGAAGAGAGACCAGCTGTGATGACCTCACCGCTCTACCTGGAGATCATTATCTACTGCACCGGGGCCTTCCTGATCTCCTGCATGTTGGGCTCTGTCATCATCTATAAGATGAAGAGCGGCACCAAGAAGAGCGACTTCCATAGCCAGATGGCTGTGCACAAGCTGGCCAAGAGCATCCCTCTGCGCAGACAGGTAACAGTGTCAGCTGACTCCAGTGCATCCATGAACTCTGGGGTTCTCCTGGTTCGGCCCTCACGGCTCTCCTCCAGCGGGACCCCCATGCTGGCTGGAGTCTCCGAATATGAGCTCCCTGAGGATCCCCGCTGGGAGCTGCCACGAGACAGACTGGTCTTAGGCAAACCACTTGGCGAGGGCTGCTTCGGGCAGGTGGTGTTGGCTGAGGCCATCGGGCTGGATAAGGACAAACCCAACCGTGTGACCAAAGTGGCCGTGAAGATGTTGAAGTCCGACGCAACGGAGAAGGACCTGTCGGATCTGATCTCGGAGATGGAGATGATGAAAATGATTGGGAAGCACAAGAATATCATCAACCTTCTGGGAGCGTGCACACAGGATGGTCCTCTTTATGTCATTGTGGAGTACGCCTCCAAAGGCAATCTCCGGGAGTATCTACAGGCCCGGAGGCCTCCTGGGCTGGAGTACTGCTATAACCCCAGCCACAACCCCGAGGAACAGCTGTCTTCCAAAGATCTGGTATCCTGTGCCTATCAGGTGGCTCGGGGCATGGAGTATCTTGCCTCTAAGAAGTGTATACACCGAGACCTGGCTGCTAGGAACGTCCTGGTGACCGAGGATAACGTAATGAAGATCGCAGACTTTGGCTTAGCTCGAGACATTCATCATATCGACTACTACAAGAAAACCACCAACGGCCGGCTGCCTGTGAAGTGGATGGCCCCTGAGGCGTTGTTTGACCGGATCTACACACACCAGAGCGATGTGTGGTCTTTTGGAGTGCTCTTGTGGGAGATCTTCACTCTGGGTGGCTCCCCATACCCCGGTGTGCCTGTGGAGGAACTTTTCAAGCTGCTGAAGGAGGGTCATCGAATGGACAAGCCCAGTAACTGTACCAATGAGCTGTACATGATGATGCGGGACTGCTGGCATGCAGTGCCCTCTCAGAGACCTACGTTCAAGCAGTTGGTGGAAGACCTGGACCGCATTGTGGCCTTGACCTCCAACCAGGAGTATCTGGACCTGTCCATACCGCTGGACCAGTACTCACCCAGCTTTCCCGACACACGGAGCTCCACCTGCTCCTCAGGGGAGGACTCTGTCTTCTCTCATGAGCCGTTACCTGAGGAGCCCTGTCTGCCTCGACACCCCACCCAGCTTGCCAACAGTGGACTCAAACGGCGCTGACTACCAACCCTGTCCCCAGTTTTCTCCCATTCCGTCGTCACCCGTGCCCCTCACCCACAATCCCCTTGTTGGACACACTGCCTTTCTCCTCCTCCTTTGCCGCTGGCAAGAGCCAGTGCCTGACTGAGGCCTTCCTGTGTTGTGGCCTTCCCCCTCCATCACCCCCAAGACCCCTCTTCTCCCTCTTCTTAGCCTGCTGTGTGAGAGAGGAGCCAAGAGGCAGGTGCTTGCCGACGGCCGCATCCTCCTTCCCAGGTGTTGGACCAAGACCCGCCCCGCTGCCTGGCACTGCTTGGAGGTGTGCAGAGCGGAAGCAAGTGGAGCATCCGGGGCATTCCTGTTGACCCATCAGCCCCTTCTGTTCTGGCGGCAGGGGCCTTGGGGCTCCTGGAAGCCGTGAGGTTTCTGTTTAGGCCTTAACCGAAGGCAACCTCTGCTCCAGATGGATGGTACCAGTAGCTTCTTAATTCCAATACTAATTTGCTTTGCTGACCAAATACCTGCCTGGTACCAGAAGACAGGGAGGCAGAGACTGGGAGCCGTGATGTGCCCTTGGGCTGAGCCCTAGACTTGGGGCTCTGTACATAGCTATGAAGAAAAACACAAAGTGTATAAATCTTGAGTATATATTTACATGTCTTTTTAAAAAGGGTCGTTACTAGAGATTTACCCATGGGGGAGACGCCCAGGGTAGCATCCGTTGCTATATATTAAAAACAAACGAACAGAAAGAAAAAAAAAAGGAAAATGTTTTTTAAAAGGTCATATATTTTTTTGCTACTTTTGCTGTTTTATTTTTTTAAATTATGTTTTAAACCTATTTTCAGTTTAGGTTTCCCTCAATAAAAAATTGCTGCTGCTTCATTTTTATCCTGGGCGTGTGAAAAGAGAGCAGGTGTCCAGCGCAGAGGAGGGAGACAGGGGGTAAAGGGCCATGAGCTGGTCTTCCCCCTGCCCCCCATGACCTCTGTCTCCTGGATTGTGCCCCAGACCTCCCAGCCAAGCCTTCTATCTCCCGATGCATTGGGAACAGCAGGAGAAGACTGAGGTCCTGAGGGCAGAGAGCCAAGCTCGCACACTTGATTGTTTCCTCGGAGGAGAGAGTGAGAGGATGAGGTTAGCCAGAGGGTAGAACTGGACAGAAACCCAAACCCTAGACCCTGTACATTCAGATGTCTTGTCTATCTTCCCCAACCTACTCCTCATATTCCTCTCCTGTAAATATCCTCCCCTTCCCTGTTGGTCTCTGTTACCCAGTTGGGTCTGTCCCTGAGCTTGGCTTCCTATAGTTTTTCCTTCACAAACTCCACCCATCCCTCAGGAAACAGAAAACGATCTCTTTGGTTGGGGTCAACTTGGCAACTCAATTCTGCCACCTGCTGGTTGCTTTGGTACCTTGGTCTCTTATTCAAACCCACACCACTCAAGCCTTAGAGGGTTTGTTTTTGTTTTTTGTTTGTTTGTTTGGTTGGTTGGTTGGTCTTTTTTTTCTGGGTCTGCTGAATACAAACCTGTTCAGTATGATTTCATCTGTAGGGGTTAGGGCTGCTTCTTTAAATGCAGTTTTGGCAGCTGTGGTTTGGGTCATTGTCATAAGAGTTCTTATCGTTGTTTCTCTCTGTACACATGTAACTGTCAAAATATTATGAATGGTTTTTATGCTGAAAGAAGACATCATTTGGCAAAGAGGGCTAGGGAATGAATTTAGCACAAACTCATTTTCTTGGAGACCGTGTATCATAGTGGTTTTTTTTTTTTTTCTTTCTCTTGTTAAAACTGAACATTATTTCTGC
A_55_P1967133_Ppp1r3b_8	CACAGATTGCTGGAGCTGGAATCCAGAGTGCTGCAATCCAGTGAGCAGGTCCCGCCCTGATGTGATAACTTGGGCTCCTCCTCCTTGTTCGTCTCCGGGAACTAAGCCCAGGCCCTACCCCCGGGACACCCCGACGCTCACGTAGTTCAGTGGCAGCAATCAACCCTGACACTTCTCTCAGGCTCTCCCATGAGGCCAGCGAGCAGCGGCCCCGGCTGCGGCGCCGCCGGGAGAGACTGCTAGCCGGCTCGCCTAGCGTGATGGCTGTGGACATCCAATACAGCTACAGCAGTATGGCCCCTTCTTTACGCAGAGAGCGCTTCACCTTCAAGATCTCCCCCAAACTGAGCAAGCCCCTGAGGCCTTGTATCCAGCTGGGCAGCAAGGATGAAGCCAGTGGAATGGTGGCCCCCGCAGTGCAGGAGAAGAAGGTGAAGAAGCGGGTGTCCTTCGCCGACAACCAGGGGCTGGCCCTGACAATGGTGAAAGTGTTCTCGGAATTCGATGACCCACTAGATATTCCCTTTAACATCACCGAGCTCCTAGACAACATCGTGAGTCTGACGACAGCAGAGAGCGAGAGCTTTGTTTTGGATTTTCCGCAGCCTTCCGCAGATTACTTAGACTTCAGAAATCGCCTTCAGACCAACCACGTCTGCCTAGAAAACTGTGTGCTGAAGGATAAGGCCATCGCGGGCACCGTGAAGGTCCAGAACCTGGCCTTCGAGAAGGTTGTGAAGATCAGGATGACATTTGACACCTGGAAAAGCTTCACAGATTTCCCTTGTCAGTATGTGAAGGACACTTACGCTGGTTCAGACAGGGACACATTCTCCTTTGACATCAGCTTACCCGAGAAAATTCAGTCTTACGAAAGAATGGAGTTTGCCGTGTGCTACGAGTGTAACGGCCAGGCGTACTGGGACAGCAACAAAGGCAAAAACTACAGGATCACCCGGGCTGAACTCCGATCCTCTCCGGGAAAGATTGAGCCGTACAATGGACCAGATTTTGGAATCTCTTTTGACCAGTTTGGGAGCCCTCGGTGTTCCTTTGGCCTGTTTCCAGAGTGGCCTAGTTATCTGGGATATGAAAAGCTGGGGCCCTACTACTAGTGACTGCAGGTGACAGTCCGTGGCTCAGATCAAGATGGAGGCGAGAGAACGGAAGGCCAGAGGAAAGTTGAACTGCCACTAGGCGTGGTTTTTGAAAAGACAGGCTCCTGTTCACCTTTTTCTTAAACCAGCAAGTCCAGCGTGTTTCCATCACACCCGGTTTCTTGCTCAGAGGAGTGGAGCGGTGCTGATCCTCTGTGGCATCCGGGTTGGCCACAAGGGAATGCGCAGGATGGTGCCAGAAGGGTCTGGAGAGGAGCCAAGCTGGCAAGGACAGAGGAAGCTGGCCTCTCTTCCACACTTGGACTCTGAAAGTCACCCAGAAACCAATCTCCAGCCTTACCATTGACCTCGAGGTCCTGTCCCCGCTCATGGCTTTCCATGCGTCTCCTTCATTCCACGAGTACTCCGAAGGGAGCCACCTCAGTTCTGGGACACACTGGCCTGATTGATACCCAGCAGCCTCAGAAGAGGGCCGGGGGCGGGCGCTTTCTGTGCGAGCTCTTTCACTACACTTCCTCCCGCTACAGTCTATCCAGTGATCTGGACAAGAGAGACAAAGCAAATAAGTAGCTCGTGTCTGGGATAGGCATTCCCTCCCCCCTCTCTCCTCCTGACCCCTCCTTTATATTCCAGAAGAGAGCAACATATTAGTTACTAGAAAGTCATTGGTTCCCATGTGGGGTCACAGGGTACAGCACTGGGACAAGGTGGGACAGTCTGAACTTTTAGCTTTTCCTCTTGGATGTTGGGGGAGCTTTTGAAGCACCGTTTCACCCGGAGTTACCAGAAGAGGACTCAATGACAAGATGCATTTCCACTTGCCTGGCCGGTGTGTGTGAACTGTTTGTGTTTGAAGAGAGTCATAGCTCTCATGTCTCCTGGAGCCTCCACTTCAGTGCCTTGTCTGAGGCTTTCAAATAGCAAGACTGGCATCTCCTCGAGTCCTCCAGACTGTGCTTAGATATATATTCATATTCAGGATGCTTTATGAACCCCCAAGGACATTGATCGGGTGTTTTTATTTATGGTGTGTATTATAAAAAGATAGGGGAGAAAAACCTCACGTTTTTCTATGTTATTTTAAATGTTTGTCAACTCTGAGGTATCAGATGAAGTTTTCTTAACCATATTGGAGTGCAATGCGCTTTCATACGCTAGCGTGAGACTCCTGGAGTTCTTACCCTTGGGTGAACCCCCAAACCCTGTGATTTTTCTCTAGGGCAAATTAGAATTATAGGGGAGATTTTTTTAAATGCGAGTTTGTAGAATTAGGGGTGTTGTTTTGTTTTGGAAGTTTGATAAAAGATGCCTGTTTCATTTCCTTACTGAAGTGATGTTTCCCTGAGACAAGACAGAAAGGAGCAGAGTCTCATGGTTTCGGAGGTGGGGGCCACTGGACGTAGCCCTGTGCCCTCTGGCTTTATAAGTTAGCATCAGGCAGACATCAAATGTTTTTAATCCTAGCATGTGTGGTTTATTTTTTATCTTAACTTTTTCACTTTTGAAGATTCAAATGTTTTGACTTTTTAAATGTTATTTTCTATGATTTCTTATTCCTAAAACTGGTACTAGTCTGTAATCTGTGCTTTGTATATTGTGCCTCTCCCAGATGGGTGGCGATCTGGGATTGCATGCTGATTATCTGTGAGGAAATCATCTTTGTGCCATGAGGCTGAAGCTGGGGCCAGGAGTTTGTGTTTTATCTAAGCAGGCCATGTATCTCCTAGATGGGTGTACTTTAAATGTTCCGGATTTGTTGACCAGAGCAGCTAGGTTGAAATTGGATAGAAAGCAAAACTGCTCTCTATGGGTCATGCATTGTGTGTTAAGAAGGAAGGCAGCCAAGGGCACTGTTTCTTACATAGATGCAGACTAAAGATCATAAAATGGCTGGGGGCGGGGGCGAGGTACGGAATGGAATCTGTTCAGTGGTATGGATGATCTTCAGACATTCCGAGTCAAAATATAAAATATGGTAATTCCATGTTATATGTCCCTCCTAAAGCAGACATACCCTCACCCCCTTTTGCCCAGATTTGCCCCAGCTTTCTTGCTCACGAGCACTGCTTGAAAGCCCCCCAGCCAGCACACCTGGGGTGCACACCCACTGCTCAGCTCCAGGGGCATGTTGTGCCTTTGCCTGCTCACCAGGACCCTTCCCTTGAAGCAGTCCGTGGGCTGTGCTTGACTTCCTTATCAAGGCTGTCACTCAGAGACAGAAGAGTCTTCCTTCTGCTTTCTGCCTCCAATACAGCCCTCCTTCTTTTGACCCAGTCTGTCCCATGACTCTGAGATAGCCTCGGGAGCTGCATTTAGAAACTCTATGCATTGTTCAGAGTTCACCACTGTAGACAAATTTACGCAGCTCAGAAGACGACAGGCCCCTTGCTTGAAGATCCCACGGCAAGTTTGACCTGGAGGTCTGTCTTCATGCAGTTCTTGGCTAGGATGATGGATGGATCCTAATCCCCAGACATTGTGATCCAGGAAGGGAAGGCAACCCCATTCTTTGTTCCATATTTATTTCCCCAAATTCCCTGGGGTGCTTTGGCAAAATGGGTACAATAAATAAGCTAGACCATAAGACATGTTTCTTGTAAGAAGCCGTTTGAGTGTTGTAAGAATATTTTCTCTAGAAAGCTAGGAAGGCATAATGGAAGTCTGTAGTTCTGCAGAAACTAAAGCAACTTGAGTCAATGGTGGGAGTTATTTTATCCCTGAGATGTAAGCTTGGTGGCTCCTGATTCTGGGAAATCTGCACTCAGCCGCATCTCCTGGCATGATCACAGAAACTGCAGATAAGATGTTCCCGAAATTCTGGGATCTTACCTCTAACGGGATCGTCCAGAGTCACTCAAAGACATTTCTCTTGCTGAGGTTCTGTGAGATGCCTCCAGCTCCATCAGCAAAGCTGTGAGTGTTTCCACGGTTTTGCTGCAGTTCCCAGAGGCCCCTGGGGCACGTGGACTTCTAGAGTGCACACGTGATGATGTTACACTTTTGCTTTAATGTGAACATTCAACTGACGGGCTTGTCGTCATTGTATGCCTACATGTGCCTTGTTCAGAAACTTCTGCATGTTTGTAAGACATATTTTTGTATACATTGGTAGAGGGGAAATGCACTTTAAAAAAAATCACAAGAATGGATGTGTGTGTGTGTGTGTGTGTGTGTGTGTGTGTGTGTGTGTGTGTGTGTGTGTGTGTGGTGGAAGAGAATGATTTCTTTGTATCTCAAAAGCAAAAACGTAATAAATATAGAAAGAAAA
A_55_P1968863_Synpo2l_14	AGGGCCAAGTTGCCTGCCTGTGGTGGTGGGGGGTTGGGAGTAGGCCTGGGTTGGCAGGAGCAGGACAGCCGGACAGGCAGGCTGGACGGGGTACCAGCACCTCAACTTCTCTCTCAGGGACACTGTCCAAACTCCGGGGGCCACAGGCTAAGCTGTGCGATGGGTGCTGAGGAGGAGGTGCAGGTCACATTAGCAGGGGGAGCACCCTGGGGCTTCCGACTTCAGGGGGGGACCGAACAGAGGAAACCTTTACAGGTATCTAAGATCCGAAGACGGAGCCAGGCTGGCAGAGCAGGACTCCGGGAGAGGGACCAGCTCTTAGCGATCAACGGGGTTTCTTGCACCAACTTCTCCCATGCCAGTGCCATGACCCTCATCGACGCCTCAGGGCGTCAACTTGTCCTTACTGTGAGGAGGGTAACAGATGAAGGGTCTGTGAGATCCCCATCCCCCGGAGAGCTACAGGTGCTATCACCCTTATCTCCACTGAGTCCTGAGCCCCCAGGTGCTCCTGTTTCCCAGGCTCTTCAGCCCACAAGCCTTCGTTCACCCCCTGACAGCGAAGCTTACTATGGAGAGACAGATAGTGATGTTGATGGCCCTGCCACACAAGAGAAGCCACGCCGAACCCGCCGCAGAGGTCCTGCAAGGCCTTCCCTTCCAGGAGCCCCACCTGATGAGGTGTACCTGTCTGACAGCCCTGCAGAACCAGCACCTGTTAAAACTGGCTCTCCCAGCCAGGGCGACAGCCGTGTAAGCTCCCCATCTTGGGAGGAAGGGGCAGCCCTTCAGCCCCCACCAGCAGAGGCACTTCTGTTACCCCATGGTCCACTCCGGCCTGGCCCTCATCTCATCCCTATGGTGGGCCCTGTCCCCCACCCAGTGGCAGAAGATCTCACTACCACCTACACCCAGAAGGCCAAGCAAGCCAAACTGCAACGCGCAGAAAGCCTCCAGGAGAAAAGCGTAAAGGAGGCAAGAACCAAATGCCGGACCATTGCATCCCTGCTAACAGCAGCCCCCAACCCTCACTCCAAGGGGGTGCTTATGTTTAAGAAGCGGCGGCAGAGAGCCAAGAAGTACACCCTAGTGAGTTTTGGGGCCGCAGCTGGGACAGGAACAGAGGAGGAGGACGGCATCCCCCCAACGAGTGAGTCGGAGCTGGACGAGGAGACCTTCTCAGACGCCCGCAGCCTTACTAATCAATCCGACTGGGACAGCCCCTATCTAGACATGGAGCTGGCTAGGGCTGGCTTAGGCACAGCAGAGAGTCAGAACTCTGGACTGGGAGGGCAGCTAAGTGAGGTCTCTGGGCGAGGGGTCCAGCTCTTTGAACAGCAGCGCCAGCGGGTAGCCTCCAGCTCCCAGGAGCTGGCTCAGGTGGGCCCAGCAGCTATGCTTAATGGGCAGAGTCTGCAGTCCCCACCTCGAGCACAGAGTGCTCCCCCAGAGGCAGCTGTGCTCCCACTCAGCCCTTTGTCGGTCCCTGCAGTCAGCCCTACCCCCTTCTTCCCGGATGGTGGAGCCCCCATCCCTGCACCAAGTATCTTTAACAGGTCAGCGAGGCCTTTTACCCCAGGTTTACAAGGGCAAAGGTCAGGTACCACCTCAGTGATTTTCCGGCCCTTGGCCCCTAAGAAGGTGAATGAAGGCTTGGGGAGCACTAGCCCCGCCCCGTCCCCCTTCGCAGCCCCTCCACAGGGGCCCACCCCTCTGCCCAGCTTCACCACAGTGGTTCCCAGCCACACGCCGGTCTCTGGGGCTTCTAGCAGCACCCAACGCTCCTCTGGTCCTGTGACCGCTACCAGTTCCTTGTACATCCCAGCCCCAAGCCGGCCTGTTACACCAGGAGGCGCCCCAGAACCGCCCACTCCTCCTAGCGCTGCTGCCATGACCTCCACCGCTTCCATCTTCTTGTCCACTCCACTAAGAAACTCTGCGCGCCCGGAGGCGCCGGGCCCCGCGGTCCCCGAGCCTGCCAGCGTTCGGGAGCAGCGCATCTCTGTGCCGGCTGCCCGCACCGGCATCCTGCAGGAGGCTAGGCGCCGGGGCACCCGCAAGCAGATGTTCCGGCCTGGGAAGGAAGAGACGAAGAACTCGCCCAACCCGGAGCTGCTGTCACTAGTGCAGAACCTGGATGAAAAACCTCGGGCGGGCGGTGCGGAATCTGGTCCGGAGGAGGACGCTTTAAGCCTCGGGGCTGAAGCCTGTAACTTCATGCAGCCACTAGGGGGCAGGAGTTACAAGACCTTGCCTCAAGTATCACCGAAAACCCCGCCTCCAATGGCTCCCAAAACTCCACCCCCTACAACGCCTAAGACTCCACCTCCCGTGGCTCCTAAACCTGGGTCGCGAGGGCTCCTTGATGGGCTAGTGAATGGATCGACCCCGATGGTGGGAATCCCTGAGCCGCCAAGGCTGCAAGGGAGGGGCGGGGAGCTATTTGCCAAACGGCAGAGCCGTGCCGATAGGTACGTGGTGGAAGCTACATCTGGCTCTAGCCTTAATCCAGGCCTTCGCCCTAGAAGTCCTTCTCCCACACCCTCACTGCCCCCATCCTGGAAATACTCACCCAACATCCGTGCCCCACCTCCTATTGCTTACAACCCACTTCTCTCACCCTTTTTTCCCCAAGCTGCCCGAACTCTCCCCAATAAGGCTCAATCCCAGGGGCCTCGGGTGACCCCTAAGCAGGGTATCAAGGCCCTGGATTTCATGCGACATCAGCCATACCAACTTAAAACGGCCATGTTTTGTTTTGATGAGGGTTCTTCAACTCCTGGCCCCACTTCAGGGCCTCCCAAAACTGCCCGAGTTCAGGAGATCCGCAGATTTTCCACTCCTGCACCCCAGCCCACTGCAGAGCCCTTGGCTCCCACTGTGCTTGTCCCCAGAGCGGCTACCACCTTGGACGAACCCATTTGGAGGGCAGAGCTGGCCTCAACCCCTGTCCCTAACCCAGACCATCAAGAGTCTCTCAGGAGCTTTGCTGCCGCTCCCAGTTCCTGTGGTTTCCAAGTAGCCAGGCCCCGGTTCTCAGCCACCAGAACAGGGTTGCAGGCCCATGTCTGGAGGCCTGGGGCAGGGCACCAGTGAGCAGGGAATAGGTCCCAGGACCAAGTAATGGAACTTAGATTCCCAGAAGTTTCTTCTGCTTTGTCCTACCTAGGCTTTCTCCCCACATCTGAGGCCAATTGCCGATTGCCAGAGATAGTGTTTCCCTCAGCCTCCTCAGCTCTCTGCTGGTGTTTTAAGGCCCTTACCTCTCTGCTTTGCAATCTTCTCTATATTTCCTTGCCTCTCTGGCTTCTCCACCCAGAGGTCTCAGCAGGTCTCTGTTTTCCTTTTGCATTTGTGTTTCTCTCTGTGGGCAGCACTTTAGTGTTAGGTAAAAAGCACACTGTAAAGTGACCACTGAGATCTCAGGCAAAATGGTCACTCACTGTAAGGCAAGCTTCTAAGAGGCTGAACTGTGTCCCAAGCCCCTCCATCCTCCTCACTCCGCTTTCCCTAGGTTAGTTGGCATACGCCTAGGGGTGTGTGTGTGTGTGTGTATGTGTGTGTGTGTGTCTGTGTCTGTGTGTGTGTGCGCGCGCGCATGCGTGCTTTCACAAATATGTGTGGTTAGGATCTGCTCTAGAAAGACATCAAATACACATACATGTGTGCTTCTCTTGAGGCAAAGGTAAGAGAGGTTTTTTCCCCTTCTACTGAAAGGGTCAGATAGCTTCAGAAAGACCTGTGGGGGTCAAGAGCTACTACAGAAAAACTCCTGAGAGAGGAGTGCCTGTAGCATGTAGAGATATGTGCACAGCATCTTGTGAAATCAACGTGTCTGACAAGACTGGGAGACAGGGACAATTTCATGGGCCTGAGTTATACAAGCTAGACCCATAATAAAACTAAGAATTCTATTTCCTTGGATTACAGGAAGTTAGCAACCAGGGCCCTGTGCTGAGCACATCAGAATCCAGAAAGT
A_55_P1972018_Hist1h4c_13	TAACCATGTCTGGACGTGGTAAGGGTGGTAAAGGCCTTGGGAAAGGCGGCGCTAAGCGCCACCGTAAGGTTCTCCGTGATAACATCCAGGGCATTACCAAGCCCGCCATCCGCCGCCTGGCCCGGCGCGGGGGAGTGAAGCGCATCTCCGGCCTCATCTACGAGGAGACCCGCGGTGTGCTGAAGGTGTTCCTGGAGAACGTGATCCGCGACGCCGTCACCTACACGGAGCACGCCAAGCGCAAGACCGTCACCGCCATGGACGTGGTCTACGCGCTCAAGCGCCAGGGCCGCACTCTCTACGGATTCGGCGGTTAATCGACTAACAAACGATTTCCACTGTCAACAAAAGGCCCTTTTCAGGGCCACCCACAAATTCCTAGGAGTTGTTCACTT
A_55_P1973779_Pde4c_8	CCTCCTCCAGTCCCGAGGGTGCCTCCTGGCTCGGGTCTAGTCTGGTGCTCAGTTAAAGAACCCAGCTGGGAGTGGGATAGGACCGTCTGTCCTCTGCTCCTGGGAGGTCACAGAGCACACTCACAGCGCAGGTCCCCACAGGAGCAGCTGGAAAAGCCTGCACCATGAGGCGGAGTGGCACGGCCCTGTCCTTCCTGTGGACTGAGCGAGTCCGAGAGCCAGTGGATTCTGGAGTGGCCCCTGTCAGCCCCCTAGGTGGGGGTGTGATCCTGAGACGGTTCTCAGGGACCCTGCTGCTGCCTCCACTGTCCAGCCGCCTGGGGTCCTCTGGGGAGGCGGAGTCTGCTGCCCACGTGGTCTTCACAATTGGAACTCAAGGGACACAGAGAAACCTTGGCTCAGCTCAGAGCAGCTTTGACCTCGAAAATGGGCTTCCGGGCGGCAAGGGTCTCCTAGACGCTCAGTCCGGGCCGAGTCTCGGCCGCGCCCTCCAGCCCCCTGTCCATCATGTCCAGCGGCGCGAGTCCTTCCTGTACCGTTCGGACAGCGACCATGAACCTTCACCCAAGGCTGTGTCCCGGACCTCCTCGGCGGCCAGTGACCTACATGGAGAAGACATGATTGTCACGCCCTTCGCCCAGGTCCTGGCCAGTCTCAGGACGGTCCGTAACAACGTGGCTGCCCTTGCACATGGCCCGGGTAGTGCCACCAGGCAGGTGCTCCTGGGAACCCCTCCGCACAGCAGTCAACAGGCAGCCCCAACAGAGGACTCTGGGCTGCAGCTGGTGCAGGAGACCCTGGAGGAGCTGGACTGGTGCCTGGAGCAGCTGGAGACACTGCAGACTCGTCGCTCAGTGGGCGAGATGGCCTCCAACAAGTTCAAGCGCATGCTCAACCGTGAGTTGTCTTACCTGTCGGAAACCAGCCGCTCAGGGAACCAGGTGTCGGAGTACATCTCGCAGACTTTCCTGGACCAACAGGCTGAGGTTGAGCTGCCTCAGCCGCCCACGGAAGACGACCCATGGCCCATGGCCCAGATCACTGAGCTGCGTAGGTCCTCCCACACCAGCCTTCCCACAGCTGCTATCCCACGCTTTGGGGTCCAGACAGATCAGGAGGAGCAGCTGGCTAAGGAGCTTGAAGACACCAACAAATGGGGACTTGATGTGTTCAAAGTGGCTGAGCTGAGTGGGAACCGGCCTCTCACAGCTGTCATATTCAGCGTCTTCCAGGAACGAGACCTCCTCAAGACGTTCCAGATCCCAGCAGACACGCTGCTGGCGTACTTGCTGACACTAGAGGGGCACTACCACTCCGACGTGGCGTACCACAACAGCATGCATGCTGCCGATGTGGTGCAGTCCGCACACGTGTTGCTGGGCACCCCAGCCCTGGAGGCTGTGTTCACGGACCTAGAAGTCTTGGCAGCTATCTTTGCATGTGCTATACACGACGTAGACCACCCGGGGGTCTCCAACCAGTTTCTCATCAACACCAACTCAGAGCTGGCACTGATGTACAATGATTCATCGGTGCTGGAGAACCATCACCTCGCGGTAGGCTTCAAGCTCCTGCAGGGGGAAAACTGCGACATCTTCCGGAACCTCAGTACCAAGCAGAGACTGAGTCTGCGCAGGATGGTCATAGACATGGTGCTGGCCACAGATATGTCTAAGCACATGAGCCTTCTGGCCGACCTCAAGACCATGGTGGAGACGAAGAAAGTGACCAGCCTTGGCGTCCTGCTCTTGGACAACTACTCTGACCGCATCCAGGTTCTCCAGAGCCTGGTGCACTGCGCTGACCTCAGCAACCCCGCCAAGCCGCTACCCCTCTACCGCCAGTGGACGGAGCGCATCATGGCCGAGTTCTTCCAGCAGGGTGACCGGGAGCGAGAGTCGGGTCTGGACATCAGCCCCATGTGCGACAAACACACAGCCTCGATGGAGAAATCCCAGGTGGGATTCATTGACTACATCGCTCAGCCATTGTGGGAGACATGGGCTGACCTAGTGCACCCCGATGCTCAGGAGCTTCTGGACACCTTGGAAGACAACAGAGAGTGGTATCAGAGTAGGATTCCCTGCAGCCCTCCACACACCATGGGCTCGGACAGGTTCAAGTTTGAGCTGACCCTGGAGGAAGCAGAGGAAGAGGAGGAAGAGGAGGATGAAGGGCAGTGCACAGCACTGAACAGGGAGTCCTCAGAGTTACCCAGCACTTAACTCCTGTCCTCTAAGGCCAGCCCAGAGCCCAGGGTCTGCTTTGTCCAACAAGAGTTGGGCTAGCTTAGTGTGGACCGTGGAGTCCTGGTCAGGCCATGGGCACCTATGGGCACTGATGACGTTCCACCACTCAAAGAGGACAGCCAAGGTTTACACAGAGCCAAGCCTGAGGGAGGCTGGGACCAGCTCTGCCCACAGACTGGAATGGCACCAGCCCTGGGAAGCGCCGACTCCTGCATCTCAGAAGACAGACTTAGACTCAGCTGCAGTCTGCACGTCAGCTTCAGCACATGCAGTCGGACTCTGTGTTATGGTTTAGTTGGTTTCTTTTTTGGCACTAAAGATGGAACCAATGTTGCCTTCACCAGTCCAGCTGCAAGCCTTTACTGAGTCCCTCGGGGGAATCCCTTTCGTAAAATGCGGGCGGGGAACACTTCCCACTGAGGTCTGGTGTCTCCTGACACCATTGGCTGCACAAGACTCTTCTTAGATATCAGGAGGCCGGTGACCCTCCTAGAAGACCACTGCAGGCCTCAGTCCTCCCATCAATGAGGATCCCCGTCTCCGACAAGATTGGGCTTCTCAAACCAGTGTGCTGGTGCACCTCTCTTCACCATAGGCATCCCCCAGACTTGGCTGTGTGTGTGTGGAGACAGCTGGTCCAGGCTGGGCAGCCTGACTAGAAATAAAAAGAGCTGGAAGTGGGCTGGAAAGATGGCTCAGTGGTTAGGAGCACTGACTGTTCTTCCAGAGGTCCTGAGTTCAAATCCCAGCAACCACGTGGTGGCTCACAATCATCTGTAATGGGATCTGTTTTTTGTTTTGTTTTGTTTTGTTTGTTTGTTTTCGATACAGGGTTTCTCTGTGTAGCCCTGGCTGTCCTGGAACTCACTCTGCAGACCAGGCTGGCCTCGAACTCAGAAATCCACCTGCCTCTGCCTCCCAAGTGCTGGGATTAAAGACATGTGCCACCACCACTGTGTGGCCTGAAATGGGATCTGATGCCCTCTTCTTTTGTGTCTGAAGAAAGCAATGGTTACTCACATATAATAAATAAATAAATCT
A_55_P1974542_Gxylt2_6	GCCACCGCTAGCTTCGACCCTAGTCCGGGGCGAGCCGGCCTGGACGCTGCGCCGCCGCGGGCAGCGATGCGCAGAGTGTCCGCGCCGCCCCGGGGCCGCCGTGCGGCACCATGAAGCTCCGCAGCAAGGCGGCAGCGCTGCTCCTGCTCGCGCTGGCCGTGCTGCTGCTAGCGCTGCTGTCCTTGCGCGCCCGCCGGGACCCGGAGCCCCCTGGGTTCCCCGCGCGCCCGGAGGCTGCCCCTCAGCGCCGCCACGCGCCGGTCCCCACGCTCCCTCCGGAGCCCCGCGCCTTCCCCGGAGCCGCTGGCCGGCGCTCCCCCAGGCGCCAGCCCCCACGTCTGCGCCCCCGAGCGGGCCGCCCGCGCGCCGCCAGCCGCGAGAAGTTGGCGAGGAGGCCTGGGGAAACGAGGAGCTTGCACTCTGTGCCACCCGAACTCTGGATTCACCTGGCCGTGGTGGCCTGTGGCAACCGGCTGGAGGAAACTCTGGTCATGCTCAAGTCAGCTGTGCTTTTCAGCCACAGGAAGATGCGCTTTCACATCTTCACAGAAGATGCTCTGAAGCCCGAGTTTGATAAACAGTTGCGCCAGTGGCCCGACTCCTATACAAAGAAGTTTGAGCACAGACTCTACCCTATCACATTTTCCGTCGGAAACCCTCAGGAATGGAAGAAACTATTCAAACCCTGTGCCGCCCAGAGGCTCTTTCTCCCGGCGATCTTAAAGGACGTGGACTCGCTTCTCTACGTGGACACTGACGTCCTCTTTCTGCGGCCTGTGGACGACATCTGGAAGCTTCTGAGGCAGTTTAACTCCACCCAGCTTGCTGCTATGGCCCCAGAGCATGAAATCCCGAAGATCGGCTGGTACAGTCGCTTTGCCCGGCATCCTTTCTACGGCTCTGCCGGGGTTAACTCCGGGGTCATGCTCATGAACTTGACTCGCATAAGAAATACCCAGTTCAAGAACAGCCTGATTCCAGCAGGCCTGGCTTGGGAGGAGATGCTGCTTCCACTCTACCAGAAGTATAAAAGTGCCATCACATGGGGAGACCAGGATTTATTAAATATTATTTTTTATTACAACCCAGAGTGTCTCTATGTGTTCCCCTGCCAGTGGAACTACCGCCCTGACCATTGCATGTATGGAAGCAACTGCAAAGAGGCTGAACGGGAAGGCGTGTCTGTTCTGCATGGCAACCGGGGTGTCTACCACGACGACAAACAACCCACTTTCCGAGCGCTTTATGAAGCCATCCGGGATTTTCCCTTTCAGGACAATCTGTTTCAATCTATGTACTACCCTCTGCAGCTGAAGTTTTTGGAGACGGTGCACACCCTGTGTGGACGGATCCCCCAGGTTTTTCTCAAGCAAATTGAGAAGACGATGCGAAGGGCTTACGAGAAGCACGTCATCATCCACATGGGCCCCAACCCCATGAGCTGAGCCAGTGTCTGGGACCGAGGACGTGGATCCTTACGCTGCCTGGATATTTGTGTGTGTGTGTGTGAATATTTAATGGTGCTCTGTGACTGTTGCGGTTCAAAAGCCTGATTGTATTTTCCTAAGTTAATTATCCCTAAAAGGGAATATGCTTTTCTTTATTTTCTCCTGATATCTCCTGAATCTTTTTATTTTTAAAGTTATTTTATGAATCTTATATTGTCCCAATGGGCTGAGAGAGAAAAGGGGAACTTTTTCTAGCCCTCAAATATGAGCCCCTGTTGATATATGCAGCTATCGTGATAATCTGGATTTCTTGAGAATCTTCCTATGCAACTTGCTCTCTCATACCCTATTAAAAAGCAATACATGTTCAGGCTGTAAGATGGCTCAGGTGGTAAAATCATTTGCTACCAAGCCTAACGGCCTGTGTTCGATTCCCTATGTAGAAGATGAAAACTAACTCCACCAAGTTATCCGCTGACCTGCATGTATGTCCACACTCACACCAACAAGTAAAGAAATGTAGTATCATTAATAATAACAGGGGCTGGAGAGAAAGTTCACCGGTTAAGAGCACTGACTGCTCTTCCAGAGGTCCTGGGTTTCATTTCCAGCATCCACATAAATAGCTCACAACCATCTATAACTCCAGGTTCAGGGCATCCAATGCTCCCTTTCTGTCCTCCACAGTAACTATGCACGTAAGTAGTATGCACAGATATACATTCAGGCATCACGCCCCTACACATAAAATAGAATAACCTTTTTAAAAACTAAAAAATAATAATATGTTATGAGACAAACTAACTTGAAGAGAATATAGGTCAATGTGCTACAACCAAGATTAGATTAGACATAATCCTATAACCACTTGAAAAAGGTTGTTACCCTTCGAATGCGTTTCGTTCCAGACTCCTTAAAACTTCCCCTGACTTCTGTATTTCCCACTGTAACACGTTGAAAACATACAACCTCAGTAAAGCGAAGGCTGTTTGCGGAGATTTCATGTAGGAGACTAAACAGTCAGACGAGATAATTACAGCATGCCGGGTCTGGAAAAGGCTTTCAGACCAGCTAATTGGGCAGCATTTCAAGATGAAGCATGTGGCCGTGGGTGCATCTCAGAAGGATTGCTGAGCTCCACGGAGGGCTCAATCATGAGAAATTTCTATGCAACAATAGCTTCTAAAAGAAAGCCCAAGGGGTCTCTTTAGCAAAGAGGTGTGAGTTTGTGTTTTCTCTACAGACAAGAGCACTTGATTAGACTACTGGGTAGGGGGCAGAAATCAAAGGACAACTTCAGATGTTTGTTTGGGTTTTGTTGTTTTCATTTTTAACTACATACATGTTTGTGTCTGTCTGTGTCTGTGTGTCTGTGTCTGTGTCTGTGTCTGTGTCTGTGTCTGTGTCTGTGTCTGTGTCTGTGTCTGTGTCTGTGTACGGGCATGCAAGTACAGGTGACAATGGAGGCCAGAAGAGGGGGCATTAAACCCCCTTGAGCTTGAGTTGCAATTGGGGAGGCCCCCGACTTAGGCTCTGTGCATTAAACTTAGGTGCTCTGCAAGAGCAGCACGCGCTCTTAACCATGGACCCATCTCCCCATCCCCTGTGTGATGTTTTGTTTTGTATTTTAAAGACAGGGTTTCACAGCCTGCTTGCCTCCACTTCCAGATAAGTCCTGGATCTATAAGTGCCCCCACACCCAGCTCCAGTTTCAGATTTAATTTGCTTAAAGTAAATGTTTCAGATAATGTCATTGACAAGAAAACGAGCCAGTCTCGGGACTCTTTTTCACTGCGGTTAGCCAGCTCTTGGCTTAGAAACCTTACAATCGCTGGGCAGTGGTGGAGCACGCCTTTAATCCCAGCACTTGGGAGGCAGAGGCAGGTGGATTTCTGAGTTCAAGGCCAGCCTGATCTACAAAGTGAGTTCCAGGACAGCCAGGGCTATACAGAGAAACCCTGTCTTGAAAAAAAAAAAAAAGAAAGAAAGAAAGAAAGAAAGAAAGAAAGAAAGAAAGAAAGAAAGAAAGAAAGAAAGAGAGAAAGAAAGAAAGAAAAAGAAACCTTACAGTCCTAGCATCTAGCTACAGGAGAGAAAGCGCGTATTCTGTCCCCCCAAAGGGATCTAACTTAATCCCTAGAGGCTTATATGGTTGGTTGGTATCAATGTAGGGGCACATTTTGTATGATGCTTTATTTATCTCATGACTTTTGCATACATGTTTTTTGTTTGTTCGTTTCCTGCAGCCTAGACAACTAGGAGGAGCCCATATCATCTCCGTGAGGTTAAAAGAAGGAAAGTCTTCTTTTGGTTAATTGCTTTCATACAGCAAAAGGAACAATGCCAGTCTAAGTACAGTTTTTCTATAAAATACAGGTTTGTGTAAGAAGGATCCTATTTTCCAGGGAGGAACACATTTGAAAATAAACATCCTGAGTTCTCTTCATCCTACACAGACAGCAATCTGGAAATGGAAAATTATATATATATATTGTGTGAACCCTCTGTATCAGCAGATGGGACTCCTCAACACTACATAGGAACCTTGCGGTGGCAGTTAGTGTGTGACACAGTTATTGTAGTCACAAATTAAGGTTCAGACACTCTCTCCTCTTGCCTACCACCTGCTGTCATTAGGGAAATCACCTTGTGGTGGGCTACTCTCATTTTTACTGTTGTTTTATGTCCTCACCAGCAGACGTGACATCTTATTTTGGTCTTTCCGGCTGCGGGCACATGAGGCGTGGGGTAACTCCCCATAGTCTGGGTTTTAGTGATGGAGCCAGAATGTACACACAGAGCACCGACTTCCATTCCAGTCTTTCTCTTCACCGTCTGTTCAGTGAACCCACGAGTGCTGTTTAGACTCCTCCGTGGCTACCAGATCTAAAGACCTTCCATCGAGTCTGTGGAGAGGCTTTCAAATACAAAATTCAACAGTGCCTTTGTTTTTATGAAAAACAGGTCTACTCTCAATCTGTAACTGTTTGATGCCAACTGCATACACAGCACTGTTGCCACCGAAGCTCAATGGTAGAATCTGAAAACATTGTAGAAGGATCAGTCATGATCATGTGACACTTTAAAACCTAATGTGACACACACACACACTCCACTCCCCATGTGGAATTTCCATGCTGTGGCCTACAATTTTAGGTTCAGTAGAGAATTTAAGAAAAAAAAAAAAAAAAGATCCCTTCCAACTCTTTGTACCTAAAAGTGATTAATTATTGGGTTTTCTCTGCCTTTGGTATTTCCTGGCAAACACCTTTGAAATCTCAGAGCCACGTGTTTATTCAATTAACTTCTACACCCTGTGATCTGGGATAAGAAGTTACAGGCCACCTTTCAGCTCCCTAGGCCACACTGAATCTACCCCTGCAAGAGCTGAGACAGGTGCTCTCCTCTCCTCCTGCTCTGCCCTTGTTTCTTTTCCCCCTCCTCTCCCTTCCCTCTTGTCTTAATCACTGCTAAGATGAGAATCTTAGCTGGTCAAAGTGGTGTACAATGTTCATGCCAGCATTTGAAAAGCAGAGGCAGGCTCTTACAGGATTGAGGCCTACAGAGTGTCTTCAAGACAGCCAGGGCTGCCTATTGCTGTGAAGAGACACCTTGACCGAGGCATCTTTCATACAAGAAAGCATTTAATTGGGGGCTTGCGTACAGTTTTACCAGCTAATCCTTTGTCATCATGTTGGGAAGCAGACAGGCATGGTGCTGAAGCTAAGAGCTTTACATTCTTATTCCTCAGGTAAGAGACCTCCAACAAGGACACACCTCCCATGAACGGGGGACTAAGGATGCAAATAAATATGAGCCTATTGGGGCCATTCTGATTCAAACCAGGACACCTCCTCTCTGCTGTCTTCTCTCTCTTCTCATTTCCTTTTTTTTTTTTTTAAATGTCGGTCTGTGTAGAGTGTCAGCACTTTGGAACAGCAAGCAATGGTCGTGCTTTTGCATGCATTGGAGGTGAGATTTCAGTGGCAGGGTTAGTAGGAAGGCTGGGGTCACTTCCTACTGTTTATTAAATCTGAGAAATTGTGACTTACGTGAAAAGTCTAATACTTGTATATGTCCCATCTACAATATCAATTTGACTGTCTCCTCGGCTTCGACAATTGGGGTTTAGCACGATACCCTTGGCTTCAGCTTCTGTGACATTTGGATGTCATGTTCAGTGCTCTACTGTGAACCATCTGTGCTTTCACTGGCTGCTTCTGAAACAGACATACATATGCTCCCAGAGGCCGGCTGGTATCTATGAGGTGTTTGTAAGTGTCCATAAGCGAAAGTCAACAAGCACAGCAAACCATACATAATGAAATCTCGATTCAGAGTGGTAGCTCTGGGCATGGTGGCGAGTAACTATCATCCTAGGGAGATGGCTATGAGTTAGAGGCTAGCCTGGATGACCTGGTACTACTCAGGCCTTTCTCAAAAGCAGCTGGAGGAGAGGTTGGAGAGACGGCTCAGTGGTTAAGAGCTCTGACTGCTCTGCTTTCCAGAGGACCTGGGTTTAATCCCTAGCACCTACTGATGGCTTACGGCCATCTGTAACTCCAGTTCTAGGGGGAATCTGACACCCGCTTGGGGCTTCTTAGGATAACAGGCATGCGTGTAATTCACAGACATACATGCAGACACAATGCCCATACATGTGATTTTTTAAAAGTTAAGCCAGGCGTGGTGGCACACGCCTTTAATCCCAGCACTCGGGAGGGAGAGGCAGGTAGATTTCTGAGTTCTAGGCCAGCCTGGTCTACAAAGTGAGTTCCAGGACAGCCAGAGCTACACAGAGAAACCCTGTCTCGAAAAACAAAACAAATAAAAAGTTAAAAACACCCAAGCAGGACCCATCCCTTTAATCCCAGTACACCGTAGACAGGCAGGTGATCTCTGTAAGTTCACGGCCAGTCCAGTCTACAGAGTGAGTGAGTTCCAGGTCAGCCGGGGCTACGTAGTGAGACCCTTTCTCAAAAACAAAACCAAGCACACATGCACATGGTTATGTCTGAGAAAATCCAAACAACAAACCAAAAACCACAAAGTTACTGAGTGATCATAAAACAATGATTCAGTCAGTTAAAGTCATTATAGCCTGGCCTGCAGACAGGACACCTGCCACATCAATGTAGAATTATAGGAAGTAATACTTGGTGTTTACTCATAAAGAATGGATGCCATATGTTTGATGAACCAAGATGGGTATCGTTTCATGATGAGATTCAGAAATTCATTCTCAGTGTGAAAGTGTCATTGAACAGAGAGGCAGGCAACTCTCCTTACATTCTTGCTTCCTACTATATTTTCATACTTCCCATTTCTGCCTTTCCCTTTCTGTTTATGATATAGATTTCTGGGTAGTACAGGAACCACGGCTTTCTTGGAACACATGACAGGCCTTGGGAACCCTTGTGTAGGTAGAAGAGCGTTTTTGACTAGACCTTAGATCCACTCATCTATGATTAGGGCTGTTACAGACACTTGAAAAGGCTAACACCTGCACACACTCCTACACACATGCCATATTCCTTTTACTGTATCTGTGAGTTGAAGAATCATGCACAGTTAAGGTCACTGATTTCACAACAGCCTTGAGGGCCTTTACCTCTGACAAGACTTCTTGGGCAAAAGAGAAAGTGCTTGGCTCTAGTTTTTGTTTTTCACAGGTCAAAACTGGAAATATTCTCTTGAGTCCGCAGCATAAACTCTGTGTGTGTCACTCTGTGTGTGAACATGTGGGAACCAGGCACAGTGCTGATTTCACTGGGTTGACATGTTTGCATCGTCGTTGAAAAAAACCATGTCTACTCTTCAGAGCTCCTAAGAAGTCCCTGAACATGGGATGTTTTCTGTTTTGTTTGCTCAAAAAGTTGGGTGTTTTTGTTGTTGTAATTTTATTTGCAAAGCAATACATTTTTAAAAGAACAATCCAAAGAGAAGAAATTATTACAGTTAGTAAAATGGAAGACAAGAACTAAGATGACCTGACCATCTCATCTTTTTAATTGTTTTATCTCTTGCTTTTCACCTTAAAAAAAAATTAAAAGCTTTAAATATGTGTTATTTGATAATGCTTTTGAATTGTGTGTTTTTCCTCATAAGATTTTAAGCCCAAAGGTGTATCTTATGTATAATTAGTAAAGAGTATTTAATACATAGAATAGTTATTTTTTAAAAAATTATTAAAAATTTTACCTTGATTAT
A_55_P1974961_Plekhg3_12	GATTAGGAGCAGCTGTTTCTTGGCCTGCGCTAACTACCTGTCTGTGTTCTTCAGAGCCCACCAGACACCTGCTCAGGCAACTGAGTGAGAAAGCAGCCAGAGCAGTGGGAATGAAGCATGCAGGCAGTGCTGGAGCCCTCTTGGACTTTGGGCAGCCAGCCCATGCACAGAAGCAGCAGCCAGAGGCTGAGAGGGCCGCCAGGGAAGAGCTTGAGGAAGAGGAGGAGCTGGTGGAGGAGGAAGAACAGCGGCAGCAGAGCTTCTCGGGCTCCCTGGAGGGCCTTGCAGGGCATGATGGCAGCGAGAAGGTGCCTGGGCCAGAGCTCCCGGGCTCGGAGGAGGAGGAGGAGGAAGAAGAGAGTCTAGCAGTGGCGGAGCAGGTAGCTGACTTTGCCAGCTCCCTGCTGGCCGCCCTGCACTGCTGGCACTATCGGGCCAACGCTTTACTTTTCTCCCGGGGTGCTATGGGGAAGAGACACAGGGAGTCTGAAGGCTCTAAAGGCTGCAGAAGGCCCAGTAACCGGTCGCCAACCAGTGCGGAGAAGCGCATGAGCTTTGAGTCTGTTTCTTCCCTGCCAGAGGTTGAGACAGATCCTGAGCCTGGGGCCGAGCAGGAGGCCTTTGCGGCCTTGGAAGGTCCCAGCACAGAGGAGATGCCTTCAGACCCAGAATTTCCAGAAGCCCTGGAGACACAGCTTCATGCCCCCAAGGGGCTGCTAGGAGTGGACAACCCAGCTGCTGTGGTGGACTTTGTGGAGCCTGAGGGGTCTGAAGACCTTAAGCCCCTGAGTAGTGAGGAGGAAGAAGAAGAGGAAATGGAAGCCGCCCAGGAGCCTGAGAGCCTCCTGCCACCCTCTGTGCTGGACCAGGCCAGTGTCATTGCTGAGAGATTCGCCAGTAGCTTCTCTCGGCGGAGCAGCCTGGCAATAGAGGATGGCAAATCCAGTGGTTTAGGGACACCACGGCTTATCAGCCGGAGCAGCAGTGTGCTTAGCCTGGAGGGCAGTGATAAGGGCCTAGCCCGATGGAGCAGCATCGGGGACTCCCTCAGCAACCCACCCACCCCAGAAGTGATCATTGGTGCAGACATGGTCACAGACAATGGCCCTTCTGTCAATGGGACAGAATCTCCAAGTGCAGGCTCAGGCTGCCCCACGGAACAGGACAGATCTTCCTGTAAGAAAAAAGAATCAGCGTTGTCTACCCGAGACCGTCAGCTGCTGGACAAAATTAAGAACTACTATGAAAATGCAGAGCACCATGATGCTGGCTTCAGCATCCGTCGGCGGGAGAGCCTCTCCTATATCCCTAAAGGATTGGTGCGCAGCTCTGTGTCCAGATTCAACAGCCTTCCCAAGCCAGATTCAGAGCCAGCAGCTCCAGTTGGGTACAAGAGGCCGGGGAGTTCTCGTCCAGCCTCATGGACCTTGTTTGACCTTCCAGGTCCCAGGACAGACAAAGGGGACCCAGCTCCTATCACAGATGCTGAGTTCTGTCCATCTTCAGAAATTGCAAAGATATGGGAAAGAATGGAGTCTTCAGAGAGAAGTCCACGGACAGGGTCTGGCCAGAGCCAGGCCAATGGCTTTGAGCTACAAGAGCCACTGTTCATCTTGGAGGAGCATGAACTGGGGGCCATCACTGAGGAGTCTGCTGTCGCCTCTCCAGAAAGTGCCTCCCCCACCGAGCAACCCAGCCCAGCCCACCTGGCCCGGGAGCTCAAAGAGCTGGTGAAAGAGCTGAGCAGCAGTGTCCAGGGGGAGCTGGTTACCCCACTGCACCCCCGGATTGTGCAGCTCTCCCATGTGATGGACAGCCATGTGAGTGAGCGGGTCAAAAACAAGGTCTACCAGTTGGCCCGCCAGTACAGCCTCCGAATTAAGAACATCAAGGCAGCTAGGCCACCTCTACAGTGGGAAAAAGTCACTCCTGACCAAGAGGAGCAGGTCCCTTCCATTTCTGGCCTGCCTGAGGAAGCTGGAGAGCTGTCAGGGGGCAAAGCCAGGAGGAAGCCTGTGCTATCCCTCCTCAGCTATGAGCAGCTGGTGGCTCAGGAGCATGGCACGTCCAAGTCTTCCGCTGCCGTGGAAACCTCTCCACGCCGTTTCTCCTTCAGCCCTTCTGCTGTTAGCCCAAGAACCACCTCACCTGGGGCTCGGTCCTCTGCTCGGAGCCCCCTCAGCCCCTTTGACACCGAGACCTTCAATTGGCCTGATGTCCGGGAGCTCTGCTCCAAATATACTTCCCACGACAAGACTGCTCAGGTCGAGAGCAGCTGGCCCCGTAGCCTGCTGGTCAACAGGAGTCGCTCCCTGCCCGAGAACATCGTAGAACCTCCCATGTCTGGCAAGGCGGACCGCTGCTGTGGCCTGAACACCCACAGGCGCCTGGGAGATGGGGAAGCCTCCCAGCCTCCACTTCCTGAGTCTCCTCCCCAAAGCCAGCTGAATGGAGGCGACGCCCTGTATGTCACCGCAGACCTTACCCTGGAGAACAACCAGCGAGTGATCATTATGGAGAAGGGGCCCCATCCTAGCTCCACCGTGGGGCTGGAGGAAGACAGTGGGAAGGAATCAAGTTCCCCAGTGGCTTTGAAGGGACAGGGCCAAGGTTTCCAGGCGTCTGCAGAGTACCAGCCCAAAGAACACGGTCCCAGGGACTCAGCAGACACAAACAAACAGGGTAGAGTGAGAAACCTGAGGGAGAAGTTCCAGGCCTTGAACTCTGTGGGTTGATTGACTCCTAAAGGAGAGAACAGCCACGTGGAGGTTGGAAGGACCTGGCATGCTCCCCCCACACCCACACCCCCCTAGGCCTGGCTCATTAAGGCTGATCCTCCACTCTTCTGGAAGAGTGGTTTGGAGTGGAGTGTGAACTCACCTGTTACCTGTGCTGGCCCCTCCCCTCCCCTCCCCTGGGAGGTCCCAGGATGACTGACTTTCCTTAGGTCCAGATGAGCTACTTACCTTCTCTGTAAATACTTCTCTGATAAGAAGCCAACTGTTTTATCCTGCCCAGGGAGGGCGAGCACTGCCCTGGCTTTCCTTACTGGCTGGCCACTGCCTGGCTGAGAACCCAAGGGAGAGACCTAGGAAGCAGCCCGGGCAGGCTTTGCCCTTTAACTGCCTTGTCATAGGACCCAGGCAGGAATGAGGCCAATAATTTATTGCTTTATATCCTGTGGTGTGTGTGTGGGTGTGTGTGTGTGTGTGTGTGTGTGTGTGTGTGTGTGTGTGTGTGTCTTGTAAAGAATGTAATGGACTTAGTTCAGGTACTCTCGAAGGTTGTCTTGCTGGCCCTGTGGTGGTTGCCAATGGACACACATTTCATTCTTTACCTATGGTATAATAACCACTGCTGACCAACCAACCTGTGTGTGGCCTCCTTCCTGGGGACATGGATGCTCACTCAAATGTCCGGGCACAGCAGACAAGATAACAAGGGTGCTCACGGGTCAGGTGGGGTACAGAGTGTGAGGTGGGATCTTGATTCCTCCCATGTTTGCCTCTGTGCATTGCTTTGTCCACCCAAAGCGTCATGTTCTGTCTCGGGTGAGATTCCCACATGGGAGCCTTGAGCTCTTTTCCCAAAGACAAAGTTGGGAAAAGCTGGAACCGACAGGGCGAGCAGAACCCTTCAGATAAACGGGGTTTTCTAGGGTCCAGTGACTTTTACTCATCTCTCCCTCTCAGGTCCCCAGGAGTGGGTGAGGGTCCTAAGGTTGAGGCTTAGCAATGTCCTAAAGTGGTCTGCAGCGTTGTGGAGTGTAAGTGTATTTTATTGGAATGGTTCCTGTTCTCAACAGCACCCACAGAAGTGTCTGGTTGCAAAAGGCCAGGAATGCCCCATTTCTAAATGGGCTTTTTTTCTGCACAGAAGACCAGCTTTACTTTGGTTTCTGTCTAGGGTCAGAAAAGAGGGCCTTGGTGACAGACCAGTCCTTCTAGTGTACCTGCAAGTCTGCAGGGAGTAAAACCTGGGCATCTTTCAATCTAAGAGGATGGATTGGATTGGATCTGAACATAGGATGACCATCAACCCCCACCCCACCCTGATATCGGGTGAGTGGTGGTCTCCTGGGCAGGAACAGAGCAGGCCTGCAGTAGCCCATGCCCTCTCGGTCCTCTGCAACCACTGTCAGTCACTGAGAAGACAGCTACTGTTTTTGAGCAGGCCAGTCCCAGGATATGACACCTGATAACGGCCATAAAAGCATTGGATGGGTGACTCTAAGTCTTGTCCCAGCCTTGCTACCAGCTGGGTCACCCAACTATGTACTTTCCTCATCTACAGATTGAAGGCTGGATGAATCACTGTTTCTCAAACTCAATGACAGCATCCAGGGGTGGAGCCTGGGCAGTTGTGGCTAATGTCTTTTGGGTGATCCTTACAGTCCAAGTGTAGGTGTGTCTAGGAACCTTGGACAGGGACAGTTGCATTCACAGGCTCCTATTAGAATTACCTGAAGACCCTCTGAAACCTGGCAGTCCCATGTCTCACCCAGGCCAAATAAAACTGCCCCTCTGAAAATGGATCCCAGGACAGATAGGAGATCAGGTCCCTGCTCCTGGTAGTTAACAGCCTGAACAGTAGATTGCTTAGAGACAACTTTGGCCTCGAGTTGATTGAACTCATGAAACGAACAAGCTTCCTCAGGGTCCCAGATGGGATCTAGTGCCTGGATACCAGCAGTCATCCCATAATACTCTGAGGAACAAAGTAAAACCCTAGCTGTCTCTCTGTTTCCATGGTATCTTCCCTCTGATGTCCAGTTCAAAGGAACAAGAGGCTGGTCAAATAAACAGAGACAAACAC
A_55_P1975660_Hemgn_4	TGGAAGGCTGGGCACAGGGAAGAATACTGGGCAGTCAATGGTACTGGACGTGCTGGAAAGACTCACGGAGAAATAGGAAGGGCAAAGGGTGCTGTTTGATTGGCATGGGAGAGAACACCTGGAAGCTGACCTTACTGTCTGGACCAAGCTTTTAGGCTGCTTGTGAAGTCAAAGCCAATACCAAGAAGGCATCGTGGCAAGATGGACATGGGGAAGGGCCGACCTCGTCTGAAGCTCCCCCAGATGCCTGAAGCTCACCCACAGAAGTCCTGTGCTCCAGACATCATTGGATCTTGGAGTCTGAGAAACAGAGAACAACTGAGGAAGAGAAAAGCTGAGGCCCAGGGGAGGCAGACATCACAATGGCTCCTTGGAGAACAGAAAAAACGCAAGTATCAGAGAACAGGAAAAGGAAATAAAAGAGGCCGAAAGAGACAAGGGAACGTGGAGCAAAAGGCAGAGCCTTGGTCACAAACAGAAAGGGAAAGGGTGCAAGAGGTATTGGTATCTGCTGAGGAAGAAACCGAGCACCCTGGGAACTCTGCAACTGAAGCCCTCCCCTTGGTCCCATCCCCCACAAAAGCTGTGCCTGCAGATCAGTGTTCTGAAGCACACCAAGAAAGCATTCAATGTCAAGAAAGAGCAATACAGAACCATTCTCAAACACACCTCTCTCCTACCACATGCCAAGGAATAGCAGTACTTCAACATTCTCCTAAAATGTGCCAAGATATGGCCGAACCTGAGGTATTCTCTCCTAACATGTGCCAGGAGACAGCTGTGCCCCAAACCTATCCTCCCAAAGCACTTGAAGAAATGGCTGCAGCCGAGCCACTCTCTCCTAAAATGTGCCAGGAAACAACTGTGTCCCCAAACCATTCTTCCAAAGTGCCCCAAGATATGGCTGGACCTGAGGCTCTCTCTCCTAACATGTGCCAGGAACCAACTGTGCCTCAAGAACATACTTTGAAAATGTGCCATGATGTGGCCAGACCTGAAGTCCTCTCTCCTAAAACACATCAAGAGATGGCTGTTCCAAAAGCCTTTCCCTGTGTAACACCTGGAGATGCTGCTGGCCTGGAAGGATGCGCCCCAAAAGCCCTCCCCCAATCAGATGTCGCTGAAGGCTGTCCACTTGACACAACCCCCACGTCAGTCACACCAGAACAAACCACTTCCGACCCAGATCTGGGAATGGCTGTGACTGAAGGCTTCTTTTCTGAAGCCAGAGAATGCACTGTTTCTGAAGGCGTTTCTACAAAGACACACCAAGAAGCAGTTGAACCTGAATTCATTTCTCACGAGACTTATAAAGAATTCACTGTGCCTATAGTTTCTTCTCAGAAAACAATCCAAGAATCACCTGAGCCTGAACAATATTCACCTGAAACATGTCAACCAATACCTGGGCCTGAGAACTATTCACTGGAAACCTGCCATGAAATGTCGGGGCCTGAAGACCTCTCTATCAAGACCTGTCAGGACAGGGAGGAGCCTAAACACAGCCTTCCAGAAGGAGCCCAGAAAGTAGGTGGGGCCCAAGGGCAGGACGCTGATGCACAGGACAGCGAGAACGCTGGTGCTTTCTCTCAAGATTTTACAGAAATGGAGGAAGAAAACAAAGCAGATCAAGATCCGGAAGCTCCAGCAAGCCCACAAGGTTCTCAAGAGACCTGCCCAGAAAATGGCATCTACAGCTCTGCTCTATTTTAACAGTGCTCAGTGATGGAGCTGCAGTCCAGCTCAATACAGCATACATATCTCTTGTGGTTTCACTGAAACACTGCAGCAATCACTAAAATTTGCATTGCTATTTTAACTTATGCTTTTTTTTCTATTTGTAGCTCTTATCTAAAAGAGAGAACTAACATTTTTAAGGCTCTAACACATAGACAATAGTGTGTGTGTGTGTGTGTGTGTGTGTGTGTGTGTGTGCCGTGTGAGCACCTGAGGGTGTGGATTTGTATATGGGGGAAGACAGAACAGGGGAAAGGTTGAGTAGTTGATTTTCCCCTCTAAGAGGAAACATATATTTGGTAGTTCTGAGGAGAAGATAGCAATTCAATATGAACACTTAGTGTTTTTGAAAGTATACAGATTCTTGTAAGTCTTGTCAACTATTGATGTTGTAACAACATCAGAATTTTATTCGAGCTTTACACGTCTCTGAGTTGATCTGAACAATTCTTATTCTAAAAGTTCTTGCAAATTATTTTGGAATTGATAATTGTCACTTATTTCTGTGTGAACCTGAACCTTCTATTTCTATTTTTTAAACTGTGTTTGTAAAAAATGTACATTAAATCATTACTATGGTCTTA
A_55_P1975947_Fam234b_6	TTTTCTGTGACTGTTGCCAGGACGACAGCTCAGGAGCGGAGCCTCCTGGCCTTTACCACCTTTACCTCCTGCACCCAGCCTTCCCCTCCATCCTCCTGGACCTGAGCAACACCACTGGCATAGTGACAGCTTCGGAGGGTGAGTCCCTGTGACACAAGAGTGTCCTGGCTGAGTGATACCCTTGCTCACCAAGGGAAGGATAAAGGCATTTCAGGAGGCAGTAGCATCATTTCCCGTGGTGTCCCTGGAACCAGGGCACTGCTGGGGAGCTTTCTCGGAGTTCTGGGGTGAGAATACATATTCTGTGGATGTGCTGAGAGCTGAGGGGAAGTGTACCCTCATTCCAGGACTCCGCTGTGTGCCAGGCGTCTGTAGGGGTTTAGGATTGGCAGTTAACTGTATGGGCTATAATGGAGAAATGTTACTTCTAGGGAATTGATTTAGCTATTACTTCTGTGAATATTAAACACATTGTGTCAAAATCTGAGTCAACAGAAGAACCAAGCAGAGGAGAGTTATCGCCCGTAACCTGACCACTCTGAACGCTGGGGAGTCTTCTTCTTCATGTGCATCTAAGTAAACTCTAAAGCGGACTAGAGAGCATATCCTAGAATTACTCCATTCAGGGACCCACAGCCCTGGAAACTGAGCCACTACTGTCTGCTAGTCTCAGCTGGGCAAGGAGGGAGACCAGTCTAGCCACAGCTCCCTGCTGTCTTTCTCTTCCAGCTGGGGAGGGGACAGTTAGACAGGTCTCATATAGACCAGGCTGACCTCAAACTGGCTCTGTAGTTGAGGATGGCCTTGAACCCTCGACCCTCCTGCCTTTATCTCCCAAGTGCTTGATTGCAGGTATGCACCCTTACACCTGACTCCTCTGTGCCTTTCCACACTGTTGCCTCTGGTAGACTTGCTCCTTGTAGTGCTTCGCCTTGAAGTGAAGCAGTACTGCCTGTCCTCTATGCCCTGAGCTTCGTGGGACAGAAAAGCTGATCTGGAATGTGCAGGCTGTCAACTGGTTAGGAAGTGGGTGGGCGTCAGCTTGTGGAACCATGTAAGAGATATAAATAAGCTGGTTTGCATCTTCTGCATAAAGCATGGTAAATAAGAATCCCACGGGCTGGGGATGTAGCACACTTGGCAGAGTGCTTGCCTAGCAATGCAAGGGGCCCAGGGTTTGATCCCACCACTGGGGAGGTAGAGGCAGGAGAACTCATTTCTCCTTGGCTACAGAGCCAGTTCAAGGCTGCTTTCCAAGCTAGGACAATACTGGTCATCTATGTGTCCTCCAGAGTAAAGCACCATGGTTACCCGAAACCCTGGGCAGAGGAGGAGAGGAGAGTGGCTCCAGAGGAAGAGACAGAGTGAGCCGAAGCAACGGGGTGGAGGAACGCTGGCTGGGTTTGAAGCTCACAGTGACAGCGTGTTAAGGGGAGGTGCCAGTGAGCCTGAATAAAGTGAATAAAGCTCTGTATGGAAAAAAGAACCTCATGTCCCTTTCAGACAAGCACGGCTGATTCCTATTTTAAAGACAAGGCAGGGAGTCGAGTGTAGGACCTTGTGCCTGTCATATAAATGCTCGTGATGATGACCTGCACTGCTGGACGGAACCACTCCTCTCTCGCTAACCGCTTCTTGTCTTTGTCCTTCCTCAGTTGGAATCAACGACATCTGGAAAGATGCCTTTTATGTCACCAGGACAACAGGGATGAGCCCTGAAGGACACCCTACCTCTCTGGTGGTCAGCAAGCTTAGCCTGCGCTGGGCACTCATGGAAGGCCAGATGGTCCAGCTGAAGGAGACCACCCCTAAAATTGGCCGTGGGGAACTGCGAAGATTCCTGTCTAGGATAAAGTTTGTTGATTCTCCCTACCAGATCTAGTGCAACGGAATTCTCCGGATTCAGAACAACTTGACGGACTGGCTCCTGTCTCTCCTGCATCAGTTCTCTTGAGAGAGGATGACTTCAGGGTTGTGCAGCACTTGGGATCACTGTCCTGCGGCAGCGTGTTGAAGCTGAGATGTAGCATGGTCCGCTTAGCTGGGGAACCTCACGACCTTTCCGTCCCCACGCTAACCCCTTCTCCCGAGAACTCTGTGTGGATACTTTGGAAATGTGAATCTTATAGCTGTTTTAATTTTTTTTTGTACCTTTAATTTATAAACCCTTGTGGGGAAAGCCAGTGACCTACAAGCAGGATATATGTTGTTTTGCCTTAGGCCCTGTGTGTCTCTCTGTGTATGTGTGTGTGTCTCTGTATGTGTGTGTGTGCCCAGTGTTGTAACAATTATTCTTGAGATATGCCCCAAGCTTCAGGGATTCCGTTTCCTGTCCTGGTGAAGTTCATCTGGCTTGGCCATCTTGATGCGGCTGGATGGCCTATCTCTGGTCCTGAGGGTCGCGCACCACTGTTTTCCCTCTGCCCGCCTATACTGTGGTTCCTTTCCACAGCAGTGAGGAACACTGGAGGTTGTGCTGGGGGCTCGTTATCCTGTGTGCTCATCTGTCTGTCTCCTAGACTCTCCACCCGCAGAGTGCAGACACGCTTCTATCACAGAGAGAGCAAGGGTGCCTCGGACCAGGGCCTTGTGCCAAGCCCTTAGAGCTTTGATGGCTCTGCAGCTGTGATCTTTGATTCTGCAGCAATGGCAGAGGGTTTGCATGCGCACTGTCCTCAGTCCCATGGCCTTGTCCTGCCGTAGCTCTGCCCTCTCGCCCTGAGTCTTTCTTCTCTGGGGCATCTCCATCTCTTCCCGCTTCCTCTCTTATTCAGGGATCTGTTTCTGGACTTCTGCTTCTTGGGTCCGGTATGCAACCACTCTGGCCCCGTGTCCTTCCCTCCTTGTAGAGCTTTGAAAGCATATTCTGAGAAAGTTCTCTTGTAAATACTGTAACTTTTTTATAATGACCAAGTTCTTTAGAATTATTGCCATCCTTTTCTGCCCCCTTCTAGGTAAGTGTGTGACCTCTTTTAACTCTTTCAAATGTCTATGTCATTATCTGTCATGCTGTCTGTTCTCATGGTGGCCAATGAAAACACACTTCTCTTGAGGGAAAGCCAGATTCTCATCTCACTTGGGCATGTATGTCTTTTTAGCTTCTGTTAATAAATTTCAGGAAACGTAGATTCTAGGTTTAAGGGGCTAACTATGAGTTGCCCACAAGAGGTGTTATGGGTAGCAGAGGTTGGTCCTTGGACCACCCAGCAGATTGGCCTCACCAGACTTGTTGGTACGTCTGCCAGAAAGAGCAGAAAAGCATATTTGGAAGTCATATGGGACCAGGTTGACCTTGGGGAGGGGGAAACAATGAATAGGATCCTTTAGAGTCTGGAGATGATTCTAGGTTATTTCTAGTAAGTTGAATTTCTGCCAGTGAAAGGGTTTAGAATATAGTTTGGAGTGTGGACTAGTTTTCAGTGGACCAACACGGGAGATGGGTGGGGGTCCTCTGGCCTGCTTGAGCCCTTGTAGGCCCAGTGTTCTCTGCAGTGTTGTTCTCAGAGAAGCCAGCCTGTGCAGGAAGGGGGAAGATACAAGGCTGCTCAATGGAGTGCTTGGGTTGTTGCTCGGCCTGGAGGCTGTTTATGCTGGTTGAGTCTTAGCTGAGAGGAAGCTCCACAGACAATATCCCTGAATTAACATCCTAACTTCTTCCTAGAAGTGTGAATCGCTTCCCTGCTGAATGCAATGCAAACTCTAGGCTTACTTCCTGTTGCAGCTGGTTATAGAAAGGTAGCTGAGGGTTGAGATGGCTTCATCTGGCCTCCTGTCAAAGGCCTCCTCTAAACCCTCCTCCTTGTAGGCAACAACTTCCCCAGATATTCAAGATAGGAAGTGTTCAATGAGGGCAGCCCACAGAATCAGCCTGAGCACACCTCAGTAGTGCTGTCTGCATGGCAAGGGTCTCCCCTCCTCTCAGCCTCTCCCTTCCTTCCTTTGTAAGCCCTCCTGCCTCTGCCCTGCACAGCACCCCCACAGGCCCCCAAACATGTGGTGCGGTGATACCGACTAACCCCAGGAATGTGAATTGCTGTCCACGTTACCTGCATTGAGGAGCAGCCCGGGGTTTGTTGCCAGGAAGTAAGGTTTAAAATGTGAACTGCTACAGAACAAATAAATGCTGTGTACAGGAA
A_55_P1977812_Cd244_1	TTTTATGTCCCTTTACTCTTTTCTGTGCAAGAGCAGGTGCTGGAGCAGTTGCCACAGCAGACTTTCCCTGGAGATAGAGGCACCATGTACTCTATGATACAGTGCAAGCCTTCTGATTCCACATCACAAGAAAAATGTACAGTATATTCAGTAGTCCAGCCTTCCAGGAAGTCTGGATCCAAGAAGAGGAACCAGAACTCTTCCTTAAGTTGTACCGTGTACGAGGAGGTTGGAAACCCATGGCTCAAAGCTCACAACCCTGCCAGGCTGAGCCGCAGAGAGCTGGAGAACTTTGATGTCTACTCCTAGTTGTTAGCAGTGGCCTCATCCTGTGTCATGCAGCATCATTGACTTTGGAAGGAAGCACACTGAAGGATGCTTAAGTCCGTATGTGTCCGTAGACCAGCTTCTAGGCTGGAGAGAATGTAGTTTATTAACATTGAAGGATGCTGAGTCTGTATGTGTCTGTGGACCAGCTTTTAGGCTGAAGAGAATGTAGTTTATTAACATTGAAGGATGCTGAGTCTGTATGTGTCTGTGGACCAGCTTCTAGGCTGAAGAGAATGTAGTTTATTAACATTGAAGAATGCTGAGTCTGTATATGTCTGTGGACCAGCTTCTAGGCTGGAGATGATGTAGTTTATTCGTGGTTTATATTTTATATTTTATTATCTTTCTTTTTAGACAGGATCTGACATAGCTTGGCATGGCCTGAATTTGCTGAGTAGCCAAGAATGACTTTAAACCTTTGGTCCTCCTGCCTACACTTCCTAGGGTTTGGAATCACAGTCATGTAACACTGTGTATAGCTTGGAAAAAATTTCTAACAGCCACTGTATGATCAAGGTCATTAAAAAATATCACCCAAGCTTATAGATCAGATAGGAATGGGTAGATAGGTTGTATTGGCCAGATTTTGAGCCATTGTAATCTATGATTTATGTTTTATTTTATTTTTATTATCAATTATATAATTTAAAATAGTATGGTGCTGTATAAATGTGAGGTAGAGGAAGATCCCCTTCTTCTGGTTCTCTAATATGTTATCTACCACCACCCCACCACCTCCAAGACCATTATGGGATGCCTGTATTCTAGACCCTGCCCACCTTCCAAAGCAAGTACAGTGAGAGATGATGGTGATTCAGAGGAAAAGGAAGCACAGGTCCTCTTTGAAGCTGTGATGTCTGGCTGTGAGCTGGCTGGCAGTTCTCCCACAGAGGCAGGAACCCCTGATCACCCCACATCGTTGTTTCTGACCGGTTGTTCACAAGGGAAAGTGCAAAGAAGTGAAATTAGATGGTGCAGTTCAAACAGATCTCTGGATCCAAGAATCACCCAGTGTGTACATCATCCTGATAAGAGGTGGTTAACACCAGTGTTGCCCACAGTATGATGGTTGGCTTACAAAGTCCTATCACAGAAATCTATCTTGTCATTGACATCTTTGTCTTCAGCCTTACCTTCTTCATGACAGTTTTTCACTGTATAGCTCTGGATGGTCTGAAACTCACTATGCAGACCAGACTGGCCTCAAGCCTAGAGTGATCCACCTGCTTGTGCCTTCCAAATGCCAGCATCAGTGCCGTGTACTACCACACCCAGCCGATTTTGTCTTCTTTGTAGACATCTCTCAGAAACCATAGCCTTCCAAATCTAGAATCCCGAGCAGTGGTCCCTGTGATACATCTGGAGAAAGGGCTCACACCATAGGTATCCAAGTTCAGAGTTCTGAGAAGTGTTTCCCATGATATACCCTGAAGGAAGGGCTCAAATAGTTGATTGCTGAAGATGAGGCAGTCAACTACTGCATACCATGCTCTCTCTCTTTAGACTAGCTCCTTCAGCAGTGTAGGATTAGCAAGCCCAAGGCTGGATGAGCTCTGGAAAGCAACAAGTATGAACTGAGAGAGGACTCACTCCAAAAGTGTTTTTTTTTTTTGAAGAGAGGGTCTCACTATCCCACCCTGGCTTTCCTGATTCTCACTGTGTAAACCACGCTGCCTTCAAACTCACAGAGATCCTCTTGTCTCTGCTGGAATGAAAGGCAAACAGCACCATTCCTGGCTCAGAGTCTCAGTCTTGTTCTTCAAGAGTGTCATCCTGTGCTTATCATGGGAATGTGACATGAAACCTTATTCTCACTCAGAGGCAATGCCAGTCCTTTGCCTGGAGCAAACTGATAAGCTTCTCTATACTCAGTGTGTATGGGTCACTGATTAATATTCACTAGCATGGCTGTTTAAATTCTGCTGGAAGTGGAGCAGACTCTCTGGCCAGATGTCAGTCTTGTTCACACAGAGATAGCAGAGAGCCAGAAGACGAGGCCTACTCCGCCTCATGAAGGGCATTCAAGCCATGGGCTCATTTATGCTTCACCTAATCCTTCATCCCTGTACATGCCTAGCAGGCTGGCATCCTCCTAGGTAGAAATACAGACAGAGCACATCTTAAAGCACGTGCCAAGTAATGAGTATATTCAAAAAGAGTCTGTGGTCTTGAGGCAGTTACTGGGAGTGGAGTCAAGGTGATTGGTAAGCAGAGACAATAAGAGATGATGGAGAAGCTGGGTGGTGCTGGCACATGTCTTCAATTCCAGCATCCAGGAGGCAGAGGCAGGTGGACTTCTGTGAGTTGGAGGCCAGCATAGTCTATAGAGTGAGTTCCAGGACAGATAATGCTGCACAGAGAAACCCTGTCTCAATCCCTAACCCCAGAAAAATAAAAGAAATGATGGAGAGAT
A_55_P1977895_Gm5833_1	ACAGCATCTGAGATGCCTTGCAGCTACATTGTTGTCGAGCATGCAAATGATTCCCACTAGAGAGGAGAAGGGAAAACAAAACAAAAAACAAAGCCATCACAGGTCCGGTGGTGTTCCTGTGGAAGAACAATGCCTTCCCAAGAAATTGTTCCTGGATTCTGTCACTGTGTTGGAATATATGATAGAAGAAGTTTAAGTTTGTATGGAAATGACGACTGGGATAAAATAGCTCCATGTTGCTTCTCTCCTTTCTGTGACAAAACATCCAACAAAAGCAACTTCAGGGAGAACATGTTTATTTTGTGTCATCGTTTGAGGATACAGACTATCCTGACAGAGAAACCATGGTACCAGGAGCTTGACGCCCCTGGCTACAATGCATCTAGAGTCAGGAAACAGAGAGAAGAATGTTGATATTCAGCTAGATTTCCTCTTTATACCATTGTGTGTTCTGCCCATAGTCAGGGTGGGTCTTCCTACCTCCCTGTTATTCTGTAAATGCCCATATAAACATATTCAGAAGC
A_55_P1980401_Apobec3_15	GGGGGTCTTCCATAGCCTGCTCACAGAAAATGCAACCCCAGCGCCTGGGGCCCAGAGCTGGGATGGGACCATTCTGTCTGGGATGCAGCCATCGCAAATGCTATTCACCGATCAGAAACCTGATATCTCAAGAAACATTCAAGTTCCACTTTAAGAACCTAGGCTATGCCAAAGGCCGGAAAGATACCTTCTTGTGCTATGAAGTGACTAGAAAGGACTGCGATTCACCCGTCTCCCTTCACCATGGGGTCTTTAAGAACAAGGACAACATCCACGCTGAAATCTGCTTTTTATACTGGTTCCATGACAAAGTACTGAAAGTGCTGTCTCCGAGAGAAGAGTTCAAGATCACCTGGTATATGTCCTGGAGCCCCTGTTTCGAATGTGCAGAGCAGATAGTAAGGTTCCTGGCTACACACCACAACCTGAGCCTGGACATCTTCAGCTCCCGCCTCTACAACGTACAGGACCCAGAAACCCAGCAGAATCTTTGCAGGCTGGTTCAGGAAGGAGCCCAGGTGGCTGCCATGGACCTATACGAATTTAAAAAGTGTTGGAAGAAGTTTGTGGACAATGGTGGCAGGCGATTCAGGCCTTGGAAAAGACTGCTTACAAATTTTAGATACCAGGATTCTAAGCTTCAGGAGATTCTGAGGCGAATGGACCCGCTAAGTGAAGAGGAATTTTACTCGCAGTTTTACAACCAACGAGTCAAGCATCTCTGCTACTACCACCGCATGAAGCCCTATCTATGCTACCAGCTGGAGCAGTTCAATGGCCAAGCGCCACTCAAAGGCTGCCTGCTAAGCGAGAAAGGCAAACAGCATGCAGAAATCCTCTTCCTTGATAAGATTCGGTCCATGGAGCTGAGCCAAGTGACAATCACCTGCTACCTCACCTGGAGCCCCTGCCCAAACTGTGCCTGGCAACTGGCGGCATTCAAAAGGGATCGTCCAGATCTAATTCTGCATATCTACACCTCCCGCCTGTATTTCCACTGGAAGAGGCCCTTCCAGAAGGGGCTGTGTTCTCTGTGGCAATCAGGGATCCTGGTGGACGTCATGGACCTCCCACAGTTTACTGACTGCTGGACAAACTTTGTGAACCCGAAAAGGCCGTTTTGGCCATGGAAAGGATTGGAGATAATCAGCAGGCGCACACAAAGGCGGCTCCGCAGGATCAAGGAGTCAAGGTCTCATGCATCTTAGACTAGCTTCAAACTCACTGTGCATTAAAGATGACCATGTACTCCAGATCTTCTGGTGCCTGGGATCACAGGAGAGAGGAGCTTGCCAGAAGCTGGAGCTGAGTAGCCTCGCCATTCCTATTCCCGGTGGAGACTAAGACAGACAGTATCAGAGGCATGGCCTGGTAAGATAAAAGGGCTCTGGACCCCTCTGATGAATGCACTGACCTGTGGAAATGCCAGCTGTGGGGACTGAAGGAGAGAGATGAATACTGTCCACTGCAACCTTGGGGCCAGCACCAGCTCCGAGGACCAATGGCCATCCTACCAAGAAGCTTGTCTCCTTTGTTATTGTCATGGGCCACCTCTTTGCAGAGTCTTGGAGATTGTGGGCCCTCTGTGGAGTTGAGCTCAGTAGAGCAGTGGACACCATACCTCCAGAGGCTCTCCTGACATCACCTCTCATCTTGGCTGTGGACGGACATACCCAAGGTTCCTCTGCAGGTGTCAAGTCCTGCCTGTACAGCCGCGCAGGGCAGGCCATCGAGAGAACTAAGCAGTGCATGCTTTCTGCACTGCCTGTGTCGAGCTTGTCAGGTGTGCAGAGTCCATGTAAGTGCGCGTCAGCCTCATGACTGACCTGGTTCTCCAGCCTGAGACTGAACACTCAAGCTGCTGACACCCAGTCTTCTAGAACCAGCTACTCTTAGAAGATATAGAGGAACCGCAAGGTTCACGGCCACAGGCCCAGCCCTGACACGCTAGGCTCATTTCTCTCCTCAGCTGATTTTAATTGGGTTCAGAAGACTGGATGTCTATAGTCCCATACCATGGACTATAGTTGGGAGGCACGGAGTCCTGGGCTACGGTTTGAGGGTAAGGGTGGGGTATCACACAGTTATCACACCATCAAAACAAACAACCAGACACACAGAAGTCTCTAAAGACATTTTAATGTATTTTTTAATAATTTTTGCCTCATCTATCAGATAAATCATCTAAATAAATAGATGCTATACAGTCTTTTACCAATATCAGT
A_55_P1980401_Cbx7_15	GCGCCCGGACGAGCCTGACGGGGTCCCCGCCGTCCCGAGCATCGCGCGCAGCCGCCGCGGCCCCGCAGCTCCACCCCCGGCCCAGCCCGGTCCGGTCCTGGGCCCACTCGCCCGCCGCCCCGCATGGAGCTGTCAGCCATAGGCGAGCAGGTGTTTGCGGTGGAGAGCATCCGGAAGAAGCGCGTGCGGAAGGGCAAAGTTGAATATCTGGTGAAGTGGAAAGGATGGCCCCCCAAGTATAGCACCTGGGAGCCAGAGGAGCACATCTTGGACCCTCGCCTTGTCATGGCCTACGAGGAGAAGGAGGAGAGAGACCGAGCCTCGGGGTATAGGAAGAGAGGTCCGAAACCCAGGCGGCTTCTGCTACAGCGGCTGTACAGCATGGACCTGCGGAGCTCCCACAAAGCCAAGGGCAATGAGAAGCTCTGCTTCTCTCTGGCGCGCCCGCTCCGCAGCGGGAGCCCCATGGGGGTGGTCAAGGCAGGGGTCGCTGAGCTGGTGGAGAAGGGCCCCTTGGTGCCCACCCTGCCATTCCCGCTCCGCAAGGCGCGCAAAGCCCACAAGTACCTGCGGCTCTCACGCAAGAAGTTCCCGCCACGCGGGCCCCACCTGGAGAGTCACAGCCATCGACGGGAGCTCTCCCTGCAGGAGTCAGCAGCCCCAGACGTTGTGCAGACCCCCGGAGACTGGGAGCCTATGGAGCAAGCCCCCGAGGAGGAGGCAGAAGCAGACCTGACCAATGGGCCGCCTCCCTGGACACCCACGCTCCCCTCAAGTGAAGTTACCGTGACTGACATCACCGCCAACTCCGTCACCGTCACCTTCCGCGAGGCTCAAGCCGCCGAGGGCTTCTTCCGAGACCGCAACGAGAAGCTGTGAATAGCGGCTTCCCCTCTTAAAACTGTGCTTCTTGGGGCTTGGGTGAGGATTTCCAGAGACAGGAGGGGCTGGGAGCAGGGTAAATATTTTTATTTTTTAAAAAAGTAGAAGCACGGGGAAGACCCCAGCACCCGCCCTTGCTCCCCGACGGTTGTTTACAAAGAGGCCTCAGAAACAGGGGGGGAAGGCCAGTGTTGTCTGGGTCTCATCTCCTGGGCAGATGGGGACAGGCTACCCTGCCCAGTACGCCTCTGTCATTATCTTTCAGAGGCTGATCCGTGGAGCCGGAGGAGCCCAGGAGGTCCAGACCTTGCCTCAGGCAGTCACCCCAGCTTTCTGGTGGTGTCCCTTCCCTGTCCCTTGCCGTGGGTCTTTACTATGAACTTTCCACTCCAGCCTTGTGGTGGGACACAGAGGCCGGCCTTGGCCACCGGGGACAGGATCAGGACAACCGGCACGGGCTGGACCAGGGAAGAGGCTGCCCACCAAGCCTCCTCCGAGTGTGCTGTCTCCCTGCCATTGGCCTGTGTAGAGATGCCCATGAACACATCCGGACACCCCAACATGCACACCTTTAGAAAACTGACCAGTTGAACATGACACCATTCACAGCACAAACAGAACTTGCCGCGGCACCCTTGCTCCGCCTTGCACGTAGGTCATGTGACAGGATCTGTCGGCTGTCATCTCCGAGCCGCCAATTGGACCAGGCTTTGGTGTGCAAGGTGCAGATGCTTCCACACAGGCTCACAGCCACCTGGCCCACCCTTCCTCCCACAGGAGTTCACATTCTTTCTGACTCAGGTGACTTTCCAGCCCCGCCCCCCAATTTCTCTGCCCTCTCCTGCCAATCAGCCGATCTGGGCACCCATGGGTGCCAGTGGTATGTGGGCAGTCAGGGAGGGAGTGTCCCACCACTTTCTCAGGGCAGTCCTTGTCTTCTTTGTCCCCCTCCCCACCCAACCTGAATGGCATGGCTAAGGATGGATGACCCCTCCCACCTTGTGGGGGTTGAACATGAATCAGGTTGCACACAAGTGTGTGGTCCTGATTTGGCAAGGGGGGGGGTGCGGTTTGCTGGTTTGCACAGGTGCCCTATAGGCTGACAGCTTCCTACCTGAGGACGGCTCCCTCCCTTGTCGAGAGCACATTGCTCACACACCCGCTGCTACCATACGAACCTATATGGCTGGGTCCTAGCAGCTACCAATTCTGCTGTGTCTTTAGGAGGCCAGCAGAGTCAGTATGAACAAGGGCAGGATGACTTCTAAACACTACCCTGCCCCGTGTCTGTCTGCGACTCTATCCTCTTCCTTCTCTAGTCCCTGGTCTCCCCCTCCTTTAGTCTTAATGGTCCAGGGTTAACTCAGTGCTTCCGTTGGTGGCCGTCATCTGTGGGTGACCTGAATCTAGAGGATGTCTGGGTGGGCCAGAGAGAGGAGAGACAGGAACCTCAGCCAGTAGGCTACAGGAACCTGGAGGTGGGGAGACCTTGGTGTTCTTGAAGCCCCAGCTCCCAGAGAGGTGAGGGTGGCTGGAGCTTTTCTTTGCTGCTGGGTTTGATGGCCCACCATATTGGGGGACAGAATCCCTTCGGTGTCATGCTTCCCATCCCTAGGGGCATGGGACTAAATGCCTGTACAATTTGAATTTTGATCATGAGACCCCAGGGGGGGCTTTCCAAGCAGCTGCCTTCTGTCTTTTGCAGTAGGCGGTGACCTTTTATCTCACGGGGCCCTTTATGAAACCCACCAGTCCCTGGAGATTGTGGACTAGGCTGGATATCCCTCAGGGTAGCCATGTAGCTCTGAACTGCTGGAAACTGGCCGCCTAGGGAGAATGGCAGAAGGCTTCGAGTGGCTATACACAGGCTTCTCCTAGCCTGAAGCTACCCAAGTGGACAGTAACACGCCCCCTCTCCACCCACATACACTAACCCCATACAGGGCCAGTACTCCATGAGCCAGCAGTGGCGACCACCTGCCTATCTCTTAACCCCTCCCCCTGCATATTTGAATGTAGAGGTTGGGTTGAACTTCCCCCTCCCTGGGTTGGGGTGAAGATGTGCCTCAACCTCTGGTGTGGACACTTGTGCAGTGCCACAGTTGAGCCCATTTGGCCCACGTGGTTCTCATCTGGTAAGATGGTGATCTTATTGCCAAGTTCCTTCCACCTCCTGCCTACCGAGGAAGTAGCTCGGTGTCAGCGAGGTGGTATCGATTTTGCTTTATAAATGGCGGGCCAGACCTGGCCACCAGGTCTTTGCGCAAGACCGCTTCCTTTGCACACAGAATGAGCTACGAGCTTTGTTCAGACGACCTGAATGTATTGGGAGGAATTGGGCATAGGCCTTCCCCCGGGGGGAGTGCGATGGGAAGAGTAAGCAGGTGTAGGCTGCAGTTTTATTTTTGTACTGATATTGGTAAAAGACTGTATAGCATCTATTTATTTAGATGATTTATCTGATAGATGAGGCAAAAATTATTAAAAAATACATTAAAATGTCTTT
A_55_P1981210_Pex26_6	GGTGGAGAGGAGGTGTCCACCGTCGTGGGTTCCCCGTGCAGGTCTTCTGTTGTCGCGCTCTCTACTCTGGGAGTTTCGGTGCTTTTAGCACCGGTCCAGGGACAGGAGGAACTAGTGCTGGGCCTTCGGCAGCACTAGTCTTGAACAGACAGTCTTGAACAGGCCAGTGCCCCAAGGGTTAGGCTGTCAGTGAGCGCAGGCTGTGCCCGGGTCCAGCTCCTTCCTGGTCCTTCCTTAGGAACAGACCTGGAGAGGCGCGGAGGGGAAGAGTGCGAGGCTTGCGGGACATCTACCAGGCCCAGTCCGAATTTCCAGGAAGCTCCCGAGAAGCTGTCCTCCTGACGTGTGAGGAGACCTGGTCGAACCCAGGCTGGCTATGAAGAGCGACGCCTCGACGTCTGCAGCCCCTTTGAAAGGGCTCGTGGGCCCTCTGCGGAGCAGCGAGCCCGCGCTCGCCCTCCCCGCTGTGTCCCCCGCGGTGCACCTGCTGGAAGAGGCGTCCGACCTGTTGGTGGTGCACCTGGACTTCCATGCCGCACTAGAGACTTGCGAACGAGCCTGGCAGAGCCTGGCGGAGGAGCCCGTGAGTGGCACCATTGTGGAGGTGAAATGCTCCCTGTGTGTGGTGGGGATCCAGGCTCTGGCAGAAATGGATCGATGGAGAGAAGCCCTGTCCTGGGTCCTCCGGTACTACCAGGTTCCTGAAAAGCTGCCTCCCAAAGTCCTGGAGCTGTGCATCCTTTTATACAGCAAAATGAAAGAGCCCGGAGCTGTGCTGGATGTGGCCAGTGCCTGGCTCCAAGATCCAGATAACCAGGGCCTTCCTGATTATGGATCGCTGGCCAGACTCCACGTGTTCCGGCTGCTGCTACCCTCGGGTCGCTTGTCAGAGGCCGAGGAACTGGCAGTGCGCTCTGCGGCCTTCAGCGAGGAGCAGCGGGTAGAAGCGCTCCAGGCCATCCACTTAGCACGGCAGCAGCACACGCAAGAGCACACGCAGGAGCACTCGGACTCCCAGGAGCCCCAGAAGCTGAGGCAGGAAGGTTCGTTCTCCCAGAAGTTGCTGTCGCTGCTGATGCTGCTTCGCCGGCTCTGGGGCTCCGTGGTGAGCCACCTCCTCTCGCAGCCCTTCAGAAAGGGCCTCCTGGCTGCCTTGATCCTCTGCCTCTTGATTCTACGGTTTGACCCAGCTCCTTCTTCGCTGCCCTTCCTCTACCAGCTGACCCAGCTCTTCCGCCGGATCCAGAAGGCCACACTTTCTCGGCTCTACCCCCTCGCCCTCCGGGACTGAGTGGTCCTACCTGGCTGTCTCTACCTCTTACACTCCACATCTATAGAAGCGGAGAAGTTGAGCCCAGTGCCTGGGTCCAAGATGGCACCTTGGGAATGGGCCCATTGGTTCTAGAAGGAGTGACCAAGGCAGGTGAGCCATGGATGGCTGACTTTGAACCCTCCCTTTGGTATCCCACTGTGGCTGGCCTCAGAGGGAGTTTGGGAACAGTGGTGCCCGAGGCCCAGTGCACAGAACACAAGTCTGGCTGCCCAGAACACTGCAACAGCTCATCAAAAAGGAGGGTTAGGAGCAGGGAGTGGGGCTTGAGACAGTCTCATTTCTTGACAAAGGCAGAGGGTGACTTTCCAGATCTGGTGCTGAGGGATCTGGGATTTACAGATTTACCTCTGAAAACTGCTCTACAGCTCAGAATTTGAATTTGAGTAAGACCAGAGGTCCCTCGGTCCCCCACTCCCCTCCTCCATACCCTTCCCCCACGCCCCTCCCACAGATCAGTTCACCATCCCCTCCCATTGGTCTGGCAGTAGGGCAAGAGGCTTTCTGCTAGAGGCCTTTTGCTGTTCAGACCGGATATGGCTTCTGACTCACCCAGGTGGCCACCTGGAGCAAAGTGAGCCTGCCTGACCTTATCTCTGGGGAATGTGATCTTTCTTGGTGCCGCTGAGTCTTAGCTCAGTTTTCCAGCTCGCCAGGGGCCAAGCTCTGCCCTCTGGGACCCAGTGTCTTCCCACCACACCCCACCCCACCACCTTTTGATCTGTCTAGCCAACTGTGTCACACCACTGTCTCTCCTTGATCCTTTCTCTGGGTCCTAGTTGTGGTCCATTGTTTGAATAATGCCCTAGTCTCTCTGCTCGTGTGGTGTGAAAAGTAGGCCAGGCTCAGGGCTGACAGCTGAAAATGGAACTGGGTAATCAGGTGAGCTGTGAGAACCGTGGGGGCTGGGCAGAGGGGCTGGGGGGTGGGGCAAAGGGACAACCCCAGGGAGGAGGCACTGCGTGCGTGCGCTTCAGCCTCAGCATTTCTGTGTAAAAAAATACAGGCTCCTCTGGTGCCGCCAGGAAGGAGGTCCTCAGCCGCCCACCCACACTGGATCCCTGACACGGGATGGCAAGAGTGCAGAGGCTTTGCTAGTCTTTTGTTGGCTGATATTTAGGAACTGTGAGTCAACAGCTTTTCTCTAGAAGAGGAAACGTCACAGAAACTTACTTAGAATTCCATCTAAACCCTGAAGACTTGGCAACTAGGTTCATCATTTTTTTTTTTTTTTGTATGCCTTTTAAGTAGACCCTAGATCACACTGGGGAGGGAAAAGGATTCAGGAAGGGTTGAAATCCCTTGACAGTGATTCCTTCAGTGTTGTCGCCCAACTTGGCCCAGAACACCTGGGCTCCAGTGCTGAGCTCCGCCCTCCAGCTTCGAGCGTCTGTGACTCACACACCTTATGACAGTGGTTTTGAAGTGAGGACCTACCCATTCACTGCCCTAGAAGAAACTCCTTAACGGCTTTCATGGCCCACAGGATACAAATCCAGATTCTTTTTAATAGAAACTTAGGCCAGTGTTCGCACGTCTGGCTGACAGCTCCTTTACTGTGTTGCCCTGTTCGCTGAGCAGGCTGTACTCTAGCTGCCAGGTCCTCCTCAGGCCTCCCTGTGATGGCTTAGCTGTATCTGCTGGAGGGTCTTGGAGCAGCTCTGCTCTAGACCCTTGGCTTTCCAGGCTCTCAAGGGTTACCCAGCATTCTTTGCTGCCCAGCCCATCTCCTGCCCCTCCTGTAGTGGGGGCCTGGTGGTGGGTGGTGGGACTGTTTGCCTCTTCCAGTGCCGTAAGCTCCATGAGGCTGCAGAGTGTTTGAGTCGGGCTGGCATTCCTGTGTGGGTGACTGTTGGCCAGGGTTCTGCTTTCTCATCTGTAAGTCGGTTCTCTTCTCACAGGGCCTCTTCTACGAGTAATGGGCACTTAGGACTCTTGGCACTTTTGACAGCCACTAGGAAGAGTTCTCGTGAGCAGTGGTATTCCCAGGCTCAGCTGAGCATGGGTGGGTCCTCAGGGCTGAGTGGACTGGTGGAAGAGGGCATGCGCTTCTGGTGCTGTGAAACCCTGAACAGATCGGCTTGTCTTTCTGCTCTCTCCTGATGCTCCTCACAGTTGTTCTGCTGGTGGCCCATGGGGCTCTGTTTATTTTTACCTGACTGCTGCAGGGCTGTCTGTACCTTAACCACCTGCCTATCCAGCCAGGAACTCGAATCCCAAACTGTTGCTGTTACTTTGTCCTTTCCAAGGATGTAGGCTGGTCCTCGGCTCTGGGCTTAAAGAGGTCAGAGTGAAGGGAGGGCCTTCTTGGTGGGTCCAGCACAGCAGCCATCAGCCAAAGGTAGCTTTTGAGCATTTGAATTGTGTGCGGCTCATCCACGTGGACACATGCTGTAATTGTTAAACATGCACACTGGATTTCAAAGACCAAGTACTAAAAAATAAAATAAAAGAATGGAAACACAAAGATTTTTATATTGACTGTATGTTGAAATAATATTTTAGATATATTGGGTTAAATAAAATCAATT
A_55_P1981519_Gm13580_2	GGGAAAACGACTGGTTAACTTTGCTTCTCCTTGTTTGTGGTTGTTCTGGGGTGCTCCTCTGGGGTTCTCATCTCACCTCCCTGCTCCTCCTTGTTTAACATCCTGATTTCAGAGCTTCCCTGGGCACCGCCTCCCTGCTCCAAACACCAGCTGGGATTCCAAAGCAACAGTCTTACCTCCCTGGGTGTTTGAGTCACCCTGCAGGCAGCATGTGCTGCTGATGAGAGCTCGGGATTGCAATCATGAATGGTCTTGGATTCCAATCCTGCCATGTGTCAGCTGTGTATCACCGACGACGACAACACAGAATGTTTCTGTCTTGCTTTTGTCATCTGTAAGATGACGTTCACAACAGCACAGTCCCAGCGCTACCACGGCCCCAACAGAGTCAGCTGTACTCAAGACAGAGGAAGACGCCATGATGTCAACTGTACTGATGGATACCTAGGAATCTAAGATGAGGGCTGGGGAGATGGCTCAGGTGGCAAAGTCTTGCAAACATGAAGACCTGAGTTTGATTCCCAGAACCTGTGCAAAAATAAAAATGAAAATGAAACGGGAGGAAA
A_55_P1982234_Gm28557_13	CAAGTTTCTAACTACCCTGCTGGAGTTGGATCTCTGAGGTGAAGGCTGGTTCAGGGTGCAGAGCAGCCCGCCAGGCCCGAGGGATTGTGCAGTGTGGACGGGAGAGTTGGAATGCCTGGAGCCTGCTCAGTGGGATCTGTACAGGGATGTGATGCTGGAGAATTTCAGCCACCTTGTGTTCCTGGGCTTTTCTTTCTCTAAGCCGTTATTGGTCAGATTTCTGGAGAAGAACCAGGAGCTTCGGAATGTGAAGAGGAAAGCAGCAACTGTGCCCCGAGGAAAAAAACCCTATAAATGTAAAGAATGTGGCAAAGCCTTTGCTAAGAGCTCGGTCCTTACTCAACACCTGAGAATTCACACGGGAGAGAAACCCTACACGTGTGACATATGCGACAAGGCCTTTTCTCTGCCCTCCATACTTCATAACCACCAGAAAATTCACACTGGAGAAAAGCCTTACAAATGTGAAGTATGTGGCAAGGCCTTTCTTATGCCCTCCACACTTACTAACCACCAGAAAATTCACACTGGGGAGAAGCCTTACAAATGTGAAGTATGTGGCAAGGCCTTTCTTATGCCCTCCACACTTACTAACCACCAGAAAATTCACACTGGGGAGAAGCCCTACGAGTGTGAAGTATGTGGCAAAAAGTTTTCCAGTCCTGCAGACTTTACAAAACACCAAAGAGTTCATACCGGAGAGAAACCATACAAGTGCGAAGAGTGTAAAAAACCCTTCAGCAATCTTTCAGCCCTCAGTAGACACAAAGTAGTTCACACTGGAGAGAAACGCTACACCTGTGAGAAATGTGGCAAAGCCTACAGCAGGAGTTATCACCTCAGTCGACACAAGAAAGCTCATAGTGGACAGAAATCCTACAAGTGCAAAGAATGTGGCAAAATGTTTTACTATTCTTCAGACCTTAAAAGACACCAGAGAATTCATTCTGAGGAGAGGCCCTATGAATGTGAAGAATGTGGCAAAGCCTTTCCTAGTCCTTCAGACGTTACTCAGCATGCGAGAACCCATAAGAGAATGAAGCAGTACACCTGTGATGAGTGTGGAGAGTGCTTTACTATTCAGACAACATTTTCCAACCTCCGTAAAATTCGTCTTGAGGGAAAACCGTCTGAATGTGAGAGATGTCGAAAGGACTTTTAAAGGTTCTTCATAACTTACAACACATAAAAGTCTTCAGACAGCTTGCCTGCACGTGGGGAGGACGTGGCAGATGCTTTATGTATCAATCAGCTCTTGCTCAACCACAAACAATTCACACCTGAGAGAACCCCTACACACGTGCAGAAAAAGACCAGGGCATATCAATCCCTCATGTCTCTATAAGCATCGGGGAATCCATTCTGATGAAGGAGCCTTCAGAAACAATCAGCGTGACAAGACCTTTACCCGTTCTTCACACCTCAAGCATCCCAGAGACTTCATAGCTGCAGAGACACTCTCCATGTACAAACGCTGTGCCTAAGCCTTGAATGATAATTGAAGTCTTCATCAACGCCAAAGAAATGACCAAGGACCCTCTGTCATTTACAGATGTGGCCATTGATTTCTCTGCAGATGAGTGTGAATGTCTGGACTCTGCTCAGTGGAATTTGTATAAGGAAGTGATGTTGGAGAATTACAGCAACCTTGTGTTCCTGGGTCTTGCTTTCTCTAAGCCATACCTGGTCACATTTCTGGAGCAGAGTTCAGATCTGTGGAGTGTGAAGAGGAAGGCATCAGTGGCCATCCATCTAGGATCAAAAGCCCATAAATGTAAAGAATGTGGGAAATCCTTTGATAGGAACTCAGTCCTTATTCAACATCAAAGAATTCATACTGGAGAGAGGCCCTACAAATGTGAAGAATGTGGCATGGCCTTCACCGGTCGCTGCATTCTTTCTAAGCACCAGCGAATCCATACTGGAGAAAAACCCTACAAATGTAAAGAATGTGGCAAAGCTTTCAGCTGTTCTTCTAACCTTCACCAACACCAACAAATTCATAGGGAAGAGAAACCCTATAAATGCGATGACTGTGGGAAGGCCTTTAGCTGTTCTTCATATCTGTATAAGCATCAGCGAATCCATACTGGCATGAAACCCTACAAATGCAAGGAATGTGGCAAGGCCTTTAACTGTTCTGCAAACCTTATTTACCACCAGAGAATTCATACTGGAGAGAAACCATATAAGTGTGGTGAATGTGGGAAAGCCTTTACCATTTATTCAACATTTATGAATCACCAGCGAACACATAGTGGAGAAAAACCGTATGAATGCAAAGACTGTGGGAAAGCCTTTACTAATTGTTATAATCTAATTCAACACCAAAGAATTCATACTGGAGAGAAACCCTATGCATGTGAAGAATGTGGCAAATCTTTTAACTATTCTTCCCATCTTAAACAACACAAAAGAATCCATACTGGAGAGAAACCATATAAATGTGAAGTGTGTGGCAAAGCTTTTAACTGTTCCGATTATCTTGTTAAGCATCAAAGAATTCATACTGGAGAGAAACCCTACAAATGTGAAGTATGTGGCAAAGCTTTTAGCTTTTCTACATATCTGCATAAACATCAAAGAATCCACACTGGAGAGAAACGCTACAGATGTGAAGAATGTGGTAAAGCTTTTACTAATTATTCAGGGCTTATTGTTCACCGAAGAGTACATACTGGAGAGAAACCCTACAAATGTGAAGAATGTGGCAAGGCCTTTAGTGTTCACACATCACTCTCTAAACATCAGAGAATTCATACGAGAGAGCAACCTTACAAATGTGATGAATGTGGAAAGACCTTTAGTGTTCACTCAACATTCTCTAAACATCAGATAATGCATACTAGAGAGAAACCCTACAAATGCAAACACTGCGACAAGACCTTCAAATATCCTTCACCCCTTGTTCAACATGAAAGAATTCACACTGGAGAGAGACCCTACAAATGTGAAGTTTGTGGCAAGGCCTTTACTTCTTCTTCAAATCTTAAATATCATTGGAGACTTCATACTGGCGAGAAGCCCTATAAATGTGAACAATGTGGTAAAGCCTTTAAAAATAGTTCAAATGTCACTCGACACTACAAAATTCATACTAGAGAAAATCCAGATTAATGCAAACACTTTTGTAAAGCCTTCCACAGTTGTTCATTGACAATTCAGCACTAAAGAATTCATATAAAAGAAAAACCTTAGAAATGAAAGAAATAAGGAAAAACCTTTAATAATAGTTCAACCCATATTCAACATCCACCATTACATACTGGAGAGATCTTGTAATAGTGAAGAAGATGGCCGTGTTGAGCGTTCAATACTTATGGAGCATCAAATTTTTTAGAGAAACACTACAAATGCAGGTAATACAGGAACTGCTCATTAACCATGAGTGATTTATAACCAGATGTTATACATGCAAAATGACTTTGGAAGGAACACTGACAAATACATAAAACTGAGAAAACCAAACTGGTTCAGTAAAAAGCACTTTGTAAACAGTGTTGCAACACTTTGCTCATCATGTAAATCTTGAGAGATTGGAGAGAATTATCTATCATAAGAGACAAATTCCAGGAGCTGTATAGGATTTAGCAAGCCACCAAGTGCTGCTCTGAATTCCTAAAGAATTAATACAGAACTCTGAACTCACTAAGAAATGTTTGGTGTGCTATAAAAACTCATTATAGACTTTGGAATCATGCAGATAAGTTTGTGAGGACATCAATGTGTTATAAATTGAAATTATAAGCTCAATTTTAAAAAGTGATAAGATCACTCAACTAGTGATTTTTATCAGTTTGTTTTTTTCCCCCCAAAGACCATAGATACATTATTGGAATATGAAGTTTAGTAACTTCTGTAAATAAAAATAAACTGTTTTAATGTA
A_55_P1982234_Zfp708_13	TGTGCTTCCGGTTCATTTTGCTTTTGTGTTTCTCCAAACTCTGCGGCTTTCTCAAAGTTGGAACAGTGTGGCTTGCGCTCCGCGCTCGACATGGAGATGAGTGTGAATGTCTGGACTCTGCTCAGTGGAATTTGTATAAGGAAGTGATGTTGGAGAATTACAGCAACCTTGTGTTCCTGGGTCTTGCTTTCTCTAAGCCATACCTGGTCACATTTCTGGAGCAGAGTTCAGATCTGTGGAGTGTGAAGAGGAAGGCATCAGTGGCCATCCATCTAGGATCAAAAGCCCATAAATGTAAAGAATGTGGGAAATCCTTTGATAGGAACTCAGTCCTTATTCAACATCAAAGAATTCATACTGGAGAGAGGCCCTACAAATGTGAAGAATGTGGCATGGCCTTCACCGGTCGCTGCATTCTTTCTAAGCACCAGCGAATCCATACTGGAGAAAAACCCTACAAATGTAAAGAATGTGGCAAAGCTTTCAGCTGTTCTTCTAACCTTCACCAACACCAACAAATTCATAGGGAAGAGAAACCCTATAAATGCGATGACTGTGGGAAGGCCTTTAGCTGTTCTTCATATCTGTATAAGCATCAGCGAATCCATACTGGCATGAAACCCTACAAATGCAAGGAATGTGGCAAGGCCTTTAACTGTTCTGCAAACCTTATTTACCACCAGAGAATTCATACTGGAGAGAAACCATATAAGTGTGGTGAATGTGGGAAAGCCTTTACCATTTATTCAACATTTATGAATCACCAGCGAACACATAGTGGAGAAAAACCGTATGAATGCAAAGACTGTGGGAAAGCCTTTACTAATTGTTATAATCTAATTCAACACCAAAGAATTCATACTGGAGAGAAACCCTATGCATGTGAAGAATGTGGCAAATCTTTTAACTATTCTTCCCATCTTAAACAACACAAAAGAATCCATACTGGAGAGAAACCATATAAATGTGAAGTGTGTGGCAAAGCTTTTAACTGTTCCGATTATCTTGTTAAGCATCAAAGAATTCATACTGGAGAGAAACCCTACAAATGTGAAGTATGTGGCAAAGCTTTTAGCTTTTCTACATATCTGCATAAACATCAAAGAATCCACACTGGAGAGAAACGCTACAGATGTGAAGAATGTGGTAAAGCTTTTACTAATTATTCAGGGCTTATTGTTCACCGAAGAGTACATACTGGAGAGAAACCCTACAAATGTGAAGAATGTGGCAAGGCCTTTAGTGTTCACACATCACTCTCTAAACATCAGAGAATTCATACGAGAGAGCAACCTTACAAATGTGATGAATGTGGAAAGACCTTTAGTGTTCACTCAACATTCTCTAAACATCAGATAATGCATACTAGAGAGAAACCCTACAAATGCAAACACTGCGACAAGACCTTCAAATATCCTTCACCCCTTGTTCAACATGAAAGAATTCACACTGGAGAGAGACCCTACAAATGTGAAGTTTGTGGCAAGGCCTTTACTTCTTCTTCAAATCTTAAATATCATTGGAGACTTCATACTGGCGAGAAGCCCTATAAATGTGAACAATGTGGTAAAGCCTTTAAAAATAGTTCAAATGTCACTCGACACTACAAAATTCATACTAGAGAAAATCCAGATTAATGCAAACACTTTTGTAAAGCCTTCCACAGTTGTTCATTGACAATTCAGCACTAAAGAATTCATATAAAAGAAAAACCTTAGAAATGAAAGAAATAAGGAAAAACCTTTAATAATAGTTCAACCCATATTCAACATCCACCATTACATACTGGAGAGATCTTGTAATAGTGAAGAAGATGGCCGTGTTGAGCGTTCAATACTTATGGAGCATCAAATTTTTTAGAGAAACACTACAAATGCAGGTAATACAGGAACTGCTCATTAACCATGAGTGATTTATAACCAGATGTTATACATGCAAAATGACTTTGGAAGGAACACTGACAAATACATAAAACTGAGAAAACCAAACTGGTTCAGTAAAAAGCACTTTGTAAACAGTGTTGCAACACTTTGCTCATCATGTAAATCTTGAGAGATTGGAGAGAATTATCTATCATAAGAGACAAATTCCAGGAGCTGTATAGGATTTAGCAAGCCACCAAGTGCTGCTCTGAATTCCTAAAGAATTAATACAGAACTCTGAACTCACTAAGAAATGTTTGGTGTGCTATAAAAACTCATTATAGACTTTGGAATCATGCAGATAAGTTTGTGAGGACATCAATGTGTTATAAATTGAAATTATAAGCTCAATTTTAAAAAGTGATAAGATCACTCAACTAGTGATTTTTATCAGTTTGTTTTTTTCCCCCCAAAGACCATAGATACATTATTGGAATATGAAGTTTAGTAACTTCTGTAAATAAAAATAAACTGTTTTAATG
A_55_P1985159_Mef2a_7	AAAAATAGCCCCGGTGTGGGGATCCGTGCGCGGATGTCCCGGCGAGTCCCGGGCTGAAGGAGGCGGCTCCGGGCGGCGCGGAGTGCTGTGGCGGGCCGGGCCGGGGCTGCGGCGTGTGCGCGCCCGCCGGCAGTAGCGGAGACTCGGAATTGCATCTTGTGGAAAAGAAACAAAGAAGAGTTTTCTGCAAGAATCAAACATTTTTAAGACAATTTCAACGGCAGCCCTGGACTAGAAGGTTAAATAATAGGAGCTGTGTACGATGCATTAGGAGATTGGAGAAAATTAGCTTCTGAAGTAATTATTAGGAATATAAGGAAGACAAGGTGACTGAAAATGGGGCGAAAGAAGATACAAATCACACGCATAATGGATGAGAGGAACCGACAGGTTACTTTTACAAAGCGAAAGTTTGGATTGATGAAGAAAGCCTATGAACTCAGTGTGCTCTGTGACTGTGAAATAGCACTCATCATTTTCAACAGCTCTAATAAGCTGTTTCAGTACGCTAGCACTGACATGGACAAAGTCCTTCTCAAATACACTGAGTATAACGAGCCTCATGAAAGCAGGACGAACTCGGATATCGTTGAGGCTCTGAACAAGAAGGAACACAGAGGGTGCGACAGCCCAGACCCTGATACTTCATATGTGCTAACTCCACATACAGAAGAAAAATATAAAAAAATTAATGAGGAATTTGATAATATGATGCGGAATCATAAAATCGCACCTGGCTTGCCACCTCAGAACTTCTCAATGTCTGTCACAGTCCCTGTGACCAGCCCTAATGCTTTGTCGTACACTAACCCAGGGAGTTCACTCGTGTCACCGTCTTTGGCAGCCAGCTCAACATTAGCAGATTCGAGCATGCTGTCTCCACCCCCAGCCACGCTACATAGAAATGTGTCCCCAGGAGCTCCGCAGAGACCACCAAGTACCGGCAGTGCAAGTGGGATGTTGAGCACTACAGACCTCACGGTGCCAAATGGAGCTGGAAATAGTCCTGTGGGGAATGGATTTGTAAACTCAAGGGCCTCTCCAAATTTGATTGGAAATACTGGTGCAAATAGTTTAGGCAAAGTCATGCCTACAAAGTCTCCCCCGCCACCAGGTGGTGGCAGTCTTGGAATGAACAGTCGGAAACCAGATCTACGAGTTGTCATTCCCCCATCAAGCAAGGGCATGATGCCCCCACTTAATGCCCAAAGGATAAGCAGTTCTCAAGCCACTCAACCTCTTGCCACGCCTGTAGTGTCTGTGACAACTCCGAGCTTGCCTCCACAGGGACTAGTGTACTCAGCAATGCCGACAGCCTACAACACTGATTACTCACTGACCAGCGCTGACCTGTCTGCCCTGCAAGGCTTTACTTCCCCTGGAATGCTGTCTCTGGGGCAGGCTTCAGCCTGGCAGCAGCACCATCTAGGACAAGCAGCCCTCAGCTCTCTGGTGGCTGGAGGGCAGTTATCTCAGGGTTCAAATTTGTCCATTAACACCAACCAGAACATCAACATTAAGTCAGAGCCAATTTCACCTCCCCGTGATAGAATGACCCCATCAGGCTTCCAACAGCAGCAGCAGCAGCCACAACAGCAGCCACCGCCACAACCTCCACAGCCCCAACCCCGGCAGGAAATGGGGCGCTCCCCTGTGGACAGTCTGAGCAGCTCCAGCAGCTCCTATGATGGCAGTGACCGGGAGGATCCACGGGGTGACTTCCATTCTCCAATTGTGCTTGGCCGACCTCCAAATACTGAGGACAGAGAAAGCCCTTCTGTAAAACGCATGAGGATGGACACATGGGTGACCTAAGGCTTCCTGGTTCATGTTTGTTCTTTGTGTTACTGCAGTGAACTGCCCTACATATCTTAAATTGGTGAATAAGGACATGAGTTCAATATATTTATATGTACATGCATACATATATATCCCTTTACATATATATATGTATGTTGGTGTGAGTGTGTGTGTATGTGTGGGTGTGTGTTGCATACACAAAATCAGGCACTTACTGCAAACTCCTTGTAGGTCTGCAGATGTGTGTCCACATGGCAGACAAAGCACCCTGTAGAAACAGACCAGTCTGGCACTTCCTTGGACTACTTGTTTCGTAAGATAAAGTTTTTGCAGAGAAACGTGTACCCATATATAATTCTTCCACATTAGCCTGCAGAAACCTAGGGGGCCCCCTATTTGTTTTATTTAACTGTGCGGTGACTGTAGTTACTTCAGAAAACAAAATGCTTTGTAGAACAGAGCAGTAGAAAAGCAGGAACCAAGAAAGCAATACTGTACATAAAATGTCATTTATATTAATAACCCAACTTGGCATGGGTCTATTGCAAAGGGGTGCATGGGAAAGGGCTGTTGATATTAAACAAACAAACAATAAACAAAAAGCCCCACACATAACTGTTTTGCACGTGCAAAAAAAATGTATTGGGTCAAAGAAGTGATTTTTAGCTATTAAAAA
A_55_P1985298_Gm4553_7	TTTCCACCTGCTCCTCTGACCTACTCATCCCTCAAACCAATACCAGAACCATGAGCTGCTGTGGCTGTTCAGGAGGCTGTGGCTCCAGCTGTGGGGGCTGTGGCTCCAGCTGTTGCAAGCCTGTGTGCTGCTGCAAGCCTGTGTGCTGCTGTGTGCCAGCCTGTTCCTGCTCCAGCTGTGGGGGCTGCAAGGGAGGCTGTGGCTCCTGTGGGGGCTGCAAGGGAGGCTGTAGCTCCTGTGGGGGCTGTGGCTCCTGTGGTGGCTGCAAGGGAGGCTGTAGCTCCTGTGGGGGCTGTGGCTCCTGTGGTGGCTGCAAGGGTGGTTGTGGCTCCTGTGGTGGCTGCAAGGGTGGTTGTAGTTCCTGTGGGGGCTGCAAGGGAGGCTGTAGCTCCTGTGGGGGCTGTGGCTCCTGTGGTGGCTGCAAGGGTGGTTGTAGTTCCTGTGGGGGCTGCAAGGGAGGCTGTAGCTCCTGTGGGGGCTGTGGCTCCTGTGGTGGCTGCAAGGGTGGTTGTAGTTCCTGTGGGGGCTGCAAGGGAGGCTGTAGCTCCTGTGGGGGCTGTGGCTCCTGTGGTGGCTGCAAGGGTGGTTGTGGCTCCTGTGGTGGCTGCAAGGGTGGTTGTGGCTCCTGTGGGGGCTGCAAGGGAGGCTGTGGCTCCTGTGGGGGCTGTGGCTCCTGTGGTTGCTGCCAGTCCAGCTGTTGTAAGCCCGGTTGCTGTCAGTCCAGCTGCTGCAAACCCTGTTGTTCTTCAGGCTGTGGGTCTTCCTGCTGCCAGTCCAGCTGCTGCAAGCCCTGCTGCTGCCAGTCCAGCTGCTGCAAGCCCTGCTGCTGCCAGTCCAGCTGTTGCAAGCCCTGCTGCTGTCAGTCCAGCTGCTGTGCTCCTGTATGCTGCCAGTGTAAGATCTGAGACTTTCCAAGAAGTACCTCTACTATTCCTTTACTTCTGTAGTCTACCTTCTTTGGAAGCTGTGGGATTATAATGACTTTCCTACTCAAGTTCAAGGCTTCCTTCTCCAGCCCTTGATGGGAAGGAGCAAATCACTGCC
A_55_P1985298_Krtap5-2_7	CTACACATCTTGTCTCTCCACCTGCTCCTCTGACCTACTCATCCCTCAAACCAATACCAGAACCATGAGCTGCTGTGGCTGTTCAGGAGGCTGTGGCTCCAGCTGTGGGGGCTGTGGCTCCAGCTGTTGCAAGCCTGTGTGCTGCTGCAAGCCTGTGTGCTGCTGTGTGCCAGCCTGTTCCTGCTCCAGCTGTGGGGACTGCAAGGGAGGCTGTGGCTCCTGTGGGGGCTGCAAGGGAGGCTGTGGCTCCTGTGGTGGCTGCAAGGGAGGCTGTGGCTCCTGTGGAGGCTGCAAGGGAGGCTGTGGCTCCTGTGGAGGCTGTGGCTCCTGTGGGGGCTGCAAGGGAGGCTGTAGTTCCTGTGGAGGCTGTGGCTCCTGTGGGGGCTGCAAGGGAGGCTGTGGCTCTTGTGGAGGCTGTGGCTCCTGTGGGGGCTGTGGCTCCTGTGGTTGCTGCCAGTCCAGCTGCTGCAAGCCCTGTTGTTGCCAATCCAGCTGTTGCAAGCCCTGCTGCTGCCAATCCAGCTGCTGCCAGTCCAGCTGCTGCAAGCCCTGCTGCTGCCAGTCCAGCTGTTGCAAGCCCTGCTGCTGTCAGTCCAGCTGCTGTGCTCCTGTATGCTGCCAGTGTAAGATCTGACACTTTCCAAGAAGTACCTCTACTATTCCTTTACTTCTGTAGTCTACCTTCTTTGGAAGCTGTGGGATTATAATGACTTTCCTACTCAAGTTCAAGGCTTCCTTCTCCAGCCCTTGATGGGAAGGAGCAAATCACTGCCCTGATGCTTTCCTGACAGGCTCACATTGTAACTTAGTCCCCAGATTCTTTAACCTGTCTTTCTCACATTCCCTACTATGTCTAACCAGGCTTGCCATCATAAAGATAATCTGTGAAGTTCTGAAATGTATCCAAAATTTATTAAATAAATCCTCCCCCACCATC
A_55_P1986552_Mcam_9	CTCACTTGGCTCGCGCCCTCCGTCGGGGAAGCATGGGGCTGCCCAAACTGGTGTGCGTCTTCTTGTTCGCTGCCTGCTGCTGCTGTCGCCGTGCCGCGGGTGTGCCAGGAGAGGAAAAGCAGCCAGTACCCACGCCCGACCTGGTGGAGGCAGAAGTGGGCAGCACAGCCCTTCTCAAGTGTGGCCCCTCACGGGCCTCAGGCAACTTCAGCCAAGTGGACTGGTTTTTGATTCACAAGGAGAGGCAGATACTGATTTTCCGTGTGCACCAAGGCAAGGGCCAGCGGGAACCTGGTGAATATGAGCACCGCCTTAGCCTCCAAGACTCGGTGGCTACTCTGGCCCTGAGTCACGTCACTCCCCATGATGAGCGAATGTTCCTGTGTAAGAGCAAGCGACCACGGCTCCAGGATCACTACGTTGAGCTTCAGGTCTTCAAAGCCCCAGAGGAACCAACTATTCAAGCCAATGTCGTGGGCATCCATGTGGACAGGCAAGAGCTCAGGGAGGTTGCTACCTGTGTGGGGAGAAACGGCTACCCCATTCCTCAAGTCCTATGGTACAAGAACAGTCTGCCCTTGCAAGAGGAGGAGAACCGAGTTCATATCCAGTCATCACAGATTGTCGAGTCCAGTGGCTTGTACACCTTGAAGAGTGTTCTGAGTGCACGCCTAGTTAAGGAAGACAAAGATGCCCAGTTTTACTGTGAACTCAGCTACCGGCTACCCAGTGGGAACCACATGAAGGAATCTAAGGAGGTCACTGTCCCTGTTTTCTACCCTGCAGAAAAAGTGTGGGTGGAGGTAGAGCCTGTGGGGCTGCTGAAGGAAGGGGATCATGTGACAATCAGGTGTCTGACAGATGGCAACCCTCAACCCCACTTCACTATCAACAAGAAGGACCCCAGCACTGGGGAGATGGAAGAGGAGAGCACCGATGAAAATGGGCTCCTGTCCTTGGAGCCTGCCGAAAAGCACCATAGCGGGCTCTACCAGTGTCAGAGTCTGGACCTGGAAACTACCATCACACTGTCAAGTGACCCCCTGGAGCTGCTGGTGAACTATGTGTCTGATGTTCAAGTGAATCCAACTGCCCCTGAAGTCCAGGAAGGTGAGAGCCTCACGCTGACCTGCGAGGCAGAAAGTAACCAGGACCTTGAGTTTGAGTGGCTGAGAGACAAGACAGGCCAGCTGCTGGGAAAGGGTCCCGTCCTCCAGCTAAACAACGTGAGACGGGAAGCAGGGGGACGGTATCTCTGCATGGCATCTGTCCCCAGAGTTCCTGGCTTGAATCGTACCCAGCTGGTCAGCGTGGGCATTTTTGGGTCCCCATGGATGGCATTAAAGGAGAGGAAGGTGTGGGTGCAAGAGAATGCAGTGCTGAATCTGTCTTGTGAGGCTTCAGGACATCCTCAGCCCACCATCTCCTGGAATGTCAATGGTTCGGCAACTGAATGGAACCCAGATCCACAGACAGTAGTGAGCACCTTGAATGTCCTTGTGACGCCAGAGCTTCTGGAGACAGGTGCAGAGTGTACAGCCTCCAACTCCCTGGGCTCAAACACCACCACCATTGTTCTGAAGCTGGTCACTTTAACCACCCTCATACCTGACTCCAGCCAAACCACTGGCCTCAGCACCCTCACAGTCAGTCCTCACACCAGAGCCAACAGCACCTCCACAGAGAAAAAGCTGCCACAGCCAGAGAGCAAAGGTGTGGTCATCGTGGCTGTGATAGTGTGTACCTTGGTGCTTGCTGTGCTGGGTGCTGCTCTCTATTTCTTCTACAAGAAGGGCAAGCTGCCATGTGGACGCTCGGGAAAACAGGAGATGGAGAGAAATACATCGATCTGAGGCATTAGATGGCTCCCATTGCACTGCTCGCAGCTCCCTGCTCAGACTTCACCCCAAGCTGAAGCCTCCAGAGGGACAGCAGGGACGAGCCACACTCAACCCCCCCCCTGCACATCAGGTCTGAGAGCTAGGAGCTGGGACAGGAGTCGTCTGCAGGAGCTCAGTTGGCTACAGAGGCCTGGTTTTAGAGACCAAGCCCTCCTCTGTGTCCAGTAAATAATGCTTATCCCAAGGGGCCCGTCTCCCAGGGCATTTCCCCCTCCCGTGCACAGCCATTGGTGGCAAATCCTTCTGCCATCAGCTGTGTGGGCTTGCCTCTTTGAGCTCATCTCCCCTCACAGGCTGTCTTCATGATGCAGGACCTGGGCACATGGTCACATTATTCCGTTCACATTGGTCCTTGTGAGAACCTCACAGTCTGGAGGCGGCTGCTTTTGTACCTTCCTGCCTGCTACTAATTCAGGGTCTCATTTGGAACATTTTTCCTTTGGGTAGTGGTCAGGAACTGGTGTAAGTCCTCCAGACACATCCCTGTGTAAGGAAGCCAGGCACTGTTTCTCTGAGTTTTGTTGTTTTGTTTTCTTTGAAGGCTACTGAGCCCAAGCTTCCCGCATTCCCTTAGTAACAAGAGACAGGACAGAGAGAAGGTCTACTGTTCATGGGGATTAGGCTTATAGGAATGTTAGTACCAAATTTCTACATGTGAGCTTTGGGGGCCAGGTCCTAGAGAGCCCAAGTGGGAGAATGGTATTTAGGAGATGAAAAACCTGGCCTAGCAAGAGCTTTTGAGGTGTGTGTGTGTGTGTGTGTATACATATATGTGTGTATATATATATATATATATATGGTTTTGTCTGTAAATTTGCAAATTTTTCCTTTTATATGTGTGTTAGAAAAATAAAGTGTTATTGTTCCAAAA
A_55_P1986691_Card6_15	GGGCTGACTTCCTGTGTTTGTACTCTCTGTTGTCCTCTTTGCCCTCTCCAACAACAGGAAGCAATGGCTACAGAGGGTGCTTCCTCAGAACTCATAGAAAAAAAACGTACGAAGTTGCTCAGTGTCCTCCAACAAGATCCGGACTCTATCTTGGACACGTTAACCTCTCGGAGCCTGATTTCTGAGAAGGAGTATGAGACTCTGGAGGAAATCACAGATCCCCTGAAGAAAAGTCGGAAGCTGTTAATTTTGATACAGAAAAAAGGAGAGGACAGCTGTCGGCGTTTCCTCCGGTGTTTGTCTAATGCCTTTCCAGAGTCAGCGTCCACAGTGGGCTTCAAGCACGAAGTTCCACGGCAGGAAGCTGAAGAGACTGTGGGGGTGAACAGGAATTCTGAAGATCCCCTTTCTCTTGGGACAATAATCCCGGAGATAGCAGAGCTCTCAGAAGAGAAAGAATGTCTAGATCTGAGAGCTTTGAAGTTCTTCACCTACAAGGAAAGTGGCCACAGGGAACTTGCAGTATCCTCCCGGGAGAACCAGGAAGGGCATGGGACACCGCAGGTCACGGCTCCCCATTCAGTCAAAAGAGTTGAGTATGAAGTCCCAGCAAGTATCACCTTCTTAAGCAATGGACAGAGATACGAGGAGCCAGATGATTCGCTGTACTTAGAGGAAGGGGAACATCAAGAGTACCTTGGGTTCCCTGAAGATGTCGAGACTGTCTTGGAGGAAGAGGCCGGCAAGGACCCACAGTGCTTTGTATATGATAATGAAGAGGAATGGGAGAATGAAGAGACCATGGGGTTCTCCAGTGAAGCCAGTAGCTGTTCAGAGATCAATTTCTCATTGGAGGAGGAGGAGGAGAAAAGCGCTGAAGAGAGAAAAAGAGTATTTCAGCATGTTCTGTCTTGTTTGAACATGGATAGAAGCAGGAAGCTTCTCCCAGATTCTGTGAAGCAGTTTTCCACAGACCGAGGACGTGAGTGGACACCCGAGACCCCAGGGGACTTAGCTTGGAATTTCCTGATGAAGGTTCAGGCTTTAGACTCGACAGCCAGAGATTTTACCCTTAGGCACAAGATGGTGGATGAAGAGAACAAAGAACTGCTGCTGGCTAGAATGGAGAAGTTAGGAATTGGAGACGCACAAACCATCCATCCCCTGGATGTCCTCTGCGCCTGCATGCTTTGCGCAGACAGCTCTTTGCAACGTGAAGTCATGTCAAATATGTACCACTGCTGCTTTGCTCTTCCCCTGCTACTGCCAGATGCAGAGAACAACAAAAGCATCTTAATGATGGGGGCCATGAAGGACCTAAAGCAGCACGCAACGCAGTCCTCAGGCGGGCCCCCCAGGGAAACAGACGCGTCTCTGAGTCTCATGAAGATGCCTGTCATCTCTTTTGTGCGACTGGGACACTGCAGCTTCTCCAAGTCCAGAATTCTGAACACACTGCTCAGCTCCTCTCGACAGAAACCACACACGTTTTTCCTCCGTCGGGACCTGTCGGTCCCTGTGCTGCCTCGGCAAATTTCTGATGGCCTGGTGGAAGTGATGTGGCACTTTCCCGACGATGCAGAGCTAACGGTGAGCCCACACGTTTTCCAGAAACCTGTTGCTGTGGCCAACCTTCGTGGCGATCTAGAAAGCTTTTGGGTGCAATTTGGGTTTCTGGTGGAAGTTTCCTCCGCTGTGTTCTTCCTCACAGACTGCCTCGGGGAGAAGGAGCGGGCCCTGCTGAGGTTCTTAGGAGACGATGCCATTGAAAGGTGCTACGTCATCCTCAGTCCCCAGGCCAAGGAGAGTGAAGAGGCTCAGATTTTCCAAAAGATCCTAAAACTGAGGCCATCACAGCTACTGTTTTGGGAAGTAGAGGAAGCCGGGGATAGAAGGAGGGCTATGGAGGCCCTTCAAGCTGCCCTCCAGGAAGTAATGTCGTCTCCACTCAAATGTGTGTCCCTTGAAGATATGGCCTGTCTGGCCAGGGAGCTGGGGATTCAGGTAGACCAAGACTTTGAAGTTATTCAAGATACTCAAGTTTCCCCCAGAACAATTGAAGGTGAGAACCAGCAACCACAGAGTCAGACAAAAAGCCCATCTGAAAGCCGAACTCAGAAGCCACTCAGAGAGCCTGGAACTCAATGTGAGGACAGCCAGAATGCTGTAATCTTCCATCAGACTCCAGTATTCATGCCTTATCCAGCACACCCATGGCCCTTGCCCATTGAAGCTGGAAGTAACTTTTACCATGTTCCTTTGAGAGCCCCCCGGGCTATAAGCTCCCACTTTAGATCACAGCAGAAGGCTGAGTGGTTCTTTCCATTCCCCCATCAGAATACAAGTGTTCACAGCAGAGGTCAAAACTTTGCTATTAAATACCTCCAACCCTGGAGATTTTATTCAAGGGAAAGATTCACAAGATGTTCAGCAACTCCTCAGCAGTATCACCCGAATGGACCATTTGGGAGATCACAGAGACAGGCTTCTCCTGTACAGACCCATCCTAAGAGCAGGCAGATGTCCAGAACTCTTGAGAGGTCTGGGACAGTGGTCTCTCGAGTAGGTCACGGACGTTCTCTTGGCTCACAAGCAAGGAGAGCTGCAGGGAAGCCACAACCTGAGAAAGCCTGTGCGCAGGGGCTGCAGCTGACTAAAGCAGCTGGAAAGTCTATAAGGACACTGCCCCACATTAAATATCCTCACCCTCAGCCCTGTCAGCCAGCAGGAGCCAGTCAAGAACGGATAATGCCAGTCTCTCATCAAGGAGCCCAACAAACAACACAGGGAAGGCCTGCGGATTTTGCTTTCAAACCAGGGTCTCAATCTACATCTGGGAGTAAACTTTCATCTACCTCCCAGTCCAGCGCCCATCAACCCAAATTCCAGAGCAAACACTTCCAGCCTCAGCCGTTTCAACCCGTGCCTTCTCAGAAAAAACCGTCTCACTCCCGGCCCTCCCAAGCTAAACCCCCTCATCTGGATCCCTCTCATGCAAACCTTACTCAGGGGCAGCCTTCCCAAGCTACACCCACTCACTCCCAGGCCTCCCAAGCTAAACCCACTCACTCTCAAGCTAACTCTCATCATCCACATCCCTCCCATGCTAAACCTTCTCATCAGAATCCCTCTCATGCTAACCCTACTCATCCGCAGTCCTCCCATGCTAAGCCCTCTCATCCGCAGTCCTCCCATGCTAAGCCCTCTCATCCACAGTCCTCCCATGCTAAGCCCTCTCATCCACAGTCCTCCCATGCTAAGCCCTCTCATCCACAGTCCTCCCAAGCTAAGCCCTCTCATCCACAGTCCTCCCAAGCTAAGCCCACTCATCCACAGTCCTCCCAAGCTAACTCCCATCATCCACAGGCCTCCCAAGCTAAGCCCTCTCATCCACAGTCCTCCCATGCTAAGCCCTCTCATCCGCATCCCTCCCATGCTAAGCCCTCCCCATCCCAGTCTACTCAGTGTAAGGCACATAAAGCCCATCAGTCCCAACCTAAGCCTTTTCAACCGAGACCCACTCAACCTAAATCCTCGAAGACTAAGCCTTCACAGGCCAGGGCCTTCCACCCAAGAGCAGGGAGACGTTAAAGAACATACTCTAGAGATCTAGGATGTGTGATCTTTGCTTAAGCTATTCTTCCCATATAACAGTCTGAAGAAAAGTTTCAGTGAAAGTGATAAAAATAGCCAAACAAAAAAATATGCAAAGTCTTAAGTGCATAGCAGAGTTTCTAAGTGTGGGAACTGTGAAAGCAGTTATCAGTAGGGTCTGGCTGGGCAAGGTGGCACACACCTACAGGGTTTAGCATGAGGGCTGTGTCATCCCAATTCAGGAGAAGCAGGCAGATCTCTGTGTGTAGGCCAGTCTGGTCTACATAACAATGACATAGCAAGTTCTAGATCAGCCAGAGTACATAATGAGACCCTGTCTGCACAGAAGGTTTGGATCTAGCATCAAACCAAAGAGTTCAGTCAGTATTCCAGAAGACATCATTAATTACACTCAGTGGGTTACCCAAACCAAACCAAACCAAACCAAACCAAACCAAACCAAACCAAACCAACGACTAACCCTCCTAAGGAGCGGGAAGGAGTGGGTAGGGGTCAGGCTGAGCAGGAAGGGAGAAGAGCTGAGGATGGATATGATCATTGTATACACATATGAAGCTGCCAAATCATACGTGCAAGATGAGGAAAGAGCAGGATCTAAGGATACATGAACTCACTGAGCCCAGCCCTCACTATCCGATGGTGTGGGGTTTGAACCCAGGGAGTGGAGTCTGTGTGATTGTAAAATGATGAAAATATGGAGCTCACCTTATCTCAGTGTTGAAGAAAAGCAGCTTCAGAGGTGCCTTGGTTTGGGTTTATTATCAGGCACTGAGCAGATAGACAGTCTGCACCATTGGTACAGTTAAATCAGCTTGCTTCTGCTAACAGCCACAGTAGTCATGCCTGATAATACTATCTCATTTAGCCCTTACACACAGAAATAATGAATGTTCAATAAAACATACTTTTACATTAACCTTGGTACTGATTTGTGTATGTTTCATTCTTTATATAATAGCTAAGAAAATTTACCTCATTAGAGGTCCTGATATTCTACTAGTCTAATGGTTTGAAATCAGAAATGTGTTAGTGAGTTTTTAATTTTAGAGTTAATTGAAAAGATTGAGATGAATTTATAAAGGGTATAAGCAATGTTTGAGAGAGCTTATGATTGAGAGGGTTATAATTTTTGTAGACTCCTGTTGTTCTGAACATTTGGGTAACTTCTGCTAGTTAGCTGTGTTAGAAGGAATGTATTTGATTCAGATATTTAACCAGAGCTGCTTTAAGTTTTTAAGTGTCACCAAGTATCAATAAAAGGCTACATTAGCCGAACATGTTGGTACACATCTGTGACCTTACATGTAAGAGACTGAGGAAGGGGAATCGAGGTTTAAGCCAGCAGCACATAGTGAGACCAAGTCTCAGAAAACAAAAACAAGCCACCTTAAGTAGATTTAAAATTTTGCCTCATTTAGAAATAAAGTAAGATTTATAAATTGGACTATGTGTCCCATTTTTGAACTTATGACTTTAATTTTTTGACTTAAAATGTAATTTTATTATTGTGTGAGGGTATTGTGTGTGTGTGTGTATGTGTGCACGTGTGTGCCTGTGCATGCCATGTGTATGTGGAAGCCAGCAGACAACTTTATAGAGACTGTTCTCTCCTTTCACCTTTATGTGTTACAAGTTTTCCCTGCTGAGCCATGTCACCCATCCCTATAAAGCTAATTTTAAATAGTAAAATAGTTCCAAGGAGTCAGTCAGGAAAAAAAAATGGCTGTCAAAGTCTCAAAGAAATCATATTAGCCATGGATAGTAACTGAACTCTAGAAAGGAAACATCTGAGAATAGTCTAATATCACACTAGTGTATTTGTACATGTGTTAGATAATATTGTTTTCAGAGTATTTAATCTCATGATTATTGTAAAGATGAAAAAGATGAAAAAAGAAATAGTGGACAATATAAGTATTTAATTTTGCTTGTGAATTCTGTCTTTTAGAATGACACATGTAAGAAATAAAATAAAATGGTCCATTCTCAGCCTAAGCCAGCTCACTTACGTCTGGGCCCTGATGGCCTTGGCTAGTCTAGCTACCCCCACCCCAAACTCAAAAGTTTAGAGAAGAAAATGACTGAGTCAAGCTTCTCTGATGACGTTTGGACATAAAGTTTATGGTCCTGAGAATCCCTAAAATAAGCAGGATATAAAGCACGTAAATTAAGCCACACTTCATGTGGGTTGAGAAACAGACAAAAGTCAGTGGCAGATGACCTGAAAACACCAGACCTCAGGACACTCGGCCAGTGTGGTAAGGAGGGGGAGACCTCCGTTCTGGGCAATAAAACTGTTATCTGTGCTCAGTCTGTCTCCTGCTTTCCTCTGACTTGGCACCAGACTGTACAAGATTGTAAATAAAACTGCCTCACTTTT
A_55_P1990538_Ndfip2_14	AGTGCTGGCATCTGTGGCACTGTACGAGCCACCGTGCCATGCTGCTTCGTGTGGGTTTCGCCTCCCGACTCAGATGTCTGAGCTTGTACTGACTGAGCTGTCGACCAGCCCTCAGCTTACCTTTCTTAACAGCACCTACGATAAAAACCAAGAGGAAGACTGTACGCCACGGGATGACTTCAGTGATGTAGAGCAGCTCAGAGTGGGCAACGACGGCATTTTCATGCTGGCCTTTTTCATGGCATTCATATTCAACTGGCTTGGGTTCTGCTTATCCTTCTGTATCACCAATACCATCGCTGGAAGATACGGTGCTATCTGTGGGTTTGGCCTTTCACTGATCAAATGGATCCTTATTGTCAGGTTTTCTGACTATTTTACTGGCTATTTCAATGGACAGTATTGGCTTTGGTGGATATTTCTCGTACTTGGCCTGCTCCTTTTCTTCAGAGGGTTTGTTAATTACCTAAAAGTCAGAAACATGTCTGAAAGTATGGCGGCTGCACATAGGACGAGGTACTTCTTCCTGCTATAGAGGTGGCATCAACCCATCATTCCTTTCTTACACCAATGTGAACCGTCCACATCATCTGTAAAGCGACAGCTTTGCTAAGATAGAAGACTGCTGAGAGCAGAAGGAAATGTAGTGAAGGGTGGAGCTTCGGAATTAAATGACAGGGTGGTTTACGCTAAAAGCCATTTCTGTTCATTCCTTAATCTGTGTATTTCATTTATTTTGCACATTTGCATATGTGCTTGTCTTACAGATATGCATATACTTGAAAGAATCTATAACGTTGTAGCAGCAGAGCCCAGTCCTGCTCGGTTACTCAGTGCTGATACAATTGGAGGAATTGGGTAACGAGCAGCCTTCCAGCACGTGACGCTTCCGACGTGGCCGTTAGCGTAATCAGAGTTACACTATTACTCTTGTCCAGTGCTTTACTTTCTGCCTCTTAGATGCATCTAGTAATCCACACACGAAATATTCTTTGTTATATATGATGTTTATTAAAACTTGTGGTGTGCTTATTAGAAAGAATTTGTCAGATTTTTGAATATGATATTATTTAGGAAATCTGTAAATAACCATGCATATATTGCTTTTTACATTGTTTTCTTAAATTGTGTCTAGATATCTTTTCATTAATTTTAAATTAAGTAAACTAAATAAATAAAAATAAACTTTTTTAAAGATGTGTGGTTTAGGATGGGCTTTAAGAAAGTGAGTCTACCAAATGCCAGTTAAAGAGCAAGTTAGGGGTACGCCAGTTTCAGGGGTGTTCAGATGAGAACCTTAGGTTTTAAGATTACTCACCTTACAGTTCTTATAAGAAGAGATTGCTTTAGATCTTATATTTATTTACATTTAAAACAATTTAAAAATTAATTTACCAAATATATCCTCATTTGCATTTGTCTTTTAAAAAGCCAATAAAGATATCTTTCAGAGTATTACTACAATCATTTTTCTTTAAATGTTTAATTTGTTAAGTGTAGAAAATAAAATCTTGTTCTGTT
A_55_P1990874_Banp_8	GGAGGCGCTCGCGGCGCCTGCGCAGAGCGGCTGCTTCTCTCGCGAGGACGGACGCCATTATCGCAGCTCCCCGACAAACACCACGAGAATTCCGCAGCCCACACGGTGACAGAAACCGCATACCCTGTGACTTCTGGACTCTTGCTGTCAGTGTGCCCCTTCCTCGTGCTCTGGATGATGTCAGAGCAGGACCTGGCGGATGTGGTTCAGATTGCAGTGGAAGACCTGAGCCCTGATCACCCAGTTGTTTTGGAGAATCATGTCGTGACAGATGATGATGAACCTGCCTTGAAGCGCCAGCGACTAGAGATCAATTGCCAGGACCCCTCTATAAAGTCTTTCCTGTACTCTATTAACCAGACGATATGTTTGCGGTTGGATAGCATTGAGGCCAAGCTGCAAGCTCTCGAGGCCACTTGCAAATCTCTGGAAGAGAAGCTAGACCTGGTCACCAATAAACAGCACAGTCCCATCCAGGTCCCCATGGTGGCAGGTTCCCCACTTGGCGCCACCCAGACCTGCAACAAAGTGCGATGCGTCGTCCCCCAGACTACAGTAATACTCAACAATGATCGGCAGAACGCCATTGTAGCCAAGATGGAAGACCCATTGAGCAACAGGGCACCGGATTCCCTGGAAAATATCATTAGCAACGCTGTTCCTGGGCGTCGGCAGAACACCATCGTGGTGAAAGTGCCTGGTCAGGACGACAGCCACAACGAAGATGGGGAGAGCGGGTCAGAGGCCAGTGACTCCGTGTCTAACTGTGGCCAGCCAGGAAGCCAGAACATTGGAAGCAACGTCACACTCATCACCCTGAACTCCGAAGAGGACTATCCCAATGGCACCTGGCTGGGCGATGAGAATAACCCTGAGATGCGGGTACGCTGTGCCATCATCCCTTCCGACATGTTGCACATCAGCACCAACTGTCGCACGGCCGAGAAGATGGCGCTGACACTGCTGGACTACCTGTTCCACCGTGAGGTGCAGGCTGTGTCCAACTTGTCCGGCCAGGGCAAGCACGGGAAGAAGCAGCTGGACCCCCTCACCATCTACGGCATCCGGTGTCACCTCTTCTATAAATTTGGAATCACGGAATCTGACTGGTATCGGATCAAGCAGAGCATTGACTCCAAGTGCCGGACAGCCTGGCGGCGGAAGCAGCGAGGCCAGAGCCTGGCGGTCAAGAGCTTCTCTCGGAGGACGCCATCCTCATCCTCTTACAGTGCCTCAGAGACCATGATGGGAACCCCTCCTCCCACCAGTGAGCTACAGCAGTCACAGCCACAGGCCCTACACTACGCCCTGGCCAACGCCCAGCAGGTCCAGATCCACCAGATTGGGGAGGATGGACAGGTGCAAGTAATCCCACAGGGCCACCTCCACATTGCCCAGGTGCCTCAAGGGGAGCAGGTGCAGATCACACAGGACAGCGAGGGCAATCTGCAGATCCATCATGTGGGTCAGGATGGCCAGTCGTGGGGCCTGTGCCAGAATCCCATTCCTGTCAGCGGTGACTCAGTGGCCCAGGCTAATCCCTCCCAGCTTTGGCCTCTGGGAGGAGACACACTTGATCTGCCTGCTGGAAATGAAATGATCCAGGTACTGCAGGGTGCTCAGCTCATAGCCGTGGCCTCTTCAGACCCTGCTGCTACAGGAGTAGATGGGTCGCCTCTCCAGGGCAGTGACATTCAGGTTCAGTATGTCCAGCTGGCGCCTGTGAGTGACCACACAGCCGCAGCGCAGACCGCAGAGGCCCTGCAGCCCACTCTGCAGCCCGACATGCAGCTTGAACATGGGGCCATCCAGATCCAGTGAGGCCAGGCACTGCAGGAGCACCGCGTCACAGCTGCTCGCTGACCCTGCCCCACTCGTGCCCTGCTCTCTTGCTTCAGCAAGCAACTGCAGGTTCTGCTGGGCATCTGAGAGCTGCTCCTCCCAGGGGAAGGTCCTGGCCACCCCTGCTGGAAGGCGCCTCAGGGTTGGAGTCTCACTACTGGTCGTCTCCAAAGGAGAAGCATAGTGCAGAGTGTTGAGTGCATTCAGACAGACAAGAACTACGATATTTTGTTTAAACAGCTTTTTTAATTTGCTATGGTGTTTATAACAAAAAAGAAAATGGAAAAAAAAAAAAAAACAAAAACATCCAACCAACCAACCAACCAACCAAACCAGAGGAGAAACACAACTGTGGAGTAGTGAAAGCCTGGGCCGTGTGCTCCCCTTCGGGGTTCTGACGTAGGTGTTGGAGCCAGCTGGCGATGCTGGAGCACTTGGACCTGCTGCTAGGGGAGTGCTCCCCAGGGAGTGCTCCCCAGTGTGAGTATGCATTTCTAATGAAATAAAGTGTATTTATGGCCACAGAGGCTCAGTGTTGTTGCACCGTGAGAGGACTTCCCCATCCAGGGCCATGCTACCAGAGAGTCCCTGCTTTGGCTCTCTCTCCTAGGGAGCATGAGCTGTGGGTATCCCTTGGGGCAGCTGGCTCCCACTTCATCACAGTGAGCCCTCAAAGGCAAGGTCATTGTAACCCATCCTCTTCTGAATGCTTAGGCTCCATTACCTGCAACGCCAGGGGTCCTGGAGAGTGCCGTGTGGAGAAGGCAGGACTGCAGAGAAAGCAGGTGCAAGGAGTCCCATGAGCAGCATGGGAAATGCCAGTGAAGTCCTTACTGACTGACAGTGCCGTGTTTGACGCTTTCCTGGGAGGATTTCAAAGTTGTCCCAGATTCTGTCTCATGCCTCTGTCTCATGCCACCACATTAAGAATTCCTGGGCTGGTTATTCACCAGGGCACACTGAGGTAGCAGAGGAGAGCAGCTCTATGGAAAGGACAATTTGACATGGTGGTGGCCATCTTCTTAGGAGACCTGCCACTGTTAGAGATGGCTCTGTGTGGGGAAAATGGGGACAGGCGTGGAGGCTGGGTTCCCAAGGCTGTGTAACACATCTGGGCAGGATCCCAGGCAAGAATGGAGAAGAAGAATCCAGAGAGGAGAGCACACTCCAGGAAGAGCATGGCATAGGCCCATACCCAGATACACAAGATGGGTGATGGCAGCAGACCTGTGCCCTGGAGGTCAGAGTACTGGAAAGGAACTACTTCCAGCTGAGTCAGGTCTTCAGAAAACATGTTCAGAAAGCTAGTTGACAATGTACCATACGATGGACCCTGCAGGTGTGGATCCCAGGAATGCCCTGTGTCCGTACACACCTGTGTGCCCACATTCGCAGTAGCCCCATTCATAATGAGCTGAGGTGGAAATGGCCTAAAGACCGAGCATATGAGCAGGTGAGCAAAGGCACACCTCTTGGTATCGGTATCGAGGGTGAGCTGACTGCCAGAGGATCTGCACTCCGGCCCGCTCTATGGCATGTGAACTTGCAGACGCTAGTGAGGGAAAGAAAGCAGAGGGAAGGAGACAGCTTACCGGAAGATGATATGGATGGGAGGATTCACAGAGACAGATTGTCAGGATCATGCATCCTGCGGGGCACTGAAACTGCGCCCGGTTGGACAGTGGATATTTGTCTTGCACACCAGGTAATGACCGGTCACTCGAAAAGGTGAAACAGTCGCTGTCCACGAATGCTCAAGGTTATTTTTGATAAATGGATCACATTTGGCAAGAACAAAAATTGAGATTATGCGCTAAAGATGCTCACAAAAAGGGGATTCCAGGGGATTTTCAAGGCTAGGAATGTAGGCCCAGATGGAAGTTCTCCAGCAAGAGACCACTGGACCACTTGGAACAGAAAAGGATCTTAAGTGATCTATATAAAATTGACTCTCTAAGATTAAAGACATCAAAACAGAGGAAAACATGACTATCTCGGGGCGGGCAAGAAGAGAAGTAAATTATTTTAAAGTATTCTTCATTGCCTTGAAGAAAACAGAAAGTTCCGTGTTCAGCCTTCAGTATCTGAGAGCTGTATAGAGACCTGTCACTGTTGGTACACAATGCTTGCTCGCATGGCTGGTAGCCCTGGCCTTGTCCTTGTAGGACATGACCCAGCAGCTTGAGAAAGGTCTGTTCTTAGATGTTCTCTGAGGCATTGCTAAAGAACTTTGCTTGCCACAGGCTCTGAGCCATGTTGTGTGTTCTCTGACCACATGGAATTGAGGTAGATTTTAATGAGGAAAAAACTTCCCATAGGTCAAGTAAAAAAAACTTGGATTCATGAAGATGACGTCATTGAATGACATATGTCAAAATGTGGACTGCATCAGGTGTGCTGAGGAACAGCTGCAGACAAGCTTGGGGTGGAGAATTACGTCGTCTCCATCCAAAGGACAAAAGCAGTGTTGGTGCTCAGGGAGGATTACAGATAGAGGAGTTCCATGTATAACAATGTTCAGTTGATGAAGTCCTGGTACCAGAAGGGTGAAGGCTACAAGCTGCCATTGTGGGCGTCTCCACAGACGCCCTCAGGCAGTAGAAGATGAGGTTCTCCCAGATCTGTATGGATGGATCGGGAAATGACAGATGGGATGACATGCTGCCTGGACACCAGACTCGGGTGGGGGCAGCAGGAGAAGGAAGGAGGAAAGAAGAAAAGAAAGATTGTTGTTGCTTCTGAATGTCTGAGCTGTCTCAGAGCAAGAACAGGCTGTGCTTGGTGGCAACAAGTGATGTGTCACCCTACCCCAGGTTGAGTCAGGTTCAGTCATGCATACTTGGTATATTTTGAAAGTCATGTGACTTAACTCTGGTAATAGGACCATGTGGTTATCTTAAGCAGAAAAATAGTATGTAAAATTTACCTGTTTATAGTTAAGAGACCTTTCAGCAAAATCACAATAGATCGGATCAGAGACATCTGTAAGAAACCTGTGACAAATATCCCAGAACTTGGATTTGGAAAGCCTGGCATGACAAATGAAGATGCCTGGCACCTTGGTTATTCTGAGATTGGAAAGCTAGGAATGAGACTGTCTATATAATTTGGATTTAGACACCTGATGGCTATCCCACACACTGACCCAAAAACCTGCGAGTGTGCTTTGCCTGGGTGCTGGCTACAGGCTACTTAGAAATCACTCCCATCTCAATCAGAATGGGCTCGGGTGCTCTTAGCTGCTGTTTATTACAGACTCTAAGACGCTTTAACCCACAGAAGTAAATTTAAGGGGATGCTGAGGCAAATGTTACTGAACTAGAGAAAAACCAAGAAAAAACCTCATCTGAGAAAGTGTGGGTTCTCTAAATGGTGCAGCCAGTGAGGTTCCATGCAGAAGCTAAGCAGGGACTCCTGTGGCACTGGACAAGTAATGGGGACTGGTTGGAGAGATGGCTCAGTGGTTAGACTTCTTTCTGCTTTCCCCTCCACAGTGGGGAGAGCTCACTGCCTGTAACCCGATGCCCCTTTGATTCCCCACACTCCTCCCACTCCCAGGGCAGACGTACACGCACAGGAATAAAAATAAATCTTTAAGAATG
A_55_P1991004_Cnga3_1	TATGCACTCCCTCTTGTCTTCCACCCCCTTCTCCACACCCAATCCACCCTTGACCACCTCAGGCTGCCAATCTACTGGCTACTCTGGGCTGGGACTGTGGAGCTAGGAAGTGGGAAAAGCTGATCCAGGTTTTGTTTTGTTTTGTTTTGTTTTGTTTTGTTTTGTTTTGTTTTGTTTTTCTCATCATCTCCCTCTCTGATGCTGTTGGGACTTTGATCTTCAGAAGCAAGCGTCTTCCTAGGCACGGCTTGCCTCCTTCAAGAAGGAGACTTAAGCAGAGCGGTGTGGAGTCTGCAGCCTTCGATAAGCAGGCATTGGTGAAACAGCCTCACAGCAGGCCACCCCGGGGCTGAATGTGACCTGTGCAGAGATGGCAAAGGTGAACACCCAGTGTTCACAGCCCTCCCCGACCCAACTTTCAATAAAGAATGCGGACAGAGATCTCGACCACGTAGAGAACGGCCTGGGCAGGGTGTCACGCCTCATCATCTCGATTCGTGCGTGGGCCTCCAGGCACTTACACGATGAAGACCAGACACCTGACTCCTTTTTGGATCGATTTCATGGATCTGAGCTTAAGGAAGTCTCCACCCGGGAAAGCAATGCCCAGCCCAACCCAGGAGAACAGAAGCCACCAGACGGAGGGGAAGGCAGGAAGGAGGAGCCCATTGTGGTGGACCCCTCCAGCAACATCTACTACCGCTGGCTGACTGCCATCGCGCTCCCAGTCTTCTATAACTGGTGTCTACTTGTATGCAGGGCCTGTTTTGATGAGCTACAATCAGAGCACCTGACGCTGTGGCTGGTCTTGGACTACTCTGCAGATGTCCTTTATGTTTTAGACATGCTGGTTCGAGCCCGGACAGGTTTCCTTGAGCAAGGCCTAATGGTCAGAGATACCAAGAGGCTGTGGAAACATTACACAAAGACCTTGCACTTCAAGCTGGACATCCTGTCTCTCATCCCCACAGACCTGGCTTATTTAAAGTTGGGCGTGAACTACCCAGAACTGAGGTTCAACCGCCTCCTGAAGTTCTCTCGGCTCTTTGAATTCTTTGACCGCACAGAGACAAGGACCAACTACCCCAACGTGTTCAGGATAGGGAACTTGGTCCTTTACACACTCATCATCATCCACTGGAATGCCTGCATCTACTTTGCCATTTCCAAGTTCATTGGTTTTGGGACAGACTCCTGGGTCTATCCAAACACCTCCAAGCCGGAGTATGCACGACTCTCCCGGAAGTACATTTACAGTCTCTACTGGTCCACCCTGACCCTGACCACCATTGGTGAGACCCCACCCCCCGTGAAAGATGAAGAGTATCTCTTTGTGGTCATCGACTTCCTGGTGGGTATCCTGATCTTTGCCACCATAGTGGGCAACGTAGGCTCCATGATTTCCAACATGAACGCTCCCCGGGTAGAGTTCCAGGCTAAGATCGACTCCGTCAAGCAGTACATGCAGTTCCGGAAGGTAACCAAGGACTTGGAGACTCGGGTTATCCGGTGGTTTGACTATCTGTGGGCCAACAGGAAGACGGTGGATGAAAAGGAAGTGCTCAAAAACCTCCCGGACAAGCTGAAGGCTGAGATCGCCATCAACGTGCACCTGGACACGCTGAAGAAGGTCCGAATCTTCCAGGACTGCGAGGCGGGGCTGCTGGTGGAGCTGGTGCTGAAGCTCCGCCCCACTGTGTTCAGCCCCGGGGACTACATATGCAAAAAGGGGGACATTGGAAGAGAGATGTACATCATCAAGGAGGGCAAGCTGGCTGTGGTGGCTGATGACGGGGTCACCCAGTTTGTGGTCCTCAGTGACGGCAGTTACTTTGGGGAGATTAGCATCTTAAACATTAAGGGGAGCAAGTCTGGGAACCGCAGGACGGCCAACATCAGGAGTATCGGCTACTCAGACCTGTTCTGCCTCTCCAAGGATGACCTAATGGAAGCCCTCACCGAGTACCCAGACGCTAAGAGGGCTCTGGAGGAAAAGGGCCGTCAGATTCTGATGAAGGACAACCTAATTGATGAGGACCTAGTCGCGGCCAGGGTAGATACCAGGGACGTTGAGGAGAAGGTGGAGTACCTGGAGTCGTCCCTGGACATCCTGCAGACGAGGTTTGCCCGACTCCTGGCTGAGTACAGTGCCTCCCAGATGAAGCTGAAACAGCGGCTCACTCGGCTGGAGAGCCAGATGAACAGGAGGTGTTGTGGCTTCTCACCTGACAGGGAGAATTCCGAGGATGCTTCAAAGACTGACTGAAAATGCAGGTGGCTCTGCCTCCTGCTCCCCCCCCCCCCCCCCGGGGCCAGCTCTCTGGGCGACACTATATAGCCTCGGGGTAAAGGGTTTGGCTGTGGTTTCGCCTCAGTGCTACTCATCCTTTGGGAGTGGTGTGACAGCAAGGAAGAGCCTTAGTTTCCTCTCCTATGAAATGGGACTCATGGCTGTCGGCCCCAGAAGTTCCAGACTATCATGAGGTGGCGAAGGTTGTGGCTTTGGAAAGCGTGAAGAGTTCCCAACCCAGTGTATAAGCATATGTGCACATGATTCTAATGTTGTTAGTTATGTTGGCATATGGGTATGTTCAGTTGTCGGCGGAGGTCAGGAGAGGGCGTTGCATCCCCTGGGCTGGAGTTACCTGCTGTTGTAAGCTACCCAGCATGGGTGCTGGGATCCTGTCTTCATTAGGGTTACTATTGCTGTGATGAAATATCATAACCAATGCAAGTTAGGAAGAAAAGGTTTTTTTTTCGGCTTACACTCCACATCATAGTCCATCATTGAAGGAAGTCAGGGCAGGAACTCAAACTGGGCAGGAAGCTGGAGGCAGGAGCTGATGCAGAGGCCATAAAGGGGAGCTGCTTACTGGTTTGCTCTTCTTAGCTTGCTAAGCCTGCTTTCTTATAGAACCCAGAACCACCAGCCCGGGAGTAGTCCTACTTGCAATGGGCTAGGCCCTCCTTCATCTATCATTAGTTAAGGAAATGCTCCACGGACTTGCCTACAGCTGGATCTTAGGGAGGCATTTTCTCAGTCATCCTCTCAGATGACTCTAACTTGTGTCAAGTTGACATAAAAATCCGACCAGCACAAATCCAAACGTGTAGTCCTTCCCATATTTATTGAGGTGAAGGTCCTGCTCTGTTACCCAGTCCAGCCTTCAACTCCCATGCCCAAGTGTTGTCCCCTCGCCAGCCTTCCAAGTAGCTGGGACCACAGGCACACTCCACTGTTTCCAACCCAGATAAGTTTTGTTTTGTTTTGTTTTGTTTTGTTTTGTTTTGTTTTAATGAAATCCATGGGAATGTTTAAGCCCCTTATCCTAGCTATGTTATAAATGGATGTCTTACGGGGCTGGTGAGATAACTCAGTGGTTAAGAGCACTAGCTGCTCTTCCAGAGGTCATGAGTTCAATTCCCAGCAACCACAAGGTGGCTCACAACCATCTATAGGGGGATCTGATGCCCTCTTCGGGCAGGTGGATATATGTGCAAAAGAGCACTCATACATTAAATAATAAATACAATTAAAGATATATATAAATGGA
A_55_P1992680_Ubtf_11	GGCTCTGACGGGCGAGCGCTCGGAGCGGCGCTGCGCTGCGCTGCGCCGAGGCGGGCGGGCGGGCGGGCGGAGCGGGGCGGGCGGAGCGCGGCGCGTGGGGCTCGCCATTAGCCGTCGCTCCGCTTCGCCATCTCGGGCTTTGTCTGGAGACTCGCTGCCCGGGCGCCGGCAGCTGCGGAGCTGCGGCTCGGCTCTTCCGCTTGCCGTGCTGCCTGGCGCCCCCGGCCCTCACTAGCACCCACTTGCTCGGGTGAGGTGGCTTTGACCCCGGGTGGCCCGGCCAGCGCGACCGAGGAGGTGGCTGGACAGCTGGAGAATGAACGGAGAAGCGGACTGTCCCACAGACCTGGAAATGGCCGCCCCCAAAGGCCAAGACCGCTGGTCCCAGGAAGATATGCTGACTCTGCTGGAATGCATGAAGAACAACCTCCCATCCAACGACAGCTCCAAGTTCAAAACCACAGAGTCGCACATGGATTGGGAAAAAGTTGCGTTTAAGGATTTTTCAGGAGATATGTGCAAGCTCAAATGGGTGGAGATTTCTAACGAGGTAAGGAAGTTCCGTACATTGACAGAATTGATCCTTGATGCTCAGGAACATGTTAAAAACCCTTACAAAGGCAAAAAGCTCAAGAAACACCCGGATTTTCCAAAGAAACCTCTCACCCCTTACTTCCGCTTCTTCATGGAGAAGCGGGCCAAGTACGCGAAGCTCCACCCGGAGATGAGCAACCTGGACCTGACTAAGATCCTGTCTAAGAAATACAAGGAACTTCCAGAGAAGAAGAAGATGAAATATATTCAGGACTTCCAGAGGGAGAAACAGGAGTTCGAGCGAAACCTGGCCCGATTCAGGGAGGATCACCCTGACCTTATCCAGAATGCCAAGAAGTCGGACATCCCCGAGAAACCCAAAACTCCCCAGCAACTGTGGTACACCCACGAGAAGAAGGTGTATCTCAAAGTGCGGCCGGATGAGATTATGCGGGACTATATCCAGAAGCACCCTGAGCTGAACATCAGTGAGGAAGGCATCACCAAGTCCACCCTCACCAAGGCCGAGCGCCAGCTCAAGGACAAGTTCGATGGGCGACCTACCAAGCCGCCTCCGAACAGCTACTCCCTGTACTGTGCGGAGCTCATGGCCAACATGAAGGATGTGCCCAGCACAGAGCGCATGGTGCTATGCAGCCAGCAATGGAAGCTGCTCTCTCAGAAGGAGAAGGATGCCTATCACAAGAAATGTGACCAGAAAAAGAAAGATTATGAGGTAGAGCTGCTGCGGTTCCTTGAGAGCTTGCCGGAGGAAGAGCAGCAGCGGGTTCTGGGGGAGGAGAAGATGCTGAACATCAATAAGAAGCAAACCACCAGTCCGGCCTCCAAGAAGCCTTCACAGGAAGGTGGCAAGGGTGGCTCCGAGAAGCCCAAGCGGCCTGTGTCTGCTATGTTCATCTTCTCTGAGGAGAAGCGAAGGCAGCTACAGGAGGAACGACCTGAGCTCTCCGAAAGCGAACTGACCCGCCTTCTGGCCCGCATGTGGAACGACTTGTCCGAGAAGAAGAAGGCTAAATACAAGGCCCGGGAGGCTGCGCTGAAGGCGCAGTCTGAGAGGAAGCCGGGCGGGGAGCGTGAAGATAGGGGCAAGCTGCCGGAGTCGCCCAAGAGGGCTGAGGAGATCTGGCAGCAGAGTGTCATCGGAGACTATCTGGCCCGCTTCAAGAATGACCGGGTGAAAGCCTTGAAAGCCATGGAGATGACTTGGAACAACATGGAGAAGAAGGAGAAGCTGATGTGGATTAAGAAGGCAGCAGAAGACCAAAAACGATATGAGAGAGAGTTAAGTGAGATGCGGGCCCCTCCAGCTGCTACAAACTCTTCCAAGAAGATGAAGTTCCAGGGAGAACCCAAGAAACCTCCTATGAACGGTTACCAGAAGTTCTCCCAGGAGCTGCTGTCCAATGGGGAGCTAAATCACCTGCCGCTGAAGGAGCGCATGGTGGAGATTGGCAGCCGCTGGCAGCGCATCTCCCAGAGCCAGAAGGAGCACTATAAGAAGCTGGCGGAGGAGCAACAGAGGCAGTACAAGGTGCACTTGGACCTCTGGGTCAAGAGCCTGTCTCCCCAGGACCGCGCAGCATACAAAGAATACATCTCCAATAAACGTAAGAACATGACCAAGCTCCGAGGCCCAAACCCCAAGTCTAGCCGGACCACCCTGCAGTCCAAGTCGGAGTCCGAGGAGGATGACGATGAGGAGGAGGAGGACGACGAGGAGGAGGAGGAAGAGGAAGATGATGAGAACGGTGACTCTTCTGAGGATGGCGGGGACTCTTCTGAGTCCAGCAGTGAAGATGAAAGCGAGGATGGGGATGAGAATGATGATGACGACGACGATGAAGATGACGAAGATGACGACGATGAGGATGAAGACAACGAGTCTGAGGGCAGTAGCTCCAGCTCTTCATCCTCAGGGGACTCTTCGGATTCTGACTCCAACTGAGGCTCAGCCTCCACCCCAGGCAGGCAGGCAGGCAGGCAGCCAAGGAGAGAGCCCCTGCAGAGCTCATCTCCCCAACTGACAACCTTTGACAACCTTTGTCTCTCCCTGTGTTCTGTCCCGTACCCTCCAGACTTCCCCACTTTCTTTCTTTCTTTCTTTTTTGTTTTTTAAATCAGTGGGGGGTAGGAGGCTGCATGAGCCCAAGCTAGGACTCTGCAGCCTTGGAGCCTCAGCTCCAGGGTTCTCCAGGGACAGCAACCATCAGACTGAGCCAGCGCTGGACGGGCCCACCCTGCCCCTCTTCTGCATTTGCAGTTCCGGCATGGACAATGGACTGGGGAGTTTGGGGGTGGGAGAGAGTCTTAAAGAGTTTGGTGAGACCTCCACACCTGCAGCCTGCAGCAAGGTGGATGTTCGGGGGGCCTTTCCTTCCCAGATGGGCTTGCTACCTGGACCCCCCACATTGAACTGGAGGGAGACAAGGGTGCTGCCTTCAAGAAAGCAGGCAGTGGCCCTGTCCCTCTTCCCTGCCCCTGCAGGAAGGAGCTGCCTGGACCCGTTCGTGGGGGAGGGGCAGAGTGTTTTTTTATATATGTGTGTATATATTTTTTTTTTAAGCTCTGAGCTGTCAACGAGACGTTTCCTACCGATCTCGGCTGCCGTCTCTGTTGTCATTTCTGGGACTGGGAGGGCCTGGGATGGGGTGGATTGAGACTTAAAAAAAAAAAAAAGGTCTAGGTATGCATAGAATGTGTGTGAGGCTGTGTGTGTGTGTGTGTGTGTGTGTGTGTGTGTGTGTGTGAGGCTGTGTGTGTGATGTGCACACACGTGAGCGAGCGATACAGCATGACTGCGCCTGTGGATAGGAGAGAGAGAGAAGAGTGTGTGTGTGTGTGTGTGTGTGTGTGTGTGTGTGTGTGTGTGTGTGTCTAGAGCCTGTCTCTTTGAATCTGGAAAAAGGGTCGGTAGAGGCCTGGGAGATGGTGTCCCTAGCAGGAACAAACCAAGGCTGCCCCTCCCTGCCATCTTCCATTGTGGGGTTCAGGGACACCACCTGATGCTTCCTATACTAGTTTGCCCCTGCCAAGGCCATGTCCCTGAGCTGCTGCAGGTCTGTGCTGTCCAGCAGGAAAGTGGGAGGGGCAAACCATGGCATGAGCCTTAAAGCTTTTCTCTGGTGCCCTGGGCTTCAGGAAGTTCTTCCTGCCTTGCCCCGTGTCCTCTGGCCATCCCCATTTCCTTTGAGTTCTCAGGTCTGCTCCCTCTTTCCTGCCGCCACCCCTGTATGCAGAAGATGCTCTCTGCAACTGCTCCTCTAACTGCTTGCCAGCAGTTTGGGACCTTCTGAAGAGGGTCAGTCCCTTGACGGTGAAATCCTAGTCACCTTTACCTGTGGTGATTATCAGTTTTACTATGTTGGCCAGAATTTTTGTTCGTGCTATTGGGTTTTGCTTCTTAAATGAAAGCCAGAGGTGGGAAGTAGGCTCTCCACAGAAAGTAGGCTGCAGCCCAGCTGCCAGTCCCTCTTGAAAGCAAAGACATTTGCCTGGACTGTGTGATGGAGATTCCTAAAGAGAAGATTCCCTCCCACCCCACCCCCTGCCCTCAGCGCGCGCGCACGCACACACACACACACACACACACACACACACTGTCCTTATTCTAAAATTTAGTACCAGGGTTTTAAGTTCCTGAGAGGGCTTGCAGAGAACTCCATCTCCTTGTTTGAACACCCTGGACTGTTACACTTGAGTGAAATGCGTTTTCACTTAGAAACAACTTTGAACAGGACATGTGTTCCTCCCACTGCAAGTATTGGAAAATTCTTAGAGGTAGGGCTGTGGGGGTGGGACATGTTGGTGCTGTCAGAGGTTGCCCAGGATATATTTCAGCACTGGGACCCTTCTCCTTTTTTCTAATATTTAAGGAGTCTTTTGTAGGTTTCAACAACCACCACACTTGAATTTGTACCACGGGAGCGGCTTAGACGTGACTGTCCCAGATCAAGGCCCACTGTGGAGGTTTTGTTTTCCCCTTTTTTTTTTTTTTTTTGTATAATAAAGTGAAAAACCAAGGTTTG
A_55_P1993049_Gm4076_13	GCAATAGAAGGCCCTACACCAGTTTCAGCGCTACTACACTCAAGTACAATAGTAGTTGCAGGAATCTTTCTACTGGTCCGATTTCACCCACTCACAACTAATAATAACTTTATTTTAACAACTATACTATGCCTCGGAGCCCTAACCACATTATTTACAGCTATTTGTGCTCTCACCCAAAACGACATCAAAAAAATCGTCGCCTTCTCCACATCAAACCAACTAGGCCTAATAATAGTAACACTAGGGATAAATCAACCATACCTAGCATTTCTACACATCTGTACCCACGCATTCTTCAAAGCCATACTCTTTATATGCTCTGGCTCAATCATTCATAGCCTGGCAGACGAACAAGACATCCGAAAAATAGGAAACATCACAAAAACCATACCATTCACCTCATCATGCCTAGTAATCGGAAGCCTCGCCCTCACAGGAATGCCATTCCTAACAGGATTCTACTCAAAAGACCTAATTATTGAAGCAATTAATACCTGCAACACCAACACCTGA
A_55_P1993517_Tbc1d14_5	ACCTAGGAACACTGAGCAGGGATCCGGGAATCGCTGCATCTGTGAGCGATTGAGTGTCCTGCCGTTCCGGCCACCAGCCCGCCTCACCCGCCCAGTGTGGAGCTGCGTGTAGATCCGTGGTCCAGAGGCAGGAGCGAGGCTGGCCTCCACTCACTGGGCATGGAGCCGCCGGCCACGCGCCTCTGAGGCCTGGCGTTCATGGAATATGAAGACAAGGCTGGAAGACCGAGCAGGCCACCCTCTCCCAAGCAGAATGTGAGGAAGAACCTGGATTTTGAGCCACTGTCCACCACGGCGCTCATCCTCGAGGACAGACCTGCAAATCTCCCAGCCAAGCCAGCTGAAGAAGCTCAAAAGCACAGACAGCAGTATGAAGAGATGGTGCTGCAGGCCAAGAAACGAGAGCTTAAAGAAGCCCAGCGTCGGAGGAAGCAGCTGGAGGAAAGGTGCAAGGTTGAAGAGAGCATTGGGAACGCTGTCCTCACCTGGAACAATGAGATCTTGCCTAACTGGGAAACCATGTGGTGCTCTAAGAAGGTTCGAGACTTGTGGTGGCAGGGAATCCCTCCGAGTGTAAGAGGCAAAGTTTGGAGCTTGGCCATTGGCAACGAGTTGAACATCACTCACGAGCTCTTTGACATCTGTCTTGCTCGGGCCAAGGAGCGGTGGCGGTCCCTCAGCACTGGAGGCTCAGAAGTGGAGAATGAAGATGCTGGGTTTTCAGCAGCAGACAGAGAGGCCAGTCTGGAGCTTATTAAACTGGACATTTCTAGAACATTTCCTAATCTCTGCATTTTCCAGCAAGGTGGTCCGTATCATGACATGTTGCACAGTATTTTGGGCGCTTATACTTGTTACCGGCCGGATGTGGGTTATGTTCAGGGCATGTCCTTTATAGCTGCAGTGTTGATCTTGAACCTCGATACTGCAGATGCCTTTATTGCTTTTTCTAATCTTTTGAATAAACCCTGTCAAATGGCGTTTTTCCGAGTGGACCATGGCCTTATGTTGACTTACTTTGCTGCATTTGAGGTATTCTTTGAAGAAAACTTGCCGAAATTGTTTGCGCATTTCAAGAAAAACAACTTAACTGCAGATATCTACCTAATCGATTGGATTTTCACCTTGTACAGTAAGTCCCTGCCCTTGGACTTGGCCTGCCGCATCTGGGACGTATTCTGTCGAGATGGAGAGGAATTTCTCTTCCGCACAGCTCTGGGCATCCTGAAGCTTTTTGAAGATATCCTGACCAGGATGGACTTCATCCACAGTGCCCAGTTTCTGACCAGGCTGCCTGAGGACCTGCCCGCAGATGAAGTGTTTGCAGCTATCTCCACAGTCCAGATGCAAAGCCGGAACAAGAAATGGGCACAGGTGCTGTCTGCACTGCAGAAAGACAGCCGGGAGATGGAGAAAGGAAGCCCATCCCTCAGACACTGAGGCTCAGGGTAACTCACTCCCACCGGTCAAGAAGCAGAGCTCAACATGGCACCTGTGTGCTTTCAGACTGAAGCCTGCCTGCCAAGAACAGGGGCTCTTTCCATGTTGGATTTCTGATGCTGAAGTTGGCCTTACAACAAAACAGAATTACATCCAGGTTTAGCCTTAAGCAGCTCAGTGGGCCCATGCACTGGCATTGGTCATGGCTAGCCACTGCATTTTCTACATGGGTTCAAGAAAGGGCAGGCTGTCTCCTTGAACCTTTATTCCAGCAGCAGTTAATTAAATTGTGATGCTATTATGCCAACTACTGGAAGGTACATTACAATCTTTCTTAGCCAGGATGCATGAGAAATGTTATTAGGAAACCTCAGAGTTGTTTTTGGCCCATATGCTTGTAAGAAAGGAATTACTTAGTTACTGAGATAATCTTTCCAGAGATGAAAGGTGTGTTTTAAATCTCCCTATCAAGGACATTGTAAGGAAGATGGGCCCTTGCAGGGTAGTTGCTGGTGAATCTCATAGGCTCCTGGGAACGCACCTGACTTTTGTGCTGACATTGACCCATTGTTGCCTTGACACTTGATAGCAAGAAGGCTGAGAGTTCATATCAGGATCCTACTCTGCAAAGGAGCACTCATTGCATCTTGGGAGCTAGAGTGGTTGGAGCAGGGAAGCCATATGCTGTGAAGGGACAGAGACAGGCTCTGTAAAGAGATAGGAAGGACGAGACTGCAGAGTTTGCTCCTCTTTAACCTGCTTGCTTCTGGGGAGGCTGGGCATGGCAGCCTCTGAAAACACCATTGTGTAGGAGATGGCTTCCTTGCTTTAGCTGAATGTCCCTTTTTGCCTTTGTCACCTGAGTAGCTGGATCCCTTCTAAGTGCCAGTGATTCTCCCCTGTCCCCGTCTGGCTTTAGAAATGAGTTCCACGCACTGCTATAAGGACAAGAGTAAGGCAGCCTTCCACCCTCTGTGTCCTGAGCCCTTCCCCATTGCAGCTGATTCCTCTCAGTTCATTGGTGAGGTGCTTGTTGCCCTAGCTTTTCCTTGACTTGAGAACTTTGTATAAGAAATTTTATTTTCCAGATTCACAGAAATGAACAGTTTCTACGTAGAGTAGAACAGTCCAGTATCTGTGGAAACTGGTTACCTTCTGATATCCATTGGCATTCTGGTTCCTGAGGGTGCAGGAAGGCCAGGGTTGAGAATGTATTTTCCAGCAAATCCCTGTGTGGTCTGTAGTCCACAGCCCTCCACAGCCGTACCTCCCACCCCCAGAACTCACCCTTTCCATCTCTGTGTTTCTGAGAGCTGTGGGGGAGCCCTTGACTGATTACAGCATGTGGCAGGGAGGCTTGGGGTCAGCCTCATGGCGCTGTGTTTGCATGGGTTCCCTTCATCTGCTATGCCTGTTGGTGACCGTCCAGTGTATCTGCGGGCTGTCGTATTTGTGCTCTTCACCCCATGCTCTCACTTTCCTCTTTTCTTGGAGTCTCATTTGTAGTCTGTGACTTCTTCAGGGAGGCCACAGAGCACCCTCCATGGAGCTCTCTGCCTTAGTGTGAAAGGCTGATGTCTGACCTCTTGGAGGAGGATGTCTTCACAGCCATCCATGGCCTCCAAACCCAGCCATTCCTGACATCAGACACTGAATGTAGCCCAGGCCCAGCTGGCCATAAGATGCGCACTACCCAGCCCTGTCTGCTGTCCTTCCTTGCAGATGTGTACTGAGTTTTCTCCCACAACATGGGCATCTGTTCTCTCAAGATGTATATATTTTCTTACTGTACATAAAGACATTCCTTACGTCATACAGAAAGTGTTGTGACAAGGGGACTTGGGCACCTTGTTGTGAATGCCATTGTGGGATTCTCTGTGTTCACAACCCAGCCCTTACCTTTTCTTGTTTGACATAAATCTGTGGGCATGCATGAAGTTCTCCAACAAGACTCCATGCCAGCCGAGCACTGACTGCATCTCTAGTCCAAACAAGGTCTTTATAGACTGACTGGGACTTGTGTGAGCCTGATGTACCCTCCTTCGAGGCTATACAGTTCCACGTTCCTCTACTTTGAGGGCGTCTCTCATACTTCTCTCATACTCCTGTTTTGGCAAACTGGAAACTGACCCTGCAGAGGTCTGTACCTCCCACCTCAATTGCCATTGACTTTCAGTCCCAAACTTGAGGGTGCTGGGCAGCTGGCACTCTGGAGGGAGCTTGCAGGAGAGTTCCTGTCACCTTGGGAGCAGTGCTTACTTCAGAGGTACTTCTAACTGCTCAGTTTGCCAATAGGAAACTCCTGATAACACTTGCTACATATCATGTTTTAATTGCTTGTACAGTTAACCTTTAATTTTGTTTAGTAAAGTGTATCAAACTAGGACTTTTTGAATTGTAAATATGTGGTTTTATTAAAATAAAGTCATGTAAAATTGTTACTT
A_55_P1993719_Tmem216_19	TCCTTTCAACACCCTTGCACTCTTTGGGTCGCAGGAGAATCTCATTATAGCACCGCTGTTTTCCCTTGTACTCCTAGAAAGGACATTCTATCTTCAACGGTTTTGGTGTTTACATAGGCTCCAGATAAAAGATTGTCCTCAACCCCCCTGGAAGTCCTGTTCTTTCTGAATGGGTGGTACTATGCTACCTATTTCCTGCTGGAGCTCCTTATTTTCCTGTACAAAGGGCTCCTGTTGCCGTACCCAACAGCCAACTTAGTCCTGGATGTGGTGATGCTGCTGCTCTATCTTGGCATTGAAGTCATACGATTGTTTTTCGGTACAAAGGGAAACCTCTGCCAGCGAAAGATGCCCCTTGGCATTAGTGTGGCCTTGACCTTCCCATCCGCTATGATGGCTTCCTATTACCTGCTGCTGCAGACCTACGTGCTCCGCCTAGAAGCTATCATGAACAGTATCTTGCTCTTCTTTTGTGGCTCAGAGCTGCTGCTTGAGATGCTCACGCTGGCCACCTTCTCCAGCATGGACAGGATCTGAAGTACAAGAATTCCAGCTGGTGACAACACATATCCATCTGGTACTTCAGCCACACTGGTGAAAAGTGGTAGGTCGAGCTAACCTGGGAAAGGTTTGTGTGGTTTTTCCTCAGTGCGGACATTTGGGCGCTGAGCACCTACCTGAGGCCAGTGGCACCATCTTTAAAGCGGGATCATCAGCAGGAGACTCTTTCCTTTTGTTGTAGGGAGGGGCAAGGCTGTCCCCATCTTGGTGTTTCTAACAGCTTCCTAATGATCTCAAGTTCTCTTCTGTGGTCATCATGGCCAGAGCACCTTGTGTGGACCTTCTAGTTTTGTTTGGCTTCCAGCAGAACCTGAGCCACAGCACTCTGTGCACGTACATCTGTCCTACATGACCATGGAGAGCCTCATAATGGTGGGCTCTTGGGCTGATTCCAATGTGTGTTCTCCACGCTGCTCCACCTGCCCCCATCCTGCTCAAAGAGATGGTGATCTAGAACCCATTTAGTAGTTTATAGTAGTATTTTTCTATTCTGATCATGAAGCAAACACAAAATTTTTAATAAAAGTATTTTCTGATACA
A_55_P1993733_Gm2824_15	AGCTGGGGGTTGGAAATCAGCACTGTGAGAAAAGACAGAAATGACCGTGATGCGTGCCTCTCTCTATGAGGAAAAGGAGACAATTCTACACGAGATACGACTACATGGAGTGTCTCCTACTCCCTCTGGACATCATGAAAAAGTCTTGTCTACATACAGAACCCATAAGCAGTCTAGACTCATTTCCAAGGCAAGAGGGTTCAGATGACCTCGGTATGTTTATGCCATAGTTTCTGAATTATAATTTTTCAATATAAGTTTTATTTTGAGACCAAAACGGTGGAATGAAATTGCTTGACCTGTCCGTCTTTCCCTGGGAAGGCACCCTGAGTATACATCCATCCAATAAACAAGCCTGCCAAGCCTGAGCCAGCTGTCTCCTTCCCCAGCTTTAAGAACACACATGGTATGCACTCCCTGATAAGTGGATACTAGCCCAGAAGCTCAGAATACAATTTGCAAAACACATGAAACTCAAGAAGAACAAAGACCAAAGTGTGGATACTTCTACCCTTCTTAGAAGGGGGAACATAACACCCATGGGAGGAGTTACAGAGACAAAGTATGGAGAGGAGACTGAAGAAATGACCATCCAGAGATTGCCCCACTTGGGGATCCATCCCATATACAATCACCAAACCCAGATGCTATTGCAGATGCCAACAAGTGCTTGCTGACAGGAGCCTGATATAGCTGTCTCCTGAGAGACTCTGCCAGTGCCTGACAAATACAGAAGTGGATGCTCACAGTTATCCATTGGACTGAGCATAGAGTCTCCAATGAATGAGCTACAGAAAGGACTTAAGGAGCTGAAGGAGTTTGCAGACCCATAGGAAGAACAACAATATGAACTAACCAGTACCCCCCAGAGCTCCCAGGGACTAAACCACCAACAAAAAAGCATACATGGTGGGTCTCACGGCTCCAGCTGCATATGTAGCAGAGGATGGCCTAATTAGTCACTAGTGGGAGGAGAGGCCCTTGGTCCTGTGAAGGCTCTATGCCCAGTGTCGGGGAATGCCAGGGCGAAGAAGCAGGAGTGGGTGGGTTGGTGAGCAGGGAGAGGGGGAAGGGACAGGGGGAGGGTGTTTTTAGGAGGGAAACCCATGAACCAGGATAACATTTGAAATGTAAATAAAGAAACTATCCAACAACAACAACAACAACAACAACAACAACAATAATAATAATAATAATAATAAACAGAGAAAGATTGGAGGAAGGCTCGATCTAATTCAGGGTCGAAATGACTGGCAAAGTTCTGGTAAAGTACAATTTTCAAAGTTGTTGAGATTATAGAATATAAGAGTCATGAGTAGCAGCCCTCCAATCCCTCCTAGATTTCCACTCAGAAAAATAAAGTCCTCACTGGAATCTGGGTCTTAGCACTGTCTATCAATCCACTCTGCCTTAGAAGAGTGGGCACCTTTGGCTTAACTCTGGCTTCAGAGACCAGAATCAAGATTCTGAAGAAAAGGTAGACTCCAAATGGTAGTTGAAAGTGCATACTTATTATGCTAACTGATAGTCTGCTTAAGTTCATTTTGAATGGGCTTACTAGCAGTGATTCACATAAAATTGTAGTCACAAGTGTTCCCCCAACCACCCTCCAATGGAAAACACTGTGTCAAGACTGAAACACTCCAACGCAATGGCTGCTGTTTGAGGTGCTGATGTCACCTGACTGGGAGGGTTGTGACAGGTAGCACAGGTAGGTCTCACTGGTAGCCATGGACTGGAGCTGTTACAAGCCAAGGAGGACATGGGGAAAGCTGTACCTGTTCATAGCTCTATGGCGATAACTGAACTATGTATATATTTATTTTTTTATTTCCTATTTTAATTAGATCTTTGAGAATCTTGCACAATGTATTTGGTCGTATTTAGTCTTCCCTCAACTCCCTCCAGATCCAGATCCATCCTTCATCCTAAGCAAGTTAATTTTGTATCATTTCAAAAACACAACAAAAAACAAACAAACAAAAATAAAATAAACATCAAGTACAGTTTGTGCTGTT
A_55_P1994027_Adra2b_2	CAGCTGTGCCGCACGACGGCGCGACTTTCCTCTGGTCCCGGGACGGCAGTGAGACAACTTGGAAAACTTCTCTGGGGCGGACTGCAGGGACGCCGGGCACCAGTGGCAGAGAACGTAAGAGAGCGATAGATGGTCCTGGGTGTCCCCGGACCTCCGGCCAGGCTACGGTGCTCCAGAGCCATCTGCACCGCCTGGGGGGACGGCCCCCAACAGTAGCGGAGCTAGGGTGGCGCTTTCTCCTGCGTACTGTGAGTTTGGCCAGCATCTTTCTCTCTGGACATGTCCGGCCCCGCCATGGTCCACCAGGAGCCCTACTCGGTGCAGGCCACCGCCGCCATCGCGTCGGCCATCACCTTTCTCATCCTCTTCACCATTTTCGGCAATGCGCTGGTAATTCTGGCTGTGTTGACCAGCCGCTCTCTCCGTGCACCACAAAACCTCTTCCTGGTGTCACTGGCAGCAGCCGACATCCTAGTGGCTACTCTTATCATCCCTTTCTCTCTGGCCAACGAGCTGCTGGGCTATTGGTACTTCTGGCGTGCGTGGTGCGAGGTCTACCTGGCGCTAGACGTGCTCTTCTGTACCTCCTCCATCGTGCACCTGTGTGCCATCAGTCTGGACAGATACTGGGCAGTGAGCCGAGCATTGGAGTACAACTCCAAGCGCACTCCACGCCGCATCAAATGCATCATCCTCACCGTGTGGCTCATTGCAGCCGTCATTTCTCTACCGCCCCTCATCTACAAGGGCGACCAGCGCCCAGAGCCCCACGGGCTCCCCCAGTGTGAGCTCAACCAAGAAGCCTGGTACATCTTGGCTTCCAGCATCGGATCTTTTTTTGCTCCCTGCCTCATCATGATTCTCGTCTACCTGCGAATCTATGTAATTGCCAAACGCAGCCACTGCAGAGGTCTCGGAGCTAAGAGGGGCTCTGGGGAGGGTGAGTCCAAGAAGCCCCATCCGGCCGCCGGGGGAGTTCCAGCCTCGGCTAAAGTGCCCACCCTGGTCTCTCCTCTATCTTCTGTCGGAGAGGCTAATGGACACCCCAAGCCTCCAAGGGAGAAGGAGGAGGGGGAGACCCCTGAAGATCCCGAAGCCAGGGCTTTGCCACCCAATTGGTCTGCCCTGCCCAGATCAGTCCAGGACCAGAAGAAGGGGACTAGTGGGGCAACTGCAGAGAAGGGAGCTGAAGAGGATGAAGAGGAGGTGGAAGAATGTGAACCCCAAACACTGCCAGCTTCTCCTGCCTCAGTATTCAACCCACCCTTGCAGCAGCCTCAGACTTCCCGGGTGCTGGCCACGCTACGTGGCCAGGTGCTTCTGAGCAAGAATGTGGGTGTGGCCAGTGGGCAGTGGTGGCGCCGTCGGACACAGCTGAGCCGAGAGAAGAGGTTCACCTTTGTGCTGGCGGTGGTCATTGGTGTTTTTGTGGTCTGTTGGTTTCCTTTCTTCTTCAGCTACAGCCTGGGGGCCATCTGCCCACAGCACTGCAAGGTACCCCATGGCCTCTTCCAGTTCTTCTTCTGGATTGGCTACTGCAACAGCTCTTTGAATCCTGTCATCTACACCATCTTCAACCAGGACTTCCGCCGTGCCTTTCGAAGGATCCTTTGCCGGCAGTGGACCCAGACTGGCTGGTGAGCCTGCCTGCTCCGGGCCAGTGCCAGGCAGGGTTAGTGCCAGGACCACCCGGTGGTAGTCTGCCACCTCCGCAGTCTATGTGACCATTTCCCTGGGGCCCATTTGCAGACCTCATCCTCAGACACCCCTGAAGGGGAAAGGACAAATGTGCTGTTCCCAGGGGCTCATTTGAAACCTTCCCTTGCTGACTGTACTGTGGGATACCTCTTCCCTGCTCTCTCTTCAGGAAGGGTAGCTTGGACCTTCTCGAACGTGGCCAAGGCTGATTAGAATACCTCCCTCCCAGCCACCTGTAAGCCAACAGGCAGGCTTCCCTTTCCTGGAGACCCCCTGTGCCTTGGCAGGCCACTTGTGGTGGTTTTCTTTCTTTCTCATCATATTCTTCTCTTCTCTTTTATTGTTCATTTCATTTCTTTTTTTTTTTTTTTTTTTTTTTTGAGACAGGGTCTCATGTAGCCCAGACCAGTCTCAGACTTGCTATGCAGCCTGAGGCTGATCTTAAGATTCTGCTTACCTCTCCAGCATGAGAAGTAACAATGCTCACCACCATACCTGGTTTACCTGATGCTGGGGAATGAAGTCGGGGCTTCAAGCATGCTAGGGAAACATCCAACCAACCGAGTTATATCCCCAGCCTTGATCTTCCTCATGCCTTTCAAAGAGCCGGAAGCCCATCTTCTACATTTCCCAGGAGGACCTGATGCTGAGAAAGAGGACAAAAGGAAGAGGATTCAGCCGTGCTGAGCACCTGTGGTTCTCCTTGGCTGTTGCGGTGGCTGGTTATGGTCTAGTGCTGGTTGCTGGGTTTTTTGTTTGTTTTGTTTTGTTTTGTTTTTAAGCTTTGTAGCGTCTTTAAGGCTAGAAGCATGGGTTGTTTTCTCACTCAGCATCCCTCTGGGAGGCAAGTGGGCACGTGGATGCCTCAGTGGAATGGTCTGGAATCCTGGCCTCGACCTCACTAAGGTCCTGATCACTGGCATTCAACCTCGCAGAGAGCAGGGTGACAATTGCCTGCCGCCTACTTGCAGCAGGGAGATGAAAGGCTTTGCAGAGAGCTTTGAGCTCCATGGGGGAAATGCGCTAGAGAGCCAGCAAATGTGATTATCTGGTGATATAAAAATCCCTTTCCTGTGTGTTTACCACTGTGAGCCTTCCTGTAGACTTTTGTTCTGTGCTTGGGGTGTGTGAATTCCTACCCCAAACTGGAAGTGGGTTGAGGTGCACGGAGTCACTCTTTCAAATTCCGGAATTTCTTTGAGAATGCTTTCTTGTGCCTGAAAAGGTTTGAGTTATTATGCTGTTGTCAGCTTCTCCATCTGTTACCTGTAACAGAGTTTTCAGTGGCTTGGCCCCAACCCCATTAGGGGATAAGCTCTTTGTCATTGAGCAGGCAAATCGTTTTCCTAAGCTAAAAATACTTACATCAAGGAAGCAGTCTGAGATGAGATCCTCAGGTGGGGTGCTGGGGCTAGAACAGGCAGCCAAGGCCCTGTGGACTCCTGGGATAGCCACCCTCTGTGGGGTCCCAGACAACTCTCTGAACCCCATGTAACACCTTTGGAGACAGAAGGAGACCCCAGCTCAGAAGGATGTCTCATTAGCTGTTACGAACCCTCATGGCGATACAGCTGTGCACTAGGGTGTCTCTACCTCCTGGTTGTCTCCCCGACTTAGAAATTGCTCCCCAGAGTGACTGGGGATGCATCTGGGCCTTCCCCACAAGCAGCCTGACTTCAGCTTTGGGCAATAGACCTCTTAGCCTCAGGGAAGGGGTAGATTGAGCCATGCAGGCTACAAGCTACACAGGCTATTAGCCCAGGGTGGGTTTATCAGATTTTGAAGGTGCTAAGGGAGTTTTCTCGGGTAAAGACAAAGATGGGTCCTAAATTGAATTCCTCTTGGAGAGGATGAATAGCTTGGTCCTTGGTTGGTTGCTGTTTCGAGGCTAGGACATTGATTTGGGGTGTGGCTGAGGGGTTGGTTTGGTTTTTTGTTTTTGTTTTTTGTTTGTTTGTTTGTTTTTGAGACAGGGTTTCTCTGTGTGACCCTGGTTACTCTGGAACTCACTCTTTAGACCAGGCTGCCCTTGAACTCACAAAGATTTGCCTGCCTCTGCTTCCCGAGTGCTGGGATCAAAGGCGTACACTACCACTGCCTGGCAGCAGGGCAGATTTGTAACCATCTGCTGGCTGATCTTGTGTATGCTTCATGGGACCCAAGCCCCCTGTTGTGACATATAGGTGTTTCTAAGACTCTGAGCTATTTTATCAATAAAGGCTATTTTTTAATAAGCAA
A_55_P1994603_Itsn1_16	GAGGGAGCGAAGGAGCGAAGGAGGGCGAGAGGAGTGGAGCGGCGCGGGGAGGGCGCGCAGCTTGGTTGCTCCGTAGTACGGCGGCTCGCAAGGGAGCATCCCGAGCGGGCTCCGGGACGGCCGGGAGGCAGGCAGGCGGGCGGGCGGGGATGGTGTGCGCGGCTGCGGACTCGGCGTTCCTCCGCGCGGCGTGCGGGCTGCACTGATTTGTGTGAGGGGCGGCCGCGCGCACCCGCCCGGAGATGAGGCGTCGATCAGCAAGGTGAACGTAATAGAACCATGGCTCAGTTTCCCACACCTTTCGGTGGTAGCCTGGATGTCTGGGCCATAACTGTGGAGGAAAGGGCCAAGCATGACCAGCAGTTCCTTAGCCTGAAGCCGATAGCGGGATTTATTACTGGTGATCAAGCGAGGAACTTTTTTTTCCAATCTGGGTTACCTCAGCCTGTCTTAGCACAAATATGGGCGCTAGCGGACATGAATAACGATGGAAGGATGGATCAAGTGGAATTTTCCATAGCCATGAAGCTTATCAAACTGAAGCTACAAGGATATCAGCTCCCCTCCACACTTCCCCCTGTCATGAAACAGCAACCAGTGGCTATTTCCAGTGCACCAGCATTTGGTATAGGAGGGATTGCTAGCATGCCACCACTCACAGCTGTTGCTCCTGTGCCAATGGGCTCCATTCCAGTTGTTGGAATGTCTCCACCCTTAGTATCTTCTGTCCCTCCAGCAGCAGTGCCTCCCCTGGCTAACGGGGCTCCTCCCGTCATACAGCCTCTGCCTGCGTTTGCGCATCCTGCAGCCACATTGCCAAAGAGTTCTTCCTTCAGCAGATCTGGTCCAGGGTCACAATTAAACACTAAGTTACAGAAGGCACAATCATTCGATGTCGCCAGCGCCCCTCCAGCAGCAGAATGGGCTGTGCCTCAGTCATCAAGGCTGAAATACAGGCAGTTATTCAACAGCCACGACAAAACTATGAGTGGACACTTAACAGGTCCCCAGGCAAGAACTATTCTCATGCAATCAAGTTTACCCCAGGCTCAGCTGGCTTCAATATGGAATCTTTCTGACATTGATCAAGATGGAAAACTCACTGCAGAAGAATTTATCCTAGCTATGCACCTAATTGATGTTGCCATGTCTGGTCAGCCACTGCCGCCCGTCCTGCCTCCAGAATACATCCCTCCTTCCTTCAGAAGAGTTCGCTCCGGCAGTGGGATGTCCGTCATAAGCTCTTCTTCTGTGGATCAGAGGCTGCCTGAGGAGCCGTCGTCAGAGGATGAGCAGCAGCCAGAGAAGAAACTGCCTGTGACATTTGAAGATAAGAAGCGGGAGAACTTCGAGCGAGGCAGTGTGGAGCTGGAGAAGCGCCGCCAAGCGCTCTTGGAGCAGCAGCGCAAAGAGCAGGAGCGGTTGGCTCAGCTGGAGCGCGCCGAGCAGGAGAGGAAAGAGCGGGAGCGCCAGGAGCAGGAGCGCAAGCGGCAGCTGGAGCTGGAGAAGCAGCTGGAGAAGCAGCGGGAGCTGGAGCGGCAGCGAGAGGAGGAGAGGAGGAAGGAGATCGAGAGGCGCGAGGCCGCAAAACGGGAACTGGAAAGGCAGCGACAACTTGAATGGGAACGGAACCGGAGACAGGAACTCCTGAATCAGAGGAACAAGGAGCAGGAGGGCACCGTGGTCCTGAAGGCAAGGAGGAAGACTCTGGAGTTTGAGTTAGAAGCTCTGAATGACAAAAAGCATCAGCTAGAAGGAAAACTTCAGGATATCAGGTGTCGACTGGCAACCCAGAGGCAAGAAATTGAGAGCACGAACAAGTCTAGAGAGCTAAGAATTGCTGAAATCACCCACTTACAGCAGCAGTTGCAGGAATCTCAGCAAATGCTTGGAAGACTTATTCCAGAGAAACAGATACTCAGTGACCAGTTAAAACAAGTCCAGCAGAACAGTTTGCATAGAGACTCGCTTCTTACCCTCAAAAGAGCCTTGGAAGCAAAGGAGCTGGCCCGGCAGCAGCTCCGGGAGCAGCTGGACGAGGTGGAGAGAGAGACCAGGTCAAAGCTGCAGGAGATTGATGTTTTCAACAACCAGCTGAAGGAACTGAGAGAGATACATAGCAAACAGCAACTCCAGAAGCAGAGGTCCCTGGAGGCAGCGCGACTGAAGCAGAAAGAGCAGGAGAGGAAGAGCCTGGAGTTAGAGAAGCAAAAGGAAGACGCTCAGAGACGAGTTCAGGAAAGGGACAAGCAATGGCTGGAGCATGTGCAGCAGGAGGAGCAGCCACGCCCCCGGAAACCCCACGAGGAGGACAGACTGAAGAGGGAAGACAGTGTCAGGAAGAAGGAGGCGGAAGAGAGAGCCAAGCCGGAAATGCAAGACAAGCAGAGTCGGCTTTTCCATCCGCATCAGGAGCCAGCTAAGCTGGCCACCCAGGCACCCTGGTCTACCACAGAGAAAGGCCCGCTTACCATTTCTGCACAGGAGAGTGTAAAAGTGGTATATTACCGAGCGCTGTACCCCTTTGAATCCAGAAGTCACGATGAGATCACCATCCAGCCAGGAGATATAGTCATGGTGGATGAAAGCCAGACTGGAGAGCCAGGATGGCTTGGAGGAGAGCTGAAAGGGAAGACGGGATGGTTCCCTGCAAACTATGCAGAAAAGATTCCAGAAAATGAGGTTCCCACTCCAGCCAAACCAGTGACCGATCTGACATCTGCCCCTGCCCCCAAACTGGCTCTGCGTGAGACCCCTGCTCCTTTGCCAGTGACCTCTTCTGAGCCCTCCACAACCCCCAACAACTGGGCAGACTTCAGTTCCACGTGGCCCAGCAGCTCAAACGAGAAGCCAGAAACGGACAACTGGGATACATGGGCGGCTCAGCCTTCTCTGACCGTACCTAGTGCTGGCCAGTTACGGCAGAGATCAGCCTTTACCCCAGCCACAGCCACTGGCTCCTCCCCATCTCCCGTCCTGGGCCAGGGTGAAAAGGTGGAAGGGCTACAAGCGCAAGCCCTGTATCCCTGGAGAGCCAAAAAAGACAACCACTTAAATTTTAACAAAAGTGACGTCATCACCGTTCTGGAACAGCAAGACATGTGGTGGTTTGGAGAAGTTCAAGGTCAGAAGGGTTGGTTCCCCAAGTCTTACGTGAAACTCATTTCAGGGCCCGTAAGGAAATCCACAAGCATCGATACTGGCCCTACTGAAAGTCCTGCTAGTCTAAAGAGAGTGGCTTCCCCGGCCGCCAAGCCAGCCATTCCCGGAGAAGAGTTTATTGCCATGTACACATACGAGAGTTCTGAGCAAGGAGATTTAACCTTTCAGCAAGGGGATGTGATTGTGGTTACCAAGAAAGATGGTGACTGGTGGACGGGAACGGTGGGCGACAAGTCCGGAGTCTTCCCTTCTAACTATGTGAGGCTTAAAGATTCAGAGGGCTCTGGAACTGCTGGGAAAACAGGGAGTTTAGGAAAAAAACCTGAAATTGCCCAGGTTATTGCTTCCTACGCTGCTACTGGTCCCGAACAACTCACCCTGGCTCCTGGGCAGCTGATTCTGATCCGGAAAAAGAACCCAGGTGGATGGTGGGAAGGAGAACTGCAAGCTCGAGGGAAAAAGCGCCAGATAGGGTGGTTTCCAGCAAATTATGTCAAACTTCTAAGCCCCGGAACAAGCAAAATCACCCCAACTGAGCTACCCAAGACCGCAGTGCAGCCAGCAGTGTGCCAGGTGATCGGGATGTACGATTACACCGCCCAGAACGATGACGAACTAGCCTTCAGCAAAGGCCAGATCATCAACGTCCTCAACAAGGAGGACCCGGACTGGTGGAAAGGAGAAGTCAGTGGGCAAGTTGGGCTCTTCCCATCCAATTATGTAAAGCTGACCACAGACATGGACCCCAGCCAGCAATGGTGCTCAGACCTGCATCTCTTAGATATGCTGACCCCGACTGAGAGGAAGCGGCAAGGCTACATCCATGAACTCATTGTCACGGAGGAGAACTACGTGAACGACTTGCAGCTGGTCACAGAGATCTTTCAGAAACCCCTGACGGAGTCTGAGCTGCTGACAGAAAAAGAGGTTGCTATGATTTTTGTTAACTGGAAGGAGCTGATCATGTGTAATATCAAACTGCTGAAAGCGCTGAGAGTCCGCAAGAAGATGTCTGGGGAGAAGATGCCGGTGAAGATGATTGGCGACATCCTGAGCGCCCAGCTGCCGCACATGCAGCCTTACATCCGCTTCTGCAGCTGCCAGCTCAATGGGGCTGCCCTCATCCAGCAGAAGACGGACGAGGCTCCAGACTTCAAGGAGTTCGTCAAAAGACTGGCAATGGACCCTCGGTGCAAAGGAATGCCTCTGTCCAGCTTTATACTGAAGCCTATGCAGCGTGTCACAAGATACCCGCTGATCATTAAAAACATCCTGGAAAACACTCCCGAGAACCATCCAGACCACAGCCACCTGAAGCATGCCCTGGAAAAGGCGGAGGAGCTATGCTCCCAGGTGAACGAGGGAGTTCGAGAGAAGGAGAACTCAGACCGGCTGGAGTGGATCCAAGCCCACGTGCAGTGTGAAGGCCTTTCTGAGCAACTGGTGTTCAATTCAGTGACCAACTGCTTGGGACCACGCAAGTTTCTGCACAGCGGGAAGCTCTACAAGGCCAAGAGCAACAAAGAACTGTATGGCTTCCTCTTCAACGACTTCCTCCTGCTGACCCAAATCACAAAGCCCTTAGGCTCTTCCGGCACCGACAAAGTCTTCAGCCCCAAATCTAACCTTCAGTATAAAATGTACAAAACGCCCATTTTCTTAAATGAGGTTCTAGTAAAATTGCCCACGGACCCTTCTGGAGATGAGCCTATCTTCCACATTTCCCACATCGACCGGGTCTACACCCTCCGAGCAGAGAGCATAAATGAGAGGACTGCCTGGGTGCAGAAAATCAAGGCGGCGTCTGAGCTCTACATAGAGACGGAGAAAAAGAAGCGAGAGAAGGCGTACCTGGTCCGTTCCCAGCGGGCGACCGGTATTGGAAGGTTGATGGTGAACGTGGTAGAAGGCATTGAGCTGAAGCCCTGTCGGTCACATGGAAAGAGCAACCCGTACTGTGAGGTGACCATGGGCTCTCAGTGCCACATCACCAAGACAATCCAGGACACGCTAAACCCCAAGTGGAATTCTAACTGCCAGTTCTTCATCAGAGACCTGGAGCAGGAGGTTCTCTGCATCACAGTGTTTGAGAGGGACCAGTTCTCGCCTGATGATTTTTTGGGTCGGACAGAGATCCGAGTGGCCGACATCAAGAAAGACCAGGGCTCCAAGGGGCCGGTTACGAAGTGTCTCCTGCTGCATGAGGTCCCCACGGGAGAGATTGTGGTCCGCCTTGACCTGCAGTTGTTTGATGAGCCGTAGCAGCCCTGCGATGATCGTAGATGACTTCCTCCTCAAGGCCCCGTGCGGGCGTGCTGTCTGGTGGTCAGCCTCAGAGCAACGGGGATGAAGCAAAGACGAAGCCCCTCGAGGCTGCTAGGAGTCGTTCTCGACAATCCTGCCCTTCAAACCATGTCTCATTTTATGAATCCAAATTCTCTTTTCCTTTGCTCTCCCTATGGTCTCATCATGGCTTCTAGAGTCTCTGAAATCTGTGACCTTTAACTAGGTTCCATTGGGAGCCTGGCTCCTTCCCTGGGCTGGAGGTGTGGGTCTGATTCCTATAAAATAGATTTATAAACACAGTGACTGTATTTTGGAGAACTGTGTAGGCCTCCTATTTCTCTCCTCTACCAGCCCTTCGTAGACTACTTGGCCTATAATATCGTGTGTGTGTGTCCAATTATGACGGAATTGTGGCTTCGGAGCCCAGCCCTCCCTGGGAGATGGGGCCCTAGATTGAATGGCTCTGGAGCAGACACCAACGTACTTAACCCTCTGGAGAGCTGTCGCTTAGAAGACACTCCCATGTGTCGTTAGAGCTGTACCATTCCCCTCTAGACTTCCTTAGTGCCCATCAGTGGAAACACGGTGGTGGCATGCTACAGGGTGATTCCGTTCCGATTCTGGGTGAGCTTGGAGGATCCTCCAAAAGCTCATTATCTGCAAGGTTCTGTCCTGATGAGTTAGGTCCTGCCGTGGGTCACTGCGGGTCACTGGGATGACCTTGGCTTGGTTATTGTCAGAGCATCCTCTTTGGGCTTGGAGACCCTGGAATGTTTCATGAGAAGTTCTGTCTGGAGACCAGTCCTGTCTGAGCCCATTCTGTGCTTGAAAGACTTGTGAGAAGTAACAACAACAATCCTTAGTGGTCACCGCACCCCCAAACCCCACCACACCAGGAAGTCATGCCTTAGATGGATGAAGTTCAAAAAAGAAAGAATTCAAGATAGAATAGGTAGTGTGGAGAAACGCTAAGAAAATCCATTACTGGTTTGAGGGAAAGACCTTTGGGAACCCGTGAGCCCCACATGTGGGGTGGGAAAATGGGCGATGCTCCTGGGCATACAACAACCTCTTAGTCATAGGAACACACGCACTTTTTGCGAGAATCAGGAGTGTATGACCATAGGCCAGGCTTTTTTGTCTGAGTTCTTTGGGTTTTCTCTCCCTTAAATGCTAAAAGATAGGCTGGTTATCTAGATAACTTGATTTGCTAGTGAGAAGTGCAGGCTGTTTTGGTCCCTCGTTTGCATCTCCAGTCTGTGGTCATGGCCTGGCCTTTGCATGTCTCAGGCTCCTGGGCTCAGGCTTTCCTGTGTTGGGTGGCCTGGCCTTTGCATGTCTCAGGCTCCTGGGCTCAGGCTCTCCTGTGTTGGGTGGTGTTCCTTTTTATGGTAGGTTCTCAGATTTTAACTAGGTTTCTAGAAGTACTTTGTAAATGGTAGTGTCTCGGTGACAGAATAGCCACTCTGCTGAAATCTGAATGCTCCATGTGACCCCAGAAGGTCCCTCTCCGTGTGTGTGTGTGTGTGTGTGTGTGTGTTTCAAGTGATTTCTCAAAACGTGTATGGGGCAAAGGACAACAGTTTACATTTCATACTTCCAAGAAGCACTTAGAGTTTATTTATTGAAGATAGTGTTGACTTTTGTATCAAGAACAACAGACACACCTATTTTTTGAAACAAGCCAATAAACTCTTCAGGTAGCAGCTTTCAGCTGAACATGAGGTAGACTTTAACTTCGAGCATGCGTTGGCTTACCACTTTCCCAGCAGAAAACACTATCAAAACACTACACATTCATGTTTCTGTTGTTGTTAAGAAACTGTTTTAAATGATACCTATAACTAGATCTGTGACCCATGGTTTCTTGGTTCTGGAACCAGGGGGGCTTTGTTCGGCATGTTGATAAAGGACATGCTCCCATACTGTGAAACACAGACATTCTGTGTGCAAATGGCCAGTATAGGGTCACCATTACAATCCCTTCCCCTCCCCCTTCCAAGTTGAACATGAACATGATGTTGAACATCAGTGTTCCTGTAGGAAGGATGAGGCATGCATGGTGACCCCATAGGTTCTGGGTTACCTACTCATAGCAAGCACCCCATGATTGTAGTATGTGAATGCAGTCTGTGAGTCTTTCCCCCAGGTGACCCTACTAGACACCCCTGGGTTGTCCTGAGGGGTGACAGATCTGGATTGGTGTCATTTGTTGTGATTAATTGTATTTCTGGATGAGCTGGGCTGACCCTCAGACCCAGCTGTGACTCCTGGTTTCTGTTGAGATGGAGTCCTATTGTGACCCATGGGTGACACACAGAGTCTCAAACCTTGATTCTCTCCTCCTTGACTCTACTTTTTTGACCAGCTAGCCTTCAGTTCCTACAAATGGTAGGTCCTTGCCAACGAGGAATCTGAGGCTCAGATGTCTGCTTTGTAAATGCTTGCCCAGGCTGCACCACCTGGCACCTTGATGCCAGCTGTTCAGATACCCCCTGAAGGCATCCCTCTTCTATGGGCCACACTGCCAGTACCTCCCACACTCTGACCTCCTCTCACTCAGGAAGGCACTTTCCTGGAGCCTGGCTATGCTCTGACCCTCAGTCACCCCTGAGAATTATCCCGAGAGCTCTGAGGACAGAAGCCCCTGACTGGGCTTCCTTCATGGGCCACTTGATCCAAAGGGTCAGTCCTTGTCTCTGGGGAAGCGTCCATGTTTTGTCACCCAGCAGATGGATGGATAGCTTTATCTCTTGGGACCAGATTTGCTGTGTCCACAAGAGTTTGGAGACATATGTCAATCATTAAGGTCCAGATCTGCCCTCGATGGAACAGAGAGCCTTCTAGATGAGAGTCAGCAGGAATGCTGGAGAAACTGGGCAAGGGTGCTGGGTTCAATTTTGTAATGATATGTCTCTGTCATTGGACAGCAAATAAGAAACTTCTCTCCCTAAAGAACCTTTCTTCCTTATTTTCAGACAGGACCTGACTCCATAGCCCAAGATGTCCTTGAACTTAGGGTCCTCCTGTCTCAGCCTCCCGTGTGCTGGAATTTCAAGTGTGTCCCGCTGGGCTCAGCTGTCTTCATTTTTATAAAAGGTGGATCAATGGGCCGCTCATACTGCCTGTTATCTTCACTCAGTGCCAACGTGTGTTCTAGACGTGTGTCACGAGGTCACAGGCGTCTGGAAAGGGTGATCGCAGGTTGGTCTTCCAGGGTGGGACAGCAGCTACCTCCCCAGGAGCTGCTGGGCAGGAGAGAGCTGGGCAGGAGAGAGCTGGTGACCATATACAGTCCAGGGTGTCCTAGAATCCATTAATCAAGGACACATGGACGGGCCCCTCTGGCTTTCATTTGACAGGTGGAGAACCTGAGCCAGCTGAGACCGCAGGGAGGATTTGCACCCCCAAGGGCTTTGTTTCTAGCTGTTCGGACCTGGCCTGATTCCTAGGAAGAAGCCAAACCTCTGATGGATTCTTTTCCTCTTTTAGACCCTGTCAGAATCCAGATGCACGAGAGTTAGAGACAGTTCCTCCTCCTCTTCCTCCTCCCCCTCCTCCCTCTCCTCTTCCTCCTCCCCCTCCTCCCTCTCCTCCTCTTCCTCCTCTCCCTCCCCCTCCTCCTCCTCTTCCCTGGATTGGCCCCATGGGCCCAAATTCTTGTTTTTCTTTGTTTCCCCCTTATTCTCCAAAGACACATTGAAGCTGACATTTCAGGGAATGCCTTATTGGGCAGGCCTACAGAGGCTGGCTTGTATGAGTGGTGGGAACCTCCTCAGAAGAGCCCAATCTTGCTGACTAGTAATTGACAGTAAGGAGTCCCCAACATGGGTCCTAAGATGCCACCCCCTCCTCCCCTGTATCTCCCCGCTCCTCCCCTGCACAGTCTCCTTTAAAGGGGGGTCAGCACCTGACCTTTTCCCAACTCCATTGCTTGCCTACCTGCCAAGGGACCCTGTTCTGCAGGGACGTGGGGGTGTGAGGGTCACCGGGCCAAGGTAATGCAGGAGAAAAAAGGAGGGAAGGAAAAAGGAAGAGAGAAAGAAGGAAGGATGGATGTAAGGATAGAAGGGATGGAGGAAGGAGGGAGACAGGGCAGGTGGTCAAAGAGAACGTTAAAGAGGCTTCCTCGCAGGTTATGAAGGTAAGGGCTCACTCAGTGCCACGTACTCCCCGTGGGGGTTTAGGGGACCGCATCTCTGGAGAAGAGACTCGCAAACTGAAGATGGGACTTACCCCTGCCCTCCTTGTCATGGAGACTTAGACCTCTAGTGTAGCAGCCCCTAGAACCATCACGGCTTCCTTTCTTTTTTATTTCTTTTTTAAAGATTTATTTATTATACTTAAAAAACAGACACACCAGAAGAGGGTGTCAAATCTCATTACGGATGGTTGTGAGCCACCATGTGGTTGCTGGGATTTGAACTCAGGATCTTCAGAAGAGCAGTCAGTGCTCTTAACCACTGAGCCATCTCTCCAGCCCCCACCATCACGGCTTTCTGAGTGGCAAATTCCCAGAGGCCCTTGGGCATAGCATTCTCTTTTGAATGACTCCTATTAATGAACATTGTCCTTTGAAGGGCTATTCAAGGAAATAATGAAGACTTCTTGTTAGTTTGGACTTGCAATAAATAACTGGCTGGTTGCCACAGGGACTCCTCTTTCCAGTTCCCTGTTTCCTGATACCTAGAAAGTAGCTGAGCTAGAGGAAGAGAAAGTCCCGGAGACCGTTTCCTCACAGGACATTGCACGAGGTCCCTGTGGTCCCAAGGATCCACTAATGTGTATAATGACTTCGTGTCTGTAAGCGCCAGGAAAGGTTCTGTCCTTGAGAAGCACAGGAAAATACAACCCGTGAGAAAGATGGCCAGGATCTCAGGCTCTCTAAGTTGAGAGCATTGAAACTCCTATGTCAGCACCCTGGGCAGACTGCAGTCAGGAACAGCAACACAGTGAGCAATGCTGACAGGATGCTGTTCCTTCAGGGGGGCTCTATCCTGTCCAGGCCGCCTGTTGGGGGCTGGGAGGCAGAGAAGGGACCTCCTTTGTGGCTTTTAAGCCAACTTGTAGATCTAATTTTAAGTCACTTTAATAACATAAAATTCCTGCTCAGTGGCTGGGTAGATCGCTGACAAAGTGCTAGCCCGGCAAACCTGAGGCCCTGAGTTTGATCCCCAGCCCTTTCGTAAAGAAACCAGATTCAGCATGCGTAGCTGTAGTACCAGAGCTGGGGATGTGGAGACAGGGGGATTGTTGGACTTGTTTCTTGGTGCCGTGGCTCACAGGGGTTGGGACTGGGGATGTCTTGAAGGATAAGGTACAGAAAACTCAGTACGGAAACATTAGTGTTTATCTCCACCAAACAACTAACTCAGTTCTACTCAGACCTAACTAGTTCCTTTAGTAAAAGGAGCTAATAGTTTATATTTTGGCAAATAATTCTCCTAGCACTGTGTGTGGCTGTCCTATTTCAGGGTGAATTGCCCCTACGCTGTGTCAGGTCCTATGCTATATTTTAATCGGATCTGTTCTGTTTTCTGGAGCAGCCTAGAGTCTCGCTGTTATTACAGTGATGAGTATTTTAGTGTTCGAAGTCCACCGAGGAGAGTTTCATTCAGAAGCGGGCTTATTCCGTCAGCCTTCAGATTGCCCAGCGTCCCTCCGGGATTTCTGGGGAGCTGGCCAGTGACCAAGGCTCCTTTTTACGCTGTGGAAATTCCTCCCTTCTTCTTTTAGAACCATCGTACCCGTATCCTGTGCGAGAGCTGCGCCTGTGGTTTTCTGCCTCCCCGGCTATACTCTTTTGTCTTTCTTGTCTTATCTCCTGTTCTCGGTGAAAACAAGAGTGGGGACCTTAGACAAATAGGAGCCAAAGGCAGCGTGGTGGCTTGTGTGGCCATTTCCGCACTGTGGGGCTCTTCCTACCTAGATGGTTCTATTGGCAGGGTCAAGGTGCTGGCGCCCCCTGCTGCATCCCAGCAGCATTGCTCTTGTGGAACTTGCTAGTGAGAGGGGTGGGGGTAGGGTCAGGGCTAGAACCCGACTGTAGTGCTCCCCGACTCTCCCAGCTGAGCCGTGAGCAAAGAAGGAAGGTGTGAGTGAACCCAGCGCTGGGCACCTACTGAAATGGCGTTCCTGCCTGCTGGGGTGGACAGAGACCCTCCTCAGCTTCCCTGCCTTTTCTGTGCCTTCAGAGGGGAATGTTGCAATTCAGTTCTCCACAGAAAAGGACTGGCTTCCTGAAGTAGGCCTCTGTCCCTGCGAGACAGGGTAGCCCTACTTGGTAGGATAGCAGGGTGTCTACCTGAAGACTTCGACTTTGGACGTTTTAAGTGGCAAATGGTTTGATGCAGCCCTTGGATGCCCGGAGTGTGTCTGTGAGTGAGTGTGTATGTGTGTACCAAGCATTGGGGGATGGCTGTGTGTCCCACTGAAGGAGACAGGAGATGTTTTGCTCTACCCTTCCCCAAGCTGCATTCAGGACCAGCTGGTAATGTGTGGACCAAGTGCAAAAATAAAAATGGCCTCCTCCTTGCTCCAAATGATTAGGGATTTCAGCAGGGGCAGCAGAGAACTGAGCTGAGTTTGGGCCCTGCTGTTTGGAGGGGCTCCAACACCCTGGGGCTGGCCTTGACTACACTGTGAATGGAGCAGGGAGGGCCTTGTTATGTCTTTCTTCTTTGGAAAGGTCTCCCTGGCAGGCTGCGCGGAGCTGAGATGGAAACACATCGTCCCTTCTCCCTCTCTCCCCCCTCCCTCCCTTGTTTTCTTTTCCTTTCCTTGCAGTGCTAATTATCAAAGCCAGGGCCTCGTGCATTCTTAGAAAGTGAGGTGCTTTTCAAAACTCTACTCTTTTATCTCTTAAAAGTACAAACAGTGCAGAATAATTACAGCGCCCGAACCCCCGGCTAACACCTGGAAGCGCCCTGGATGGACGGGGAATGGTCAACATAGGTTGATGGTTTCTCAAGTCTCCGTCCAGGGTGTGTCTCTGGATATCAAGTGGGGCCTTTGAGTCTTCAAAGTTGAATTTTCTGCTTTGAAATGAAACCTTTCCCTATTCAAGGGTTGGTCTCCCGGTTTCTGGTGTCACAGAGGAGATTCTAAACTACTTTAATGGAGAAGAGCCTAGAAGAGCACAGGGTCCCTGTCTGACATCGAGAGGTCCTTTGTTCCTTTAGATACTGCTTTCTGGAGAGAGAGTGGGCGGAGCCAGATGCCTCTCTGCCCTAGAGGCCAAGTGTCTGAGAGTTTACTCCTGGGAGGCAGGGCTCTCACGGGATAGATCCTCCATGTGTCTTTGGGTGTTCGCAAAGAAGAAAGGCTCTGCTGTGTGTGTAACCTCTGCATTCTGGAAGCCCACAGCTCTGGGGAGGCCAGAAGTTAGGAAGCCGCTCCTCAAAGGTGTGTGTGTGTGTGTGTGTGTGTGTGTGTGTTGCTTTGTTGTGCAGCCTGTGTTGTGTTGGATGCTCCAAGCCCTTTGAGGCTCTGTTTGCCGTTTGCAGATGTGGACCCATGTCCACACATGCAGAGCAATAATCTTTCTCGAGTTTCCCGATTCCACTCCTGTAATCCCAGCGCTCCAGAGATAGAAGCAGGAGAATCAGGAGTTTAAGGCCAGTCTGGGCTACGTGAGACCCTCTTTCAAAACTAGAAACACAGAAACTGAGAAGGGAAAACCCACAGAAGGCTCACCTGCCTCAGCTTTAAATCACCTTAAATGGGTCATGATCCCTAGAGGGACCTGACCACTACTCTGCCAGCATCCATTTTAATGAGTGAAGATTTTGGATACCCTTCATCAATTAACATTCTCTAAGCGTTACTTGCTGAATATTGCTGTCAGATCGTTCTCTCAAATGATGCTCAATGGTAAGACATGCATTTAACTGAGCATTTGTTGTCAATGGAGCTGAGAGGTCAGCCTCAGCTCTGGTCCTTGGCAGCCCACAAGCTAAAGTCTCCTTGCCCCTCCGTCTGCCGCGGTGCACACAGGGGCGCAGGCTACCATTCCCCTGTGCTGTACTGTCTTCGCTCTTCTGCTCTGCAACATTCCACACGTCGATGGTGAACATAGGTGAACATATCTGTACAGAGGCGAGAAACCTCCGCCAAATGTCCTGTGTCTGACAGTCAGCTCACAGCTCCTGGGTTTCTGTATTTTGTGCATTTTCCAACAAAGGAAAAAGACGGAAATCCACTACATAATGTGAAAAGATTGTGTTCTGTATGTGGTTCGTCAGGAAATCTTTGCTGTATGTTTTTGGCAATGATGATTATATGTGTATACAGTATGTAAGAGGCTATGCTGTTCAATGTTGCATAAACTTAACAGTCTCTAGTCTGAATATCTAACTTGTTATTGTAAAATGTGATTTCTCATCGAGAGATTATTTTTCTGTATGTATATGAGAGTATTTTAGGAATCTAACTTAAGTGCATAAACTATAGAAGAAACTTAAAATCATATCCCAGGAGTAGAAATGCGTGATCAGGTCACTTGGGTTCAACCCATCTAAATTTTATTAAAAAACAAATCCAAAGTGAATGTTTAGGAATTCAAA
A_55_P1995354_Btnl2_17	GAAGGTAAATGTGCTGCTCTGACTGGAGCCTCATTTTAGACTGACCCTCGGGGACTCAACTCTGCCTACAGATTGACACCATTCAAATCTTCCTTCACGCAAACTGGTGACGCTTCCACTTTCCTTGCCTGCTCCATCACCAGTCACTATGCTCTCCTGTCCTTAGACACCTGCTATGTGAATGAAGGACACACTTGTGACTGGGTGAGACCAACAGCCTCCATTTCACCCTAAAGGAAAGAGCAACAGGGAGGATGGTGGATTGCCCACGGTATAGTCTATCTGGCGTGGCTGCCTCCTTCCTCTTCGTCCTGCTGACTATAAAGCACCCAGATGACTTCAGAGTGGTCGGTCCTAACCTCCCAATCTTGGCTAAAGTCGGGGAAGATGCCCTGCTAACGTGTCAGCTCCTCCCCAAGAGGACCACGGCACACATGGAGGTGAGGTGGTACCGCTCCGACCCTGACATGCCAGTGATTATGTACCGGGATGGAGCTGAGGTGACTGGGCTACCGATGGAGGGGTACGGAGGCCGGGCAGAGTGGATGGAGGACAGCACTGAAGAGGGCAGTGTGGCTCTGAAGATTCGCCAGGTCCAGCCAAGTGACGATGGCCAGTACTGGTGCCGCTTCCAGGAGGGGGACTACTGGAGAGAGACAAGCGTGCTACTCCAAGTGGCTGCTCTAGGATCTTCCCCAAATATCCATGTGGAGGGACTCGGAGAAGGAGAGGTCCAGCTTGTATGCACGTCCCGAGGCTGGTTCCCTGAGCCTGAGGTGCACTGGGAAGGCATCTGGGGAGAAAAGTTGATGAGTTTCTCTGAGAATCATGTGCCAGGTGAAGATGGGCTATTCTATGTGGAAGACACACTGATGGTCAGGAATGACAGTGTAGAGACCATTTCCTGCTTCATCTACAGCCATGGCCTCAGAGAGACCCAGGAGGCCACCATCGCTCTGTCAGAGAGGCTCCAGACCGAACTGGCTTCCGTTAGCGTAATCGGACATTCCCAGCCCAGCCCTGTTCAAGTCGGAGAGAACATAGAATTAACTTGTCACCTCTCACCTCAAACGGATGCTCAGAACTTAGAGGTGAGGTGGCTCCGATCCCGCTATTACCCTGCAGTCCACGTGTATGCAAATGGCACCCACGTGGCTGGAGAGCAGATGGTAGAATACAAAGGGAGGACTTCATTGGTGACTGATGCCATCCACGAGGGAAAACTGACCCTGCAAATTCACAATGCCAGAACTTCGGATGAAGGGCAGTACCGGTGCCTTTTTGGAAAAGATGGTGTCTACCAGGAGGCCCGTGTGGATGTGCAGGTGATGGCGGTGGGTTCCACCCCACGGATCACCAGGGAGGTCTTGAAAGATGGAGGCATGCAGCTGAGGTGTACGTCTGATGGGTGGTTCCCACGGCCCCATGTGCAGTGGAGGGACAGAGATGGAAAGACAATGCCATCGTTTTCCGAGGCCTTTCAGCAAGGGAGCCAGGAGCTGTTCCAGGTGGAGACACTTCTGCTGGTCACAAACGGCTCCATGGTGAATGTGACCTGCTCCATCAGCCTCCCTCTGGGCCAGGAGAAAACAGCCCGTTTCCCTCTCTCAGACTCCAAGATAGCTTTGCTATGGATGACCCTGCCTGTTGTGGTGCTGCCTCTGGCCATGGCTATCGACCTGATCAAGGTGAAACGGTGGCGGCGGACCAATGAACAAACACACAGCAGCAATCAGGAAAATAACAAGAATGACGAAAACCACAGGCGGCGACTTCCTTCTGATGAGAGGCTCAGATGAAAATGCACCCCGCAAGCCCAACGCACCCCATTTCCTGAACACCCCATCCCTCCTCCCATCTTTTCCCCTCAATAAGCTGCACTGACATAGGAGTGCTTTCACTTGCTGCTCTCCAAAGGTTCTTCATGGACCCTGTCCGTACCTGATGCAACCATCACGCACAGTTGGGAGCACCTCGACCTGAGCCAACCCATAATAGTCTTGATCCCTCTCTCACAGTGATGGCATCTTCTCTCCCTTTGTCTCTTTCTGCTATCCCTCAATCTAGGGACTATCCCTTGCCTGTGCACAGCATCTTTATCTCATCACCTTCTGGACCCACCGTGAGGATGGAAGAACTTAGACCTGCAGAGAAATGTCACTCATCTGAGTCCTGGATGGGTTTTTCTAGAAATGCCCAATCCAGTAGCACTAGAGGGACAAAGCAGGTGGGAGGAGAGGGTTTCTTTCCTCCGTCCTCAAGAGAAAGGACTAACTGTGATTCATGGTTACAAAAGACTTGACACTTGCACTACAAATCAGACCGGGGGTGGGGGAATTGTAGAAATAACTAAGGGGGTAAAAGCACTTGCTGTTCTTGCAGAGGACCTGAGTTTCATTCCTAGCACCCATATGGCAGGTCATAACCATCTATAACTCCAGTTCTAGGGGGTCAGATGCCCTTTTCTAGCCTCTGAGGGCACCAGGCACACATGTGGTACACAGACATAGATGTAGGCAAAACACCCATACATCTAAAATAAAAATAATTTTTATAAAGAATTA
A_55_P1995745_Gm11007_2	GATTTAGTCACCTATGATGACGTGCATGTGAACTTCACTCAGGATGAGTGGGCTTTGCTGGATCCTTCTCAGAAGAGTCTCTACAAGGGTGTGATGCTAGAGACCTATAAGAATCTCACAGCTATAGGTTACATTTGGGAAGAACATACGATTGAAGACCATTTTCAAACTTCTAGAAGTCATGGAAGGCATGAAAGAAGTTGTTCTGCAGAGCAACCCTCTGAGTTTATTCAATGTGGTAAAGCCTTTGCATATGAGAGTGGTAGACAAAGGCATCAAATTAAACATAATGGAGAGAAACACCATGACTGTAACCAATGTGGTAAGGACTTTAGAACATGGAATGTCCTGCAAATACATAAGCGAACACATACAGGAGAGAAACCCTATGACTGTAAACAATGTGGTAAAGTCTTTGCAAGAAGCTGTCATCTCCAAATACATAATCGAACACATGCAGGAGAGAAACAGTATGAATGTAACCAATGTGGTAAAGCTTTTAAAAGAAGGATTAACCTCCAAATACATAAGCGAACACATACAGGAGAGAAACCCTATGAATGTAACCAATGTGGAAAAGCCTTTGCAAGTAGTGGTGAACTCCAAAAACATAAACGAACACATACAGGAGAGAAACCCTATGAATGTAAACAATGTGGTAAAGCCTTTTCACAAAGCAGTCATCTCCGAATACATAAGCGAACACATACAGGAGAGAAACCCTATGAATGTAACCAATGTGGAAAAGCCTTTGCAAGAAGTGGTGACCTCCAAAAACATAAACGAACACATACAGGAGAGAAACCCTATGAATGTAAACAATGTGGTAAAGCCTTTGCACATAGCAGTCATCTCCACAAACATGAGCGAACACATACAGGAGACAAACCCTATGAATGTAAACAGTGTGGTAAAGCCTTTGCAGTAATCTATACTCTCCAAATGCATAAGCGAACACATACAGGAGACAAACCCTATGAATGTAAACAATGTGGTAAAGCCTTTGCAGTAATCTATACTCTCCAAATGCATAAGCGAACACATACAGGAGAGAAACCCTATAAATGTAAACAATGTGGTAAAGCCTTTGCAAGAAGCTGTCATCTCCGAATACATAAGCGAACACATACAGGAGAGAAACCCTATGAATGTAACCAATGTGGTAAAGCCTTTGCAGAAAGCAGTACTCTCCAAATCCATAACCGAACACATACAGGAGAGAAACCCTATGAATGTAACCAATGTGGTAAAGCTTTTATAACAAGGAGAGTCCTCCAAATACATAAGCGAACACATACCGGAGAGAAACCCTATGAATGTAACCAATGTGGAAAAGCTTTTGCAAGAAGTTGTGACCTCCAAAAACATAAACGAACTCATACAGGAGAGAAACCCTATGAATGTAACCACTGTGGTAAAGCCTTTGCACAAAGCAGTTCTCTCCGAATCCATAAGCGAACATATACAGGAGAGAGACAATATGAATGTAACTAG
A_55_P1995745_Gm14305_2	ATGGATTTAGTCACCTATGATGACGTGCATGTGAACTTCACTCAGGATGAGTGGGCTTTGCTGGATCCTTCTCAGAAGAGTCTCTACAAGGGTGTGATGCTAGAGACCTATAAGAATCTCACAGCTATAGGTTACATTTGGGAAGAACATACGATTGAAGACCATTTTCAAACTTCTCGAAGTCATGGAAGGCATGAAAGAAGTTGTTCTGCAGAGCAACCCTCTGAGTTTATTCAATGTGGTAAAGCCTTTGCATATGAGAGTGGTAGACAAAGGCATCAAATTAAACATAATGGAGAGAAACACCATGACTGTAACCAATGTGGTAAGGACTTTAGAACATGGAATGTCCTGCAAATACATAAGCGAACACATACAGGAGAGAAACCCTATGACTGTAAACAATGTGGTAAAGTCTTTGCAAGAAGCTGTCATCTCCAAATACATAATCGAACACATGCAGGAGAGAAACAGTATGAATGTAACCAATGTGGTAAAGCTTTTAAAAGAAGGATTAACCTCCAAATACATAAGCGAACACATACAGGAGAGAAACCCTATGAATGTAACCAATGTGGAAAAGCCTTTGCAAGTAGTGGTGAACTCCAAAACCATAAACGAACACATACAGGAGAGAAACCCTATGAATGTAAACAATGTGGTAAAGCCTTTTCACAAAGCAGTCATCTCCGAATACATAAGCGAACACATACAGGAGAGAAACCCTATGAATGTAACCAATGTGGAAAAGCCTTTGCAAGAAGTGGTGACCTCCAAAAACATAAACGAACACATACAGGAGAGAAACCCTATGAATGTAAACAATGTGGTAAAGCCTTTGCACATAGCAGTCATCTCCACAAACATGAGCGAACACATACAGGAGACAAACCCTATGAATGTAAACAGTGTGGTAAAGCCTTTGCAGTAATCTATACTCTCCAAATGCATAAGCGAACACATACAGGAGAGAAACCCTATAAATGTAAACAATGTGGTAAAGCCTTTGCAGTAATCTATACTCTCCAAATGCATAAGCGAACACATACAGGAGAGAAACCCTATAAATGTAAACAATGTGGTAAAGCCTTTGCAAGAAGCTGTCATCTCCGAATACATAAGCGAACACATACAGGAGAGAAACCCTATGAATGTAACCAATGTGGTAAAGCCTTTGCAGAAAGCAGTACTCTCCAAATCCATAACCGAACACATACAGGAGACAAACCCTATGAATGTAACCAATGTGGTAAAGCTTTTATAACAAGGAGAGTCCTCCAAATACATAAGGGAACACATACCGGAGAGAAACCCTATGAATGTAACCAATGTGGAAAAGCTTTTGCAAGAAGTTGTGACCTCCAAAAACATAAACGAACTCATACAGGAGAGAAACCCTATGAATGTAACCACTGTGGTAAAGCCTTTGCACAAAGCAGTTCTCTCCGAATCCATAAGCGAACACATACAGGAGAGAGACAATATGAATGTAACTAG
A_55_P1995745_Gm14308_2	AGTTTCTGTGTGATGTGTTCTGCGTGATTCTACTGGGTGTTGTGAGAGAAGGTTAGTCAAGCTCAGAACTCCAAACGTGTGTCTTCGCTGGATGCTGTGAATTTAGCTCAAGCAAGCTCAGAACTTCACACATGGATTTAGTCACCTATGATGACGTGCATGTGAACTTCACTCAGGATGAGTGGGCTTTGCTGGATCCTTCTCAGAAGAGTCTCTACAAGGGTGTGATGCTAGAGACCTATAAGAATCTCACAGCTATAGGTTACATTTGGGAAGAACATACGATTGAAGACCATTTTCAAACTTCTAGAAGTCATGGAAGGCATGAAAGAAGTTGTTCTGCAGAGCAACCCTCTGAGTTTATTCAATGTGGTAAAGCCTTTGCATATGAGAGTGGTAGACAAAGGCATCAAATTAAACATAATGGAGAGAAACACCATGACTGTAACCAATGTGGTAAGGACTTTAGAACATGGAATGTCCTGCAAATACATAAGCGAACACATACAGGAGAGAAACCCTATGACTGTAAACAATGTGGTAAAGTCTTTGCAAGAAGCTGTCATCTCCAAATACATAATCGAACACATGCAGGAGAGAAACAGTATGAATGTAACCAATGTGGTAAAGCTTTTAAAAGAAGGATTAACCTCCAAATACATAAGCGAACACATACAGGAGAGAAACCCTATGAATGTAACCAATGTGGAAAAGCCTTTGCAAGTAGTGGTGAACTCCAAAAACATAAACGAACACATACAGGAGAGAAACCCTATGAATGTAAACAATGTGGTAAAGCCTTTTCACAAAGCAGTCATCTCCGAATACATAAGCGAACACATACAGGAGAGAAACCCTATGAATGTAACCAATGTGGAAAAGCCTTTGCAAGAAGTGGTGACCTCCAAAAACATAAACGAACACATACAGGAGAGAAACCCTATGAATGTAAACAATGTGGTAAAGCCTTTGCACATAGCAGTCATCTCCACAAACATGAGCGAACACATACAGGAGACAAACCCTATGAATGTAAACAGTGTGGTAAAGCCTTTGCAGTAATCTATACTCTCCAAATGCATAAGCGAACACATACAGGAGACAAACCCTATGAATGTAAACAATGTGGTAAAGCCTTTGCAGTAATCTATACTCTCCAAATGCATAAGCGAACACATACAGGAGAGAAACCCTATAAATGTAAACAATGTGGTAAAGCCTTTGCAAGAAGCTGTCATCTCCGAATACATAAGCGAACACATACAGGAGAGAAACCCTATGAATGTAACCAATGTGGTAAAGCCTTTGCAGAAAGCAGTACTCTCCAAATCCATAACCGAACACATACAGGAGAGAAACCCTATGAATGTAACCAATGTGGTAAAGCTTTTATAACAAGGAGAGTCCTCCAAATACATAAGCGAACACATACCGGAGAGAAACCCTATGAATGTAACCAATGTGGAAAAGCTTTTGCAAGAAGTTGTGACCTCCAAAAACATAAACGAACTCATACAGGAGAGAAACCCTATGAATGTAACCACTGTGGTAAAGCCTTTGCACAAAGCAGTTCTCTCCGAATCCATAAGCGAACATATACAGGAGAGAGACAATATGAATGTAACTAG
A_55_P1995745_Gm14325_2	GAGAGTTTCTGTGTGATGTGTTCTGCGTGACTCTACTGGGTGTTGTGAGAGAAGGTTAGTCAAGCTCAGAACTCCAAACATGGATTTAATCACCTATGATGACGTGCATGTGAACTTTACTCAGGAAGAATGGGCTTTGCTGGATCCTTCTCAGAAGAGTCTCTACAAAGGTGTGATGCTAGAGACCTATAGGAATCTCACAGCTATAGGTTACATTTGGGAAGAACATACAATTGAAGACCATCTTCAAACTTCTAGAAGTCATGGAAGGCATGAAAGAAGTTGTTCTGCAGAGCAACCCTCTGAGTTTATTCAATGTGGTAAAGCCTTTGCATATGAGAGTGGTAGACAAAGGCATCAAATTAAACATACTGGAGAGAAACACCATGACTGTAACCAATGTGGTAAGGACTTTAGAACATGGAATGTCCTGCAAATACATAAGCGAACACATACAGGAGAGAAACCCTATGACTGTAAACAATGTGGTAAAGCCTTTGCAAGAAGCTGTCATCTCCGAATACATAATCGAACACATGCAGGAGAGAAACAGTATGAATGTAACCAATGTGGTAAAGCTTTTAAAAGAAGGAGTGACCTCCAAATACATAAGCGAACACATACAGGAGAGAAACCCTATGAATGTAAACAATGTGGAAAAGCCTTTGTAAGCAGTGGTGAACTCCAAAAACATAAACGAACACATACAGGAGAGAAACCCTATGAATGTAAACAATGTGGTAAAGCCTTTTCACAAAGCAGTCATCTCCGAATACATAAGCGAACACATACAGGAGAGAAACCCTATGAATGTAACCAATGTGGAAAAGCCTTTGCAAGAAGTGGTGACCTCCAAAAACATAAGCGAACACATACAGGAGAGAAACCCTATGAATGTAAACAATGTGGTAAAGCCTTTGCACATAGCAGTCATCTCCACATACATGAGCGAAGACATACAGGAGACAAACCCTATGAATGTAAACAATGTGGTAAAGCCTTTGCAGTATTCTATACTCTCCAAATGCATAAGCGAACACATACAGGAGACAAACCCTATGAATGTAAACAATGTGGTAAAGCCTTTACAGTAATCTATACTCTCCAAATGCATAAGCAAACACATACAGGAGAGAAACCCTATGAATGTAAACAATGTGGTAAAACCTTTTCACAAAGCAGACATCTCCGAATACATAAGCGAACACATACAGGAGAGAAACCCTATGAATGTAACCAATGTGGTAAAGCCTTTGCAAGAAGTGGTGACCAACAAGAACATAAGCGAACACATACAGGAGAGAAACCCTATGAATGTAACCAATGTGGTAAAGCTTTTATAAGAAGGAGAGTCCTCCAAATACATAAGCGAACACATACAGGAGAGAAACCATATGAATGTAAACAATGTGGTAAAGCCTTCGCAAGCAGTAGTGACCTCCAAAAACATAAACGGACACATTCCGGAGAGAAACCCTATGAATGTAAACAATGTGGTAAAGCTTTTGCACAAAGCAGTCATCTCCGAATACATAAGCAAACACATACAGGAGAGAGACCCTATGAATGTAACTAG
A_55_P1995745_Gm14326_2	GCGGTCATGGGAGTTTCTATGTGATGTGTTCTGCGTGACTCTACTGGGTGTTGTGAGAGAAGGTTAGTCAAGCTCAGAACTCCAAACATGTGTCTTCGCTGGATGCTGTGAATTTAGCTCAAGCAAGCTCAGAACTTCACACATGGATTTAGTCACCTATGATGATGTGCAGGTGAACTTCACTCGGGATGAGTGGGCTTTGCTGGATCCTTCTCAGAAGAGTCTCTACAAAGGTGTGATGCTAGAGACCTATAGGAATCTCACAGCTATAGGTTACATTTGGGAAGAACATACAATTGAAGACCATTTTCAAACTTCTAGAAGTCATGGAAGGCATGAAAGAAGTTGTTCTGCAGAGCAACCCTCTGAGTTTATTCAATGTGGTAAAGCCTTTGCATATGAGAGTGGTAGACAAAGGCATCAAATTAAACATAATGGAGAGAAACACCATGACTGTAACCAATGTGGTAAGGACTTTAGAACATGGAATGTCCTGCAAATACATAAGCGAACACATACAGGAGAGAAACCCTATGACTGTAAACAATGTGGTAAAGCCTTTGCAAGAAGCTGTCATCTCCGAATACATAATCGAACACATGCAGGAGAGAAACAGTATGAATGTAACCAATGTGGTAAAGCTTTTAAAAGAAGGAGTGACCTCCAAATACATAAGCGAACACATACAGGAGAGAAACCCTATGAATGTAACCAATGTGGAAAAGCCTTTGTAAGCAGTGGTGACCTCCAAAAACATAAACGAACACATACAGGAGAGAAACCCTATGAATGTAAACAATGTGGTAAAGCCTTTTCACAAAGCAGTCATCTCCGAATACATAAGCGAACACATACAGGAGAGAAACCCTATGAATGGAACCAATGTGGAAAAGCCTTTGCAAGAAGTGGTGACCTCCAAAAACATAAGCGAACACATACAGGAGAGAAACCCTATGAATGTAAACAATGTGGTAAAGCCTTTGCACATAGCAGTCATCTCCACATACATGAGCGAAGACATACAGGAGACAAACCCTATGAATGTAAACAATGTGGTAAAGCCTTTGCAGTATTCTATACTCTCCAAATGCATAAGCGAACACATACAGGAGACAAACCCTATGAATGTAAACAATGTGGTAAAGCCTTTACAGTAATCTATACTCTCCAAATGCATAAGCAAACACATACAGGAGAGAAACCCTATGAATGTAAACAATGTGGTAAAGCCTTTTCACAAAGCAGACATCTCCGAATACATAAGCGAACACATACAGGAGAGAAACCCTATGAATGTAACCAATGTGGTAAAGCCTTTGCAAGAAGTGGTGACCAACAAGAACATAAGCGAACACATACAGGAGAGAAACCCTATGAATGTAACCAATGTGGTAAAGCTTTTATAAGAAGGAGAGTCCTCCAAATACATAAGCGAACACATACAGGAGAGAAATCATATGAATGTAAACAATGTGGTAAAGCCTTTGCAGGAAGCAGTCATCTCCGAATACATAAGCGAACACATACAGGAGAGAAACCCTATGAATGTAACCAATGTGGTAAAGCTTTTATAACAAGGAGAGTCCTCCAAATACATAAGCGAACACATACCGGAGAGAAATCATATGAATGTAAACAATGTGGTAAAGCCTTCGCAAGCAGTAGTGACCTCCAAAAACATAAACGGACACATTCCGGAGAGAAACCCTATGAATGTAAACAATGTGGTAAAGCTTTTGCACAAAGCAGTCATCTCCGAATACATAAGCAAACACATACAGGAGAGAGACCCTATGAATGTAACTAG
A_55_P1995745_Gm14399_2	AGAGTTTCTGTGTGATGTGTTCTGCGTGACTCTACTGGGTGTTGTGAGAGAAGGTTAGTCAAGCTCAGAACTCCAAACATGGATTTAGTCACCTATGATGATGTGCAGGTGAACTTCACTCGGGATGAGTGGGCTTTGCTGGATCCTTCTCAGAAGAGTCTCTACAAAGGTGTGATGCTAGAGACCTATAGGAATCTCACAGCTATAGGTTACATTTGGGAAGAACATACAATTGAAGACCATTTTCAAACTTCTAGAAGTCATGGAAGGCATGAAAGAAGTTGTTCTGCAGAGCAACCCTCTGAGTTTATTCAATGTGGTAAAGCCTTTGCATATGAGAGTGGTAGACAAAGGCATCAAATTAAACATAATGGAGAGAAACACCATGACTGTAACCAATGTGGTAAGGACTTTAGAACATGGAATGTCCTGCAAATACATAAGCGAACACATACAGGAGAGAAACCCTATGACTGTAAACAATGTGGTAAAGCCTTTGCAAGAAGCTGTCATCTCCGAATGCATAATCGAACACATGCAGGAGAGAAACAGTATGAATGTAACCAATGTGGTAAAGCTTTTAAAAGAAGGAGTGACCTCCAAATACATAAGCAAACACATACAGGAGAGAAACCCTATGAATGTAACCAATGTGGAAAAGCCTTTGCAAGAAGCTGTCATCTCCGAATACATAAGCGAACACATACAGGAGAGAAACCCTATGAATGTAAACAATGTGGAAAAGCCTTTGTAAGCAGTGGTGACCTCCAAAAACATAAACGAACACATACAGGAGAGAAACCCTATGAATGTAAACAATGTGGTAAAGCCTTTTCACAAAGCAGTCATCTCCGAATACATAAGCGAACACATACAGGAGAGAAACCCTATGAATGTAACCAATGTGGAAAAGCCTTTGCAAGAAGTGGTGACCTCCAAAAACATAAGCGAACACATACAGGAGAGAAACCCTATGAATGTAAACAATGTGGTAAAGCCTTTGCACATAGCAGTCATCTCCACATACATGAGCGAAGACATACAGGAGACAAACCCTATGAATGTAAACAATGTGGTAAAGCCTTTGCAGTATTCTATACTCTCCAAATGCATAAGCGAACACATACAGGAGACAAACCCTATGAATGTAAACAATGTGGTAAAGCCTTTACAGTAATCTATACTCTCCAAATGCATAAGCAAACACATACAGGAGAGAAACCCTATGAATGTAAACAATGTGGTAAAGCCTTTTCACAAAGCAGACATCTCCGAATACATAAGCGAACACATACAGAAGAGAAACCCTATGAATGTAACCAATGTGGTAAAGCCTTTGCAAGAAGTGGTGACCAACAAGAACATAAGCGAACACATACAGGAGAGAAACCCTATGAATGTAACCAATGTGGTAAAGCTTTTATAAGAAGGAGAGTCCTCCAAATACATAAGCGAACACATACAGGAGAGAAACCATATGAATGTAAACAATGTGGTAAAGCCTTTGCAGGAAGCAGTCATCTCCGAATACATAAGCGAACACATACAGGACAGAAACCCTACGAATGTAACCAATGTGGTAAAGCCTTTGCAAAAAGCAGTACTCTCCAAATCCATAACCGAACACATACAGGAGAGAAACCCTATGAATGTTACCAATGTGGTAAAGCTTTTATAACAAGGAGAGTCCTCCAAATACATAAGCGAACACATACCGGAGAGAAACCATATGAATGTAAACAATGTGGTAAAGCCTTCGCAAGCAGTAGTGACCTCCAAAAACATAAACGGACACATTCCGGAGAGAAACCCTATGAATGTAAACAATGTGGTAAAGCTTTTGCACAAAGCAGTCATCTCCGAATACATAAGCAAACACATACAGGAGAGAGACCCTATGAATGTAACTAG
A_55_P1995745_Gm14434_2	ATGGATTTAGTCACCTATGATGACGTGCATGTGAACTTCACTCAGGATGAGTGGGCTTTGCTGGATCCTTCTCAGAAGAGTCTCTACAAGGGTGTGATGCTAGAGACCTATAAGAATCTCACAGCTATAGGTTACATTTGGGAAGAACATACGATTGAAGACCATTTTCAAACTTCTAGAAGTCATGGAAGGCATGAAAGAAGTTGTTCTGCAGAGCAACCCTCTGAGTTTATTCAATGTGGTAAAGCCTTTGCATATGAGAGTGGTAGACAAAGGCATCAAATTAAACATAATGGAGAGAAACACCATGACTGTAACCAATGTGGTAAGGACTTTAGAACATGGAATGTCCTGCAAATACATAAGCGAACACATACAGGAGAGAAACCCTATGACTGTAAACAATGTGGTAAAGTCTTTGCAAGAAGCTGTCATCTCCAAATACATAATCGAACACATGCAGGAGAGAAACAGTATGAATGTAACCAATGTGGTAAAGCTTTTAAAAGAAGGATTAACCTCCAAATACATAAGCGAACACATACAGGAGAGAAACCCTATGAATGTAACCAATGTGGAAAAGCCTTTGCAAGTAGTGGTGAACTCCAAAAACATAAACGAACACATACAGGAGAGAAACCCTATGAATGTAAACAATGTGGTAAAGCCTTTTCACAAAGCAGTCATCTCCGAATACATAAGCGAACACATACAGGAGAGAAACCCTATGAATGTAACCAATGTGGAAAAGCCTTTGCAAGAAGTGGTGACCTCCAAAAACATAAACGAACACATACAGGAGAGAAACCCTATGAATGTAAACAATGTGGTAAAGCCTTTGCACATAGCAGTCATCTCCACAAACATGAGCGAACACATACAGGAGACAAACCCTATGAATGTAAACAGTGTGGTAAAGCCTTTGCAGTAATCTATACTCTCCAAATGCATAAGCGAACACATACAGGAGACAAACCCTATGAATGTAAACAATGTGGTAAAGCCTTTGCAGTAATCTATACTCTCCAAATGCATAAGCGAACACATACAGGAGAGAAACCCTATAAATGTAAACAATGTGGTAAAGCCTTTGCAAGAAGCTGTCATCTCCGAATACATAAGCGAACACATACAGGAGAGAAACCCTATGAATGTAACCAATGTGGTAAAGCCTTTGCAGAAAGCAGTACTCTCCAAATCCATAACCGAACACATACAGGAGAGAAACCCTATGAATGTAACCAATGTGGTAAAGCTTTTATAACAAGGAGAGTCCTCCAAATACATAAGCGAACACATACCGGAGAGAAACCCTATGAATGTAACCAATGTGGAAAAGCTTTTGCAAGAAGTTGTGACCTCCAAAAACATAAACGAACTCATACAGGAGAGAAACCCTATGAATGTAACCACTGTGGTAAAGCCTTTGCACAAAGCAGTTCTCTCCGAATCCATAAGCGAACATATACAGGAGAGAGACAATATGAATGTAACTAG
A_55_P1995745_Gm2007_2	GATTTAGTCACCTATGATGACGTGCATGTGAACTTCACTCAGGATGAGTGGGCTTTGCTGGATCCTTCTCAGAAGAGTCTCTACAAGGGTGTGATGCTAGAGACCTATAAGAATCTCACAGCTATAGGTTACATTTGGGAAGAACATACGATTGAAGACCATTTTCAAACTTCTAGAAGTCATGGAAGGCATGAAAGAAGTTGTTCTGCAGAGCAACCCTCTGAGTTTATTCAATGTGGTAAAGCCTTTGCATATGAGAGTGGTAGACAAAGGCATCAAATTAAACATAATGGAGAGAAACACCATGACTGTAACCAATGTGGTAAGGACTTTAGAACATGGAATGTCCTGCAAATACATAAGCGAACACATACAGGAGAGAAACCCTATGACTGTAAACAATGTGGTAAAGTCTTTGCAAGAAGCTGTCATCTCCAAATACATAATCGAACACATGCAGGAGAGAAACAGTATGAATGTAACCAATGTGGTAAAGCTTTTAAAAGAAGGATTAACCTCCAAATACATAAGCGAACACATACAGGAGAGAAACCCTATGAATGTAACCAATGTGGAAAAGCCTTTGCAAGTAGTGGTGAACTCCAAAAACATAAACGAACACATACAGGAGAGAAACCCTATGAATGTAAACAATGTGGTAAAGCCTTTTCACAAAGCAGTCATCTCCGAATACATAAGCGAACACATACAGGAGAGAAACCCTATGAATGTAACCAATGTGGAAAAGCCTTTGCAAGAAGTGGTGACCTCCAAAAACATAAACGAACACATACAGGAGAGAAACCCTATGAATGTAAACAATGTGGTAAAGCCTTTGCACATAGCAGTCATCTCCACAAACATGAGCGAACACATACAGGAGACAAACCCTATGAATGTAAACAGTGTGGTAAAGCCTTTGCAGTAATCTATACTCTCCAAATGCATAAGCGAACACATACAGGAGACAAACCCTATGAATGTAAACAATGTGGTAAAGCCTTTGCAGTAATCTATACTCTCCAAATGCATAAGCGAACACATACAGGAGAGAAACCCTATAAATGTAAACAATGTGGTAAAGCCTTTGCAAGAAGCTGTCATCTCCGAATACATAAGCGAACACATACAGGAGAGAAACCCTATGAATGTAACCAATGTGGTAAAGCCTTTGCAGAAAGCAGTACTCTCCAAATCCATAACCGAACACATACAGGAGAGAAACCCTATGAATGTAACCAATGTGGTAAAGCTTTTATAACAAGGAGAGTCCTCCAAATACATAAGCGAACACATACCGGAGAGAAACCCTATGAATGTAACCAATGTGGAAAAGCTTTTGCAAGAAGTTGTGACCTCCAAAAACATAAACGAACTCATACAGGAGAGAAACCCTATGAATGTAACCACTGTGGTAAAGCCTTTGCACAAAGCAGTTCTCTCCGAATCCATAAGCGAACATATACAGGAGAGAGACAATATGAATGTAACTAG
A_55_P1995745_Gm2026_2	ATGGATTTAGTCACCTATGATGACGTGCATGTGAACTTCACTCAGGATGAGTGGGCTTTGCTGGATCCTTCTCAGAAGAGTCTCTACAAGGGTGTGATGCTAGAGACCTATAAGAATCTCACAGCTATAGGTTACATTTGGGAAGAACATACGATTGAAGACCATTTTCAAACTTCTAGAAGTCATGGAAGGCATGAAAGAAGTTGTTCTGCAGAGCAACCCTCTGAGTTTATTCAATGTGGTAAAGCCTTTGCATATGAGAGTGGTAGACAAAGGCATCAAATTAAACATAATGGAGAGAAACACCATGACTGTAACCAATGTGGTAAGGACTTTAGAACATGGAATGTCCTGCAAATACATAAGCGAACACATACAGGAGAGAAACCCTATGACTGTAAACAATGTGGTAAAGTCTTTGCAAGAAGCTGTCATCTCCAAATACATAATCGAACACATGCAGGAGAGAAACAGTATGAATGTAACCAATGTGGTAAAGCTTTTAAAAGAAGGATTAACCTCCAAATACATAAGCGAACACATACAGGAGAGAAACCCTATGAATGTAACCAATGTGGAAAAGCCTTTGCAAGTAGTGGTGAACTCCAAAAACATAAACGAACACATACAGGAGAGAAACCCTATGAATGTAAACAATGTGGTAAAGCCTTTTCACAAAGCAGTCATCTCCGAATACATAAGCGAACACATACAGGAGAGAAACCCTATGAATGTAACCAATGTGGAAAAGCCTTTGCAAGAAGTGGTGACCTCCAAAAACATAAACGAACACATACAGGAGAGAAACCCTATGAATGTAAACAATGTGGTAAAGCCTTTGCACATAGCAGTCATCTCCACAAACATGAGCGAACACATACAGGAGACAAACCCTATGAATGTAAACAGTGTGGTAAAGCCTTTGCAGTAATCTATACTCTCCAAATGCATAAGCGAACACATACAGGAGACAAACCCTATGAATGTAAACAATGTGGTAAAGCCTTTGCAGTAATCTATACTCTCCAAATGCATAAGCGAACACATACAGGAGAGAAACCCTATAAATGTAAACAATGTGGTAAAGCCTTTGCAAGAAGCTGTCATCTCCGAATACATAAGCGAACACATACAGGAGAGAAACCCTATGAATGTAACCAATGTGGTAAAGCCTTTGCAGAAAGCAGTACTCTCCAAATCCATAACCGAACACATACAGGAGAGAAACCCTATGAATGTAACCAATGTGGTAAAGCTTTTATAACAAGGAGAGTCCTCCAAATACATAAGCGAACACATACCGGAGAGAAACCCTATGAATGTAACCAATGTGGAAAAGCTTTTGCAAGAAGTTGTGACCTCCAAAAACATAAACGAACTCATACAGGAGAGAAACCCTATGAATGTAACCACTGTGGTAAAGCCTTTGCACAAAGCAGTTCTCTCCGAATCCATAAGCGAACATATACAGGAGAGAGACAATATGAATGTAACTAG
A_55_P1995745_Gm4631_2	GATTTAGTCACCTATGATGACGTGCATGTGAACTTCACTCAGGATGAGTGGGCTTTGCTGGATCCTTCTCAGAAGAGTCTCTACAAGGGTGTGATGCTAGAGACCTATAAGAATCTCACAGCTATAGGTTACATTTGGGAAGAACATACGATTGAAGACCATTTTCAAACTTCTAGAAGTCATGGAAGGCATGAAAGAAGTTGTTCTGCAGAGCAACCCTCTGAGTTTATTCAATGTGGTAAAGCCTTTGCATATGAGAGTGGTAGACAAAGGCATCAAATTAAACATAATGGAGAGAAACACCATGACTGTAACCAATGTGGTAAGGACTTTAGAACATGGAATGTCCTGCAAATACATAAGCGAACACATACAGGAGAGAAACCCTATGACTGTAAACAATGTGGTAAAGTCTTTGCAAGAAGCTGTCATCTCCAAATACATAATCGAACACATGCAGGAGAGAAACAGTATGAATGTAACCAATGTGGTAAAGCTTTTAAAAGAAGGATTAACCTCCAAATACATAAGCGAACACATACAGGAGAGAAACCCTATGAATGTAACCAATGTGGAAAAGCCTTTGCAAGTAGTGGTGAACTCCAAAAACATAAACGAACACATACAGGAGAGAAACCCTATGAATGTAAACAATGTGGTAAAGCCTTTTCACAAAGCAGTCATCTCCGAATACATAAGCGAACACATACAGGAGAGAAACCCTATGAATGTAACCAATGTGGAAAAGCCTTTGCAAGAAGTGGTGACCTCCAAAAACATAAACGAACACATACAGGAGAGAAACCCTATGAATGTAAACAATGTGGTAAAGCCTTTGCACATAGCAGTCATCTCCACAAACATGAGCGAACACATACAGGAGACAAACCCTATGAATGTAAACAGTGTGGTAAAGCCTTTGCAGTAATCTATACTCTCCAAATGCATAAGCGAACACATACAGGAGACAAACCCTATGAATGTAAACAATGTGGTAAAGCCTTTGCAGTAATCTATACTCTCCAAATGCATAAGCGAACACATACAGGAGAGAAACCCTATAAATGTAAACAATGTGGTAAAGCCTTTGCAAGAAGCTGTCATCTCCGAATACATAAGCGAACACATACAGGAGAGAAACCCTATGAATGTAACCAATGTGGTAAAGCCTTTGCAGAAAGCAGTACTCTCCAAATCCATAACCGAACACATACAGGAGAGAAACCCTATGAATGTAACCAATGTGGTAAAGCTTTTATAACAAGGAGAGTCCTCCAAATACATAAGCGAACACATACCGGAGAGAAACCCTATGAATGTAACCAATGTGGAAAAGCTTTTGCAAGAAGTTGTGACCTCCAAAAACATAAACGAACTCATACAGGAGAGAAACCCTATGAATGTAACCACTGTGGTAAAGCCTTTGCACAAAGCAGTTCTCTCCGAATCCATAAGCGAACATATACAGGAGAGAGACAATATGAATGTAACTAG
[truncated: 549,711 more chars]
