# Supplementary material for: Cryptic sequence features in the active postmortem transcriptome
Source: BMC Genomics. 2018 Sep 14;19:675. doi: 10.1186/s12864-018-5042-x (PMC6137749; doi:10.1186/s12864-018-5042-x)
Supplement: Supplementary file 4 — Two columns in text file of the over-abundant pool (OP) for the zebrafish. One column is Agilent Probe ID linked to Annotated Gene Name and second column is cDNA sequence. Total of 230 rows. (FNA 546 kb) [file 12864_2018_5042_MOESM4_ESM.fna]

A_15_P166506_abi3b_12	TTACAGAGACGGTGGAGAGAAGTCATAACCAGCAGCACTAAACTTCCACTGCAGACCTGCACAATGAGAGACTACAACTGTAAAGAACACATAGACAAAATCCTCCAAGATGCTCCGACCGCAAGGAAAGCTCTTCTCGACAACCACAGCAATCTGCTCAAGGTGGCCGACTACTGTCAGAACAAATACCTCAATGTAGAGGACACCAAAAGTGTGATTGAGGAGTCCAAAGCCCTGACCACTCAGGCTCTGGCCAGTGTCACATATCAGATCAACAATCTGGCCACGAATCTGCTCAAGCTCTTGGACACTCAGACGGTTCAGCTCAAACAGATGGAGTCCTCCATCAACATGCTGACGCTGACAGTGGCCATGTACAAGGAAAAGATTGCTCGGGGAGAGATCGGAGTGCTCACCAAACAGGCAAAAGTTCCCAGGACCCAGAAGGTGGTTCCTCCTGCAAAAGGACTGGAGCCGTTTCGTGGTTACAGACGTGTTCCCATATCCTACAGCTGCTTGGACAAACTGGGCCACGGACACTGGCAAGGCAATAAAACTGAAGAGACAAAGACAGAAAGCGACTATGAGGACTCTATGTCTGTACAGCTCAGCACACAGGAGACCAGCACCTTTAACTGGTCTTTTTTGGGTATCGCTGTTCCTCCGCCATCTGTTCCTGCCTCAGTGGGTTCTAGTGTCGCAGCTCCACCTGATTTCTCTCCAGCTTCACCCTCTCCTTCACCACTGTCTGTTCGCTCTCCGTCTCTGCCTCCGTTTGCCTATCCCGACCTCTCCATGCTGCCTCCTCCACTTCTGCCAGATGATGACATGGGAGACGCTCCACCTCCACCACCTCCTCCATCTCCTCCTCCACCTGGTTCTGTGTATGGAGGCTCTTTGGTTCCCCCTCCACCACCTCCACCTGGCACAAACACCACAATGACAGCACCACCTCCTCCTCCTCCTCCTGGAAATATGAGTGTCCCACCTCCACCACCTCCTCCTCCAGGTAATATGGGTGTCCTACCTCCCCCACCACCACCTCCTCCAGGTAATATGGGCGTCCCACCTCCACCACCACCTCCTCCTCCAGGTAATATGGGCGTCCCACCTCCACCACCACCTCCTCCTCCAGGTAATATGTGTATCCCGCCTCCACCACCGCCTCCTCCTGGTTACACTGGGTCATCACTTCCTCCACCAGCACCTCCACCTCCACAAAATGCCTCCATGGCACCACCGCCACCACCTCCTCCTCCTCTTGGAGGAAAATTTCTTCCACCTCCTCCTCCTCCACCTCCCCCATTTTAAATTGTGAATTTCAATATTAATTTCATGTAAGTGGATGTGAAATAATTGGGATAGGTGTTTTTTATATCATTTTTACTAAACTGTATAAACTTTTATTTTTATAAATGTTACATAAATGTTATAAATGCTTGTAGTTTAGTTTATGTATAAACTGTGTTGTGTTTTTAAAGCAGATTAAAGTGTGTAATAATCAACATGTTTTTACCCGTTTTATGATGCTCATAAAAACAAGAGGAAATCTT
A_15_P136831_abtb2b_25	GGTGGGGCGGGTTTATACACAATGTAAACATTACATAATCCTACTTCATGACAAATAACTGTGTCATACTGCACTAGAGGAGTAAAACAACAAAACTGTGACAATGACAAGTAAACTTATCATTGTAAAAATTACCTAACACCTCACACAGCATATACGCCAGTTCACACAACCGAGGAACAGGTATATCATTGTCACTTGTGCTTTGTAGTGCAAAACAATGTCACACTTCACACTATTGCAATGGTCAGCAAGTTACTACAAATGCTGTAAGGCTTAAAATACTGGATATTTGTCATTTAAACATGATTGATTGAAAGACACTTTATTTGTATTTTAAATGTAAGGCCCTTTAAATTAAAATAGTTAATTTCCTTTAAAGGCTTGATCCGATTTTGAAGAAACCATTTATTCAGCCTTTAGTCTGAAACCCGCACAATTTAAGATAAGAGATTGAGTGTGTGTGGATGAAGTCTCTCAGACTAACACAATTAATGCAAATTTCTTTAGACAATGAGGATCAGTGATTAGCACCAATTCTCCAAAAAAAAAAAAAAAAAAAGCTTTCTAGGCTTATTAGACACTTTCAATTTACTTGTTATATAGAGTTTTTACTCTATTCTATTATTACAATATATTGTAATATTATTACATATGTAAAGTTCAATAATAATAATAATAATAATAATAATAATAATAATAATAATAATAATAGTTTTAACTTTCAGGTGAATCTTCTGTTTAGTCTTTCAAAAGAAATTGAATAGTTGATTTCGTATTTGGTATTTGGTATACGTGTTATATATTTTGCTATATCACATCATTTTAGCAAATATTTTGTATTAATTTCATAGCACACAAGGCTACACTTGAGATGTTTCAAAGTAAATCAAAACGGGATTTTCCTCCATCCCCCCTACAATACTTACGTTGAAAAGGGACGTCTGTTCATGAATTGATGTCTCTGTGAAACCCACCAGTCTTGATTGATTGGCTCCCCTGTGGCTAACTTCCGATTGGTCTCCGAGTATGATCCATTTCAGCGAATCAATGAAAGAGTTGGGGGGAAAAGATTCATTGACTTGTATAAATAGTCATTTAGCCTCCTTTTGGGAATTACAAGGTTACAACATAACGATGTAGCCTACTGTAACTGTGCTTTGCAACTGTAAAGTTTAAAAAAAAAGCTAATTTGAATGAGGGAGCTCTTGTTTGTTGACGTGATTCAAACTTGCGCGAGTCACTTCAAGCGAGTTGTTCAAATGAATCATTTTGTTCTGGTCTCAAACACCACCTAAACTCTCTAGCGCTTCAGCTCTCAGCTCAGTCATGAGTTTCCAGTAAGAAGAGGCGTGTGGGTGCGAAATGAACATCGTCTGTTTCCTACTTAATCAGTAAGGATTTTCTTTCCGTCACCGTGAGATTTACACCACACTGATGGATTTTCTTTCTAAACTATCGGTCGAGTTATTTTCAAGAACCGAATAACAGTAGCCTACACGAACATTCTGCGCACTTTACTACTCTTATAGGAATGGACATTTTGTAAGGTAAGCAAGTTACGCCAAACATTTTATTTTCAGAAGATGTAACTTGGGCATTTTAAACGTAACGGGAGGATATTTGGTCTGGGGTAGGCTGTATCATTAAAGCGTTACATGAATGTCAAAGAAAGGCTGAACCAGTAAAACCAGCTTGAGTTTCGCGCAGTTGGAAAGTCTCCTCTGCTCACAGGTTGCTTTTTAAAAACAGAACCATCAACAATGGCAGGAACAAACAGCTCAAACATGAAAACTCTAGAGGATTTAACTTTGGACTCAGGCTATGGAGCAGGGGACTCATGTAAATCCTTAAGCCTGTCGTCCTCCAAGTCGAACTCCCAGGCGTTCATGAACACTCCTCATCGGGGCAACTGGTGGTACTACTCCGGATCCATGAACAGCAGAAACAACAGCTGGGATACAGTCAACACGGTGCTTCCCGAGGATCCAGAGGACATTTTCTCGAAGTGCCCACGCTTACCGGAGCTGGAGGAGTTCCCGTGGACCGAGGAGGATGTGGGGAGGGTTGTGCGTAAAGGTGCGGGCAAGGGTGCCTCATTTTCCGCCGAGGCTGTGCGTAGACTGGCCACCCTGATGCGCAGAGCTCTCATCCGCATCTCCAGAGAAGCGCAGCGGCTCAGTGTCATGCACTGCAGATGCACCAAGTTTGAGGTCCAAAGCGCGATCCGCCTGGTGCTCAGTTGGGCGCTGGCGGATCACTGCGTTTCTGCCACCGTGAAAGCCATATCTATGTACAACATGAGTGCTGGAGAGCTCTTGCGCAAGGGGAAGTCAGCCCGGTGTGGTCTCGTGTTCTCCGTCGGACGGTTTTTCCGCTGGATGGTGGACACTCGGATCGCAGTGCGCATCCACGAATACGCGGCCATCTGCCTGAGCGCGTGTATGGAGGCGCTCGTGGAGGAGGTGGGTGTGCGCATCCTGATGGCGGAGCGGGAAGGCGCGACACCCGGCTGTGTCTTGACAGCAGAGACCCTGGAGGGGGTCATCAATAATGACGCCGAACTATGGGGGGTCCTACAACACCATGAGCATCTCATCTGTGGGAAGAACGCCAATGGTGTTCTATCACTTCCAGCTCATTTCAGCCCATACACAGAAGGACGTCAGACAGGATTGGAGACCAGAGAAGATGCATATGCTGAATTGGAGCTGCGGACACTCGAGCAGGCCTTACTGGCTACATGTGTAGGCAGCATCTCAGAGCTCAGTGACTTGGTGTCACGGGCTATGCACCATATGCAGCGCCTCAGTTCTGTCCGTCATGGGCTCAGTCCAGCTCGTCATGCCCGTCAGCAACCTGTTTCCTGGTCACCAGACGCCCTCCACACTCTCTACTACTTCCTGCGATGCCCTCAGATGGAGTCTATGGAGAACCCCAACCTGGATCCACCCAGGATGGCCCTAAGCAAAGAAAGGCCTTTCCTGCTCCTCCCCCCTTTAATGGAGTGGATGCGTGTAGCCATTGTTCATGCAGAGCATCGGCGGAGCTTATTGGTGGACAGTGATGATGTCAGACAGACAGCCCGACTACTCCTGCCTGGGCTGGACTGTGAGCCCAGACTGCTGAAGCCCGAGTGCTGTTTTAGTTCCTTCAGGCGGCTGGATGCCAAAGCCGCCACAGATAAGTTCCAGCTGGACCTCGGCTTCCGCATGCTCAACTGCGGCCGCACTGATCTGATTGGCCAGGCCATTGAGTTGCTGGGGCCAGATGGTGTCAACAGCATGGATGACCAGGGTATGACCCCGCTGATGTACGCCTGCTCGGCTGGAGACGAAGCTTTAGTCCAGATGCTGATTGATGCTGGAGCCAATCTGGACGTAGCAGTACCCATGTGCTCACCCAAACATCCCTCAGTTCATGCAGACAGCCGCCACTGGGTGGCACTCACATTTGCTGTGTTACATGGTCATATTTCAGTAGCTCAGCTTCTACTAGATGCTGGGGCGAATGTGGAAGGAGCAGCCATCCGTTACGGACAGGAGAACACCTCTGAGACGCCTCTCCAGTTGGCATCTGCAGCAGGGAATTACGAGATGGTTAGTTTACTCCTGGCGCGGGGTGCGGACCCCCTGTTGAGGTCCCAGGACAGTAACACATTGACATCATCGCTCTATGAGGACATGAACTGCTTCAGTCATGCTGCCGCCCATGGCCATAGGAATGTTTTGAGGAAGCTCCTCTCTCAGCCTCAGAAGGTGAGGGAAGACGTGCTCTCGCTGGAGGAGATCCTGGCAGAGGGTGTTGATGGCGAGACGCAGGCGTCTGGCCGGAACGGACATTCCTTACCACCTCCTCCTTCCCCTAACCTCAGCCTGGTGTCAGAAGATGCTCTGCCCAAGTTATGCAAGACCCGTATGAAAGCTTTGCAGGAGGCATCATTTTACAGCGCAGAGCATGGCTATTTGGATGTTACCATGGAGCTAAGATCATTGGGAGTGCCCTGGAAGCTTCACGTGTGGCTGGAGTCACTGCGCAGCGCTCAGCAAAAGTCCAGAGCTGGAGTCATGCTCTCACTTCTCAGAGACTTTACCTCAGTCAAAGAGGAGGACTACTGTGAGGAACTAGTCAGTGTCGGCCTTCCTCTGATGTTTAACATCCTCAAAAACAGCAAGAATGAGGCAATAATCCAACAGCTGGGCATCATTTTCAGTCACTGTTATGGTACTGCTCCTCTTCCTCCTATCCAAGAAAAGAAGGCAGCTCTTGCCGCTCAACTTGATCCTCACTTCCTGAACAACCAGGAAATGTCTGATGTGACCTTCCTAGTGGAGGGCAAACCATTCTATGCTCATGGGGTCCTACTACTCACAGCATCCGATAGGTTTAAAACCTTGCTAGCACAGAATGGTTCAGACAGCACTCAAACCCGCAAGGACATTGAGATCAGCAACATCAAGTACAACATCTTCCAGATGATGATGTCATACTTGTACTGCGGGGGGACAGAGTCTCTGAAGATGGGCGTCTCAGAGTTACTGGAGTTACTATCAGCGGCCAGTTTGTTCCAGCTGGGGGTGCTACAGCGACATTGTGAAATTCTCTGTGCTCAGAACATTGACCTTGACAATGCTGTGAACATCTACCACACTGCCAAGGCTAATGGTGCAGTGGAGCTCAGTACATACTGTGAAGGTTACTTCCTGCAGAACATGGCAGTTCTGTTGGAGAGAGAAGCCTTTCGGGTGATGATCCTGGGGTCTGGGGCAAGGAGCGGATCTGGGAAAGACTCTCTTTTGGAAGCGCTGGAAGCAACATTAGTGCGCAGACTGCGTTCGCTGCTGGTGACATCTCGCGTGTGAAAGGAAAAGAATGAAAACTAGAAAGAAATACACAGAGTGAATGTGATTCTAAGACTGTGAGGAAAGTATGAAGAATAATCAAAACAAGATGGAATGATGACTGAACATGAGCTTTAGGGACAGTTTCCTGAATTAAAAAAGCTTAAAGGTTACAAATGATGTGTGGCCAAAGCTATCAGAACTTATATATGTTAAGAGTGCGGACAACAGTTATCCCACAGTTAAACAGATGCCATTTTGTACAGTTGTTGGCTAAAGTGGGAGGCTAGAGTGTATCTTTATCTTTTTTTTTTTCCTCCATAGTTGTTTTATTTTAAGCTATCATAGATTGATCTTGCTATTGGAGAACGACGAGGACATTTTCTACAGTATTTAAAAATGACAGATTATTTAAGTTGCTATTTTATCTTGCTTCGTGCCAAGCAATAAAGTTATATATAAACAAATGTTGTGCTTCCACTTATTACAAATGAGTGAACTGCTGATTTCCACTGCTGACATTCTATAAATGTGATCGTATATCTATTGTGTAAAAATAAAGTATTTACACTCAGCGGCCACTTTACACCTTACTAGTAGGTAGTACACTTCAACAAGATTCAACAAGGTACTGGAAATATTCCTCAGAGATTTTGGTCCATA
A_15_P146126_adam28_5	GTTAGACCGCTCTGTAAGGTGTGGTCTATGGCCTAAACTAGTCTCACGTCAACTATAAAACTTCACCTGACCAAAATCTCCTGTTTCAGTTGTTCTGAACACTGACAATGGCCCAAAGACATCTGATGTTGTGGATCTTCACTCTGTGTGTTTCACTGGATCCCTCAGTTGGTCACATTCACGAACTACATGGCAAGGTTTATGAGATTGTACGACCAATAAGATTACATGATCTGCAAAAAAGAGACTTACAGTCAAGACCGGATAGAGTGAAATATGCTATGACACTGGGTGGTAGAGACATTGAAATGCATCTCCAGAAAAACACTGGCATGCTGACTAAAGACTACAGCGAGACCTACTACACTGACGATGGCATGCTTGTCACAACTACACCGGCAGATTTGGATTTATGCTACTATCATGGGAAAATATTAAATGACAGTGCCTCTTTGGTTAGCATGAGCACCTGTGATGGACTGCGAGGCTATTTCCAAACTGCAGAGCAGAGGTTTCTGATTGAGCCGTTGTCTGAGGATAGCGATGGCGACCATGCCGTCTTCAAGTATGAAGATGTAAATGAAGCCACGCCAAGGGTGTGTGGAGTCACCAACACTACTTGGGATGAGAGTGGCGATGGAGTTCCTCCACGCATCCTCAAAACACGCTCTCGTTCCTCAGGGCCAACTTTATTCCAGAGACAAAAATACAATGAGTTCTTCCTTGTTGCAGACAACAGAGAGTACAAGAAACTGAACAGCGATTTGGAGAAGCTGAGAAAGAGGATATTTGAGATCATCAACTTCATCAATAATGTTTATAAAGAAATCAACACTTTTGTTGCTCTGACTGGATTTGAAGTGTGGACAGATAATGATAAGATAACAGTGTCTGCGGCTTCCGGAGCAACTTTGGACAGCTTTACCAAGTGGAGAAACAGTGACCTCATAAAACGGCAGCGGCACGACAATGCCCATCTCCTTACAGCAATTGACCTTGATGGAGCAACTGTAGGTCTGGCTTACATTGGAACCCTGTGCGGAGGACTTTCAACTGGGATTGTTCAGGATCACAACTCTATGGCCACAGCAGTGGGGGCAACTATAGCACACGAGATGGGGCACAATCTTGGCATGAACCATGACAGCAGCTCCTGCGTTTGTTCTGACAGCTCTTGCATCATGACAGCTGCTCTCAGCTATTTCATCCCTCAACACTTTAGCAGCTGTAGTACTGGTGCCTTTGTAGACTATCTGAACAACAAAGTCCCAGAATGCCTTCTAAACAAACCCCAACCAAGAGATCTGCTTCAGCCGGCTGTATGTGGGAATGGATTTGTGGAGATTGGAGAAGAATGCGACTGTGGAACAGTGCAGGAGTGTAAAAACCCATGTTGCAATGCAACCACCTGCAAACTGACTGTGGGCTCACAATGTGCAGCAGGAGAATGTTGTGACAACTGTAAGATCATGTCAGCCTCACATGTGTGTCGTCCTAAAGCCGATGACTGTGATTTACCCGAGTCATGCACTGGAAAATCAGCCGAGTGTCCTGAAGATGTCTTTACAGTCAATGGAGTCCCTTGCAAGAACGGGAAAGGCTATTGCTACAATGGCCAGTGTCCTATGAAAGAGGAGCAGTGCATTAAAATGTGGGGATCAACTTCGGTGGTGGCTCGAGATAGTTGCTACAGCCAAAACACAAGAGCGGAGTACTACGCTTACTGCAAACGCAATGGAGATAAATATATTGGATGCCAAAAACAAGACATCATGTGTGGAAAGCTGTTTTGTGAAAGTGGCAATGACAATCCCAATTATGGACGCTTGGTGACATTCAGCAACTGTAAAGCCACATTTTACGGCAGTCCTGACGAGGATTATGGCCAAGTCGACACTGGCACCAAATGTGGAGAGGGGCTGGTTTGTAACCAGAATGAGTGTGTTGGCCTAGAGACGGCTTATAAAGCAACAAACTGCTCAAACAAATGCAAAGGCCATGGGGTTTGTGACCACAGACTGCAATGCAAATGTGAACCTGGATGGTTGCCGCCAGATTGTGACAAACCAGCAGAAAGTGAGGGTTTGTCTAAAGGTGTGACAATAGCCATTTCTGTGATTGTGACCATCGTGATTGTGATACTTCTAATTGGACTGACCGTCTTCTTATGCAAACGCAGAACAAGCACGCCACATGCATACAGAGGCCAGCCAAGGCAGCAGAAAGTTCATGTAGTTGACATCCCGGATCTCAGCCAACAGAGATCTGCTACACCAAATCAGAAGCCAACTCCAGTAATCAAGCCCTCAGCACCCCCTCCACCTCCACCCTACTCAGTGCACGCTCCACATAATGAATTCATGGCTGCACGACAGGTAGCACAGCTCAATATTTAA
A_15_P582287_adm2a_4	GCTTGATCTTGGCGAGCGCGTGCGTGCGCACCAGTGGAAAATATCTCCAGACCAGTATTGCGCGTGGCACTAAACCTGAGATAAAGTTACTCTTCAAACAGCACAATACCCTGGAGTTGGACTTTTGCTCCAACTTGGAGGTTTAGCTGGAAATTGAATATTGTCCAGGTGCATTGGAAGCCCCCTCCAGAGCAAGGGGGCGTGAGAATATCATTCCATTATCCCACAATGAGAGCGCTTTTCCCGGTTTTTGTGTATTGCATCAGCCTGCTCTCCACACAACTGCTGGCTCTACCGGTGGGAAACAGGTTGGACTTCATGACAAGACTCCAAGAGCTAAGAGAGAAATCCACCATCTCTCCAGACATTACTGAGCGCTCAAACACTGACCATGGTGTTTCCATTGATCGCACCACTTTATGGAGGGCCATCCTGTCCAGAGCGCCACCTGCAGACCTAACAGGGAACCAACTCCAGTCCACCGTAACACTCGAGAGCCCTAAACAGAGAGAGCGACGTCACGTGCACTCACGAGGGCACCACAGCCACCATCACCCCCAGCTAATGCGTGTGGGATGCGTCCTAGGCACATGCCAGGTACAAAACCTCAGCCATCGCCTCTACCAGCTGGTTGGGCAAAGCGGACGGGAAGACTCTCCCATCAACCCGCGCAGTCCACACAGCTACGGATGAGTCTAGAGGCTAAAACCAAGACCAAGAAAACAGCGTTACACATATCTGTCTATTAAATTGCAATAGGAACCTGCTGTAGGACTCTTCCCTCCTCCTCTCTGCGTTGGTTTTCTGGAGTGTATACTGTGCCTTTTTGGGACAGAAAGGATGTTTTGTTACTTGATGGCGGCTTCTCTGTGCCTATGAAACACTTTTTTGGTACTCTTAATTTTGGCATTATCGTCTTAAGTCTTAATAAGATAAGAGATTACTCCAGGCTCTGCCGCATTATATCCCGACTCATCTATTTAACTTCTACACCACTGATCAAACCATCTGAGCCCCTAAAGTGGATTTCAAAAAGGTGCGCGATTGGATTTCTGTCAATCTGAAGCCCTGTGTGATTCAAAAGACTTTGAACCCTCTCACCTCGTGTCTGCAAGACGATTTTAAGAAGAAACCAGACTTGTTTTTTTTTACAGTGGGTTCAAGAACGACGTCTGATACCTTCTTACCTGAATGCCTACACCAACTTAAATCTTGGGTTTTAAACAATGGCGAATTGTGAATTTATAAACACAGTGGTCCCTCGGTTGAACCCGCAGTAGCAATTGTTGCTGAATCTGGATTAACACATTGTTTCTTTTCAGAGCACTGAGGTCTGGCGCCTGAAATATTACACTTCACGTGAAGTCACGAGAATGAGTTATAATCCTAAAGGTCTCAGTTTCCACTCCGACTGAATCATGCTGGGCCTTACCACATTTCATAAACAGACCCAAGACCTTTCTGAGCATTTCTAATTGATGCTTATAACTCATTTAGAAATGAACCAGCTCCTAAACACAGGCGGAACTAGCCCATTTTGATTGCCAAATCACTTTTGAGTCATGAGTGTATATGCAAAAACGACTAAATACGCTGTATTGTGCATGCAAAGTCAGATGGCAACTAAAGAAACAATATGTGCATGTGCAGATAATGATGAAACAAACTAAAACTAAAAACAAGCACAAAAATCATGCATCTTGGATTTTGGGTGCAAAAATGCAAAGTGAAAACTGACCAAAACAACAATGGTCGACTACAGGACCATATGTGTGTATGCACCTAGTGTTTCTCTACAATATAACGTTGCCATCTACTGGCCTG
A_15_P113701_adma_7	TTTTCAGCTTGAGCAACGGAGAGGAAGTCCTGAGATGAGAGAGTGTGTCAGCCTCGGCCCCTCCCATCTCTACTAGTATAAATGCACTTACCCCAGCTCTGGAGAGTCAGACTATTAGAAGAGTATCACTGCTGCACCAGCATTCCCAGCAAGTCAAGCGCCTTTGGATTACTTTCCACACAGACTTCTGAGGCCAACCCAAGAGTACGTCAACACAGATTTCAATCAAGATGCAACTGATCCTGCAGTCAATCTTCTGCTGCTGCCTCCTGGCCGCCGTTGCACCCGGCGTGGACAGTGCGAAGCATGACCTGAAAAGAAGCGTCTGGCTTCAGAGATCAAAAAGGGATTTGAGTCTTCCTGCACTGAGGGCTTTAGAAAACAGGCAGTTTGTCAGACCAGACGACGTTAAAGACAACTTGAGGCCACATTCCAGCACTGACATCAGCATTAGAGCAAAACGCTCCAAGAACTCCATCAACCAGTCCAGGAGATCAGGCTGCTCGCTTGGCACCTGCACGGTGCATGTGCTGGCACACCGTCTCCATGACCTCAACAACAAACTCAAGATTGGGAATGCACCCGTTGACAAGATCAATCCCTACGGGTATGGCCGCCGGCGAAGGTCCGTTCCAGAGAAAGTTTTGAGACTGCGGAAGGATGGCAGTGGGATGAGGATGGTGTGGAGCAGCTCAAACTCTCAATCGTGGCTGCACAAGCTGGAAGCGCTGCTCAGACGGACGTGAGCGTACGGGGTGGGAGCACTTGGGGACGCGGCGACAGAGGCTCGCCTGGCGACAGAGACTCCTGCCAAGAGTTCTCCAGCGCATTCTTGTCCAAGCACAGCGACTGGAAGAGCAATCCAGTCTCCTGAAGGCTGCCCTCGATGGGGAACTCCACAAAGAGAAGCAAAGAAACAATAGCAGCAGGGAGGCAAATGGAGCAACTGAACAAGTGTGCCTTGGATATAAGCAAGATATCATTGCACTGAAGTGGACTGGCCTCAGGGAAAAGCAGAACTTCCTCTCTTGGGACTGCCGTCCTGGTAATCAAGCCGGTGGGATTAGTTGTGCTAGACCAGTGTCACTGTGTCCTGAAAGACTTTGGACATAACAGGGAAAGAATCAAGATTCCAGAATGGAATACACACTCAGAGAACGACTTTGAAGATGCCAATGAGGGTGTTTCTAATTTGGAGTCGCACGTTTGGACACTGTAAGCAGGATGATCGTCTGATTGAATTGGTTATTAGAACTGGTTATATGTCCACAAGGATTGCACTCGAACTTACTTGAACATTGTTGTCGTTGTTTTTTGTAAAGAGATATGTGCAATCTATTACTTCTATCTATTAATATTATTGCGAGTATATGTATATTTGAAAAGAAAATTGTGAAGAATATCACTATTTAATTGTTTTATATAATTTTGTACTACTTCCAGAGAGCTATTTTTGTACAGGGATCAAAAATATTAGGGGCATTGAAGGTAGCATTATATATATATTATTCATGTCAAAAAGCTGTGGTATAGGATAACTTTTTTATGCATATATATATATGTGTGTGTGTGTGTGTGTGTGTGTGTGTGTGTGTGTGTGTGTGTGTGTGTAAAATGGGATCTATTTTATTTGTGTGTTTCTGTGAAATGTGAATGTTGTCATTCAATAAACTTTTGCATACAATTA
A_15_P434245_antxr2a_5	AAAACTAGGTGAACTGCTGGAACTCGCGAGCAACTTTTCAACGAGTTGCTCTGACTTTTTCTAGTTATGACCACTCGCAAAATTTGACACCAGGCAGTTTATCGAAGGGGTGGCGTAAACGGATACGTGAAGAAATCAGACTCAGTGACGTTGCACATCCTATGTTTCACATGAGGAACTTTTCTGCAACGTTATAAATTGGACAATGTTGCGACAGCCCGGGAGAGAAGGCGCCGTTGTTTTGAACTTGACATTGTTTTTATATCACTTTATGTAAGAGATTGTCGCTTTTAGGCCCTCTCTTATTATTTTTGATCCGCGGATGCATAACTCATTATCGTCATGACAAAGGAAAATCTCTGGAGCGTGGCAACCACGGCGACTCTTTTCTTCTGTTTATGCTTTTCATCTTTTAAAGCGGAAACCCCATCTTGTCATGGTGCCTACGACCTGTACTTTGTTTTGGACCGATCTGGAAGTGTTTCGACTGACTGGAGTGAAATCTATGACTTTGTCAAAAATCTTACAGAGAGATTTGTGAGTCCAAATCTGCGAGTGTCCTTCATTGTTTTTTCATCAAGAGCAGAGATTGTGTTACCGCTCACTGGAGACAGGTCAGAAATTAATAAAGGCCTGAAGACCTTAAGTGAGGTCAATCCAGCTGGAGAAACATACATGCATGAAGGAATTAAATTGGCAACTGAACAAATGAAAAAAGAGCCTAAAAAGTCCTCTAGTATTATTGTGGCCTTGACTGATGGAAAGCTTGAAACGTATATCCATCAACTCACTATTGACGAGGCTGATTCAGCAAGGAAGTATGGGGCTCGTGTGTACTGTGTTGGTGTAAAAGACTTTGATGAAGAACAGCTAGCCGATGTGGCTGATTCCAAGGAGCAAGTGTTCCCAGTCAAAGGAGGCTTTCAGGCTCTCAAAGGCATCGTTAACTCGATCCTCAAGCAATCATGCACCGAAATCCTAACAGTGGAACCGTCCAGCGTCTGCGTGAACCAGTCCTTTGACATTGTTTTGAGAGGGAACGGGTTCGCAGTGGGGAGACAAACAGAAGGAGTCATCTGCAGTTTCATAGTGGATGGAGTTACTTACAAACAAAAACCAACCAAAGTGAAGATTGACTACATCCTATGTCCTGCTCCAGTGCTGTATACAGTTGGACAGCAAATGGAGGTTCTGATCAGTTTGAACAGTGGAACATCATATATCACCAGTGCTTTCATCATCACTGCCTCTTCATGTTCGGACGGCACAGTGGTGGCCATTGTGTTCTTGGTGCTTTTTCTCCTGTTGGCTTTGGCTCTGATGTGGTGGTTCTGGCCTCTATGCTGCACTGTCGTTATTAAAGACCCACCTCCACAAAGACCTCCTCCACCTCCACCTAAGCTAGAGCCAGACCCGGAACCCAAGAAGAAGTGGCCAACTGTGGATGCATCTTACTATGGGGGAAGAGGAGCTGGTGGAATCAAACGCATGGAGGTCCGTTGGGGAGAAAAAGGGTCTACAGAGGAAGGTGCAAGACTAGAGATGGCTAAGAATGCAGTAGTGTCAATACAAGAGGAATCAGAAGAACCCATGGTCAAAAAGCCAAGAGCACCTGCACAAACATGCCATCAATCTGAATCCAAGTGGTATACACCAATCAGAGGCCGTCTTGACGCACTGTGGGCTCTTTTGCGGCGGCAATATGACCGAGTTTCAGTTATGCGACCAACTTCTGCAGATAAGACCAAATGCCGACAGTATAATAACAAAAGACAT
A_15_P150786_arg2_13	AGAAAAACGTGGTTCGCGCCCCGGTGCACGGCTGTATAGCGAAGCTGTATTACAAACAATTGGATGATAGCGGGCAGCTAGATTTTAGGGGGCGGGCTTGAGATTTTAACCAAAGCCTGTAGTTTGAGCATCACCTCATGTTTATGTATTAAGTGGAAGACTTAAAGAAAAAGCTTGTGCCGGCTCTTTCAGATGAACAGTCAGTGTTGAGACAGAGGAGATAGAAGCCGCACCGGGAGACAGACTGAGTTGTTAGTTTGGGAAAAACCTTCTGTTTTGCGTCAGTAAATTATTTTATAATTATCCAGTCAGCATGGCGATGAGAGGACCACTGTCCAGACTACTGAAATCCACCTTGACTTCCTGCCAGCAGAACAGATCACATTCTGTTGCCATTTTGGGAGCTCCGTTTTCCAAAGGACAGAAAAGGAGAGGGGTGGAGCATGGACCCAAAGCTATTCGGGATGCAGGTCTGGTGGAAAGACTTTCAAATCTTGACTACCCTGTTCATGATTTCGGAGACCTGACCTTCAAGCATCTGGAAAAAGATGAGCACTTCATGCACGTGCCGTTCCCACGCACAGTTGGACGTGCCAATCAGTTGCTCTCTGGAGCTGTGAGTGGGGCGGTGGGAGCAGGACACACTTGCATCATGCTGGGGGGAGATCACAGCTTAGCGATTGGCTCAGTGGAAGGCCATTCTCAGCAGTGTCCTGACCTGTGTCTGATATGGGTGGACGCACATGCGGATATCAACACGCCTCTGACTTCACCTTCGGGAAACCTCCACGGCCAGTCTGTAGCTTTCTTACTAAAGGACCTGCAGAACAAGATGCCCAAAGTTCCCGGATTTTCCTGGATGAAGCCGTTCCTGTCTGCCAGAGATCTGGTGTACATTGGTCTTAGAGATGTGGATCCAGGCGAGCATGTATTCCTAAAGACCCTGGGAATTCAGTACTTCTCCATGCGGGACATTGACAGAATGGGCATTCAGAGAGTAATGGAGGTCACTCTGGATCACCTCTTGGCAAGGAAGCAAAGGCCGATCCACCTGAGCTTTGACATTGATGCTTTTGACCCATCGCTGGCTCCTGCCACTGGAACTCCAGTTAACGGCGGACTGACCTACAGAGAGGGCATCTACATAACAGAGGAGATCCACAACACAGGTTTGCTGTCTGTGATGGATGTGGTTGAAGTGAACCCCACACTCGGAGCGGCACCTGAGGCTGTGGAAGCCACGACTAGTCTAGCCGTTGACATAGTTGCATCCGCTCTGGGCCAGACGCGTGAAGGCGCACACGTCTCCTTCCCGAAGATTACAGAACCAAAAGAAGACACTGAGCTGCGGCTGTAGAGCACACGATCATCCTCATCAAAGACTCTGACAAACAAACCACTTTGCATTCCAAAGTCTAAAAGAACAACACTGAAGGATTTGCAGAGACTGATCACCAGGCTAAAGGTTTATTATGAAGGGTTACTGTAGTCTTGAGCTATAAATGATACATTTTTAAAAAAATGTGACCTCACTGGAAAAGTGCTGCTTTGAGCAGAATGGTGAGATTTATTATATTACGTCTGCTACTAATTTTAGGTTTGTGTTAAAAATGACTGCTGAGATCTGGATTCTATATATTTGAGGGCTGAACAGTACATGTTTTTAATGTTTCGTCAGCTGTCATGGGATTAGTGGGTAACCTCGGATCACTCTCTGGGTATTACTGCAGGAAAAAATGACATAAAAGAAAGTATCTGAAGGATGAGGTGACGCTTTACTTTGGACTGTTTTTCCTCTGGATTGAAACATGTTTGCACTTTTGGACCAGAACTGGTTTTTATTGTATTTCTATATGTCTGTTGGTTTTGTATAGTAGGACTGCTTTAATGGCTAATCTAATCCTGTGGGTTTGGTTAGGTTGAGACTCTTTTTTTTAAATAGTTTGTTTGAAGTAAGTTATTTTAGTAAGTTTAATTTTTATTTAAATAAAAAAAATCATGTATGAATGCAATTCATGCATCTTTTTCAGATCTGAATTCACCACCAGTACCGGTATCTTCCTAATAAGGGTAGCTTGATTTGTTGCATTTCAATGTTCCACTAAAACTGTTTTGTTGCAATAAACTAATGTACTGGAGACAGACTGACCTGTCCTTGATTTATTACTTTGAATCCTTTGATGACTTGGCAATTAATGTATTCATGAAGCAATTAACAGGAAAATAAAAAAATATCTGGCCAGTATGAGTTTAAAAG
A_15_P187851_arhgap23a_3	ATGGACACAATTTTTGTGAAGAATGTGAGGGAAAAAGGCCCCGCTCACCTGGCTGGCCTGTGTACAGGAGACAGGCTGGTTAAAGTGAATGGGGAGAGCGTGCTGGGTAAGACGTACTCGCAGGTCATTGCACTGATTCAGAACAGTGAGAGTGTACTGGAGCTCTCCATTATGCCAAAGGATGAGGACGTGCTTCAGCTGGCATATTCCCATGATGCCTACCTAAGGGGGAACAATCCATATACAGGAAAGGCCCAAAATCTTCCTCCACCACCCCCTGTTCTCTACCCTCCTCGTACAAAATCACAGTCTCCTGCAGGGTTCAGCCCCTGCCCTCCTCCAGCTTCTTCACACATGGGGCAAAACCAGCTGGACAACTGGAGCCGCTGGCCCGGCTCTTCTGCTGGTCCCTCTCCACCCCTTGACAACCGGACTGTGGCCTCCAGCAATGTTGTCTGGGCAGCCGAGGGCAGGAATTGTGAGCCGGGTGGTGTTGGTCACAGTAGCCCTGCACACCGAACAGAGGAGATCCAGTATGGAATGACTGACAGAGGACAGCAGCCAACTGGACAAATGAGAGGACGCTCATACTCATCTTCTTCCTCCTCAGGAGGAATGATGAGCCCTTTGCATCATGGTCATCTTGCCAATCACAACATGGGTACTGCCATGGGGCACACTGGAGGTCGTAAGGGAAGCCCACCTTGGGCCAGCCCTTCTCAGCCAACATCAACACCTTCATCCAGCCGCAACGAACGAACCCAACAAGCCCTTTCCAACTGGTACTACAGCCAGGTCCCAGGCCGTGAGCGAGAACGAGAACGAGAGCGGGAGCGATCTAGTTCTCGCTCAATGCACCCACGCCACAGGAGTTTCTCACAAGACCGTCTGGGAGAGCTTGGGAAGGCCAGGCGTTCTCAACAAGCAGGTTTTCCCCATAGTGCATCGCAAGACACGTTGCTGCTGCTTCAGCAGAGTGCTGCAGCATATGCTGATCCTTACTGGAACCATGGAGACTGGCGGGGTGAGCATATGTATGGTCAGCACCCATCTGTGGTGGCCTATGGGCGAAAGTCCTCCGAAAATCTTCTAGCAAGCCGGTACGGACACTCGGGACGCTCACTGGAAAATCTCGACAGAGCTGTGGGGATACTCTCACCAAGGGTTGAAAGATCTGCTTGGGTTCAACAACCTCCAAATAGGACTGAAGTCTATGCAAGACATGCTGGGCATTTCGGCCAACATATAGAGTCACCCCACCAAATGCACCACACACCCCAACACCACCAGAATCTCACACATGCAACACACCAACACTCATCTCAAATCCCACAACCTCAGCAGGCAGCTCCAATGGCAAGACGTTTGCCTTCTTGCCAGAGTCTAGATGAGGAGCCGATTGGCTATCGTAGCTACAGTCCCTCATTCAATAGGAAGACTGGCCGTATCTTGCAGCAGGCCCAGTCATTTAGAGATCCCTCTTACACAGGTCCACACCTTTGGACTCCAACATCCAAAACCAGTCCCCCAGAGGGGCATCCACCCTCAGCCACTGCTTCCCCAGCCCCACCAACCACTTCCTCTTCAACTACGATTTCCACACCATCTGAAGGACAAGACAGAACTTACCGACCCACTAATCATGACAGAGGGGCAGGGGAAGCGACAAGTGAAGCCCAGACACAGGAAGTGGTTCTGAGGCAGAAACCACCTACCGGCCGACGAGGTGCAAACGCCCTTCGACACCCACATTATGCAATAGCACTTGACTCCAGTGACCCTCTACTCTTTACCACTGACCCTACGGAGCCCACTGCCAAGGCAGAAAGTGCTATTTCTCATCGCCGCACAGATGTTAACCTTCCTCCACTATCTATTGAGGATGACTCCCTTGCATCAATTCCATTCATCGGTGATCCTAAATCTAATCGTCGCTCCTCGTACCTGTTGGCCATCACCACTGAACGCTCCAAGTCATGTGATGAGGGGCTTAACGCATATAGAGAAGAGGGCCGGGTCTTCTCGAGGCTTCCAAAAAGAGTCAAGAGCTTCTTTACTGAAGGGTCTCTGGACAGTCTGGGTGCTGCTGAAGAGGCTCGCTCTAAACGACACTCTACCTCTGAGCTGGGCAACATCAGCTACAGTGACGTGAAGAGAGAAGGCTGGCTCCACTTCAAACAGATCCACACGGAGAAGGGCAAGAAGGTTGGCAGTGCAATCTGGCCATGGAGACGGGTGTTCTCTGTGCTTAGGACCCATTCTCTGTTTCTTTATAAAGACAAGCGAGAGGCAGTGCTTAAAGGGGCGCAATTAGGGGGCGGGGCTGAAGACGAGCAGCCAATCAGCATCCGGGGCTGCCTTGTGGATATAGCATACAGTGAAACGAAGCGCAAGCACGCGCTGAGATTGACCACGCAGGACTTCTGCGAGTACCTGCTGCAGGCGGAGGACAGAGAGGACATGCTGGAGTGGATCCGAGTCATCAGGGACAACAGCAAGACCGACAACGAGGAATTGGGTTTCTCACGACAAGCTCTCATCAATAAAAAGCTTAACGACTACAGGAAGCAAAGTCCAACGGGTAACAAACCAGACTCCTCACCCAGAGTGCATCGAATGACCTTCCTCCTCAGCAAGCCAGACAACAGCGCACCTCCACGCTCCCCAAAACACGAGGCCAAAGATGAGAGCAGCCCCCCAAAATCTCCCTGGGGTATAAACATAATGAAGAAGAGCAAGAAGGCCGGTCCTAAAGCTTTTGGCGTCCGTCTAGAGGACTGCCAGCCTGCAGTAAACAACAAGTTCATTCCTCAGATTGTGGAGATCTGCTGTGGGCTGGTGGAGGACATGGGTCTGGAGTATACAGGGATCTACAGAGTGCCAGGAAACAATGCTGTAGTCTCCAGTCTGCAGGAGCAGCTCAACAAAGGAGTAGACATTAACATCACTGAGGAGAAATGGCAGGACCTGAATGTGGTGAGCAGCCTGCTGAAGTCCTTCTTTCGTAAACTCCCTGAACCCCTCTTCACTGATGATAAATATAATGACTTTATCGACGCCAATCGGATGGAGAACGCCAGCGATAGGCTGAGGACAATGAAGAAATTGATTCGGGACCTACCAGATCATTACTTTCACACTCTGAAATTTTTAGTTGGACACCTAAAGACGGTGGCTGACCACTCTGAGAAAAACAAAATGGAGCCGCGTAATTTGGCTCTGGTGTTTGGCCCCACTCTTGTTCGAACTTCAGAGGACAACATGACAGACATGGTCACCCACATGCCAGACCGCTACAAGATTGTGGAGACACTCATTCAGCATTACACCTGGTTTTTCTGCGAAGAACAGGATAAGGATGAAAAGACCCCAGTGGACACAGAGGATGTCCAGCCTGCCCCAAACATTGATCATCTGCTCTCCAACATTGGCCGCACAGGCATGCTGGGTGAGGCTTCAGACTCAACCAACAGTGATTCTGCAAAATCTAAGGGGTCATGGGGATCAAAACGTGACTTTACTGCCAAGGATATCCTTACATTATCAATTATGTCGGCTGTGACCCGCAAACGGCGGAAGCGGCACAACGGCCGTCTCCTCGGCAGCAGCACAGACGACGATTCTGAGCATGAACCCATTAAATCCTGCATCTCCGAGAAAGACGATCTGCAAGAGATGGGGCAGGTTGCATCCTTCTGTGCCCCACGAGCAGAGGGAGAGGAGGATGACGATGAAGAGGAGGAAGATGATGAAGAGGAGGAGGAGGGGGCTGAGAGACAGAAGGCACAAGAGCAGAAGGAAACAGTAGTCCCCAGCATTTCCTCAACAGAGGAAGTGACATCAACAGTGCTGCTGAGCGAAGAGGAAGAGCAGAAGTCTGAAGTGAAAGGAGGACGCAGCTGGAGATTAGATGATGCTCGGTCTATTGTGTCAGGCTACTCTACTCTGTCCACTTTGGGGCGGAGCTTAGCTTCAGAGGGGCGGGGCGAGGATGCAGATGATGAGCATAGTGAACTAGTGAGTGAAACTGATAATGAAAGCGGGTTTGCCTCACGCTCCCTCACCCAAGAAAGGCCAGAAAAACCAAACCGTTCCAACCAGAACTCTCATGCGTCTCCTGAACCAACCGCACCACAGAGTTTCCTCTATGCGCACTGCAAATCACCTACACCCTCTGGCTCCGCCACTGCTCCATCTCCCCCTTCACAACACATCACAACCAACCCAGAGGACAGCGCAGCACGCTCGTCTACTCCCTCAACCTCCTCTTACTCCTCATCCGCCTCACAACGGCTCCACAACCGCTCTTTCAACTCCCACCGCCTCATACAGTGCGACACCCTTGCACGCCGTCGGACAAAGGCGGACAAAGCCAAAGCTCCCTCAGTGGACCTTTCCGAACTCTCGAGCTCCTCCGCCGCAGAGGAGGACCGCCAGTCAGGTGCCAATCAAATCCCTGACTCCTCTCCGTCTCCTTCTTCAAAAGCCAAAGGGTTTAGCATAAGAAACGAGTGTACGCCAATATCCATGGTTGGTCCCGGAAGTAAGGGGTGTGTGTTGTCCCCCGGGCAAGGATCCCTGGCGGATCAGGTACGTGCTCGTCTAATGGGCTCGGCGGATGACCTGTGCAGCGTTGGCCTGAGAAAGCAGCTCTCGCCGGAGACGCGCCGGAAGAGACGCGCTTGGAGGAGACACACAGTGGTCGTGTCCCCTACGGATTGTTCAGACAAAAAGCCAACGGTCCAAAGCACCAAACCTCTAGCTTCACCCTCCCCTGTTGAAAAGCAGGATGTCAGAGAGTCCCACCCAGAGTGCTCAGAAACTGAAGCCCCTACTGCACGTCGGGCCGTGCCTACCTCGCGCTTTCGTGATTTCTTGTAGCAGTGGTGGTGTGTACAGGCTAGTGAACCAAGAGAGTTGGATTTGGGTTGTGTTGTAGCTGCATACTCGGTATGTTCAAAGTGAGTTTACACTAACAGCGATTCACACTTGCTTTCCACACTTTTATCTTAAGGCATAACCCCAGGTTATCATTGTTTTAAACATTGCTTTCTTACAGAGCAAGTTACTTTTCACACTTGTAATTTAGAAGCAAGGTAACTTCTTTTAACCCAGGGTTATGAAACTCATCCTGCAGGCACAGAACGTCAACATGACCTCATATTGATGTTGTAGCCCAACGTACCCCAACGTCAGGCTTTTGTCAATGTCCAACCTAAAATCATATCAGCATCTAATCAAATTACACCTTGATGTTGTGTGGATGTTACCAATATAACATCTATCAGACGTTGTATTATGGTCACTTTCCAAAACAACTTAAAATCAACCAAATATCAACGTAATCTGACAGATCGTTATTTTACGTCAAAAATAAAATTGTCTTTAGATGCTGGCTAGACATCAAGTTTTGGTCACCTGACGTCACAACCTAAATCTAACCCAATAATAACATCTTATGATGTTGTGTGCCTGCTGGGCAGTTACAGTAAAAGGTTTGGCATTTCAGTGCGTGTCTCCTTTTATCATCTAATAGTTTAACTTAAAACTTTAACTACAATCAACAATAAATAATATGAGCATGGAAGTACCGACCACATTCTGTACTTGTCCAATCAATGACACTTACACAGCAAATATGCAAATAAGGATGATAACCAAAGGGTTTAGAATTGTAGAGTGTGAAATATCAGAGTAGGAATACAAATTATTCATTCATCAAGTCAAGTCAAATTGGCTTTATTGTCTTTTCAACAATATACAGTGGAGTACACAGTGAAACGAAACATTGCTTCTCCAGCACCAAGGTGCTACATCAAACAACATAAATTGACAACATAATTTAGGACTGTACATTACTATAAAAGTTTAGAGATTGAAATAAAATAAGATATTAAAGTAAATTTTAAAAAGTAAGAAAATTGGAAGCTGGAAACTTGAAACTGTAGTGGTCTAATGCTAATGTTGTAATCCATTTCCATGAATTATGCTAAGGTAAGCTAAAAGTCCTCTCACCAGACTCAGAGATCAGCTGAATGGGTTTAAAATATTGTAAAACTCAACTGTTTAACTGTAACTCTGAGTTTTCCTTTAACAACAATGAACTAGGGTTAAAGGGATAGTTCACCCAAAAATGAAAATTCTGTCATCATTTACTCAACCCTTCACGTTCAAAACCAAACAAGCTGAAATTCAAATGAAACTGCAGTAACTGTTTTCAGACCTGTGGATTTTTTGCTTTGGTTAATGCTTGATTTTCATAATTGTATGGAAAATGACCACCTTCATTTGGTTTGTTTCACTTTCATGAACTAAAATGAATTTACTCTTTTAAGAGTGCATCTGATTATTCCTGAAATTCTGCTCATATGCATTCTTATAATGTACTTCAACATTTAAACATCAAGAGGTGCATTTTGATTTAACTAATGCAATCATTTGTATGCTTGACATTTGCAGTACTCGTGTAACCCATATTCTTAAACAAAACCATCTAAGTGTAACGGAGGTCAGCTAGTATAGTGCTGTGCGGGAAACCTCACTCCTCTAAACCCGAAAAGGTGCTCTAGTGGTGATGGATGCTATGGTCTATAGCCTACTTGCTAGTGCAACCAACTCCCATGCGGAGAGTCGCCGGATTGATCCCAGCTTGGGTGGTGTAGGACCGACAGGGTTACATAAGGGAGAAAATGCACCAATTTCTCTAAATGAACCAGTTTTGACGTGTCATCTGTAATAAGGAATAGGATGGAAATGGACAAACTTCTGCCTCAATTCAAAGGTCATCTAAAGAAATTAGTACTTTGAATGAGCTTTTTACCCCCAGAATGTCTTTAGGTGTCATTTTAGCAGCATGTTCCGCAATAATTTAGTTTTAAACTTCAATTTTAGCTTATTTATTTATTGTCACTGCAGTACATTGCTAATCATTTCCAAAAATGAGTACTCTTATTTATGCAAATGAGTGACTAGCATCATCCTGTCCTCCGGTGAATCTGCATAGATGAATCTCTTTGTCTCTGTGAATCGCTGTTAGTGTGAACGGTCCTTTAGTTTGCCGTGTTGAGTACAAAATGCAAACTCTATTATACTATACTTTACTACACTGTACTATACAATGTAAAGCCCTTGGTCAAGTCGAATTTACATCACACTTACTTACTGTTGCCAAAGTTTTTTCTTCCTTTCACATTTCCTTATTTTTTTAATCCTGGCAAGTCACACGACAACATTCAGCTCTTCAAAATGACTGCCAAGACCCTCACGACGTACATGCCATGGAGTGCTTTTATGTTTTCAAGTCCCTGATGAACCGATAATGTGCCGGTACAGTATTGGTTAAACAGTGTTATCAAACGAGAGCAGTGTTGATAGTGACGGTTTTACTAGATTTAACACAGGCCGTTGAGCTCAGAGCAGCTGCGTAACTCTACCAGTAACTCGCTACATTAAGAAACATAAGACGCAGTGTGTGGCGTTCACCTTCCCACATGTTCATCTACACTGAGTGACGGCTCATTGGTGAAATCACTTCAGATGAGCGTGTATGTGTGTCTGAAATTGTCTGTGTAAACCGTATGTGGTCGAGTATGTGTGTGTGTCAAATGATTTTGTAACATTTGTACAAAGCCTTGCTTAAGTTAACCTTGTAAATACACATATATTATATTGTCATTTCCTTTTTTTTTCTCTTTTATTTTAGCTTTTATATGGTTTACAAAAGTGCGCTTGGGTGCACGGTCATTTCTTTCAAGATGTTACTTGAAACGTTGTTGTTTTTTTCCCTTAATATTTTTCGTTTGTTTGTTTTATACACAGTATATATTATACATATATTTTGTATGAATATAATAAGTACTTTTATTTGGAAATCTTGGGGTGTACCTGTTTTAACTCCACTAGACTGTTTTCCCTGTTAATGGCCTTTCTCTGTGACTTACAAATACTATGCAGAAATCTATTCACCTCAATGCAAAGAACAGAGATCTAACCTGCAAAGAGTGTCTGTCACAAGCTATAATAAATTCTTATTGCAGAGCGTA
A_15_P105218_arrdc3a_5	CAAGCCTTCGCCGAGACGTGATAACAGCATCCTTTGCTGTTATTCAGCTCTCGCATCTCAATGACACTATCCAGTGTTAACTCTTGCTTTTTTCATAAGAGATTATTTTCATAGACTTTTCCGTGTGACTTTTTTTCTTGTTTTGTCTAAAGAACTTTGTAAATTATCTTTTCTTGCCACCATGGTGCTAGGAAAGGTAAAAAGCTTCATTGTAAGCTACGACTGTCTTAATGACAGCAATGTCCCTGTTTTCTCGAGTGGGGACTCCGTCTCAGGAAGAGTTATTATCGAAGTCACCGGAGAGATTCGCGTGAAGTCTCTTAAAATAAACGCAAAAGGATTTGCGAAAGTTCGTTGGACAGAATCACGAAATGCTGGATCCAGCACTGCCTACACTCAAAATTACACAGAAGAAGTGGAATATCTCAATCATAGAGACATCCTAATTGGCCATGAAAGAGATGATGATAACTCCGAGGAGGGACTCACCACTATTCATTCAGGAAGACATGAGTATGCATTCAGCTTTGAGCTTCCACAAACACCTCTGGCTACCTCATTCGAAGGGAAGCATGGCAGTGTGCGCTACTGGGTAAAGGCTGAGTTGCACAGGCCGTGGCTTCTGCCCATGAAGACAAAGAAAGAGTTCACTGTCTTTGAACACATAGACATCAACACTCCTCTTCTGCTGTCTCCGCAGGCAGGAACTAAAGAAAAGACTTTATGCTGCTGGTTTTGCACCTCAGGTCCAATTTCCCTAAGTGCCAAAATTGAACGAAAGGGTTATACTCCAGGAGAGTCCATTCAGATCTTTGCTGAAATTGAAAACTGTTCCTCGCGTATGGTTGTGCCAAAGGCCGCCATTTACCAAACACAGACCTTTTTTGCCAAAGGGAAGATGAAGGAAATCAAGCAATTGGTGGCCAACATCCGAGGAGAGTCGCTTTCTTCTGGCAAGACAGAGACATGGAATGGAAAGATGCTGAAGATTCCTCCTGTATCGCCCTCCATCCTGGACTGCAGTATCATAAGAGTGGAGTATTCACTTATGGTGTATGTTGATATCCCAGGAGCCATGAACCTGTCTTTAAACCTGCCCCTGGTGATTGGCACCATTCCTCTCCACCCCTTTGGCAGCCGTACATCTTCTGTGAGCAGCCAGTGCAGCATGACCATGAGCTGGTTAGGCATGGCCCTCCCTGAAAGGCCTGAAGCTCCTCCAGCCTATGCAGAGGTGGTCACAGAAGAGCAGAGGCAGAACTGTCTGGAAGTTTCGCCGGGGCGGGAGAACTATGATGGCCCGCTCTTCGCCTACATCCAGGAGTTCCGCTTTCGCCCTCCCCCACCCTACTCTGAGATTGATCCACATCCAGATCAAGCCACATCAACTGCGGAGCAGAGACTCGACACCTGCCCATCACGCTGAAAAATGCATGGCATGAGTCCAAAGCAGTTGGGCTTGAGGATCTTTCACTTTTGTTTATCTCCCGATGACAGCGATTGCTCGCTCTGCTGTCACCACTAAGAGAAAACAAACCTCTATGGGGAAAATCCAGAAATAAGGGCGCAGGAAGTCACTGGCAATTTACCCGACCCAGAGATTTGGCCCCCGTGGATGGTACACGCCCTGTCGGACTAAGCCTGCAGAGCTTTGTCAAAGTAGTCGATTTTCTCACACTTTTCAGTAAAGGTTGACAAAGAACATGCAGACCTTGTCCGAGATCTGAAGAGAAATGCAAGAAAAAGCAGCCATTGGCAGAACAGCCGAGAGAAGCGCATCATCTATAGTTTTGGACTTCTTTTTGCACAAGTTTCCTCGCTTGAGTTTGAAAATCACTCATTGTTTTGTTGTTTTCAACAGCTTGGGGTGAGCCTATAAGAAGTTTTGCTTGAGCTGCACAACTTGCAAACAGCGGATGGATTTCGAGGAAAAAAAAAAAAAACAGACTGATGTAATGCACTGATCTAGTTTAAGTTCTAGTTTTCATTGACCGTCGATAATCTGCTCTTGCTGTCTAAAAGCTCTTGCGATGTTGCCTGGCCAACATGAGTGTGGCTTTTGTTTTCCGTTCTCCTGTTCACATGGACTTTATTTTGGGTTCTAAATGTAGAATGCCTTTAAGCCAAACATGGTTTGCTTGGTGTTAAATTTGTTGCACATGTTGTTTGGTGGAAAAGCAACACTCTGTTCTTGCCGCTCATGTGCGCGATCGGAACAGAGAGATAAAACAGGGTGGGGTTCAGGCAGGCTGCCTGGAGAGTCTGTTGCCTTTCTGTGTAGCGTTTAGCAGTGCAGGCTTGGAGATTGCACTGCCTAAAAAATAAGCACTCAGTCTCAGGTGATCTTCTCACTTGCCAAATGGTGAAAACAAAACAAAGTAAAAAAAAAGTCTAGCTTATGTTTCAGTTGCACTGTTTCAGTTCAAGGAAGGAACTTTAGAAGGAAAATCAGATTCCATATTGACAAACTGATTCAATAAAGACCGAAGATATGCACAAAGATGGAAAAGAAGGCAGCTTTCAAAGACTTCTAACATTCCCTTTTTGTCCTGCTACACTGGCAGACTTACATTAGCTTAAATGTTTCTTCAGACCAGTGAAGCCAGAAATGACTCGGATGAAGGCACAAATGCTTAAAAAGGCAAGCAGAAAGAGGACTCTGGATCTCGAAGTTGAAATGAGTTGTACATTTGTTTTAAAAACTCTTTCGACTAAATGTAGTTAGGCTCTGAAAATTCTTGGCCTTCATTAAGCACTTTTTTTACTATGTCTGGATGAGGTCTGGAGAAAGTTTGGCATTTAAACATTTACCAATGTTGATATGTAGTGTTTAGATTTGTAGTCCTAGTATACGTAGACTGATCCAGCATTTCGTTAGTGGCCTTGATAGAGAACTGATCTTAACATGATTTATCATTTACGTTATCCTCACTAATCATTATCTCGTCAGCTTTTACTCCTAGAGTTACTGTTTAGTTCAAAAGGACAAAAAGGGAAAACCAAAAAGTCCTTTAAAGCAAGCATTGATTATGACACTTAAAAAAAAAAAAAAAGTTTTAGTTTTTAGTTATGGGTTCTGATGAATACCGTTGGGCATTCAGTGTTTGTTTTCCACACAAACAATCTAATATAGATCTTCTCGTCATCATTATTATGGGAACAATAGCTGTAGCACACCTCAGAGGAAAAAAGGACTGAAGAAATGAATCTTCTCTGTTGTGTTTTATAGTTGAAGCACAATTGGCCACTAAAGAAAGAATAAGCTTCAACACAAAAAGGAAAGTGCTTCTTTTTTGTGGTTGGTCAATAACACTATAGTCTAACGCTTGGCCTTCCGTGTAGTCCAATGTTAAAGCTAACCTCTTGACTCTGTCAGGAAACACCATAGCGGAAATATGGTTTGTTTTAGAATTTAAGTGCAATATTTTCCAAGTTTTTTTGGTCTCAGTTGTATAATTTGTCTTATTTCATTGTGATTTCATTTCTGCGATCGTTATGAACATTTAATAATGACTGAAATATGTGTTCATAATGGTTTAAATTTTTGTCTTGGTTCTTCCTTGGAAATAAACAAAAAGTCCTT
A_15_P364405_asb15b_4	ATGGACTACATGGAGCAAATGGATGAAGATCAGCTCATTGAGTATGCTATTCAGATGAGCCTCCAGGATGCTTGCGGTTACTCTGTGTTCAGTGAACCACTAAGTGCTTTGGAAACAGCCAGTGATGAAAACCTGAAGATTTTATCTGCTATAGATCAAGGAGACACGTTTGCTTTAAGGAAAATGCACAAATGCAGTGAAGCCTATAAGGAAAGAGACAGCAGAGGTTTGCTGCCGATGCACAGAGCGTGTGTTCAGCCTGATTCCTGTGTGCTGGATATTGTGCTACTGGCGTGCTATGATCTGACTATGGAGGAGACGACATCTGATGGAGAAACGCCTCTGACTTTAGCTTGTCAGTCTGGACATGTGGAGAACGTGAAGGTTCTTCTCCAACATGGAGCATCTCCACACAACATGAACAGCAAGAATGAGACGCCACTTCTGCTGGCTGTGAGGAAGGACTCCTATGATATGGTTTACGCACTGATAATGGGAGGCGCCTCTGTGGAGCAGGTGTGTCTGAGGAAATGGACGGCCACTCATGAGGCGGCTAAAGTGGGCTGTGTGGACATCCTGATGCTGCTGCTGAGACACGGCGGGAAGGTGATGGGCAGAGATGGCCATGGAGTTACACCACTGGGCATCGCAGCTGAATACGGCCATCCGCAAATACTGACCGTCCTCATTCAACATGGGGGCGACGTCTCTGCACAAGCTACAAACGGAGACAGTGTTTTATACGACGCCGCAGGTTGTGGAAACCTGGACTGTATTTGTCTCCTCCTACAACATGGTGCCAATCCCAACGTAGCCAGTCTTGCCTATCAACTTCCAATTCACCGAGCCGCCTATGAAGGGCACTACCTAGCTCTGAAGACATTAATTCCCATCACCACAAAAAGGGCCATCCGGCTTTCCGGGATGAGTCCGGTTCATTCTGCGGCAGACGGAGGTCAAGCACAGTGCCTCGAACTTCTCATTGAAAAAGGTTTTGATGTCAATCCAATACTGGGCTGTCATATTTCCGAAAACTATGGAGACATGAGGAAAACCCCGCTCTACTTTGCCGTCTGCAATGGAGACGTGACCTGCACAGAGATGCTTCTGAAAGCGGGAGCGAAGCCGGATTTGGACCCGCTGCGCTGCCTCCTGGTGGCGGTCAGAGCTGAGAAGTATGAGTTGGTGCGGCTGCTTCTTGCGCACGGTGCAGACGTCAACTGCATCTTTTCCGTCGTCAGTGACACTTTATTTCCTACAGCGCTGCAATACTGCTTCAAAGATGAGATGATGCTGCGCCTGCTCCTCAACAACGGATACCATGCAGAAAGCTGTTTCGAGTGTTACCATGACAACAGTGTAAAGACGTACACATGGTCAGAATTTCATAACCAGTCGTACCAAAACAAGAGCACTCCGGATAAAGTCACTTTTTGTGAGTTTATTAGTGTGTCATGGATGGCACACTTGGCAGGGAGAGTGGTGCAAATACTCCTGGATTACGTGAGTCAAGCGCACATTTGCTCTAAACTGCAACGCATAATGGAAAGACAAGAGGAATGGCCTGACATCTGTGACATCCTCAGGAATCCTCGCTCTCTGAAACACCAGGCCAGACTGGTTATAAGAAGACATATGACACTGAAAAGACTGAATGACCCGGAGTTCATGAGCACTGTTCCTTTCCCCCCTGCATTGAAGAATTTCCTGCTCTACAAGGAATATGATGTTTATGGTCGAATGGGTGAATACTAG
A_15_P107601_atf3_20	CACGTCCTCCAGCCATAAAAAGGGGTGATGCAACGAGCCGGCGACAACTGTAACTTTAGCTGCTGAGCGCGAGAACAGTCCGGCATCAGGAGAGCATCACAAACACACGCGCCTACATTTATTTACACACAACCAGATTTCGGCATGATGCTTCAGCACCCTGGTTTGGGTCCGTCAGAGATCAGTGCGTCAGCTTTGGTTCCCTGTCTCTCTCCGCCCGGTTCCCTCACGCTGGACGACTTCACAAACTTCACTCCATTAGTGAAAGAGGAGCTGCGCTACGCCATCCAGAACAAACGCATGTCCAACGGCATGAGCACCCTGACCACTGACAGAGCCTGCATGAACACTGAGAGACCCACCGAACTACCTGGGATGAAGCGAGAGGCTGTCCCAGAGGAGAACGACCGAAGGAAAAGAAGAAGGGAAAGAAACAAAATTGCAGCAGCAAAATGTCGGAACAAGAAAAAGGAGAAAACCGATAATTTACAAAAGGAGTCTGAGAAGCTTGAGTCCATCAATGCAGAGCTGAAAGCTCAGATCGAGGAGCTGAAGAACCAAAAGCAGCAGCTTGTTTACATGCTCAACCTGCACAGGCCCACCTGCATCGTCCGCGCTCAGAACGGCCAGACCCCCGAAGACGAGAAGAAGCTTTTCATCCAACAAATCAAAGAATCCACACTCCAGGGGCTGGGTTTTGCCACCAATGGACCAACACACACCGCCATACCAACCAGCTGTGGGCATCTGTGAATCACAAACTCTCCAAGCAAACAAGCTAACGGCTCGCCAAGGAACACTGGAAGGTTTGCCCAAGTAAAAAAAAAAAAGGACTAAACACGGGTGCCTGCCATGCTGCCAATCAAGGTCGGTCTGATGTACACTGAAAGAGACTAAAAGCACTAAAAGTGTTGAAGGACATTCAATGCGTTTTCACTTAGTTATTTAAATGTGTTCGTCATTGTACTGTTTAACATGATATGCTTGTTTTTCGTATGCACCACCAAAGCTTGATGTCATGTTGCTGCTGCTAGAACAGCATGATTTCATTTATTTATCAGCTTGTTTGTTGAATGAAACCCTGGCGGTGTGTGTTTGATGGCAAGTGCTGTTCTAGTGAGGGGAATATATGTGTGTTTTTGTTTTTGATTTCTTGGCAAGATATACAGGGTGATGAATGAAGTTCAGTTACATATTTATCTATGGCCTTTACCTTGTTAAAGGGATATTTCAGCTCAAAATGAACATTTTCTTACTTGTTGCTTCTGTTGAACACAAAAGAAGATATTTTGAAGAATGTATATGGCCATTTTTCCTATTAGTTCAATGGCTACTGAATTCCAACTGTCTTCAAAATGCCTTCTTAGGAGTTCAACAGAAAAAAAAAAAACTGCTGATCAATCTGAGGGTGAGTAAATGTACATTGTTGGGTGAACTATCCCTTTATAGTTATTATGTGTTCACATAACATGCCACAAGAAGTATTTCAAGCTGCTACTAATCTCTCAGGACTCGGTCTATATATTATACAGGAAACAAAAACTGAATAAACAGATAAAATTACAGGGAAGTGGACGTGGAGATGACAAGGTGTCCTGCACGGTACTTACAAGGAAGTTCTTCGCCACTGCTACCACCTCAATGTTGTTACGATGCTGTGAGCAGGAAGGTCTGAATTTGTCAGTCCACTGTGAACACAAACACACACACACACACTCAAAAAAAGTGTTTTTTGTTTATTTCTGATGTCACATTTTTCATGTATTGTAGTTGTGTTGTTATTGTGTAGATGCTATACTCTCAGCTAACAAGTTTATGTTAAAGCTGTGCACAAACACTCGTCGAATCACATTAATTGAATGTTCAATTTAATATGTGCTCAAATTCTTATATGCGAAAAATCTTTTCTTAAAGATTACTACCTGATGCTTGTTTCAGAATTAACGTTCTTATATGGTTTGCACTTTGAACATTCCATTAATGTTTTCTTTAACGTTTGACTAACTTCTTTAAGAAAATAGAGAACCTGAAAAACATTCTTAGGACATATTTTGTTAGCTGGGATTATTCTATAGAGAGAGAGAAACAAAAAACTTGAAGTAAAGCTCTTATTATTTGTCTGGCTTTGTTCCTAGATCATGTGTCAAGCACTTTTAGTGTCACACCACGTTGTTAGTGAAGAAACACACACCACAAGACATCTGATCAGCCCTGTGACTGCATTGCCTAATATTACAGAAAGGTGTACAGAAAGGGAAAATCAATCACTCCATTTCTACTAAACTAAGGAAAACACCAAATCTTCTCATAATATTTTCCCTTATGTTTTTGGGTATGGTCTCTGTTTATGTTCTGTCATGTACTGAAATTTTAAGTGACGCAGGCGTCATCTAGTTTGTTTGTTTCCCTTCTTTTTTGTTTGTATTTGTGCAAAACAGGTATGCCACTTAATGTGGTACTACTGACATTAAATGTATAGTTAAAAACAAAGCTATGCTTCCAATTTGTGGTTAAACCAGATTTCACCCATCATGTCAATGCTGTTGATGTCAATAAGTGCAATTGCTTCCAAAAGTCATGATTGAGAAGATGATAGCCTGTCAAATTCAATTAACTATTTATACGAAATATGTATGGCTTCATTTTGACTGTCTGTTGTTTGTTTTTGATACTTTATTAATAAAAAAGCTATACCACTTGA
A_15_P142451_bco2b_15	TTAAAACAAAATACAATTTAAAAACTAAACAACTGATTGAAGTTAATCAAATTTCCCCAACAGAAACATTTTTTGAGCCATTATTTTTTTTGTCCTTCTACAGTTATGCTTCTAAAGAGGATAGTTACATAATTTGCTGCAGACTTGGGAATTTCCAAGACCCATCAAATTGATTTCACAGGATGTTCCTAAAATTAAATTTGCTAATAAAAAAAATCACGCCACAAATCTGTGTAGCTCTGTAATAATTACATCTTATTATACTAAGTACTTGTATAGTGACCGAGAGTTCGACTGATGTATCTATTTATAAATGTGTTATTCTTAGCACTCAAAACAAATTATTATTAGTTTTTTCAGTTGGTGTAACTAACTGTATCCCTGGGCTGAATCTAAACATTGCTACTAAAGTATCTGTAATTAATCCAGAACACTTCTTCAATTGATGGGGTCTGTGATCTGACATTGCGTAAGCAGCATGTGACCCTAAAAAAACTCTTTATAAGATAGTCCAGGCAGCAGAAGGAAACAAGAGAGTCTCCAAATTAAGTTTTTTCAGCTCAGCGAGCCACCACAAGCAGAACAGCATGTCTTCTATGAACCGCCTGAACAGCAGCAAATCTGGTAGGTTAAGACACCATTCTAACTGTAGATCCACAAAACTTCCAATCTGAAACTCTTCTTTTGCTCCACAGGCTGGAAGAAAACCAGGCCTAAGAATAAGGATCAATACTTTACAGATGTTCACGGTCTGCCAAGCATTGAGAAGCTGATATGTTCTGCAGACGAAACCCCAGAGCCCATTACGACCACTATTACAGGTAACGTCCCTAGCTGGATCAAGGGCAATTTCCTCAGGAACGGACCTGGGAAGTTTGAGATCGGAAGAAGCAGTTTCAACCACTGGTTTGATGGCATGGCGCTTTTGCACCAGTTCCACATTGAGGATGGAAAAGTGACCTACATGAGCCGATTCCTCAACAGCGATAGCTATAAGGAAAACCTAGAGCATAACCGCATAATAGTGTCTGAATTTGGCACAGTGGCAATGCCAGATCCGTGCAAGAACTTCTTCCAGCGCTTCCTCTCACGCTTTGAGCTGCCAAAACTAAGTGACAATGCAAATGTGAGCTTTGTTCAGTATAAAGGAGACTACTATGTCAGCACAGAGACCAACTTCATGCACAAAATAGATCCAGAAACACTTGAAACAAAGGAAAAGGTGGACTGGAGTAAATTTATTGCGGTTAATGGGGCTACAGCTCACCCTCATGTGGATTCTGATGGAACGACATACAACATGGGCAACTCTTACACTGTTAAAGGTGCTTTTTACAACATAATAATGGTGCCCCCAAACAAGGAAAACCCAAATGATACATTGGAAGGAGCGTCAGTTGTGTGTTCAATCCCATCAGAGGACAAGTCCAAACCGTCCTACTATCACAGCTTTGCCATGTCAGAGAACTATGTGGTATTCATCGAGCAGCCAATCAAAATGGACCTTCTGAAGATTGTGACAGGGAAATTGCGTGGAAAAGGAATTAATGAAGGTGTTTACTGGGACCCCAAACGAAACACAGTTTTCCATGTGATCAATAAGCGCACAGGAAAGCTGAGCCTTGTCAAATATTACACAAAGCCACTGTCAACCTTCCACCAGATAAACTGCTATGAAGACAATGGTTTCTTGATTATGGACATGTGCAGTTCTGATGATGGCCAAGCAATAAACAACTATGTAATTCAGAATCTTAAAAAGTCTGGGAGTGCTTTAGATGAGGTATATAACACATTGTGCAGAGTGTTTCCTCGCCGTTTTGTCCTGCCATTAAACGTGGACAGTGACACACCCCATGGGGAAAATCTCATCACATGCTTCAACAGCACTGCAACAGCAATCAAGACAGACAATAACAAGGTGTTTTGCACATATGAAGATCTCCATGGTGAGGATCTCCATGAATACGGTGGACTGGAATTTCCACATATCAACTATTCAATGTGCAATTCACACCCCTACCGTTACTTCTACGGATGTGGCTTCAGACACCTGGTTGGAGACTCTCTCATTAAAATGGACCTTCAAGGCAAACAAATAAAGGTGTGGAAGCATGCAGGCATGTTTCCTTCAGAACCGGTCTTTGTATCTTCACCGGGTGCTGTAGAAGAGGATGATGGAGTCATTCTGTCTGTGGTCATCACCCCTAATCAGGACAAGAGCACCTTCCTTCTAGTGCTGGATGCGAAGACATTTGAAGAATTGGGCCGCGCTGAAGTACCAAAAAACATTCCTTATGGATTCCACGGGACCTTCCAATCATAGACACTGAGAGAAACTTTTAAAGAACAGATGTTTTAATATAACCTGCTCTTACTTATTCTTTTCTCTCTTTAATTTGTATTATATTATTTGTCAGTCACTTGAAATGAAAGAATGAAATACCTGTAGATACATGCAGTTGTTTAATAAGTCACTACAGATTGTGAATGTCAACACAACACTTTATTTCAATATAATTCCTAAATATTTTTTCTAATTTTATAAAGTATTAACTTGTGAAGTATAATATGCACATGTATAATCAATGTCTTAACAATGTCTGATGGATTGATGTGTGTAAAGTGTACATTACATAAATAACAAAACACCA
A_15_P164216_bik_4	CGCAGATTAAAGGACGCTGCTGGCGGCGTCCGTTTTAATCTACAAACAAGGACACAATGGTGGAAGAAACTAGACAGCAGAAAAACGCCACAACCCTGCAGGCTGGACCTGCTGAGGTTGACCACAGTAATCTCTATGCATTCAATATGAGAGTCACCCAGACTATCGGACGACAGCTGGCTCAAATAGGGGACGAAATGGACAATAAATGGCGCCAAGAACCGCCTGTCCCATGGCAGAACCTGAATTTCGGGATTTATCCTTATGTCCTAAGTAGGAGAGTGTTCTCTGGAAGAATCCTCGCTAATCTTTGGGGGTCTAAGATTATGCCGATATTCAGGACGTCCTGGTTGCTTCCACAGCTTCAAAATGGCTGTCAGGAGGCTAGAAAGTGGGCAGCTTGGGTGTCCAACTTGCATGTTTCTGACTGGTCTCGCAGCACTACATACACCCTGGCATCTGCTTTACTACTGGTCACTGTGTCTATCTTCCTTGTAAACTGGAATGAGTATGAAGGCTGAATGTGACAGAGGGGTCAAGAGCTGGTCTTTGGCTCAAATTTAACCAATCCTGTTTTATTTTAATTTTTGTTTTGTTTTTTAAAGAAATCGCTTATTTTGCATTCTCTTTTATAACTATGAAGTAAATTTTTGCAAGAAGTTTAAGACTGTTCTCTTTGTTTGTTTATTTGTTGGGTCTATTTCTGGAAAATTGGGCCAATGAATTATTACCTCTTCCTATAAAAGTTCTACTAAAGGAAGCTGGACTTTCCAAAACACCAAATGCAATAAAAAATGTTTAAAAAAACAAA
A_15_P177366_bmpr2a_6	AATCTGAAGAAGACGAGGCGTTTCCAGTCGCTGTCTGGTCTGCTGTGCCTTCCTGACCGTCTCACGTCGCCCTTCTCCATGATCGGAATACGAAAGGAAAACCGCTAAACGAACAATTTCCCAGCTCGGTGGATCATGGAAACGGAGAAAAACCCTGAAACGAAGATCAAAAGATAACGTAAGGCGAGGAATATGACGACAAATGGACATATTTTTAACAGTCGGCGATCTCGAAGCGGATGTTTCCCTCTTCAGAAACTGTGTGTTACCATCCAGGAGGCTCGCGGAGTCGGGATGTCCCATATAACTGCGCTAAACTCCGATTAGGCAAATGTATGGGACTCGTGCTCTGGAACAAAGGGGAAAACAAAGTTTGACGTGATTTGTTAATTAGCTTCGTTACTACAGACACAGACTGCCAGTAGTCAGATTTCACACTCATCAGCTTACATTTTATGGGGGAAAAAACTAAACAAAACAATGAAGCTTACCGCAAGAAGATAGTTTTCATACTATTTTATAGCCATTCTGAAAGGATGAACATCAGCTTTTGAAAAATATATATGATGCTGGAGTCTCCAAAGCACACATCTTCTTGCCTGGTTGGACTCTGAAACCTGGACAGCTGTATAATTAATTGAGGATAAAGCCGAATATACTGTATTTGAAGAAAAAGGAGAGAAAAAACATGGCAGTTGAAGGCCGAATAACAATTCTTGACGTTGGACTGATTGCCATGGTGGTTCTTCTGGGTCCTGTGGCTGCTGCACAGAGTGAGCAGAGGGAGTGTGCGTACGCAGAGCAGCCACAGGGTCTGGCCGAGCGGATTGGTGGGCGTGGGGAAGGACTTGTCTTTCATGAGAACTCTACCATTCGCTGTTATCAAGGACACCGCTGCTTTGGACTCTGGGGCAAAAAAAATAATGGAGTAGTACTAGTGAAGCAAGGTTGCTGGACGAATGTTGGTGACCACCAGGAGTGCTATGACCGCTGTGTGGTGACCAACCCACCGTCAGTGGCTCAGAATGGGACATACCGATTCTGCTGCTGCAATAAAGACATGTGCAACCTGAACTTCACAGAGGACTTTCCACCTCCTTCCCCGACCACTGCACAGCCCCTTCAATCGCGCCGACTGCACAGAGAGGAAGTCATAGTTGTTGCCTTAGCAACTGTGTCCATGGTTGCTGTCCTCGTCATTCTGCTTTTTTTTGGGTATCGCATGCTAAGAGGACGTGGTAAACACTCACTGCATACTTTAAATATACTGGAGACGGCACTTTCTCCTCCTTCTTTGGATCTGGACAACCTCACACTGCAGGAGCTGATTGGCCGGGGCCGGTACGGTACAGTGTATCGTGCTTCGCTGGATGACCGATCTGTAGCAGTGAAAGTTTTCATTTCTGCTAACCGCCAGCAGTTCACTAATGAGCGTATGATTTATCGCCTCCTCCTGGATCACGAGAACATAGCGCGCTTCCTAGAGAGCGAGGAGCGCGTCGGCACAGAAGGTCGGACAGAGTTTCTCCTTCTGCTGGAGTTTTATCCTCATGGCTCTCTGTGCACGTATCTGAGCGGCCGGACTGTGGACTGGTTGAGCTGCTGCCGTTTGGCTCTGTCTGTGACCAGAGGGTTGGCGTACCTACATACAGAGATACAGCGAGGGGATGTGTATAAACCGGCTGTCTCCCACCGGGATCTGAACAGCAGGAATGTGCTGGTTAAGACGGACGGCTCGTGTGTGATCAGTGACTTTGGACTGTCCATGATTCTGACAGGAAAGAGGCCGCCTGGTCATGGAGAAGAGGACAACAGTGCCATCAGTGAGGTAGGTACAGTGCGGTACATGGCTCCAGAAGTGCTGGAAGGGGCTGTGAATCTGAGGGATTGTGAGTCTGCGCTGAAACAAGTGGATGTTTATGCACTGGGTCTGGTTTACTGGGAGACCTTCATGCGCTGTGCAGATCTTTTCCCAGGTGAAACAGTGCCAGCTTTTCAGTTGGCATTCCAGGCAGAGGTGGGCAATCATCCTACCATAGAGGACATGCAGGCGCTTGTGTCCAGAGAAAAAGAAAGACCCAAATTCCCAGAAGCCTGGAAAGAGAATAGCCTGACGGTGCATTCTCTGAAAGAGACGATGGAAGACTGCTGGGATCAGGACGCAGAAGCCCGACTGACAGCTCAGTGTGCGGAGGAGCGACTCGCCGAACTGCTCCTCATCTGGGACAGAGAAAAATCAGCCAGTCCTGCTCTTAACCACAGCACTGCACTGCAGACACCTAAAGTAGGTTCTGTCCTTGAACACTCATCCACAAACACTGAAGACCATGAAGGTGCTGATAAACCACTCCACAATGACACCTCAGTGGAGCAAACCTCAGCAGGAGGAACTAATCCCGCAGAGAAGAAAAAGAACTGCATCAACTATGAGTGGCAGCAGGCCCAATCACGACAGTCTGGCACAGAAAGCTCCTCCGCTACTCCTGTCTCAGAGTCCTGCAATGCCACGCATCCTCCACCAGTGGCCACCAATCTCTGTGCTCAGCTGACACGAGAAGACCTGGAGATACCAAAACTCGACCCGAGCGAAGTCCAGAGGAACATGAGAGAGAGCTCGGACGAGAGCCTTATGGAACATTCACAGAAACAGTTCTGCTCTCCTGAAACGTCAGCCTCCCACGGCCCGTTTTATCCTCTCATGAAGATGGTTTCTGAGGTTTCGGGGTCACAAGGATCCAGTAGGCATGGGGACACCCCTATAACCATCTTACCTAAGCAGCAGAACGTCCCTAAGAGACCCAGTAGCCTCAGTCTCCACGTAAAGCCTGGGAAAACATCCACCTCGACGTCTTCATCGCTGCGGATGAAGTTCGGAAAGCTTGGAAAGTCAAATCTGAAGAAGGTTGAGATGGGTGTGGCTAAAAGCAGTGTGGTGAATGCGACGCATGAAGCCCGGCTGATTACAGTTGCCAACAACGATGCGGCGGCAGCAATGAATAAATATGCAACAGAACCAGCAGCCGAGTCAGCAGGAAGTTCAGCCAACGAGGACTTGACCTTCGGCCTCTTAAACACCAGTCCCGATGAGCAGGAGCCTCTGCTGAGAAGAGAGGCGCATCCTGACAATGCAAACAACAACAACAGCAATAACAACAATGGTGAGGGAGATGGTGATGGAGAGACAGAGGGTGGAGGAGAGGGAGGAGAGAACAATGAGAGTGTCGGTCCGACAGGGGATGCTTCGTCGTCTTCTACGGTGGAGCCGGTTGTGCTGCCTGGCCCGTGTTCTGCTTCAACCGCCATTCCTCCACAGGCCCAAAGCCAGACACAGACACACGGAGAGGCTCTGCTCAGACAGAACCGAGTGCGCAGACCAGAGAGACCCAACTCTCTGGATCTGTCCATCACAACACTGCCATTACTAGGAGGCAGGTCTGTCGGCGATGGGACAGAGGGGTCAGGGGATAAAATCAAGAAGCGGGTAAAGACGCCTTACGCACTTAAGAAGTGGCGTCCTGCCAGCTGGGTTATCACCACTGACACACTGGATGCCGAAGTCAACAACAACAGTCGTCACGGAGGAGGCCTCGGGCAGAATCAGAATCAGGCTGGGACCAGCAGACCTAAATCAGCTTCGGCTGTCTATCTAGGCAGTCGAGGAGGATCTCGCTTCTCAGATCCTAATGACTGTGACTTTTGAACTTAAAAAACAGGGTAAATCCTTGTTAACTCTGTAAAAAGGTCTGGAGACATTAGTGGATTGAACCATATACATGTCTTAAACTCAACCCCAATCATAAGCACAGTAAGACAATTATTGACTTTATATTGTAAAGAGCTATGCAGCCATCTTCTTGTTCGTTTTTGTGTTAATCAAGCCACTTTTTGTTGCACTTTTTTTGCTAGAAGTTCTCAATCAAATCATTTTGACCATTCAAAATGGTCATTTATTCTTTTTTAAACCAACGTCACATTCCCCAGGTCATGGAAAATATCCTGAAAATATCAGGGAATTTTAAAAGTCTAATTATTGAAACATAACAAAACTATAACCTTATAGTGATGTAGGGAAGTTTCCAACCTATTGTGGATACGTACCCTTGTCTACATTTCTGGAGAGCGCAAAATACTTCCCAGGAGGTACGTTTTTTGCAGTTTTTGTTTTCGCGAATCTACTAGAGGCCGCTGTGTACGCCTTTTCAGGTCTCAGATTTATTTAGCAACTGCCATTCGTGCCTGCCCTTCTTTCGTAAATCCACCAGACGCCGCTGTCGACTGACTGACTTGACCGACCAATCCCCCCACCCTCCTCCTTCCCTAAACCCAACCGATTGTGTTTACAAAGCACCGATTAGCCAGCACACTATCATCCCTATGCCCAACAGACAACGTTTTCAAAAGCAATCCAGAAAAA
A_15_P253216_BX470211.1_7	ATTTTCCAGACGCCATTTTCCATCTGAGGTTTAGAACAGCAACTGCAAACTAGCGAGGGAATCCCCAGAGCAGTCTAACCTTAGCCTACTCTGCCCGGATGCTAACGGCAACACAGGACGGTTTCCATACGCTCTGGAGAGTTTCTAAAACATAACTGCCACAGTTCTCTATACAATAACACAAGACCCTGTGACGGTGGCTGATTAGAGACGGATGGTGTATTTCCAGAGTTGGTGAAATGACCAAGCACACCTTCTTGATCATATGTGGTGATAATTATGAAGATTATATTTGGACCTGAAACATCTGCTAGACTCCAGTAAAGGTGGCCTCAATACTGGACCTGAAAGGGCCTAACAAGTTGAATCTGCTGGGAGAGTCAAGTTGTGGATCATCATGAAGATTTTCAAAAGTCATGCTGGAGTCTTGAAGAGTTCTTAGATGAGCATCACCCTATATCCGTGCATCAGGAACCACCAGACGAGCGATCAGCAGCCACTACATCGTCATGGATAAAAAGGTCATCCTGTGGCTGGGAAGCACTTCATTCACAGGACATGCTTGATGAAATTTCATAGCTCCAGTTTGTTTTTACACAAGTTTACAGCATTTATACCTTCATTTAAACTGCTCTGTTTAATATGGAGGACCAAGGAAACACCAGAAGTGAAAGATTTGCAAGCCAAGTTGTTTAAAATGTAATTTCAGAAGAAAGCTATGAGTTCAGAAGTAAACTATGAGTGACGATATATTGAACTTTCAAATTGCTCTGATGAAACATCAACTTTGGACCAA
A_15_P199371_BX548047.3_2	CGGTTAGTTTCAGTTACTTTCTCAAACGCGGAAGAAGAAACTCTTCGGTTCAGGTAAAAGTAAAAGAGCTTTTATGTCTGATAGACAAGTTTTTAATCTGTTTTCTAGCTGTCTAACTCTCTCTCTCTATCTTTCAAAGTGTCTATCTTAGGTGTCACAGGAACAATTGTATTTAGCGAGTTTTAAAACACATAGCATCGTTGTTCATTTTCTTTCAAACACAAATAGTCGTGTTTATCTCTCGGTGTCTAAAATAAAATGGCAGAAGCTAATGTTTTTTGGGCTAAGAATCAGTTCAGCTGTTCAGTGTGTCTGGGTCTCCTGAAGGAGCCAGTGACCATCCCCTGCGGACACAGTTACTGTATGAACTGCATTACTGACTGCTGGAATCAAGATGAGCAGAGGAGAGTTTACAGCTGCCCTCAGTGCAGACAGACCTTCACTCCAAGACCTGCTTTAAACAAGAACGTGGTGTTTGCTGAAATTGTGGAGAAACTGAAGATGACAAGAGTCCAAAACGTTGATCCTGCTCCAAGTTATGCTGGACCTGGAGATGTGGAGTGTGATGTTTGTACTGGGATGAAGTACAAAGCTGTTAAGTCCTGTCTGATGTGTCTGAACTCTTATTGTCAAACTCACCTTGAACAACATAACGGTTTCTTTAAAGATAAGAGACATCATTTAATCAATGCCACTGGACGACTGAGAGAGATGACCTGCCCTAAACATGACCGATTGCTGGAGGTTTACTGTCGGACTGACCAGAAGTGCATTTGTTTATTGTGTACGATGGATGAACACAAAAATCATGACACTGTTTCAGCTGAAGCAGAGAGAGCTGAGAAACAGAAACCCTTGGGGGGTGTTCAAAGAAAATTTGATCTTAGAATCAAGAGAAAACAGAAGCTGCTATATCAGCTAAAAGAGGCTGTGGAGACTCATAAGAGCTCTGCTCAGAAAGCAGTGGAGGACAGTGAGAGGATCTTCAGTGAACTCATCCAGTCCATTGAGAGAAGACGATCTGAGGTCACACAGATGATCAGAGATCGAGAAAAGACTGAAGTGAGTCGAGCTGAAGGACTCTTGAAGAAACTGGAGGAGGAGATTGAAGATCTGAAGAGGAGAAACACTGAGCTGGAGCAGCTTTCACACACTGATGATCACATACATTTCCTACAGAGTATCCCGGTTCTCTCTGTTCCTCCTGCATCCTCAGACATCAGTGTCAGTTCTCTCCACTCATATGATGATGTGGGTAAATCCATCTCAGAGCTAAGAGAGAAACTTGAGGACCTTTGCAAAGAGGACATACAACAAATATTTGGTAAAGTTACATACATGGAAATTGTTGCCTCATCTGGACTCAAAACAAGAGATGAATTCTTGCAATATTCGTGTCATCTCACCCTGGATTTAAACACTGCACATAAATATCTCCGTCTGTCTGAAGGAAACAGAGTGGCTACTTTTATTGGAGCTGACCAGAGTTACCCGGCTCACCCGGACAGATTTCATGACTTTTCCCAGGTGTTGTGCAGAGAGAGTGTGTGTGGACGCTGTTATTGGGAGGTGGAGTGGAGCGGGGAGGCTGGAGTGGGAATATCAGTCTCATATAAGAGCATCAGAAGAAAAGAAGAGACTAATGATTCCGTGTTTGGATACAATGGTCAGTCCTGGAGATTGTCCTGCTCTAACTCCAGCTATAAATTCAGACACAATAGCAATGTTGTTGATCTCCCTGTATCTTCCAAATCCTCTAAAATAGGAGTGTATGTGGATCACAGAGCAGGAATTCTGTCCTTCTTCAGTGTCTCTGACACAATGAGCCTCATCCACAGAGTCCAGACAACATTCACTCAACCGCTCTACCCTGGGTTTGGGATTAATTTTGGATCAACAATAAAACTTCTATTGTTGAAGTCCTTATGAACTATAAGATAATTTATACATCCTCATGAAAAATGCAGATAGGAAATGTGGTAAACAGCTTCCTCTATCTTTCTGGTGATTATCATTTTAATCCACACACACACTATTTTTTCTTTATATTAAATTAGTCTAATATACTCATTAAATATCTCCCATAACACACTGTGCAGGTCTGTGTCCAGGGCACAATACAAGGGAACCCTATTGGATTTCTTTTCCTTTTGTTGTAATTGTAATTAAACACAATCCCGTAGGAGCTACTGATGCGTAGACACAGTTCACACAACCCATACAAGCAATAGAGCTGTTTCTTCTTTAAGAAGAGAAGTGTTGTTTCTCCTTTAAGAGAAGGAGGTTTGGAGTTTTGTGAGTTTTGAAATTGAGTGATACCTGCCTCTGTGCATTTTTGTTAGCACAACATCTATAATCCAGTGAATGTGTAAGAATTAGGTGCGTATAATGTCTTAGCTGTGTATTGAATATAAATGTGATGTCTAAACATTCCAAAATAATACAGAATTATTTTGATTGATTGGGGCAGCACGGGGGCGCAGTGGGTAGCATGATCGCTTCACAGCAAGAAGGTCGTTGGTTCGAGCCTCAGCTGGGTCAGTTGGCATTTCTGTGTGGAGTTTGCATGTTCTCCCTGTGTTGGTGTGGGTTTCCTCGGTTTCCCCCACAAGTCAGAAGACAGATGTGCGCTATAGGTGAATTGGGTAAGCTAAAAAATGATCTGTGAATAAATGTGTATGGATGGATGTTTTTTCAGTGATCAGTTGCAGCTGGAAAAATGGCATCTGCTATGTAAAACATATGCTGGATAAGTTGGTGGATCATTCCGCTGTGGCAACCACAAATTAATAAAAAGACTAAGCCAAAAAGAAAATGAATGAATGATAATTGGGGCATTTAATGCAATATTAAAAAAAGCATGTACAGTAGGCCTACCTACAAAGTATTATTTGTAATTATCATTTATACATATGGTGTGTGAATGTGAGAAGGTGTATGAGGTTTGAGAAAAAAAAAAGGTTTATTATAGGGAAAGATACTCAAAGAGCCTCAACTCTTGATGCGTGGAAAACGGGTGCAGACAAACTGGCAGAAAAACTCAATGGACAATATAAATGAATGTGTAACAACCTGAATCTTTAAATCTCTGATAGTCTGCGTGAATTTCTACTTTATGTAATTTACTACTATATGTATGGATGTATATATGTACATGTATGTGTGTGCACAAATATGGGTAGGTATATATACATGCATGTACAGTTAAACTACTAGGCCCCCCTGTTTATTCCCCCCCCCCCCCCCCCAATTTCTGTATAAAGGAAAGATTTTTTTCAACACATTTCTAAACAACAGTTTTAATAACTCATCTCTAATAACTGATTTATTTTATCTTTGCCATGATGACAGTAAATAATATTTGACTAGATATTTTTCAAGACACTGGTATTAAGCTTAGTGACATTTAAATGCTTAACTAGGTTAACTAGGCAGGTTAGAGTAATTAGGCAAGTTACTGTTTAATAATGGTTTGTTCTGTAGACTATCGAAGAAATAAAGCTTAAAGGGGCTAATCATTTTGTCCTTAAAATGTTTTTTTTAAATTGAAAACTGATTTTATTCTAGTCAAAATAAAACAAATACGACTTTCTCCAGAAGAAAAAATAGTATCAGACATACTGTGAAAAATTGTCCTTGCTCTGTTAAACATAATTTGGGAAATATTTAAAAAAAATAAGAAAAAAAATCAAAGGGTGTCTAATAGTTTTGACTCCAACAGTATGTATATGTGTATTATTTTCTATGGTATTAAATACTAAATA
A_15_P138451_BX936298.1_22	AGGCAAACTTTACTTCACCAAATGGAGCAATGCATCAACACTGACACAGGATGAGTCACTTATGTGGTGTGGCTGAAGACCTATATAAGTGAGTGGTGGTCTTCACCAAGTGCATTTTTTACCAAGATGACTAAAGCGATCAGCCTGCTGCTCTCAGTGACTCTGATAAGCTTGGCACTGACTGGTGCATTCGGAGCTGATATCATCAATGGCAAAAAGGCTAAGAAGAGCTCTTTGCTGTACATGGCATCAGTGCAGATTAACGGAGAACACAAATGTGGAGGATTTCTGATTGATCCAAGTTACGTGCTCACGGCTGCACACTGCAATAAACAAGGCAATATGAGTGTGATCCTGGGAACCCACGACATCAGTCCAAAAGGGACAAATGTGAAACGTTACAGAGTGCAAAATAAGCATATACATCCATCCTACAAATCTGTAAAAACTGGGAAAGACATCATGCTTCTAAAGCTGTCCAAGAAGGTGAAGATAGGCAAAGATGTAAAACTCGTCACAATCCCGAGCAAGGACAAACCACTGAAACCGAAGTCCAAGTGTCTGGTTGCAGGATGGGGGAAAACTGAAAAAGACAACACTGTGAACGATCTTCTGGTGACAGATGTGTTGACTATCAACAAAACCGTCTGCCAATCAGTGTGGAAAAAAATCAATGTTGAACTGCCTGACAATATCCTCTGTGCTGGAGGCTATGAGACCAAAAGTGGCGCTTGCCAGGGTGATTCAGGTGGGCCGCTGGTGTGCAGTGGACAAGCAGTGGGCATCGTCTCTTTCAACATGGGCCGCTGCGACTACCCCAATACTCCAAATATTTACACTCAGATTTCCAAATACACCCAATGGATTAAAAAGGTGATCCGTGGAGGTTCCTGATGCCTGTGTTAACCTCACCTGTATCAAAATAAACTTTTATGGTACCACTTATATGCTACAGATTAAACATTGTAATAAATGTGAGAAAACAACAATAAAAACTCAATGACTTCCTTCTTTTAAA
A_15_P181056_ca4c_21	CATGAAGGCTATTCTCTCACTCTCATCTGTGCTGCTGGCTCTGAAGCTCTGCTCAGGTGAGTGGTGCTACCAGAGCCAGCTATCCTGTAACCACACGTGTGAAGGGCCTTCACAGTGGAAAATAAATTATACAAGTTGTGGAGGTCAGAAGCAATCGCCTATCAACATCATCACAAGCAAAGTGAAGTATGACCCAAAACTGACCAGTTTTATCTTTCATGGTCATGAGGATGCTTTCAACATGAGTGTGGAAAATCATGGACATTCAGCTCACTTCACACTTCCTCCATCAGCACATCTCAGTGGCGGAGGTCTGAAAGGCAAATACAAGGCTGTCCAGTTTCACCTGCACTGGGGAGAAAATGGCAGTCAGGGCTCAGAGCACTCTGTAGATGGGGAGCGTTATCCCATGGAGCTCCATATTGTTTACATTGGAGAAGAGTACATCAACTTGACAAAGGCCCTACAAAACTCTACAGGGGTGGCAGTACTCGCCTTCTTTTTTGAGGTGACTGCACTGCAAAACCAAAAGTTTGAGAGAATCATAGAGGCTTTAAAAAAAGTCAGACATGAAAACACCACCAGTAAAGTTGAAAACTTTAAACTGAGTGACATCATCCCTCAAGTCAATAGCCAAAAGTACTATCGATACTCAGGCTCCTTGACCACACCAAGCTGTGAAGAAGCTGTTTTGTGGACGGTATTCCAACAGACTATAGGCATAAGCAAAATGCAGATGGAATCAATGGATAAGCTGCTGTTATTCGGAACAGACAAACCAATGGCTGGAATATTCCGTCCTGTCCAGAATCTGAATGAACGAGTGGTGTACACATCTGTACCTGCTCACAGTCTGTGTGTGCTGCCCAATCTGCTCACCCTGATCCTCTGCCTCTTTTGTGTTTTGGGACAACACAAGTGTTTTCACTGAATGGCACAGAACACATCTCTTGTTGATCTGTATGGGGATGTTCTGCATTGAACTATTGAATGGAAGTTGCTGGAATGAATCTTTGTCACTGTGCTAAATCTGTGAAACTTGAAAATGGGGGAAATATTTCTTTGTTAGAATTGTTTGGTGTTCACATGTATTAATTGTTTCACTGGTACCTCATTTTATGTCCTCCAATATTCTTATTTTGTTTTGTAGCTTTCTACAGAGCCCTGTAGACCGTATAAATCATATTTAAAATTATATCATTATCATATATATAAGCAATATTATATGAGCAGCACTATGCTATGGCTGTATATCAGCATTATTGGGATACATGCAGTGCCATAGCCAGTATTTATTAATTCAATTTAAAATAATTTAATTTAAATATAAAAGTTTTCAATCAGCATAAAATTATGCTGTAAAACGTAACATTGCAGTCTAATCTATTAGCTCTGGTGCATAGATTAGATGACTGCAACCAAATATTTGCCTTTAGATATTCCCAAAAAATATATACAGTAAAAGTCAGAATTATTAGCCCCCCTTTGAACTTTTTTACTTTTTTAAATATTTCCCAAATGATGTTTAACAGAGCAAGGAAATTTTCGCAGTATGTCTAATAATATTTTTTCTTCTGGAGCAAGTCTTATTTAGTTTTCTTTCGGCTACAATAAAAGCAGTTTTTAATTTTTTAAACACTATTTCAAGGTCAAAATTATAAGCCCCTTTAAGCTATATATATTTTTAATAGTCTACAGAATAAAACATAGTAATACAATAACTTAATAACTTAACGTAGCCTAATTGCCCTAACCTGCAAGTTAAATTAATTAACCTAGTTAAGCCTTTAAATGTCACTTTAGGCTGTATAAAAGTGTCTTGGAAAATAAGTATAATATTATTTACTGTCGTCATGACCAAAATAAAATAAATCGGTGATTAGAAATGAGTTATTAAAACTATTATGTTTAGAAATCTGTTGGAAAAAGTCTTCTCTCCGTTAAACAGAAATTGTGAAAAAAATAAACAAGGGGGCTAATAATTCAAAAGGGCTAATAATTCTGACTTCATTTGTATATATTTCGCAATAGGGTACTCTATGTAAATCTATCAGACTCCTGAATACCCACCAGAAAAGTTCTTTCAGTGGGGAAGGAGAGGCTGAACTGCCACCGATGAGCTGGAAGTATCAACTCCGTAATAATCCGAACACATTTTTGAATGTGCACCATTATAAATTAACTGCATATTTTCAATCTAAACAGCTACGTTCTAGCCTGTAAAAATCTCAAAAATACATTATGTGGTCCAACAGCTGCAGTATTTATCACACTGAGTTTAGTCTTGGTTTGGCACTCGCTGTAGGTGGAGGAACACACACAGGTGAAGAGGCTGGAAGAGTGCTGATACTACTAGAATATATATAGATTAATTATTAGTTAATCAAAAAGTTAATTAATTTGTGGCCACAACACAGATATTTTGTTTGTGTGTCATGTGCAGGGCTCTATAGATTTAAATAAGTTCAGGCTTTTGACTATTTTTTTTTAAATGTTTTTTCTTCTGGTTGTTCATGATTAATGCAGTTAAAGTATTTTAAAATGATTTTTTCTATATTTATGGGAAGGTTTTTCACTGATATGTCACTGTATATGTCATTCAATAATTATGGTTCACCGTGTATGGAACTCTTCAAAATACAAAACAAAAGAGTT
A_15_P188391_CABZ01021530.1_1	AGTGATCCTCCATCATGGTGAAAGGCACACTGAATGAACTCTCTCAGCTCAAACAGTCAGGCTTCGGTCAGCCGGAGCCCAGACACGGCCTCAATCTGCTCTACTGGTTTGCTCGTGAATATGTAGACATAGGTTACGGGGAAATCATCCCCAAGTCCTCCTATCCCGAGAATGGAGACTTTGGCTTCCACAAGTTTAATAACAGAATTGAAGATGAAGATCACATCGTGCCCATTCAAAATCTCCCATACTATGAAGTGGGAAACCTGAATTACCGAAATGCAGACGAGCTCCCAGATTATGTGAGGGGAAAATACAGCCGAAATACACCTGACAGTAACAAGGACCGCATTATTGTGCGTCAGGACGGCAATGGTAAACTGAGCAGGGTTTATGTGACTGAACACAGCGACGCCAAACTTTTTGACAGCAGCAAAACCTACCGTGTGAGTCAAGGCCTCCTGCAGATCATCAACAACAGGAGCAGAGAGGACTTTCTCTCTGAGGTCTCCAACGCTCGTCCTCCTCCGCCAACAGAAAGCTGGCAGTGTATCATTCTTTAAACAATCAACCGCAGTTATTCATTCATCTGATTATTAATATTGATTTTATCACAGGTTTAATATCTAATAATCTGTATTATGCTAAGGATGTTAATGAATGCTTGATTCTGATTGGCTGGTGAACATTCGAAGATATAAGCAAAGACTATAGAATACA
A_15_P253216_CABZ01044764.1_11	AGCCACAGTTCTCTATACAATAACACAAGACCCTGTGACGGTGGCTGATTAGAGACGGATGGTGTATTTCCAGAGTTGGTGAAATGACCAAGCACACCTTCTTGGTCATATGTGGTGATAATAATGAAGATTATATTTGGACCTGAAACATCTGCTAGACTCCAGGATAGCTGGGAGAGTCAAGTTGTGGATCATCATGAAGATTTTCAAAAGTCATGCTGGAGTCTTGAAGAGTTCTTAGATGAGCATCACCCTATATCCGTGCACCAGGAACCACCAGACGAGCGATCAGCAGCTACTACATTGTCATGGATAAAAAGGTCATCCTGTGGCTGGGAAGCACTTCATTCACAGGACATGCTTGATGAGATTTCCTAGCTCCAGTTTGTTTTCACACAAGTTTACAGCATTTATACCTTCATTTAAACTGCTGTGTTTGATATGGAGGACCAAGGAAACACCAGGGGCCTCATGTACGAAGACTTGCGTGGAAATCTTACTAAAACATTGCGTACGCACGAAGCTGTAAATGTGCTGACGATATATTGAACTTTCAAATTGCTCTGATGAAACATCAAGTTTGGACCAAAGGACTAAAACAGCCTTTTTGAGCACTGGTCATACATATTTTGTTAATACTGTTGATACTAATAAAACATTTAAAGCATATTTGACATTGTTGCATTTTAAAAACTGAATGAATTGTTGAAGTGGTGAATGTTTTCAAATAAAATGTTTTTTCTTTTGTAA
A_15_P222601_CABZ01056516.1_3	CTGGTTATGTATGTATGTGCTATTCACCTCAGGGTTAAATGAGGCTAAATAAAAGTTATTACAGCATGTTGTCTTATTCACTTCATTCTCCTTTTGACAGAAAGAATGGAGCGTATGAACATCTCTCTCGTTTTGCTCCTCGTCTTCTGCTCATCGAGTGCTGGGAAAACCTTCTGGACTTATCTAGGAACACGCTGTGTTGAAGACTGCAAGGTCTACTGGGGCGAGTACAAGTGCAAGACTATTGATAAAGATGGACAGTCCCAGCTAATGTACTGTTCACCTAAAGAAAACACGGACTATTGGGGCAGGCAGTGCGAAGGGTGCGAGAAGCATGGATATGACTACTATTGGTGCAATGTTGGTTTATTTCAGTGGGGATATTGTGGATTGGTAAGTATTGACAACAAACATCAGGGGTCTCAAACAGGCGCCCTCTGTTCCAGTGAGTGTAGACAAAGTAGTAAAGGCTACTATTATTGTGTGGTCGAAGATGAGTTGGAATTCTGTTCACCTAATGAAAACACAGATTACAAGAACAGACAGTGTAAAGAAGACAGCCCATGTGGAAAGCACAATAATGACTACAAGTGGTGTGCAGTGGAGGGTGGCTGGGGTTACTGTGGGCTCACGGAGCCAAAGATGTTCCACCACCGGACTCATAAAAATGATGTTTGCATTAACGAATGTCGGTATTCTAAGAAGAACAATTATTACTGGTGCGACACTGTCAATAGCTGGGAATTCTGCTCTCCAGAGGTGGGTGTAACTGTTAGAGGCATACCCTGTCACGCAGATCACCCCTGTGGCTTACATGGCAAAAGTTACCACTGGTGCTGGAACTCAGAGAACAAACGTGATTACTGTGGGTTCATTGAACCTGCAGAGTGCTCCTACGTCACTGATACACATCTCAGCAGCAGAACCCCTGAAAACAACCTCAAGGACATTGTGACATGCAAAACGTCAAAGAGGGTGACAACCACTATTTCTGCTGAGCCAGCTTCTAGGGACATTGCTGATGGACGTCGGTTTAGACAAGAGGTGGAATCCTTAATCAATCAATGGCACAATGGGTATCTGGTGGATGAGGCCCGGTCTAATCTGATACACTCTCCCATTGTTCGTATTGATTTAAAGAGTCCCGTAAACCTCAACAATCGACGATACTACAACCTACAGGTCCTGCTGAATACGTCACGGAAGGCTTACGCAGGCACCATCATTTCCCAGGTCCTTGTGCCTCGGGGAGCCCCAGCCCGTTACATTCGCAAAGCCTTTCTGGAGAGCCTCAAGTTGCGAGCTCGGGTTCATATTGATGTTTACAAAAATCAGGTTTAGATCCATGAGGTTGACCTTCAGCTTTAATGTTCTCTGCTGATGGAATGCCTAACTGTTCTTAAGTAATGTAAAAGTATGTTTTAGGCATACTTGATGTGTTAACAGCAATGTACTAATAGTATACTTGAAAGTGTTGAGACTAAATTGGCTCATTTTTAGTAATAAAAGAATGTTTTCAGTGTACTATAAGTGTAACAGT
A_15_P155651_CABZ01069287.1_14	TAGCCCAGTATTTACAAACATCCTTTTCTCCTGTGTTTGTAGGTCTGCCATCTCTCAGCGGTTCGGGAACCGTGACAGTGCTTGTCGGTGATGTGAATGATAATATCCCATCATTCAGCTCGATGTCTTTCCACACCACCATTCCTGAAGATGCACCGACTGGCACAGACGTCTTGTTGCTCAACAGCTCCGATTCAGACGTGGGACTCAATGGAGTGATCAGCTACAGTCTGAGTGGTGGAGATGGTCAGTTCTCCATTAACCCGTCCACAGGACTGATCATTACAAGCTCCTTGTTGGATCGAGAGACACGAGCGAGTTACCAGCTGCTGGTAGTGGCATCAGACGGAGGGCAGCCCACGCCACTATCCAGCTCTGCTACAGTGTCCGTGGTGGTGGCAGATATCAACGATAACCCTCCGCGGTTTCACCATCATCCATACGTCACACACATACCTGCCTCTACTTCCACAGGCTCACTCGTCTTTGCGGTCACGGTAACAGATGAAGATTCTGGATCAAATTCCCAACTTCACTATTCCCTCACCGGACGCAATTCAGAAAAGTTCAAGATAGACCCAATCAGAGGTGCCATCACTGCCAGTGAAAAACTCACAGGGAGTTCAGAGGTCACTTTCACGGTCCATGTAAAAGATGGAGGGACCAATCCTAAAACAGACAGCACAACGGTTACAGTTCGCTTCGTTACTGGAGGAGACTTCCCACATATTAAACTCAAGGACAAAGCCTTCACCTTCCCAGAAAACCAACCCACAAACACCATTGTGACTAAGGTGACTGGGTCCTCACCTAGGGCAGGTCCTTTGTCGTATTACATAGCAAGTGGAAACCTGGACAATGCCTTCCACATAGATCAACTTTCAGGGGAGCTGTCTATCAGAAAACCTCTGGACTATGAGAATATTGAGAAGTACGTTTTGTGGATTGAGGCTCGAGATCAAGGATTCCCTCCTTATTCCGCATATGAAAAAGTAGAGATCGCAGTGTTGGATGTTAACGATAACCACCCTGTTTTTGAGCAAGAGCCATTCCATGCTGAGATTTTAGAAAATCTCTCACCTCAACGTGTGCTTGTAGTCTCCGCTTTAGACCAGGATAGCGGACCAAATGGGCAGCTGGAATATGCCATAATTGATGGAAACAAAGAAAACAGTTTTAACATCAACCGGGCAACTGGGGAAATCCGCACAACACGACCACTGGATCGAGAAAAGGTTGCTCAGTATTCCTTGAGAGTGAAGGCAACAGATAGAGGCATGCCTCCGAAAAGTACAGCAGTCAAAGTCTTAATCAGTGTGTTGGATGTTAATGATAACGCTCCCAGATTCTCAAAAATCTTCAGCGCCACTGTACCTGAAAACGCACCAGTGGGATTCACTGTCACCCGAGTGACCACCACGGATGAGGATGCAGGTGCTAATGCTATAAGCCGATACTCCATCACTGACGCAAGTCTTCCCTTCATCATCCACCCCAGCACAGGAGACATCACGATCAGTAGACCTCTGAACAGAGAAGACACAGACCACTACATTGCCAAAGTCTCAGCACACGATTCAGGGTGGACTGTTAGCACAGATGTCACGATATTTGTAACAGATATTAACGATAACGCCCCAAGATTTAGCAAGCCATCATATTATTTAGACTACCCTGAGCTAACTGAGATTGGCTCCATTGTGACACAAGTCTCCGCAACAGATCCTGACGAGGGATTCAATGGGAAAATATTTTACTTTATCAGATCTCAAACGGAGTACTTCCGAATCAACTCCAGTTCTGGTGAGATCTTCATTAAACAGCAGCTGAGGTATCAAAACTCTAGTGGCCACAACAACATCAATGTAAACCGGCATAGTTTCATTGTCACTGCTTCAGACCGAGGCATCAAGCCGCTCATGAGCGAAACCACAGTTATGATCAACGTAGTTGATAGCAATGATAACCCACCCACATTCGAATCTCCTTCATACTTCACTCCTGTTACTAAAAGTGTGAAGGTCGGTACCAGACTTCTCAAAGTAACAGCCTACGATAAGAAGGACTTTGGGCTCAACTCTGAAATAGAGTATGCGATATCTGGAGGTAACAGTTCCAACAAGTTCCGCTTGGATAAACAAACTGGATCAGTTACAGTAGCCTCCTCCCTCGCTGCAGACACAAATAAAGTTTACCTGCTTGAAATAACGGCGAGTGACAAAGGGAACCCTCCTCTCTCTGATAGGACAACAGTGAAAATAGCTGTGACAGAAGAGAACCATCATACTCCTGAGTTTTCACAGAACCAAGTAACCGTCACGGTGTCTGAAGCTCTGACTGTCGGCACAGCAATCCGTACACTTTCAGCTCGAGATAAAGACAAGGACAAACAAATGAATGGCCTTATCACGTACAACATCTCATCAGGTAATGACGATGGCTTGTTTTCAGTTCACAGTCAAACTGGTGTTTTATCCCTAGCAAAGACACTGGATTACGAAACAAAACAGAAGCATGAACTCAGAGTGTCTGCAACAGACGGAGGGTGGATCGCCAAGACAAGCTATGTCACAGTTAACATCCAGGTCACTGATGTAAATGATAACCCCCCTGTGTTTGACCCAGTTGAATACTTCCCAGTCGTTCAGGAGAATGTCCCCAGTGGCACTACTGTGGTTAAAATGAATGCAACTGATAAAGACTCGGGTTCAAACGCCCTGATGGCATACGTGATTCAGTCCTCAGACAGTGACTTGTTCATAATTGACCCCAATACAGGAATCATCACTACACAAGGTTTCCTGGACTATGAAGCTAAACAGGTGTACCACCTGACTGTCAAAGCCTTTAACGTACCAGATGAAGAAAGATGCAGCTTTGCATATGTTAACATTCAGCTGAAAGGTGCTAATGAGTACGTCCCGCGTTTTGTGTCAAAGCAGTACTACTTTGAGATCTCAGAGGCAGCGCCTAAAGGCACAGTTGTTGGGGAGGTGTTTGCTAGCGACAGAGACTTGGGAGAAGATGGTGTAGTGTATTACCTGATTTTTGGGAGAAGCAGAAAAAGGGGGTTCAGCATTAATAAGAAAACAGGCCAGATCTACGTCTCAGGATCACTTGATCGCGAAAAAGAAGAGAAGATTTCCCTGAAAGTCTTAGCTAAGAACGCAGGCAGCATAAGGGGGGCAGATATTGATGAGGTGCTTGTGAACATTACAGTTCTGGACGCCAACGATCCTCCGGTATTCACCCAGGAACTCTATGACGTTCAGGTGAATGAGGGTCTGTCTCCTGGTGGCCTGGTTACATTTGTTAGTGCTGAGGATTCAGATTCTGTACCTAGCTGGAGCAGATTCACCTATGCCATCGCTGCCAACCATGAAAGAAATACCTTCACCATCAACCCCCAGACAGGACAGGTGTCTGTTGCATCAGAACTGGACCGGGAAACTGTCCCCGTGTATAACCTCACCATCCTGGCAGTCGACTCAGGTTCTCCAGCTGCCACTGGTAGTGCCATTTTAATTGTGACCCTTGAAGATATTAACGATAACGGACCGACTTTGGTGACTACATATGGGGAGGTGATGGAGAACCAGAGGGCAGGAACACCTGTGATGACACTCAGTTCAAGAGATCCAGATCTTGCACCAAATCAAGGCCCATTCACATACAGTCTCGTCAGCACAGGGGCAGCATCCAGCTACTTCACCATCAGTCCAACTGGGGAGCTCACCACCAGCCGGGAGGTCGACCGAGAGCAGATAAGCGATTTCTACCTCTCTGTGCTCATCAAAGACTCAGGAATTCCTCAGATGTCCTCAACAGGAACTGTCCACATCAAAGTCAATGATCAGAATGATAATCCCTCGGAGTCTCGCTCTGTGGAGATCTATGTCCATTATTTTGGAAATATGTTCCCTGGAGGATCCCTGGGGGTGGTGAAGCCACAGGATCCGGATATCCAAGACACGTTTCAGTGTTCTCTGACTCCGCCAGCGGCTCTCCTCTTCAGCATTCCCACCGGAACCTGTGACCTCATCTCTAACAGTCGCTCCACAGATGGAACGTTTGATTTATCAGTGCGTAGCAACGATGGCGTCCACAGTGCTGTCAACAGCCATGTGCGTGTTTTCTTCATTGGGTTTAACAATGCCACAGTGGACAACAGCATCCTGATACGTGTCACCACCAAAAGCGCAAGTGACTTCCTTTCCAATCACTACCTCAGTTTCTTGCGCATCGCCAATTCACAGTTAGCCGGTCTAGGCACTGGAGTCCAGATCTATGGGGTGTTTGAACTTAACAACAGTACTTTTTTAACAGCTGCAGTCAAGAGAGGTCACAGCCAGTACGTCAATCCAAGTGGAGTAGCAACATTCTTCCAGAGCATTAAAGAGGTTCTGCACAGACAAAGTGGAGTTAAGATTGACTCCGTGGACCATGATCCCTGCTCCCACAATCCATGTCAAAATGGGGGCAGCTGCAAGAGGCGGCTGGGTGTTGGCCCAGAAATGAAGACTGAGGAGAGTGTCCCGGTTATCCTCGTCTCAAATCAGCCCCTACAGCCGTACGCCTGTAACTGCAGGCCAGGGTATGCCGGTGCCCTTTGTGAAACGGATATCGATGAGTGCCAGCCGACACCTTGCCACAATGGTGGAACTTGCCACAACTTGGTGGGAGGATTCTCATGCACGTGCCCAGACGGTTTCACTGGGATGGCTTGTGAGAGGGACGTCAACGAGTGCCTTTCGAACCCATGCCAGAATGGGGCACTATGCCAGAATTACCCCGGAGGCTTTAACTGCCTGTGCAAGTCTGGATTTGCAGGGAAAGCCTGTGACTCCGTCATCAATTACTGTGAGTGTAACCCCTGTTTTAATGGGGGTTCCTGCCAGAACCGTGTGGAAGGCTATTACTGTCACTGTCCTTTTGGTGTGTTTGGAAAGCACTGTGAACTCAACAGTTACGGATTTGAGGAGCTCTCCTACATGGAGTTTCCCAGCCTCGACCCCAACAACAACTACATCTATATCAAGTTCGCCACACTGAAGGAAAACGCCTTGCTCATGTACAATCACGATAATCAAACCGGGGACAAGGCGGAGTTTCTGGCCCTGGAGATCTTGGAAGGCAGAATGAGGTTCTCGTTTAACTTGGGAAGCGGTGCCTACAAGCTCATGACGAGCATCCGGGTCTCGGACGGCCAGTTCCACACGGTCATCGCCAGAAGGGCAGGAATGGCGGCGTCTCTTACCATTGATCTGTGTGGAGAGGAGCAGGAACCGGGATACTGCGCTGTCAGCAATGTGGCTGTTCATACTGACTGGATTCTGGATGTCCAGCCGAACCGTCTGTCGGTCGGAGGTGTTCGCTCTATTGAAGCGCTCCTGCACCGCAGCGGTCAGGTTTCCACACATGATTTCGTGGGATGCATCATGGAGTTCGCAGTCAATGGACGACCACTGGAACCATCGCAAGCTCTGGCTTCACACGGCATCCAGGACAGATGCCCCCGTCTGGAGGCCGCGTGTGTCTCTGAGCCCTGCAGACATGGAGGGACCTGTCTGGACATGTGGTCGTGGCAGCAGTGCCAGTGCACAGACGGATTCACCGGACCCACCTGCGAGAAATACATCAGCGCAGACACGGCTCTGTCTCTGGACGGCTCTGGACGGCTGGATTACGCTTTGAGTCAGAGCCGTAAGAGGGATGTGCTGCTGGAGCGAGCGCTGCAGGGTCCCGGCCGGAGCGTCCTGCAGCACAGCAGTCTGGAGCTCAAGTTTCGCACCCGCAGCGCATCGGGGACACTGCTGCACGCGCAGGAGAGCTACAACTACACCACACTGCGGCTGAAGGGTGGCCTGCTGCAGTATGTGTCTGACGCGGGAGTCGCAGGTAAAGTGGAGCGCACGGTTTCGGACGTTCTGCTGTCGGACGGTCAGTGGCACACACTGCTGCTGCAGAGGAACGGCTCCTCCACCGTCCTGCGCATCGACCGCTCCAGCTCCAAGCTCATTCTGCACAACACACAGGATTTCGGGGGAATCGACGTACACACACTGTCTCTGGGCGGCGTCCCGGTGCGGGCGACCCAGCAGAAGACCAGCCCGGGTTTTGATGGGTGTTATGCCTATGTGAAGTATAACGGAGAGATGCTGCCCTTCAGTGGTGAACACAGGACCGTCTCCATCTCCAAAACGGACCCATCTGTGAAAATCGGCTGCCGTGGCCCAAACCTGTGCGAGAGCAGTCCATGCTGGGACGGGCTGATGTGTGTGAACCAGTGGTACACCTACCAGTGTGTCCCGCCGGGAGACTGCACCTCAAACCCCTGCCAGCACGGTGGGAGTTGTGTTCCTGGCGTCCGCGGAGGCTTCAGCTGCGTGTGTGAGGAGTTTTACACCGGAAGGGTGTGCGAAAGCCTGGTTGCCTGTCTGGGGGTCCGATGTCCGCAGGGAACCGACTGCAAACTGGGAGCCAACGGCGGGTTCACATGCAGTCCCAGTGCCACATCTGAAGAGATGGTTCTGCCAATCTGGGCGGTTCCTGCAATCGTGGGCAGCTGCGCAACAGTCCTAGCTCTGGTGGTGTTGAGTCTCATACTGTGCAACCACTGCAAGGGCAAGCGCAAGAAAACCAAAGTGCCAAAAGAGGAGAAGAAAACCAAGGAGAAGAAGAAGAAGAAGAAAAAGAAAGGTAGCGAGAATGTGGCGTTTGATGATCCTGATAACATTCCACCCTACGGAGATGACATGACTGTTCGGAAGCAGCCCGAGGGAAACCCCAAACCTGATATTATCGAGCGGGAGAACCCGTATTTGATCTATGACGAAACGGACATTCCTCACAACAACGAGACCATTCCCAGTGCTCCCTGTGCTCCGTGTGCTCCGGATGCAGATATGGAGCACTATGATATCGACAACGCCAGCAGCATCGCTCCATCAGACGCCGACATCATCCAGCACTACAAACACTACCGCAGCCACACACCCAAGTTCTCCATCCAGCGCCACAGTCCGCTGGGATTTGCTCGGCAGTCCCCGCTTCCACTCGGTGCAACCAGTTACACCTATCAACCCACATACACCCCCGGCCTACGCTCCACCCCGCTCAGCCATTCAGCCTGCCCGACACCTAATCCCCTGTCCCGCCACAGCCCTGCGCCCTTCACCAAACCATCCTCCTTCTACCGAAACACTCCGACTCGTGAACTCAACCTGGCACGCCGTGAAGGAAGTCCTCTGGATTTCCACAGCGACCCATGCCAGCCAGGTATGTTCAACTATGCCACACGTTTAGGTCGGCGCAGCAAGAGTCCTCAAACGATGGGATCTCGTCCTGGAAGTCGCCTTAAGCAACCAATCGAGCAAATCCCACTGGAAAGTGGCCCTCCTGTTGGGTTATCAATAGAAGAGGTGGAGCGCCTAAACACTCCACGTCCCAGAAACCCCAGCATATGCAGTGCCGATCACGGACGCTCGTCGTCTGAAGAAGACTGCCGGCGTCCTCTATCCCGTGTCCGAAACCCAGCAGACGGCATCCCGGCTCCGGAATCATCCTCTGAAAGTGACTCCCATGACTCCTTTACTTGCTCGGAGATGGAGTACGATCGGGAGAAACCGGTGTCCTATAGTTCTCGAATGCCTAAGCTCTCGCAGGTTAACGAATCTGATGCTGATGATGAAGATCATGGAGGAAGAATGCGGCAGCGGAGATACTCGAGTCGGCGAGCTGAGGGCGGACCGGCTAGTGGACACAACACCATGTCGGAGTACCAGCACCACACTTTACCACACAAACTGGGCCAAGGGTCCAACAACTTCAACTGGGACAACCTGCTGAACTGGGGTCCGGGGTTCACCCACTACGTTGATGTTTTTAAAGACTTAGCACTGCTGCCGGAAAACTCTGCTGCTAAAGAAATCGAAATGAAGAGCGGCGACGGCTCCATCACTATCCTGAATGAAGGCGAAGCCGAGCAATACGTATGAGACGAGTGGAGAAAGGCATCACAGTATTCTGATAATAAGACGAACTTAAATGCAGCAAGGCAGAGCACTGATTTAAAAGAGACGAGCATCGGACACTCTTCACAATAGTGCAATACTGAAACACACAAGGGGTTGCGTATGTTTTCGTTTCGCTGTTAAGTTCTGTGTGACTAGTCATGCAAAGGTGCATCTTGTTGTAATTGCATGCCATAATCTTTATGTACAGTGTTGGCCAATTGTGTTTGTAATTTACTAAGAGAATCGAAGACAAGCAATGGTTTGCGTGATCGGATTCATATCTGTCTTGGAGGCATCACATAGCTATCAATCAGAAAAAGAGTGTACACACCCCCGCTAAATCACTTTCATGCAGAAAACTCGCTGGCACTTAAAAATCTCAAGTTTCTGCAGACTTTAATTTTAATTTGATGATCTATTTCCAAATTAAATGGAATATCAAGTGGGGGCGGGGTTTATTTTTAGCCCCGCCTTTCATCTGTCAGTCCCAGATCACATCATGAATTCATTTAACATTGATCACAGATGCTAAGAGTCTAAACAGTGAACCAATAGTCGTCCAACTCCTACTACACACACACACAACGTCTGGAAGTGGAAGCAGCATGGAGAGCTGCAAAAACACACATGAAGTGAATGAGTTTGGTCTGTTCTGACTGAAATCAGAGTTCGGAAATAAAGTTAGGGGTCAGCGTGACTCTCCTGGACTCTGGGCTCAATCCATCTGGCTGATTTTCCCGTGTGTTACAGCTTTGACCTCTAGGAAACACTTCCATGAGCTCGGTGTGAAGCTGTGTTTGGCTCCGGTTCTTCATGCTCCGGCCAAAAGAGAAAGACAACGTCCGCCAAGAACGGGTGTTTCTCATCCTGAATAACTAGCTGCCGTCTAAAACAACAAAAGCTCCAGATATGAGATTAATCAGACCTCTGCCTTCTGGATATTTGAGGATTTACGTTTGGAAGCACGCGTGGACACTGTGACTTTGAACGGTTGTTTTTATTGCAGGTTTTATACAAACACGCTCGGCCTGCTACTACGAACAAACTATGAACTCGTGTACATTTTCTTTTGTATTAATGAGGAAGCTCTTTGGAATTCGATGTTCTCTGTTGTTTTATTTTTGCTCGATGTTTTTAAAAGTGTACTGTTTCTACTTGTTCTTTTTTTGTTTTTGTTTGTTTTTTACTGTTTATTAACTTAAAGGTCCATCTGCGTTTTTATGGATATTTTTCATATGCTGGAAATGAGGTTCTTACTTTCAGCGGAAGATTGAACTTCTTATTTTTTACATTTGTTACTTATGTAACATCAGTATTTTTTCCACTATTTTGATAAAACCATAACATAATGTCTGATTTATACGTGTAAAAGCCAATAACAGAATAAAAAATATTTATTTAAAAAAAGAAT
A_15_P156251_CABZ01071406.1_17	GCATGTTGATTATTAATGCATTCCACCTTTTGCTTATGTTTGACTCTGTTAGGTGTATTACTATCAGGACGTTAAATGCAGGGATGAAATGTTTGATAAGGATGTTATCATGCTGCAGATTGCTGCTTCCAAAATGGACCCCAATCATTTCCTTATGCTTGTACTTTTGAGATTTGAACTTTTCGACATTTTCAATGGCAACTGCTCCAGTAAAGATCAGGAAGTACTGAAACAGTGGAACAGGTTAACAGAGGAGATGCTTTACTTATTAATCATCATTGTAGGTGAGCGGTATGTACCTGGAATCAGTAATGTGACCAAGGAGGACGTCATTATGAGGGAGGTCATTCATCTGCTCTGTATTGAACCCATGGCCCACAGCACCTTGATCAAAAGCCTGCCTGAAAATGAAAACCATGAAACGGGTCTTGAAACAGTCATCGCTAAGGTTGCCAATTTCAAGAAACCAGGAGTGTCAGGTCATGGCTTGTATAATGTGAAGAAGGAATGTCTGAAAGAGTTTAACCCCTTTTTCTATCATTACTCCAGACCACAGCATAGTAAGGCAGAAGAAGCTCAGAAGGAGAGAAGGTCTCAAGAGAGCAGTGAAAAAGCTCTGCGTCCCCCAGTGCCACCACCCTTCCGTCCAGCATTCTCCAGCATTGTGAATCTGCTCTGCTGTGACATCTTCATCCATGTTTTGAGGAGGATTCTTCAGAAAGCAGTGGAGGATCGTTCAAACCAGTGGACTGAACCAATGATCCAGCGGGCACTGCATCTTGTAGGCCAGGCTCTGCTGGAGGAGACAACACAGCTGGAAAACAGCAGTGCTGAAGAAGTGACCTTCGACTTTAGTTTGAAAGCAAAAAAAACTGGTTCTGAACAAGGCAAATCCTTGCTCCACTTCCTGACCAAAATGAAGTCTTTACCTTCTCTGAAAGTTCTGAAAGACATGATCGCATGGAACCTGCAGATGTTTGAGGTGGTGAAGTGTCTTCGGGAGAAATCCAGCCCTGCCGCTTCATTCGCTATGGATCACAGCAAAGCAGAGGAGAGCGTTCAGGATAAAGAGCAGAAGAGGAAAGCTGAGGCTGCTAAAGCGCACCGACGGAAGATCATGGCTCAGATGTCGGCCATGCAGAAGAACTTCATTGAGTCCAATAAGATCCTTTATGAAAATATGCCTGAGAGCTCCAGTCAGAGCGACACTGCAGCATCTCTGGACAGCTTTGTGATGGATGTGGATAAGAATCGAGTGGCTGTAGGGCCTCAGCAGGGTGTTTGGTCCCTGGACTGGGAGACTCTTACCTGTATTTTGTGCCAGGAGGAGCAGGAGGTTCAGGCTCAGGCTCCAGCTATGGTGCTCACCGCATGTGTGCAGAGATCCACAGTTCTCACGCAGAGCCGCGGAAAGACCCTGTCCCCCAAAGTGGACTACTACCCTCTCTTCATGCCCCCTGATCTGGCTGTAGGAACACACACCGGCAGCTGTGGTCATTTCATGCACGCAACCTGCTGGCAAAAGTATTTTGAAGCAGTTCAGAGCACAACTCGCAATCGCCTGCATGCGGAGCTTATCATAGACCTGGAGAACGGAGAGTACATGTGTCCGCTTTGCAAATCTCTCTGTAACACCGTCATCCCACTAATCCCTGTGGAGCCCAGCAGCCTCAACTATGAAAGTGCTCAGTTGGTTGGTCAACATCTCACTCTTATGCGCTGGATTCAGATCATGTCTTCTCGAATCAGAGGCCTAAAGGCTATGTGGACAGCAGATGGCAGTGATGCAGCAGAGAAAGCAGCAGCACCTTTTGATGAGGGTCAAACCGAATTCAGATCCATTCTTAGTTTTGGAGTTCAAGAGCCGCCAAAGTTCTCTCGCAGTATCACAGAGATGCTGGTTGTCTGTGCGACCACAGTGCACAGGGTGGGTCTGCAGACTCCTCCGAATGACCTGTGCCCGTTTGTGCCAGCCATGTCGTGGAACACCTGTGCCTACACCATCCAGGCTGTCGAGAACATGTTGCAGGATGAAGGCAAGGCACTTTTTGGATCCCTTAAGAACAGACAGCTGTCTGGACTTAAAGCGCTGGTGCAGTTTTCAGCTGCTCAGAGAATGAAGTGCAATCAAGTGGTCATACAGAAGCATTTTGCTGATATGTTAGCAGTCCTGGTACCAGTTCCTCATGTAGAAAACACACCATCCATATTAGAAGTGGATTTCTTTCATCTACTGGTGGGTCTGGTTCTGTCCATCCCATCGTTGTATCAGGAAGAAGCTGTAGACCTGCAGCCTTCAGCAGTCAGTACGGCGTACAATCACCTCTACCTGCTGCAGCTCATCACTGTGGGACACATGCTGCAGGTCCTGCTGGCTGCACACGATTGTGCTGTGATGGCAGTGGCAGAAGAGGGCGATGAGGCTCAGGCCGCAGCTGAATTCTTCTCTACTGTGTCTCAGCACACAGACAGGATGAAGTCTGGTGTTTTGAGCTTCAGTGTGGAGGGGGTGAAGAGAGGTGTTCTTCCCTTCCTGCGCTGTGCTGCTCTCTTCTTCAACTGCCTTACAGGAGTACCGCCTCCAGATGAGCTGTCCGTGTCTGCAGAATTACCTGAAAGCCAGCTGCCTCTGCTGTGTAGTTACCTCTCCCTGCCCTCTAACCTGTTCCAACTGTTTCAAGACCACAGGGATGTCATGACCACCTTAATAAACAGGTGGTGTGGGAATACAGCTATATCCAAAGCTCTCAAAGGTGAAATGCACATGATCAGGTATCCTCGCAAAAGAAACCGGCTCATAGATCTTCCAGAGGACTATAGTGTGCTGCTCAACCAAGCCAGTCACTTTAAATGTCCAAACTCCTCAGATGACGAGCGAAAACACCCGACTCTGTGTCTGCTCTGTGGGGTGATGTTGTGTGCTCAGAGCTCCTGCTGTCATGAGCAGCTCAACGGCGAGGAAGTGGGCGCCTGTACGGGTCACGCTGCCATCTGTGGGGCTGGAGTGGGACTGTTTCTCAGGGTTCGAGAGTGTGAGATTGTCTTGATGGCCAGTAAGACACGTGGCAGTCCCTATCCAGCACCCTACTTAGACGACTATGGAGAAACAGACCCTCAGCTTGGACGTGGGAATCCTCTCCACTTGTGTCCAGAGCGTTACCGTAAGCTGCTCCACCTTTGGCAGCAACACTGCGTCCTAGAGGAGATCGCCCGCAGTCTGGAGCTCCTCAATGTCATGTTCCCTTTCGAGTGGCAGATGCTCTGAGCAGCGTATCACAATGCATTATGGATAACCATGCTAAACAAACACCTGTGTACTTTCACTTTTGATTTATTCATTCTTCAGGTTGCAGATTCACACATACAGCACATTGTGAGGTTTTGCTTTTGTTTTCAATAGAAAATGCAAATCATTTTATTAACTTCCGCTCCCCTCACTCTGCTTTTTGGCTTTTTCATCTGTGTGAGAAATTTATGCATGTGAATATTATGTTTACTTCTTATTATGCATAGATTCCCTCAACATGAAGAAAAACCTGTATATTCAATAGGTTTTTTTTTTTTTTTTTTTGCAAATTCTGTTCTCAGATGAATCTCACAAACATGTTGGGGTCACATTGTCAAAAGAAAGTCAAAAGAAAGATTCAGATTTTGCATATATTGTTTTGGAGCACTTCATTATTTTCCCCAGTCTCCACTTTTATCAATACAGTAATACTTGACAGTTTTTATTTTTTAATATCTCTGTATTGACAACACTTAAATCAGTAATATTAACATTTATACTAACTGACATTCTCATTAGTATTTTCTGTGTACAAAAACATTCTGATTAAAATTGCAAACAAAATTTATATATATATATATATATATATATATATATATATATATATATATATATA
A_15_P455070_CABZ01073795.1_10	AGAAACTGCAAGTCACCTTTTCGGCTGGGAAAAGACAAAATACCATGGGAAACGCACCATCTGAACCAGCACCACCATCCCTGGAACTGGAGAAGCCATGGAGAAAATTTGACTGGAGACAGAAAAATGAGCTGAAGAAGCGTTTAGAGGAGTTCTCTGTGAGTCATCCAGATGTAAAGTGCATCAATATCCTGGTTGCTGGACAAATCGGTGCAGGGAAGTCCAGCTTTATTAATTCTGTCAATAACACATTCCAAGAACGAATGACAAGTTCGGCACTGGTTGACTCATGTGGAGGCACTAGTTTTACAAAAGAACTAAAAGTACACCGAGTCAGAGGTGTAAAAGGGGATTTACCTTTTTACTTGAGTGACATCATGGGTTTAGAAGCTAAAATACTGGCAGGGACTCTGCCGGAGGATGTCATAAAAACCATATATGGATATGTGAGGGATGAATACAAATTCAACCCAGAGATGTCAATCAGTGACAAGAATCAAGATTACGTCAATGACCCGTCACTCTCAAACCAAGCTTTCTGCCTGGTTTATGTCGTGGATGCAAAAACAGTCCAATACATAGATCAAGGACTTATTGATAAGCTGAAGATAATCCGCCATGCCATCAGCCATGACAGGATTCCTCAAGTGATCGTTATGACAAAAGTGGATGAAGCCTGTCCACTAGTGAAGGAAGACCTAAGAAAGATCTACACCAGCAAGAAGATCAAAGAGAAGATGGAGATGTGCAGTGAAGCCATTGGTGTGCCAGTGAACTGCATCTTCCCAGTCAAGAACTACTGTGAGGAGATTGACGTGGATGATGATGTTGATGTTCTCATTCTGAAGGCATTTGACCAAATTGTAAACCTTGCTAATGACAGATTGAGAGACAGAGCTTCAGAGTAAAGTAAAATGTAAAGGCATTACTGTAAATGCAGCCATTTTTTTTGTGTATATCAAGAGATACCTAATGCTGTGTTCACACCAGACGCGGAAGAAGAGAGTGATTTACATGTTTAGTCAATGCAAATCCGGGAATAGACACTGTCCTCATGCCACCATATGAGAGAAAAAGGCTGAACACCCTTATCCCTTATTAAAGCTCTCTGTCCTTATCATTTATTATTATATAGTTATAAACTACAGGTGCTGACGTGCATCTGTTGTTGGTGTCCCAGGGGAAATCCTTCAGCTGACACATCAAACTGGGCTCGCCTCAGTCAGAAGCAATGCTGAAGCCTTCATCATCCAGGTTAAGTTTCTGGAGGAGTTTATGAACTAACAGATCTGGATGCACTTCTGAAAGGATCTAGTGGACTCCGACACGACCCTTAACCTATCGACGCTGTTTTTCAGCCTTCTTAAAGCACATAAACACAGTTATTTTCTCAATAAAATCCATGTTAGCCATTTAGCAACAAAGCTACAGTCACCGGGCAGACAGAAGCCCTGCCCATCATGCTAATCCGCATCTCTTCTGAAGGGAATTTGACGCGCAAATGAAGCGGATTTGACGCGAAGGAATCGGGGTTTGAGGCGTGAATGAAGCAAGTGAACTCAAATGTTCACACGGCCATTTACGCGTGGGTATCACGATTTATCTGCTCGTTCCGCGTCGGTTGTGAACACAGCATAAGAGCTACTTTTTCAGCAAAAATTAAACATGAAAAGGTTGTGCAAAAAAAAAAAAAAAAAGAGACCGGCTTGCAGAAAAATTGACATAAATTTTAAAAACAGAAACATATTGTTTTCATATTAGGATGTTAGGGAGTGTTACCCCAATAATAAGGTGAGATGTATATGTGGGGGTTTGTTTTATGGAAATACACTTAGTATGGTAAATCAAACCCCCCAGACTGCATGATTTTCAGGCTGATTTTCAGAGTTTAGATTGCATGAATTTCAAAGTAGTCGTGTCACAGATGTTTTCACACTGCATGACTATCTGGGTAGCGTTCTGTCAGTGCCGTGTTTACACTGTAGGATTGATCGGCGGCAGGAGAGTTCACACTGCTTGACTTTAAAATAGGAAGAATCAGCCAACAACCAAACAACGAATGCAAGCAGTGACATGGAAACAACGCGAGGTCATGTAATATATCTTTCGTTATTAACTACATAATGGAAAAAGAAGGCTTTAGCTTTAGAAACGTGTGTTGCTCACCTGGTTTTTGAAGAGAATTAATAATCTCTCCTCAACTGCTTTTTTACTTTTCGACCTGATTGTGATATTGATCAGATGACACGTCAATCAGACACAGTGCTCCTGCCAAATTTACATTAGTTTTTCCTCAATTTCTTGGGTCCAAATAAACTGAAAATGAGCACTTTTAACTTCTCCCCCAGCCTCCCGCTGGCCTGCAGGTACCTATACTAGTGTAGAGGTCTGCAAATTTCCGAATAAATCGCGAGAGCGGTCGGTAACAGGTTTGATTTGGGACGGGAGCAGGCTGTCTAGCAATATCGCGGATATTGCTATGCGAATGAGAGAGCGAGAGAGAGAGAGCTTTCCCAGATAGCAAAATACACTCGGGCCAGTTCCGGCTAGATTCTCGCCTGCCGGAGACTTACCACTCGGCCCGGCTCCGGCTGCCGGACTCAATCGGAATCAATCGGGCCAGATGCGGCGGCCGTCCACGCCGGAATCGGCCCGAGAGTAATGTGCGCTGCGGCCCGGAGCTGGCGCGACTCAGTATTTATATAACTTTATATAAAACCTTTTGGTATTACATTGGTACTTGATACATGGTATTACAACCCTTTCAGTTGATATAACAGCAAACGCCTGTGTGTGTGCTTGGTGCTGTGTGTGTGTGTTTATACAGACAGCTTGGCTGTCTGGACTGTATAGCTGGGTGATTTTCGGTTTTGTTCTCCCCCGCTCTTTAGCAGGATCGGGCGCGGCGGCCAGAAAACGGGGCGGGTCGGGCAGCGGGACAACAAATTCTTAATATAAGGGGGAGCGGTCGGGTTCGGGCTAAAACCTGGCGGGTGCGGGCGGGAGCGGGATTCAAAATGTAGTCCCGCGCAGATCTCTATACTAGTGAATGCTGCCCTCTCATTGGCTGTAGGTGATCGCGGATGTTATTTTTAATCAGAACTCATTTCACACGGCATGATTGAATCGCCAAAAGCTCCAGATATTCAGCATGCCAAATATCTCATGGGTGTCTGCTACTCATCGGCGATTCTCTCATATCGTGTCCTTGATAGCTCATATAGTGTGATTGTTACTCGTGTGAACGAGCACCGATTTGCCTGAGATTTCAGGCATTTGCGGGTGATTTCTCAAAACCTTTCAGTGAGTCAAAATCAGGGCTAAAATCATGCAGTCTGAACTGGAGTCTCCATCTGTCTAATTAGGGTATTAGGAAGGGAACCAGCACTTACAATAATAATTCCTTACATTTATATAGCGCACAATGGAGGGGAATGGAGGAGAATCTCCTCATCCACCAACAGTGTGCAGCATCCACCTGGATGACGCGATGGCAGCCATTTTGCGCCAGACCGCACACCACACACCGGTTGACTGGTGGAGAGACTATATATACACATATAGAGACTATATATACACATCACATATACATACAATGCATATGCACTGGCTTGTGGCTTCTCTTTGGAGTATTCTTACTAACAGAGATACGAAAATAAAATACATCTCACAGTACTAGTAGCAGTTTTTCTTTTTTCCAGACAATTCCTTCCCCCAGCTCAATTACACGTTTAAAACTCCTTCTAAACTTGCATAAGACATGTGGCAGGTGGTCTGTGGGCTGGCAGAGAAGCCTATATTGTCTTCTGATGCAGAATAATAGGAATAGTTTGGACAATTGAAGTTGTGATGTTTCTTTTTTTAAACAATGATCAATGAAGCATTTGTGCATTAGATAAATATGCCAAATTAATTAAAGCGAAGCAAGTAGGAGTCTGTCTCACTGTGTTAAATATGGCAGGATCTTTTCTTTCATTGCAGCCTATATTTAGATGTAGAATAGCTTGCGTTTAATAGATTGCAGTTATCTTCTTTCTATTCAGATATTACAAAAGCTATCCAAGCCTGCATACAGGTATAGCACTATTATAACACATGAATATTGTCTTCCTGTCAATGTGAATGAGGCAAGTTTACTACAAAAGGAGGATTTAAACCAGGGGTTCGCAAACTTTTCAGCCTGCAACCCCCAAAATGACAATGCAAGTGATTCACGACCCCCAATATCCTCTGAGGTGGTTATAAATACAGAAACATTGCATGATATTCTTTGTTTAAGTTTTTAATGTATATCAGTGCTGTAAATGAGCCAGAAAGTTTAACCTGGTGTTATAAAAATCAATCTGCTAAATCGTATGCTATTTCTGTGTCTTTAATAATATGTATTTACCTCAGAGGTTACAATCCAATAGAACTAGTTACTATAGTAAGTTACTATAGT
A_15_P135871_CABZ01077220.1_22	AGAAGAAAGAGGCAACGGTTTTCGTCAGTAACTATATATAAATATATGTATGTTTTGTTTGTTTAATTACAATTGACTGTACAATTTACAATACGACTGTCACTGACAGTCTTGCAGGTTCGGAAATAACACCGTAAAACTAATTATTAAAAAGGTTATACAGTGAAACTGGATTTCTGGAATATACATCAATATGAGGAACACTTTCAAAGCCGTTATGTTTGTGTTTGTAATGAGCGGTGTATTTGGTGCTGATGAAGGGAAGTCAGCGTCAGTGTCAGTGATGGAAGGAGATTCTGTCACTCTAAACCTTAATCTTACTCGTATACAAGGATTTAATAAAATTGAGTGGAAGTTTGCGAATACAACTCTAGCCCGTGCTAAAATTGCAAATGTGCTTCCATATCCTGATCAAACTGTCATATCCAAAGATCGACTGCATCTGAATAAGACTGGATCTCTGACCATCAGAAATATGAGAACCAATTTCTCTGGACAATATGAAGCAGTGGTCTTCCATAACAGTGGTACCAATAAAACTCAAATCGTGGTTACTGTTTATGGGTCTCCACTTGTTATCAATGCTCATAAAGCTGAAACAAAGAGCTTGTCAGTGACAGAGGGAAACCCTGTTACTCTTCACACTGATTTTACTGAACTACATGGAGATGAGCTGATAGTGTGGAGGTTTGGAGATGAGGGAAAACTCCTGGCTAAAGAAGACAAAGAGACCAAGAGTTCACCATATTATGATACTGATGAGAGGTTCAGAGACAGACTGAAGCTACATGACCAGACTGGATCTCTGACCATCAACAACATGAAAGACACAGACGCTGGACTTTATACACTGAAGATCAACTGCAACAATGATACATTATACAAAAAATTCACTGTTACTGTCAGTGGTTCAGGTGTGTCTTCAGCTGCTGTAGCAGGAATTATTATTGTTCTGCTGCTGCTGTTTGCTGTTGTAGCTGGATTGGGTTTTCTTTACCATCGCCGCAAGATCTCCAAACAACACGTGGAGAAACCATATCATACAGCAGAGGGAGAAAACGTCACTTTAAAGACCAAAATTAATCTGCTTAAAGGCGATGAGATCCAGTGGTGGTTTAGAAATGAAAACTCTCCAATAGCTGAAATAATTGAAGGGATTGGAGAGACATATGGTGGTCCTGATGAGATATTCAGAGACAGACTAGAGCTGGACGAGACTGGATCTCTGACCATCAAGAAGGTCAGACATGAACACACTGGTGAATATAGGTCAAAGATAATCAACTGCAGTGGAGAAACCATAAACTGGAGATTCAGTGTTCATATTAAAGAGGAGGAGAAAATGCTAGTGAGTCATGGACATTCTGTCATTCTTAAGGCTGATGCTGAAGTACAGAGAGATGATGATGTACAGTGGCTGTTTGGAGATACAAATGACCTGATTGCTAAAATGACTGGAAACACCAGAGAGATAACATATCCTGATGAGAGATTCAGAGACACACTGAAGATGGACGAGAAGACTGGATCTCTGACAATCAGTAACATCGGACCTGAACATGGTGGATTTTATAAACTGAAGATCATCAGCAGAGGAGAAGCCACATACAAGACATTCAACATTTGCTTTGAAGGCACATGATTGGCTGTTTGCTACTAATGTCCTGCCTGCATGTGCATGCACATAAACTCAGGATCAAAACCTGAATTTACAGAGAAAGACGATGACCGCCGTCATGGTACCAGCAAAGCCTGATTGCTCTGGTTTGAGTTTGTCAACATGAAGCTAATCCTCTAATCCTGAGTTTGTTCAGCCACCATATGCACCTACACTCTGAGGA
A_15_P138901_capn1b_22	ATGTTTTCAATTGGAGGTGTGTCGACGCGCATCTACAAGGAGCGCCTGCAGGCAGAAGGGATGGGAGCGAATGACTTGGCCATCAAGTTCCTGAACCAGGACTATGAGGAGCTGAGAAGGGAGTGTGTGGAGAGTGGCAGGCTGTTTGAGGACCCTTGCTTTCCTGCAGTGCCCCAATCACTGGGCTTCAAGGAGCTCGCGCCAAACTCCTCCAAAACACGTGGTGTGAAGTGGATAAGACCCACTGAGCTGTCAGAGAATCCTCAGTTTATAGTGGGCGGAGCCACGCGTACAGATATTTGCCAGGGGGCCCTAGGTGACTGTTGGCTTTTGGCTGCCATAGCGTCGTTGACATTAAACGACAAGCTGCTTCACAGAGTTGTACCACATGGGCAAAGCTTTACAAATGAGTATGCTGGAATCTTCCACTTCCAGTTCTGGCAGTTTGGCGAGTGGGTAGACATTGTAATCGATGACCGCTTGCCTGTGAAGGATAAAGAGCTGATGTTTGTTCACTCAGCAGAGGGAAATGAGTTCTGGAGCGCCCTGCTGGAGAAGGCATATGCTAAGCTAAATGGCTCATATGAAGCTCTGTCCGGAGGTTCCACCACCGAAGGCTTTGAGGACTTTACTGGCGGAGTTGCCGAAATGTATGAACTGCGCAGCGCTCCCAAAGACCTGCACCGCATCATTGCCAAAGCCCTGGAGAGAGGCTCACTGCTGGGCTGCTCCATTGATATCACCAGTGCCTTTGACATGGAGGCTGTGACCTTTAAGAAGCTAGTGAAGGGCCATGCTTACTCCGTCACAGCTCTCAGAGAGGTGAATTTCCGTGGCAACAGAGAGAGATTGATCCGTATCCGAAACCCTTGGGGACAAGTTGAATGGACTGGGGCTTGGAGCGACAATTCGTCCGAGTGGAATGGGATTGATCCATCGGAAAGAGAGGAACTGAACAACCACATGGAGGATGGCGAGTTTTGGATGTCATTTCAGGAGTTCAAACGTCAGTTTTCTCGTCTGGAGATCTGCAACCTCACTCCTGATGCTCTGAGTGATGATTCCCAACATTTCTGGAACACAATTCAGTTTAACGGCACTTGGAGGAAAGGAAGTACAGCAGGAGGCTGCAGGAACAATCCCAACACATTCTGGATAAACCCTCAATATAAGATCACACTACTGGAGGAAGATGATGATCCTGAGGACAATGAGGTGGCCTGCACCTTCATGGTGGCTTTGATGCAGAAGGACAGACGGCGTTTCCGCAAGCAGGGACAGGACATGCACACCATCGGCTTCGCCTTATATGAGTTTCTTGGCTCCCAGAATGTTCACCTGAAGAAGGATTTTTTCTTGCGTCACTCGTCCTGTGCACGCTCCGAGACCTTTATTAATCTGCGAGAGGTGAGCACGCGACTGAGGCTGCCACCGGGCGAGTATCTCATTGTCCCTTCCACTTTTGAGCCTGGAAAAGAGGCTGACTTCGTCCTGCGAGTATTCACTGAGAAACAGTCAGAAACTCAAGAAATGGATGATGAAATTTCATTTAACCTGGAAGATGAAGAGGCAGTCTCAGAGGAGAACATTGATGCCTCGTTTAAAAAGATGTTTGCTCAGCTGTCTGGAGAGGACATGGAGATTTCAGTTCACGAGCTCCGGACCATTCTGAACCGAGTGATGACAAAACACCGAGACTTAAAGACAGATGGGTTCAGTTTGGAGTCTTGTAGGTGCATGATCAACCTGATGGACAAAGACGGCAGTGCACGACTGGGAATTGTGGAGTTCCAGATTCTGTGGAATAAAATCAGGAAGTGGCTGGGTGTCTTCAGACAGTTCGATCTGGATAAATCTGGAACTATGAGCTCCTACGAAATGCGCCTGGCTGTGGAGTCTGCAGGTTTTAAACTCAATAACAAGCTACATCAGATCCTGGTGGCCCGATATTCAGACGGAGATGTGATTGACTTCGACAACTTTGTCTGCTGCCTGGTTAAACTGGAGGCCATGTTCAAGTCTTTCAAAGAGCTGGAGAAAGAGGGCTCAGGTGTCGCAGAGCTCAATATTAGCGAGGTCAGTCATTTCTTACTTTCTAAGTAA
A_15_P201106_casp8l2_9	GAAAAACACCAAGTGACGTAAAATGAGTAGACATTTACTTTCGATTTGTAGTTTCAATAGACCAAATGCTCGCGAAAACACCTCATATCTCCAGGAGCTCGTCGTGAGAAAGTTCTGAAAGAACGCTTCACTGAAAGGAGGAGATGGACGAGGAGATGGACATGGACATGTGTTTTCAGAGAGCGCTGCTGAGAGTGCAGGAGTCACTCAGTGCGGATGAGCTGCAGGATCTGCTGTTTCTGTGCTCGGATCTGCTCTGTTCACGAGACCTCAACACTGTGAGCTCCGGACGCCAGCTCTTCACGCTTCTGCAGAACCAGGACCTGCTGTCATTGGAGGATCCATCGCTGCTTATAGAGCTGCTGAGCATCACCAAACGGACCCGTCTCATGCGCAGTCTGCAGTCGGATGCTTGTATGCAAACCAGTGGCACAGCTGATCAGCCACTCCAACAACAGCAGCGCATCTCCAGATACAGACAGTTTTTGTATGAGCTGTCAGAGTCCATCTGCGATCAGGACCTGAAAAACATCAAGTTTCTACTAATGAAAACGCTGTCACGCAAAAAACTGGAGCAGAACTTGACGCTGTTGCAGCTGTTTCTGGAGATGGAGAAGGAGGACCTGCTGGGGGAAAATAATTTGGACGTCCTGCAGAGGATTTTTGCAGATATCTATCCCGCTTTAGGAAGAAAAATTAATCAGTACAAAGAAGAGAACTTAAATGGAGTGTTTATCGCTCAGGAGACTGAGGGGATTTCATC
A_15_P176291_cbx7a_3	AGAGCTGGACGAGCAGCGGACCCGAAGGTGCACTAAGAGTTCCGACGGCTTTAAATCCTAAGAAAACACACTGCCAGAGTCTACGCGGGACATCTCGACGACATCTCATCCTCTGAAGAGGAAAAACGGAAGAGATCAGAAACTCTTTGCTGCACTGAATGATCTCATGAACATGGAGCTGTCATCAATAGGAGAGCAAGTGTTTGCGGTGGAGTCAATAACGAAGAAGAGGATAAGAAAAGGAAATGTGGAATATCTTTTAAAGTGGCAAGGATGGTCGCCTAAGTACAGCACCTGGGAACCAGAAGACAACATCCTGGACCCTCGTCTTGTCCTTGCCTTCGAAGAAAAAGCAGAGAAGGACAGAGCTCTGGCTTATAAGAAGAAAGGCCTGAGACCTCGTCAAGTTATTCTGCGGAACATCTACCCGATGGACCTTCGAAGTGCACACAAGGTTCCAGATAAACCCAGTCCAAGAATCCGTCTGTCACTCACCCGCTCCATGAGCACCGAAGTGGACCAAAACGGAAGGCGCTATAGAGATAGTGTTGTCTACCGTCGCTTAAAGAACAGGTACAAGAACAGGCAGTGCAGATCCAGACTCTTTGAAGGCATCAAGCCATCCAAGCAGACAATGAGACATCCACTTCCTGCAAAAGACTGTACAGAGAACGCGTGGAATGAAGACGAGCAGAAGAGAAAGGTCAAGAAAATGAGAAAAGATGAAGAAAACACAACGCAAGTGCATCAGGACATTCCGAGTGGTCAAGAGATGTCCGAGGGTTACAACTCTTCGGCAGAACAGGAAAGTGAAATCACCATCAAGGAAGACGAAAACTGCTCTTCCATTTTTGACCAAGAAGAGAAGCCAAGCGAAGATACGGGTACAGCCATAGGAGCACCAGAAAGCAGTACAATCACAGACACAGAAAAGAATGAGCCAGTCACAAACACTGCAGGCGACGAGGACTGTGTATGGGTATCGCATGACACAACAAACACTGATCAATCATTACACAAGTGCACTAAGTCAGGAGCTGAGGAAGGTGTGTTTGACAGAGTACAGAACAGACCTTCAGTTATCGAGGTGCGTCTGAGCGCTAGATGTGGACAGGAGGAGGTAAGAGAATCAGCTGAGGTAGGCAGTTCAGAGGCCAAAGACAAGGAAGGGATTGACGCTGAAGTCACGGCAGAATTCCAGGTTCCAATTGACCAATTACAAACTCCTGTCACAACCGCAGTGCATCCTGGGAAAGTCATAGTGACACAGGTGACCATAAATTCCTTGACCGTGACCTTTAAAGAGGCTATGACGGCAGAGGGTTTTTTCAGTGAGTGTGGGCTTGAGGTCTAAATTGACAAGGAAATCCAAGAGCATTTCATTAGAAACATGTACAGTTAGTCAGGACCAAGTGAACGACACAGTTCACAGTAGTGAAGCAGATATTGTCCAAGCAAGGTAAGGACACCTCCGAGGCATTTTTCCTTCAAGTTTGTCCTTGTGTCATTGTGGTAAGTTAACCGTTGATGGATGACATTTCTGAATATACTCAGTGATGCTGTACACCAAGGTTTCAAGCATGTAACGCAAATCTCCATATCCGTACCACTACTCTTCCAGCAGTCGCCATTACACTAACTATAAGAAGAAACCGTTTTAAGTTCCGACTCCAAGACTGAACTTCGGTTACCTCACCTGTTTGTCCTGTAACCAAGCAGGTGGGAAAAGGAAAGAGCACCTGGCTTTGTTTCCATATCTGTGCCCGAGCTCTCTTCGCTCTGTTCAGAGGCCTTTGTGCATTTTTAAAGAGACAGTATTGGTTTACATTCACAACCGCTACAGTGGACGCTTTTTTGTAGGGCTAGATCCTGTTCATCTGAACACATGTGCTTTAGGTGTGCTTTTAGCATGGCAGAAATCAAAGCCGAGCCTAAAAACATGTTGTGGTCGTGGTGATATTTGGCTTATAAGCTCTGTTGTTGCTCTCACATGTGACAACTGCACTTTTTTTGCTTGTATTTACAGTAAATAAATGGAAAAATAAAGTTGTGGGTGATTTTAAA
A_15_P169926_ccdc170_17	ACATTAACGTTCATAATCCACGGAGTAATGTTGATTTAGTCGGAGAATGTTTGATATATTGACGTGGAGCAACAACAGAGACAAGCTCAAAACGCTAATATCTACAGGAGTGACTGAACGAAATGTGGTTTGATTAACAGCGTTTGATGATGGACGAGTCAGTAATCCAGCAGCACCTCTCGCATTATAAACAGGCCACAGAAACTGCACGAGAGGAGCTGGCAGCCCTGCAGGCCAAACACAACAGCCTACAAACACAGCTCTCAGAAAGCCAATCCAGAGTTGTTTCTCAAGAAGAGACTTTGAGGAGCTTAAAGGATGCTGTAGACAGATACAAAGAGAAAGAGGCCAGACAGGAGTCTCTGATCGGCTCCCTGAGAGAACGCAACTACAACACGGAGCAAGAGATGATCTCCATCACCTCCACCAGAAGCATCATGGACATCAGAATACAGACCCTCACCAAGGAGAACCAGGAGATCAAGGAGAAAATAATGCAGCTTGAAGTCGAGTCTAAACAGTATGTCGCAGAATGCAACAAGGCAAAACAGGAAGCCGCTGAGGCCCAGAGAAAGTGTGAGGAGTTTATATCAACGTTAGCAAACAAAATCTCTGTAATTGCGACAGGAAAAGCAGACCCTATGGATTATATTGTATCTGTGGTGGATGCTTGCTTCAAGGACAGAGAGCGACTGAAGAACTGTGTTTGTGCTCTAGAGGAGAGTGTGAAGCTGTATGAGGTGGAGTGTAAAGCCAGCAGAGAAACTGTGAAGAGACTTGCCACTGATGTAGATCGTGAACAAACACTCTCAGCGTCCAGAGCAAATGAGCTCAACTCCAGCAGACAGGTCTCTTTATACACTCTACAAAAATATCTGCGAAATAACACCTTACATATTTTGTGATTCACAAGTGTTTTATTGGTTTATTCACAGATTTAAATTGCATTATGGGATGTTGATCTCTGCTCTGTCGTGTTTTGATGTTGTAAATTCAACTCAGCAGTTTAACAAAGTGGCTTTTATTGACATTTTAGTAGTTTGAGATAATATAAGGAATGAGAAATTATATATAGAGAAATAAGTCTGTAAAAGAAAAAAAAATGTACTGGCAGTTTATTACAAGGATTTTGTATTGTTATATACAACAACAACCATGACAATAAATCACTTGAACTATTAAAAATGTTAGTAAAAGTTACTTTTTAAAACTTTTTAGAGGTTAAAAGTTGTTGGAGGAAAGATCAAGCTCCCATATTGCAATTCAAAAGCAGAAATAAATGGGGAAAATAAAAGCATAAATGAAAGAATATG
A_15_P171291_ccl38a.4_20	CTATAGGTTGTGTTGTGGAAAGTACAGACTCATCCCTATATAAAGCCGATAACATCAGTGGGGTGATTATCTTCAGCCGATCAGCCACCGATAAACCTCCAGATTTGATAATCGACTGACCACAAATACAACCAACCATGAGGCAGTCCTGCATCTTCATCGCCTGTCTGGTGCTCGTCGCATTCTGCTCAGTTGATGGAAGTGATTTCAGCCAAAATCCAGACAAGTGCTGCTTTTCGTTTTCCACTATAAAGATCCCAGTTAAGCAGGTTCAGAGTTATCATACTACACATTTTCAATGTCAGAAGAACGGGATCATTTTTGTGACAGAACAGAAGGAGATCTGCGCTGACCCGACTGAGAGATGGGTTCAGAGACTGATGAATCTGGTGGATGCTCGCCTGGTGAAAGACACAGAGGCCAGCTCTAATGGCAGCCCCTAAGATGAGAACGCTCTGCTGGTTTCATACTATTGCATTGAACAGTTTCCAGACTGTTTTTAAGCTTTGAAATAACTGTGAAGTGCACATTAACAATACTGTTAATTATATTTCAAGACATGCTACCTGTTTAAGCTAGAATTCAAACCTGAATCTGAACCTGTCTGAATACTTTAATATTATACATAAATAAAGAACTTTAA
A_15_P402615_cd44a_7	AGAAGGTGAGGCACAACTCCAGAGGCTTCAGAAAACTTCAAACACTCAAACAGAATCAAACGCATTAGAACAGCCATCCTGGGCCAACAAAAGAGGCACTTCTTCATCTAGCACATGACACAGCTCTGACCATGTGGACTTTGTTATTTGTAGTGTTTGCTACTGGATCACCAGCTGTACTTCAGGCAGCCCCGGTTCAGGGTAACAGTGGGAGATGCAGTTTTGCTGGTGTTTTCCACATCGAGGGAATCAGTCGTTACTCTCTTACCTTTCAGAAGGCTGGTGAACTGTGTCAGAGTTTAGGTTACAGACTTGCAACACAAGAACAGGTCACTGAAGCCTATAAAAAAGGCTTGAGAACTTGCAGATACGGCTGGATTGATGGTCAAAATGTCACGTTCCTCCCACACATTAATGGTCCAAACTGTGACTCCAGCTCTGCTGAGATCACCTTCCATGCTAAAGCAGGAGAATTTCTTTCTGATGTCTACTGTTTTGACCCATCAGATTCATCACCAAACTGTGATGATGTTAAATCTGAGGATGTTATGAATGGAAACGCAGCCAGAGACAGTTCATTCTATGCAAAACCACATGAAGACTTCATTACAGAATTCAAGACAGAAGGGTTTTTGGTAGATGTGGAAGAAATATTGGAAAGAGTAAAAAGAGAAACATCTCTTCTGAGTGACATGAAACCCTCAACAGTGCCCTCTATGAAAAATATTGAAGGCATCAAGGACCCTACAAGCAAGCCTCATATTGGAAAGACCCCCAGTGTTTTGCTATTTGATACAGAGGGCAGTGGATCGGGATTGGTTGATCCTGAGCCAAGCCATTTCACAACAAGTCCGGTTACTACAGAGACAGCGAAGAGTAATTTAATTGAAAACGTTATTGAAGAGAATGAAGAGATGGTGGTTCCAGTAGAGACTTCAAATGTGAACCCCATTCAAGTCAAGGAACCAAGACGAGTGAATGTATTTTCAACAACAGAAAGTAATGCGAAGGAGATGGTTTCAGATGGATCGTCTTCTACTTGGATGATAATTACTGCATTCTGTGTGTTTATTGGAGTCATAGTATGCATATTTGTGGCTATTGGCACTAGAGACAAGTGGTACGGACCGAGTAAGAGTGCAGACATCACAACTGAAAAGAACAACAAAGACTACAGTAAAACAGAAACGCTGCCGCTGTCAGAGAAAGAGCAGGAGATTGTGGCACTGATGAATGTTACGAACATGAAAAATGGGCAAACAGTGGACATAACAGCTGCAGATGAACACGAAAAAGAATATTTAATGTAAAAGAGGTGAGCTGATTGAAAATGGTGAACACTGAGAGCCTAAGACTGAGCTCCAACAACAGATCACAATAATGTTTAGCAGTATACCAAATCAAGCGTATGTTTTGTTTTGTTTTTTCAGTTCTGGTTACTCTTGTTTGCACTGATTATGTTTTTGTTTCTGTTATTTGTTAGATTCGTTGTGTCATTTGCTGCCATTTTGTTACTTAACAGTTTTTTTCACTTACAGAAAATGCTTTCTAGCTTATCAACTGATTGTTGAGAATGATATGGCGAAAAAACATTTTAACACTGGTTTTCATCTGTTTGTAAGTACTATGTACTGTTTGTGATAATGCATTTTGGAATGTTGACGTTGCCTTGTCTTTTAGAAATAGAGAAAACCCTATCCAGTTCGTATTTCAGTGAAGCCACTGTATGTCTTTGCCTTCATTAAGTTACAAATAAAGATGAATTACGTCCGCTCTCGCAGC
A_15_P469045_cdc27_3	GTTCAAATCTTCGATGCTAGTTTTGCTACTTCTGGCCTGAGTGGATACTGAGCTAAGAAAGCGACTGAAGAAGGAGCAAAGAAACCAAAAAAGGGGGAGAAGAGGAGCCTGGCTACGGAATGACGGTGTTGCAGGAACCTGTCCAGGCTGCTGTCTGGCATGCTCTGAACCACTACGCCTACCGAGATGCTGTATTCCTGGCAGAGAGGCTCTATGCTGAGGGTAATTGCACAAATTGTCCTCCAAACTGACAGACAGCATCCTCCATTTCCCCTCATCTTTTAGAGCTGAGATGCGGCTTTGCATTTGAAAGTTTTTGTTACTCAAAATGGAAGCTGACATTATTTATTTTGCAAGTTGCATTATTGTTTTAATTCACTATTTTTGTCTTTAATATTGCTATAATCAAATTCTAGAGTTCATGTACTGATTCTCTTGTTTATTTGTGTTATTCTGAAATTTCATTTCTTTTCGCCTGTCAGTCCATTCAGAAGAGGCACTCTTCCTGCTGGCCACGTGCTACTACCGTTCAGGGAAAGCATACAAGGCCTACCACCTGCTGAAAAGACACAGCTGTACTACACCACAATGCAAATATCTTCTTGCCAAATGCTGTGTGGAACTGAGCAAGTATGAATGACTAATTATTCCCAATCTAATCATAGTTCTTGACTCATGTCCATCATATCCCAATGCCTGTATCTATTTATCATCTTTTGCAGATCTGTTACAATAATAGCTGTTACTATAATAAATCACAATG
A_15_P170211_cdh2_20	TTCCTTTTGTTGTAGTGAAGAAGGCGGAGTCTTGTCTTCTTCGCTCTGACTTCCGGAGGCTGAAAGGGGTGACATAAGGAAAGGAGCCCCCTTCTTTGCCGCAGTACCAATGGGTGCGGCTAGAGGGCGTCATTGAGAGCGTGGCGCTGCCGTTGAACAGCGAGAGCGAGCGGAGCTTCAGTACCAGACCGAGCGCAGCACGGATCAGTGCCAGAGAGAGACGGAGGAACGATTCTGTCGCTTCATGCCGCCGCTACCGTACGGAACATTATAACCTAGCGGAAAACGGCCAGCTCTATCGGTTTCTTTATACAGAACGGAATTTAAACGATGTACCGTTCCGGAGGCGTGATGCTGGGGCTTCTCGCCGCTCTGCAGGTGGCGGTCCAGGGCACAGGGGCGATGCCATGTCAGCCTGGTTTCACCGAGAACGAGTACAACGTCATGACAGCCGACGTCATCACCGAGGGACAAGTTCTGCTCAAAGTGGATTTTGTGGACTGTGGCAGAGGTTCCGGCCTGCGCTTTGAGAGTGGCGACCCTGCAGATTTCCGGATAGACGCCGATGGGACAGTTATGGCAGCACGGACACTTCAGCTCACCGACAGAAAGGGGCAGAGCTTGGAGATTAAAGCCAAGGATGAGAATTCTCAAGAGCAGTGGATGGTACACATCAACTTCACTCAACCCAAACAGGTGCCAGTGATACTGTTTCCTCGGCACAGTGTGCTTGTCAAGGGCGACGACAGTGTGAATCGCGTGAAAAGAGACTGGGTCATTCCTCCTGTCAACGTGCTGGAGAACTCCAGAAAACAATTCCCCGAAGAGCTTGTGAAAATCCAGTCTGATAAGGACAAGAGCAACACGCTGCGCTACAGTGTGACCGGACCAGGAGCAGACCAAAACCCTACTGGCCTGTTTATCATCGACCCCATTTCAGGACTTCTCTCTGTCACCAAACCGCTGGACAGAGAACACATCCCCAACTTTCATCTGCGTGCTCATGCAGTGGACATCAATGGAAACCAGATGGAGAATCCCATCGACATCATCATCAATGTCATCGATATGAATGACAACCGGCCAGAGTTCACACACCAGATCTGGAATGGGACCGTGGATGAGGGTGCCAAACCAGGAACATTCGTAATGACAGTGACCTCCCAGGATAAGGATGACCCAAATACAGCCAACGGGATGCTGCGATACAAAATCCTCTCTCAGACCCCAGAGAGCCCCTCATCCAACATGTTCACTATCAACAACAAAACCGGCAAAATCATCACAGTAGCTGCAGGCCTGGACCGTGAGAAGGTGCCTCAGTACACCCTGATCATCCAGGCTACCGATATGGAAGGAAACCCCACGTATGGTCTGTCCAACACCGCCACTGCTGTCATACGCCTGCTGGATGTCAATGACAACGCTCCCGAGTTCACCCGAGAGACTTTCCATGGTGAGGTCCCAGAGAACCGTGTGAATGTGATAGTGACCAATCTCACCGTGACCGACAAAGATGAACCGGGGACTCCAGCCTGGAATGCTGTGTACCGGATCATATCCGGGGACCCGACCGGACGCTTCTCCATTCCTACTGACCCTGTCACAAATGAAGGCCTTGTCACCGTTGTTAAGCCAGTTGATTTCGAGATGAATCGATCATTCATGCTGACTGTTGTCGCTGACAATGAAGTGCCACTAGCGAGTGGAATCCATCGCACACGCCAGTCTACAGCCACCGTATCCATCCGCGTCATCGATGTGAACGAAAGCCCCAACTTTGACCCCAACCCCAAACAGATCAAACTGGAGGAGGGTCTTCCGCAGTGGTCAATGCTAACGACTTTCACAGCTCATGATCCAGACAGATATATGCAGCAGACTATTAGTTACTCTAAATTATACGACCCCGCCAACTGGTTGGAGATCGACCCAAACAACGGACGAATTTCCACCATTGCTGTTTTGGATCGAGAATCTCCTTACGTGAAAAATAACCTTTACAACGCCACATTCATGGCTTCAGACAATGGTGTGCCCCGTGCAAGTGGGACTGGAACACTGCAGATTTACTTGTTGGACATAAATGATAACGCACCTCGCGTCTTCCCACAAGAAGCAGAAGTGTGTGAGCGTCCCGAACCCAATGCCATTAATATCACAGCAGTAGACGGAGATCTCAATCCCAACGCTGGACCCTACGCTTTTGAACTGCCCAATCGGCCCTCAGACATCCGAAGAAACTGGACACTGACCCGAATCAGTGGCGATCATGCTCAGCTGAGTCTGAAGATTAGTTACCTGGAAAGTGGCATTTACGAGCTACCCATCAGCATCACAGACTCGGGTAACCTGCCCATGTCCAACACCACTTACCTGCGCATTAAAGTGTGCCAGTGCGATCATCATGGTGACTGTGTGGACATGGAGCGCATCATGGCAGCCGGGCTGGGCACCGGAGCCATCATCGCCATACTTATCTGCATCATCATTCTGCTGGTGCTGGTGTTGATGTTTGTGATGTGGATGAAGAGACGGGATAAAGAGAGACAGGCCAAGCAGCTGCTGATCGATCCAGAGGACGATGTGCGAGACAACATACTTAAATACGACGAGGAGGGCGGCGGAGAGGAAGACCAGGACTATGATCTGAGCCAGCTGCAGCAGCCTGATACTCTGGAGCCAGACATGATCAAGCCTGTCGGGATCCGCCGGCTGGACGAGCGACCGATGCACTCGGAGCCCAACTACCCCATCCGCTCAGCCGCTCCACATCCCGGAGACATAGGAGAGTTCATCCACGAGGGCCTCAAGGCAGCCGACACCGATCCCACGGCCCCTCCGTATGACTCCCTGCTGGTGTTTGACTACGAGGGCAGCGGCTCCACGGCCGGCTCACTAAGCTCCCTTCACTCGTCCAGCAGCGGAGGAGACCAGGACTATGACTACCTCAACGATTGGGGCCCTCGCTTCCGCAAACTCGCCGACATGTACGGAGGTAACGACGACTAGCTTACGCCATCACCGCAGGACCACTGAACGACAAGTAAGAACCGGAGGAGGAGGAAAATTTACAAGAAAACAAAAAACATCAAAAAAACAGTGTGGCACTTTTTTTTTTAAATCGCGGGACGTGGACAGTGTGCAGAATCAAAACAATGAAGAAAACAATATACCCTAGAGAGTGCAAGAAACGAAGACTGAGATAAGAAATTGGAAGGAAGATCAGCAATGGCAACAAAACCAGGTGTTTCAGAAGGCCTGCGTTGTAATGAAGGAATCTGCCGAGTTTTGGTTGAGTCCAGGATTTTATGCGCCTAAGTTTTGAAGGATCATCGGTACGAAACGTATGAAGGAACGCTTCAAGAACGTTAAATGAATGCTAAGTTACACTTGAATCTCACAGTACAGAAGCACTGGGATATTACGTGCCTTTTTGTACATTTTTTTTCTTTCATTTTGACATTTTTCTTTCTTTTTCGGTCTTTGTTTATTTGATCTGATGATGTTTTACTGTTCAATGGCTATGGTGGCTCAGAGGTTTGGAGTGTTATTTTAATTCTTTTTTCATTTACGTTGTGAGCCTGTTTATAACATTTACGCTCCGACATGCTTTTGTTTGCATTTTTCACCATCACGCTGTTCGTTCACGTCACGTATCAAAATGAAGACTTTGAAAGAATGAGAGCGGCTAGACAGAGAGAACAGCTTTGTACAGTACGCTAGAAAATAGATTTCAGTTTGTCATTTTATTTCACGTTTTCCTGTTTTTTATATATATATATCTATATATATATATATATATTTACATTGACAATTTTTTCCACCGAAACGTTAACTTATGCAGCTGGTTGCAAAATGGGAGACGAGCATTATTATTATTTGGTAGCAGAACTTTTTTTTTTTTCTCTCTCTCTCTATCTCTGCATTTTTTTGAAGTGATTTAGTATTTTGCAAATGAAAGCATTCAAATGTCATCTGCCTTAGTCATCCTGGTATTCTTTCATGCCTGGTATTCTTTCATTTTTTTACTCCACTGTAAATTAAATGGTGTGTACATAGTTTTTTGTTTCGTTTCTCCTCTTTTGATGTAGTCTACGATGAAGAACAGGGCGTGAAGAACTTGTATATGTATAATTTGGACTACAGACAAAAGGAATTTTTTGCATGTTTTTATCTTTTCCGTATAAAACAGTCTTTCTGAAATTTATTTACACTCAAATAAAGAAATGCCCACCTTGAAGGAGACTACAGCGATTAAGTGATACAGAAGTTTGGTCCAGATACCCGTTGCTTTCATCCTCCCCTTTTCATAGGGTCACATTCCTTTTCGGTTTCACCCCTTTTGGCCCAATTTATGACCTTCCGTTTGCCCGTTCTCTGATTTCATCACTTGACGTCCTTCGTCAAGGAGACCACGTTGACCATTTCTTTTGCTACGTTCTGCAATTCCATTGTCTTCTCCCCCCGGGCCACTTTCATGGATCAAAGAGGTTGACTGACGTTCAAGGCTCCTAAATGATCCTTTTGGATCTTCATGTCCGAACGAATCTAATGGTGGACTGAAGCCCTCATCATAACTGTCTCTGCCTGTTAGAAAGCTGTGTGTGTGTGTGTGTGTGTGCGTGCGTGTGTGTGTGTGTGTATCACTGGATGCGTCAGAGAGGGCCAATTAAAAGAGCAGGATGGAAAGTACGAGGCCAGTCCACTCACGAGGCTCACAGCCATAAGATGATTAACAGCTTTTTAATGAACGATGGCTGTCCAGAGTTCTGTGGGCTCTGTTTGCAATTACTTGTTGATATTATGACCCATTGCAGCCCAAATGACCAATAAAAGTCTAATTTTGGAAA
A_15_P298131_cdkn1cb_25	AACAACACAACCGCATTGACCAATAGGAGCGAAGTGTGTGGGTTTTACGCCGCTGAGGCGCAGGACTTTAAATCTGACGAGATTAAATCACGTTATTTTACTACGTACAACGACGTGTGTGGGGGGATTCACACGGATTTTTTTTCTATTTGTGGCTTTTCGCTCTGATTTGGGATATTATCGACGATGTCTACCGTCCTGTTCTCCAGCATCGGCGGGGAAAGACTGGCATCCAGGAAAAGTGTCCCTCAGGAGATCGCTCCTCTGTTGAAGAGAACGGGAACATGCCGAAATCTGTTCGGACCAGTGGATCACGATGAGCTGAGGCGAGAACTGGCGTCAAAACTTCGCGAAATTTCTGAACGAGACCAGCAGAGGTGGAACTTCAATTTCAGCGAAGGACAGCCGCTGGATGGGGATTTAAAGTGGGAGGAAAGCCCAGCTGAGGGCTGCCCGCTGTTTTACAGAGAAACAGCTCCGATTACAATGAAGAAGAGACAAATTGTGGACTTGCCGACAACACAAAGAACCATAAATGTTGACAGAAAATGTGAAAGTCCAATGAAGTTCTGTAAGAGTCAAACACAACGAAGAAAGTCTCGTAAACGCGTCCAGACGAAGAGCCAAACAAACATGCGCATTACAGATTTCTATGGGAAAAGAAAGAGGACGGACGTCTGTAAGGAAAGGAGAAGCATGGACTGAAAAAGGGCTCAGTACGTGCGTCACGGAGTGGTGGCGGGAAAAGACCGGAAGTAATGACGAATCGGAGTCTGACTTGCGTTATTACGTGATAATATGATTCTGTCATCTTGTTTATTTAATATCTTTTTTGCCGTTTATACAGTTGAATCGTGAATAAGCAATTTGGTTTGCTGTTTACAGTGTGCGACTAACATGTAACTTTAAATTAAAGTTAGAACAAGTAAGCCTATTTAATATTGCCTAATATATCATGTATATATTTTGCCATGGCCTAAGTTATTTATTTATTGTTTATTGACTGCATTTTGTTCCAATAATAGTTTTATTTCAGTTAAATATTTTGTCTTGAACAAAATCACCCTGAGCCATATTCCTCACTGTTGTAAATATATTGTTTTATTAAATGTGTTTATGGATACAAACTTTGTCTTGTCCAGTTGTTCTTCGAGCCTGGC
A_15_P113920_cebpb_8	ACTCGAGCTCTCCAGCGAACGCTGGGCAGGCAACCTATCACCTACATACAACTAGACCAAAGTCATCTAGTTATTTCTGCCATCGAAGACTCTCGAATCCTCGCGTGAGTTTTATTTCTGCACTTGTAGTCGGTGAAACTTGCGAAGTTCTCAGGGGCGGCGAAACCCTGATCTCCGTCCTGCCGCAATCCGGCGGGTGTTAAGATCCATGGAAGTGGCCGGTTTTTACGAGGGGGACTACCTCGCTTTCCACAGCACTAACGCCAGCAGCAGTCCGGTCAGCGACGGTGTATGCAAGCAGCCAGTCAACGGCTCCATGACGAAGCTTCATGATATTTCTGAGCACGAGAAAGCCATAGACTTCAGCATCTATTTGGACTCTTTGCCCCAGTACCAGCATCTGGCCAGCCAAGACGAAAGCCACCGGCACCGCGCACTGGGAATCTACAGCGACTTTCTCTCTGAGGAGAACAAGAGCAAGAGAGCAGCGCTCCAGAACTACAAGAACTACATCTCGCTGACCGAGCGGGACCCGAACCAGCTGGCGTACCCGGAGCTGCAGGAGACGCGCATAGACGCCGTGTTCAGCCCGGACTTTATGGGCAGTTTTGCCAAAAGTAACGGGCGACACGAAGAGACGCCAATGGATGGTCCCGGTGGCTATGACATGCGCTCGTACCTGCCGTACCAGACTGCTCCGAGCGGCAGCCTGGGGAACATTTCGACCGCGTCTTCCTCCTGCTCGAGCCCGCCAGGTACACCTGCGCCGTCAGGTAAGGGAAGATCACCTCAAGCGGGCGGTAAAATGACCTCAAGCGGGAAAGGCAAGAAGCGGCTGGACAAGGACAGCGACGAGTACAGACAGCGACGCGAGAGGAACAATCTCGCCGTCCGCAAAAGCAGAGACAAAGCCAAAATGCGCAACCTGGAGACGCAGCACAAAGTGCTCGAGCTCGCGGCCGAGAACGACCGGTTACAGAAGCGCGTGGAGCAGCTGTCACGAGAACTGGCGACGCTGCGGAACCTGCTCTCCGCCACCGGCCAGTGCTGACGGGACTCCCGTGGTGCTTAATGACTCAGTGACTTTAAAGAGTGCAGAATTTACAACAAAAGTTTTCTGCCGTCGATTGGAAAAACGGGCGAGCGCTCGTTCGACGCGTTTACAGCCGAGAGAAAAACATGAAAGTGGACTGTGCGCCTGGATTGCGCAACATCCCCACCGTGTGCTCGGTACAGCTCTGGTAATCTGGAAACCCTGTCACGTATTTCGTCTGTAAAGTATTTTTGTACGGGTTCTAAAGTGAGATATCTACTGTTTAATATTCTGTTATTTAAATTCCTTTCGCCATATCTGGGGCAGTGGTTGTCATGGGAAGAGTTGTACTGCAGAGGTATGATGCAACTCATTGTAACAGTATTGGAAACGCAGTGAAGAAATCTTATAAAGATGATAAAGGTACAACTGGTCTGCTGTTATATACTATTTTATTGAATTAAATGATTTTTACTGTACTGG
A_15_P167586_cers3b_18	TGCTCCGGTTTCTAGGTGGATAAAAACATGTGCTAAATGAATCATGTAAAGTTGGCTGTTGTGTTATTTGCAGGGCGATGCTCAGTGAGTGGTTTTGGTGGGACCGGCTGTGGTTGCCGAGGCCGGTGACGTGGGCGGATCTACAGGACAGTGAGGGGTGTGTCTACGCACGTGCCTCCCACTTGTACATCATTCTACCTGTTGCAGTGCTGCTGCTCGGCTTAAGAGCATTATATGAAAGGCGGATGTAAAAGGTGTGTGTAAAAAGCTGGGCTGGTCAGAAAGGCAGGTGGAGCGTTGGTTCCGCCAGAGGAGGAATCAAGACAGACCCGGAGTACAGAAGAAATTCAAAGAAGCCAGCTGGCGGTTTGCCTTTTATCTGTGCTCGACTTTTGGAGGAGTACTGGCTCTATATGATAAACCATGGTTTTATGATCTACGTGAAGTGTGGGCGAAATTTCCCAAACAATCATTGCTGGACTCTCAATACTGGTATTACATCACTGAGATGAGTTTTTATGGTTCTTTACTGTTCAGTGTGGCTGCAGACGTAAAACGGAAGGATTTTAAGGAGCAGCTGGTGCATCACTGGGCCACTTTAACACTCCTGTCTTTCTCATGGTGTGCCAACTACATCCGTATTGGCACCCTGGTAATGCTGGTGCACGACACGTCTGACGTCCTGCTCGAGTCTGCTAAAATGTTCAATTACGCCGGATGGGAGACGACCTGTAACAGTGTCTTTGTGGTGTTCGCGCTGGTCTTCATGGTAACCAGACTAATTATCTTCCCTTTCTGGCTGATTCACTGTACGTGGGTTTATCCTCTGGACCAGTTTGAACCCTTTTTCGGCTATTATTTCTTTAACGCCATGCTTATGGTGCTGCTGTTTTTGCACGTGTTCTGGGCCTCCCTCATCCTCCGCATGGTCAAAAAGTTTCTCTTTGGGAATCTGAAGGGTGATGAGCGCAGTGATGAAGAGGAGGATGAGGGATCTGAGGAAGAATACACACATGCATACACTAATGGATCTGGGAATGGATTGTCTAATGGCCATTGACACAAATGCAGATCTTCCACAAATAGCCCTTTTGATGCCATGCATGCA
A_15_P170406_ch25h_12	ATCATTCAGATTTAGAACTGAAAAGAAATAGAAATGTTTGGACTACAGCACATCTGGGACTGCATTCTGCAGTACGAAGCACAGCTAAGGTCTCCATTTTTCCCAGTCCTCTTCTCAATTACAGTCTACCTAAGCTTCTGCCTGCCTTTTGTCCTTCTGGATGCCCTGTCTCCAAAGGTAGAACTGATAAGGAGATACAAGATCCAACAGAAAGCCAGCGTGTCTTGGACTATGATGTGGAGCTGCCTCGCACTCTCCCTCTACAACCACGTGGTGTACATCTTCCCGCTGAGTGTCCTGCACTGGTACTGGAGACCTGTCAGCTACCTAGCGGAGGCACCTGGGGTCTTGCGGGTCGTCTGGGATCTTGCTGCCTGCCTGCTTCTGTTTGACTTCCAGTACTTTGTGTGGCATCTTCTACATCACAAAGTGCCTTGGCTTTACCGGACTTTCCATAAGGTGCACCACAAATACACATCCACCTTCGCTCTGGCCACTGAGTACTCTGGGGCTTGGGAGACCCTGTCTTTGGGGTTCTTCGCTGCGGTGAATCCCATGTTGCTTGGGGTTCATCCTATGACAGAGATGCTCTTCCACATGCTGAACATGTGGCTGTCAGTTGAGGACCATTGTGGCTATGACCTGCCATGGGCCACGCACAGACTGATGCCTTTTGGACTTTACGGAGGAGCTCCACACCATGATGTCCACCATCAGAAGTTCAAGTCCAACTACGCTCCATACTTCACTCACTGGGACAAGCTCTTTGGGACACTGCACTTTGAATGAACAGAACATTTGAAACAGACTCTTTTTTTTGTAAAAAGTTCTTTCTCATTCTGTGAATGAATACCTTTGACTCTAAAACTTTATAAAAGATTATTTATAATTCAGATCTGTTTGACCAATTTGTCTATTTATTGAGTGTCTGTATTTAAGAGTGACTGTAAAAACTGAGATGTAAGAAATGTATTATGTTAATCATATTATATTTATTATTTATAAGATTGTTGTTTTGCATTTATAAGTTTGTGTTGTTGTTATTACTAAATGTATTAACGTGGACCATGAAGAAATTCAACAAGCTAATTGCAATAAATCTGTGAAGTAGATAATATAAA
A_15_P204336_chrnb2b_16	AGGCGGTTATGGGGCAGATACAGAAGAGAGACTGGTGGAGCATCTTCTCAATCCAGCTCACTACAACAAACTGATCCGACCAGCTACTAATGGATCAGAAGTGGTGACAGTGCAGCTGATGGTCTCGCTGGCGCAGCTCATCAGTATGAATGAAAATGCTAATTAAGTCTACCGTGGTTGTTTATTTTCATCTTCAGGAATGGCAGGACTACAGACTAACATGGAGCCCAGAAGAGTTTGATGGCATGAAGAAGGTCCGTCTTCCCTCCAAGCATATTTGGCTGCCTGATGTTGTTCTTTATAACAATGCTGACGGCATGTATGAGGTGTCATTCTACTCCAATGCTGTCGTCTCCTATGATGGAAGTGTCTTCTGGTTGCCACCAGCGATCTATAAGAGTGCCTGTAAAATTGAGGTGAAGCACTTCCCATTCGACCAGCAAAACTGCACTCTAAGCTTTCGTTCCTGGACCTATGACCGTACAGAAGTGGACTTGGTTCTGCGTGCAGACGTGGCAAGCATGGATGATTTCACACCCAGTGGTGAGTGGGATATCATTGCTCTTCCTGGCCGTCGAAATGAGAACCCTTCAGACCCAACTTACGTAGACATCACCTACGACTTCATCATCCGCCGAAAACCCCTGTTCTACACAATCAACCTCATCATTCCTTGCGTCCTCATCACCTCGCTGGCCATCCTGGTGTTCTACCTGCCGTCAGACTGTGGCGAAAAGATGACGCTGTGCATCTCGGTGCTCCTTGCCCTCACTGTGTTCCTGCTGCTGATCTCTAAAATTGTGCCCCCCACTTCTCTCGATGTCCCTCTGGTTGGGAAGTATCTGATGTTCACCATGGTGCTGGTCACATTCTCCATTGTGACGAGTGTGTGTGTGCTGAACGTGCACCACCGGTCGCCCACCACACACACTATGCCTCCGTGGGTGAAGTTGGTGTTCCTCAACAAGTTGCCTGCTCTTCTCTTCATGCGGCAGCCGCGTAACAGCAGTGAACGACAGCGTCTGCGCCAACGTCGGCGTGCCAATGAACAGCAGGAAGGTGGGCGAGGGGGTCTGGCTGCCGGGCTCATGGCAGGATTGGGTCTGAGCGGCTCTTCATCAGGGAGCAAAGAGAACAATGAGGCTTGCACATGCTATGTGAACCGGGCCTCTGTGAAACAGTTTGGGGCAGAGTTGGGTGGAGGGGGTGGTGGAGGTGGGTCAACAGATGGACTAAACGGAATAAGAGAAGGGGGCAGAGAGACCAGGGAAGGAGGTGCAAATCCATTGCAGGGATCTGCTCTACCTCGGGGGAAACAGCAGCCCCCTACTGTCCTCACTCAGGCTCTGCTGGCCCAGGCCTGTCCAGGGTTTGAGGAGGCTGTAGATGGAGTCCGCTTCATCGCAAACCACATGAAGAGTGAGGATGACGATCGTAGCGTGAGTGAAGACTGGAAATATGTGGCCATGGTGATTGATCGCCTTTTCCTCTGGATCTTTGTGTTTGTGTGCGTCTTTGGCACAATCGGAATGTTCCTCCAACCTCTGTTTCAAAACTACACAGCCAAAACAATCACCCACACACCAGGCTGACTAACCACCACCCCCCGGCACAACAATGGACTCTACCCACCATCAGCTGCGACAGGAGGGCGAAGGCAGGAGGGGGGGTCTGCGGAAGGGGAG
A_15_P193661_chst11_4	AGATCTTTGAGACACGGACGCGGGCGGCAGCAGCGAGAAAGATAGGAGAGGGAGAGAGAGAAAGAGAGCATCAGCATCAACACACAGACCCGCTGAACGGGGCTCGGCTCGGCAGCCTCCCTCCCTCTGTCCCTCCGTGCCCAGCCATGAAACAAACCATACTGGACCTCATGAGGATGAGTAGGATCTGCCGGATGGTGCTGGCCACTTGTTTAGGATCTTTTATTCTGGTCATCTTCTATTTCCAAAGTATGTTCCAACCAGTTATGAGGAGGAATCCATTCGCAGCAGAGGGCTGCTGTCGGAAAGGCTCCAGAAACGCCCTACAGGAGCTGTACAACCCTACACAGGCCGAATTCTCTGCAGCGGCAGTGTTGCACCAGGCCCGGCGGGATCAGGTGGCGGAGACGTGTCATGCCCACAGTGCGTCCAGCCGTAAACGCCGCGTCTTGACCCCCAGTGACCTCAAGCATCTGGTGGTAGACGAGGATCACGAGCTCATCTACTGTTACGTGCCCAAGGTGGCGTGCACCAACTGGAAGCGGGTCATGATGGTGCTGAGCGGCCGGGGCAAGTACAGTAACCCAATGGAGATCCCTTCCAATGAGGCCCACGTGCCCTCAAACCTCAAGACCCTCAACCAGTACAGCATCCCTGACATCAACCACCGGCTTAAGAACTACCTCAAGTTTCTCTTTGTGCGTGAGCCCTTTGAGCGATTGGTGTCGGCCTACCGCAACAAGTTCACACTCCGCTACAACACCTCCTTCCACAAACGCTACGGGACGAAGATTGTTCGGCGATATCGCAAAAATGCCACAACCGAGGCACTGCAGAGTGGTGCCGATGTGAAGTTTCAAGAGTTTGCAGAGTACCTGGTGGACCCAGGCACTCAGAGAGAAGCTCCACTCAATGAACACTGGCAGACTGTCTACTCGCTCTGCCACCCCTGCCACATCCACTACGACCTGGTGGGCAAGTATGAGACTCTGGAGGATGATGCAAACTACGTGCTCAAACTAGTAGGCGAGGGTGACTCACTGCGCTTCCCATCGTTTGCCAAATCTACCCGTACCACCGACCAAATGGCAGCCATGTTTTTCAGCAACATCAGCTCCCAGCAGCAGAGCCAGCTTTATCAACTCTACAAGCTGGACTATCTTATGTTCAACTATTCTATTCCTAGCTACCTGAAACTGCAGTAGATATCCATTTGCAGTGGCACACGCTTCCTGAGCTTGTTCAACAAGGTTGAGCAATGGGAGAAGAGCCGGGGCTCAGAGACACAGGCAGGGGAATCAACCAAGCACCTAAATGTAAAATTGTATTTATATCCGCAGGGACGGTTGCTTTATTTGGAAACGATCAAGGAGCTATCGGTCTCAAATGCACTCGAAAGTGGTCTTTTTGAGACTGAGGTCTGAAGCCCTGATGTATGTGCCCATTGAATTGTACATTTCCAGTGTAAAGGCTCTTTTTCCACAACGTCAAAAGCAATAGGACAGAATCTGAGCCATACCTGCTCAGCTGGTTTATCTATTAATATACTCAGCCAGCCGCCATTATCGAAGCTTCACAGAAAGGAGCACCTAGACTAATAATAAGACTCAAGATACAATCAGAGACTTGTTCTGACTTCAGTTCCCTTACTTCTAATTTCTTGTTCACTTTGGAAGTTTCCTCGCTTCTCTCCCATACTCAGACTGCCTTTGTGCGTGCTTTTATATGGTGCATACTTAACGGTGCACACTAAAATAAGAATGACAAAAAAAAGAGGCATTGAAAGGTGCCTTGCTGAAGGGGCGTGTTCAAATGTGAGTGACAGGCAGGGGCTTTGCCCACTGGGTCAGTCAGGGAGCATCTGTAGCAGTCAGGGGTCAGAGGTCACTGGCCTCAAACACACTGTTCCCACAACCCTTCCTCCTTTGGTTGGTCTACACTAAATTAAAAGATTTCGTTTTATTTTGTATTTGTTTGTAATGAAAAAAGGTGCTGCGAGCAGCACGTTATTGTATTATTTGCATTACTCTGTGAAATAGAGATGAAAAAGACTTCATGTTTTATTTCGAGCAAAGGAAATCAGCGAGATCTTCTGATGTTTAATTGTCATAATTTGTTCATAATTTTTCTTGCCTCATTTGCAGAACACTGTTGCTGGGATACCTCGCTGGTTGACGGGTGTACGGAAACGGGCAGGACTTTGTTTTCTGAGCTGTTCTCATGGGAAAGTTTCACACAGTGGTGTGCATCTGAGAAAGAAAGAGAGAGAAAGTGCAGGCAAATCTGTTCAATCCATTACATGATTTAAACCTCTTTTGCAATTTGAGCAGTTCAAAGGAACACCCTTTAATTTAGTCCTTTATGACCTTTATTTGCTTTGATGATGCACAAAATGTATAAAAACTGCTTATTTATGAGAACAAAGGCAACAA
A_15_P109612_cldna_15	CTCTACAGACCAACGAATATTTTTGCTGTCTAATACACCTGCAATTGTTCCACCATGGTATCAGCAGGGCTGCAGATGGTGGGTATAGCCCTGGCAGTGATTGGCTGGATTGGGGTTATAGTGGTTTGCATTCTCCCCATGTGGCAAGTCACTGCTTTTATCGGACAGAACATCGTCACGGCGCAGGTTACCTGGGAAGGAATTTGGATGAGTTGCGTGGTGCAGAGCACCGGACAGATGCAGTGTAAAGTCTATGACTCCATGTTGGCTCTGAGCTCAGATCTTCAAGCCGCTCGAGCTTTGTGTATCATCTCCATCCTAGTCGGTGTTGTTGGAATCCTCCTCGCGGCGGCGGGAGGAAAATGCACCACCTGCATTGAAGAAGAACGTGCCAAGGCTAAAGTCTGCGTTATTTCTGGAGCCATCTTCATCGTGGCTGGAGTTCTGTGCTTGATTCCTGTTTGCTGGACTGCTAATAATATTATACGCGACTTCTACAACCCTATGACCAACAGCGCGCAAAAGAGGGAACTCGGAGCGTCGTTGTTTATTGGCTGGGGGGCTTCGGCGCTGTTGATTATTGGCGGGTCGTTGCTTTGTGCTAATTGCCCTCCACAAGACCAGTACAAGGCAACGTACACCGCTCGATCTGGAGGAACCAAGGGGTATGTCTGAGGAACCAAAAGTACTACATTCAAGGAGGATATTGGGTTTTTTATGTGTATTGGATGCTGGACAGCTTTTGAGGTGGTGTTGTTGTTGACTATGATCGTGACCGTTATTTTATTTAAAATAACGGTCGACATATTCAAAAACTGACGGTTGTTGTTTGTTCATGCTACTTAAAATGAGCTAAAACAAGTGGAGCCAACTTAATTGTTTGATGTTCAATCCACTTAAATGTGTAAAAACTATTAAGTGATCTTAATTCATTCATTCAACTTGTTAAAATCAAATCTAATCGTTTTTTTTTTACAGTGTATGAGGCATTGTGAAATACAATGAACATGTCAGGGTGCCTGCTTTGAATGGAATAAGTGTTCAATAAGTGTTTTAAATTGTAAATATAGTTTGTTTTACTTGGTATTTACTGTTCTTCAAGTGGTCTTGTGAGTTTCTTTTTTCTCCTCATCTCAATATTTTGTGGAATGTTTTAAAACGCAACTAGGCATGGGACGATAAAGGTTTTCAAGGTATACCGCGGTTTGGAAAAGTCAAGGTTTTAAAACAATTTTTTAAACAATAAATTAAATACATTTTTAATAATTTTTAATAATGTTTTTTATTTACCTTTTTTAGGACAACAGCAGAAAAGATATCCAAAGATGCCATTTTTAATTGTAAAAAAAATCATTTTTTTAAATAAATCAAGACAGCAGATGTAAACAATCATTTATTTTAAGGATTTATCCTGAAATGTTTACTATTTCAAAATATTTCAAATGTTTCTTAAACTAAAATATATTGTGTTGAAAAGTGAAAAATGTGTTTTTTACCCAGGCATTTAAAAAGAATATTTTTAGAGCAGTAATCACAATAAGCTTTAGTCCAAGGTTATCATATTGTCAGAATCTTATACCAGCCCATGCCTACCTGTAACCACTGACATCCACAGTAGGAAAAACAAATACTATGGAAGTCAATGGTTACTAGTTTCCAGCATTCTTTAAAATATCTTCCTTTGTGTTCAACTGAAGGAAGAAACTCATGTTAAGTGATCAAGTAGGCTACATGATGACAGGATTTTCATTTTTGAGTGAATTGTTTCTTCAATTTTTCTTGTTTTTACTGAGAATCTCTTCAGAAGTGCTGAAACTGTACATGATTTTTTATTAAAGTTATCTTTGATCATATTTTGCTTCAATCCTATTTTGAAATTGTGACTGATATGCCACAGAACATTTCAAATACAAGAATTTTATCGAATAAATCCTTTAAAAACA
A_15_P205136_cldnb_21	ACTGCGAAGAGAACCACCAACCAACCAACAAGGAAAACGAAAAAGCATGGCATCAACCGGCCTACAGATGCTGGGCATCGCCCTGGCCATCTTTGGGTGGATCGGAGTCATTGTGCTCTGCGCACTCCCCATGTGGAAAGTCACAGCCTTCATCGGCGCCAACATTGTCACTTCACAGACATCCTGGGAAGGAATTTGGATGAGCTGCGTGGTTCAAAGCACTGGACAGATGCAGTGTAAGGTCTACGACTCCATGCTGGCTCTCTCCTCAGATATTCAAGCCGCTCGAGCTCTCACCGTCATCTCCATCGTGATCGGAGTCATGGGAATCATGCTGTCGATGGCTGGTGGAAAATGCACCAACTGCATCGAGGAGGAGAGCTCCAAAGCCAAGGTTGGGATCACGGCAGGTGTGATTTTCATCATCTCTGGGGTGCTATGTCTGGTCCCGGTGTGCTGGACGGCTAACGCTATCATCCAGGACTTCTACAACCCGCTAGTGGTCCAGGCACAGAAGAGGGAGATTGGAGCGTCACTGTACATCGGCTGGGGTGCCTCAGCTCTGTTGATCATTGGTGGAAGTCTGCTCTGTTGCCACTGCCCCGAAAAATCAGACAGCGGAAAATACACAGCTAAATACAACGCAACCCCTCGCTCTGAAGCCTCTGCACCCTCCGGAAAGAACTTTGTGTAAATGATCAACTCAGGAAAATGGACTCTACAATGTTTACGGTCTTAGTTTGTTGGACATTGAGGCTCAAAATGAGTTTGCAGGACTTGAAAAGCAGATGCTGAATGTTTTTTTTTTTTTTTTTTTTTACCAATATATATGCAAAACAAACAAAGAAAATGGGGAACCACGTTTGAAACAGCCTCTGCAGTTAAAGGAGGTTAACCTGAAAATTATTTTTGCTTAAGTTTGGTCAAATGTTCTTTTGTACCGTGGTCATTATAAAAGTGTTCACTTTTGTATGTTTTCAAGTATGATTTTGTAAATATTAGCATTTTTGTACAGCCTAAGTACAGGTTTTTCTACAACTTTGTACAGGTTTATTTCTTGATATATGTTTAAAGGAATTAATAAATAAATACATTTTGTTAATATCA
A_15_P331594_cldne_15	CTGCAAACACAGCCGAGGAATCCGGTCAATCTTGAAAATTCACCTCCAACCCAGTTTCATCAGCCTGGAACTCCTCCCATTCTGGACACAATCTTAAAACTCTGTAAGCCTGTGCAGTGAAGTCACTACAACCCTTCGGAGCGGACAGAAAACACACGTTCAACTTCACAAGCCCACAAACAAACAAGCAAACATGGTGTCTATGTGCCGAGAGATCCTGGGCATGTGCCTGGCCATCATTGGCTTCTTGGGAGCCATTATTATTTGTGCTTTGCCCATGTGGAAGGTGACCGCGTTCATCGGAGCCAACATCGTGACGGCGCAGACCATCTGGGAGGGTTTGTGGATGAACTGTGTGATGCAGAGCACGGGACAGATGCAGTGTAAGATCTACGACTCGCTCCTGGCCTTGCCTCAGGACCTGCAGGCCGCTCGAGCTCTCGTGGTCATCGCCATCATCGTCAGCTTTTTCGCGCTCATCCTGGGCATCGCCGGCGGGAAATGCACCAACTTCGTGGAAAGGGAAGACGCCAAGGCTAAAGTGTCCATCGCCAGCGGCGTGATCTTCATCATTGCTGGAGTTCTGGTGCTGGTGCCTGTTTGCTGGTCCGCCAACACCATCATCAGAGATTTCTACAATCCTCTGCTCACTGATGCTCAGCGGAGGGAGATGGGGGCTTCGCTGTACATCGGATGGGGCGTCGCAGCGCTGCTGATCATCGGAGGTGGAATCCTGTGCAGCTCCTGCCCTCCAAAAGATGAAAAATACAACATGAAATACTCCCAGCCGCGCTCCACCGCCACCAGCAGAGCCTACGTCTGAGAGCTACGCGGAGATCGCAAAGACTTTTGGAGACTCTCTCTCACTCTTTCGTTCTAAGACTTGCCAAGAAGATCAATTGAAAGACTGTGTCTGATATTGCATATATAGTGGTTATATAGTGAGGATGTATATATGTGCTGTGATTATACACACTTTTGAGCTGAATGAACACAACTCCTGAGATTTCTGTTGGCACAACTTAACTGTTTCATGTCAAATTCACTTAACGGCTAATAACTTAATCGATTTGTGTTGTGCCGACGTGAATGAACTGCGTGGAAGCCTGCATTTGTTTTACAGCGTGCACTCAAGAAAATGATGTTTGCAGATGTTTTGGAAAATAATGCTTGCCGTTTGTTCAAACTACTCATTTGAAATGAGCTGAAACAACACAATTCTTGAGTTTCTTTGGGACAACCTAATTGTTTTATGCTCAATTCAATTAAAATTGTTAAAAAATAATAAGCTTACTTAATTTATTGATGTTCCACCATGAAAAATTGACTAAATAAATTTGATTGTTGGTGGTTCATTCCACTGTGGCGACCCTGGATTGATAAAATTATTTTAAAAAATAATTAGCTAACGTAATTCATTGATGTTCCACCAACAAAATTTTGGCTAAATAAACTTATTTGTTGGCGGTTCATTCCACTGTGGTGACCCTGGATTAATAAAGTTATAAAAAATTTAAAAAATAGCTAACTTAATTCCTTGGTGTTCCACCATCAAAAATTGACTAAATAAACTTAATACTCGGTGGTTGATTCCATTGTGGCGAATAAAATTATAAAAAACATATTAAGCTATTTTAATTCCTTGATGTTTTCCCAACATAATTTGATTAAGTTAACTTAGTTGAGTGAATTCAACATAAAACAATTAAGTTTTCCCTCCAAAAAACTCAAGCTAATTTTAAATAAGTAGTTTGAAGAAGGCATTTATTGAGTGCAGATCCCTGAAAGAGAAAAATGTGCATTTATAATGTGATTTTATTCAATATTTTTTGTTGATTTTTAGTTTTTTTTTAACAATGCATTCTTATATTATACGTTTAATATGACGAGAGGAATAGTTTCTTTAAATGTAAGACGTAAGCTTTAATACTGTAAAGATTAAATGTGCATTAACTTAGCTTTTGTGTTTGTTTGTCAGTGTATAAATTAACTTTTTTTTTTTGCATAAAGATGTCTTAATCAGTAAAATTGTCCTGATATTTGTTTTTGTTTATTATAATAAATGGTTCTGTAAAACTGTAAA
A_15_P164931_cldnf_15	ACACACATATGGGTTAGGATCACACCAACGGCTGCTTTTGCTTATCATCCCACAACGGCTTCAATATGGGAAGGATTGCTAAAGAAGTGGCCGGCCAGACCCTGTGCTTCATCGGTTTTGTGGGCATCTGCATCTGCTGTGGCATTCCCATGTGGCGGGTCACCACCTACATCGGCGCCAACATCGTGACAGGCCAGATCGTGTGGGACGGCCTGTGGATGAACTGCGTGATGCAGAGCACGGGACAGATGCAGTGCAAAATACAGGACTCCATCATGAACCTGACCCAGGATCTGCAGGTGGCGCGCGCACTGGTCATCATCTCCATACTGATCGGATTCATGGGCATGCTGCTGACGTTTATTGGTGGACAGTGCAGTAGCTGCCTGAAGAACGAGTCCTCCATGGCTAAAGTGCTCATTCTGGGAGGCATCCTGTGCATTGTTGCTGGAGTCCTGCTTCTGATTCCTGTGTGCTGGTCTGCGGCGTACACCATCTCCGATTATGTTAGTGTGACCACCATTCAGACGCAAAAGAGAGAGCTTGGAGCGTCTATATATGTCGGCTGGGGTGCTTCAGCGTTCCTGTTATTCGGAGGGATTATTCTGTGCACTTCTTGCCCACCCAGAGAAAATATCTACCCACAGTACCCAGGCATGTACCCGTACCAGGGACCGGTGTATGGGCATCAGTACGCTCCGAGTACAGTTTACAAACCGTATCATCCTCCTGTTGCTTATACACCTGCTCCAAGGCAATATCTTTAACACAAAGGACGGACGTCGTCTAAAGACTACTCCTGAAGATGGAAAGAATTGTGTTGAGCTGAATCAAAACAATTCTTGAGTTTTTGGGGAGACAATTTAAATGTTTTAAGCTCAATCAACCTCAATTTGTAAAGACATTTAAGTTGACTTGATCGATTTGTGTTGGGACAGCATGGAGGGATTGTGTGGAACTCAACACTTATAGCGTGTATCTGTATTTTAAAGTGATAATTCACCCAAAAATGAAGATTCTGTCATCATTTACTCACTATTTTTGTTTTTATTTCTTGTTAAGCACAGAAAGGAAGGAAACTGGAAACCTGTAACCATTGACTTCCATTGTATTTGTTGTACTCAATGGTTTCAGTCAGTCAGCATTCTTCAAAATATCTTCCTTTGTGTTCAACAGAAACTGGTAAAGGTTTGGAAACACTTGAGGGAGAATAAATAAGGCGGTAAATGTAGATTTTTGTGTGAACTGTCCCTTTAATTCAGTGTTTATCTGAATTGAATGTATTTAAAAGCAATTTTATTGAGGTCTTGTACTTCCCCAAGCTTTAAACGAAGATGATCTGGAAAAGCTAAAACTTGTTGGTCTTGTTTTTGAGATTTTCGCAGTGCTAATGAATGATGTTTGTTTCAACATGGTCATATTTGAAGGTACTATAAAGTATATTTCTTGACTGACTCTCTGAATAAATACTCTAATGCCATTAATCTGATCAAAATCAAGATCACAAAGACTTTTTACTTCCAAAAACTCTTTACTCCAACATATTTCTCAAGGAGGAACAATATAAAGACAATATCTGTTGCATATTCATCTGCTCCGTCAATATCTTTAACTCAAAGGACGGACATCTTCTAAAACTGCTCCTGAAGATGGAAAGAATTGTGTTGAGCTGAATCAAAACAATTCTTGAGTTTTTGAGGAGACAATTTAATTGTTTTAAGCTCAATCAACCTCAATTTGTAAAGACATTTAAGTTGACTTGATCGATTTGTGTTGGGACAGCATGAAGGGATTGTGCGGAACTCAACATTTACAGCGTATATCTGTATTTTAAAGTGATAATTCACCCAAAAA
A_15_P205231_cpne2_18	ACAAACGCAAAGATGCCATTTTGGGATTCAAACTTAGGGTGTAGGAGAGGAGGTACTCCCTTCTCCATGGCCTATACTCTGGGCTCGGGGCCCGATGTGGGTCCTGCATTAGGGCCCCAGCACTGCGTCACAAAAGTGGAGCTCTCAGTCTGCGGTGCTAACCTGCTGGACCGCGACGTAGCATCAAAATCAGACCCATTCTGTGTTCTTTTCCATGATGTGGACGGCAATTGGGTGGAGCTGGCTCGAACAGAGACGGCTATTAATAACCTGAATCCAGTATTTGGGGTAAAATTTCAAGTGGATTACCACTTTGAGGAGGTCCAGAAGCTGAAATTTGCCATGTTTGATGAGGACAAATGCAGCTCTCAGCTTTATGAACACGACTTTCTGGGCGAGTTCACCTGCACATTGGGAGTGATCGTGTCAAATAAGAAGCTGCATCGACCACTGATTCTGGCTAATGGCAAGCCGGCAGGGAAGGGGGCCATCACAATAACAGCGCAGGAGTTATCAGACAACAGAATAATCACCCTAACCATGTGTGGGAGGAAGCTGGATAAAAAGGACTTTTTTGGTAAATCAGACCCTTATTTAGAGTTCCACAAACAAGGGGATGATGGGAAATGGATGATGGTTCACAGAACAGAGGTCATTAAGAACACTCTGGATCCTGTATGGAAGCCTTTCACAGTGCCTCTAATCTCACTTTGTAATGGAGATGTGGACAGAAACATCAAGGTGCTGTGCTACGATTATGACAACGACGGAGGCCATGATTTCATCGGCGAGTTTCAGACCTCCGTGACCAAGATGAGCGAAGCAGAGAACGGAGTGGAGGTTGAGTTTGAATGCATTAATCCCAAGAAGCAGAAAAAAAAGAGTTACAAAAACTCGGGAATCATAATTCTGAAGTCATGCAAGATTACAAGAGACTACTCCTTCCTGGACTACATTCTGGGTGGCTGTCAACTCATGTTTACTGTTGGCATCGACTTCACAGCATCCAATGGGAGCCCAAGGGAGCCGTCGTCTCTGCATTATATCAACCCAATGGGCAGCAATGAATATCTGTCGGCCATCTGGGCTGTAGGCCAGATCATCCAAGACTATGACACGGACAAAATGTTTCCTGCGCTTGGATTTGGGGCTCAACTGCCACCCGACTGGAAGGTCTCCCATGAATTTGCAATCAACTTTAACCCCACCAACCCTTTCTGCTCAGGTGTGGAGGGGATTGTTCAAGCTTATTCCAACTGCCTGCCTCACATCCGCTTCTACGGTCCCACCAACTTCTCCCCCATCATCAACCATGTGGCCCGCTTCGCTAACCAGGCTCTCCAGCAAGACACAGCTGCACAATACTTCACACTGCTAATCATTACTGACGGCGTGATCAGCGACATGGACGAAACGCGTCACGCCATAGTGCAAGCTGCCAAGCTGCCCATGTCCATCATTATCATCGGAGTGGGCAATGCTGACTTCACCGCCATGGAGTTTCTGGATGGCGACAGCAGCGCTCTGAGATCCTACACAGGAGAGGAGGCGGTCCGAGATATTGTGCAGTTCGTCCCATTCAGGGACTTTCGCAATGCTCCGAAGGAAACTTTAGCCAAATCCGTATTGGCAGAGCTGCCGCAACAGGTCACACAGTATTTCAAACAGAGGAACCTGTCGCCTAGCAACACAATGCCGGAATAGGGGCTGGAGGACTGGAGTTCGCACTGCATGTTGCCAAAACCTGCTAACTGTTTACAAACCTCTCTTGACCAATCCAGTGGACAAAGTGCATGTTTTTTTTCCTGTACAGAAGTGTTTTTAGTACATGTTTTTATTTATTGCTTTATATATCTAAATATTTGACCTATCGATTGAAATGCAACGGCCATTTGTGTGTCTATCACAAAGTATGTACAAGTATTTGGCTGAATGTAACTTTATACTACCGTTTTCTGTGTTTTAATAGAAGCAAATGCTAAAGAGTACATTATATGTAGTGATTTGTATTTAGTGATGGTATGGTGCCATGGTCAAGGTGGTGTTACTTATTTTGTACAGCTTTATTGGTTGTTTATGTTCCACTCAGGTCAATAAATTTCATTTGAGAAAATGA
A_15_P100077_CR450701.1_17	AGCTGGTCATACAAGCAGTTTATTGATTACATGGTTCAGCAGCAGGAGAAAGGGATCCTTCAGGAGGAGAGGATCCCTCGCACCACCACCAGCGCCGCCTCCCAGCCCATGTCCAGCCCTCAAGGGCTGACCCGCACTCAGAAGCGGAGGTTAAAGAGGAAGACCTCTGCTGCACGCCCTCCAGTGTCGGCTCCAGCCCCAGAGCGCCCTCCAGTGTCGGCTCCAGCCCCAGAGCGCCCTCCAGTGTCGGCTCCAGCCCCAGAGCGCCCTCCAGTGTCGGCTCCAGCCCCAGAGCGCCCTCCAGTGTCGGCTCCAGCCCCAGAGCGCCCTCCAGTGTCGGCTCCAGCCCCAGAGCGCCCTCCAGTGTCGGCTCCAGCCCCTGAGCGCCGCTCAGTGCCGGCCCCAACCCGGTCCCTTACCCTGCCGGCCCCAACCAGACGTCTTGCCCTGCCGGCCCCAACCAGACGTCTTGCCCTGCCGGCCCCAGCCCGGCCCCTTGCCCTGCCGGCACCACCCAGACGTCTAGCCCTGCCGGCCCCAGCCCGGCCCCTTGCCCTGCCGGCACCTACCAGACGTCTAGCCCTGCCGGCCCCAGCCCGGCTCTTTTCCCTGCCGGCGCCAACCAGACGTCTAGCCCTGCCGGCATCAGCCCGGCTCCTTGCCCTGCCGGCGCCACCCCGGCTCTTTGCCCTGCCGGCGCCACCCAGACGTCTCGCCCTGCCGGCGCCACCCAGACGTCTCGCCCTGCCGGCGCCACCCAGACGTCTCGCCCTGCCGGCGCCACCCAGACGTCTCGCCCTGCCGGCGCCACCCAGACGTCTCGCCCTGCCGGCGCCACCCAGACGTCTCGCCCTGCCGGCGCCACCCAGACGTCTCGCCCAGCCGGCCCCACCCAGACGTCTCGCCCTGCCGGCTCCCCTCTGGCCTCCAGCCCAGCCGGCTCCCCACCGACCTCCTGCCTTGTCTCCCCTGATAGACTCTCCCTGGGTTGTCCCTCCTGCTCCTCCCTGGTGTTCCCTCTCTGCACCCTGGACGGACCCTCCGGCTCCACCCTGGCTCCCTGCCGGGGCCCCCGACCCACTGAATCCACCCTGGACTGTCCCTCCTGATCCTCCCTGGTCTTGCCCTCCCATCCCTCCCTTGTTTGTCTTGTTGGGTCTGGCTTGGCTTCCCTCCCTCCCTCCCTTCATGTTGTCTTGCCTGTTCACCCCCCTGTCTTGTGTCTGTTGA
A_15_P182281_CR677591.1_18	ATGGCATTGAAAAGAAAGCGTTGTTCTCCAGACACTCAAGTATATAATTTACATACTTGTACACCTCCGACATCCAGCGCCAATGTGGCTGAGAACCATTCACCTGTTGGTGTTGGTGAGGAAATGGAGATACAAGTGAGAAAGAAGAGGAGGTGGGAGAGTTTTGAAAAGCCGCTCTCCCTTTACGCTGAGGATGACAACCAGTGGATGACTTTTCTCTATGGCCAAAAGAGAAAACGAAGTTGTCACAGCTCTCATGTGAACGATTTCCATCCTCATACAGCTCCGATATCCATCACCAGCCTTCAGTCCACTGATGTTGCTGAGGAAAATGAGAGAAAGAGGAGAAGGACTGACAGTCCTGAAAAGCTGCTCTCCTGTAAAGTCCAGAAGTCCAGCAGCAGCTCTAGTCAGGAGGAAAAGACTCCTGTTCAGATCCAAAAGAAGAGTTCTGAAGGTGACATTCTGGACCGGTATGAACTCGGCAAGGAGATTGGAGAGGGAGGATTTGGCAGCGTCTATGAAGGGAAGCGCTTGGAGGATGGCCTTGAGGTGGCAGTAAAAATTGCCAGAAAGCCATCGAACATGAAATACATCAACATCGCTGGTCATCCTGAGCCCCTTCCTTTAGAGATCGGTCTGTTGATACTGGCTCATAGAGGCGGCAAGGTTCCAGAGATCATTGAGCTGCTGGACTGGCAGGACCAGCAGGATCGTTACATCATGATCCTGGAACGACCTTCACCATGTGTAGATCTGTTGGACTTCATAATGTCTCTCGGCTCCATCACTGAACGCCAGGCTCAAAAGATCATGGAGCAGGCAACAACAGCCGGTCTCATGTGCTGCAGACGTGGGGTATTTCACCGAGACATAAAGCTGGAGAACCTGCTGGTCAACACGGACACGCTGGAGGTCAAGCTAATTGACTTTGGCTGTGGAGCTCTTCTCCAGGAATCTGGCTATGACAGTTTCTGTGGCACAAAGGAGTACTTTCCACCAGAGTACTACCTGGACGACGAATACCATGCAGAACCATCCACTGTATGGTCTTTAGGAGTTCTGTTATTCCTGCTGCTGTGTCAACGATTTCCTGACGTCATGGACACGCAGAGGATCGATGATGGAAACTGGACTGAGCCTGGATTGTCAGAAGAATGCTGTGATTTGATTCAAGCTCTCCTGCAGGAAAACCCAAGCCAGCGGATTCCTCTGGAAGAAATCATTCTCCATCAATGGTTTAAG
A_15_P395710_crfb17_1	AGGGCAAGCGTGACACAAAACACGTCATTTCCGAGAAGAACTTCCTAGGAACTAACGTACAGATCTCAACATGGGATTTACTTTGTCGTGAAGAAAAGTCATTTCGACTGGATTAGGCCTTTTTACTTAAATATTTAATATGTGAATGTTGGATACAAACTCTGTGGTAATAATAATGCGGATATTGATCTGTCTCATCGTCTTGGTCTTTATCCCGAGGTCCGCCTCACAAGCTGTGAGTCAGCCATCTTTTAGTCATCCTTCTCCGGCTAATTTGTCTATTCTCTGCGACAACTATGGAGTTGAAATACGATGGGACTATCCTGACACCAGACACGGTGTGAGCTTCCAGGTGGAGGTCAATGATCAACTCAAACAGAGGAAACGTGATGAGACGACAAATCGATTTCTAAACATATCCAGATTGCTGTCTCGAGCAGCGTATAATGACTATAATGTGACTGTGAAGGCATTATGGAACGAACATAGGTTAATATCGTCCTCGTCAATTCAATTCACCTTCAATCAACATGGAAGCAGCAAAATTAAGTGCCGTTTGGATTTCCCAGAAGTTAAACTTTCTCCAAGAAACAACAAACTTCACGTCCAGTTCATCAACCCTCTGCATCTGTACAGAAACACACCGGTGCTGGGCAACCTCACTGAACATCTGACATACTTTATCACAACAGACACGGATTCAAAAGAGTTCACCTGTAAAATAAATAACAGAACTTGCGAGGCGTACATGAGCTTTCCTGAGATCCAAGACCGTTACTGCGTTTATCTGGATGGAGATATTGGACAGATAAGCTTCAATAACATAAGAAGCTGTTACACAGGAGAATTAAGAGACTATCCTCCAACCACAGTGTTTCTGTATTCGCTGCTGGGAGTCTGTGTGACGCTGCTGGTCATTACCGGCATCATTTTGCTGCTTGTGAAGAAATGCAATGCAGAAATTAAGAAAAAAGCTTCCTCTGCATTTCCAGCGTTCCTGGAGGACATGAAATCGTCCAATCGCAATCCACTGGAGAACAAGCCGGAGAACGTGTTCAGCACTGTCCTGATAGAACCAGCTGACCCCAAACCCAAAGAACAAGCACTGTTACTGGAGGACAGCAATGAGCTAGAGCAGCTCTATGGATCTACAGATGTGGAAAACACTGACACGGACACTAAAAGCACGACTGCGGGCAGCGTTATTTTAGACGATGAGCTGGACGAACTGCAGGATGGATACGACTGTCCACATGCGCTCAAAGTGGAGATAGATAATGGAGATATTGTAGACGCTTACGGACCCCGAGGTGAAGTTTTAGACCTTTAGAAGTAAAGAGAAAGCACCGGAAGGACTGTAAAATCCCCTGGATATTCCGGGAAGGTTAACATGGGTTGGGATTGTTCACACAAACAAACAAAAGCCCTGATCTGGAATCACAGAGTGGAATTTCCCAGGTGTTTACCTGCTGAATGGAAAAACTTTTTAATGTTTGTTGTCGCCGCTGACACTCCTTTTGTTTGAATCAAATGCTGTTATGTTTGATCAGAGTTTCGTCATGTGTACAGTTGAAGACTCTATTATTTGACTTTCAATTCTCTTTTAAATATTCCCCGAGTGCTCTTTTAACAGATTTTAAATCAACATTTTTAACTATAGCAGCTTTAATAACTCATTTCAAATCAGTATTTTTGTCTTGGCCATGATGACTACGTAATATTTTTCTAATAGGCCTGTCAGGATACATTTAAATGCTTAACATAATTCATTTTACAAGCATTCAACTTGAAGTGCAATTTAAAGGCTAAACTAGAATAATTAGACTAATTATTTTGTAGCCAATCAATCC
A_15_P119977_crhbp_21	CCTGTATTTACGCGACGGGTATAAAAGCAGCGGTCTGTTCGGGAGCTCGCGGAAAAACTGCTCTTTTTCGCTCAGATCCAGGCGGACAGACTGAACGGACATGTCGGCCACTTCGCGCGCGCAGCTGTGCTTCCTCCTGTTGAGCGTCACGGCTCTCCGGGGACACGCGCGCTTTCTGGACATGCAGGATAACGAGATCAGCCCGGAAGGATTATTATCTCTGCTGAGCTCTGAACTAAAGCGAGAGTTACCAGAGGAGTTTGTGTACCGCCGAGCGCTCAGGTGTCTGGATATGGTGGCCGTAGAGGGTCAGTTTACATTCACAGCAGAGCGACCGCAGTTAAACTGCGCAGTGTTTTTCATCGGCGAACCTACTGACGTTATCAGCATCGAGTATGATTCGGTCAACATCGACTGCAGAGGAGGAGATTTCATTAAGGTATTTGATGGCTGGGTGATGAAGGGTGAGAAGTTCCCCAGCTCGCAGGATCATCCTCTCCCTCTGTATGAGCGTTACACTGATTACTGCGAAACTGGAGTGTCTCGACCAATCGTACGTTCCTCTCAGAACGTCGCCATGCTGTTCTTCAGGCTCCACCAATCAGGAAGCAGCTTCACAGTAACATTTCGCAAACTCATCAATCCCTTCCCCTGTAATGTTGTGTCTCAGACCCCAGAGGGCAGTTTCACCATGATCATTCCTCAGCAGCACAGGAACTGCAGCTTCTCCATCATCTATCCAGTGGAGATCCAGATTGGAGAGCTCAGCCTTGGACAGCACAATGATCTCAAGAGGTCCATTCTTGGCTGCGCTGGTTCTGGAGACTTTGTTGAGCTTCTTGGTGGAAACGGCATGGACACGTCTAAGATGTTCCCAATGGCAGATCTCTGCTACTCCTTTAATGGACCAGCTCAAATGAAGGTCGGCTGTGATAACACTGTGGTCAGAATGGTGTCGAGCGGGAAGTTCGTAAATCGAGTCAGTTTCCAGTATCGGCTACTGGGCCACCAAGAGCTTCAGCAGATGAAGGGCAACAGTGTTGAAGACGTGTGTTTAAGAGCATAAGATCTCTCCATTTCCCTGCTCTTGTTAGGAGGGATGCCAAACTAACTGGAGTTGGAGCCTTCGGGCCCTTGTATATTTTCCTTATTAAAAAAATTATTTATTTTTGGCCTCATCTTTTGGTTTGACTCTTCTGTTCTTTTTAATATCATTGACTTGTAAGATCTGTGGCTGATGTTAAATAAAAGATGTACTTGTGTTGGTGCACATCACTGTTTTTAATTATTTTTTTGGTTCAGCATGTTTCATTTTGAAGAGCCCATATTAGAAATGAGGGGTACTGCACAAGTATTAAAATCCAGTATGTACGGAAAATGTATTTGTCTTTATTTATTTATCTGTATTAAAGATCTTTTGTAATAAAATCAGTCAACA
A_15_P559632_csf3b_18	GAGTGCGCATGCGCTCCCGGTGTTCGCCAGCGTAGACACGCGGTGCAGTGTTTTTCGCAACGCTTCAGACGCAATAACGCGACGCCGATCAGTCATGGAAGTTTCCCCAGTTGAACAATCAGGCTCTTTAAAAGCCTCCAGATCCGCACAGCAGCACCCAACACCGGACACCGAGCACCGGCGAGCCGCCATGAAGACCTGCTGCCTCCTTCTGCTGCACCTCTGTGTGTGCCAGCTGCTGTGTGTGCCCCTACAGCCACAGCTAACACACACACACACTGAACACACTCTGAGAGCCTTGAGTTTGGCCAAGAAGATCCTAAACGACATTCCAGCTGTGCAGGAGCTCTGCGCACCCAACACTGGTTTGAGTTCCTCCACTGAGGAGTTTTTATCCAGTGAGTTCCAGATCCCGACGTTGCCGCTGCTCAAATCTGAGGATTTAACACTGGAGGAGCGTGTGCAGCGGATGCTCATCGGTCTGGAGCTTCATCACAGAGTCCTGCTGAAGCTGCTGGAGCCCTGCCGCCCAGAGAACCTACTGAACGACCTCGCAGAGCTGCGCACGCTGCTCCTCCTCCAGGTGCCCTCTGCTGGTCCTCAGGTGTTGCCGCACACACACACTCTCTCGGCTCCACTCAGCCAGTTCAAGCTGCAGGTGCGTGTGCGCGCGACACTCCGGCAGCTGCGCAGCTTCATGCAGGACGTGTTCCGCAGCCTGCGCTGCATCAGTGTGTCTCAATGCTAACTGCACGCACATACACACACACCATGACTTTCGCTACATATTTATATATTTAATATTTATTGTTTTGAACATTTGTTATTTTGGTAGCCGACACATGTTGTGTTTAACACATGTTGACCGACACATGTTGTGTGTTTAACACATGTTGTGCCCTGTGGGTGCGCTGTAATGTTCTATTTAAATGTATTTATTATTAAATTATTTTCCTG
A_15_P116667_CSGALNACT1_10	GCTGATGAGGGGTGGGGTGGACCGGAGGATCCGGTTTCGCCGGGAAAGAAACACAGAGTGGTTCACCGCTTCTCCGCTCACTCTACGCCGCATGCTGATCCAGCACACGGCGCGCTGCTCTGGAGGACTGTCTGACCACTGAAACACGCGCTGCATCTCTTCTTCTCCCGGATGATGATATCTGTCTGGATCCGAAGCAACAAATGATGAAACATGAAGAGAACTTATAGAGACCACCTAAAAAGCTCTTTTGGAAACAACTCCTTGGTCTTTTCAATAACATTGGACCGTTACACAAAGTTAAAAGGAACGAATGACAAATGAACAGCCTCCAAACTCCCCTTTATGGACCGCTGCCATGGACGTCTAATGGCTAAACCTTCCATGAATGGTTTTCTCTTTTGAGTCACTGGGAGCTCTGTAAAATGGAGGATCCATTCCAGACATTTTCTCAAGGGTCTGTCACGCTACCTCTGAGAAGAATGAGCAATTTTCACCAGATGGAGATACGCGCATGTTGCTACTGAACTGGCCCAATGGTTCATTTGTCTGGACGGAGAGCTAGAAGAGGAGGAAGTGGCCGTAACTTGACCCATGACAAAGTATGTGGATGAAGAGCCAGGCTGGAGTTTAAAGAGCCGGGGAAATGCGAATCGACAGTAAAGTTTCGAACAAAACTCGCTTTGTGGTGTGCACCTGGGAAATATGAGACTTTAGTCGACAGACACAACACAAACAGTTCATCTTCTTTTTAATCAAAGACGTACACTGGTGACTTCAGCCGTGGGTGGCCTGATATTTGACCTTGTTTTGATGGTACAAAGAGATGCCTCTACTTTACTGAACTGCGTCTTCCTACCTGTCTTGTTGTTGAGGTTGCCAGTTGTGATGCTGCGCAGGGGTCTGCTGGCCTGGCTCTCGCGTCTGGGTGTTTTGTTAGTGGTGGTTTGCTGTTGTCTTTCCCTCCTTTATGTCATCACTTGCAGCCCCCATGCTGATGATCCCATGGCCGGGCAACCCCTGCCCAGGGCTGGAGGTATGGCTTTGGCAGGAGGTCCAAGCAGGCCAGGTGGGGTGGGAGGTGCCCCTGTTGGCCCTGCAGGACGGGAAGGGTTCCAGGCTCTGCTACAAGAGCGAGAAGAGCAGCATAGGCAGCATATTGCCAGCTTGAAGAAACAAATAGCTCAGCTCAAAGAAGCTCTCCAGGAAAGGAGCGAACAGCTTAAGGGCATGCAGGACTCTTTGGAGAAGTCGACTGGGAAGGGCATGGGGGGAGACGTGGCTGAAGACCGCAGTCATAGTGACCTGCAACAGTTTCTACGCAGCCAGCTGAGCCGGGCAGAGGTGCACACTGGTGTGCGACTTCCCAGTGAGTACGCAGTGGTGCCTTTTGAGAGCTTCACCTTACAGCGCGTCTACCAGCTGGAAATGGGGCTGACTCGTCATCCCGAGGAGAAGCCGGTGAGGAAGGACCGCAGGGACGAGCTGGGAGAGGTGGTGGAGAGCGCACTGCATGCCCTCAATGCACCAAACCATGGTAGAGAAAAAACAAAAGCCAGTAAAGTCTACACGCCATCAGACTTTATAGAAGGGCTTGCGCGCACTGAGAAGGACAAGGGCTCTCTCTATGAGTTGACCTTTCGTGGTGAACACAAACATGAGCTCCGCAGGCTGGTTCTGTTTAGACCCTTCGGCCCCCTTATGAAGGTAAAGAGCGAGTTGGTGGAGACGAGCCACATGCCCATTAACATTGTGCTGCCGCTGTCCCAAAGGGCCGACAAATTCAGACAGTTCATGCACAACTTCAGAGAGGTGTGTGTGAAGCAAGATGGACGAGTGCACCTTACCGTGGTTTACTTTGGAAAGGACCAGATGAATGAGGTCAAAGGAACCTTAGAGAACACATCGAGAGAGCTAAACTTCCGAAACTTCACCCTGATCCAGCTGAATGAGGAGTTTTCTCGGGGTCGCGGCCTGGATGTTGGAGCTCGAGCCTGGAAGGGTGGAAATGTTCTGCTCTTCTTCTGTGATGTGGACATCATCTTCACCGCTGACTTTCTGAACACGTGCCGTCTGAATGCTCAGCCTGGAAAGAAAGTGTTTTACCCAGTCCTCTTCAGTCAGTATAACCCGGCTGTGATTTACGGCAGTCACGATCACGTCCCACCTGTGGACCAGCAGCTGATCATTAAGAAAGACACAGGCTTTTGGAGGGACTTTGGCTTTGGAATGACCTGCCAATACAGATCTGATTTCATCAATATAGGTGGTTTTGATGTGGACATTAAAGGCTGGGGCGGTGAGGATGTGCACCTCTACAGAAAGTATCTTCACAGTAATCTGCTGGTGGTTCGGGCCCCGTCCCGCGGCCTCTTCCACCTGTGGCATGAGAAGCGCTGCGCTGATGAACTGCCTCCGGATCAGTACAAGATGTGCATGCAGTCCAAAGCCATGAACGAGGCCTCGCACGGCCAGCTGGGGATGTTGCTCTTCCGGCACGAAATTGAGGCGCACCTCCGGAAACAGAAACAGCGAAGCGGAGCCAAAAAAGCTTGATGGACGCTACCACTTCTGGAAATGTAGCACCCTTGAATCAAGTGTTCTGTCCTCATTAACTTGCACTTTTGTGTTTGATGTTCTGTAGAAGTGAATGTTCTGGCTGTTCTTTTCCATTGTTACTAGATTAAGTAGCGAGTAAAGATTCAGAAAGAACGCAAAATGGCATAAAATCATCATAAAAGTGTTTCATATAAATTTGTAAATTGTTAATCAGAAAAACTGTTTTTTTATTAGTATAATATTAATTTGTTACATTAATTATATCTCTTTTCATATTAATAATTTCAATTAGTGAAATCTCAAAGTTTGAGTTTGTATCCCAAAAGAATTTATTTACAATTTTTGCTGCTTTTATGATGTTTTTATTTTACTTTTGCTACATTTTGGAATTCAAAATCGTACTGAAATCTCGTGGAAAAGAGCAACATACGTATTCTTCAAAATTTCTTCTTTTGTGTTCTACAGAAAAATGAAAGTATTTTGGTTTGAAACAACAGAGCAAACAGATGTCGACAGAAAAAAAAAAAAGATTTTCCTTAGGCATAAAAGAGGAAGAAAAGGAATTTTACAGATTTGCCTTCAATGAAGAGCTGGTTTTAAATCTGACGCACACACACATATGCTAAGCCAAACCCTGAGATAACCAACAGACACCACAGGAGAAAAGCAGGAGACAGACATTCCCTAAAGACAAGATAGTGAAGCGTGGGTGAACACAGAGGACATTCAAGTCTCTTTAGAGTGTTACAAAAAGATCTACAGTAGTATTATCCAGATGCATCACATCATGAGTCTGTAATGCACTCAAATGAGCAGTGGGTTACAATGATGGAAAATCATTGTGTAGCTATAGCCTACTACAAATTACATTTTGAGTTTTTTTTAAGAATGGAAGAAAACGCCTTATAATGTAAGTACATACGTTGTGACTTGTGAATCATTGATTAAGAGCCTTAATGCATGTATTTAGACAGTTTATATGACGAGTGGTTCAACGAACTGCGATTTATTTTTAATGCTGCCGTTAGTTTCTTAATGGTGTGTCGCCATCTTGTGGTGTCGATTGTTAAAACTAAACCCGACAGTTTTAAACTTCGTTTTATACTCGAATGTAAATTTATAGTTCTTTTTATGATTGGAAATCAAATCCTAAATGTGAGTTGTGATAACAACAGCCCTTTATTTAATTGATGTTGTACAACTGACTACTTTTGCCCTCGAAGAGTAGACCAGAAAAATAACAGTAGAAGAGCTAGTTTACTTCAAAAATATGAAAATCTGCTGTCATCCCCAGGCTATCAAAGATGTATCCAATCAAGATTATTTTGCTGAAACTCTGGTGCTTATTATTCAAATACAACTCAATATTGGCTGTCATTTTGAGAGTCTTACATACAGGTAGCCTAAATAAAGTAGGCTAATCTGTGCAGGCTTTGGTTTTATAAAGTGAAACAGTTAGAGACTATTTACAAGAGCTAATTTTCATGTTTTGATGAATACCTTAAAATGACACTTGCTGAACCTTTAGATTTACTAATTAAATCGTGCAGAACACAGGTCTGACAGACAGGTTAAGAGCTGGAGATAATTTAAAAATATTTATTGGGAACTTTTTCATCTCCAAAGCTTGCTCTTTTATGTCTGCTTTCTTTTTTATTTGTTATTTGGGGAGAATTCACTTTGGTATATTGTAAATATAAAAAATATATATTTGGATTTTTTCCCTTAAGTAAAATAAACCAAATAAAAAGCGTCACTGATTTTCTTCTTTACACAATCATTTGAATGAAAATGTTGTCCAGACTTCACCTCTAGATGGCAGCACTGCATCGTTATAACTTTAGGCACTTTTTTATTATTATTCATGAATGTAAATATACAGCCACAATCATGAGATAAATATGAGAGATACAACAAGAAGGAAAATACAGGCGACATTAACTGTAGAAAGAGAAACGACTAACAAAACAAAATAAAAATAATAAAAATAAATATGAAAATAAAAAATATGAAAATAAAAAATTGAGAGCATTGCAGAAACGCTATCTAAATCAAATCAATCGAGTCAATAGACAACAGTTCTTCATCTGGTACCAAAAATCTGACACATTTTAACTTTAGGCACTCTGGCAGCGTTATGAGCTCATTATT
A_15_P116119_cttnbp2nlb_8	ATATTTTCGGCCGGGACAGGACAGCAGCAGCTCGGGCAGCAGAGAAAGTGAGAAATAACTCCGTAAACTGGGATATTTGTGATTGCGAGGGCCGATGAGCGAACAAAATCATATATGAAGGGCAGCAGGATGAATGTGGAGACTCTCAGTAAAGCTGAACTTCTGATGCTGCTCAGCATTCTGGAAGGAGAACTGGAAGCGCAGGATGTGGTCATACACACACTCAGGGTACACTCTCCAAGAACCTTATGGCCCGTTTTCACAGAGTGGTACAGAACGGTACAGGCACAACAGAGAAACACATTTGTACAGGAGCGATATGGACAGTATGACCTCAGCGACCCGTTTGTAGCACTGCTGAGGGACAGCGAGCTGTCGCAGGCTCAGGATGATGGAAGGCAGAGTCCTGTGTGTCTGAATCCGCTGGGTGTGTTGAAGCTGGTAATGGCCCACTGCACCAACATGAAGGAGAAACTGTTAAAACAGCTCGCTGCTGCAGAGAGGAGACACAGACGGGTAATAGCTGACTTAGAAGAAGAGAAACGAAGACGTGCTCAAGACGCCGCTGCTGGTGATGACATAACTGACATGCTAGAAAGGGAACGAGACAGACTATTGCAGCAGTTGGAGTCTGAGAGGGCTCAGCTTGAGCGACTGGAACGTGAGCGGTCAGTCCTGTCGAGTCAAGCTGTGGAAGATTTAGCAGAGCAACAGCAGTTATCCTCAACCCTAGCTAAAGAATGTCAGAAGGCTACAGCCCGCGCTGAGGAGGAGAGCCAGCGTGTGGCAGAGCTCAGCCGCCAGCTGGAACAAGAAAGCAGAGCTATGGAAAGCCTAAAGGGGGAGCTAGAGAGCGAACGCACTCGGGCTCAGCAGATAGAGGCGAGAACTGAGCGAAAGCTGGCTGAATTTGATACAGAGCGTGAGCAAATGAGAGGGAAACTACTGAAGGAGGAAAAACGATACCAGGAGCTTTTGGAGCAGTTCAATAGTCTAAAGAAAGAGTTGGATGAAATGAAAGAAAGAGAAAAGGCTGGGTTGGACAATGAAGAGAAGCTAAAAATCCCACATAAAGCAACTTCAGGTATCACACCTCCTGTTAGTCAAGTAGAAGCTGATGGCAAAATCGCTACACCTAAAGCATCTCCACAACATAAACAAAATGGTCACCACACTCCCCGAGAACCAGAATTTCCTGCAGAAGAAAGGTGTAAGGAAGAGGGATTGGCAGACAATGGGGTAGTACTCCCTGGTGGAAGCGGAGGCTTTCAGTGTCTCTCCCCCAGCAGTCCTGCCTCTTCCTCCCTTAGCTCATCTCCTTGCTCTTCTCCTGTACTGACCAAGCGTTTGGCCTCTCTAGGTTGCTCTAGTCCGACCTATCCTTCTTCTTACCAGGCTAGCATTAACCAGCGATTCCAAGCAGCACGCCACAAGTTTCAACAGCAAGCTGAGGCAGAGCAGCAACACGGAGGAACTGTTGTCCACTCGCCTCGAGACCTCTCACCAACTGCCTGCACTCCACCCCCTCCAGACAATTCTACTGCAAAGCAGATTGCCCGCAACACTGTCACTCAGGTGCTTTCACGGTTCACAAACCCAGTCTCAAGTAAACTCCCTCAGTCCAACAGTTCACCCTTTGGCACTGATTACCGCAACCTGGCTGCTGCCTCTTCACCAACAGGGAAGAGTCCAGGGATTCTTTCACCAGGGATCCGCTCGCCAATCATTCCTAGAGCAGAAAAATTTCATTCCCCACCGGTTCCTGCCAAAAAACAAGGGGTCAACCAGTCTCCTAACTCACCGGTTCCTTCTAGCAGGGCCAGCCACTTCCCTGAGCTCACTGGGAGCTGTGGTCTGACCAGTAGTCAGGAAGATGCTAAAGAGCTTGACTTGGTAGTATCTTCATCTAGTTAACCACCCTAGAGTCCACGGCCAATTCTTAGCGTTCTTCACTCCATTCCCTCTAATGGCATGTAAAGCACTCTGGGTTTAGTATGTGGGTCAAACTCAAGGTTATCTTATTCTTTTATTATTTTACTGTGATGTTCTAGTGTCATAGTTGCTGGTTATTGTCTTTAAAGGGATAGCTGCCCCAAAACTGAAAATGTGTTTTACTATCCTTACCCAAAAAACAAGGGGTCAATCAGTCTCCTAACTCACTGGGAGCTGTGGTCTCACCAGTGGTCAGGAAGATGCTAAAGAA
A_15_P203876_cxcr3.3_16	GGTTTCGTTTTCAATTCAACTGCATTTTGGACAAGGTTAGCACTAGATGGCGCTGAAAAACCTGCTGAAATCATCACGCTCGATAAGCTCAAAGTTTTTTTTTACTGTAAAATATATTTAGGCATAAGCATTTAGAGTGCAGGGCTGGAGTGAACCTACTGAGCTACCCGGATGGGTTAAGAAGACTAAGGAAAAAAAGGACAGAAGAACATCTTCATTACCTTTTTCTACTCTGTACTGTGACTGTGCGTACTGTAAACATTGAGCAACGAACGACCTAATGTACGATTCCCAGCAGATGCGTTACATGACACCAAAGGAAAAGCGACTGCTTACAAAGAACAAAGACAAACAGTGACAAAGAGATTCAAAAACATGGCAGCACCTGTAAGTTCTTTTAAGCTCTTGTCGAAGATAGGATGTATTCTTTTGTTTTAACCATGCAACCTTGTTTACGTTTGCTTGCGCACCCACCCGCTTGATATTCAGAGTTTTTAGACAACAGTTTAACAGCTAAAATGCTCTGTAAACCTAAACATGATAACTTTTTTTCTTATATCTTAAAAAACAACAACAGAGTGCAATTTTAATCAAACGCATCCGTGTGCGCTTGTCATCGAGAAGATTTGGGGTTTGTGTGTAATTGTATAGCCTGTTGTCAGCTGTTCCGCCAACTGCTTTACTTTCCGTTTCACAACTGTTGCAACATCATGTGAAAACCCAGCATGTGATTGCTTTTTTGTAAAGAAAAAAAACACTCGTCACTGTTCATAAAGCAGACAATCAGACGCTGATCTCCAGTTTCACACTCACCGTTCATAAGTCTGTTTCTGTTTTAGTCAAACATGGAGGTAGAGCTTCACGGATTGTTTGAGAAAAACAACTCCTTCGACTATGATAATTATGAGAACAAAGAACTGGACTGCCAGTCAAAAGCAGTCTCTGATGCATTGGGGGTCTTCATTCCCATGCTTTACTCTTTGGGGATCTTATTGGGGCTGCTGGGACATGGACTGGTTCTGGCAGTATTGTGGCACAAGTGGCTGAATTGCAGTGTGATGGACATCTTTATCTTTCATTTGAGCTTAATTGACAGTCTTCTGCTGCTCTCAATGCCTCTCTGGGCCGTGGATGCCGTTAAAGGATGGATCATGGGGTCAGGACTCTGCAAACTGGCTGGAGTTCTGTTTAAGATGAATTTCTACTGCAGTATGTTGATGTTGGCCTTCATCAGTGTGGACTGCTACCTGTCCATCGTTCATGGAGTTCAGAAGTTATCTCGTAAAAAGCCCATGGTGGTTCATGGATGTTGTCTGATTATCTGGCTCGTCTGCCTGCTCCTTAGCATCCCAGAATGGATCTTTCTGAAATCCATCAGTGACAGCACAGATCAGGTTAAAGATGAATGCATTTACTTTTATCCAGATGATTCCTGGCATCGTTCCTCACGATTTCCGCATCATGTCATTTTTGGTGTGGGAACTCTTGTGCTGCTGTTTTGTTGTACCTCCATCATGCTGAAGCTTCAACGTGAGTCTATGTGCCAGCAGAAGAAAATGGGCAGAAAAACAGCGATCATTGCAGTCCTAGTGCTGGTTTTTCTCATTTGCTGGACACCCTACAGCATTGCCTTCATCGTGAACACCGGTGCTCGTCCAGTGCACATTGATCCTTTAACAGGAGAGAGTGAATGTGAATGGAGGCAGTGGACAGCTACCAAAATAACAGCCATTTTTGGGCTTCTCCATTGCACTATCAACCCTGTTATTTACTTCTGTTTCTCCAAAGAGTTCAGGAGACGCTCACTGGCTGTGATAAAGTTCAATGCTTGTGAATCAAACAATAATGACGGCTCACTTTGGGACTCTACTGCAGTAAATGTTAATACTACTGTCCAGGAGGAGCAAGGTCCACTTCAGCAAGTCAATGAACTTAAACCAAAAGTACAAACCCAGCAGCAGGATACATGAATATGTAAATCATTGACCGAGAGACTCTTTGTTTCTCGTAATTTTATTTATTATGCTTATTGTAATCTTCTGCATTGTATTTACAGCAAACTGTATTTAGACATGAGCATTTGATCATTGATATTTGGGTTTGGATTTACTTGAAGGTATTTGTACAGTCATACTGGAAAATCCCCCTCTCGTGATGGAGGGTGGAAAAGCGGGCGACCCGCAGGTCATGGAATTTCTGGATTATTTGGGAATTTGGAAATGTCTATAGCAGACATTGAAAGTCAGGGAGTTTTATTACATGGTTTTTGTCTGAGTCATGCAATATCAGGGATTTTTTTGTTTGTTGTTTTTAAGTTTAAGTGAAGTTTATTTATAAACTAATTTCAAGAGGAGCACATGCTTATGATTGATCACAGCTGGTCCCACATTTGCTAATTTAGGATTCACCAATCAGACAATTCCTTAGTCACCATAAATACCCTAAGTTTAGTACCACAGCCATCTTTGTTTTGAAAAATCCCCCCTTCCACCCTTTCTGCTCTTTCTTTCCTAGATGGGTGGCACGGCGGCCCTTTGGTTAGCACTATTGCCTCACAGCAAGAACGTCACGGGTTCAAGTCCATACCAAGCTAGCCAACGTTTCTGTGCAAAGTTTAGATGTTCTCCCCGTGCTAGCGTGGGTTTCCCCCGGTTTTCTCTCACCATCCAAAAACATGCCATTTAAGTTAATTGACTAATCCAATTTGGCACTATAGAAGTGCTTCTAGTAAGTAGTTATCTTTCCATAACAATCCCTAGATTGTTAGAAGAGGGAACCCTGGGCTCGAGGATCTTACAAGCTCAGGGCTCTCTCCCGGGACAGCAAGCCAAACGCGATTTATATCAATCATCAGCTAAGTGTAAACCGTTAAACTGTGTATTTAACAAAATGTAATATTTTTGTAGCATGTTTTTATATTGTTTATTTTTTTTATTTTTATTTTTTATTCAAATTGTTATGGTTATGCTCTTTTTAGGGCTATTTAAGTGAATTGCAGTCAACAGGCGGTACTTGTTAACATGCAAACATGCCAGAAAAAGGAACATTTCTAATGCGTTACCTACAAAATGACTGCCTCAAAAGCTGGTTGTTTAAAGTAGATGACAGAAAGCTGATATCTTGTGCCGATGGTTATAAGGATCAGAATGTAGCTATAATGTTTGCTAAATAGTTGTAATTAATTGTATTTTTTAAGTATAGCCTATGTTAGGTAGCATAAGAGGTCACTTTAAGAATCGAAAATGGCGCAGTGTTTGTGAGCTAAATACTGTTAAGTCTTGATAGCAGAAGCTTGGATTAATCATTATTTAATGTTTAATCAACGTTATATTACTGTTATAGGCTAATTAATACAGATCGACAAGGCTCTTGAAATTAAATTCAGCCTATTTTTCAGTGTAGCTTTGTTTTGGGCCTCAGCACTGTATCTTGAAAATGATGCCATGTAATAGTTATTTATTATTTATCCTAACCGTTGTGTTTTGTTATTTAACTTTAGTACTAAAACCATCTGTAAACAAGTAAGCTTATTAACAATTAAATGTTGGATTTAAAATACTCCCTGTGGCTTGTTTTGTCTGCTTAGTGCTCAGCACAACAGCAGTCTTTTGTTTTTCTCATCATTATAGATAATTGAAATTCAGCTTTTTAGACGATGATAATTAAGGTATTGTGAAAAGTGGGAACCGTGGCCAACTAGAGCACTTTGATTAATTTTCATTTTATCAGTGAAATTATTTTATTATTTTTTTCATTTATTTTTTTAATTATTTAATTTTTATTGTCACTTTGCAAGTGTTTTGTAAAGAACATACGCATGTGTTCTATAAGCAGTGTCAGATGGATATTATTAATGTCATTATTTTTGTCTGTTTTGGTTGATGGAGCTGTGCCCACTTGTGCCTGTGTGTGTAATGCGTGATCGCACTTCCGTTTGTTTGTGGTCATATAATTCAGCGTTTTTTAAAGAAGGCTCTACTGGTTACCAAGTCTGCATTTGACCAACAAACATAAAAAAATAAATATCATTGCAAAATA
A_15_P117557_cyba_18	TGGGTTGGGTTTGTTACGCTGGTCACAACCCACTTTTCTTTTATAAAAATGAATTGGGAAAAAAAGTTTATTTGCCAGTGACAGCACGCACTCAAGTGATCATGGCGAAGATTGAGTGGGCGATGTGGGCCAACGAGCAAGCTTTGGCTGCTGGACTCATTTATCTGACTGGTGGAATCGTTGGGGTGGCTGGTCAGTTCAGAGGCTGGCAGTTTGCAGCTTTTGGGATTGCTGCTGGTGTGTTTGTGTGTTTGCTTGAATATCCACGCAGCAAACGGGGCAAAGGCACCAGTATTGAGAGAAGCGGTCAGTACTGCTTTACAGTGTGTGTAAAATCTTTTGGACCCCTGACCAGAAACTATTACGTCAGAGCTTTCTTACATGCTGCGCTCTGTGTCCCTGGAGGGTTCATGTTAGCCACAGTTTTGGGATGTGTGTGTCTAGGAATGGCAAGTTTGATCTACCTCTCTGCAGCTATTCATGGAGAGCACTGGGAGCCTATACTCCACATAGAGACAAAAAAACGTCTTGGGGAGAGCATCAAAGAACCTCCTCAAAACCCACCTCCCAGACCTCCCCCTGAACTGCGACGTAAAAAAGCAGATAACCTGGATGCTGCAGCATATGACAATCCTATGTCTGTCACCATCAACGAATAAAGATTTCCTAAAAGTGTAAATAGTTCAAGAGGTGATGGCAACAAGTAACAGTAATATGGAATGTTTATGATGAGTTATACAGACAAACTGCATTATCATCTGATATAATTGTCTTAAAACTTAGGATGTCACTCATTTGTTGTGTCTAAAATAATGCCACATTTTAGTTCCACTTTTTTGTTATATGTGTAACCTTTTTCTGTGTCTTTTTTTTTGTTGTCTAGAAACAATATTTTATTTATCTCTGATTTTTAAAGTAAAGAAAACAAAATCATGAGATGGTCATGTATGAATGATGAAAGCCTGTTTTAAAATGTTTTGTTACAAGGAACAAGGAAGTTAATTTCCTTTTGTGTCCTCTCGATGACTTGTTTGAAATGTTATATGAAAACAAACAAAAAAAACTTCATCTGACATCTACCAAGTAGATATAAACAATAAAGATAAATGGAAAATATCTG
A_15_P206471_ddit3_6	ACACTCGGTGACTTCAGCTGAACAATGGTTAACATGAGCGATCAGCCATCTCTACAAAAACACACACAGACCCTGAATCAGAAGCAGCCGAGGAAAAGAAACAATAAAAAGAAAAGGAGTTATTGGGACAAAATATCGCCAACAACTCACATTCAAACTTGATTGACAAGAGTCTCTTTATAAGGTCTGGTGTGCTAGGAGTGGGAGCGTGTCGTATTGTGTCTGTGGATAGCGACTGATTGGTGCGATGACTGCGGAGTGGCTGTACCCCCCTGGCGTGGGGCCGCTGTGTGGTGCAGAGTTGGAGGCGTGGTATGAAGACCTACAGGATATACTGGGCTCCGACACGGGCGGGGCCAAACTTACAAGAGCCCCGCCTTCTTCAGAGAAGGAGCCTGAGTTTTTGGATGTTTTGGAGAGCTGTTCGCTCACCTGGTTGACCGAAGGGCAGGTATGGGGCGACGGGGTGCAACGGGTCACCGAAGATCCGCCCGTTCACCAATCGCCACCAAGGCAAGAAGAACGAACCACGGAGAACACCTCATCCGGAGATCTCCTTCCGCCGGAGTTTTTCGAACTCCTCAGCGAAGGTGGTGTTGGTGACACCATGGTAAACGGAGGCGCTGGGTATCACCTGCATGCACCTCCATCTCCAGCCGCCAGCGAAGAGGAGGAGCTCCCGACGGTTCCCGACACATCATCCTGCTCCTCAGCGTCCCGTTCGCCTTCTCTAAACTGCTCCCCGCCGGCATCTCCACCCGTCTCCTCCTCACGCAAAAGAAAACGAGGCGGCGCACTTTGCTCTGCATCCCCTGGGAAAAAGAGCCGCAGAGAGCGCGAACAGGAGAATGAAAGGAAAGTGCAGGAGCTGACGGATCAAAACGAGCGGCTGAAAGCCGAGATCGAGCGACTGGGCGAGGAGGTGCAGAGGACGCGGCGGGCGCTTATCGAAAGACTGGTCAACACCCGCAGGTGAATGAGCAACAGGAGGACATGTAGAGAAGAAGGGGACGCCAACAATCGGAGGAAATTCTTCTTGTGGAGAGCGTGAAATGCACATTTAGAGGGAGATAAAAGACACGTGGGATTGAGGGGGGAGAAAGGGAGGTTTAGTGAATGTCTCCCACCGAGAGAAAGAGAAAGTCAGATTAAGCCGTAGAAAAGAAAGAATGTGGAGCTCAACGGAAAACGCAGGCCGGTCAAAACTCAGCCCACCACGCATGCAGACTTCAAATTAAAATATGAAAATAATAAGAAGAGATTTAGTTCATGCTAAAATTAGTGTAGCTCAAAACTAATACTACTGTTTAAATGTTATAGCGAAATTCCAAATAAGGAATGTTTGCAACATCAAATGGCAATTAAACACAAACTTGATTTGTAACAAA
A_15_P108853_dusp2_8	CACATCTGCTCACCAATAAAAGACTTTAAAACTAAGCTTTGAAAGAAATACAGAGGATTAAAGATTAAACAACTCGCTGTTCATTTTAAAGTAACATTAAACATAACAGGAACAATATTGATTTGTGTCACCTGTATTTGTTGTTTATAGTTGTAAAATATAAAACGCTTTCATACATTCTGAACGCGCTGCTGTTGATGCTGTGAAGGTTATTCGTTTCAACTCACGGCTGTTTGTTTGTCTGGAGAGGGCATCATGGGTATCGGCGACCCTCTCGAGATCTCAGGCAGTGAGTTGGTTCAGATTTTGCGGACTCCCTCGGAGCTCTTCGCATCCGGCGGCTGCATCGTGCTGGACTGCCGGCCATTCCTCGGTTTCTCCCGCGCGCACATCCTCGAGTCCCGCAACGTCAACTGGAACTCCATGCTGAGGCGCAGGTCCAAGAGCTCCGTGGTGTCCCTGGAGTGGCTGGTGGCGGATAAGTCTCTCCTGGCCCAGCTGAGGAACGGGGACTTTTCTCCAGTGGTGGTCTTGGATGAGAACAGCCGGTCGGTGAGGGACCTGAAGAGCGAGAGTTTGGCCAGTCTCCTCATCAGCGCCCTTCAGTCTGAAGTCCAGTCCGCCTCGACGCACATCTGCTTCTTACAAGGTGGATTTGATGGATTCTTTGCACTTTATCCTGAGCTCTGCTTTACCGCCCCTGCTGTCCTGTGCTCAAATCACTCTACTCTCAGTGAGCCAGAGCCCGTCATGTCCGGAAGAAAGACTCCACTCTATGATCAGGGTGGTCCAGTTGAAATCCTCCCCTTTCTTTTCCTGGGCAGTGCTCATCACTCGTCCCGACGGGAGACTCTAGAGCGAAATGGGATCACAGCAGTCCTCAATGTCTCCTCATCCTGTCCAAATCTGTTTGAGGAAGAGCTTCAATACAAAACCCTGAAGGTTGAGGACAGTCTGGCCGCAGACATACGTGTGCTCTTTCCTGAAGCCATCCACTTCATTGATTCGATAAAAGAGGGTGGTGGTCGAGTGCTGGTCCACTGTCAAGCAGGAATCTCTCGCTCCGCCACTATCTGTCTGGCGTACCTCATTCACGCTCAACGGGTCCGTCTGGACGAGGCCTTCGACTTTGTAAAACGCAGACGACAAGTCATCTCACCCAATCTCGCATTCATGGGCCAGCTTTTGCAATTCGAGACGGATGTTTTGTGCCCATATTCAGTACTAGAAAGAGAAAGCAGTGGTACTGCGTTTTAGAACACTTGAACTGACCTGTAGGTTTTGACCGGACACTGTGACAGATCTACAAAGGTGCTTTTTGAGAATGCCAATGGTGTACAGCAAGACTTCTCTGGATCGCATTAAATATGGCATCTCACTCTTTAAAAAAAAACATGGTAAAGAAACCAGTCCAATCTCACAAGGAAATGTAACTATATTATGTGTTGTCAATTCATAAGAATTCATGACTTCATTTGTATGAAAATGTAAGATTTTAAAAGGAGACGTGTCCCCGAACCTCTACCCTAAACTTAACCATCAATGGGGATGAGCAATTGTACTAAAATGTACGAATCAGATCGTACAAACTAATACAAAATCCAAATATTATGAATTGGCGTAAGATTGCGTTGGGTAAAACTCAACTTGTTTAGGGAAGTCAAGCATCAACTGACCTATATTTGATTGTTTATGGTAAAACAGACTAAAACGAAATGCCTTTCTGTGTTTCCGATCAACAACGGCGTCGATGACACACCGCACCACCCAATAGCCCTTATGGAAAATGTCAATGTCACGGTAACACCGTGTGCTTGACTACTAACTGTGATCTTTAATAACTTGAGATGCTGACGAAAGCGAGAAACTACTTCTGTCCTGCCACGTCGTTTCCATTCAGATTTCAGCAGTGGTTTGTGTTTATGTCAGTGTGTACGTCTGTTCATCTTGATGTCCTGAGTCGTGTTGCATCAGTCAATGTTCCGTGTGACTGATGCTGTGACCATATAAGGCTGTGACGTGTGGTTAGTCTTCTGTGTGGTAAATGTCAAGTTTTTCCATGAAGTTACTGTCTAATTGTCAGTCTCAAAACGAGCTTTAAAGGGCAAAGACCTGATAAACTGTGATCTTGGGTCATTTTAAAAGTCTGTTGAGTCGAGTGGCGATGGATTGCGAGCGCTAAAGACATTTTTTTGTGTATTTTATTTTTGTTTTGTGAATATTTATTTATCATTGAAGCAATGCACTTTAAATTATTGTTTTGATAAGATTTTTGTAAGCTATGCGGTTCACATATTTCAACGTGTAAATAAAATGATGGATTAATTTG
A_15_P135631_dusp8b_18	GCGGCGGCGGCGGCTCCAACACAGCGGCTCTTCATCAGCGAGATTACGGTAGCAGCCCTCTGGAGGGTTTTCTGATCTGCTGATTCCTCCTGCGCTCGGGACGGACATGCACGAGAGCGAGATGCGGCTGAAGATGCGCGTGCGGCGCATTAAGGAAGGGCGAGATCTGAGAGGTGGTTTTGCAGCGTTTTCCTCCTGTTTTCCTGAGCTGTGTGAGAATAAACCAGCATCGATTCTCCCTCTCAGCCTTTCCCAACCCTGTTTACCAGTGGCAAACATCGGTCCCACACGGATCCTGCCTCACCTGTACCTGGGCTCGCAGAGAGACGTTCTTAATAAGGAAGTGATGTCACAGAATGGAATCACATACGTCCTGAATGCCAGCAACACCTGTCCCAAACCAGACTTCATCAGTGAAAACCACTTCATGCGCATTCCCGTCAACGACAGCTACTGTGAGAAGCTGCTGCCCTGGTTGGAAAAAACTAATGAGTTTATCGACAAAGCCAAGGTGTCAAACTGCAGAGTCATCGTCCATTGCCTGGCTGGCATTTCCCGCTCTGCAACCATCGCCATTGCCTACATCATGAAAACTATGGGCTTGTCCTCAGATGATGCCTACAGGTTTGTAAAAGACCGTCGTCCATCTATATCTCCAAATTTCAACTTCTTGGGTCAGCTGCTGGAGTTCGAGAGAGGTTTGGAGATGAAGAAGAGTCTGCCTTGTCCCATAAGAATGGAAGCAAGTACAGTTAAAGAGGTGACGGAGATCCGAAAGATGGAGAACGACGACCAGAGGACTTCACAAACCACAGAGATCACCGTAAATCCTCCATCGCCTACCTCACTCCAGAAAGACCTCAGTTCCCTTCATCTGTCCACCGAAAAAATCCTACAAAACAAGCGGCTCAAGTGTTCCTTCTCCCTCGACATCAAGTCCGTCTACTCCTCAAGCCCAAACCACAACTCTTCTCCAAACTCTGACTCTGAAAACACACCAAAGATATGCAGAATTGATAATCTGAAGAACACCAATGGAGTAGGTCAATCACAGTGTATGATAGCAACCCAGATCGGCTTTAAAAGGTTGTCCGCTACATCTCTTTCCCTCAATTTGAAGCAAGAAAACTCTGGACTTCAAGATCAGAATTGTGAGAACAATAAAAAAGCATCTTTATTGTTGGGAAAATCTGCTTCTTGGACCACGCACAGAGGCTCAAATCAAGCCAGCACCCCTATCACACCCACCGGTGACTGCCCTTGGTTTTTAGCTGCTAATTTGGCACCTTCTGGAACCTCTGCTCACTTTGGCAGCACTTCTACATATTCGGCCTACAGTTGCAGTGGCCAATCTGGCAACCCGAAGCCTGGAGCGTACCAAAGAGACAAAACACAAGGGGATTCGCGAGAAATAAGCAGCTGGCTCGATGACGGGAAAACTCAAATTGTGTGTGGCATATCGCAAGTAGACACTAAATACAAGCGACGTAGTTGCCAGATGGAGTTTGAAGATGGTATGAGCACAACACAAAGCGGCGAGGACTTCGGGAACCTGGGCAAGCAATCCAGTTTCTCTGGCAGCATGGAGGTCATCGAGGTTTCATGACAGAAACAAACTGCTGAGTTCTGTCATTGAAGAGATTAACATTTAAGAGGGACTCATGCTTTTTTTTAAAGGTGCCATAGAATGCATTGATTTAATGTCAAATTGTTTTCTGCATAGTAATTATGTGGGAGAAATAGACAAGAAATGGTTTTGTGTTAATTTATAGATCACAGGAAATACCCCCAGAATGAAAAGCTCGGTTTGACCATATTTGGAAATTGTCATGAATATTAATGAGCCCTGCTCTGACGCTCCGCATGTCATCAGTGCATGCTCACACACGCAAAAAACACATGAAATACACAATACATGTACAACAATCATATTTTATTAGTCAAAAAACAATATTTAAACAAACTGAATATATTTCTTGTTAAACTGAAGTGAAATAGGTGCTTATTTTAGCTAGGAGAATTAAATTAAATTAAATTAAATTAAATTAAATTAAATTAAATTAAATTAAATTAAATTAAATTTAAAAAGTATCTAGCTTGGAGAATTAAAGTAAAATTAATTAAATTAAGCTAAATTAAATAAAAAAAAAAATTATCAAGTTAGGAGAATGAAATAAAATAAAATAAAATAAAATAAAATAAAATAAAATTAAATTAAATTAAATTAAATTAAATTAAATTAAATTAAATTAAATTAAATTAAATTAAATCCATCCACTGGGTAAAACATATGCCAGAATAGTTGGTGGTTCACTCCACTGTGGCGACCCCTGATAATTAAGGGACTAAGCTGGAGGAAAATTATCAATTAAATTAAATTAAATTTGTTGCTTAGTTATGGATGAAATATAGGCAAAACTATAATTATACTTGACAAAAAAGGCATGAGTTGTATTTTGTGGTTTAACGAATATGAATGCACATGCAAGAAATGAATATCAACCTTTGCATAAACAGATAAATATTAGCAAGTTTAATAGCATTCTTTCACTCCAGAATAACCACAATAAGAGCAAAGTGATTTGACACAATGCATAAACGTGCATTAAACACTTATATTCAGCATATTTCATGTGTTTGTTGCCTCATTACAAACGTAGGTGGCTGATTTCACGATATACACATTAAACAGAATATAGCTTAAAAACACCTTACGCCTGAATAAGTTTTGCCCTGTGATCATGAGCTGTGAAACGATGCGATACACCATGATTGCGTTAAATGAAAGCTCTACAATATCTTGTTTTCAAAACAAGAGTCTCACATACATAGTAAGTATAACACTAAGTTATATAAAATTAAAATTGTAATCCCATTAGCAAACTTTGTGGCTAAATTAAAGCATGCATATTAATGATCCTGTGAGAATTATCACAGTTTGTGTTTTCCCCTGATCCGGCCTGTTTTTCACTGGGACTTTACACTCACAGGATTTACATGAGAATGAGGAAGCAGTGGTGTTTGAGGTTTACTGAACTCTTACTATTCAGATATGCCTACATGTGTCAGTATTTACATTGTATGGCACCTTTAAACAAAGATTAAAGTGGAGTTGTTGAGGAAGCACATTGAGTATGAACAGACACAATCTCTGGTATGATGTAGGACTACCAGTGTTTTAAAGGAGCTTATAATGACTTATAATAACATGCACTCTTACCAAAGACCTCACGCGGTGTCCTTTTCTCTGGCATGTCATCTTGTGGTACACTCAAAACAACAAGGATGGATGGACGGTATCCTTCTAGCATGACCATACAAAGACACTAATCATGAAAGAATGAGTGTGTGTGTGTGTGTGCGTGTGTGTGTGTGAATGCAAATTAGGGCACTTAATGGTGGCTTTTGCCTGAGGGGGAGCTGTATGTACTATGCCCAAGTTTGAGAAGATGTAATTGCTGTGCGACGTTTATTTTTTTGTCATCGCCCTATGATCTATTTAGCTATGGATTGAAGAAATGAGGGCAGTTGCATTCAATGATGTCACAATTCAGTGTTATACATTTTATGCCCAGATGCAGAGTGAAAATATGAAGTGTATGTTGACGCTGAGATACTCTCAGACCTACTACTGTGCACTGAGCATGCTCAGAATGGCTGGCTACCTACAAACTGACAAGCTGCATCCCGCAGCACTATGTATTAAGCTGTAAATCTAGACTTATTTACATATATGTAAAAGAAATTTACTTCAATTTTATTGGTCTATTTAAAGTTTCATGCCTTTTTTGCTTTAATTTATTGTATTGGTTTCATTCTGGCAATGAGCAATAATATATTATTTGAAAACGTG
A_15_P118326_efna1a_18	TCATTCAGTACTGACTAGATAGATAATAGACGCGGATCTCTTGATTCAGTATTTGCATTACAGCTACAACCTGCATATTAACTAACTTGAAAGCAGTTTGCATCCACTGCACAGAGATTTAGAGGAAACTTTACCAGTTGCTGGTTATTTTCTTCATTTTGGATTGATTCACAGAAGGTCTATAATGGATCTGGTGTGGCTTTTATACATTGCAGCGAGTATCTGCGCTGTGTTCGCCTCAGCTGAGAGACTCACTGTTTTCTGGAATAGTACCAACTCTAAGTTCCGATGGGATGACTATGCGGTTGAGGTACGCCTGAATGACTACCTGGACATCGTCTGCCCTCACTATCCACTGGGCGAAGTGCCATCCCAGGACGCAGAGCGATATGTGCTCTACATGGTGGAACGTGAAGACTACGACACCTGTCGTCCGCAATCCTACGACCAAATGCGTTGGGAATGTGGCCACCCTTTCGCTCCTCATGCTCCCGAAAAGTTTTCCGAGAAGTTCCAGCGCTTCACACCATTCACCCTGGGAAAGGAGTTTCGACAGGGCGAGAGCTACTACTACATCTCCAAACCACTGCACCACCACGGACAGGAATGCCTGAGACTCAGAGTGGACGTCATTGCCAATGACGGTTCTCAAGAAGCAAGGGTTGGGCAAGGAACTAAAGTGGGAACTGGGGGAGGAGCTCACACACCGTCTAATCGGTTACCAGCAGATGATCCTGTTGTGGCTCTTCCCGAAGTGCAGAAAAGCACGCGGACGAACTCTGCCATTTCATTAGCATCCTGGACTGTTCTTACAACATTACTCCCTCTTTTATTATTGCTGCTCTTACAGTAGGATTGGAACGTTGGACTTATAAGACTGTAATGACATTGGCCTGTGTCGAAGCGCACAGTGGTAGCTCTTTACCTCCCAGTGCTGGTCATCGGGAGAAGCGAACAAGAAGTTGAATCTCACACCGCCGGCAACGGTGCTGAATCGAAAAACTGGAATGAAGAAAGCTTTGAACTTTCGGACACTTCTAATGAAACAAAAACGAGACGTCAGTATTTTTCTGGAAATTTTGTCCACGTAAAAGGGAGTTTTTTTCTCCCTTTTACATGTTTTTTTATATATAAGCATCCGACTACTCAAAACCTGGATAAGAAAGAACTCAAACTAGCAGTAATGGGGAATTTAGGTTAGCATGTACATCAAATTTGGACGACCCCTCAAAATGAAGGGACGCGAGCCAAGAATGAGCCAAAGAGCTTCTCACAGAGGAGTCCAACAATCCAATTTAAAAATTTTTTTCTCATGTTTCCTCGAAATAACTGAGTTTCGTATTAATTTATGTAGCATCCAATCAATGGATCTTATTCTCACTTTCTCCTGGTTTTACACGACTGTGTGCTGTACCTCGATTTACCCTGGAAATACAGCACAGAACACACACCAACCCAATTTCCACTGAAATGGTGCTGATTTGGCATCATGTTGGAGGAAAACAAGGGTCATCCAATACTGTTTACCAAACCCACTGACACACTTCCTTTCAGAAATGCTGTGTTGTTTTTGTACATTCGTTGTTTAAAGAGTTAGTAAGTTATTAGAATTGCTGCAGAACAAAATACTGTATATAGTGAGCAACAATGTTTACCGTGTGTGTGCATGTGAGAGAGAGAGAGAGAGAGAGAGTCTGTAGATGAAAGATAAGAGGAAAAGCTTAAGAGTGTGTGTGTTAGCAGAGGATCTGTCATGGTCTGACCTGGGATCAGCATTTAAACTGCCAAGCACAATCATTGAGAAGCACACAATCACAATACAAAACAGGACAACTGGAAGCCAACATGAGGGATTTTTTGCAAAACAGGCTCATTGTGAAAACGTACCCCGTATACATTTCTGGAGAGCGTGAATTATGTAGCCAGAGCTACGTATGGCTGCATTTCGTCTTTAAAACGAACGCTACAGGGTGGTATGATGCCGCTGATGGCTTCTGTTTCTTTCCGCACTGCCAGCTTACCACTTACCTCCTTGTGAACAACTTTACCACTGTTACCAGTTTATCTGGTGGCTTGCCGTGTACGTCGGCAGACTTGAGATGCAGAGAAGAGTTGACTGTAATGACAGGGTTTGAGTCCGATGAAGAACAATTCCAGACAGCAGATAAAACTAGAACAAAAGGCGGAAAATAAAATAAACAAATAAAAAAAATGGAGTGAGAATGTGGAAAGATATGAAAACATCATAAAAGTCAGGCTTTTCTTTTTCTGGGTTGCTTTTGAAAACACTATCGGTTGGGTTTAGGAAAGGGGGTGATTGGGTCAATCGGTGCTTTTGAAAATGCTATCGGTTGGGCTTAGGGAAAGCGGTTGGATGGGGTAATCGGTCGGTTGGTCAGTCAGTCAGTAGACAGCGGCCTCTGGTAGATTTACATGAGAACAGCAGGCTTGAATGGAACTCGCAAGAGAAATTTGAGATCTTAAAAGCATACACAGTGGCCTCTAGTGGATTCGCAAAAACAAAAACTGCTAAAAAAAAAGTACC
A_15_P198221_egfra_2	GTTGGATGATTGATGCTGAGAGCAGACCCCGCTTCAGGGAGCTCATCGCAGAGTTCACTAAAATGGCTCGTGACCCGTCCCGCTATCTGGTCATTCAGGGGGACGACCGCATGCATTTACCCAGTCCTTCTGACTCCAAGTTCTACCGCAGCCTGATGAGCGGAGAGCTGGACGAGGCCGTGGACGCAGACGAGTATTTAGTGCCCAATCACAGCTTCTTCAGCAGCCCGAGCACGTCCCGCACACAACTGCTGCACTCTGTGAGCCTGAACAGCAGCTTTGGAAACTGTAATAGTAGAAACGGGAATGGTTATCCAGTGAGGGAGAACAGCATGGTCCTGCGCTACATCCCAGACCCCACAGAGCGCTTTCAGGAGGGAGACTTTCAGCCTGCGCCGGGTTATAACGAATATATGAACCAGAATGAGTCCAGCATGATCAACCCAGTGTACCAGCAGCCCCACGGACCCCCGCGGACCCTCCTGCACTCCTCCCCAGCGCTGGACGAGACGGAAGAGGAGTATCTGAACTGCTTCAAGAGCCCGGCTCCGGCTTCAGTGGTGGAGTATCTGAACACGTCCCACACACAGCTGCTCTCCACAAAGCCCTTCTTCAGCATGGACAACCCCGACTACCAGCAGGACTTCTGCCCGCTGGAGCTCAAAACACACACCAACGGGCACCTGCCGGCCGCGCAGAACCAGGAGTACATGGGCCTGGAGGTGCACTAGCAGATCACTTTTCAATTAGACGCTTTAATAAAGCTGAGAGATGCAAGGACGTCTGTTTATGGGCCTTTCTGAACCCAGATCTGCCGGTTGGATTGAACAATTTGAGACTATTGATGACTACAGGACATGAGTAGACTACAGTCCCGTGATGCCAGTAGAGACGCATTGAAGTGCTGAAAGACCTTTTTAGGACTTCTGGTTTCATTCGCTTATGATTTTAATCGGCAATTTACACCAGTGTGTGTTGCTCTGTGGTGTGTGTAATCATCTTCTGTAATCATTCATTCAGAGCCGCTGAAAAGTGTTCGGACACTTCAGCTGAATGGGAGAAATGTGTGAATTTCACTGCAATATAGAGTTGAAGTCAGAATTATTCGCCCCCCTGTTTATTTTTTTCCCCAATTTCTGTTTAACGGAGAGAAGATGTTTTCAACACATTTCTAAACATAATAGTTTAATAACTCATCTCTAATAACTGATTTATTTTATCTTTGCCATGATGACAGTACATAATATTTGACTAGATACTCTTCAAGACACTTCTTTACAGCTTAAAGTGACATTTTAAAGGCTTCACTAGGTTATTTAGGCTAACTAGGGGTGCGTTTCCCAAACAACGACGTAACTCACGGCTGAACTATCATAGTACGATGCATCGTTTGGGAGAAGAACGATGTAGTGATGAGAGTTTCCCAAAACCCGTAGTTTCTGTCGCAGATCCATCGCTTGAACCAAGTTAGTTATAGCGTAAAACTCCCATAATGACACTCTAAGCGGGGTGGAGTAACAACTTCTTTAGAGAAGAACCCCGTCATTTCTTTGTGCTAATTATATTGTTTTACACAAACATGCATTTAAAATAAAATCCAATAATAGATTTGGTAAAAGCATGCACTCTCTTTCCATATTAACAAAAACTTATGTAAATGGCACATAGAGCCTGTGTTTCCTTTACAAATATTATTAAGAATATTACTTATTCTATTCTAAAACATAAAATCACTTACAAAAGCCAACACAAATTCTAATATCACATAAATCATATAAATAAATAATGAGGCTATTAATTAAAAAAAGGAAATGTAATAATTATTATGTATTAGAAATGAAAAAAAACATACTTTAATAGAAATATTAATAACATTAATGATGATGATTATGATTCATTCATTTTCTTGTCAGCTTAGTCCCTTTATTAATCCAGGGTCGCCACAGCGGAATAAACCACCAACTTATCCAGCACATTTTTACACAGCGGATGCCCTTCCAGCCGCAACCCATCTCTGGGAAACATCCACACACTCACTCATTCACTATGGACAATTTAGCCTACCCAATTCACCTGTACCACATGTCTTTGGACTGTGGGGGAATCCGGAGCACCCGGAGGAAACCCACGCGAAGGCAGGGAGAACATGCAAACTCCACACAGAAACGTCAACTGAGCCGAGGTTCGACTCAGCGACCTTCTTGCTGTGAGGCGACAGCACTACCTACTGCACCACTGCCTCGCCCATGATTATTATTATTTATATTATTATTATTAGGTAGGATATTGTTTATTTATTTACAATTTGACACATGTAAACCACTGCAGAAGGTTCTAACCAGGTTCTAACCATGTCATATACAGTACAGATACTTAATAAGTAACCCACTATAAATCAAAAGAATTATCGTACTGTATGCTTTTTGTTTTTACAAGCTTTGGAGACGTAACATAAATTCTGTTTTTAAATAATAGGTCACCTATAGCTTTCACCATGAGGCTGTGTTCAAAATGTCATCAATGTTTTCAAAGTGCACTGCGAAGGGAGCACAATTGTAAACATGAAGATCGCTAAAACTGAACTGTAAAAATTGTTTGAAAGCAAATCACACCTAAGGGAGACGACCTTAATGCTTTTTTATTGTTAATCATTCCAGCTTTGAATGTTAGAATGTTCTAAATGAATAGGGCATAGGGGGGATAAGTGGGAATAGAACACAGCCAGGAACTATGTTTCTAACTATAGCTCCAGAGGTGTGGTTGTGAGTGCTCAAGTTTGCGACACAGTTTGGAATGATCGCTGGAGCGACGGATTTGGGAAACCTCAATTGTCAACTATGTTTATAACGATGGAACTTGCGAGCTTAGGATGGCTAACGATGATTAAGGGGAAACGCACCACAGGTTATGGTAATTAGTCAAGTTATTGTATAACGATGTTTTGTTCTGTAGACTATCGAAAAAATATAGCTTAAAGGGGCTAATAATATTGACCTTAAAATGGTGTTTAGAAAAATTTAAAACTGCTTTCATTCCAGCCGAAATAAAACAAATAAGACTTTCTCCAGAAGAAAAAAACATTATCAGACATACCGTAAAAATTTCTTTGCTCTGTCAAAGAAATATTTTAAGAAATTTAAGAAATATGTAAAAAAAAAAAAAAAAAAA
A_15_P117875_egr1_14	AAGCGATTCAGCACTAGTGCAGAGAGCTGATAGGCAACACGTTGCGATATATATATATAATCAAATACATTTTGACACATTAAATAAATGTGACAACTCAATTCAAAACAACAACAACAACAACAACAGAAACAAAACAGCAACCTGATTTGTTTTTAAAAGTGCAAGTTTGAAGTAGGGAATGAACAGAAGGGATATTCAGAATCTCAGCTATTTTATCTGAGACAGTGGATTTGTTCTGCCTCTTTGGACCGTCACACAGGAGAAGAGGAAGACAAACAAGAAGACAAACTGTGAGAGTGAGGAGATCAACCAGAAACAAGGGGAGTCAGACATCGCAGCATCTTCACATTTGTCGTCCCAGAGGGGTTAGCTGCTGATTTCTCCAGCACAATTCTCTCCTCTCCGAGCACACTCCAGAGAGATGGCTGCAGCCAAGACAGAGATGCTCCTGCCTGCTCTGCAGATCTCCGACCCCTTGAGCTTCCCTCACTCCCCCACGGATAACTACCCCAAGTTGGAGGAGATGATCATGCTGAACTCTGCAGGGACCCCCTTTCTCAACGCCACAGCACCTGAAGGCGCTGTTTTTGGCTCCGGGGAGCCCGGGGAGCAGTTTGATCACCTTGCTGGAGATACGCTTTCAGAAATTTCCATGGAGAAACCTCTGTCAGATCAGACCTACTCCACCCAACGGCTGCCTCCCATATCCTACACAGGCCGTTTCACCCTTGAACCCGCCACCAACTGCAGTAACAGTCTATGGGCTGAGCCTCTGTTCAGCCTGGTGAGTGGGCTGGTGGGCATCAACCCACCCCCAGCCTCCATCCCGTCCTCAACCTCTCAGGCAACTCACCCCTCTTCCTCTTCCACGTCTTCCATCCCCTCTTCGTCCTCGTCATCCACATCCAGCGCCAGCTTGAGCTGCTCCGTCCACCAGAGTGAGCCCAACCCCATCTATTCGGCAGCTCCCACCTACTCCAGTGCCAGCCCAGACATCTTCCCTGAGTCTGGCCCTAACTTCTCAACCACGGTGGGCACCTCACTGCAGTACTCCTCATCAACATATCCCAGTGCCAAGACCTGTAACCCCAGCTTCTCTGTGCCAATGATCCCTGACTACCTGTTTACACAGCAGCAAAGTGAGATCAGCCTGGTGCCACCAGATCAGAAACCCATCCAGACACAAGCGGGTCAGCAGCCCGCCCTGACGCCGCTGCACACCATCAAGGCCTTTGCAACCCAAACGGGTTCACAGGACCTGAAAAGCGTCTACCAGTCTCAGCTCATCAAGCCCAGTCGCATGCGCAAGTATCCTAACCGGCCAAGCAAGACACCACCTCACGAGCGCCCCTACGCATGCCCTGTGGAGACCTGTGACAGGCGCTTCTCACGCTCAGACGAGCTGACCCGCCACATCCGCATCCACACAGGACAGAAGCCATTCCAGTGCAGGATCTGCATGCGCAACTTCAGCCGCAGTGACCACCTGACGACCCACATTCGCACACACACAGGCGAGAAGCCCTTTGCCTGCGAGATCTGTGGCCGCAAGTTTGCCCGCAGCGACGAGCGCAAGCGCCACACTAAGATCCACATGCGGCAGAAGGACAAGAAAGCAGAGAAAGGTGCCACTGCTGCAGTGCAGAGCTCAGTTTCAAACATTTCCATCTCAGCTTCCTCACCAGTGTCCAGCTACCCCTCTCCCATCACTTCTTACCCCTCTCCGGTCTCCTCTTTCCCGTCTCCAGTCAACTCCTGCTACTCATCTCCGGTCCACACCTCCTACCCCTCCCCGTCCATTGCAACCACGTACCCATCGGCCACCAGCACCTTCCAGACGCAGGTGGCCACTTCCTTCCCGACCTCAGTGGCCAGTAACATCTACAGTTCTCCTGTCACCACCCCACTGCCCGACATGCAGTCTGCGCTTTCCCCTCGGACAGCCGACATCTGCTGAGACTTCCCCAGAACTCCAAGCTCTCCCTTGACTCAGAAAGCATCTATGACTTTTACGTCCCCTCTGCAAAAAGCACTTTTCTGCCCATGCTCACAACATGGCACAGTTACAGAACAGTCAAGGACACGGCAAAGACGTTTAAAAACAAAAGGGATTTTTTTTGTGTGTTGTTCTCTCCCTTCGAATCCCATCCTTTCAAATGAGGCATATGAGACTTTCAAATGACAAACAAAAGCAACAGGCTTCTGCAAGTTTTCCCTCAGACTGTTTGTGTACAGACGTACTTGCGACGCGGAATGGCTAAAGGGTGTAATCGAAGCCTGTGGGCTTGAGGCTCGACAGGTGTACAGTTACAAAAGACATTTGAATAATATACATAAGCTACAGTATATTGTACATGTGCCATGTTTCCTTTTTGTTTATACTTTTTAGTACCATTGTTGTGACAATTGATTTGAATATTTGCATTGTATTATTCTTGAGCAGGGCCATATTTTATAAGATACATTCTGTATTATGTAGTAAAAATGCTGTGATAAGTTCTTGACTTTGTTTGACTAGAAGCACTTAAGTATTCTGACGCATGTGGAAGAGTGATGTTAGTTTCTCTTATTTTGTAAATATCATCCACTGGTACTATATTTCTCTTTCTCAAATGTGACAACAGAAACCTGTTAAACAGAGGGGAAAAACATCAGAAAAGATTCAACCACAAATCTTCAATTTTTTTGGTGCCTTTTGTAAAGCCTTGCAGACGTTTTGACAGATATCAGTGTGTGGATGCGTTGCATCTAGCCTTAAGGTGTAAGGGATTTTGTTTTCTCCTTTCTTTTTTTCTATATTCAGAAAGTCATTTCAAGGAAAGAAGGGAAAGGATACGAGGGCACTGCATTTCTTTGGGATGTAAGCAAAAAAGAAAACTATAAACTATATTTTTGTAATGGAAATGTACATATCTACATCTTGAGGAGTCGGAATGCTGTAGTTACCTACTGAGTAGGCATGGGATTTTTTGTATGTTATTTACATGCGGTCCATTATTTTGTTGTTATTTTTATTTTGTATTTGTGTTTGTTCGAAAAAGTGACTGTTTATGGCTTCTAAACACATTGAATGCGCTTAACTGCCAATGGGATATTTGTGTACAAGATATCCTTCAAGAACAGAACTATAAATAAAACATAAATATATAAATATA
A_15_P119478_egr2a_17	AGAAGAGGAGGAAGAAGAAGAAGAAGAAGAAGAAAGAGCTGAAGCAGGAGAAAAAGCTGATCGCTGATGTTTCACACACACATCCTCAGCTGAGAGAAGCCGATGCTGATGGTGGCCTGAGCAGCGACAGCTTCGGCGTGGAAAAGCGGGACCTTGATCTGCCTGACCCGGGCAAGTTTTCTCCGCACAGCGCGCCTGTCGCCTACACGGGGAAAATTTCCATCGACGCGCAGGGAAGTTGGAGTCAAGAGGGAATAATCAACTTCATCAGTGCAGGAGTGCAGGACCGGTCCACATCACCAGGATCGTTCTCCACGGGCTCGCCCGCAGGTCCACCTTCAGACTGCTCCAAAATAGTCCAAAATCTTCCCAACATGGAGCACATGTACACAGGGCCACCCCCTTACACCTGTAGCGCCGAGGGCTATCAGGACCCTTCGGTCTACCTGTCGACCACTACATGCCCAATAACATACGCACCTCCGTCATACTCGGCCCCAAAATCAACCATAGACGGGGCGCTTTTCTCCATCATTCCCGATTATGGGGGCTTTTATCAGAACAGCAGCTGCCAAAGGGACAACATGGCAGTTTTTCAGGATATCAAGCCGTTTTCGTGCTCTTTGGAGTCTATTAGAGTCCCACCACCTCTGACTCCCTTGAACACTATAAGGAATTTTACTCTGGCGTGTCCGGTGGACGGCTCAAGGCCGCCGTTAGACGGCACCAACCCGCAGAATGTCCCACTCAGGCCAATACTGCGGCCACGGAAATACCCGAACCGACCGTGCAAGACGCCGGTGCACGAGCGCCCGTATCCGTGTCCGGCCGAGGGATGCGACCGGAGGTTTTCGCGCTCGGATGAGCTCACGCGTCACGTCCGCATCCACACCGGACACAAGCCGTTTCAGTGCCGCATCTGCATGCGCAGCTTCAGCCGGAGCGACCACCTCACGACCCACATCCGCACACACACGGGCGAGAAGCCCTTCTCCTGTGACTTCTGCGGCAGAAAGTTCGCCCGAAGCGACGAGCGAAGGAGGCACACAAAAATCCACCAGAGACATAAGGACAGAAAGCTTTCTGTGGGCCCTCACAGCTCCAGCGCTGGGGGAAACTGATTAGATAGCACATACATGATGTGACCCCTGGGTTCGTCAACCTGGACCTTGTTTGTGTGCACACAAAAAAATACGAAGGCAGCTTATGAATCTTAATGTTGAATGTGGTTTGTTGTAGAAGCTAGTCGTTATCACAGAATATTTCATGTGGTGCATAATGCAGTTGTTCTGAGAAATAGTGTTTACAGTGAGTCTTTTTGTTGACTATTATTGTTACGTGTCTTAATAAAATGATAATAAACACAA
A_15_P112968_elf3_22	ATCCTCATGGCGTCAAGCGAACTTAGTCTAATTCTCAACAACGCCAATGCCAACCTGTACCCTGAGCCGCAGGCCAGCCTGTTGAGCATGTGCAGACCACCGCATCTCTCCGAGATCACCTTCAACAGCAACAGCACATTAGGCTCCTGGGACCAGGTGAACCCGCAGATGTGGAGCAGGCAGAACGTTCTGGAGTGGATCGGCTTTCACGTGGAGGAGAGCAGATTCGACGCCGGCTTGCTGAATCTGAACTACTGCACCATGGATGGGCTCACACTTTGCGCAACATCCAAGGAAGCGCTGATGAGCATGTTCGGGCCGGAGTTGGGCAATCTGCTACACCACAGTCTGGAGAGCCTGAAGGCGAGATATGTTAATGACCTATCTGAGAACACCGTCCTGAGCGAATCCGAGTTTGAGCTACTAGACAACATCCTGCAGAACTCATTTCCCTCCATGCATGGACCAGGCCTGGGGCCTCTGCTGGAAACTGTGGTGGTCCAGTCTACAATTCCAACAGACAATTCAGACGCCAAATACAGCTACTTCGATGAGTACACCAGCCAGCTGACCCCAGAGAGTGACCACGGCTACGACTCTCTCACGGAGAGCTTTCAGAGTTCCCATGCTGGCAGCTTCCTGAACCCGAGCTCACCTGAGTCCAACAGCAGTGATTCTGACCCTGAATACTCGGAGACTCCTTACTCCATCAGCTCCAAGAACTTTTCAAAACAAGAGCCAGAAAAGACCAAGAGAGGCAGAGGACGACCTCCCAAGCTCAGGGATAGTGACGGATTTGATCACTTCATTCAGTCCAAGAAAAGCAAACATGCTCCAAGAGGAACCCACCTGTGGGAGTTCATCCGGGATATCCTGATCCACCCGGAGCAGAACCAGGGGCTGATGAAGTGGGAGGACCGCAGGGACGGCGTCTTCAAGTTCTTGAAGTCTGAAGCTGTTGCTCAGCTCTGGGGGCAGAAGAAGAAGAACAGCAGCATGACCTACGAGAAGCTCAGCAGAGCCATGAGGTATTACTACAAGAGAGAGATTCTGGAGAGGGTGGACGGACGGAGGCTTGTTTACAAGTTCGGGAAGAACTCCACCGGTTGGAGGATAGAGGAGACCGGTTATTAAAGTTGACCGTCGGAGATCGCTTTCAGGAAAAATGTAGAGACTTTGGACTCCTGCTAATGAGGAACTTTAAGCTAAGCTTGGATGCTCTGAAGATCCTCCCTTTAGAAACGCTCTCTTCCCAGAGGGAAAAGGTTTCACAGAAACTGTAAGCCAGTGTTTTGGCTAAAGTAGGTTTTATGAACCGGTAAACAGTGGCGATTGTCTGGTTGTAAGGGCACGCAGGCGTAGCCTGGTCCAGATATTGCTACACCACTAAAAGAGTCTAAGTCAGAGATGTCAAACTCGATTCCTGGAGGGCCGCAGCCCTGCACATTTAGTTCCAACCCTGCTCCAACACACTTATAGGTTTCAAACAAGCCTGAAGGACTCGATTCGCTTGATCAGGTGTGTTTAATTAGGGTTGGAACTACACATTGCAGTTTGACATCCCTGGTCTAAGTCAACGGTTGTTCCACACAATGGAGAACGTCAAGCTTTACGAAGGCTCTTGGTATTGGGAAATGAAGTTTGATGTGTATTTTGGTCAGAGCTGATTACCTGAAGTGAAGGTGACGTTCAGATTCGCTCTGCTGTATATAAATGAACTATATATTCTTCATAATAATTGTCAATCGTGTACAAATCAGATATATCACCTGAGATTACTCCTAATTGTTTTCTGTGATTTTTTTGAAGTCACTGGATTATGTGTATGAGGATTCCCTCTGAGACTGTATGCTGTTGTAAGGCATGTATTTGCTGTTTTTTGTATGACTTTTCTAAATAAAATACAATTTCAGATCTAAAAGCGTTTCTTTATCTCACATTTACGC
A_15_P148331_epha2a_6	ATTTTTAGTTAGTAAGTTCCTTCATGTCGGAGTCGGGGGAGTTTCGCATGGACCAACAAGTTTAATTAGACAAACACGATGGATTACCGACTCACTCGCGTTTCTTTCTTATTTTTATATTTATTTGCTAATGTATTTACTGGGATCCAGTCGAAAGAACATGTACTGCTTGACATGAAGGCTGCCGGGAGCGAATTAGGTTGGTTAACCTGGCCAAAAGAAGAGGGGTGGGAGGTTGTGCAGACGGTGGTGAACGGCTCTCTTCTTTACACCTACAGCGTGTGCAATGTTGCCAGTGACACTGAACAAGACAACTGGCTTCGTACAACCTTCATACAGCGTAGACCCGACGTCTCCCGCATGTCTGTAGAGCTGAGCTTCATCGTCCGCGACTGCAGCACGTTTGGAGGCTCGTCACCCTCCTGTCGCGAGACTTTTGGCCTCTTCCTGGGAGAAACCGACTCAGATGTTGGCACAAATTTCCGCAAGAGCCAGTTTCGAAAGGTAGCCACCGTAGCACCAGACGAAGTGACAGCTGATCGTGGAAGAGGCCGGGCTGATCTGCGGGTGAATGTGGAAAAGCGGAGCATCGGGACGCTCTCCAGAAGGGGCTTCTACCTTGCGTTCCAGGATTTAGGAGGCTGTGTGGCTCTCCTGGGGCTGAGGGTGTTCTACACCACCTGTCCGGCCACCATGAGGAGCCTAGCCGCCTTCCCTGAGCAGGTGGCATTGGGAGCGGAGGTGGAGGGCACCTGTGTGAAGGACGCAGTGGTGCTTGGAGAAGCAGCTCCTCGGATGTACTGCACCGCTGAGGGAGACTGGGTCGTTCCCGTGGGCCAGTGTGTTTGCCGAGCGGGATACCAGGCTGTTGGAGATTCTTGCAAAGCTTGTGAACCGGGTTTCTACAAGAGCACTGATTCCAGCCAGCCTTGTGAAGTGTGTCCAGAAAACACCCAACGTTCGGGACGGGGAGCACTGTTGTGCCCCTGCATGGAGGGTTTCTACCGGGCTCCTACAGACCTAAACTCTGCTCCTTGCTCTTCTCTTCCTAGCCCACCCCGAGACCTGGTTTACACTCCTCTCCTGACAGCAGGAAGTTTGCAGCTGCTTTGGCGCCCACCGGCAGACACTGGTGGTCGGAGTGACGTCACATACAGTGTGGCATGCGAGCGCTGTGAGGGTGGTCTGTGTACGCTGTGTGGCGGAAGGGTGCGATTCGAGCCTGCGCAGACGGCCTTGAGAGCCCCTGAGGTTGTGGTTAGCGAGCTGGAGCCTCATGTGAACTACACTTTTACAGTCGAGGCCCAAAATGGCGTCTCCCAGTTCAGTCGAAAGAGAGCCATGGCTAGCATCACAACAGTGCTTCACTTCACAGATGGCCCGAGGGTGCTGTACTTGAGAGTTGAAGATCGGACCACCAGTAGTCTGACCTTGTCCTGGGCTGTGGACCATCATGTGCAGAATCAACCCTCCCCTCGCTACGAGCTCATGTACCGCAAGAAGGAGGATCCTGGAGAGCTGGATGTCACCACCTACACCGTCCTGGTTCTGGAGAAGAACTCGGTGCCGATTAATGACCTCTTACCAGGAACAAAGTACGTGTTTCGTGTTCACACCCTGACAGCAGAAGGCCATCCCAGCAGCCACAGCGCGGAGCTTGAATTTGAGACGCTGCCTCTCGCGGAATCTCGGACACAGAACAGTTCCATGGTTGTCATGGGAGCCATCGCCGGGGGCGGGGTCATGTTGCTGATTGTGGTGGTTATTCTGCTTCTGCACAAAAGGAGGCTGAATTCCCACGTCAGACGGAGGGTTGATGGAGATTACTTTTCATGTCCAGAAAAACTCCTTCCGTTGAAGACCTACATCGATCCCCACACATATGAAGACCCCTGTGCGGCCATCCTCAAGTTTGCCAGTGAGATTCATCCTGGTCACATCACCAAGCAGAAAGTCATTGGTGCAGGCGAGTTTGGGGAGGTGTTTCGTGGCTCTCTGAAGATGCCGGGCCGCAGTGAGGTCGCAGTAGCCATAAAGACACTGAAGCCAGGCTATACGGAAAAGCAGAGGCAAGACTTCCTCAGCGAGGCCAGCATCATGGGCCAGTTTTCCCACAAGAACATTATCCGTCTGGAAGGTGTCGTCACCAAATTCAAAGATGCCATGATTATCACCGAGTACATGGAGAATGGAGCTCTGGACCAGTATTTAAGGGATCACGATGGGGATTTTTCCTCATACCAGCTTGTGGGGATGTTGAACGGCATTGCAGCAGGAATGAAGTATCTCTCAGACATGAACTACGTCCATCGGGACCTCGCAGCTCGCAATGTGCTGGTCAACAGCAACTTGGAGTGTAAAGTGTCCGATTTCGGCTTGTCTCGAGTGCTGGAGGACTTTCCTGAGGGAACATACACCACTACTGGCGGAAAGATTCCTATTCGCTGGACTGCACCAGAGGCAATAGCTTACAGGAAGTTCACTTCTGCTAGTGATGTGTGGAGCTTCGGCATAGTCATGTGGGAAGTGATGTCATTTGGAGAAAGACCCTACTGGGACATGAGCAACCAAGAGGTGATGAAATCCATAAACGACGGCTACAGGTTGCCAGCACCGATGGGCTGCCCGTCAGCAGTTAATCAGCTGATGCTGCAGTGTTGGATGCAGGACCGCTCCACTCGACCACGCTTTGTTGATATCGTCAACCTCCTGGAGAAGCTGCTCCGCAACCCGGAGTCACTTACATCCATCGCCAGCATCGACCCACGTGTCTCCATTCGTCTACCCAGCACTAGTGGTTGTGATGGCGCCCCCTTCAGGTCAGTGGACGAATGGCTGGAATCCATCAAAATGGCCCAGTACAGAGAAACCTTCGCCCTCGCTGGCATTAAATCTTTCGACCAGGTGCTGCGCTTGAAAATTGAGGACATCGGGAATATTGGAGTTCGGCTGGCAGGTCATCAGAAGAGAATAGCATACAGCATTTTGGGCCTGCAAGACCCAGTGGGGGCCTTGGATTTGTTTGCAATGTGATAATACGGTCGACTGAAGCAACACTGTTTTGAATGGATTTTAAAAAAAACTGACTAAAGACTAGAATGCCCTTTTTCAATCAAACGGACTCCCTCTGGGAATATGAACACTTTACTGTTAGTTTGTTTATGCATTTTATAGTCTATTTTTCCACATGTCAGATGGACCCTTATGCTCTTTGCCATGTTTTAAACATAAGCCATATTAAGCACACGTATGATGGTAAGCTTTGAAATGCTATAACTACTGTCTCAGGTCTGATGATTAGGGTACTATCAAGTCTACGGTAGTAACCTTGGATATTACTGTGGTGCCCTTATAGTGAACAAAGCTGCCCGAATATGAGGGGTTGAAGTCTGATTAAACTTTGTACAATTGTAATTGTAAAAATGTTTGTAGTAAACATGATTTTTTTTTTTTTGTCAAATTGTTGACCTGCATCCTTTTCTGTCAAAAGGATGTTTAAGATGTCTTATTTCAGCTCTTTTTATTTAATATTTATTTTTTATTTATTGTACGTGTTTGTAAAGAAAAATACTTTTGTGTATAGTATTAAAATATTTTTTAAGTCTTA
A_15_P163811_epha7_20	GCTGTTTTATTCACCCAGAGAGCTGGTGCTGGAGCGTAGTCAATGGGAAGGGAACGCCGCGTTGGAAAAAGCGCACACTGTTTAGCCAACTTTCAACTACACCATGGTTTGCACCTCAGTTTCGTGTGTGTGGATTATATTTTGCCTTCATTTATGTTTTTATGTGAACACTGGAATAGCACAGAACACAAGAGAGGTGATCCTGCTGGATTCAAAGGCGCAGCAGACAGAGCTGGAATGGATATCGTCTCCTCCAAGCGGGTGGGAAGAGATCAGCGGCTTGGATGAAAACTACACACCCATTCGCACATACCAGGTCTGCCAGGTCATGGAGCCAAATCAGAACAATTGGCTACGGACTAACTGGATTGAAAAGGGCGATGCCCAGAGGATTTTTGTGGAGCTGAAGTTTACCTTGAGGGATTGTAACAGCCTTCCAGGGGTGGTTGGCTCTTGCAAGGAGACGTTCAACTTGTACTACCAGGAAACCGATGTGGAGGTGGGCAGGAATATAAGGGAGAGTCAGTATGTGAAAATTGACACTATAGCCGCGGACGAGAGTTTCACTCAGGGTGACCTGGGGGAAAGAAAGATGAAGCTCAACACAGAGGTGCGTATAATCGGGCCCCTTTCTCGCCGAGGCTTCTACTTAGCCTTTCAGGATGTAGGCGCCTGCATTGCTTTGGTCTCCGTCAAAGTGTATTATAAGAAGTGTTGGTCGATTATTGAGAACCTGGCCACGTTCCCAGATACAGTGACAGGTTCGGAGTTTTCATCTCTGGTGGAAGTGGAGGGCACATGCGTCAACGATGCAGAGGAGGAGGCCGACAATTCTCCCAAAATGCACTGCAGCGCAGAAGGAGAATGGCTGGTGCCCATTGGGAAATGTATATGCAAAGCTGGATTTCACCAGAAGGGAGATGCATGTGAACCCTGTGGTCGTGGATTCTACAAGTCTTCATCTCAGGATCTTCAGTGTTCCCGTTGTCCCGCACACAGTTATAATGACAGAGAGGGCTCGTGGAGATGTGACTGTGAGGACGGCTACTACAGAGCCCTCTCCGACCCCCCTTCAGTCTCCTGCACTAGGCCACCATCAGCTCCTCAGAATCTGCTTTATAATATCAACCACACAACCGTCAGCCTGGAGTGGACCCCACCAGCCGACACAGGCGGGCGAAACGACGTGACATACCGGATTATATGCCGCCGCTGCACTTGGGAGCCCGAGGAGTGCTTTCCTTGCGGGAGCAACGTTGGCTACTCACCGCAGCAGAGTGGATTAACGGACACCTACGTCACCATCACCGACCTGTTGGCTCACGCAAACTACACCTTCGAGGTCGAGGCTGTGAACGGCGTGTCTGACCTCAGCCGAACCCAACGCCTATTTGCAGCCGTCAGCATCGCAACCAGCCAAGCAGCTCCCTCTCAAGTGAGCGAGGTGATAAAGGAGCGAGTTCAGCAGCACAGTGTTCAGCTCTCCTGGCAGGAGCCCGATCAACCCAACGGCGTCATCACAGAATATGAGATCAAGTACTATGAGAAAGACCAGAAGGATCGCATTTACTCCACCGTGAAGTCAAAGTCCACTTCAGCCACAGTCAATAATCTAAAGCCCAGCACGGCGTACGTCTTTCAGATCCGAGCTTTCACCGCTGCCGGATATGGCATCTTCGGGCCCAGACTGGAGGTCACCACTAAAGAGGAATCCACTGGATCTGCCACAGTGATCTCGAGTGAGCAGAATCCAGTGATCATCATTGCAGTGGTGGCAGTAGCTGGTACCATCATTCTGGTCTTCATGGTGTTCGGCTTCATCATAGGGAGAAGACACTGCGGCTACAGTAAGGCAGATCAGGAAGGGGACGAGGAGCTCTACTTTCAATTCAAATTTCCAGGCACCAAAACCTACATTGACCCTGAAACCTACGAGGACCCGAACAGGGCCGTCCATCAGTTCGCCAAAGAGCTGGACGCCTCCTGCATTAAGATTGAGAGGGTTATCGGCGCAGGAGAGTTTGGAGAGGTGTGCAGTGGACGACTCAAGCTGCCGGGGAAGAGGGACGTGTCGGTGGCCATTAAAACGCTGAAAGTAGGCTACACTGAAAAACAGAGGCGAGACTTCCTATGTGAGGCCAGCATTATGGGGCAGTTTGATCACCCTAATGTGGTGCATCTAGAGGGGGTCGTCACAAGAGGAAAACCAGTCATGATAGTAATTGAATACATGGAAAATGGCTCATTAGATGCATTCCTCAGGAAACATGATGGGCAGTTCACTGTGATTCAGTTGGTGGGAATGTTGCGCGGAATCGCAGCCGGGATGAGATACCTCTCAGACATGGGTTACGTTCATCGCGATTTAGCGGCGCGAAACATCCTTGTCAACAGCAATCTCGTATGTAAAGTGTCTGACTTCGGCCTGTCCAGAGTGATTGACGACGATCCCGAGGCTGTCTACACAACAACGGGGGGAAAGATCCCGGTTCGGTGGACGGCGATGGAAGCCATCCAGTATCGTAAATTCACATCAGCGAGTGATGTGTGGAGCTATGGGATTGTAATGTGGGAGGTCATGTCCTATGGGGAACGGCCTTACTGGGACATGTCCAATCAAGACGTCATAAAGGCTATAGAGGAGGGATATCGTCTTCCCGCCCCCATGGACTGCCCTCCTGGCCTCCATCAGCTCATGCTGGACTGCTGGCAGAAAGACAGAGCCGATCGGCCCAAATTTGACCAGATTGTAGGCATCTTGGATAAAATGATCCGCAACCCTAACACCTTAAAAACGCCAATGGGAACGTGTTTACGACCCATAAGTCCACTACTTGACCAGAACACTCCAGATTTCACCTCTTTCCGATTGGTCAGCGAGTGGTTGGAAGCCATCAAGATGGAGAGATACATGGACAACTTCACAGCCGCCGGCTACAGCTCGCTTGAATCTGTGGCTCGAATGACTATCGAGGACGTAATGAGTTTGGGAATCTCCTTGGTGGGCCATCAGAAGAAGATCATGAGCAGTATACAGACTATGAGAGCGCAGATGTTGCATCTTCACGGGACGGGCGTTCAAGTGTGATGGGCATCCACAGCCCCTTCCCAGTTGGATGAAGCAGAAGTCTCCAGGACAGCACAGCAAAGTGTGTGACACAGCAAACAAAAATCGGAAAAACTAAACATTTCTCAAAAAAAAAAAAAAAAAATGTTCCACACCCTTCCGGTGAGATTAACCTTCCAGAACTGGCTGAACAGAATCATTCCTTTGTTTTGGCGAAGGATTTGGGTGAAGGTGCTGAAAACCAAGAGACGAGGACACAGATGAGGACAAAGAACACAGGCGGACAGACCTCCGGATGCTCTCAAGAACTCTTCACGTCACTGAGACGGAGCATTCCAGAGGATTTTTATGCTTTGTACGAACTGTCTTTATCGTCAAAAAAGATTGATTTGCTCATAGTTGCTATAGATTTCATTGATTTTGTTTTTTTTTTTTTTTAATATAAAATAAGCAAATCCGGTTCATAAGGAGTGAATTTGGAGATTTCGTTTGGTTTGTAATATCCACATTTAACCAATGTGGTGCGTTACTCTTCTACTCGATTGATTTTGTGTTAGCTTGTTTTCTCGGATTGTGTTACGGAACTGACAACAGGGTAAAACGTCTCATCTGGAGGGAAAGAGACAGAACCAGAGGCTGAAAGTCGACAGAGGACGTTTGTCTTCTCCAGCCAGCACTATTTACATGAAGCTCTCTCCAGACAGAAGATAAAGTCGACCCGACTTGTTTTTTTTTTTTTTTATATATATATCAAGCAGTAATATCCCACTGCTTGGTAATACGTGAAGCTCCTGAGGGTGGCTGGTTGTGTTTAAGAACAGCCCGAGCAGATGATTAGGTATATTTTATGATCTTACATTACAATTCAGATGTGAATTAGTACAAAGAGATTTGCTAACCACTTCAGGTGGAGCTTTTTTAAAATGTAAGAAGAACAATTACGGTGGCAATATTCTTTATAAGTTTATATTTACCACATGAATGGATTTATCAGTGCTGTTATTGAATGTGTCCTTTTTTAATATTGATATTATTTACCATAAACACGTTTCCACACAAACGGGGGGAAAACAATGTTCATTTCGGAAACAAAATCATTTGTTGGTTAAGTATCAGTTTCCTAGCCGGTTGCTGATTTTGAAATCATACAATGGTGTGGTGTAAAGGAGTAATACTGCCTTAAATCAAGTCAACTATTGCTCTTATTTTTAGGTACTTAGCTTCTTTGTGAGATTACGATTAAGTAGGGGAGAGACTGACCAACATGAGCAATAATTTGAGGTGCTGTATAGACTTTTACACACAGACTGCTTGGAAGTCAGAGGCAGTACTGTGAAATTTGATCAAAGAGAGTTGCTGAGTTTATATACTGTACGAGGATCTTGACGTTTTGGTGCATTTCTTCCACCTTTTTTTTTTTTGTGTGCTGAGCTCATAGATGAGATTTATGTTGGTGTTTTAGTGCCATAACAGCCTTCCACTCTCGACTGAATGTTTCGTTGACAATTAAATGTTACGCATTTTAAGGCCCTGAAATACTTACAACAAAGTCCGTTCTCCCTTTTTTTTTTTTTGCTTAAGTTAGAATTACCTGAGCAGATTTGCACCAGCTCTGCAATGCAGCACCCCAGACACGTCATACTTTTTTTTAAATAGCACTTTATACAGTAGATTGATTTAAAGGAAGCATCTTTATAGTATAAAAATAGTGCTTAGAATTATACTTCAATATTTACTATAAAGCATTATGGACATTTAACCTTGATGGATAGAGTAAATTAAACCAATACATCAAGTCACACCTTCTTATAATGTCATTTAAAGGCATTAACACGCCTTAAAATCCCCAAATGAATTTTGTTTTGGTATATATATATA
A_15_P455705_fam212b_8	GAGGCTAGAGAAGGAATATTATATTAACATAACGCTGGTTATACTTCATCACTGACCTGAAACTAAAGCGAAGGAAACCAAAGATCTTAGCGGCAGCGACATCAAATTGGATGGAGATTTAAATCAATCAACCTGCTTGTAGCATTAAAATAATTTCATTCTGTAACGTTATGTCGGCAAACATGGAGGAAGGGAAAACGGATATCGATGACATGAAGAGCAACCTTCATCGTCTAAGAAATGAACTGAATTCCTTGTGGCAGTCAGATGAAGGTCTCCACGATCAGATGAATTCAGTGATCGGTGCTCTCCAGGAGCTCAAACTCTTGCAGGTCCAGACGGCACTGGATGAACTGGAGATCTCCAACCAAACCAGCCAGGCCAATCCAAACACCAGCTCCATGCTTGAGCAGAGAAACCACAGCTCAAGAAGAGCAGCGCACAATCCAGAAGAAGCTCTCGCACAACAATGCTTCAACACTCGCCTCACCATGGAACCTTCTTTGTTCCTCACAAGTTCTCCAGCAGAAATTCGCCATATTCCTAGAACACATGGACACAGAAAGATTCACAGAGGTAGCTTAAGCACTTCTTCATCTTTTTCCTCTCAGGAAGACTCAACCGACAGCAATTCCTCCTCATACGCCATTGACGACCCCAGCGATTGGACTGCTTCACTGATGAACCACAGCAGAAACAGACAGCCATTAGTGTTGGGTGACAACGTGTTCGCAGATTTGGTTGGAAACTGGTTGGATTTGCCAGAAGTTGGAGGCCAGGATTCAATTGAGGAGGAGAACAACTCGAACTTCAAAAACTCAAATTCAGAGTCCTCGTCTAGCACTCATTCCCAGCATCTCTCCAAGAAACTCTCGCTAACTGCTAGCATTTTCAAACGGGTTTTGCGTCGCGTTCGACCACAGCACTACCAAGAAAGCCAAGAGATGGATGTATGTAAACAACCAAAGGTCACATGCAGAAAGGCCAAAACAGATGCCAGCAAGCCATTCTGGGGGAGAACAAGAGGAATGAAGAAGAAAACCACGCCCATTCAGCAGGAGGGTGTGGCTTGTCAGGGTTCAGAGGGTTTGATGGACAGATGGGTGGAGATTGTGGAGAAGCATCCACCTGTGTTTGATTACAACTCAGCTGTTTGGGTGTAATTCTAAATGGAAGCGATTAAGTGTTATTGGCATGCAATTAGTGGACATTCGGATTAAAATGTTTGTAAATGCAAATTGTCAAAACATTTACATAAAGGTTAAACATTTGAGTCAGGTATTAATAATGGATTCAGGTTGGAAACAACATCGCGAAATACAGCATATTGAATAAAAACTACTCACTCATAATATTTCTTCCAAATTTCAAATAAAAAAACTTTTTTTCACCTCATATGATCATTGGTCAAAATAACAAACGCAACTATTTGTTGGGATTGAATTTCTGGGTTTTTCCACCAAATACAGCATTTCTAAATTAAAGCCTTGATACTTTATTTTTAGTTATTTTGACCAATTGTCATTTTATGCTTTAAATAACATTTTTATTTTAAATTTAGAAGACTTTATTAACAGTTTTACCAAAACACAAAACTATCAATTGTAGAAACAGAATATTCTCATTTGCCCTATTGCTCTACATCTAGATTTTTAGATTAACTACGATATTAAATTATTTATATTATACTTTTTTTTTTTCAAAACTGACACAACTCTTATTTCCAAAACTCATCAACCTACATGTCATACAAAATTGAACATTTCTTACGACTTCGCTTGGCCATTGCTGAGAATATCTTTTTTGACTATTTAACTTGAAAGATAAAAGATTTTAAGTCCAACACTCCAGAAGCTACTGATTCCAAAGACACCAGGAAAAGCATCTATTTATTTGTGTTAGAGAGAGAATTCTTTGGATTAAAACAAGCATGACAAAGAAAACTGAAATGTGTTTTCAGTTTGAGTTTAACAACCAAACCTACTGTTTCGGTGAGGTCTCTTGAGAACCTGAACAGTTTCTGCTGATGCTGGTTTCCATCAGTTTAGGAGATTACTGTTGATCACTCAATGAGAAAAAAATGCTGATTGGTGCTGTTTCTTTTTTTTTTTTGCACAAATGTCTTGTTTGGTAAAATCTTTGCATGCATACACTTGCTTTATGTTTAGGAGAAACCTATGCAATGACTCTTGATTGCTATGCAAAAATGAACAAATGCAAATACCTGCCTGATTAATGAGCATCTTCATATTTTGGTTGTATGTGTGGGTCATGTAATAATTGCTATACCTATTTAAAGTGTTACGCAAGACACTGTTTTTTAAATAAAGAAAATATCGAATCTTTATCAATTTCT
A_15_P202846_fas_17	TATGACTTACTGTACAGTTCATCTGACGTTCGAGATTCGCTTCTAATTCGGGTGACCTCCTCGAGATGTTTGTTTGCAAATTCGGCGTTTTTATCGTCTTTGTGATGCCCACTTTGACTTATAGCTGGCGCTTGAGACGCGATGCCTCCTGTGAGTTTGGAACTTACCAGCATGAGAGGAACACATGTTGCCTCTGTCCTGCAGGATTCAAGGTTTCTACACACTGCACAAACACAGACAAAACAGAATGTAAGCAATGTGAGGATGGCTACTATTTAAACAACAACAATAATGAAAACCAATGTCGACCTTGTAAGATCTGTGACGCTAATGCAAAAATGAAGGAGATTGAGAAATGTTCCAAGAGTTCAAACACAGTCTGTGGGTGTGAGGAGGGTCGCTTTTGTGACAAGGACAAAGACTGCAACGTCTGTTACCCCTGTGATCCATGTCCAAATGGTGTGAAAGAACAATGCACAGAAACCCACAACACAGTGTGCCATGATGCCAAAGACTTAACTGGAACCATTGCTGCTGTTTTGGTGCCACTCATCCTAATAGCTGTTCTAGCTTTTATGATTTTTATATGGAAAAAAAAGAAGTTTTGCTTTCAGGTCCGCCCGAGTACAGATAAAGTGCAGACTGAGGAAGCACTTCCTCTGATTGATTTAAGCCCTCACCTCCCAAAAATTGCTGATGTTCTATGCTGGAAAACAGTGAAAGAAGTTGCGCGCCGCAGTGGCATGACTGCAAAAGATATTGAGGAACAGGAGATGAACCACCCAAAAGACGTGAGAGAACAGACTTTTGGGCTTCTGGAGGCTTGGTCCCAGAGACAGGGATTAGATAAAGCCTACAGAGCTCTCATCACCACTCTGCAGGACATCGGGGAAAAAGCAACAGCAGATAAAATCCGGAACATTGTCGAGGCTTCATCTCAGCCATAAACTGCAGTCCAGAAGCACAGTGTTAAAAATGAAGCAC
A_15_P219121_FO704765.1_2	ATGCTGTCCAGGTTCTGTTATTATTTTGCCCTCAGTGGTATTATGTGCTGTTTGCTGTGGCGCTGTGGTATCGCCGGTCCGGTCGGAGGGTTTAAATCTCCAGTTTTGGGTCTCACTGGAAAGGCGTGCAACCCGCTCGCGCGCTCTCTCCTCTGGAACGTGTCGGCTGTACTAGAGATGGACCATTTGTTCAGCGGGTTTGACTGCGCGCAGCAAAACGCAGAAGTTTACCTCAAGACGCAAACGGTGTCTGTCTGCACACCACAGCAGAACTCCAACTGTGCTCAAAGTGCTATCGTAAATATAGATGAGAGCGAATGCCTACAGAGAATTCTGGAAGATCTCCACTACTATCGGGAAACATTTCTAGCCTACTCTAAACCTGAGCTCACCACAACTGTAGTCAGAGGCATTGAGGATGTCATGCAGAACTGTTTCTCTGTCTCTGTAACGGAGAATTCTCCAGCCAAGGCATCCATGGATCATCAAAAATCTTTTCAAGAACGACTGAAGCTGTGTAAAATCCTAAAGGGGTTCAGCCTTCGAGCAATAACAATCAATCGAGTTTTCAACTACATCTTGACAAAATAG
A_15_P184851_fosab_20	AGTCAAACTTTGGATACCAAAACAGAGAAAAGAGCAGCAGACGAGCAAGGAAATACAAGACCGGAGCGTTTTTAACTTTCTGGATATATTAGCGCTGGATAGCTCGTGCTTTTCGACTTTTGACAGGATGATGTTTACCAGCCTTAACGCCGACTGCGACGCGTCTTCCCGGTGCAGCACGGCTTCACCGAGCGGCGACAGCGTCGGGTATTACCCGCTCAACCAGACTCAGGAGTTCACGGATCTGAGTGTCTCAAGTGCCTCTTTCGTGCCAACTGTCACGGCGATCTCTTCATGCCCGGACTTGCACAAGATAAGCATGGATCAACTGATTTTATTTGCATTAATGATCTGGTTAGTGTTGAGTTAACCTAATATAGTTATTTTTCTGAGTTTACCGGTGCTAGATTTGTTGTATTTAGTGTGTTCTGAGCAATAGAGAACTATCATGTTATTTTTTTTCGGCCGTTTAACGGTTGATTTCTGAACGTGTGAATGTTGTTTACTCAAATGTGTGCTGCCTAACCATTGCATTAAATGGTCTGACGTCCAAGTATGAAGTTTTCTGTG
A_15_P190831_fosl1a_14	TGGAAGTTTATTAAAGACAAAATATAAAGGTTTATTTTTATTTTATTCTACCGCTGTCAGAAATATGGACATTTCAAACGTTGACAGAAACTTCTGAACTCCCCCAACTGTGCCGTGGTGGATTGTGCCGCTTTCCCGCAATACGGTGGATTTTTAACTTGCTTTTCGAGTGAACTGTCAGTGATATAAGTAGGAGGAACCTTTTTTGAGGAAAGCAGACCCAGAAAAGAAAACGCCAGCAGAGAGTGTCACAGATTGAGTCAAGAGTTTCTTCTGGATTACTGAAGAGCCAGCGGCATACATGTACAACTACGGTAACCCGGGCAGAGGAATCGATCGGTCCTTCCCAGAAAGCAGCTCTGGATCGTCAGGCTCGAGCTCCGCGTCTGTCGCTACAACCACCGGCACAACCCAACAACAACAGAAGTACTCTGTGGCAGGATCAGGTCAGTTTGTGCCCAGTCTCAATGCCATAACGTCAAACCAGAGCCTTCAATGGATGCTTCAGCCTTCAATAGGCACCCCAGGACCATCAAGGGCACTTCGGTCGTCTTACCCACTGCCGCCAGGGATCCCAGCCACCATGAATCCTCCTCAGCCCTCCCAATCACATCTGTCCCGGCCTGGTGTCATCAGAGCAGCTGCGGCAATTGGCAGCACAACAAGAAGAAACGATGAATATCTCTCTCCTGAGGAACTTGAGCGGCGCAGAATTCGAAGGGAACGCAACAAAATGGCTGCGGCGAAGTGTAGGAACCGTCGACGAGAACTGACAGACACTTTACAAAATGAAACCGACCAGTTAGAAGATGAAAAGTCCCGTCTGCAGAAGGAAATCGCTGACCTCCAGAAGGAAAAGGAGAAGCTTGAGTTGGTCTTCGAGGCTCATAGACCCATCTGCAAAGTCCAGGAATCAGAGTCTGACTCGGACTCCAGCAATGACATCCCATCACTCAGTGGAATCAAGATTGAGCCTGTGGACCCCGACCTTCCCGGACCCTCCAGAGAAACTAAGCATTACGCCAAGATCAACAAGCCCAAGCCCAAAATTACCATCCCACCCCCTCCTTCAGCTTCCTCCATTACCGGCATACCTCTAGAATCAGAGTCCCTTCACACTCCTGTCCTCATCTCTACACCATCCCTGACTCCATTTACCGCCAGCCTGGTCTTCAGCTACCCGTCTACTTCACTGGATACTTCATCCCAAGCCCTCAACCTCGTCACGTCTCATCCGTCTTCCCAGAACCCTCAGCCGTGTGCCGTCGCTCACAGGCGCAGCAGCAGCAGTGGAGATCAGTCTGATCATTCCCTCAATTCACCCACAATCCTCACCCTCTGATCGATTGGCTGCTGTGAGGGGAAAGTTGGTTCATGACCTCCAAAAGTGTCCTTACTACTACATACAAGCAAAGACAAGTACTGTGCATGTTATGTTTCGAGCTGTGTATTCTGTTTACCTTTACTAATGGCAATTATCTAGCAACTTGAATGCATTATAAGCATACAGAAGCACAAGGAAGAAGGTAGAGCTGCACAATTAAGTGTTTAAAGATTACAATTTATATTGTATTTATATATATATATATATACACACACACACACACACACAGTTGGAGTCAGCCCCTGTGTATATTTTCCCCCAATTTCTGTTAAACGGAGATTTTTTTCAACACATTTCTAAGTATAATAGTTTTAATAGCTCATTTCTAATAACTGATTTCTTTTATATTTGCCTGATACAGTACAGAAAGATTTTACTAGATATTTTTTCATGATACTTCTATACGGCTTAAAGTGATATTCAAAGGCTTAACTAGGTTAATTAGGCAATTTAGGGTAATTAGGCGAGTCATCATATAATGATGGTTTGATCTGATAATCTAATCTAATCATATTATCTTGATCTAATATGATTGGGATGGGATGATTGGGAGGCCATGATCAGTAAGGGCCGATGGTGGGAATTTGGCCAGGCCACCAGGGTTACACCCCTACTCTTTTACAAGAAGTGCCATAGGATTTTTAATGACCACAGAAAGTCATGACCTCAGTTTAAAGTCTCATCCGAAAGATGGAGCACACTGAAAGTGTAGTGTCCCCTTCGCTATACTGGGGCATTAGGACTCACACAGACCACAGGTTGAGTGCCCCCTGCTGGCCTCACTAACACCACTAACGACAGCAATCTAGTTTTCCCATGTGGTTTCACATCCAGGTACTGGCCAGGCTCAACCCTGCTTAGCTTCAGTGGGTAACTTAGGCTGGGTGATCTTTTCGATTAAGCAAAAAATGTGTCATCGCTCATCAAAGATACTTATAAAGTCATCAGGTAATAAATCAAGTCGAGGTTCATTTAAACCAATGAAAAAATTAATAAATAGATATATTTTTAAATAGACTGCAGCTATTAGAATTTTATCAGAATCCCTAGAAAATTCAACTTTTATTACTTTCATGATCTAAAGTCATGCTTCTTACATGAATTTACTAACCCTCGTCATTCCATATCTGTATGAGTTTCTTTCATCTGCTGAACACAATAGCAAAACAATTAATAGTATCCATTGATGTATATAGTAGAAAAAAAGAAAAAAATCTATGGAAATCAGTGGCTACTGCTTCAAAATATCTTCTTTTGCGTTCAACACAAGAAAGAAACCCATAAGTCATCTTTGAGCAAACAATCTATTTAATTAATCCAGAATTGTGCAGCTCTAGATAAAGTTAATGTGTGCAACTGTTGACATTATTGTATCAATATATAACACTGAAACAAACAATGACTGACTTTTAAGCCTGTAATGTTTGACCGTAGTATATTAGTTATAGTAATATAGACATATATATTAATTTACTTCAACATATTTAGCATATCAGCGATGGTACTGTAGCAGTCAAATATCTGGCCTGTATGCAATAGCTTTAATGGTTGATGTAGGGGTTTGAAAGGTATTGAGAGCACAATGTTGATCACCGCGATGTCCTTCATAAAGGGAAGCAATTTTTTAAAGAGAGTCTATTAAGTTATTTATTACCAGATGTTACCAATTTTAGATGAATCAGATGATCCACGTGTTAGTGGATTATACAATGTAATGCTATTTCTTTTGTCTTGTTGTTTTATGTTTTAGGAAATGCTGCGTTGTAATAGTGTGTGCTGAATAAGCTAGTTATAAAAGAAACTGAAGGGATGCATTTACATTGTCAACACAAACTTCAATGATAGTTTCACTGTTACACTGGTTGAAAATTTGTATTTGAACTAAACCGAACACTTCAGTGGTTACGTCTGATTCAGGCCAGTAGCATACTGTACTGTACTGTACTGTACTGAGTACCGTATGTCAGACTGCTCAATGACCACATAATGTTTTGTATTTATTTTTGCAAACAAATATATTTTTAAAATACTTTTTACTGAACTGATGTTGGTTCCTTAATTAAGTAGAGATGTTGCATGCTATTTAACATCTAATAAACAATTACTGAAAATACTTGCTGCTATTGAGAGGACAAAACTGTATTATTTCTAGAAAAATACTTTAAAAAAGTGCCTTAAAAGATTCCATTTAAAACTTGATGAGAGTGTATTGTTATTTCAAAGGAGACACAGATAAATAACATGGAAATGAAGGAAATGTTTAGCGAGTTACATAATCTCATGAGGGAGGAAAAGGAGGGGGGGTCGAGCGCAGGACGTCCTGAAAGTTCAATGAGGCACGAACACATTTGCTTCTGAACTGAAACCGATTGTTAAACAGCCTCCTCCAACAGTCCTTGAATGATTAAACAAATAAAGTTCAACTCAAGACCA
A_15_P110445_foxb1a_25	CTCTTAGTCATATCAAGAACGAGAGAGAGAGAGAGAGTGAGTGTGTGCGAGAGAGAGGGGATCTGGTCCATTCAAGCTGGCCTGGAAAGAAGGAAGACACTTGTTCTTTCTTGAGTTCAAGAAGTGAACTCGCAGGACGTCCGCGTCTCGGCGAAAACAAAACTTGCGAAATACTGAATTTCCCCGACTGACTTTCAACGCGATTAGGACAGGATGCCCAGACCCGGGAGAAACACCTACAGCGATCAGAAACCGCCGTACTCCTACATTTCACTCACCGCCATGGCCATCCAGAGTTGTCCGGAGAAGATGCTCCCTCTCAGCGAGATCTACAAGTTTATCATGGATCGCTTTCCGTACTACCGGGAAAACACCCAGCGCTGGCAGAACTCCCTCCGCCACAACCTCTCCTTCAACGACTGCTTCATTAAAATCCCCCGGCGCCCGGACCAGCCCGGGAAGGGTAGTTTCTGGGCGCTCCATCCCAGCTGCGGAGACATGTTCGAGAACGGAAGTTTCCTGCGACGCCGCAAACGCTTCAAGGTGATGACATCAGAGCACCTGGCACCCAGCAAGCCCTCAGACGCTGCCCACTACCTCCAGCAGCACGCCAAGCTCCGGCTCAGTGCCCTAGGCACACACCTCCCTCAGATGTCCAGCTACAACCTGGGAGTTTCCCAGCCGTCCACGTTCAAGCACCCGTTCGCCATCGAGAACATCATCGCCCGAGAGTACAAAGTTCCCGGAGGACTGGCGTTCTCCACCGGGTACCCCCTCCACAACCAGCTGACCACAGCCTGGCCCCATATGTACAGCACTAGTATGATGGACAGCGCGGCTCCCATCTCCATGACAAGCAGCGATTATAGTGCCTACGGTGTGCCCATCAAGTCGCTCTGCCACGGCGGACAAACCTTACCGGCGATCCCCGTCCCGATCAAGCCGACCCCGGCGGCGCTGCCTCACCACATCCCGGCATTCCTATCGAACTCTCCGCAATCTCTGAGCCCGACGTCCCCGCAGACAGCGACCAGCCAAAGCAGCCCGGCCACCCCGAGCGAAACCCTGACGGGACCCGCGACGCTGCAGTCGGTCGCGGTGCACTGACACCTGCGGACTGGGCCTGCCGGTCAGCACCTGTACTCCAAAGTTGAATTTTAATTATAGACCTTGACAGACACTGGCTATACAATCAAGGCAAGAGCTATCTATGTTGCAGTGGTGTTAATTTATGTGTATGTGTTGAGATTTCTAAGTGTTGCTTTTGATGAGTCCAATCACATGGATCGACACGGATATCATATTGTAAAATGAAGAGTTTTTGTTTTGTTTTTTTACAACCTAAATATCCAGAATTTATGTGTTTATTCGACAAATCCAAGCACTGCGATCGTGTTTGAATCGCACAAGGCAAGTGCTCGTCGTTTTTCTCGCAGGTTATATCGCCTATTAGATAACTGATAGTACACTGAAACACTATGTGCGTATAAGTCGGAATGCTCACTATTTTTAGGGTTGGTAGTCATGCTACTAACTTTCTAGACGACTAAACTTGTCTCAGTCTGCAAACCAAATACTTGATCTAAAACACACACACACACACAAACACACAAACACACACACAAGTACAGTATGCTACAATTGCAAACTTGAAGTTAAAATAGGATAGGGTCATTAAGTAAATATGTGAATAATTGCAAATAAGTGATATTGAAATTGTGTCAAATGCACTTTTTAGTTAGATGTTTTACATTATATTTTGCAGGAAATGTTTTGTGAGCGTTTAATTTAAAGCCGTGGTGACCATGTGTATTAAAATGCCGTACATTTGTACTTTTTGTTCAGATATAAAGCATGCCTTTTTCCAGACTTTGTGTTGTTTTGCTGCAAGCATGCGTGCTTTTAAAAGATGTGCAAAACGTCTGCATTAAATTACGAACTTGGTCATCAGAATATTTTTTCATTAAAATGGTGTAAACTTA
A_15_P188166_ftr43_3	AGAGGTGCTTGTAAATCGACTCTCACTGTTACTCATTCAACTAAACAGAAACAACAGCAACAACACAGATTAAACACTCGAAAGACATATATCAGAAGTCTCTGTTTGTGGTGATTTTCTTCAGATACGGTGAAATGGCTGAAGGTGGTGTTACAGTGGATCAGGACCAGTTCATGTGTCCGGTGTGTCTGAATCTCCTGCAGGATCCAGTGACGATTCCCTGTGGACACAGTTACTGCATGAGCTGCATCACAGACTGCTGGAATCAGGAGGAGCAGAAGCGAATCTACAGCTGTCCTTTATGCAAACAGAGCTTCACTCCGAGACCTGCTTTAGCTAAGAATGTGGTGTTTGCTGAAATGCTGGAGAAACTGCAGAAGAGCAGACTCCAGACGGCTGCTCCTGCTTCTGTTCACACTGGATCTGGAGATGTGGAGTGCGACGCCTGCACTGGAAATAAGCAGAAAGCTGTGAAGTCCTGTCAGGAGTGTAGAAACTCTTATTGTCCAGATCACCTCCAACAGCACGAGAGTCTCTTCAGAGGTCGAGGACACAATCTGATGGAGGCCACTGGACGACTGCAGGAGATGATCTGCCCTCAGCATAATAAAGTGATGGAGATTTACTGCCGCACCGACCAGCGCTGCATCTGTGTGCTGTGTTTGGTGGATGAACACAAACATCACGATGCTGTATCTGCTGCAGCAGGTAGAAAAGAGAAAGAGGAATTTTATGAAGAAACTCAGAGAAAATCCCTTAAAGTCATTGAGCAGAGAGAGAAAGATCTTCAGCAGCTGAGAGAGGCTTTGGAGGCTCATAAGCGCTCAGCACAGTCGGCAGTGGAGGACAGTGAGAGGATCTTCACTGAACTCATCCAGGATATTGAGAAACGTCGCTCTGAGGTGAATCAGCTGATCAGAGATCAGGAAAGAGCTGCTGTGAGTCGAGCTGAAGAACAACTGGAGCGACTGAAGCTGGAGATCAATGATCTGAAGAGGAGAAACACTGAGCTGAAGCAGCTTTCAGAAACACAGGATCATCTTCACTTCCTCCAGAGTTGCCCGACTGACACTTTCTCTGGATCTTCAGATTCAGGCTTCACTGTCAGTTCTCATCTGTGTTTTGATGATGTGGTGAAATCAGTCTCTCAGTTCAGACACAAACTTCAGCAGTTTGCCTCAAATGAGATTAAAGAGATATCTAAAACAGTGAAAACAGTTCAGGTCATTCAGACTCCTGAAGATCAGACCAGTAAGGTGGTTCAACAATATTCACGTCGAGCGGTGGTCCCCACAACTGAGAAATCAAGGGAACAGATCTGTAAGACCTTGGATATGTTTAGAAACCTGGATATCTCCAACTTGTCCACCCACCAAGGTAATATGTATGGGCAAAGGAATCCCAAACGCTGGGAGCCTGGAGTGTTTAGGAATAAATATTGGGACGAGTAAATCCAATCCCTAAACATACTGTAATTGGGCTAATTGTATTCAAACCCTCACCCACTGCTCCTCTTTGCACATTTTGTGAGAGTAAAGCCCGGCTCTGTCATTTTTTATTAATCCTAAATGATTGTAGCATGTCAGACTGCACGAATATAACTCCCGTGTAACACTGTAAAATCTCAGGTGTCATAATCTCAGACTGAACAACAATGACTGTTTACATGGACATCAGTAATTTAGATAGTTAACTTAATCAAAATAAGGCAGTAATATGATTAAGTTGTTTATATGAGTTGTCTTTCATGTTACAATAT
A_15_P197061_GABRG1_13	AGCAAAGCAGAGGAGGAAGATTATGAGGACGTCCCTATAAATAAAACATGGGTTTTATCACCAAAGGTCTACGAGAGCGACGTCACTCTTATCCTAAACAAATTACTGCAAGGTTATGACAACAAACTGAGACCGGATATCGGAGTGAGACCGACGGTGATTGAGACGGCAGTGTACGTGAACAGCATAGGCCCAGTAGACCCCATCAACATGGAGTACACCATAGACATCTTCTTTGCTCAGACGTGGTACGACAGCAGACTCAAATTCAACAGCTCAATGAAACTCCTCATGCTCAACAGCAACATGGTCGGAAAAATCTGGATCCCTGACACGTTTTTCCGCAACTCACGTAAATCTGACGCCCACTGGATCACCACCCCCAATCGCCTTCTGCGGCTCTGGAGCAATGGAAGAGTCATGTACACTCTAAGGTTGACTATTAATGCGGAATGCTACCTTAAGCTGCATAACTTTCCAATGGACGAACATTCGTGCCCTCTGGAGTTTTCGAGCTATGGGTATCCAAAGAATGAGATCCAGTATAGATGGCAGCGTCGTTCTGTTGAGGTTGCAGACCAGCGGTACTGGAGGCTTTACCAGTTTGCCTTTGTGGGCTTAAGAAACTCTTCTGATGTGGCAAACACTCAGTCTGTAATAGGGGAATATGTGGTTATGACCATTTTCTTCGACCTGAGCCGGAGAATGGGCTACTTCACCATCCAGACCTACATCCCCTGCAGCATGATTGTGGTTTTGTCGTGGGTCTCTTTCTGGATTAATAAGGACGCCGTACCAGCCAGAACATCATTAGGCATCACAACTGTGCTCACCATGACAACTCTTAGCACCATCTCCAGAAAGTCCTTGCCGAAAGTGTCATATGTGACGGCCATGGATCTGTTCGTTTCTGTCTGCTTCATCTTCACCTTCGCTGCCCTGATGGAATACGGAACTCTGCATTATTTCACAAGCAATCGACAGAACAAGAAGACCAAGTCAAGCCACGCACAGTTTAAGCTATTAATCATGCTGGGAGTTAAACCCAGCATGGTTAACATCAGACCGGGGACATCTCTGCTGCAGATGAACAATATTGCTCCCTACCACGAGGATGATGATTATGCGTATGAGTGTCTGGATGGAAAAGACTGCACCAGTTTCTTCTGCTGCTTCGACGACTGTCGCTCCGGAGCTTGGCGTGAGAACAGAATGCATGTCCATGTCTCCAAAATCGACTCTTATTCTAGAATATTCTTCCCAACCGCCTTCGGCCTCTTCAATCTTGTCTACTGGATTGGATATCTGTATCTTTAA
A_15_P102996_ggt1a_8	GGTCTGCTGAGCTGGGCGACATTTCACTGCTGTCAGATTCTCCTAAAAAATTACCAAAGTTTTACATCCGTCCTTCCATTCATGAACAGCACATGTTAAAAAGGAAAATGGTCAAGAAGTCTCTTGTTGCTGGGATGGTGGTCTTGCTTGTGGCAGCCGTGGGTTTTTTCCTGGGTGTGTATTTGGGGATCGGAAACAAAAGACTCACTGTGTCCTCGGACCACTTCTACTCGAAAGCAGCCGTGGCAGCAGACGCTGGGAAATGTTCTGAGGTTGGGAGGGACATCTTAAAGCGCAATGGTTCAGCAGTCGATGCTTCTATTGCAGCTCTATTGTGTGTTGGGCTCTTCAACGCACACAGCATGGGCATTGGAGGAGGGCTGTTTTTCACAATATTTAATGCGTCTACAGGAAAAGTAGAGACAATTGATGCCAGAGAAACTGCTCCAAAGAACGCTTCAGAAGACATGTTTGGCAATAACACCCAGCTTTCACGGAAAGGAGGGTTGTCAATCGCTATTCCAGGGGAAATTCGTGGCTATGAGATGGCACACAACAGACATGGGAGACTGCCATGGAGGGAACTGTTTCTGCCCAGTATTAAATTGGCACGCAATGGTTTTCCAGTTGGCAAAGCCCTGGCTAATGCCATCGCAAAAAACAAGGAAACAATTCTGAGTGACATGACATTATGTGAAGTGTTCTGTGACTCAGACAAAAACATCCTGAAGGAAAATGATATCATTAGATTTACCACGCTTGCCGACACCTATGAGAAGATTGCAGAAGAAGGGCCGGATGTGTTTTACAGTGGATCCTTGGCCCAGAATATAGTGGATGATATCCAAGCTGCAGGAGGAATTATAACACTTGAGGACCTAAGGGAATATAAGCCAGTGTTGAATGAGACGCCATTGAAGTTAACTGTCGGAGAATACACCATTAATGTTCCTGACGCTCCATCCAGTGGACCTGTACTCGCTCTGATTCTCAATATAGTGGACGGTTTCAACTTCTCAGACCACAGTGTGTCCACAGCAGAAAAGAAGACTTTGACCTATCATCGTATCGTAGAGGCGTTTCGCTTTGCTTATGCTAAGAGGAGTAAATTAGGAGACCCACGTTACCTCAACATCACAGACCTCATCCACAACATGACCTCAGACTACTTTGCAGACAACATCAGGAGTAAAATAACAGATGACACTACTCACCCAGACAGCTACTATGATCCAGAATACTTTGTACCCGATAACCACGGAACAGCTCACCTGTCAGTCATCGCAGAGGATGGGAGCGCAGTGGCTGCAACCAGCACCATCAACCTTTATTTTGGCTCAAAGGTGATGTCACGCTCAACTGGCATTATTTTTAATGATGAGATGGATGATTTCAGCTCTCCTTACATAACCAATGGTTTTGGTGTTCCCCCTTCACCCAACAACTTCATTCAGCCAGGTAAAAGACCCCTTTCATCAATGTGCCCCACAATCATTTTTGACAAACACAACAGAGTCAAAATGGTGGTCGGGGCCTCAGGTGGGACGAAAATCACCACAGCTACCGCTCTGGTGATCCTAAACTCGCTGTTCTTTAACTATGACCTGAAAAAAGCAGTGACAGAGCCCAGAGTCCATAACCAACTCAACCCCAACATGACCGTCGTGGAACAGGACTTTGAGCAGAGTGTTCTTGATGGCTTGGAACAGAAGAATCACGTAACAGAGCTACAGAGGACACCAGGTGCAGTGGTCCAGGCCATCGTGCGGCAAGGGGACAAACTCTGTGCTGAATGTGACCCCAGGAAAGGCGGCTATCCTGCAGGATACTGAACGCCAGTCCATCTCACCATTCGTGGACCTTCAGAGACTCAGTCGTGAAAAATGGATACATTCAGAAGCAACAGACCTTTCAGGCTAATGATCAACATGGACCACAATGCACAAAGTTGCACAAAGACTCCCTGTATTTATTATTTATTTTATTTTATTTTGTTGATGGGGAAATGTTTCTTTGATATTTATGATTTTACCAAGCTTATTTATTCCTTTTGTGTGTAGAAAAGATGATTTATTATC
A_15_P106962_gid8b_23	ACGGCCTTTCTCCCCGAGGTGCTGGTGAGGAAAGTGTACACATTCAGAACACTTCATGATGAGTTATGCTGAAAAGCCAGAGGACATAACACGAGACGAGTGGATGGAAAAGCTCAATAATGTTCACATTCAGCGGGCAGACATGAATCGACTCATCATGAATTATCTTGTGACAGAGGGGTTTAAAGAGGCAGCCGAGAAGTTCAGGATGGAATCGGGCATTGAGCCTAGTGTTGATCTGGACTCTTTGGATGAAAGGATAAAAATAAGGGAGATGGTCCTGAAGGGACAAATTCAAGAGGCCATTGCACTGATCAACAGTCTGCATCCTGAGCTGCTGGACACTAATCGCTACCTGTACTTTCATCTTCAGCAACAACACCTGATCGAGTTGATCCGTCTGCGGGAAACGGAGGCTGCACTGGAGTTTGCACAGACGCAGCTGGCTGAACAGGGAGAGGAGAGCCGGGAGTGTCTGACTGAGATGGAGCGCACACTCGCCCTCCTGGCCTTCGATAACCCAGAAGAGTCGCCCTTTGGGGATCTGCTTAACATGATGCAGAGACAGAAGGTGTGGAGTGAGGTCAACCAGGCGGTGCTGGACTACGAAAACAGAGAGTCGACACCCAAATTGGCCAAACTCCTCAAACTGCTGCTGTGGGCTCAGAACGAGTTGGACCAGAAGAAAGTCAAGTACCCCAAAATGACAGACCTTAGCAAAGGTACCATCGAGGACCCCAAGTGAATAAACAAACACCCGGCATCTCTATGCTTGCATTCTGCGGGGGAACAAAACAGACTCTTTCCCTTTCCTTAACTATTTATACACAGTGACTGACACTCAAAACATCCTTTTATCAACATTTTGTTTCGTTTACTTGTCGCTTATCAGAGACTTTGCATTAAATGGGCTGCGGAAATGAGATTTAAGGATGACTTCTAGCCAAAATGGAAACCCTTTTTAATCGCAGGAGGAGTTCTGTGATTTTTGTTACCACAATGTTTGACTTGCTGAGCTGAATTGATTGCATTTTAGCCTCTTTTTTTTTTTTTTTGCAGAGAATGATTATCTATTTTGGGTCGGTGAATGTTCA
A_15_P201941_glsb_9	ATTGACAGTGCCGTGGCTTCCAGAACTACAAGTTGTCTTCTAGTATTATTAAAAATAAAGACATTAAAACTGAAGTAGCTCGATAGAACTGAAATGTTACAGTTTAGGGCTTCAATTGTGCTGAAGGAGTTGATTCAAACCAGCCCTAAGCGTTTGTTGTCGGACATTATTAGGCACAAAAAGACTTTACCTAACGCGTACTGCTTCAGCGCTGCTAATAATGGCAGAATATCTAAACTAAACATTGTCCATTATGGAAGGTGTTTCATTCAGCCTTTAGCTGGGAGAAGATTCCTATGTACAAAGACCGAGGGAGCGATTGAACCCACTGAGACAGCGAAGAAAGATGAGACCGTCCAGGAAGCGGCGGCAGATAAGAAGGCTGGCATTTTGCCCAGCTTGGAGGACCTGCTGTTTTACAGTATTGCTGAAGGCCAGGAGAGGATCCCAGCTCACAAATTCATTACAGCACTGAAGGCCACTGGACTTCGCACTGGAGATCCACGGCTTAAAGAATGTATGGACATGTTAAAAGTCACCCTGAAATCTACATCAGATGGAGTAATGCTGGACAGACACCTGTTCAAAAAGTGTGTCCAGAGCAACATTGTTCTGCTAACGCAGGCTTTCCGGAAGAAGTTTGTCATCCCTGATTTCCAGTCTTTTGCCTCTCACATTGATACACTTTACGAGAAAGGCCGAAATCTTTCTGGAGGGCTGGTTGCTGACTACATTCCCCAACTTGCCAAATTCAGCCCAGATCTGTGGGCCGTTTCCCTTTGCACAGTAGATGGACAAAGACACACAGTTGGTGACACTAAAGTGCCATTCTGCCTGCAGTCGTGCGTGAAGCCGCTGAAGTACGCTATATCCGTGCACGACCACGGCACTGAATATGTGCACCGTTTCATTGGGAAAGAGCCCAGTGGCTTACGCTTCAACAAGCTCTTCCTAGATGAGGACGATAAACCACACAATCCAATGGTGAATGCTGGGGCGATCGTATGTACTTCTCTTATAAAGCAATTAGCAGGCAATGCTGAGAAGTTTGATTATGTCATGAACTTTTTGAAGAAGATGGCAGGAAATGAATATGTCGGTTTCAGCAATGCCACATTCCAGTCAGAGCGTGAGTCAGGAGACAGGAATTTCGCTATTGGCTACTACCTGAAAGAAAAGAAGTGTTTTCCAGATGGTACAGACATGACGGCTGTTCTGGACTTGTACTTTCAGCTGTGCTCCATCGAGGTTACGTGTGAGAGTGCCAGTGTCATGGCTGCCACGTTGGCCAATGGTGGCTTCTGTCCAATCACAGGCGAGCGTGTGCTGAGTCCTGAAGCTGTGCGAGACACCCTCAGCCTCATGCACTCCTGTGGCATGTATGACTTCTCAGGACAATTCGCCTTCCATGTTGGTCTTCCGGCCAAGTCAGGTGTGTCTGGAGGTATTCTGCTGGTTGTACCCAATGTGATGGGCATCATGTGCTGGTCTCCTCCGCTGGACAAACTTGGCAACAGTGTGCGGGGCATCCAATTCTGCACGGATCTGGTGTCCTTGTTTAACTTCCACAACTACGACAACCTGCGGCACTTCGCCAAGAAGCTGGACCCTCGGCGGGAAGGCGGAGACCAGCGGCAGCACACCTTCGGACCGATGGATTACGAGAGCCTTCAGAAAGAGCTGGCTCTCAAAGACACTATGTGGACTAAAGTGTCGCCCACTGAGTGCAATGAGGACAGCTCCACTACTGTAGTCTATAGGATGGAGACTGTTGGAGATGGCAACTAATACGGACCAGACGCATCTCATTCACAAGCATATATTTATGTAAATTAACAGTTATTTATTGTCACTGGTTCTCATTCGGGTCACGTTTGTATGATTCTTCACTATATAGGGTCAATGTATTATATCTCTCTCTCTCTATTGGTGAATATGAATGACTCTGGATATAGTTCTTATGCCTTGGCTTATGCCTAAAAGAGGTTTATTCTTCTCTTGGCTTAGTTGCGGTTTGATTTATTGGGGCTTTTTTCACTCGGTAAGTGTTTTAAGTGGAGTTGAGGATTGGCTGCTGAACAGAGACGGCTGGTGCTTGTGTTTTGCACTGTGATTGGTTGAATGTTGTGGTCATGCGTTAATAAACGTGTCTTAAGTGAGGCCTTAAACTACGATCAGATTAATTTTCTCTGAAATGTACTGCAGTAGTAGGAAGCATTGAAATGTTGAGTTAAGCTATAAGGGTGACCTTTGTTTGAAAAATGTGGATGTTTATATTAAAAAATGGTAAAAATACTTGGTTATTAATCAAAAATACTCTATCTGACTTGTTTGATGTTTTAAATCTTCTGAATGACAATGTGGGATAGTTCACCCAAGAAAGAAGACATTTTGAAGAATGTCTTAGTAGCCATGACTTACAAATGTATTTGTTTGAAGAAAATTCATGCAGCTCTTTCCCCCATGATGTTTAAAGCCATCAAAGATGATATAATTAGATATAATATTCTTAAGAAGTTTCCATCAAACTTTAGCACAGTATTTTAAGTTTTATTTTAACCTTTCTGAAAAAAAAACTTTATTTACTTATTTGATTTGATTTATTTTATTTTATACCAAAAATCACTTATTTTACTTCATTTTAATTTACTTAATTTTACTGCAAATTTGAATGATGCATTGTTCATTTGCATGTTGTTATTTATTCAAAATATAAAAAGTAAAATTTAAAAAAATATAAAATAATACAAAACCACAAGTCAATTTAATATTTTTGTATGTTGACAAATTATCAGTGTCAACTCAATCAATTGTATTAAAAATTCATGGCAGTGCTAAAGCTAGGCCCACACACACTAGTGATTTCAGGACAAAAACCTGAAATTTTACCTATTAGTAAAAATGCACACCATTACAGTCAGTTATGTTCGCTTATATTTATTCCTTACATTTTTTCAAACCTGCTACTTCTGGGTTTGCACATATTTAAACCAAATTTGAGTTGAAAAGACACAACTTTTTTAAAAGAGTAAACAAATCACAAAATCACAAATCAATAATACACTTTAAAAAAAAATATGACGTAAAGTCATAACAACAAATGTTTTTATATTCCTTTAACTCATTTTAATCAGTTAATCAACATTTTTTTTGTTATATTTAGTTTTAGTATTTAACTATTTTAGTTTTATTTTTCATATCAGTTTGACTAATGTTAAGTCAAGATGACTAGAAAAATGAATTAGATTCAGCTAAAGAATTTAAGGAAGCTAGATTTTTACTACAATCCAAGTCTTCCCTTCTAGAAAAACCACATCAGCATCACAATAAGTGTCGTTAAAATCACACATGGAACGTTTTAAATGAAAAAATAATCATTTAACCACTTTTGTTTTTAATTTACATGAAAATGTTTCCAAACTGTGAAGCTCACATGGTTTTCCTGCAAGGATTTAAAGTCACAGGGACCACCTTTATGGCTGTTGTTAGACATTGGCAGTTTACCATCATCTGTTTTTCCATTGAAAAGTGCTGCATGAAGGTTCAAACGTGATGTACAGTACAGCATGAAGGTTGCCTGCATTATTCCCTTAGGGCATAGCTTGTATTCACCGAGTCCAAAAGTAAGGTGAAAAGGACTCGTCCGTTTGTTCTGGTGTTCTGAATTAGTTATTCATTTTTCGATCAGTCACGGTGCATTGCTGCTGAATTGACTGTGTGTCCTGAGAGAGTTTGCCTGCATCACAGAGCTCCAGTAGTCCCGCTCAGCAGCCAGCTCAAACCTGCTGTCTGTCACACCCATCCACAAGCTGAAAAAGCATCAGCAATGTTACAAACCTTGCCCTTAGGTTCATTTCTGTCTGTGTATCCTCATATATATCATCACTAGAGACATATATGCACTTTCTTAACCAGTTCAGAATGTTGGTTTATATCAAATTAAGCTTCGATTAGATGCTGAGGATGTTTTGAAGTGTTTTTTTAATTATTATTTGTGTGCACATGTATTCATTCTATTTTTTGCATATGGCTTTCACGAGCTGGTGTATATTTGCTGACATTTTTCTGGGTTTTGTTGCTTATTTTTTGTGATTTGTCTGTGTTTTGTATTATTCTTCTGCTTCAGTCATTGGTTGTTTCTCATGCTTCACTGACAGCTTTAAAGGTGGATTTGAGGAAGCGGCTCAATCTGATTACTTGAACTGTCCAGACTCTAACATAAAGCTTTCATCAGAGTATTTCATCACTCATGATATGTCTGTTCATTTTCTCATGTATTTATGTCACATTTGTTCTGGTCTTCTTTTTTGTATTATTAATAAATGTGTTTAATCTCATACCAT
A_15_P120901_gnai1_4	ATGCACGAGAACAGGAAGCCGCGCGAGCCCGTGGACACTGAAGCGCTGGCGAACGGATCGCTACGTTTTAACGGATCCTTTTTTCATCCCATTAACGGGATTTACGGTTAAAAAAGGGCGGCTAAAGGACTAGTCTTTATCAAACAAAGCAAGGGCCAGACGCTACGCTCCGTATTTTGTTTTTTAAGACCCTCGTTAGCGCTCGGCTGTTGCTTTTTTTCTCAAAGAAGGGCGTGTGGTTTTCCGGAGAGGGAGCTGGTGCATGTTGAATACTGTGCGTTTCATTGAACGGTTCGGATCGTCGTGAAGGATGGGCTGTACGTTAAGCACGGAGGATAAAGCGGCGGTGGAGAGGAGTAAAATGATCGACAGAAACCTGAGAGATGACGGAGAGAAAGCGGCCAGAGAGGTCAAACTCCTGCTGCTTGGTGCTGGGGAGTCTGGGAAGAGTACGATAGTCAAACAAATGAAAATCATCCATGAGGCCGGTTACTCGGAGGAGGAGTGCAAACAGTACAAAGCTGTTGTCTACAGCAACACGATTCAGTCCATCATCGCCATCATTCGTGCCATGGGGCGACTCAAGATCGATTTCGGAGATGCAGCACGAGCGGATGATGCCAGGCAGTTGTTTGTGTTGGCGGGCAGCGCTGAGGAGGGTTTTATGACAGCAGAACTTGCTGGAGTGATAAAGCGCTTGTGGAAAGATGGAGGAGTGCAGGCCTGCTTCAGTCGATCCAGAGAGTATCAGCTCAATGACTCTGCAGCATACTACCTGAACGATCTGGACAGAATATCACAGGCCACGTATATACCCACTCAACAGGACGTGCTCAGGACCCGAGTCAAAACCACAGGCATTGTGGAGACACACTTCACTTTCAAAGACCTACACTTCAAAATGTTTGATGTCGGAGGTCAAAGGTCAGAGAGGAAAAAGTGGATCCACTGTTTTGAAGGTGTGACTGCCATCATCTTCTGTGTGGCACTGAGTGACTATGACCTGGTGCTGGCCGAGGATGAAGAGATGAACCGAATGCATGAGAGTATGAAGCTGTTTGACAGCATCTGCAACAACAAGTGGTTCACGGACACCTCTATCATCTTGTTCCTCAACAAAAAGGATCTGTTTGAGGAGAAGATCAGGAAAAGTACACTCACCATCTGCTACCCTGAGTATGCAGGCTCAAACACATACGAGGAAGCTGCAGCCTACATTCAGTGTCAGTTTGAGGATCTGAACAAGCGGAAAGACACAAAGGAGATTTACACTCACTTCACCTGCGCCACCGACACCAAAAACGTGCAGTTTGTGTTTGACGCAGTAACTGACGTCATTATCAAGAACAACCTAAAGGACTGTGGACTCTTCTAGAAGCTTGTGTTTGGCCCAGCTGAAGCCAGTTTTGATGTGCATTTTGTTGGAGGAAGATTGCAAGACTAAGTATGGAGATAACTGGTGTTGAACCAGTGCTGTACATTACGCCACTTTTGTCAGCTTTATTTATGGTTTTCGTCTTTGGAAAAATTTAAAAAGTAGCATTTAAAAATGAATTGTGTCGAATGTTCGTACAGTCGTTTCTGTCGCGGCCATGTTGTTCATTTCCCCGTGACACGAGTTTGTTTCATTTAAACAAAGTATTTCTTTTTATTTTGCCGTCTTGCATCAGAGAAGTTTCCCTTTTCTTGTAAATTTATCTTTTTTTTTTTTGCCTTTGCGGTTGTTGCTACGAGGAGAGAGAAAGATTGTGCTACTCGATCCAGTTTGTTGGTTCTTGTGCCTTCGCATGCGTTTCTGCAGTCTTTGTCCATTTGCTTGGGTTTGCCTGCTGAATATCTCTCCAACGTCAAAAAAGTTCATACTGGATGTTACTAATCTGAGAGCACAAATCCTCATATGCATCGAATGTGAGAATGTGAGAGAGTGTATGTGTGTGTGTATGTGCATCTGTTTGCGTCTGTATATATATATATAAATATTAAATAGAAATATGGCGTTGTAAAGAAAGCTAATGGTTAAAGCAGTGTGCGGTGCTCAAACCTCCAGGTCTTAATGGCAACAAAAGTAGACCAAACAACAGCCACTTGAGATGGAGAGGAGTCCTGTATGGCTGTCAGATTTTGAGATGTTACAAACACAGGACTCGAGCATCTGTCATCAGACGCCGGCCGCCATCTTAATGGCTTACTGCTGGGTAAATGACGCACCATTGAGAGATGAAGGGACCGAGAGAGCGGTTCGAGATTTCATTGAGGAGAAAAAATACAAACAAACAATATGACAATGTCTGTAAAGAGACATTTGAGGCAAGCTATACTGTTGATTGATTTTAAAGAAAACTGCCACCTCTGTCTTTGTGTTCTCCATAATGGGGGAACATTTGTACACTCATTTCCCTTATTTTGCTAATAAAAGGCATTTACTTCCTGA
A_15_P105618_gpr143_9	ATGGCCTCTCCGCGCCTCGAGACCTTCTGCTGCCCGAACCGCGACGGCGCCACGGAGCTGGTGGTGGGCTTCCAGCCGCTGTTCTTCGGGGTGATGTGTGTGTGCAGCGCCGCTCTGAGCTCCGGCCTGGCGCTGCTGCAGATTCTGCCCAAGCGGAGGAGCTTCAGACCGCAGGCGCACAGCAGCAGAGCCGCGTCCTCCAGCCGCATCCTCACCATCATCAGCGTCTGCGACATACTGGGCTGCACAGGGATCATCATCCGCTCCTCGCTGTGGATCGGTTTGCCAAACCTCGTCTCGGAGATCTCAGATGGAAACAGCAGCTCGGTGTGGCCGCAGATTTTCTGTGTTGGCAGTGCGATGTGGATACAGCTGTTCTTTAGCGCCTCCTTCTGGTGGACTTTCTGCTACGCCGTCGACGTCTTCCTGGTGGTCAAGAGATCTGCAGGCATCAGAAGACTTATTATTTATTTTCTGCTCCAGCACCTGTTACAAATGAAGTTATGTGTTAAAGGTAGAAATGTGTTAAAGTGTGTTTGTCCTGTGAGTTGTGAGAACGGTCTTCAACATGCCATTCCTCATTACGTCACCACATACGCTCCAATGCTGCTGGTGCTGGCCGTCAATCCAGTGCTGTTCACCAGGACCGTATCCGCCGTGACGTCTCTGCTCAAGGGTCAGCAGGGCATTTACACGGAGAACGAGAGGAGACTCGGCTCTGAGATCAAAATACGCTTCTTTAAGATCATGCTGGTGTTCTTCATTTGCTGGCTGCCCAACATCATCAACGAGAGTCTGCTGTTTTATCTGGAGATGCAGGACGATGTTAAATCCAGCGATCTGAAGAACATTCGCAACGCCGCGCTAATCACATGGTTCATCATGGGAATCCTGAACCCCATGCAGGGCTTTCTGAACACGCTGGCGTTTCACGGCTGGACGGGTCTGGATCTGGACTTCAGTCGGCAGAGACGTCGCGAGCTGCCCTGGGACTCGGCCTCCACATCTCTTGCTGGAGGATTCACTCCTGCGGTCGGATCATCTTTAATTTACCAGAGCCACGTGCAGGAGATCAAGAAAAACCTGAGCGCCAACGGAGGCCAGCAGCCGTCGGACGCCATCAGTGTGCTTTCTGAAGATTCAGAGTCGAGTACGGTAGAAATCCACATTTCCAGCGAACAGAGAGAGTTTGAGGAGCTGAAGCGAAACGGAGCATCGTGGGAGATTTCTACAGGCTAAAGAGTCAGAAGAGTCATTTGCTGATCAGCGATTCCCTGAACAAATGCTTCTGTCTGAGGCCCGTTTCTGTTCAAGATTTCTCTAAGAACTTCTCCAGACTTTAAGTTTTAATGCTTTAACCTGCACTTTGAGCAATATCTCTGGTTAAACTGTGTTCCTGACATCACTCTAGGCTACCTTTTGAGTGTTTTGTTTTAATCCTCTGTAATTCAGTGTACACTATTACGTGCTTCGGGTCGCCTTCACTAAAGCTCTACAATAAAGCAGATCCATTGAACTTC
A_15_P184666_gpr31_20	ATCTCAAATGACTCGGACATCAAGTGTCAGGAGAATATCGACCACAACCGAGCGCTGTACATTTTCTTCTCATCGGTGGTGGTGGTGGAGTTTATCTTGGGTCTCCTGCTGAACATTACAGTCATCCATCTCTTCGTCTTCAAGATCAAGTTCTGGAAATCGAAAACCATCGACATTTTTTTGTTCAATCTAGTCTTGGCGGATATTTTGCTGCTGATTGGATTGCCTGTAAAAGCATACAACTTTCAGCAGTGCAGTGAAAACAAGTTTGTCTGCAAAGTGCAGCTCTTTCTGCAGTTTCTCAACCGAGGAGCAAGCATCGCCTTCCTCACCGTCATCTCCATTTATCGATATTTCAGCGTAGTCCATCCAGGCAGGAGAAAAGTCATACGGATTTTAAAACATTCGCCTCAGATTTCTATATTTATCTGGGTATTGTTGGCAGTTTTGACCATCCCGGCTATGATGCAGAGCTTTATCAGATGCAACACCAAAGAAAGTGATGATGAAGATCTCAGCCCTGTTGTTATACTGAGAGAGATTGTTTTTTTTACGCAGATCTACATCCCGTTCCTTGTTCTTGTGTACTGCTCCATTCGGATTGTCCAAAGACTCAGAAGTCAGAAGTCGATAGGAGACAAGACTAAGCTGCGGAAAGCCATGTTCCTGGTGGCTACGGTGGTTCTGGTCTTCGCGATCTGCTTTTTGCCGTATGCCATTACAAGAGCGGTGCAGTTAAGAATGGGGCTTGTGATGAAAGAGGAAAAAGTTGCCGTCGTTAAACTGTATGATGCGTTCATTTGTCTTTCTTATCTAAACTGCTTGCTGGATCCGATTCTGTACTGCCTGAGCAGCGGTAAATTTAAGAAGTTGTACATATCAATCTATCTGCCCTTCCTGATGGAGAAGGAACAACAGGAAGAATTAGATGAC
A_15_P175968_he1a_22	CACACTGAGGCAACATGGACATAAGAGCTTCCCTCTCCATTCTGCTTCTGCTCTTTGGCCTCTCCCAGGCATCTCCTCTCAGGGAGTTTGAAGCCGTTTTTGTATCAGAGCCTGAAACTGTGGACATCACTGCACAGATTTTGGAGACCAATAAGGGTTCTTCTGAAGTCTTGTTTGAAGGAGATGTGGTGCTTCCCAAAAACCGAAATGCTTTCATCTGCGAGGACAAAAGCTGTTTCTGGAAGAAAAATGCTAACAACATAGTGGAGGTCCCTTATGTAGTGAGCGGTGAATTCTCCATTAATGACAAATCAGTAATTGCGAATGCCATCTCCATCTTTCACGCCCAAACCTGCATTCGCTTTGTGCCCAGATCAATTCAGGCCGACTACCTCAGTATTGAGAACAAAGATGGGTGTTACTCCGCTATTGGTAGAACTGGTGGCAAACAGGTGGTCTCCCTCAACAGGAAAGGCTGTGTGTACAGTGGCATTGCTCAGCATGAGCTTAATCATGCTCTGGGCTTCTACCATGAGCAATCCAGGAGCGATCGTGACCAGTACGTCAGGATCAACTGGAATAACATCTCTCCTGGAATGGCCTACAACTTCCTGAAACAAAAAACCAATAACCAAAACACTCCATACGACTATGGCTCGCTCATGCACTATGGAAAAACGGCCTTTGCCATCCAGCCCGGTCTGGAAACCATCACTCCCATTCCCAAACTTGACATCCTCAGGATCAATAAGCTGTATGGATGCTAAAAAATGATATGTGTTTGTGATGATAATTCAATATATGAATAATGAAGTGAGGTTTCTATCTGTGATTGTGTGGAATTTCTGTAATCCCTCTGTTAAACACTGTTTGGAAAATCAAGTGAATAATGTAATCTGACTCCAAATTTAAGAGACTTTACGTATATACCACAATTATGTTTTAGGAGCTGAAAATAAAATTTGTTTTGATTTGCTTC
A_15_P175968_he1b_22	ATGGACATAAGAGCTTCCCTCTCCATTCTGCTTCTGCTCTTTGGCCTCTCCCAGGCATCTCCTCTCAGGGAGTTTGAAGCCGTTTTTGTATCAGAGCCTGAAACTGTGGACATCACTGCACAGATTTTGGAGACCAATAAGGGTTCTTCTGAAGTCTTGTTTGAAGGAGATGTGGTGCTTCCCAAAAACCGAAATGCTTTCATCTGCGAGGACAAAAGCTGTTTCTGGAAGAAAAATGCTAACAACATAGTGGAGGTCCCTTATGTAGTGAGCGGTGAATTCTCCATTAATGACAAATCAGTAATTGCGAATGCCATCTCCATCTTTCACGCCCAAACCTGCATTCGCTTTGTGCCCAGATCAATTCAGGCCGACTACCTCAGTATTGAGAACAAAGATGGGTGTTACTCTGCTATTGGTAGAACTGGTGGCAAACAGGTGGTCTCCCTCAACAGGAAAGGCTGTGTGTACAGTGGCATTGCTCAGCATGAGCTCAATCATGCTCTGGGCTTCTACCATGAGCAATCCAGGAGCGATCGTGACCAGTACGTCAGGATCAACTGGAATAACATCTCTCCTGGAATGGCTTACAACTTCCTGAAACAAAAAACCAATAACCAAAACACTCCATACGACTATGGCTCGCTCATGCACTATGGAAAAACGGCCTTTGCCATCCAGCCCGGTCTGGAAACCATCACTCCCATTCCCGATGAAAACGTGCAGATCGGACAGAGGCAGGGGCTGTCCAAAATTGACATCCTCAGGATCAATAAGCTGTATGGATGCTAAAAAATGATATGTGTTTGTGATGATAATTCAATATATGAATAATGAAGTGAGGTGATGGTGATAAGGTGACTATACGAATTTTCAACATTTATGTTTTAACAGATGAAAATAAAATTTGTTTTGATTTGCTTC
A_15_P110005_histh1l_5	CCGCCCTCAGCTGTTGGATGTAAACATTGTTTGTTTGACAGCTCTGTACTACGTGACATCGGATCCAAGTTTACTACAACTATGGCAGAAACTGCTCCTGCTCCCGCGGCGGCTCCGGCCAAATCTCCGAGGAAGAAGGCGACAAAGGCGAAAAAGCCCGGACCCAGCGTGTCAGACCTCATCGTGAAGGCGGTTGCTGCTTCCAACGAGCGCAAAGGAGTTTCCCTAGCGGCTCTGAAGAAGGCTTTGGCAGGTGGTGGATATGACGTCGAGAAGAACAACTCTCGCGTCAAGATCGCCCTGAAAGCTTTGGTGAAAAGGGGGGCGCTTGTCCAGACCAAAGGCACCGGAGCGTCCGGATCCTTCAAGGTGAGCAAGAAAGCAGCCGCCAAGAAACCCGCCAAGAAAGTTGTGGCGAAGCCGAAGAAGCCAGTCGTCAAGAAGAAGAAGGCGGCGGCCAAGGTGGCAAAGCCCAAGAAGGCAGCAGTAAAGAAAGCCTCCCCGAAGAAGTCTCCTAAGAAAGTGAAGAAACCGGCTGCCAAGAAAGTCGCCAAAAGCCCAAAGAAAGTGAAGAAGCCGGCTGTGAAGAAAGTTGCAAAGAGTCCTAAGAAGGTCAAAGCAGTGAAACCTAAAGCTGCAAAGCCCAAGGCTGCCAAGGCGAAGAAGACGGCCGCCAAGAAGAAGTAGACTGAAAGACTTACTCCAAAAACCAAAGGCTCTTGTAAGAGCCACCCCATCTTCACAGAAGTGCACATGTTCCTAATGCATGTAAGAAGGCGAATGCTTGTTTAATAGACTGAGAACATTTTCTTTTTTACTCGGGATGTGACTGTATAAACGGTCCTGATTCTACTGCTTCCATCATCACCAGCGGGAACGAGCAGCACACAATGCTGTGGAGGACTTTTGTGTTGTTTGTTATTTTCAAGATCGGTTTGTGAAAACACATGACAGTCTCTACCTCTGTACCTGATACACAAAGCCGATTACTCGGTGTAGATTTTCAGTCCTTCAGAGATTAGGCAGAAGAGTCCGCTGGTTGGAAAGTGTCCAATATGTCCATACATTAACATAAGTTCATCTTGTGCGCGCGCGCGTATGTAACTAAACTGGATGAATGTGTTTTATCACTATGATTCATGTTATATTTATATTTTGTATTGGATTAAATGAGACTTTCCTGTAAATATACAGCAATACAGAACAATTAATTTATTCATTGTCGAGTGTTGTTTTTTTGAATGTTTCTACCAGAGGTAAACACATTCCATTAATAAACTTGTTTTTTGTTTTGTTTTGCTTTTGTATTGTTCTTAACATTTATTCATAAACCTATATTTTGTCCAAAATGTGTTTTAGTATAAAAATCCTAATAAAAACAAATACAATATCAA
A_15_P107064_hoxa11b_16	TGGATCTCCACGTCAGCTCACGTCTCAAAATTTCAGCTCGGCGGATCTGCTTCAAAGCCACTGAAGCTGAAGCAGCTCTGTACTACGATGCGAGGCAGTACTATGGTTGTGGATTGCCCAACCAAGTGTTATGATGGATTTTGATGAGCGGGTACCCGTTGGGTCCAACATGTATTTGCCCGGCTGTACTTATTACGTGTCTGGAACGGACTTTTCCAGCCTTCCTCCTTTTCTGCCCCAGACCCCGTCTTCTTGCCCCATGACATACTCATACTCCACGTCCAGTTTGCCACAAGTTCAGAGCGTAAGAGAGGTATCTTTCAGGGACTATGCTATTGACACGTCCAGTAAGTGGCACTCCAGGGGGAATCTGCCACACTGCTACGCGACCGAAGACATGGTGCACAGGGAGTGCCTGTCCAATCCAGGGACTTTGGGAGACATGCTATCGAAAAATAACTCGGTTCTCTACCACTCCAACTCGAGCCACACGTCCAACGTGTACGGCAGCGTGGGGAGGAACGGAGTGCTTCCTCAAGCCTTTGACCAGTTTTTCGAGACAGCATACGGGAACGTGGAAAATCAGCCGACTGAGCATCCGGTGGACAGAGCAACCAGCAAGGCGCCTCCACCCGCAGAATCGGGCAGCGACAGTTGTCGGGGAACAGATGAGACCGAGCGGTGTGAAGAGACAAGCAGCCCGGAGCCATCTTCCGGCAACAACGAAGATAAATTCAGCGGCAGCAGCAATGGACAAAAGACACGGAAAAAAAGGTGCCCTTACACGAAATATCAGATTAGAGAGCTGGAGAGAGAATTTTTCTTCAGTGTTTACATCAACAAAGAAAAAAGGCTACAGCTTTCCAGAATGCTCAACCTCACTGACCGTCAGGTCAAAATATGGTTTCAAAACAGAAGGATGAAAGAAAAAAAAATGAATAGAGACCGTCTGCAGTATTATACCACGAACCCTTTGCTTTAGATCGTCTATTCTTGAGACATCATTAAAGGCGAGATGGTTAATTTCAAGTTCGTGGATGCACATTCCGGCTCCCAGTGACTGTTGCGAGACGAGATGTGGCCTTCATTCCTTTGATAGACTTTTTCATCGATATAAACATAAATGTATATTCTCTGTAATCTTTGCATATTTAAATGCAAAATTATCATAATTATTATTATGCTATCATTTAGATTTTATCATCCTCCATTCAATTCACTTAAGTAATTATTCAGTTTACAGGGATTTAGTTTTTGTTGTTTTTATGAGCAATATCTGTAGACAACTTCTGGCTTTTGTGTCATACAGCAGCAATATAGGCAATTTTTAAAATCCATTACGGTGAGGGGAAATGTTTGCGAGGGTGAGATATAAATACAAATGAACAAGAATGTGGATTTTAATGTTACATGTTCTGAACGTGTTGTGTGTATATTATTAGAATATGTTCCTACTCATTCGATAACGCACATTATGAATATGGCTTAAGCTTTTTGGAAACGAATTGTATCATTCGCGCTATATTCTCTTATACTTGAACTGTGTGGACTTTAAATTGTATTTGATATAAGTTTCTTTACTGTGCATTGTCCAGTAAATTCAGGTGTCTCGACAACACGTGTGTTCAAAAATACAAAAAAAATGATGGAATTATTATTTATTATTAACGAATATTGGACATTTTCACAAAGCAATAACTGAACCAGCACGCAAACTGCTTTGTAATGCATTGTAATTTCTTTAAGGAATTCTGTTTCTCCATCTTTTCTCTAAAATGTGTGAAACTAAAACTCGATGTTGCAAAACCCATTCATGTTCATGATAATCTCTCGTGTTTATAACATCTCTTCAGTGTTATATAAATCAGTCTCTTGAAA
A_15_P110618_hsp70.3_3	TTCGCGATAGAACTGTATACAGCGGAAAGCGAGACAGCGAGCGGACTGGGCCATCCAGACAACAAGCCATCAATACGCCTGACATAAAAGATCCAACAAACATAAAAGTTTCTTGAAATCAATCATGTCCTCTCCAAAAGGAATCGCTATTGGCATTGACCTGGGCACCACCTACTCCTGTGTGGGGGTGTTTCAGCATGGAAAAGTGGAGATCATCGCCAACGACCAGGGCAACAGAACAACACCCAGCTATGTTGCCTTCACAGACACAGAGAGGCTGATTGGAGACGCAGCTAAGAACCAGGTGGCCATGAATCCCAACAACACGGTGTTCGATGCCAAGAGGCTGATCGGCAGGAGGTTCGATGACCCTGTAGTGCAGTCTGACATGAAGCACTGGTCCTTCAAAGTCGTCAGTGATGGAGGAAAGCCAAAAGTTGCAGTGGAACACAAAGGAGAAAACAAGACCTTTAATCCTGAAGAGATTTCCTCCATGGTCCTGGTGAAGATGAAGGAGATTGCAGAGGCTTATCTGGGGCAGAAGGTGACCAACGCAGTTATCACAGTTCCAGCCTATTTCAACGACTCCCAGAGACAGGCCACTAAAGATGCTGGAGTCATCGCTGGACTGAACGTGCTCCGCATCATCAATGAGCCCACGGCTGCAGCCATCGCCTACGGCCTGGACAAAGGCAAATCCTCAGAGCGCAACGTGCTGATCTTTGACCTGGGCGGAGGCACCTTCGACGTGTCTATCCTGACCATCGAAGACGGCATCTTTGAGGTGAAGGCCACCGCTGGAGACACTCATCTGGGCGGTGAGGACTTTGACAACCGCATGGTGAACCACTTTGTGGAAGAGTTCAAGAGGAAGCACAAGAAGGACATCAGTCAGAACAAGAGGGCCCTGAGGAGACTGCGAACCGCATGCGAACGAGCCAAGAGGACGCTCTCGTCCAGCTCTCAGGCCAGCATTGAGATCGACTCTCTGTACGAGGGCATCGACTTCTACACGTCCATCACCAGAGCTCGCTTCGAGGAGCTCTGCTCCGACCTCTTCAGGGGAACGCTTGATCCTGTGGAGAAAGCACTGAGGGACGCCAAGATGGACAAGGCTCAGATCCACGACATCGTGCTGGTTGGGGGATCAACAAGAATCCCAAAGATCCAGAAGCTTCTGCAGGATTTCTTCAACGGCAGAGAACTGAACAAGAGCATTAACCCTGATGAAGCGGTGGCTTACGGTGCCGCGGTGCAGGCCGCCATCCTCATGGGCGACACCTCTGGAAACGTGCAGGACCTGCTGCTGCTGGACGTGGCCCCACTGTCTCTGGGTATTGAGACCGCAGGTGGAGTCATGACGGCCCTCATCAAGCGCAACACAACTATCCCCACCAAACAGACCCAGACCTTCACCACCTACTCCGACAACCAGCCCGGCGTCCTGATCCAGGTGTTCGAGGGAGAAAGAGCCATGACCAAAGACAACAACCTGCTGGGCAAATTTGAGCTGACGGGAATTCCACCTGCGCCACGTGGCGTCCCGCAGATCGAAGTGACCTTCGACATCGACGCCAACGGGATCCTAAATGTGTCGGCGGCGGACAAAAGCACCGGAAAACAGAACAAGATCACCATCACCAACGACAAGGGCAGGCTGAGCAAAGAGGAGATCGAGAGAATGGTGCAGGAGGCCGACAAGTACAAAGCTGAAGACGATCTGCAGAGAGAGAAGATTTCTGCCAAAAACTCCCTGGAGTCTTACGCCTTCAACATGAAGAACAGTGTGGAAGACGACAACCTGAAAGGCAAGATCAGCGAGGAGGACAAGAAGAGGGTTATTGAGAAGTGCAATGAAGCCGTGAGCTGGCTGGAGAACAACCAGCTGGCGGATAAAGAGGAGTACGAACATCAGCTGAAGGAGCTGGAGAAAGTCTGCAATCCAGTCATCTCCAAACTCTACCAGGGAGGGATGCCAGCTGGAGGATGTGGAGCTCAGGCACGGGGCGCATCAGGGGCCAGCGCTCAGGGGCCCACCATTGAAGAGGTGGATTAAAACTCCTCATGAACTGAACAAACTAGACAAAAAAATAATTCTTTGATTATTTTAAGATGACTTTATTTAAAGTCTTATTGCACAGTGTGTTGGTTCACTATCTACTTAAACATCTTGATACAGTAAAATGTTTACATTTATTAAATAATGTTAAACTTTAATTTATTTTTTGTTTAGACCAAAAATAAGCTTGACCATTTTAAGAAATTGTAGTTTAGTTTTCATTTTTCATTCATGTTCATGTTGTTACATGTGACAAATTTGTGATAAAAATGTGTTAATAAAAGTGTTTGTTTTTTTAA
A_15_P118422_hsp90aa1.2_20	CTCTTCTTCTATTGGAAAAGCGTTAAGAAGCTTCGAGAGGGTTCAGGAGATCCGGCGGCTTCTCGAACAATCTCTGCCCGTGTATATAAGCTCGCCAGCGGACTCGAGAGCGACTAGAACCCGCTGACGCTGGAGAAGAGGAAATACAGCGAATAATTCAACAAAGAAACTCTCAGAATAAACCACTCGAGATGCCTGAGGCTCACGAGCAGCAGATGATGGAGGATGAGGAGGTGGAGACGTTTGCGTTTCAGGCTGAGATCGCTCAGCTCATGTCTCTGATCATCAACACCTTCTACTCCAACAAGGAGATCTTCCTCCGAGAGCTCATCTCCAACTCCTCTGATGCTTTGGACAAAATCCGCTATGAAAGTCTCACAGACCCAAGCAAGCTGGACTCAGGAAAAGACCTTAAAATCGAAATCATTCCCAACAAAGAAGAGCGCACGCTGACCATCATCGACACCGGCATCGGCATGACCAAAGCCGACCTGATCAACAATCTGGGCACCATCGCTAAATCCGGCACAAAGGCCTTCATGGAGGCTCTGCAGGCCGGAGCGGACATTTCTATGATCGGTCAGTTCGGTGTGGGCTTTTATTCTGCGTATCTGGTGGCCGAGAAAGTGACGGTCATCACCAAACATCTCGATGATGAGCAGTACGCGTGGGAATCGTCTGCTGGCGGATCGTTCACTGTCAAAGTGGATAACTCTGAGCCAATCGGCCGTGGCACAAAAGTGATTCTTCATCTGAAGGAGGATCAGACAGAGTACATCGAAGAGCGGCGGATCAAAGAGATCGTCAAGAAACACTCGCAGTTTATTGGATACCCTATCACACTCTTTGTGGAGAAGGAGCGCGATAAGGAGGTGAGCGATGATGAGGCGGAAGAGGAGAAAGAGAAGGAGAAAGAAGAAGAAGAAGAGGGCGAGAAAGACGAAGACAAGCCTGAGATTGAAGACGTAGGCTCAGATGAGGACGACCACGATCATGGCGATAAGTGTGGCGACAAGAAGAAGAAAAAGAAGAAGATCAAGGAGAAATACATCGATCAGGAGGAGCTGAACAAAACCAAACCGCTGTGGACCCGCAACCCTGATGACATCACCAACGAAGAGTACGGAGAGTTTTACAAGAGCCTGACCAACGACTGGGAGGATCATCTGGCTGTTAAGCACTTTTCAGTGGAAGGTCAGCTGGAATTTCGCGCGCTGCTTTTTGTCCCTCGTCGAGCTCCATTCGATCTGTTTGAGAACAAGAAAAAGAAGAATAACATCAAACTGTACGTGCGCAGGGTGTTCATCATGGACAACTGTGACGAGCTCATACCAGAATATCTCAACTTTATTAAGGGTGTGGTGGACTCTGAGGATCTGCCTCTGAACATCTCCAGAGAAATGCTTCAACAGAGCAAAATCCTGAAGGTGATCCGCAAAAACCTGGTCAAGAAGTGTCTGGAGCTCTTCACCGAACTGGCAGAGGATAAAGACAACTATAAGAAATACTACGAGCAGTTCTCCAAAAACATCAAGCTGGGCATCCATGAAGACTCGCAGAACAGAAAGAAACTGTCAGAGCTGCTGCGCTACTACACATCCGCTTCAGGAGACGAGATGGTGTCGCTCAAAGATTACGTCACACGCATGAAGGACACGCAGAAGCACATCTACTACATCACCGGTGAGACCAAAGATCAGGTGGCGAACTCAGCGTTTGTGGAGCGCCTCCGTAAAGCAGGTCTGGAGGTGATCTACATGATCGAGCCCATCGACGAATACTGTGTTCAGCAGCTGAAGGAGTTCGAAGGCAAGAATCTGGTGTCGGTCACTAAAGAAGGCCTGGAGCTGCCCGAGGATGAGGAGGAGAAGAAGAAGCAGGAGGAGAAGAAGAGCAAGTTTGAAAACCTCTGCAAGATCATGAAGGACATCCTGGAGAAGAAAGTGGAGAAGGTCACCGTCTCCAACCGTCTGGTGTCTTCGCCTTGCTGTATCGTCACCAGCACATACGGCTGGACGGCGAACATGGAGAGGATCATGAAGGCTCAGGCCCTCAGAGATAACTCCACTATGGGTTACATGGCTGCCAAAAAGCACCTGGAGATCAACCCTGACCACCCCATCGTGGAGACTCTCCGGCAGAAAGCGGAAGCTGACAAAAACGACAAATCTGTGAAGGATCTGGTGATCCTGCTGTTCGAGACGGCGCTCTTATCCTCAGGCTTCACACTGGACGACCCGCAGACACACTCCAACCGCATCTACAGGATGATCAAACTGGGCTTAGGCATTGATGAGGACGACCTGTCGGCAGAGGAGCCCAGTTCTGCCCCGATAGAGGAGATGCCGCCGCTGGAAGGAGACGACGACACATCCCGCATGGAGGAGGTGGACTGAGGAACACATCCAGCGTGTATTATTATGTAAATTAATCTATTTATCTTCACATTACTGATGGTTCTTCATCTGCATTCCAGTTCTTCGGTTAAACCATGCAACCGTCAACCTTCCCTTGTTTTGTATTTTTTGAGTTGTGATCGCATTGTTTTGTATTTATTAACATTCCTATGTTGATTTTTGAGTGTTTAAGGGACTCAAGATGTAAAGTATGACACTGATACTGTATTGCTGACATGACAGATGCTGAAATAAAGTGTTTAGAATATCA
A_15_P200471_il11b_18	TGTCGCCTGACTCCACCTTTCCCCTCATCATCCTGATGGCTTGCGTTGAGCTTTTTGACTTCATCAGAGCACGTCCTGCTAATCTACCACAAGGAAAGAAACACCTGTCGACGCTGTACCAAGACATGCGTATGCTCCTGAAATTAACATCCCAACAAATGAACGCAAATGAGTTGACTGACTTTGAACATTCGCTATCATCCCTGCCCTCACTGAACTACAGCGTAAAAGACCTGCATTCACTTGAGGTGAGCAGTACCTTGGCACAGCTGTACTCTGGTCTTAAATCTTTCAAGTTCCATCTTGATTGGGTCCAACGGAATAGTGACGAATTGGGGAACGATTACTCAAAAACAAAGAAGATTGTTCATCTTATCCAAGCTATCATCCAGAAGGTGCTCCAAGAGCTCGGACAGACAGCACCCGAGATCGTCCATCCCACATTGCCTCCTCTGGAAACCTTCTGGCAGCTGTACCAGACCAATGCAGAGATTCATAAAAAACTGTTGATCTTCTGTGACTATTACACCAGAGCACTTGGATCCCTGAAGCGCAAACACCCTGATACACCATCATAA
A_15_P141456_il17c_18	ATGTGGTCCCCGCTGTTTTTTGGATTATTATTCTTCTGGTTGTCGGAGAGCAAAGTGGAAGGAAAACATCTCTGTTTCAAAGATTGTGACCATGGGTTCAGTAAGGCGCACCAGAAGTTGCTGCGCTCTTTGATTTCACCCAGACACCCGCCCGTCCAGCCCGTCCATCACCCGGCGGGATCCTGCGAGGATTTTGTCCGCACTGCCTCCGATGATCTCAAACATCGCTCGCTGTCCCCCTGGCGGACAAGTCTTGGAATCTTTTCCCTGATAACTGTGGAAAACCCAGACATGTACCCCTCAAAATATGAGGAAGCGCAGTGTTTGTGTGATGGCTGCATCATTAACGGGGAGTTAAACAGATCCTACAACTCTGTGCCTGTGTTCAAAACTCATGTATTCCTGAAGAAGCACCCATGCCCGTCTGACCCGGATAAATACTCCTTCACATTTGAACATGTGCAAGTGCCTGTGGCCTGTACCTGTGCAGTGCCTAAACAATAA
A_15_P171831_il19l_11	AGACTCAATTGTCAGTGGCATAATGGAGAGCTCATTCATTGCATACAGCATGTTTATTTGCATCGTACTGAGTGGTCTATGGGATGCAGCCCAGGGAAGAAGGCTTCACTTGGGCAGTTGTAAAGTGAACATCCACACGCATGAACTCCGACACCACTTTCAGTACGTCCGTCAAGGCATGATTTCGGGTGACGATCACAAGGGTATCAGATTGCTGAGGAAAGACGTGATGAGTAGTTTACAGGCTACTGAAAGCTGCTGTTTTCTCAGCCAGCTCCTTCATTTTTACATGGACACGGTCTTTATCAGCTATACTAGCAGCCATTCCTTACATCGCAGAACCACCAGTGTCTTGGCCAACTCTTTTCTCAGTATCAGCAAGGACCTGCGAGTGTGTCATGCAAATGCACACTGTGAGTGTGGTGAGAATACCAGACTACAACTCAAGAGCATTCAAACGGCATATGAAAAGCTTGATCAGGCAGCAGGAACAGTAAAGGCTATTGGAGAGCTGGATTCACTTCTGGAATGGATAGAAAGTTTCCAACAACAATGACAACACAAGACCCCATTCGATTGAATCTGAATATTTATTATATTTATAAT
A_15_P158551_il1b_10	GGGTTTGCCTCAATAATAATAAAAAAACCTGTTTGACATGACGATATCCTGAGCCGTCAGACATCCGCTGTTGTAAACCACGTCTACTTCCTCATCAAGGAATTTCCCGCTTCAACAGGATCATATAAAACACGAGCACGCTTTCACAGCCAGTCATTCAACACACACTTTCACATGAGAAAGCAGAGGAACTTAACCAGCTCTGAAATGATGGCATGCGGGCAATATGAAGTCACCATAGCTCCAAAAAATTTGTGGGAGACAGACAGTGCTGTTTATTCAGATTCTGATGAGATGGACTGTTCAGATCCGCTTGCAATGAGCTACAGATGCGACATGCATGAGGGCATCAGGCTGGAGATGTGGACTTCGCAGCACAAAATGAAGCAGTTGGTGAACGTCATCATCGCCCTGAACAGAATGAAGCACATCAAACCCCAATCCACAGAGTTTGGAGAAAAAGAGGTGCTGGACATGCTCATGGCGAACGTCATCCAAGAGCGTGAAGTGAACGTGGTGGATTCAGTGCCGTCTTACAATAAAACCAAAAACGTCTTGCAATGCACGATTTGCGATCAGTATAAGAAGTCTCTGGTGCTCAGTGGCGGATCTCCACATTTGCAGGCCGTCACACTGAGAGCCGGAAGCAGCGACTTGAAAGTGCGCTTCAGCATGTCCACGTATGCGTCGCCCAGTGCTCCGGCTACTTCTGCTCAGCCTGTGTGTTTGGGAATCTCCAAAAGTAACCTGTACCTGGCCTGCAGCCCCGCCGAAGGCTCCGCTCCACATCTCGTACTCAAGGAGATCAGCGGGTCTCTGGAGACCATTAAAGCTGGAGATCCAAACGGATACGACCAGCTGCTGTTCTTCAGGAAGGAGACCGGCAGCTCCATAAACACCTTCGAGTCCGTCAAATGTCCCGGTTGGTTTATCAGCACCGCGTATGAAGATTCGCAGATGGTGGAGATGGACAGGAAAGACACCGAGCGCATCATTAACTTCGAGCTGCAGGATAAAGTGCGCATCTAGAGTCTCAAAACTGCTGTGCTTCCATCCAAAGACGAGAACTACAATCAGCACAACAACAATTCAGATCTGCAGCAATGGAGAGCTGCAGACCAACACTACTGACGCAAACACCCTCACACACACACATTTATATCTGATCAGCAGCTATCAGAAACTAAATCACAGCACACACACTGATGCACATCTTGGCGTTACAATTAAGCATTTTTTTAATGCAATAATCCAAGATGTGCATATAAATAGATGGAAGCACGGCTATTCAGAGATGGTTATTAATTATGATTTAAAGAGAGAGTATGTACCATGTACAGCTTACAGGATGATGAGTTCAGCTCAAGACTGAATTATTTGCAAATATTCCCCAAGTGCTGCTTATTCTTGGATGCATTTTGAGCAATATTAGAGTTAATAACTCGTTTATTTTTGTCTTTGTCGTAATATTTTACTAATTATTTTATTACGTTTATTTATTAAGGGGTTATTATTGACCACAGCGGTTTTAACTTATGAATATATTTAATTTTTATTATTTTAATTGTTTGATCTGAAGGAAATATTCATTTCTCCTGTGTGAAAATATACTGACAACTGTTAAACAGCGCTTGGGAAATATGTTAATTTTAATATATTTTCAGCTGTAAGGGTCTGTCAGATCCTGCATTTATTTTTATTTTTATACTATTTTTGGTAATGGTAAATTCACATTGAATACGTCAGGTATGCTTCTCTGTTTTGTACTTATATTTAATATTTATTTCAATCATGTTTTAAATCAGTTGTATTGTTTTCTGCAGTGATTTCTTTGTTATTTAATAAATATTTAACTATATA
A_15_P153076_il22_4	ATGGGGGATTACGCCAAAGGTGAAAAGACTACCACAGTGACGTACAGGCACGATATAAAAGCTCCAGAGCCACAAGATGCTCTACAAGTTTCGACATCGAGGAACAACGGTGTACATAAGAGGACAGATACCCGAATCCACTCATCTACCTGCGATATGAAGTGCTTTACTCTTATTGCTTTGCTGTGCTCGTGCTTTTTGAGCGGATGCGCGCGCCCCACTCCATTGGATAGCTCAGCCACCTGGAACGACCTCGCTGCGATGACTGATACAGCACGAAATGAAGACGATCACGAAACACGACTGCTTCCATATTTCTCCCACGATATGCTGCAAGAAGAAGGTTCCTGCTGCATCAATGCCAGAATTCTGAAATATTATGTAAATCACGTCTTGGAATCAGACGAGCACACAGATATGAAATACCCAATGATTCGCAATGTGAGGGAGGGTCTGCACAGAGTCGAGCAAGAATTGCAGAATCACTGTAAACACGACTACTCCAGCCATCCGCTTGTGAAGCAATTCAAGAGAAACTATCATGCCAGTGCAATTATGGATTTGGCCGCAGCCCGTAACAAAGCAATCGGGGAGACAAATACTCTCTACCACTACCTCTTTGAATCCTGCACTCCAAAGTGA
A_15_P227301_IL4I1_15	CGCAAGAGAACGCACGCGAGGCGCACCGGCTTCAGGCGTGCTCACCTCAAAATGTTATCTGCAGTGTTGGCACTGGTCTTGGTTTCCATCTACCATGCTGGAGGAACTGGGAATGATCTTCTTTCCAAATGCTTACAAGACTCTGATTATGATTACCTTCTGAAGATAACAGAGCAAGGTCTCCCTCCAACGAAAACTCCCAAACATGTGCTAATTGTTGGAGCAGGTGCTGCTGGACTCACTGCGGCCAAGTTTCTGGAGGATGCAGGACATAAGGTGACAATTATTGAGGCGAGTGACCGTATAGGAGGAAGAATTCAGACGTTCAGAAATGGAAGGGAAGGCTGGTATGCAGAACTCGGTGCCATGAGGATCCCAAGCTTCCACAGGATTCTCTTGGCGGTGGCACAAAAGCTGAGCTTGAAGCTTGGGAAATTTGTACAGGATGACCCAAACACGTACTATTACATTAATGGAGAGCGTCATAAAACCTACACCGTAAAGCAAAACCCAGATGTACTGAACTATCCGGTGTACAACCAGGAGAGGGGCAAAAATGCAAGTGAGCTGTTTAACATAGCACTTAGCAAGTTACAAGACGATTTGCACAAAATGGGCTGCGAGAAAATGTTGAACACCTACGATTCATACTCAGTTAAGGAGTATTTAGTGAACGTGGCAAATTTGAGCAGAGGAGCTTTGCGGATGATTGGTGATGTTCTGAATGAGAACAGTTTCTACTACACGGCGCTCACTGAGATGCTCTACATTCAGTCTGATATAAGCGACGATCAACAGTATTTTGAATTTCTAGGTGGCTTTGAAACATTCCCGAATGCATTCTACAGTGTTCTAAATGCCACAATCCTGATGAACTCCAAAGTCCAGGCCATCAGCCAAACGCAGGACGGCGTGACGGTTTCGTATCAAGACTGGCGCAACCTTGGTGAAATGACTAACATCACAGGCGATTACGTCTTAGTGACGTCTACAGCCAAAGCCACTCTCTTCTTCGACTTTAACCCTCCACTGTCAGCTGATAAAATGGAGGCTCTGAGGTCCGTTCACTATTCCAGCTCCACTAAAGTCGTGCTAAGCTTCAGCCAAAAGTTCTGGAAGAACAACGATGGCATCAAAGGAGGGAAAAGTATCACAGATCTGCCATCCAGGTTCATTTATTACCCCAGTCATGAGTTCCCTGGGATAACAGGAGGTGCTATTTTGGCTTCTTACACCACTTCTGATGATGCTACACTTCTACAGACTTTAGATGAAGAGGAGCTAAAGGCTGTGGTGCTGAATGACCTAGTGAAGATCCACGGAGAACACATTCGCCAGCTCTGCACTGGAGGTGCTGTGAAGAAGTGGGGAATGGATCCGTACAGCCACGGTGCATTTGCTATCTTCACTCCATTTCAGATGAGAGACTACAGTGCGTCTCTGGTCCAGAATGAGGGGAGGATTTATTTTGCTGGAGAACATACGGCCAGACCTCATGGCTGGATAGAGACCGCCATGAAATCCGCACTCAGAGCTGCAGATAAAATAAACGATGATGTAAAGTAGGAAACAAAGCATAATGGTTTTGACTAATTACACCAGAGTATATGGAAGTATGACTTGAAATGGTGAATCACATCTTCCACTGCTGTGAATCCATTTGTGAAAATGGATTTTAAAACATCCTCATGACCCTCTTGTGGAGATTTATTAAAGGATGTAGCTAGCATTTGACATTTATACATTTTGTTTGTACATGCAAGATGGTATCAATCTTTTAAGCTTGCACTTATCAGAATCGTGACAAAACACAATTAAACATTAACCACTGATTAGAATTCTCCTGCTAACTAGAACATGTAACAGCGCAGCTAAACTATTCAAAACTAAGACTTAATATTTTAGTCGGATTGTTTTTATTTTATATTAGAATATTCTGGTATTGTATTTGTACATATCTTTTTATCATTAACAGTATTAATATTATACATCTATTCAACAATGTAACAATTGCATATTCATGTTCAAAAATGTTTTATACAAATAAAATACTGTATTTGTTAACA
A_15_P367185_il4r.1_3	CGGGCGCGAGCAGGTCTGGAGTCAGTGGAACAGCTGCGCGTCCGCGTGTCTTCCAGGAAACTTCGATACGCCCTTTTAAATGAAGTTCAATGTTTCGTTTGCGAATAGGGAAGCAGCCAGCAGACTGAAATTTCCACATTTTGAACTGGTCGTCTGGACGTTTTGTGTGAGACAGAGAAGCAAATTAAGTTTCTTATGTTTTACTTCGCGAACGAGGAAACCTATAGGATATAGGATGTCTTCCTCATTATTTCTTTACCAGATCATCCTCACACTCGTCTGCCAAGCACTTTGTGACGATCCCATTAAGGACTTCAATTGTTTTAATGACTACGAGGCCGAGATGACGTGCAGTTTCTCTTCTGAAAGTCTCAGAAATTGTTCTGGATACAATATGAACGTCACACAAAAACTAGCATATGAGATAAATAGGTATTCATGCGTCTTTGAGAGAAGTCATCACAATGCCATTTGTGAATGCAAAATTGAAGTGGAAGGCTTTATTACTGAAGAGATCTTCTCCACTACACTTCTCAAGGGAACAAAGGTTTTATTACAAAGGGATTTCAAGACTATAGATTATATCAAACCAAAAACTCCAGTGTTATTTGTGAAGAAGACAGAAAATGGAAACTTTCATGTTACCTGGGTTGATAGCTATGAACAAAGGAATGTCTTTACAGATAATTTGTTTATAACTCTGACCTATAGGATCAAAGGAGAAATTGAAACAAATTCCACAAAGGTGGCAAACACTGTTGGATTCTGTGATATCGTGGGCAGTCTTCTCCAGCCAAAAACTGAATACATTCTGACAGCAAAAATGAGCTCGAACTACAACGGTCAGAAGATATATAGTGATCAGAGTGCAGCAGTTCATTTCACCACTGGATTGTAAGCGCAACAGCAGGTGTTCCTTGCAGAAAGCATCCATCTGATGGACACTTATTCTGAAATTTGTCGTATGTCTCTATAAGTGTTAAATGTGAAATGTCATTTGTTTTGAGTATATCTAATTGCAATATTTGGTCATAGTCATCTGTTATTTGTTCCAGAGAAAACAGATTTGACTGTATTATTACTGATTTATTACTTTGTATGCATTAAGCTTATTGCTATATGAAAACGCAGCCATTGTTTTTTCGACTGATTTGCTTAGAATTGTTATGTTGTTAAATGTTATTGCTCAATAAAGGTAATTTTTATATGAATTACAGTATCATTAAATAAAAGTACTTTCTCTTGCAAAA
A_15_P202601_INSM2_17	ATGCCACGAGGATTTTTAGTGAAACGGAGTAAACGTGGCTCGTCGGCATCTTACAAAGTGCGAGCTGAAGAAACGGAGCCGCGTAAAGAGGATCTGAACACCCAAACTCCAAACGCAAGCGTGCTGGAACCTATTAGAGAGTCGTGGACCAGTGAGAACTACTTCATCCATCCGGAGCAGAGCGCGTCATCTCCGCGCAACACCTGCGACTCTTACAGCCCGATCAAACCCATAAGCACCGAGCTTTTAGACAGATGTCTGAGCTCACCGGCCATGGCAGAGTCTTTTCCTCTGGTCACTCCTGTGTCTTCAATCGAGCGTCTGCTAATGAACCACTCTGACATGAAGTTTGGTACGCCGGTGCCCTCTTCTGTGCCAACCTACCCTGCGCTGCATCAGTGCGTAAAACGCGCGTTCATGGACTCGGAGCGTAAAAGCAAACCACCGAAAAAGCCTAAAGTCATCCGAAAGCTGAATTTCGAAGACGAAGTCACCACCTCCCCAGTCCTCGGACTTAAAATAAAAAAAGAAAGTCCCGAAACAAAGCTACCACCTCAAGGTGGAAGAAAGAAACCCCTGGGTGAGTTCATCTGCCAACTTTGCAAAGAAGAATATCCTGATCCGTTTTCTCTAGCGCAACACAAGTGCTCCAGGATCGTCCGGGTTGAATACCGCTGTCCGGAGTGCGACAAAGTTTTCAGCTGTCCCGCCAACCTCGCTTCTCACCGCAGATGGCACAAACCTCGCACCCTGAGCACCGCAGACACCAAAAAGTCCCAGCTGGAGGCGCGAAACCTGGAGAAAACGTCATCAGTGGAGGGGAAGGAGAACGCCAGCAAGATGAGAGTGAACAATCAGCACCAGCTAAGTCCGGACAGCTCCCAACTTCACCGATCAGCACCGGACAGCAGCATGATGCACAGGGACCCTCCTCTGGACCAAAGGTTTTCCACCCCGTGTCCTGAAGAGCCGGACAGATCCCCCGCCACCCCCTACCTGCCCTCACCCGGTCCCGAAGAAGTGTACGACTGCCACTACTGCAGCAAGAAGTTCCGCAGACAAGCCTACCTAAGGAAACACCTGGCCGCGCACGAGACCATCAAAGCGTCCTCGTACGGTCAGATCGAGAGCGGGCAGATCACCTTCCCGTGTCACCTGTGCGGAGCGCACTTCCCCTCTGCGGAGATCCGCGATAAACACCGGCTCTGGCACGCGGTCAGAGAGGACTTACTGCTCAGACCCGACCTGAGCCCTGCAGCCGGAGATCAGCAGATTTTCTCCTGCAAACACTGTCCGTCCACGTTCTTTAGCTCCCCGGGTTTGACCCGACACATCAACAAGACTCACCCCTCAGAGAGCCGGCAGGTGATGCTCTTACAGATGGCCGTCAGACCGGGATGCTGA
A_15_P159176_irak3_4	TGTAGAGTCATCATCATCATCAGTCAGTGAGAGAGGCATGAAACATCCAAACATCATAACATTCACACCTGGATCCACCAGAAACATGTCAGGTAACACCGAGCCGTCCACGCTCCTCTTCGACGTGCCGCCGGTGCTCATGGAGAGCTTCTGTAGACTGATGGACAGCGGGGTCGACGGGCTGGGATGGAGAACTTTAGCGTCTCGCATTCTTTCCAGCCAGCTGGAGGTGAGATGTATTGAAATGTACGCAGTTGCTGGGAAAAGTCCGACCAAAGAGCTGATGTGGTCGTGGGCCCAGCGGAATAAAACTGTAGAGGATCTGCTGAAGGTTCTGGATGAGATGGGTCACGCGCGAGCCAGGAGTCTTTTTCAATCGCAAGATTCATGTGTGCTGAAGTCGTCTTCACCACCTCACTATCCCACGTATCTACGAAGTACTGGGAAATCCTGTCAAGTATCAGATCTACATGCAGAGTCTGTTTCTGTTGAAGGTGAAAAACAGAAGTGTTTCATCACATATTTTGACGTCATTGAGGGAACCAGGCATTTCCACCAGGACTTAAAAATCGGAGGCAGTGGATTTGCTGAGGTCTACTGTGGACGATGGGGAAACAGATCTTTTGCTGTGAAAGTTTTCAAACAGGAAAATAAAACTGACTGGAAGGCACTGTGGGAAAAATTCACCAAGGAAATTGAAGTTCTCCAACTCAACCAGCATCCTAACATCTTAGAGTTATGGGGGAGCTTTTCAGATTCGGATCGCTTCTGTTTGGTTTACCCGTTCCTTCAAAATGGATCATTATTCCACAGACTTCATGAGCACGTTGACAAGCCTCTATCTTGGCAAGAACGGCTGAATATTATCAAAGGCACGGCGAAGGCAGTCCATCATCTACACACTTCACAACCGTGCACTGTTATATGTGGAAACATCACAAGTTCAAACATTCTCCTGGATGAAAACATGCAGCCTAAATTGTGCGATTTTGGATTAGCTCGCCTGCGGCCACACTCTGTTGACCAGAGCTGCACTATTGTCATGAATACTGCTCTACATAGTAATCTAGGCTATCTTCCAGAGGAGTACATTCGAGATGGAAAGCTGTCAGTCAAACTTGATGTTTACAGTCTTGGTGTGGTTATATTGGAAACATGTACAGGGCAAAAGGTTAAACAAGAGTCCTCAAAAAACTTGTTTTTGAGAGATGTACTGCATTCAGAGGTAGAAGAAAAAGGCTGCGTGGATGCCTGTCTGCGGTTTTTAGATCTTAAATTTGAGCACTGGCCTCCTGCTGTGGCTCTTTGTCTGCTGCGACTCGGACTTGAGTGCACAGGCAGCAAAATGCGAGTCAGGCCAGACATGGAAATGGTGCTTCAGAGACTAATCCCTCTTCATCCCTTGCCTGCATTCTCCGAGGACCAACCTCACACTCTGGATGACACCATCCCTCCTCAGCGACCATACAAAAGCTTTCCTATTGAAGACGATGAAATGCACAGCCAGCTGGAGGAACTGCATTCTCCAAGAGTTTCCAAACCGGCAGATCCATGTGAATGCAGCCAGTCTGAAGTCACTTTCTTGAGTAATGAAGATCGCAGCTTCCTTAGAGATTGTCATCAGGAAAGTGACCAAAGGGTGTCATCATCAGAAAGTGTGCATTCAGACTCTGCAGCTCGTCTGGATTTGTATGGCAGTTGGCCGGTGGAGTGCAGCTGTAGCACTGAAACCGAAGCGCAGGCTTGTGCCGACTGCTGCGCTAATGGATTCAGTCAGTCGGTTGTATATGTCACTATAGATGATGATAATGCCTTGCCTGCTCCGAATGATGCCAGGAATCCGGCAAAAGAAAAAATGAAGAATAAAATTCACCTGTACAATCAGGGCTTAATAAAAACTGAAGAACTTCTTTCACTTCAGTCAGAGTGATTCACCTGGATCAGATGGATATTTATAAAGATTTAATACTGGAGCAGTTCTATTAATTTTGTTGTTGTTACTGTTGTCGATTGTCCTGTATTAAATATTTTATATGTATCTGCTTTTAAAGTAAAGCTGTATTTAATATAAAACCTGATGTATAAAGCAGAAATGTAAGGTCACTTTACTAAAAGGTTTAATTTAATGTAATCTAACTATATTTAACATAAACTGTAATGTAATGTGTAT
A_15_P183121_irf10_23	GGCGCGCGAACAGAAACTACCCTGGGAGAGAGCTCTGGCTGAGTGTGTGACCTGCTCGCGCATCTGTCCGAGTGTTTCCACACACACAGCTGACTGGCTGATCAGTGCACGTCATAAACGCAGAGTTTACTACGCTATCGTGTGCGTGACGTCATCAGGTCACTGTAAACCGAGAGCGACACGCGCTCTGCGAGGGAAACCGAAAGCGTTTCACTTCATACTTTTACTTTCACTTTTCCTAAGCGCACACACTCAGCCGTCTGAATACATGCACGAGCGCCGCTTGGCTGTGTTTTTGCAGAACAGCAGATCTGATGGTCCAGAAGGATGGAGGACAGGTCCAGACACATGCGCCTCAGAGAGTGGCTGATAGCGCAGATAGACAGCGCAGAATACCCGGGGCTGAGCTGGGAGAACGCGGAGAAAAGCATGTTCAGGATCCCGTGGAAACACGCCGCCAAACAGGACTACAGACAGAACCAGGACGCGGCTCTGTTTAAGGCTTGGGCCATGTACAAGGGTAAATTTCAGGAGGGCAGGGATAAAGCAGACCCGTCCACATGGAAAACTCGTCTACGCTGCGCCCTGAACAAGAGCACGGACTTCCAGGAGGTTTCAGAGCGCAGTCAGCTGGACATCTCTGAGCCCTACAAGGTGTACCGGATCCTGGAGGACAGCGCACGGGGGACAGACTCTGCTGTAAATCCAGTAATATCGCAGGACAGTGACTGCAGTAAAGCACTCAGAGAGACACACCTGTCCATGCAGGAGGACGAGTCTGACAGCGGTGCTGGATGGACAGTGAATGGGACGGCATCTGTGTGTTCTGGAACAGGAGCCAAACCCTGTGTTAATCTCCAACCTGCTGCTTTATATCCGCCTCAGGTCCACTTATCAGTGGACTGTCGTCTGGAGCTGCGTGTGTTCTACTATGGGCGTGTGGTGGAGAGTGTGCTCAGCTGTTCTCCAGACGGGTGCTTCCTCCTACAGGGCTGTGCTCCGGTGGGCAGCGAGCGCATCTACGGCCCCTGCGCAGCCACACAGCTCTTCTTCCCGCCACCGAACGCCGCTATGCTGCCCACCGGGATCTGCGAGGCCATGACGCGCCTCCTGCCGCACCTGGAGAAAGGTGTGCTGCTGTGGGTCGCCCCCGATGGCCTGTTCATCAAGCGCTTCTGCCAGGGCCGCGTGTACTGGGACGGCCCGCTGGCGGAGCACAGACACAAACCCAACAAACTGGAGAGAGAGAGAACCTGCAAACTGCTGGACATGAAGATCTTCAGCCAGGAGTTACTGAACTACCGTCAGGGCATCGGGCCCGAGCCGCAGTACATTGTGGAGCTGTGCTTCGGAGAGGAGTTTCCAGACCCCACACAGCCCAAAAACAAGAAGCTCATCAGGGCGCAAGTGACTCCTATGTTTGCTGTGGACGCTCTGCGCAAGCTTAAAGCTGATAATAATGTGGAGATGAAGCCCCCACACCCCCTCGCACAGGAAAACCAATGAATACTCCAGCTTCAACATCGCTGCGCCCATTTATATTATGTATAATACTAGTAATAATAATAATACTGATAATGCAGTACTGCAAGCTATATATATATATATATATTCAGATTAATGGTTGCAACTTTTAAATCTGAATTCTGACTATTAATCACAATTTTGTTAATTATTTTCTTAATCTGTTTGTAAAAATATTTTTTCAAAACTGAAATAAAGAGTTTGTTTAGTGTGA
A_15_P273781_irg1l_14	TCTAGGAACATATAAAAGAGACAGGCCATAGCTGACTCTATCACAGCAGCATCCTCTATCGTCAACCAGTCATCTCTACATTCAGTTAGAGAAAGGAGAGAGACTTTGAAAACAATCTTCATATCCAGATCCTGACCACAACAATCATCTTCAACATGCTTTCAGCGGTACAGAGATCTTCCAGATACCTGACTTCCTTCTCGGCTGCCCGAGGACTGCATAAATCTGCACTAGATGTGGCAGAGCGTCCTGCTCCTGAGGAAACAGTCACTAGCAGCTTTGGCAGGTTTATTCAGAGCGTACAGCCAAAGAATCTGACACCAACAGTGCTACAGCGCAGCAAACGCATGGTTTTAGACAGCATTGGAGTTGGGCTTGTGGGAAGCACCACTGAGGTGTTTGATCTTGCCCTTCAGCACTGCCAGCACATGTATGCTTCTGACGACATCAGTTTTGTCTATGGGCGCCAAGGTGTGAAGCTTTCTCCAACGCTTGCTGCTTTTGTCAATGGAGTAGCAGCTCACTCGATGGACTTTGATGATACTTGGCATCCTGCAACTCACCCCTCTGGAGCAGTACTGCCTGCCCTCCTGGCTATCAGCGACATGCTGCACAGCAACAGCAAACCAAGCGGGCTTGACTTTCTAACCGCATTCAATGTGGGCATTGAAATACAAGGCCGACTGATGAGATTCTCCAATGAGGCTCACAACATCCCTAAGAGGTTCCATCCTCCAAGTGTGGTGGGCACTCTGGGTAGTGCTGCTGCCTGTGCTCGCCTCCTTTCTCTGGATCGCAACCAAGCCAGTAATGCTTTGGCCATCGCTGCATCTTTGGCAGGTGCACCAATGGCTAATGCTGCAACACAATCTAAACCTCTTCACATCGGAAATGCTTCACGTCTAGGTCTCGAAGCAGCCCTGCTGGCATCTCGTGGGTTAGAAGCAAGTCCTCTAGTTTTAGATGCAGTACCTGGCGTTGCTGGCTTCAGCGCTTTCTATGAAGACTATGCCCCACGTCCCATTGGATCCCCTGAGGAGGATGAACACAGCTTTCTGATAGAGTCACAAGACATCGCTTTCAAGCGCTTTCCTGCACATCTGGGAATGCACTGGATTGCTGATGCTGCTTCTGTTGTGCACAAGACCCTGGTTGGGCTAAAAGGAGGCAGCATTTCTCCAAATCTGGTGCAGGACATCCTGCTTAGGGTGCCACTCTCCAAATACATCAATCGTCCATTCCCAGAGTCAGAGCACCAGGCGCGCCATTCTTTCCAGTTCAACGCCTGCACTGCTTTGCTGGATGGAGAAGTGACAGTGCAATCCTTCCACCCAGAAGCCATTCAACGGCCAGAACTTCATGCACTTCTCTCCCGTGTCCGTTTAGAGCACCCCAGTGACAACCCAGCCAATTTCAACATAATGTATGGTGAGGTTGAGGTTACCTTGGTAACCGGAGATGTCTTAAGAGGACGCTGCGACACTTTCTACGGTCACTGGAGGAACCCTCTTAGCCAAGAAAGCCTCCATAAGAAGTTCCGTAACAACGCAGGCACAGTGCTGTCCACAGAGAAGGTGGAAAGGCTCATTGAAGCCGTTGAGAGCCTGGATCGATCAGATGACTGTAAACAACTGCTTGCCCAACTGCAATAAAAAGTGTAATGTTTTAATTAAATGACATCAAAAAATGTAAAGCCAGTGAATTGTTATATAACTATACTTGTAGAATTTCTTTAATTATAAATACTTCTTAGATGTTACATTGTCTTACTTGCTGTACACACTGTAGATTGACAGTATGGCCTTATCTATTTGTCTTATTGCACATTTTTACAGTATTTATTTACACCGAATCTCATAATGTCTGACAAAAGTTGTTTGTGTTTGTAAATATACAAATCTATCTAGATATATATGAGTTGTTTCCCTCTGTTGAGCTCTTCTGACATATTGTATCATGTTATAATTGTGTAAGATTTTATTGTTTCAAAATCAATAAATTTCTACTTTTAAAACTA
A_15_P153141_itgav_9	CGAGCTGGTCCACATCAGTCCTGCTGTCCTACTTTATACTTTTACTTCCATTTTTACGGGACGCACTGTAAACGGATGAGCTTTACTCCTGCGGCGCGTCTGTAATAATGTAACGAGCACTTCAGCTGGTCTGTCGCGGTTGCTTGTGTTATTATGGAGTGCGGAATCAGCGGCGATCAGATGTGCTGCTGATTCAGATCATCCACCCACAAACAGCGCGATCTCCATCTACTCTCACACACCACAGAGACTCAAAACATGGGCAAACACTTCGTCCGCTATTGGCTTTGGGCTCTGGTGGCTCTTTTCACCACCAAACGAGCGCCTGCTTTTAATCTTGACATCAGCAAACCCACAGTTTTCTCTGGACCTCCGGGAAGTTACTTTGGATTTTCGGTGGCTTTCTTCAACCCTGATAACAGCCAATTAAACATATTGGTCGGTGCACCAAGGGCAAACACATCTGATCAAACCCCCTCTGCAGTCACAGAGAGGGGGGCTGTCTTCAGCTGTCCCTGGCAAAAAAGCGGCACATGCACACAGATTCAGTTTGACAGCACCGATGACAGAAAGCATTCCAATGGACAGCAAATGGAGTTTAAGTCAAATCAATGGTTTGGTGCCACTGTGCGTTCCTCTGGGGACCAAATTCTGGTGAGTCTGCATGTATAGGGTGGAAAAAAAAGAAATGCAACCTGAATAAAAACATCTGCAATATTGACACTTCTTTATATTGGGGAAAGTATATATATTTTTATTAAGACATTTTCTATATATCCTAATAAAATCAAACATGGCTTTATATTTTCCAGTAAGTACACGCACATATATACTATACATACACTGTAAAAATACCCATTTTATAGTAGTATTTCTGTATGCCGTCTGCATTTTGTGATTTGCGAGTGTTTTCTGTTTTTGTAAAGTTATGAATTGCATTATGGGACCTTGATCTCTGCTCTATTTCAACTCTGCAGACTTTAATTGACATTTTAGTATTTGAAATACAATATTGTATAAGAAATTGTAATATAAATAGATACATCTGTAAAATAATAGTAAAAGGAACTGGGTGCTTATTACCTGGTTTTTGTAGCAAAATTCACCAATATACACAATATATCGCTTTGTACTATTAAAAATGTCAATAAAAGTCACTTTTTCAAATTAAAAGTTGTTGAAGGAAAGATCAAGATCCAATAATGGAATTCAAAGCATAAAAAAAGAAAAACAAGAATAACTGCTAATTTATGGATATTTTGTTTTAAAGTTCATATTTTAACTACCTACAGTTGAGTCAGAATTATTAGCTCGTTGTTGAATGAAAAAAAAAAAAAA
A_15_P102446_jdp2b_20	CTGCCGTCACTCGGTGGAGAGTTCCGCATTCCAGCGCGCTCGGAGGTACATAAACGCGCTGATGCAACGGGAACAAACGCACAACCAAGCTGAACGGACGAGCAGCCGCAAACTCTCAGCACAAAACAACAATGATGCCTGGTCAAATCCCTGATCCGCTGGTCACAGCTGGTTCTCTGCCCAGCGTCGGTCCTCTGGCCGGTTTTCCCGCCACCACACTGACGGAGCAACTCAAACTGGCGGAACTTTACCGTCTCGGGACGGTTCTTTCTCCGTTAATGCTCAACCGACACGCCAAAAGACCGTTTGACGCCATTAAGAGTGAGGATGATGACGATGATGAGCGCAAGAAAAGACGGCGAGAGAAGAATAAAGTTGCAGCTGCTCGCTGTCGAAACAGAAAGAAGGAAAGGACAGACTTTCTGCAAAAGGAGTCCGAGCGGCTGGAGATGTTGAACTCGGATCTGAAGTCTCAGATTGAGGAGCTGAAGTCGGAGCGGCAGCAGCTGATCGTGATGCTGAACCTCCACCGGCCCACATGCATCGTCCGCACTGACAGCGTGAAGAGCGACGAACACCCGCTGGAGCCCCGCGAAGACTGAATCACTACCGGGGATTTCTGCTAAAACTTTCTTGCTAGATTCTCAATGAAGAAGAAGGAAACGGATTTGTGTGTCTACCAAAAGATCGTCCCTGAAATCGGCCGTTAAGCTGGTGGTAAAACCTTCTTGCCAGATTCTCAACGAAGAAGTTGAAAACGGATTTGTGTCGACACCAAAACCTCGTCGCTGAAATCGGCAGTTAAGCTGGCGGCGACGGAGCATGTTTATGCAGTGTTTTTGGCTTGTGGAGATAAATAAAGCGTGTTGTTCCACGAGCGGCCGCCAGATGTCGCTGTCGGTCTGAGAAACTGTTCACTGACGTTTACATTAGTTGGCGTTGATTGACGCAGTCAGTTGTGTATTTGTATTATACGTTGTGTTTACTATATGACTGTTTTTTTATTACGCCATCACATGATGGGGTGACTTATATTCCTAATGTGTCTGTTGAGCGGCCACTTTTGTTACAAAGAAATAAAGCCTATTTTTCAAATAAAA
A_15_P101236_jun_20	GCAGATAAGGTTTGCCTCCACGCTGGAGAAGCTCAGAGTATACAGACCTCGCCACAGTGAAACACCTCACTCAAACCAACATAAATAAGCCTTCGGCTAAGCACTGTTTATCTGCTGGTGTCTGAGAAGCGCGACAGCGGCGGAGGAAGAACTTTCTATCCGCGGAAGGCAGGAGGAGACGAGCCCGTGACACTGGCGATAACTTTACGCAGTAAGTTTCTCGCGGGACGGGGAGTTGAGGAACTTTTCCAATCCTCTCGCTTTTGTTCCAAACACCGCAGCGCTCGTTACTGAACGCGGACAGTGCTTAACAGCGCCTAAAAGACTGCTTCTGAACTAAAAGTTTCGCTTTGCCTTCTATGTCTACCAAGATGGAAACTACTTTCTACGATGACTCTCTAAACAGCGCTTTCTCTCAGCATGACAGCGCCACTTTTGGATACAACCACAAGGCTCTGAAACACAACATGACGCTCAATCTGTCCGACCCCGCGGGGAACCTAAAGCCCCACCTGAGGGCCAAAGCCAGCGATATCCTCACTTCTCCCGACGTGGGACTTCTCAAACTGGCATCACCGGAGCTGGAGAGGCTCATCATCCAGTCTAGCAACGGCATGATCACCACGACGCCAACTCCGACCCAGTTTCTGTGTCCCAAGAACGTGACGGATGAGCAGGAGGGGTTCGCGGAGGGCTTTGTGAGGGCACTGGCTGAGCTGCACCACCAGCACATGCCCAACGTCACCTCGGCTCCCCAAACTACTATCAACAGCAGCATGGCACCGGTCTCGTCCATAGCGGGCGGTGCGGTCTACAGCTCAGCCATGCGCGCTGATCCGCCGGTTTACGCGGATCTGAACACGTTCAACCCTGCTATCAGCAGCAGCTCGGCCAATCCAGCCGCGATGAGCTTCCCGAGCGCACCACCGCAGCTGCCCGTCCAGCACCCGCGCCTCCAGGCCCTGAAAGAGGAGCCCCAAACGGTGCCCGAGATGCCCGGCGAGACCCCACCGCTCTCTCCTATCGACATGGAGAGCCAGGAGCGGATTAAAGCCGAGAGGAAGCGCATGAGAAACAGAATCGCCGCGTCCAAATGCCGGAAGAGGAAACTGGAGAGGATCTCCCGGCTGGAGGACAAAGTCAAGACCCTGAAGTCGCAAAACTCGGAGCTCGCGTCCACCGCCAACATGCTGCGCGAGCAAGTGGCACAGCTCAAGCAGAAAGTCATGAACCACGTCAACAGCGGCTGCCAGCTCATGTTGACACAACAGCTGCAAACCTTCTGAGGAGAGCCGAAGGACATTTTGAGTTCAGCCACATAAACAAACTTCAGGGGCTTGATGTCTGCGATCTGGCGCGACAGAGCCCGCGGGGACCGGGACCGTCCGGCCGGCCGCGTGCCGTTAAAGGATGATCCGACTGGACTTTTGAGGAGCGCAAAACTTCACTCGGTCCGACAGAGACGCAGAGCGCATGAGACTCACTCTGTTACATGTTTTACTTTCTGACGAAATCCTTGTTCACATCGACCAGGTTGTGCATGGACCTATACGCTTCAAAGGAGCACTCAGTATTATAGGAGTAAAACAGAGACGCGACTGCCGTACAGTAGGGATACTGGCTCACCAAGCAGGACGTTGTGTCTGCTAAACTTTTGATAAAAAAGCTGCCTGACTTCTGAGCTACATATTGTACTTTTTTTGTTGTTCTTAAATTGAACGGAAATCGACTTTTTTCCTTTTGAGTTAGTCCAACTTAAGCAGTTTCTTTTTCTAAAAAAAAAGTTCATTAATGAGGTTTCACTCATTGTTATTTGTAAATATGATCAACCAGGAGTACTTAAGTTTACCATTTGTAAGTAAAGTACAATAATTTTTTATGTTTGTTTTCTGAGCACCTCAGAAACTAATCAATATTTATGAACTGTAATAAAGTATGTCAAATGAAAAA
A_15_P117758_junba_1	CTTATCATGATACTGAATGCGCGACGGGCCAGAAGAGCTGTTTGTAAATAACCGTCTGGGAAGACACTTTTTGGACGTCAGCTGTCGAGAGAAAACACCTGTCGAATTGGTACAGTAAACTATTTTGGAAGTTTCTTCTTTTTTTGCTCTCTTTTGCCTGATGTAATATAACGGAGAGAACTTGCGGACTTTAGTCAGCTTCAGTACGTCCCAACGTAATCTCTGTTCACATGTCAACAAAAATGGAGCAACCGTTTTATGACGACTCGTTTCTTTCTGCTTATGGTCATCCAGACGCTGCCCTGCACGACTACAAGCTCCTAAAGCAGAACATGAGCGTGAGCTTCGCCGAACCCTACCGGAACCTCAAGACCCTCCGCTCCGAAAGCGACTTCTACACGGCGGCGACCGGAGACGTGGGCTCGCTGAAACTCGCCTCTCCGGAGCTAGAGAGACTCATCATCCAGAACGGTAACGGCGTCATCACATCACCCACGCCGGGGCAGTATTTGTACGGTCGGAGCATCACAGAGGAGCAAGAGGGCTTCGCGGACGGATTCGTCAAAGCGCTGGACGAGCTCCACAAAATGAACCAAATGCCCCCGCCGAACGTGTCCATCGGAGCCCCCGGGGTGTCGAGTTGTTCGGTGGCGTCGTCAGTCTTCGGCGCCTCCTTACCGCCCGAGACTCCGGTGTACACCACCCTGAACAGCTGCAATCCTAACACTAACCTCACACCTGCAGCCAACTACCCGACAGCCACCATCAGCTACCTGCCTCACCATCACCACCACCAGCAGTACCACCACCATCACCACCAGCCCACGCCGCATCCTCATCACTTCCAGCACTCGCTCCATCCGCAGCGGCTCGTTACTCTGAAAGAGGAGCCACAGACCGTCCCCGACCTGCAGAGCAGCGATGGTTCTCCTCCCATGTCGCCCATCGACATGGAGGACCAGGAGCGCATCAAAGCGGAGCGCAAGAGGCTCCGGAACCGACTGGCGGCCACCAAGTGCCGGCGACGGAAGCTGGAGCGCATCTCCCGGCTGGAGGACAAAGTGAAAGTGCTCAAGTCGGATAACGCCGGACTGTCCAGCACTGCGTCCCTGCTGAGGGAGCAGGTAGCTCAGCTTAAGCAGAAGGTCATGACCCATGTGAGCAGCGGGTGCCAGCTGATGCTGACGCCGAAGATCAAGTCGTTTTAGGGGGGAGAGGGATGCTACGGACTCTGGGAAACACTGGAAGAGCAGATCCTGTTTGTGATGATGTTATTGTCGCAGCACTGAGTACGAGCGTTGTATATTTCTTAAGTGTTTTCTTGTAGAAAACTTTAATGTTATTGTTGTTTTCCAAAGATAAGGTACTTTCAGCCGAACGGACAATGGACTAAACTTTTGAAGTGAACAGTTTTGGTTTTGTTGTTAAGTGCTGCCCTTTGAAAACATTCCAGTAAGTTATTGATATTGTGAGTCAGGTTGAGCCAGACCTTTAACTGTTTTTCTGTTTGTTTGTTTTTGTTTATTTTTTATATTTAAGTAAAAATGTTGAAAATGA
A_15_P198786_kcnb2_2	CAACCATGGAGGGCCTCGTTTAATCTGGATTCCTCGCCATACTCCTAATTGACATTTTAATTAGCATAACACTTGAGCAGCATCAATCATGGCTGAGAGGGCAAACTTTGGAGCTCAGAGGGTCTCCAGGCCACAGGGGTCTCTCCCGCCAGAACCCATCGACATCATCCGGACCAAAGCCAGATCCAGAAGAGTCCGGATCAACGTGGGCGGCCTGGTCCATGAGGTGCTATGGAGAACCCTGGACAGACTGCCGCGAACCCGTCTGGGCAAACTCAGAGACTGCAACACCCATGAAACCTTAATGGAGATCTGTGACGACTACAGTCTGAACGACAATGAATATTTCTTTGACAGGCACCCGGGTGCCTTTTCCTCCATTTTAAATTTTTACCGGACTGGAAAGCTGCACATGATGGAAGAGATGTGTGCTCTGTCCTTTGGCCAGGAGCTTGACTATTGGGGCATCGATGAGATCTATCTGGAGTCCTGTTGCCAGGCCCGCTACCATCAGAAGAAAGAGCAGATGAATGAAGAGCTGAGAAGAGAAGCCGAAACGCTCAGGGAAAAGGAAGGAGATCAGGTGGACACAGGCTGCTGTCCAGACAAAAGGCAGAAGCTCTGGGATTTGCTGGAGAAACCGAGCTCTTCAGTGGCTGCCAAGGTTTTGGCTATAATATCAATTCTGTTCATCATCCTCTCAACCATTGCACTGTCGCTAAATACACTGCCAGAGTTACAAGTGATTGATGAATTTGGACAGTCCAATGACAACCCAAACCTGGCCCACGTCGAAGCCGTTTGCATCGCCTGGTTCACGATGGAGTATCTTCTCCGCTTTTTGTCTTCTCCCAACAAGTGGAAGTTCTTCAAAGGACCACTGAATGTCATTGATCTCCTGGCCATCCTCCCTTACTATGTCACAATATTTCTTACCGAGTCCAACAAGAGTGTCCTCCAGTTCCAGAATGTGCGCAGGGTGGTTCAGATCTTCCGGATCATGAGAATCCTGAGAATCCTGAAACTTGCCAGACACTCAACTGGTCTCCAGTCTCTTGGCTTCACGCTGAGAAGAAGCTATAATGAACTCGGACTGTTGATTTTGTTTTTAGCCATGGGCATCATGATCTTCTCCAGTCTAGTGTTCTTTGCTGAAAAAGATGAAGATGCCACAAAATTCACTAGTATTCCCGCTTCGTTCTGGTGGGCAACAATCACCATGACGACTGTGGGTTATGGAGATATCTATCCCCAAACTCTTCTAGGCAAAATAGTAGGTGGACTCTGTTGTATTGCTGGCGTATTAGTGATTGCTTTGCCCATTCCTATTATCGTCAACAACTTCTCTGAGTTCTACAAAGAACAGAAGCGTCAAGAAAAGGCAATCAAGCGAAGGGAAGCTCTTGAAAGGGCCAAGAGGAACGGGAGCATTGTATCGATGAACCTAAAGGATGCCTTCGCACGCAATATGGAATTGCTGGACGTTGTGATAGAAAAGAATGAGGACAAGGCCGCAGACAACCACCTTTCACCCAGTCGCTGGAACTATCAGAAGAACCCCAACTCTGAATTGGGTTCAAAAGGCTTTGATTCCAAATATCAAGAAGTTGGCCAGTTGGCTTCTCCAGAACGAGTTTTCAGATCTACTCCAAGTCCTCAACGGTTGAACGCAAAATCTCTTGAGCAAATGTACAACCAGATGACGGCCGCCTCGTCCATGAGCAGCAGTGGACCTTCAGCTAGCAAAGTGAGCACCGTTGTTGGTAGAGAAGAAGAGATGGAGATGAAGGTTGTGCAGTGTGAACCACGGCTCAAAGAAAAACCCGTCACTGAGATCAGAAGCCTGTCCAGCGTGGACAGTTTTGCTAGCTGTGCCACAGACATCAGTGAAGTCGAAAGAAGCGCACTTCTTCCTAATTTTGCAGGAAGGCATCCACGCGCTCCTCCGCCGCTCGACCTCAGCCAGATCACCTCCCTGGAGAAGCGAGCAAAGCAGCCCACCATCATCAAAGAAGGCCTCTATGAGTTTGTCCCATGCAAGTCAGATGGCAGCAGCACCATGTCACAGGGCGAGGAGAACCAAAGCTTCGATCAAAGTGACGAAAATGTGAGAAGCCCTCCTCAAGGTAACCAAGTCAAACTAAAAGGACTCAAAGTGAATTTCACTGAATCTGCAGAGGAAGGGGCGTCTAACTTGCACTTAGTGGTGACGGATGATGTAGCCACTTTGACACCAAAGGTCCCAGTATCTGACCCATTACTGCTGGCAGGTTCTCCTCGCCAAAGCCCCAGGGCTACTGAAGGGGACGGAGCCACGAGCTCTCCAGGGTTCAGCCTATCGTCTTCTGAAAGCCAAAGAGGGAGAAACCACGTCGATAGAGCCGCTGTTACTCCCACGTCCCCTAAAAGTGCACAAAACTGTGCTTCTGCCACGGCTGGTGCCGTCGGAGCAGAGGACAACATTCAAAGTGGACAGAAGGTGGACAACCACCTCCTTTCCCCCGATATCTTAAAATCTTCAGGGGATGGAGGTCGCTCACCGCCGTGTGAAACTAGCATGTGAGCTGCGTTATTCACAGAACAAAAGCATCCGAGTATGTGGACAGAAAGAGGCATACTGATGTAGTGAAGAGGATTTTCTTCTGTCTTTCTTCAACATTATTGGACTGCAGAGCCGCAGAGATTGAATTATGATCCTGAGAGACAAGGTCTGCTCTCGACTCCAGGAGCTTAGCGATATTCATTCAGAGGGAGGACGTTACAGAACAAAACACACTCTATTTGTTCTAACGTTGTTATTTTGTAACAGTATGACCCTCCATGTGAAGGATTAGCTAGCTAAATCATATATCTTTTAAATCATTGATTCAGGCAACTGCGATAAGACCACAACTGTTCATTGTAGATTTGCAGCCCACTTAACAGTTTTTTAAAGACTAATCACGGTCAAATTTGTGTTGGGTTGGTTCAATAGTTCTGACCAAAGTGCTACCAGTGGAAATTGGCTGTTAGACTTGAAAGAAATTTTTTTTTGACCAAAATATGCCTTCATTTGACATTTTTCTGCTAAGCAATATTCCTCAGTGGTCACAGGAGAAGCAGTTTTTAATTCTCCCCACAGAGATCAAATCAAATTCCTTATTGAACTTTTAACTGTCCCTGAGTAATTAATAGAAGTTAAACTTCCAAGAACAAAACACATCAGTTCTAAATATAATATCTACATGAGCATGTGTTTCAGTTTGCATCACTCAGTATAGATGAGCCATAGCATTTTTTAGAAAGACATAATTTGAATAATAGTTAGCATGTTTACTGCTGTGGGCAACTCTCCACATCAGTGAATCTGTATGGAAAGATCACTGTTTATGTTGCCTTCAATTCAGAATCAGCCGAGGGAAACCTATGATGGCCATAGTAAATCAACTATGCCCTCTGCTGGATGAAGGAAATGGCACTTTATTTCTATGAGATGTCAGCTTGACTGGATGGGAATATTGTACATTTTAAGAATGTTTTTTTTGTTATGTTCCTCTCCTGATGTGCAATACGGTTTGCCCAGGCAACAGGG
A_15_P146191_klf9_5	AGACATACAGTTGACGCACTTATGAGGGAAGAAGGGGATGACAGTACGCAGTAGTTCCACGCTGTCTCGTGTGGCTAATACAAGATTGGGAATAAGCACCTAGGATGTCCCTTCGATAACTTGTAGACACAAGAAACACAAGCTTTTATCCTTCTTTTGGACACTCTTTCATCCAAGTCACATTGGGAACGACACGTGTAGGCGTGAAACCACGTTTTCTGGAGTCTGCTGAATCCCGATGCGCAGATGATGACAACCCCCCACACTGCCATTTAAGTTTTACTGCTCTTTTACACCGGCTTACTTCTACATTTACAGCACATTTGGGGTGACTACGATGACGGACGTAGATATTGCAGCAAGGTCCTTGGGGACGGTTTCAAACGTCGAGCGCTCCGACAAACTAACCGGCGAGGAGGGGTCTGAAGAAAGTCAAGAAAGCCGGACTCTGTTGATGGTCGCAATGATTCTGCTGGACTTAAACCAGTGCATACCGAGCGGCATCAGCGCCAAGCGAATAGTGGACAGTGATGCGGAGAATCGGGAGAACCGGGAGAAGTGCAAACAGACTGCGGGCAGGGTTAAAAGGACACGGAAGCGCGACCGACTGCACGCATCCGCGGAGAAAAGACACTGCTGCCCGTATGCAGGCTGTGGTAAAATATACGGCAAGTCTTCCCATCTGAAGGCGCACTTCAGGGTTCACACCGGTGAGAGGCCCTTTCAGTGTACCTGGCCTGGCTGTGCAAAAAAATTCTCTCGCTCGGATGAACTGACAAGACACTTTCGCACACACACGGGGGAAAAGCGTTTCATGTGCCCACTTTGTGACAAATGCTTCATGAGAAGCGACCACCTCACCAAACACGCCCGCAGACACGCTGGCTTCCACCCCAGTATGCTCCAGGGTCACGCCGGGCGAAGACGACACTCTTCAACATCCACATCCTCCTCTGGCTCCAGCGATCATATGTCTGCTGGTGTTTAAGCATTTTGACTGTCCCTCCTACCTGACACAACACGTTCAGGAGTCTCTGCTAGTGAGTTGGTGATGTAAGATATCAGGCGTGTTGCGTGATAGAGACAAACAAAATATTCTGAAAACAAACAATGAATATCACACGTGCAGAAATCATCAAGCAGGAACAATGAATAATGAACTTTTAATCCGAGGGTTATTTAAAAGTGTCTTTTTTGGCATTTGTTGGTTCCACAAAGAACCGCCAACATCCATAAAATCTTGCACAAGAAGTCATAGTTAAAAAACAAAACAACATGAGATCTTTAGATTATTGAAATGTTTTTCATACAAAAATATTTTCTAAAAAAGATCACTAAAATGTTTTTGGGAACCAAACATTGTTGTTCTATTATATTGCCACAAACAAACAAGGAAATGAAAAACCTCCCCCAGCATAAACACTGAATTGATTTCAACACAGAGTAAGCAGATTTTCTGC
A_15_P167696_lepa_18	ATGCGTTTTCCAGCTCTCCGCTCAACCTGTATTTTGAGCATGCTCAGTTTGATTCATTGCATTCCCGTTCATCAGCATGACCGGAAAAATGTCAAACTGCAGGCAAAGACCATCATCGTCAGAATCAGGGAACACATTGACGGGCAAAATTTACTTCCAACGCTCATCATTGGGGATCCAGGACATTATCCAGAGATTCCCGCTGACAAACCCATCCAAGGGCTCGGCTCCATCATGGAAACCATTAATACCTTCCACAAGGTTCTTCAGAAGCTTCCAAATAAGCATGTTGACCAGATACGCCGAGATCTATCCACACTTCTGGGTTACCTGGAAGGCATGGACTGCACACTGAAGGAATCAACAAATGGGAAAGCGCTGGACGCTTTTCTAGAGGACAGTGCTTCATATCCCTTTACTTTAGAGTACATGACTTTAAACAGACTGAAACAGTTTATGCAAAAGCTGATCGATAATCTGGACCAGCTGAAAATCTGCTGA
A_15_P176341_lepb_4	TTAATATCATCCCTGGTGGCCGTGAGCATCAGTCGACCCACGGCTCCCGAAGACAGGATACGAATCATTGCTCGAACCACCATCAGCCGAATTAAAAAAATCAAAGATGAGCACTTCCAGATGTCTCCAGAGATTGATTTCGGCCCTGACATCGACAACCCCATTGATGGTCTCAGTTCTGTCTTGAGTTACTTGAGTTACCTGCAGTTGCGGTTGCATGTTCCTCCAGCTCAGCACCTACAGCAGGTCCAGATAGACTTAGAGACTCTCCTGAGGACACTGGAGGAACTGGCCGTCTCACAGGGATGCCCTCTACCCAATCCCGAGACCCCGGTGCATAAAGAAGAAACAGCCTTCCCCGTCACCTCCAACTACCTGCACCTCCTGGAGCTCCAGAGGTTCCTGGAGAAGCTCTGCCTCAACATAGACAAACTGAAATACTGCAAAGATACAGATGTGGCTGAGACATTCATTCTCTGAAATGTGTAAGCCATGCATTGTTACTTCTATGCATCACTTTTAAAACACAATGGCACATGCAAGGACTAGTTCTCTAAATTATTTAACTTATTTCACTTGTTTAGTTCTC
A_15_P189136_lhx8b_8	TTTGGGGTGAAGGCATTATGTGTGAACCGTTTCCGAATCCCTAATGCGGATTTCAAGTGCATAATACACATAACCATTGGTCCAAGAGTTGAGCGTGTTTTACTAATGACTAAGATTCTGGAAGTCTAAATGTAGAAAATTTATTTTGGCGATTGCGGTTGTCATGGTGAAAAGACAAGTGGATGATGTTTATGGGATGGAGCGCGCACATTTAAAGGGTGTTTCGGTGCGAGATTTTGGAAACCGAAGCGCTTTCACTACCGACATGAACGCGAGACGCTGTGAGGATTTTACCAGAGAACTTTCAAGCAACATTTGTATGAGCTTACCGGAAGCAAAGAATGGCCGATCTGATCCGGCTTCTCCATCTGCTTTACCTGAAACAATGGCATCTGATGCTTTTCAAGGCAAAGCAGTTTGCACAAGGTGTAGAGAGCACATCCTAGACAGGCATCTGCTTAAGGTGAATGACATGTGCTGGCATGCGAGATGCCTTTCATGCAGTGTGTGTCAGACCACCTTGAGCGAACAGACAACCTGCTATGTCCGAGAGCGTGAGATTTTCTGCAAGCTACATTACTTCAGGAGGTTTCAGACATGGTGCTCGTGCTGCAGAGAAACGCTTCACTCTTCAGACTGGGTTCACAGAGCAAAGGGAAATGTTTACCATCTAGCATGTTTCTCCTGTTTCTCCTGTAAAAGGCAGCTGTCCACTGGAGAGGAGTTCGCATTGGTTGGGGAAAAACTGCTGTGCCGAATCCATTACAGCAGCATGCTGGACAAACTCAACAGACCTGCTGAAAAAGGGAAATCCGTCAGTCCTGAAAAAGCATTGGCTGCTGGCTGTGAGATAAAACAAAAACCATCTAAAAGAGCACGTACCAGTTTCACTGCAGACCAGCTCCAGGTTATGCAGGCTCAGTTTGTTCAGGACAATAATCCAGACGCACAGATGCTTCAGAGTCTTGCTGAACAGACTGGACTTAGTCGACGCGTCATTCAGGTCTGGTTTCAGAACTGCCGTGCGCGTCATAAGAAGCACGTTTCTACCCCTCATTCAGCTGGTCTGTCTTCACTGTCGTCCACATCCACTGTGAATGAGCTGAGATATACAGAAACAACCCTGCTTACAGGACTGCACAACACCTGCATACATGTGAACACAGCATCATCTCTGCTCTATCAGCCTTTACTGTACCACCAGTCCACTCATCTACCAATCAGCAGCAGCTAAACATTTTACACCTCACTTCGACATGTAGTCTACACTTACTGTAAATGTGAGCATGACCCATGTATTAAAGGGATAGATGACCCAAAATAAACATTTGCTCACTCTATTGTGCTCACTCTATTGTACTCTCTCTCTCTCTCTCTCTCTCTCTCTCTCTCTCTCTCTCTCTCTCTCGGGATTCTGTTGAACACAATAGAATATGTTTAGAAGAATCTTGGAAACCTGTAACCACTGAATTCCTTAGGAGAAAAAAAAACCAGGGAACTCAGAAGTTAACAGTTTCCAACATGTTTTACTACATCTTCTTTTCTGTTATAGAGAATAAACACAAACATGTTTCAGTCAACTGAAAAAATGAGTAAATTATAACATTTTTTGCTTGAACTATGTGTTTATTTATCATAGTTTATGCTGTTGCTACAATCAAAATAAAAATAACTTATTGACATTGTCTATATGAAATACTTAATTTCCAAATGTATTTTTTTTTTTGGCATGCATTGGGATTACATCATATACAATGTTATTATGCATTACAAAATGTGCTCAAAAATTATGTGAAGAAAACATATGACAAGTAGATACATACCAATAAGACGATTAGATGGTTGTTAAACTCAAAAATACAGTTTTTTATGATTTATGAGGGTCAAATACCAGTAATTAATAGCAATAAACTGGTAAAGAACACATTTTGACTCAAATATGTTCATAGAAAAAATGTCAAACAAACACTTCATATTTTTGAGAATCACTTAATAAACAATAATCACTAACCTTCATCAACATATGAGGAGAAATGAATCGACCTAAAACAACTCCTAATATTCCATTCAAATATATATAAATTATAATTAACAACTTTAAGTTCTTTCTTGGCTAAAATGGACGGACACGATGATAGCACAGGAGATGTGTGGTTAAAAAGTGCAATGGATCTGATGAATGAGAGCAGTAATGAAGGAATAAATAGAGTTATAAGCTCTGCACAGCAGAAAAAGGGCTCATATCAACATGTGCTTGAGGTTAAGAGAGCTGTTAAACTGTGTGTTGGAATAAGGCACTTCAGCTAAACTGCGATTACAAACGGCAACGTTTTCTCAATATGAGAGAAGTGGTGGTTTCACCCCAAACGGGTGCTAACAGAACGCAACGGTCATATAAAAGACGAGCTAAAAAAATTCTACAAATGCATACAAAGATGGTAACGATTCATACTACAACTTTAAAGATAACGGCACTGAGTAGCAATGCTGCTGGTATCATTCTAAGAAAAAAGTTGACTGAGCAATAAAAACATTTAAATCAGAATCCACATCCACAACCAGAAAATTACAGCAAGAGTTTACTCAAAAATAAAAATGACCCTATAATTCAGCGTTTCTCGACCACGTTCCTGGAGGACCACCAACTTTGCACATTTACATCTCTCCTTAACCAAGCACACCTGATTCAGATCATCAGCCCATTAGCAGAGACTGAAAGACCTGTAATGGGTATGACAGACAAAGGAGACATCCAAAATATGCACTGTTGGTGGGCTTCCTGGAACGTGGTTGAGAAACAATACTATAATTTACCCGAGCCATCCTCAGTAAATTTGACTTTCTATTTTCAGACAAACACAGTTGGTGTAGTTTTAAAAAATAACTTGGCTCCTTTTATGCTGTATAAGGGCCCGATCACACCGAACACACTTTTACATTACAAAAACGCAATGCGCACCACACTGCCTTTTTTATTGACAAGAAAAAAAGAAGTGCCGTGTGCTTTTTTATGTCATTAAACCCACGACTGAATTTGCAGTGTATTGTGTGCGAGTGTTGCTGCTGATATTGTTATAATTAACCAAATAATAAATAATTGTAAATAATTTGTAACCATACTGGTAGATCTGTCTCTGTGGGATAGCAGTGTAATTAATATAAGCGAGATCCGAGGCGATGACTCGCCACAGATAACTGTTGTGGGGGGTTAAAGTCCCTAGCGACTGGCTGAGATCAAGACCTTTTATTACGTTTGGTAAAGTAAAGCGATCTACTCCCGGGAAGGGGTAGAAATCAGGGGAAGTTGAAATTGGGAGGCATGTAATTAGAGCTGTAAGGCTTTAATTTCAATTAAAGGTGAAAAATCGAATCTGTCGTAGACATCCAATATATTAAAAGATACCGAAAATATCAACAGAGAGGATAGGAAAGTCCCAGAGTAAAATGAGAAAATATGATACCCTGGTTTTTTGTAATAAGGAAAAACTGTCTTTATGCTGTTTTCATCTTTTGTATTAATTGTTTTTATTTTATTCATACTTGTCTCTTTTATTCCTGTTTATGTAAAGCACATTGAATTGTCACTGTGTATGAAATGTGCTATATAAATAAACTTGCCTTGCCTAAAGTCATACAGCTCCAGATAACTCAAAAACAGCGACTGCTAGTCTCTCCTCTATCGTCAATGTCCCCATAGTTACCTTGACAACACAAAAACTGCTATCACCTCAACGGAAACCCCGCCTCTACTTTCATTTGATTGGAAAATTAAAAAGACGCGACTGACGTAACATGCTTTTTCCGCTCAGAGTTGACTTTTTTTCCAACTGTGAGTGCACAGCACGCAACGGCGAAAACGCGAGGACCAGCAGGCAGGGAGCATAAGCAGCGCACAAAACACTTACGGCATTAGTAAATTATTCAAAAAATGCACCTCTCAGCGCAAAAAGCACGTTTGGTGTGATCAGCCCCTAAGGTTGTTGGAAAGTGGCCCTAATTTAAGTTCATGTAGCTAATGTTTTTGTGTTAATTGTAAGTGTATTTAATTTCCCAATAAACAAACAGAATCTTATAGTTTTGGGTTTCAGACAAACAAACAAAGAAACAAAACTAAAAAATACGACCTACAGTGCGTACATAATCCTTCATAAATCTGTCAGTCTCACAGATGCGAATAATCTGGAAACACACACAGTCTGAGCATCGGCAGTGTCTGTTTTTCATGTCAGTGTCTGCTTTTTGGTTGCTCCTTCTTTTGTTTTCTACCTCTCTTGGTCTCCTTGGGTCTCTTCTGGTTCTTCTTGTTGAGAATGGCTCTCAGGCTGCTGCACATGTAATACGGACGGGTTGCTGAACCGTCGTTCTTCTCCAGATCAAGCACTGAGAAAAGAACACCAATATCAATATAATAAATAACAATAATAATAAAATAATAATAATAATAATAATAA
A_15_P162489_lingo4a_18	TTTTAACGCGCACATGGACGGGAAAAACCACTTGTTCGCATGTTTACAAGGATTTAAACCAACACAATTTGTCAGAAACACCGCTGAGGTGAAGTTTGAGTTGTTCGCGCCATTTTCTCGAGTCTGTCAGGTGAAGCACCTGTACGCGTGGATGGAGTTCGCGCCTCTGCATGTAGTAGGACAAACGCCTGGTTGCAGGCTGTGAGCGGGCGATCGCAGGGCTTTTCTTCAGGAATTGTTGGTAATGAGAAGGAGCAGCCCCTCTGCCAGCTGGCGGGTCTCCAGATGTGTGTGGCTGCTGATTGGAGGAGGCTGTACTGGTGGGTGGTCCTCCAGTGGGTAGTGGGCGTGGCCACCTCAGGGCCCTGTGCCCAGCGCTGCGACTGTTCACCGAAGCTCCCGCTGGTGGACTGCTCCTCTCAACAGCTTTCTGCTGTTCCCGAAGGCGTTCCCGACGCCACGCAGGTGCTCAACCTGACCTACAACCACCTGAAGACGCTATCCAGCCGGCAGTTCTTCAGTCTGAGGCAGTTACGCGAGCTGGATCTCAGCGCTAACATGCTAACTGTGATCGAGGTTGAGGCTTTCGTTGGTCTCCAGAACCTCATCACGCTGAGATTGTCCCGTAATCGTCTGAAGATTATCCCAGTAGGGGCTTTCTCAGGCCTTCCCAATGTTCAGTTTCTGGACATCAGTGAAAATGAGATCTTAGTCTTGTTGGACGACATGTTTGGAGAGATGCCGTCGCTGCAGAAGCTGGAGGCGAGTGAGAATGATCTGGTGTTCATCTCGAACCGTGCGTTCAGCGGCCTGCCGAATCTGCTGGAGCTGCGTCTGGAGCGCTGTAACCTGACGACGGTGCCGAGCGAGGCCTTCTCACGGCTGACGGGACTCCAGCACCTGCGCTTCTGCAGACTCGGCCTCACCGCGTTGCCCAACAACTCCTTCCGTCAGCTGCAGCGGCTGCAGGATCTGCACGTGTCCCGCTGCCCCTGGCTGCACACGCTAGCGGTGAACAGTCTAATCGGCCTCAATCTGACCTCGCTGACGCTGTCGCACTGCAACCTGAGCGCCGTCCCGTATGCGCCGCTGCATCACCTGGTGTACCTGCGCTACCTGGACCTGTCCTACAATCCCATCACCACCGTCCTCTCCGGACTCCTCGGTGACCTTTTACGGCTACAGGAGCTTCATTTAGTCAGCACTGGACTGTTGCATGTTGAATCTGGTGCTTTTCGTAATTTAGCATTTTTCCGGCTGCTCAATGTTTCGGATAATCGTTTGGTGACTCTAGAGGAGTCTGCGTTCCACGCGGTCGGTTCTCTGGAGGTGCTGCGTTTGGACGGGAACCCGCTAGCGTGCGACTGCCGGCTGCTGTGGGTGATGCGCAGACGTCTGCGGCTCCGTTTCGCTGGACATGCGCCCTCTTGTGTTTCACCTGTGCAGGTGCAGGGCCGCATGTTCCAGGACTTTGCGGAGTCGGAGGTGGCGAGGACGTTCACCTGCAGACAGGCTCGTATTCTGACCCGTAAGCCACAGGACGTGCGCTCTGATGAAGGACATACGGTGCTGTTCTTTTGCGCAGCTGATGGAGATCCTGCGCCGTCGATAATCTGGCTGAACCCTAAACGATCGGTTCTCACTGCGTCCGGCCGGATTCGTGTTCTCCCGAACGGGACTCTGGAGGTGCGCTACGCTCAGGTGCAGGACAGCGGATATTACCTGTGCATCGCCTCTAATGCCGCCGGGAATGACAGTATATCCGTAAGCCTGCGTGTTCGGGGGTTTCCGGCGTCCTCTCGGAACCGCTCGGGATCCTTCTTTCTGGATGGCTGGAGCTTTGCATCGGGACAAACGGCGGTCAACGGGTCGCAGCCGTTCCCGTTCGATGTGAAGACGCTGGTGATCGCCGTGACCATGGGCTTCCTGTCGTTCCTCAGCTCGGTGGCGCTCTGCTTCATCTTCATGTTTTTCTGGAGTCAGAGTAAAGGTCAGATCAAACACACCGCCACCATACAGTTCGTGCCGCGCAGCTCAGCGTCCACCACCGCAGGCCGGAGCACCGTGGAGACCGGACGCTTCACCATGAAGCTCATCTGAATATCAGACAATCTGAAACGTCTACATAATCTCAATAGAGCCTTTCCACACGTGTGTGTGTGTGTGTGTGTGTGTGTGTGTGTGTGTGTGTGTGTGTGTG
A_15_P346865_lix1l_18	TCGAGCATATGCTGCTCCTTTTTCCTCCCCATGGCAGTTTTACGCCCCAAACTGTAAATAATATTTTGTCCAATCAGCCTAACAAAGATCGTACCCTCGAGAAACACTTTTGATGACTGCCATATGCTTTCCTAATCGGCTTTGCGATCGCTTGTAGAAGTCGTTTCCTTTGTGTTGGTTTCTTTTGCAACACTTTTCGAGACAATGGAGTCTCTTCGCCATCAGCGCTTGCAGCCCGGTATCGGATACGGAGCGAGCGCGACCGGGACTCTCCGTTCCCTGCGGCCCGGTGTTACCGGTACCCTTTCCTCGGCGCAGGGTTCACACGTCTCGGTGTCTGCCTCACCGGGGCCGCCACCACCTCCGCCGCCACTTCAGCTCCACAGCCTCGGGTCCAGTTTTATGGGCAGCGGGTTCGGGTCGGTGGACATGGCGGCGGGTCTGGGTCTGTCCAACCCCACTAACCCGGCGGTTCTGAGGGAGGCTGTGGACGCCGTGGTGCGGAGCTTCGCCAAACACACGCAGGGATACGGCAGGGTGAACGTTGTGGAGGCTCTGCAGGAGTTCTGGCAGATGAAGCAGTCCCGAGGCGCTGACCTGAGGAACGGAGCTCTCGTGGTATATGAAATGGTCCCGTCCAACAACCCTCCATACGTCTGCTACTTCTGCCCGACTAAAGCTGAGGCGAGACGCAGCGCAGCCAAAATCGCCCTGATGAACTCTGTTTTCAATGAGCATCCGTCAAGACGCATCACTGATGATTTCATAGAGAAGAGCGTGTGTGAGGCGCTGGCTTCTTTTAACGGTAACAGAGAGGAAGCTGATAATCCAAGTACAGGCATCGGTGCTTTTCGGTTCATGTTAGAGTCTAATAAGGGGAAATCAATGCTAGAGTTCCAGGAACTGATGACAGTTTTCCAGCTTCTCCATTGGAATGGAAGCCTCAAAGCCATGAGAGAAAGACAGTGTTCCCGTCAGGAAGTTCTGGCTCATTACTCCCACCGAGCGCTGGACGACGACATGCGCACACAGATGGCCGCCGACTGGGTGAGTCGAGAGCACACTTTATCCGGGACCATCAATCGAGAGATGGCAGCGACGGAGCGTGAGCTGGAGGAGGCGCGTCTAGCAGGACGAGAGCTGCGCTTCTATAAGGAGAAGAAAGACATTCTGCTGATGGCGGTGGGGCAGTTAGGTGGGTCCAACACTACAACCCTGCCCTGCACATGCTGAAGAGTCCGAAAACGCGGCCTATGATTGTACAAGACAGCCCTCCAAAACTCAATCTGTCTTTTATATATGTGTGCGTATGTGTGTGTTTGTGTGTAAGAGTCAGCATTTTGAATTATTACGCAGGCAAAAACCATGAAGATGAATGATATTTGTTTGTTTGAGATCTGAATATGTAAGGAGTTTTGAACTTGAATCTGAATCAAGTGCTATATTTCTATTATTACTATACCAGTATTATCCTCCAGTGTTATCAGTTGACTGTACTGGCACATGGACCTGCTCTAGCTATGTTGCCATCCATGTATTTCCGAATAATTCTAGATGATGAGCATAAAAAAAAAAAAGATTTCAGATTCTGAGTCAGATACTTTTATATAAAGTTGAGGTCAGAATTATTAGCCTCCTGTGAATATTATGTTTAACAGAGCAAGGACATCTTAACAGTATTTCCTATAATATTTTTTCTTCTGGAGAAGGCTTATTTGCTTTATTTCAACTAGAATAAAGTTTTTTTTTTTTGCAAAACAATTTTAAGGTCGAAATTATTAGCTCCCTTAATATATATCCAATATGTTTCCCAGAGATGGGTTGCGCCTGGAAGGGCATCCACTTGCTGGATAAGTTGGCGGTTCATTCCGCTGTGGCGACCCCGGATTAATAAAGGGACTAAACCGACAAGAAAATGAATGAATGAATGAATATATCCAATATATTTTTTAGATTGTTTCCAGAACAAACCATCATTATACAATACTACTTTAACATGCCTACTTTAATTATTAAGCCTTTAAATGTCTATTTAAGTTAAATACTAGTTCCTTGAAATATATCTAGCAAAATATTACGTACTGTCAACATGGCAAAGATATAAGAAATCAGTTATTAAATTACTATGTTTAGAAATGTGTTGAAAAACAGAAATTAAGAGGAAAAAATATACAGAGCGGCTAATACTTCAGGAGGGCTAATAATTCTGACTTTAACTGTATACACAAGCAGTTATCGCATATAATGGCATCCACTAACATTGACAAAATTTTACATTTGAGTGAAAAAGGCAAGGAGAAAATCTTTTGTTAAAAAAAGAAGATACTTGAGTTTTTAGATATTTTTTTGGCCGTTTAAAAACTCAAAATACATTTCTTATGCGATATTCTAATTGTTCGAAGTTAAATTACAATTGCAATTGTAAGTTAAATACGCAGCTTTGGATGGAAGCATAGCTAAGTTGGAGATTTGGGAAAATCAATTTTGAGGCCTTTTGAAAATCTTGCATTGTACTTATCATGAATCCTGTTACACATGAGCGATGCGTTCTTTTGGGCACGTATACACAACATTTTC
A_15_P148076_lrrc15_6	CACCAACTCATTTCCAAATAATGTGCGAGAGTACATGAGAGCTTTTGTGCAAGGCAGAGCAGTTAACGGCTGACTGTAAAAGGGATAACCAGATAGATATGAGGAGGCAGAAAGGAATCTGACCAAAAAAAACATCCCATCTGTTTAAAAGCAAACGGGGAAACGCTTCAGTGTGACGAGGAGAAACACACATATCTCTGACAAATCTTCAAGGTCAACGGAATCAATGGACCTGGCGTTGTTTGTGATTATTGGCATGTGTGCCATGAAAGCTGTTGCTTCCTCATGTCCAGAAAGCTGCCAGTGCCAAGTGACCAAAATTGTCTGTCAAGGATTTTCAGTGAAAGAAATTCCACTCCCCATGCCCCCAACCATCAACGCTCTTGTTATCTCCAACACCAGCATTCAATCATTAAAACCATCGGATTTTCAGACTTTCGCTGAGACGCTTACACTGTTTGTAGCCAAAAATTCGAATATAACAGAGGTGGAACCTCATACATTTGATCAAGCTTTCAATCTCAATGTCTTAGGTTTCAGTGGGACGATGCTAACCTCTCTACCAGACAACCTGTTTCAGAATCTAACTGCATTAACAACTTTAACACTGAGTGGCAACAAACTAGAAGTTTTGCCATCATCTCTTCTTACTCCACTTGTAAATGTGAACAAATTAGACCTTAGCAAAAACCTTCTCAGCTCTCTGTCAGAAGATGCTTTTAGGGGTTTAGACCAACTAGAAATGCTCATGTTGCAGAGAAACTCAATCAAACAGCTTCACAGCAGCACTTTTCAGGGGCTCAGTCATCTCAGGTCCCTGTTTTTACAGCAAAATGAATTAACGGATATACCAGCAGGCTTATTTGATGATTTGGTGAACCTTGAGGTATTGCATCTACAAGACAACAAAATCGAGCAATTGCCGGCAAATCTTTTCGCAAAAGTGCAGAAGCTAAAGAAACTCTACCTCTCCAGCAATAGGTTATCATTGCTTCCCAGTGGAATCTTTCTGAATCTTCCCAACCTTACTCATTTTTCACTGTACGACAACCGACTCAGTAGGCTAATGCCTGAGACTTTTGGCCCAATGGCCCTTCAAGAGCTTTGGCTGTATGACAACTTGTTAACCCACCTCGAGGAGAATGTGTTCAGCAATTTAACCAACATACGTCTTTTGGTAATCAGTAGGAACCGAATTCAGTACATCTCTCCCGGTGCATTCAATGGCCTGATAGAGCTTAAGGAGGTTTCCCTTCACACCAATCGATTAACCAATATTGAACCTGGGATTTTCAGAGGCCTTCCAAACTTAGCGAATATATCTATAGAGAACAATCAAATAAAGCAGATACCCATACAACTGTTAGATGGTGTGTCCCGTTTGTCTCTTCTGGAGATGCAAAACAATTCTCTACAAAACTTGCCCAAAGACTTTCTGAACACTTTGTCTATTGTTGAGAATGTTATTCTTCATGAAAATCCCTGGAGGTGTGATCAGGACATAATACCTTTTTGGGATTGGCTTTCACAGCATTCAGAGAAAGTGAAGAACCTTTCCCTCGTGATGTGCTCTTCTCCTCCACCCCTGAATGGTAGAATTGTGAGAGAGCTGATAGAGGATGACATCATGGTCCAAGAAATGACAACTATGACAACGGTTGATACTTCATCACATAACACACCCGCAAGTACAACCAAAAGGCCACCAGATTCAAACTTCACAACAATCTCAGATGAGAAAGAAGACCAAAGTGGAGGTGATGCTGCGGGTCAAGGTCTGTCCAAAGAAAAACTCATTATCATAGTTGCTATCATTTGTACTGCTGTCGTTGTTAGTCTCATCTCCTGTGTGTTATGGAGGAAGAACAAGCGAGGTAGTGAAAACTTAGACCGTCATAGAAAGACAAATGCAGTTATTTAGCATTATCTAAAGGCTCAATGTGTTGTTTTATTATCTCTGTCTGTTTAAATAATGAGCATTGTCATTTTAACAGCTGTATTTTCTTTGGAAATTTTCTTTCTTTGTAACATTTTTTTTCTGTCCTGCATGCATAGTTGAGCTTACTTACAGTTTGACTGAAAAAAAAAAAAAATCAATGTTGATTGTATGATTTATTGATCATGATTTAATGAATTGTGTCATAATGTAAAGAAATGTACTGTATTGTGTGCAAATGACTGCACACATTCTGCAAATTTGAGTTAAATAAATATGTTTCTTCATG
A_15_P148176_lypd6b_9	AGAGAGGAAATGAAGATGCTTGCTCAGTAAGCAGTTTGGATGGGCTTTATTTATGTGGATACTCAGCACTGTTTTCCTTTTTATCAGCCTTTTTATCAAGAAGAAAACTGGTTAAGAGAGGAAGTGTTTTACCCTCTTCGGGACCTCAAGAGGAAATCTCAGTCCAAGTCAAGACAGGAATCATTGCATATTCTCTCAGGGAATTTGTCTGCTGTGTTAAACCGTCTAGCTTTTACATAAAAAGTCTCTTTATTAATCAGGGGTCGCCACAGCGGAATGAACCGCCAACTTTTCCAGCACATGTTCTACGCAGCGGATGCCCTTCCAGGTGTCACTAACAGCGTCTCAAACATGGCAGTCTCAAACTTTGTCTCTGTTCTTGTCCTGCTTCTTGTTAATTTGGTAACAAGTGAGAACATTGATTTCTACAATCTCAGGCCAGCTATAGAAGCCACTCCATACCCTAAAAGTTTCAAGTGCTTCACATGTGAACAGGCCTCAGACAACTACAGCTGTAACCGCTGGGCAGAAGATGTGTGGTGTCCTCAGAATACCCAGTACTGTATGACTATACATCACTTCAACCATCACGGGAAAACAAAGTTTGTTACCAAAAGATGTGCTGTTCGTGATGAATGCAGATTAGCAGGCTGTAGACATCACAAAAATACGCACCATGAGTGTGTATCTTGCTGCGAGGGAATGGTTTGTAACGTAGAGCTGCCAACCAATCACAGCAATGCAGTGTTTGCTCAGAGACGAGCCCACAGTTCTGCATCAGCCACTTTCAGGAGCTGGCATTCAGTGATCCTGCTGATTCCCGCTCTGTCTGGACTCATGCCACTCTGATCCTGAAACTGCTCGCTGCTGATAAACAGACAAAGGAGATGTCATCCACACTGGAATATTGTTACAGATGGATGATTCTTCAAGGCCACAGCAATATCGTGCTGGAGAATGCTATCCATCAGCAGGATGCTGCAGGACCGAATGTGGGGTCAGAATGTTATTTGAAATCCACCGCCTTAATTATGGGCTCAACGATGACTGAACAGTTACTAATCAAATGGAGTTGCAGGGAAATCACATCAAGGCAGTGGCTCCATATGGCGCCATTAGAAGAAGGTCATCTCTAGTGGATCTGGATCTGTAATATGATGGCCAAAACAATCGTGTTTACTGTTTATAAAGTAGTGAACAGTGAGTTTGACAGTATTTTGAGTGCGCCCAGGCTGATTTATCCTATTTCAAAGTATACTTTTTTATGCTTAGGTTTCATCATCGAAATCAGTGTCACAAAAATATCACTGTACAAGCAGAGACTGATTCTACTTGCTGTGAGGCAGTCGTGATAGCCACAAAAGGCTGATTTATACATCTGTGTCGAGCGCACACACGTATGCTCCTACGTGTGATCGCATAGCCCTCGCCGTGGCTGAAGCGCACCTCTCAAAAATGTAACTACACGTCACTGCGAAGCATAGATTGGTCGGCTTGGTAGCGATGACAAGTGTTGGCGGGACGAGAGCCATGCGAACACATTGGAGCGAGTGTTTACAAGTGTCGAGTCCCATGAAGGAGCTCCAGGTGGAAAGTTTTGTTTTGTGTTTACCTTAGGATTAAACTTGTTGCACATCCACCAGTTCCTGCCTCAAAATGAGCCACTTGTACTTTAAGGTAGCATTTAGAAAAAACGAAACACCAGCAAA
A_15_P197291_marcksl1a_13	GAAACTCTTAGTTTGCTCTCCCCGCAGAGCCGTGTGGATTTACTACCAGAAACCAGCCTTTCTGTCTGCTGAGCACAGCAGATTAAAGACACATCAGGAATCTATAAACCCTCGCTCACCGCATTTACTGTGTGGGTCTGAATTGAAGGACCCCCAGGGTTATTTTTTCAGCCTTTATTTTCATTTTTGAACTCTGTGAAGAAGACACAAAGAGGATGGGTGCTCAGTTGACTAAAGGTGAAGCCACAGTGGAAGGAAAAGCCGTGGCTGATAAAGCCAATGGTCAGGAAAATGGCCATGTGAAAACTAACGGAGATGTATCCACCAAGCCAGATGGAGAAGCAGTGGCAGCGGACGGAAATGGAACCGCGGAGGTCGCCAAGGATGAAGCCCCAAAAACGGAGGAGGGAGACGGCATTGAAGCCGCGCCCGCTACAGAGGCTGAAGCCAGCAAATCTGACGGCGAGGCTGCAAAGGAAACCAAAAAGAAGAAGAAATTCTCACTGAAGAACTCTTTCAAATTCAAAGGCATTTCCCTAAAGAAGAATAAAAAGGCAAGTGAGGAGGCAGCGGAGGCTGTGGCCACGCCCACCACCGCTGAAGATAAACCCGAGGAGAACGGCCAGGCCGCTACAGAAACCAAAGAGGAGGAGCCAGCGGCGGAAACCAATGAGACGCCAGCTCCTGAGGCGGAGGCGGAGCCCAAAGTAGAAGAGGCGGAGCCCAAAGCTGAAGAGCCTGCCCAGCAAACAGAAACCGCACCCACAGAGGAGACTACAAAATCCGAGGAAAGCCCCGCCCCCGTTGAAGAGACCACGCCCACTGAATCTTCGGACCCGGAGCCGGCTGCAGAGTGATCTCATATCGCTGTGGCAACCTAGACTTTTATCTTTATCCTTTTTTTTATTTTTTGAGATTGAAATATATAAATATATATATAAATATATATAAATATATGAGACTTGAGCCACAATCTTAAAGTTACAGCATTACTACAAAGTACATTTACCACCCTTGCTGATAACGTTCACTGGTTCGCGGTTTCGTCCGGTCTGGTGTCAGTGTGGTGCCAAACGTGGAGAGCTTTTTTTTTGTTGTTGGGAATCGGGCCGGAAGTGCTCTGTGTTTGGATTGGAACGACTGAAGGAATTTCCGGCTCAGAGGAAAAAAAAGAGAGCAGCGGATGGAAGAGCGTGGCTCCCTGTTCACAGTCTTTTCAGTCATTTTTCTCTTTCAAACTTCATCTGATCCTTGATTTTTTCAGGGCTGATGAGGGAAATGACAAATTGTCCTCTTAGGAGATGGTTTAAGGACAATGTAAAACTACAAACAAACAAACAAAAAAGAAAGAAAATACAAAAAAAAAAAAAACTTTTTTAAAGTGTTTAAATAGCTCTACATTCCAATTTTAGCCCTGAAAGCCGTAGGGGTTTGAGAAGATCTGGGCGAGTGAATATAGGTTTTAGTCTTATAGTCTGTTTTTAATGATGTTTTACAGTTTTAATCAGATCCAGCTACACATTTCAAAGTTTACGACAAAGGGGAATTAAACCACTGCTTTTATCAAATATATATTTTTGTTCTGTTAAGTCTCTGTACATACAGTTTTTTTTCTGACTCTTTATTTTGCTAACATTTCCAGGTGTTAATAAGATGTTGTACGATTAGGCCAAATAAATGTTTGACCCCCCTTG
A_15_P197761_marveld1_13	GCAGACGCAAGTCATTTCAAAACCCAGGAGCTGAGCCGAAGATTCACTCTGTGTGCATCTACAGGACTATCTTCCTCAAAACTCCTACAAACCGGTTTCAACCCATTTTCTTCTCTGTTTATGCCAAGCAGTCCCCATCAGCCCTGAGCACCAGGAGCAGATCTCTACAATCACCACAAAAAAAGGAGGAGATGCCCACTCAGCCACAGGAGAAGAGAAGTTTCCTGCAATTCCTCAAGAGTTTCGTCGGGATTGTACGGGTCCTCCAGATCCTGCTGGGAGCCGGGCTTTGGGTCACCATCGCAGCCAACAAGTATGAAGGCTCCATTCACTTTGTGCTGTTCGTGGCCGTGCTTTTCTGGCTTCTCACGTTAGCCATCTTCATCCTCACGCTTCTGGATAAACAAGATCTCGTTCCCATCGTTGGAGGAGAACGCTGGCTATTAAGCAACCTCATCCATGACGTTGTCGCAACTCTGCTGTACCTGTCCACCATCGGGATCATGATCTACAAAACCCAAAAGAACTCGTACTGCAATCTGGACGTCTACAAACATCACTGCTTGTACAAGGTCTACCTCACCGCTTCTGTGTTCGCTTGTCTCACCGCTGCCGTTTATCTGCTTTCTGGCATCTACTGCAGCTGTAGGAAGTGTCGAGGCGAGCGGACGGTTGTGTGAAAATCCAGCCTCAGGACATGCTGCTTTGAGTCCTTCCGGCGAGCTTTTTTGGGGACTTTATAATTAAAGCAAAAGGGTCAGATCCTCTTGTCTTTCAGGTTTGTTTGTTTGTTTTGCATTTTATACAGTAATTTATAGAGCTTTTGTATTGCAGTCACTCGGAAAAGTCTATTTTACACTTGTTTATATGTTTCTGGAGCTCTATATATCAGCAATTCCATGCAAATGTTTAGTTGTTCAAAAAATAGCAAAAATATTTCTAATAGTTTTTTTGTGTATGTGTGTA
A_15_P197381_mb21d1_13	AACCGCGCTCGCCAGCTCGTGAACACACCTGCCATCATGAGCAGCCACAGGAGACCAGGCTGTGTTTCCCCGACGAGACCTGATGAACAACCCAAAGCCAAAGCTCGAGCAAAGACAAGTGGAAAGAATGAAGCGCAGAAAAAGGACAAAGACGTTTATGTTTGTGAAAGTGAAGCCAAACTTCAAGAAACTCCATCACTAAAACGGGGACGGAGTAAAAAGCAGAAAGATGATGCTTCAAAAGGAGATTGCAAGTCTCTGGACAACTCCGAGAGCAAGTCTGAAGAAAAGCACGGTGACATCTCTAAAGCAGGCTCTGTTCATAAAAAAACAGGCGAGAATGACAGACAAGACAGTGCAAAAGACAAACTAAAGAGTAAAAGAAAGACAGCTCCTCTTGACTGTGAAAGTGAAGGCAAAAATCAGCAGACCGCCAATGGGAAGTCAGGCGAAAAAACAGCACTGAAACGACCGAGCAAAAAGGAGAAAGATCATCCAAATCTTGATAGAGAAGCAACACCGGAAAATTCTGAAAGCAAATTAGAGCAAAAACCTATAGCATCATCTAGTAGGAATAAATCTGCTCCTAAAAAAGGCTTCCCTGGAGCTAAAAACGCATGTGACGCTTCTCCAGCGGTCAGCGCACGCAGCCCTGACTGCAAACTGAAAAGCACGGAAAAAACTGCAGTTAAAGACGCACTGGGAGACGTTCTTAAAGCAACTCTTGACAAATTAACGATCAAAAAATCCGAACGATCTAAAGCATCCAGATGTGTTAATGAAATCACGGAGAAAGTCATTGCACACCTGAAACAAGACACGACCTGGTGTGCAGATATCGAGCGTTTACGAACGGGAAGTTATTACGAAAACCTTAAAATTTGTGAACCAGATGAATTTGACGTGATGCTGACTGTTCCTGTGGAGAGAGTGGACATTCAGAATTTCGATGAGGCTGGGGCATTTTATAGTATTGCACTGAAACGCCACCCAAACAAACATCCACTGGACAAATTCCTAAATGAAGACAAGACCATTCAGGCCAGTGAAATGCTGAGTGAATTCAGAGATGGTGTTAAGAAAGCTGTGGAGAAGGCTACAGACCTCCCATACAAAATTAAAATTCAGAGAAAAAAGCCAAAGTGTCCTGCAGTGACACTAGAAGTGACAGAAGGTAGGAAGAACATTTCTGTCGACTTTGTTCTTGGTCTTAAAGTTCACCGTGCAAGCTGGCCAGAATTAACAAAGGATGGCTTCAGAGTAGAACACTGGCTTGGTAGAAAAGTGAAATCTACTATGAAACGTCAGCCATTCTACTTGGTGCCTAAATATGAGGGGATTGGAAATGCAGAGCATGATGGAGTTGTTGCAAGAGACTCCTGGCGAATTTCTTTTTCACACATCGAAAAAGAAATTCTGAAATCACATGGCCACACCAAGACCTGCTGTGAGGGACGTGAACAGAAATGTTGCCGGAAAGAGTGTCTAAAACTTCTGAAGTATCTTCTACAACAGCTCAAAAATGATGAGTCCAAATCCAATAAGATGTCCAGCTTCTGCTCTTATCATGCAAAGACAACCCTGCTCCAAGCTTGTGCTTCAAGAGGAACTGACATCGAGTGGGCTTACAGTGAGCTGGCCAACTGTTTTCAGCAGCTTCTGGAAGATTTTGTCAAACACCTGAAAAATCATCAACTACCAAACTTCTTCATTCCATCCCACAACCTCTTACATCATGTCTCTACAAGCAACTGTGATTTCCTGGCGAAAGAAATTGAATTTCAACTGAACAATACATTTCCTATATTCAGTTAAAAGGCACCTATAATGCAAAATCCAGGTGTTTGAACAGAAATGTGTTAAAATTGTTAAAACTGAGATTAAAGGATTTATCTATTTCTGTGAACCAAATTTAAGTTGTTGTGGCAAACTGTATTTTTATAGAATTTTGAACAAATTTCAAAATAAATAAATGGAATATGGGGCTAAAACTTGCGTTGTCTAACAGATATTTGATTTCTATTAATTATGCATTATTTATGTACATGTTGTGCTTTTACCTTGAAGATCAAATGTAGTGTAATACAATAAACATCCTTAA
A_15_P108076_mccc1_22	ACTTAACGTGTTTGCTATCCACCGGCTACACGTAGCACCGCAAATATTATCGTTTTAACCACAGCGTAAACAGAAAAATTAAACAAAATACCAATGTTTAGAAAAAATACATCAACTATATAAAATATATGAGTGAAATTTATGAAACTGATGCGCTGTTTTAGTGCAGGAGTCGCGTAGTTACAGTTGTTCTATGCTAACACAGTGACCATGGCTGCCGTGTTTTTGAAAACTCACATCAACGGAACTATAAACAAACATCTGCTGACGCTGATTTGGACCAAAGGATCCGTCAGACATGGCTCTGTGGGCCGGATCGAGAAGGTGGTCATCGCTAACAGAGGAGAGATCGCCTGTCGGGTGATGCGGACGGCGAGGAAGATGGGGGTTCGTTCGGTCGCGGTTTACAGCGACGCAGACAGACATTCCATGCATGTGGCCATGGCGGACGAGGCGTATCACATCGGTCCAGCAGCGTCTCAGCAGAGTTACCTGTGCATGGACAAGATCCTGGATGTGGCCAAGAAGTCATCTGCACAGGCGGTTCACCCTGGATATGGTTTCCTCTCTGAAAACACTGAGTTTGCTGAACAGTGCAAACAGGAAGGCATCATCTTCATTGGGCCTCCATCATCAGCCATTCGGGACATGGGCATCAAAAGTACATCCAAACACATCATGTCAGCTGCCGGCGTGCCAATCATCGAGGGCTACCATGGGGACGACCAATCAGATGCGAGACTTCAGAGCGAGGCAGCGAGGATTGGTTACCCTGTGATGATTAAAGCGGTTCGAGGAGGCGGCGGAAAGGGAATGCGAATCGCGCAGTCTGAAGCAGAGTTTCATGAACAGCTGGAGTCCGCAAGAAGAGAAGCTCGCAAATCCTTTAATGATGACGTGATGCTGATTGAGAAGTTTGTTGAAAACCCCAGACATGTGGAGGTGCAGGTGTTTGGAGATCAGTATGGGGACGCTGTGTATCTGTTTGAGAGGGACTGCAGTGTTCAGAGACGACACCAGAAGATCATCGAGGAGGCTCCGGGGCCAGGCATCAGTCCTGAGGTCAGGAGGAAACTCGGAGAGGCCGCGGTTCGAGCAGCTAAGGCAGTCAACTATGTCGGAGCAGGAACTGTGGAGTTCATCATGGACGCGCAGCACAATTTCTACTTCATGGAGATGAACACACGTCTGCAGGTGGAGCATCCGGTCTCAGAGATGATCACAGGAACTGACCTAGTGGAGTGGCAGCTGCGGGTGGCCGCAGGAGAGAAGCTTCCTCTCTCTCAGGAGCAGATCGAGCTGCGAGGTCATTCGTTTGAGGCCAGAATCTATGCAGAAGACCCCAATAACAACTTTCTTCCCGGAGCAGGACCTCTGCTACACCTGTCCACACCACCGGGAGACCACAACACTCGCATCGAGACGGGGGTCCGAGAAGGTGATGAAGTGTCCGCTCATTATGACCCGATGATCGCTAAACTGGTGGTTTGGGGTGAAGATCGTTCAGCCGCTCTGAAGAAGCTCAGATACTGCCTGCGACAATACAACATTGTGGGTCTCAACACCAACATCGACTTCCTGCTGAGTCTGTCGGGACACCCAGAGTTTGAGGCGGGGAACGTTCACACCAGCTTCATCCCGCAGCACTACGATCATCTGTTTCCACCCGCTCAGAGTCCGTCAGGAGAGGTGATCTGTCAGGCGGCGCTCGGCCTGCTGCTCCGAGAAAAACAGCAGACGCAGAAATACAGAGAGCAGACCAGCGATGTGTTTTCTCCGTTTGCCTCCAGTAACGGGAGACGTTTGAATGTCCTGCAGTGCAGAAACATGAGCCTGCAGCTCGGAGACAACAAAGTGGCGGTATCAATTACCTACAACCCTGATGGCACATACAGTATGGAGACTGGCGGTCGGGTGTTTGCTGTATCAGGAGAGCTGCAGCTGGAGGGCGACGTGACGTACCTGTGCTGCTCCGTCAATGGAGTTCTGTCCCGACCCAAACTGGTCATCCTGGACAACACCGTACACCTCTTTTCTATGGAAGGAAGTGCTCAAGTGGACGTCCCAGTGCCCATGTTTCTGGCAGGTGTCAGTGGCTCCAGTGCACAGGGTGGCGCTGTTGCACCCATGACTGGCACTATTGAAAAGGTGTTAGTCAAGGCTGGAGACTCGGTCCAGAAAGGAGATCCGTTAATGGTGATGATTGCCATGAAAATGGAGCACACCATCCGCGCACCCAAAGCCGGCGTCATCAAGAAGGTGTTCTTCAAGGAGGGCTCGCAGGCCAGCAGACATGCAGCTTTGGTGGAGATGCAGGAGGAAGAGGAGGCCGCTGGAGAAGAGTAAAGACACACCATGATAAATACACTTAGATTAATCCTCATTCAAATCTAGAGAAGCACTACACTTTGGAGCTTGAGATATTTAAGAAGCGAACTTAAAACCGTCTTGATTATGTAAAAGCATTTGGAGTCACCTGTAGCTTGCTTTGTGTGGATTTCAGTCCCTGATAGTTTAGTGTTTTAGTCATTATTTTATACCATTTTTTTGGTGGATGAACACAAAAATAACCACACACTTATAAACAAAACCTGCTCTCTGGTGTTGTTGGATATCCCTTATATATTACCGATAATAAGCGTTGGTTAACACACTGATTTGTGGTGGAAAAGGTGCCTTGATGTTGGTTTGAAAAGAATCTGTAACGATTTACACTCAATCATTAAAGAGTTTTTTTCTA
A_15_P211221_mdka_7	AAACAGATTAAATTAGTTAGGGGGGAAACAAAGAGCCGGAGCAGCGCATAAAGGCGGATGCTGGAGAAGAGTGAACACAGCAAACTTCAGCCAGAGTTTCAGTGAGGGAACTTTCGACACAGAAAACAAAATGCGGGGCCTGTTTTCCACCCTCCTCGTGGTGCTGGTGGCCTTAATGATCGTGACATCAGAGGCTGGGAAAAACAAGAAAGAGAAGAATAAGGGAGGTAAGGGTGGTGCCGACTGTGCGGAGTGGCTCTATGGCAGCTGCGTGGCCAATAACGGCGACTGTGGCCAAGGCATGAGGGAGGGAACCTGCAATGAACAGACCAGGAAAGTCAAATGCAGAGTGCCATGCAACTGGAAGAAAGAATTTGGAGCTGACTGCAAGTATAAGTTTGGTAACTGGGGTGAATGTGACGCAGCCACGAGCACAAAGAGCCGCACTGGCACTCTGCAGAAGGCTCTCTTCAACGTCGAATGTCAGCAAACCGTCTCTGTGACCAAACCCTGCACCACCAAGGTCAAAAACAAACCCAAAGGAAAGAAAGGCAAGGGGAAAGGGAACTAAAGGGAGCGAGAGATCCAGAGGAGCAGTAAACACCCCGTGATCATCCGCCATCTAAACACGGCCTTTTATATCTCCACTCTGTGTTGTTCAGCACGAGCGGGACTCGCTCTACAGCCACAAACACATAGCTTTAGAAGACTATGACAGAGTAACAGCGGAGTGTTTGACACCTTACATGACTCTTTCATGCGCGAGGGCGATCGGAGAATAAAATGCCGTTGTTTATCGTGTAGTTCAGCCACTCCTCTGCTGTTTCCCCCTCTCTCTCTTTCTCTCTACCATCTATCAGCTGTTCACACCTCAGGCCTCTCATTTGCTAAAGGACAACAATCAGTAGAACTCAATCAAACACATCTATTTTATTACTGTTTTACTTACAACATTTGGTTTTGTAAGATTTTGTAATTTACAGGATTATATTACTAGCGGGGTATAAAAGTAGCAATTGGAAAGTCACCCATTTCTTTTTTTGTATTCTAAACTATAAAACTAAGGAGTGTTGTTTGAAATAAATGATTTCTCTTTTTCTATAAAAGTTGTAGTGTATGTAAAAGTGAAAATACCCCCTTTTTTCTTTGCTTTCATATTGACTGTTACTAACAGATCTAAGGGTGAAAGAGGGTTGTTGAAATGCATGGAGAGGTGACCGTCCCCTCTTGCGCAAACATTTTTTATAAGCATTTAAGAAAAAAAAAAACCCTGAAGTTTTGTTACTGAGCTTTGTGTGTTTTATGTAGTGTTAACAAAAGGTACATGAGTGATGAAAGTTCATTATTAAAGACACTTGAGCCCTCTGAATCTCTCGTTATGCAGACCGCATATGTTTCTTCATGAATATGCAAAGAATAATCATTCCTCTGTATTCCGGGTCAGTGCGCATGAGATCTTTATTAAGCTTTATGCAATAGAAAAAGAACCACACACACACACTTATGTACACTGGCTCTTTAAGGGCAGTGGTAGACAAGTCCATTAATACAGTGTGTTCATTCCATCAGGGTAATAATCGTTGACTTTGCCCTTCAGCTGGTACAGTTATATGAGAGCTTCTCCATCTAACCCTTAACAAATGACATTTTATAAACATTCGAATAGAAATTTAAGAGACTGGGGCCTATTTATAAAATGTGTGTACACAGAGATTCTTAGAGTGTACATGCAGCGAAATCCTTCACGACGTTAGGATTTATTAAAAAGAATGTGACTTCTTTTTACTTGAACATTAGTGGTTCTCAGTGTGTTTCTGTTGGTTAGCAAAGAAAGTTTTCTGTACGTAATTAGATTACTTAATTGTTCCCTCTAGGTTAGGAAAACATTCACAGAATATTCTTTAAGTTGTTATAATAACACTGCCCTGTAACATTCTGGAAAAAACGACTACTTACTGTAAATTGTTCTCGGAGCATTCTTTTCTGAGGAAACTTTCCTTGTGGTGGAGTTGGAGTATTTGAAAATCTTAAAGGATTCACTAAAACATCCTCTCAAGTTGTTCTAAACTTTTCTTAATATCTTTTTTTTCTGTTGAACACAAAAGACGATGTTTCAAAAATGTTGAAAACGGGTAACCAATGATCCATAGAAGGAACACAATTACTTCCAACATTCTTCTAAATACATCTGTTTTTTTTTTCGTGTTTATCAGAAGAAAGAAAATCAAGCAAATAATGACAACGTTTTCAATTTTGGGTGACCTATACTTTTAACAGTTTTTGTCTCGCAACATGATCAAGTAAAAGATTTAAAATATTGACAGGCACTCTTTTATATGGTAAAGAATTTAATTAGATGGTCTTTTTAAGGTGGACTTCTGCAAAATGTATTTTAATTTATTTGCGATTTGTAGATATAGAGAAAGAGAATCATACATACACACAGTTTAGAAATGATCTTAGGTCAAAAATAAGATGGTTTGTATGTTTTATAAATAAAACATTTTATAAATCAG
A_15_P157941_minal_10	CTGCAGTGTTCAGACGCTGATCTGGAGCTCCAGACATGCCGAAGATCAGCCGGAGAGCGGCGCGGCGCAGCGGGCAGGAGGAGCGTCTGCAGCGGGTCAGCTCTGCCTCTTCACCCGCGACTCAGCGCTCCGGGTCCCCGCAGGAGATTGAGCAGGAGGAGCGTCTGCAGCGGGTCAGCACTCTCTCCAGCTCCGGGTCCCCGCAGGAGTTCTTCCAGAGCCTGATCCGCCCGCTGGACCTGCAGGAGTTCTTCCAGCGGTTCTGGGAGAGACAGCCGCTGGTGCTGCACCGCTCGGACGCGGCTCTGGCCGGTTATTACGGCTCTCTGTTCCCACTGTCGGGGCTCCGGCGGCTCTGCGCCCGCGGCCTGCAGTACGGCACCGACATCAACACCTGCCGCTGCGTGCGCGGACAGAAGCGGCTGCTAAACCGAGCTGGAGCCGTCGACTTCTGTCTGCTGGAGAGAGACTTCCTGGAGAAGAAGGCCACCATACAGTTCCACCAGCCGCAGAGGTTTCAGGATGAGCTGTGGCGTATCCAGGAGCGTCTGGAGTGTTTCTTCGGGTGTCTGGTGGGCTCTAATGTCTACATCACCCCTGCCGGCGCCCAGGGGCTCCCCCCGCACTACGATGATGTGGAGGTGCTGATCCTGCAGCTGGAGGGACAGAAGCACTGGAGACTCTATGAGCCCACCGTCCCGCTGGCGCGCGAGTACAGCCTGGAGCCCGAGGGCCGCATCGGGGCCCCCACACACGACTTCATCCTGCAGGCTGGAGATCTGCTGTATTTTCCCAGAGGAACCATCCACCAGGCGGACACTCCAGCAGGAGCAGGACACTCCACACACCTGACCCTCAGCACCTACCAGAACATGTGTGTGTGTGCAGTCCACAACGTCACACACACACACACACACACGCTACAGAATGTGTTAGTGCTGCATTCATTCATTGTGTGCGTGCGTGCGTGCAGGTCGTGGGGGGATCTGCTGCTGGACCTGATGCCCGGTTGTGTGTTTGACCGTATGAAGACTGACTGTGAGCTGCGCACCGGCCTGCCCCGCGGCCTGCTGACGACCCCCAGTATCTCTCCAGCGGTCAGTCATCAGCTCAGTGTGTTCCTGCAGCGTCTGGCCGATGTTGTGGATCACCAGGGTCAGACTCTGCGCTCCAGCTCCATGAGGAGAGACTTCATCTCCCACCGGCTGCCCCCGTTCGTGCAGGACCCTCAGCTGCTGCAGCCCGTGGGTGGAGCTCCAGCGCTGCAGGACACTGTGAGTCTCCGCTTTAAAGATCATCTGCTGCTGACGGTGGAGCCCAGTCCAGACCACACCGACGAGGCCACTGAGCTGCTGGTGTATGTTCTGCACTCTCTGAGGAACCGCAGGGACACACACATGATGATGGGAGCGTCTGATGAAGATGAGGATGACGAAGAGTCTCAGGTCGGGGGTCTGCGTTTCCCGCTCAGTCATCTGGAGGCTCTTCAGCAGCTGCTGGTCAGTGATAGAGTCCCGGTGGAGGATCTGCAGCTCCAGCAGGAGGACAAACTCAATCTGCTGCTGGCTCTGTGGAGCGAAGGCCTGCTGCGGGTCACTGGAGCCCTGGAGAACCACCACTGAGACATGAAGCGTGTGTGTTCTGCTGAGCGCCGTTACGCTGTCAGTAGTGTGTGTGAGGGGTTATATGTGGGTTTGATTCCTCTCCTGATATCCACCTGCAGGACGGGTGACACTGGACTATAATAACTCTGAGCAGTCGAGCTGATGTCCTGCAGATTCAGCCTGTTCACACACACACACACACAGTCTTCCTGTACAGTAAAGAGTGTGTATAGCAGCGCTCATCTGCTGTGTGTGAGTGTGAATGCTCGAGTTGAGTTTAGCAGGGCTTCTCTTTGTGTGTGTGTGTGTGTGTTTTACACACTGAACACACTCTTTCTCTCTGTGTTTTCTATCAGTATGAACTGTACAGCTGTTCCTCATTAAAGCAGAGACTCTTC
A_15_P229696_mknk2b_8	TTTCCCGTTAAAAGCACCACGGTTCCCAAGCCATTGGATTAGCTGGGTGAAATCTATCACTAAAGCTAAGACCACCGTTGTTGCCGCCAGTCCAAATAAAAGTCCCATAAATCAGGACAAAATGGTGCAGAACAAAATCACCGAAGTTACCGGATTCCATCGCTCTTTTAAGGGCCAAAATCCCTTTGAAACGGAGGAATTTTCCAAAACAGGATCCCATCTCCTTGAATCTGCCTTTAATTTTGATTGTTCCGCCCGACCTGACATGCCATCCAGCCAGCCCATCGACATCCCCGATTCCAAAAAGAGAAACAAGAAGAAAAAGAGATGCCGGGCAACTGACAGTTTCTCAGGGCGATTTGAGGATGTATATAAACTGCAAGATGAAGTGCTGGGGGAAGGAGCCTATGCCAGGGTCCAGACCTGCATCAGTCAAATCACCCAAAAAGAATATGCTGTTAAGATAATTGAGAAGAGGCCAGGACACAGCAGAAGTCGTGTTTTTAGAGAGGTGGAAATGCTGTACCAGTGCCAGGGCCACAGAAGTATTCTGGAGCTAGTGGAGTTCTTTGAGGAGGAGGACAAGTTTTACCTTGTGTTTGAGAAGCTCAGAGGAGGCTCCATCTTGGCCCACATTCACAAGAGGAGATACTTCGGCGAACAGGAAGCCAGCATTGTGGTGCAGGACATTGCGAGTGCACTGGACTTCCTTCACAATAAAGGAATGGCCCACAGAGACTTGAAGCCTGAAAACATCTTGTGTGAACACGAGCACAGGATTTCGCCTGTCAAGATTTGTGATTTTGATTTGGGCAGTGGAATTAAACTCAATAGCGACAGTTCACCCATCTCCACTCCTGAGCTCCTCACTCCATGTGGATCTGCTGAATACATGGCGCCGGAAGTTGTGGAAGCCTTCAACGAGGAGGCCACCATTTACGATAAGCGCTGTGACCTGTGGAGCCTGGGCGTCATCCTCTACATCATGCTAAGCGGTTACCCTCCTTTTGTGGGTCGCTGTGGAAGTGACTGTGGATGGGAGAATGGAGAACCTTGTCAAGCTTGCCAGAACATGTTGTTTGAAAGCATCCAGGAGGGAAAGTATGAGTTTCCAGAGAAAGAGTGGGCTCATATTTCCTCCAGCGCCAAAGACCTCATTTCCAAACTGCTTGTACGGGACGCCAAGAAACGTCTCAGCGCTGCTCAGGTTCTCCAACATCCCTGGGTACAAGGGGGTGCCTTTGATTGTCTCCCCTCATCCAACTTGCCTCAAAGGAATAGCAGCACTAAGGATCTGACCTTCTTTGCGGGCAAAGCTGTAGCCATGAACCGGCAACTGGCCCAGCAAGACGACCTGGAAGAACAACAGCAGCAGGACTCTCCTCAGGTCATTACAGCCAGTTCCACATCCATGCGCCTCTCCCCTCCCTCCAACTCCAAACTGGCCAAGCGCAGACAGAGGAGCAGCCTACTGAAAGGAGCGCCCGTGTCTGCCTCAGAGCTCAGGCAGCTCCTGGCACCGCTGGTCATTGTGGGGGATTGTGCATGATCAGCTGAGCTGGGCTCTGTCTGAACAGTTTTCCAAATTCAAATGGATGAATGAACAAGTATCTGCTACCTTTTGTGCAAATCCCTTTCTTCTGCCCACTTCAATGGGACCCAGTCTTTTCCTAAATGGTAGTTCAGTTTGTGCCTGTCGCAGATCCCGTTAGTTTCCTTAAGCACTGGTGCAAGAGCTCCAGCAGCACTTTTATCAACCCTCAACTGTTTGGGAAACACCTTAAGAGCTCAAGGCAAATGAACTGGACTCTCTTTAGGATAATGTTTGGGTTACATCAGACATTAGAAAATTTGTCTAAAGGTAAAGCATTAAATACCAGCTCAGACGCCAAAGGTCTAATACCTTCCACCATCCCTACCTAAACCTTTTTGTGCTGCTTCCACGTTACAACTGGATCCACTGTGAATTTTCTCTGTGAGAGATGATACAACTGCATTTTGTTTTTCAGGAAAGTTCTTCCTGTGAGTGTGTGTGTGCGCGCATTTGTGTGTGTGTGTGCATTTATTCCCCTTCCTTTCAACAGATACTCAACATACTGGTATGTGCTTATGCAACCCTGATGAAGGCTATTCTGACTTGCATTACTTTAGTGGATATCTTGTATAAGTGGAGCGAAGCTCTGATAATAGTGCCTCACCTCACTTAATGCGTCACTCTCCATCCTCCCATAGCCTTTTAATTCAGATAAGAAAATCCCCTGATCTGAAGCTTTTCCCCCTCTGTTTTTTTAAGCACTTGTCCTAATAGAGTGAATCCTTTGACATCCATTACTTCACTAGACTATCCCAGCAGTCTACTTAAGACATTGGTTCCTGTGGTTGAGGAACCAATAAAGATACTGCTCAATTTTAATTGTATGGCAACTTTTTGATGTGCAAGACCTAAATTAGAATTGCAGTATTAGATGCCATTGTCTAGGAAACCATAACGGTTTCTTAAAAATTTCACCAAAAATCTTATCGTTAGCAGATAAGAGAGAATATAAACATTTCTGAGCACAACAGGGATTAAGTGCTGGGAAGCAGCCAGGTGGTTGCACAAGCACATGTTTGCCGGTGTGGCTAGAGGAATGACGTTGGTCTGTATCAGGAAGATAATGCTTTGAGCTCATTCCCCACTTAATGGGGGTGATCATGGTACGAAAATATTGGAATTTCAGCCTGTTGATGCCACTAAAAAGCAAACTATATAAATGTTAAGAGAGAGAGGAAGAGAGAGTATTTTCAAGTTACAGAAAATGTAAAAAAAAGGAAAAAGCATTCCATAAAAAAGGAAAAAAAACTAAACAAAAAAAAAGTCTTCCAAGAAAATGTAGCTGTATGCGTGAAATGGTTTAAGAAAGTTTACTATGTTTTATTTTCTTTCTTTTTATACGTTAATGGTTGACTCCAGTTCAGAGTGTGCCACACTGATGTTTCAAACTTTGAGCTTCGTTTAATTTTTTTTATTGAAAGCATATTTTCTATCTTATTTTTATGCAGGTGCTGTTCAGGTGGAACATTTTCCCTTTTATATAGTTTTGTTACTTTCTAGATGTTGATTTTTTTTTTATGCTGTATAAGAGCGAGAAGAGTATGTGAATGTGACTGGGAAGGAAAAAATACGAAGGAAGAAAGAGAGGGAGTCGTATAGTCTGTACAAATCGGAGATTTTACTCTATGTTCTTGCTTTGGAAGTGACTTAGGGGTCGTTTAAAACTCCCCTTTCTCTCTGAAATAATTGGTGGCTTTATGCATTTAATAAGACGCAACCCTTATTGCCAAAGTCTGCTTATTTCTAAAGTAATGCACCAAGGGGTCTGGGAGTGCTGATCTTGTATCTTTAGCTTATGCCAGCATACTTGGTTAAGCTTAAACCAGAGCATCATTCCTTCTCCAAGGTGTATAAAGCATCTGAACCCAGATGTCTGGATTCAGATGAAGTCTTTATAAATTCGGCAAACGTTTAGCGTCACCAATGGGAGTTTGAATTGCCCTACAATATTATCCTGTTGAATGTTTTTAGAGCGTCACCTGTTCTGTCGTGTTGCTCTGAGATATGATAAACCTAATGGCAGTCCCTGGTTTTGAGGGGCCCATTATGCTGATTATTATGACACTGATTGTAAACTATTGATTTGTCTGTCTTTCCTCAAGAATCTTTTTACAGATGCATCTTTGTGGGGGGTTTTATGTCTTATAGTAAGACTTGAATTGTATGTGCAAAAGTTTCCTCATGTTTTGTCCAGGAAGCTTTTTTTGCTATAATGTACAAATGGCAAAGAAAAAAACATTCATAAGCTGAGATTTAAAGCAATCTTTGGTCTGGAAAGTATCATTTCCGCCACTTCTGTTCAGTATTTTGTCTTTCTTCTAGGCTTTGGTATATTGCAGATATCCCAAAAGTTTTGGGTTTGTATTTTCTGAAGTGTCTGTGGCGCTAGGCTGGTCCTCTAAAAGCCCCTGTGCCTCTGACTAAAGATTCACCACTGTTTTACCCATATGGTAGTTATGGGTTGCCTTGTATTAAGAAATCTGACTTGGATTTTCAAGATTTTTGTTTTGTTTTTAAACTAAGGGGGATTTAGAAAGTTCTCATTTAATATTTCTATTGTACAAAGCCCAATATTAGCCAATACAAACAAATGTAACGTCTTGAAAAATGAAGTTTCTTTTGTTTTTCTTTTATTTTGTTCCCCATCCCAAAGGTTACTGGGATAAAAGTATTCAGATGCACAATTGTTTTTTTTTTTTATTATTATTATAATATTACAATTGTTTTATTTTTTTAATGATCAAATGTGACCCTCTAGTCTGAAGGCTTTATTTTTGGGGTGTTGTCGAGAACGCTTAAGAGCACTGTTTGTCCATTTCCTAACTCTAAATTTTGTCAAATAATTGGGGGAAAATTCTGAAATTGGTCATCAGTTGCGACAAGATAGGTATTGATTTTAAAAAAAGCACTTTACTGTACCATGTGGCTGACTGCAGTTCACTCAAAGCTAAATTTATGACTGTTGTGGCAGATTTTGTATTGTTTTATACAAAGCAAACCAACAAAAAATGCAATAAAATTCTTTAAACAAATT
A_15_P104877_mmp13a_10	GCAAACATGAAGACCTGCTTCAGGCTGTGTGTTTTCATCACTCTGCTGTTTTCAGGCCACAGCAGCCCGATCGCGCCGCCTGCTGGAGGAGACCAGGACAAACTCGCGGAGAATTACCTGACCCGACTGTATGGGTTGCCGAAACAGCCTGCACAGAACCCGAGCCCGTCTGGTGGTGAGAAACGTTCCAGTGATATGAGACTGAGGCTCAAGGAGATGCAGCAGTTTTTTAAACTTAAGGTGTCTGGAAAGCTGGACCAGGAGACGCTGGAGGTGATGAAGAAGCCCCGCTGCGGAGTTCCAGACATCAAGGCCTACTCAACCTTTGCTGGAGACTACAAGTGGAAAAAACATCAGCTGACCTACAGGATTGAGAACTACACCCCTGACATGTCAGTGGCAGAGGTGGATGACTCCATCAGTAAAGCTCTGAAGGTGTGGGCTGACGTCACTCCACTGAGATTCACTCGCATCTACAGCGGCACAGCAGACATCATGATCTCCTTCGCCACTGGAGATCATAGAGATGGCTACCCATTTGATGGACCCAATGGATTTCTGGCTCATGCCTTTCCTCCATTTGAGGGCATTGGTGGCGACGCTCATTTCGACGATGACGAGACATTCAGTTACAGATCTCCTCAATATTACAATCTGTTCCTGGTGGCGGCCCATGAGTTCGGACACTCTCTAGGTCTGGAACACTCGCAGGATCCCGGTGCACTCATGTATCCCACCTACGTATACAGAGACGTCGATAGATTCGTCCTCCCTCGAGATGATGTCAATGGAATCCAGTCACTTTATGGCCCAAACACTGACGTCAATACCGATGATTCAAAACCAACCCCACCAGTTACCCCGAACACATGTGATCCCAATCTGGTCCTGGACGCCGTCACCATGCTCCGTGGAGAGATTATGTTCTTCAAGAACAGCTTCTTCTGGCGCAGTTATCCTCAGAGCGCAGATGTTGAACAACAACTCATTAAAAGCTTCTGGCCTGAGGCACCTGATAACATCGATGCCGCTTTCGAGAGTGTCATGCAGGACAAAGTCTTCCTGATCAAAGGTGAGAAGGTTTGGGCTCTCTATGGCTATGATATGGTGCAAGGCTATCCCAAGAGTCTCAGCATGTTCCGTCTGCCGAAAAATGTGAGGAAAATCGACGCAGTCCTCTACAAGGAAGACAGCAACACAATCCTCTTTTTCGCCAACAACCAGGTTTACAGTTATAATGAAGGAATAAGGCAAATGGATAAAGGTTTTCCTAAACCAGTGGAGGAGGTTTTCCCTGGAATGACCGGGAAGGTCACCGCAGCCTTCCAGTACAGAGGTTTAAACTACCTCTTCAGTGGATCAAAGATGCTTGAGTTTGGCTCCAACAACAGGCTGTTCCGCGTCCTGAACAACAATTATTTCCTGCCGTGCAAATAATCTTGAGCTTTTTTCTTTAATACTTACCGCCTGAAGAAGAATCCGAGCCATCAGTATTTTATATTATTGAGTAACTTATTAACAATTAACTTATTTTACTAAAAGTATTCATGTGATTGTATTATCCTTGAAAATCATTTGTGTGTATGACAATGATCTGATCAATGCAATTTTGAATAAAGGTTTGAGCAATTTGATTAACAGTCTG
A_15_P521067_mmp13b_15	TCATACGGCCAACATGGAGCTTAAAACTGTTCTACTATTGGTGATCGCTGCATATAGTTCAGCAAAACCCATTTCAACTGAGGAGAAAGACAAAGCTGTGTTAGCTAAAAAATACCTTCAAAGGTTTTATGGCATGCCGGCTGGTCTTCAGCGACCGGGAAAGTCGTCTGATCTCATGCAGCAGAAGATCAGAGAGATGCAGGAGTTTTTTAAGCTGGAGGTGACTGGAAAGCTGGATGACAAGACTGTGGAGCTAATGGAAATGGCTCGCTGTGGAGTTCCAGATGTGGCTGAATATAATCACTTTCCTCGAGATCTCAAATGGAAAACCACAAACGTGACCTTCAGGATTCTGAACTACACTCCTGATCTGAAGAAGAAGGTTGTGGACAGAGCCGTAAGAAAAGCACTGAACGTCTGGAGCAAAGTGACCCCGCTGAGATTCACGAAAACGTTTGATGGAACTGCCGACATCATGATCAGCTTTGGAACAAAAGAACATGGAGACTTCAACCCGTTTGATGGACCTGAAGGTCTTCTTGCTCATGCGTATCCTCCTGGAATCGGCATTGGTGGTGATACACACTTTGACGAGGATGAAACATGGACTGAAGACTATCATGCGTTCAATCTGTTCCTGGTTGCGGCTCACGAGTTTGGTCATGCTCTCGGTATGGCTCATTCGTCAGACCCTGGATCTCTTATGTACCCGGTTTACTCCTACGCCAAAGGTTTCCCTCTCTCCGAGGACGACATTGAGGGCATCCAGTCTCTCTATGGTGAAAACCCAGACCATGAAAAATTCAAGCCTAAACCGATTGCTCCAGAGAAATGTGACCCTGAACTGAGTTTCGATGCCATCACTGAACTGCGTGGAGAGACTATTATTTTTAAAGACAGGTTTTACTGGAGGCTGCATCCAAATATGCCTGAACCAGAACAAACCCTCATTAAAAACACCTGGCCTGAAATACCAAACAAAGTAGACGCTGCCTATGAGAACCCAGAGAGAGATGTGGTCATCATATTCAGCGGTATCAAAATGTGGGCTCTCAATGGCTACACTCTTGTTGACGGCTACCCAAAATACATCCACAAACTTGGCCTCCCGAAAACGGTCCGCAAAATAGATGCTGCTGTCAACATCCGAGATACGGGCAAGACTCTTCTGTTTGTAGATGAAGAATACTGGAGTTTTGATGAGCAGACAGGCACTATGGACACTGGATACCCACGATCCATTGAGGACGACTTTCCTGGAATAGGAGATGAAGTGGACGCCGCTGCTTATCATTACGGATACTTGAACTTGTATCATGAACATACTCAGTTTGAGTACAGTTACAGCGCAAGGAAAGTCGTTCGCATCATGAGGGCAAACTCCATACTCAATTGCTGAGCACTTACAACTTTTTTTCAATTCTGTGTAAATTAACATTCATTTTTAGGTTGCACTTTATTTTACAGTACTTGTACTTAATGTGTAAGTAGAAGGAACTGGGTTATAAAAGGTCCCTACAGGTCAAGGGTTGGTATAGAGATTGACCAAGTATTACCCAATTTATGTAAAAACTAAGTTCATATGAAACATTCATTCATTTTCCTTCGGCTTAGTCTCTTTATTTATCAGGGGTTGCCACAGAGGAATGAACCACAGACTATTGCGGCATATGTTTTACACAGCGGATGCCTTTCCAGCTGCAACCCAGTACTGGGAGACAACCATACACTCACATTCACACACTACATACAATTTAACCAACCCAATTCACCTCTACCGCATGTCTTTAGACTGTGAGGGAAACTGGAGCACCCGGAGTAAACCCACACGAACATGATGTAAACATGCAAACTCCACACAGAAATGCCAACTGATCCAACTGGGACTCCAACCAGCGACCTTCTTGCTGTGAGGCAACAGTGCTTATCACTGAGCCACCATGCCGCCCTCATATGAAACAGTAGTGTAAAATAAAGTGCGACCCATTTTTATGTGCTTTCAACTACTGAGCTGGCAAATCAGTAGAACGTCTCTGTGATTTTATTGTTTATATATTTATAGACTATGATTCTGGAATCATAGTAGCACTAGATTCTGCATATGCATCCAATGGGAGGCGAAGAAAGTGATTGAAAAACTGTTATGAGAAAAGCCAAA
A_15_P114464_mmp14b_2	AGGGGTTGCTGTGCATGAGAAGCCGAAGATTTTATTAAACTAGAAAAATAAGACAAAGATATATTTGCCAATGATAGCTTGTCTGTTTTTACAATGCGTTCTGTCGATGCTCCATTCTAGCGCCCAGTGCATGAAACGATGACTTTTAGACTGTAGAGTTTCAGTCCGTGCAATGCAACGGTAATATATCGCAGGTATTGTTTACATTTTGATAAACGTCTGTATTCTCCCGCTTTTCTGGAGAAACCAAAGTTCTCGTCCAATTTGTACCACTATTGTGGTAGGCACTAGTTTTTAAAGCGTTTTTTATTTCGACAGTAACAAAGTGGTGTCAAACTTTATCACGAGTACTTTTTCAACAAAGGAATCAGAGCGAAAAATGATCTGGAGCGGGTTCACGAGGCTGTTGCTCCTAATATTTGTGTGCGCGCACAGATCGTCCTCGAAACAAGATATGAAACCTGAGGCATGGCTACAGCAGTATGGTTACTTGCCCCCTGGTGATTTGCGCACACATACGGCCCGCTCTCCTCAGTCCGTACCCTCTGCCATTGCTGCCATGCAGAGATTCTACGGCCTGACAGTCACTGGCAATTTGGATGCCAATACTCTAGAGGCAATGAAGAGGCCCCGCTGTGGCGTCCCAGACAAGTTTGGATCCGAACTGAAGAGCAACCTGAGAAAGAAGCGCTACGCCATCCAGGGACTGAAATGGGACAAAAATGAGATCACATTCTGCATACAGAACTACACGCCAAAGGTTGGGGAATACGAGACATTTGAGGCCATCAGAAAAGCCTTCAAAGTGTGGGAAAGCGTTACGCCTTTGCGATTCAGAGAGATCTCTTATAGTGACATCAGGGACAAGGTTGTAGACTTTGCAGACATCATGCTCTTCTTCGCTGATGGCTTTCATGGCGATGCCAGTCCATTTGATGGAGAAGGAGGTTTCTTGGCCCATGCTTACTTCCCAGGGAATGGCATAGGAGGGGATACGCACTTTGACGCAGCTGAGCCTTGGACTATTGGCAACAAAGACTTGCTGGGTAATGATGTGTTCCTGGTGGCTGTGCATGAACTGGGCCATGCTTTGGGAATGGAGCATTCAAACGACCCATCCGCCATCATGGCTCCCTTCTACCAGTGGATGGAAACCGACCACTTTGTGCTTCCTGATGATGACCGGAAAGGCATTCAGAAGCTTTATGGACCAGGATCTGGAGGACACCCTCGAACCCCTGTCACCCCTGAGACGCCCCATCACACTCCATACCCCACACCGTACAGGCCAGGAGGACCCTCCTATGGTCCCAACATCTGCGAGGGTCATTTTGACACCATTGGCATTTTCAGAGGAGAAATGTTTGTGTTTAAGGGTAAGTGGTTCTGGCGTGTTCGAAATAATCAAGTTATGGAAAACTACCCCATGCCAATTGGACACTTCTGGAGAGGTCTGCCTACTGACATTAATGCTGCATATGAAAGAGAAGATGGCAAATTTGTCTTCTTTAAAGGGGACAGGCATTGGGTGTTCACTGAGTCCAACTTAGAGCCAGGATACCCGAAGGTTTTAGGAGAACTGGGATCTGGTGTACCAAAGGACAAACTGGATGCAGCTCTTCTCTACACGCCTACAGGCTACACTTACTTCTTCAGAGGAAACAAATATTATCGTTACAATGAAGACACGCACTCAGTGGATCCAGATTATCCCAAACCCATTAGTAAATGGCAAGGCGTTCCAGACAACATAAAGGCTGCATTCATGAGTCGAGATCAAGGTTATACCTACTTCTACAAAGCCAACAAGTACTGGAAGTTTAACAACCAGTTATTGAAAGTGGAGCCTGGATACCCCAAATCAGCACTTAAGGATTGGATGGGCTGCCCTAACGAAGACTCCAATACAGGTGGTGGAGGAAGTGACCGAGACCGGGAACGTGAGAGAGAACGTGAGCGTGAAAGGGAGCGAGAGAGGGAGCGCGCACGAGAGCGTGAACGTGAACAAGACCGCACAAATGAGGTGGACAAGACTGAGGAAGAGGGCAAAAAGGAGGAGACAGAAGTGCTCATAATCGAGGTTGAAGATGCACCCAGCAGCAGAGGAGGAGCGGCTGCCGTGGTGGTGCCACTCATGCTGTTGGTCTGTGTCATTTTTACACTCGGCGCACTTCTCTTCTTCCGCAGGTACGGCACACCGAGACGCTTGCTCTACTGCCAACGCTCCCTACTGGACAAGGTTTAAATGTTTAAGAAGGGATCACGGGAAAAAAAGGGAAGGGGTGGAGAGAATTGAGAATACAGAAGACGGGGACTTATTAGCGAAGCAACACCAAGGAGCGAAACTCAAGGTTTTCACCCAAAAGGAAGACCTTTTTTTTTGTTTACTTTCGAAATGATGCCACTCAGAATCTCAGCATTTGAATATTGCCTAATTAGTGGTCTTGAATGTTTTGCTTTCACACCTGTGCCGAGCTCTTCCTGCACGCTGTACAAAGGCATACGGTACTTTCCCCCCCGCCAGCGTCTCTATCACTTCATCTCTCCCCTCTTCTTCTCTCAGCATCTTTCCCTTCTGGTGTAGCCAATGACGCCAGCTCATCGCTGTTTGTTTAACCTCTTGTAAATGTCATTTTAAGGTTGTGAATGTTTTTGTATGTCCGACTTATTGTGAACTCTTACCCTCTGTCAAAACAGAAGCCAGATCAGAAGACTTTGTATTTACTCAGGTTGCAGCTGAAGCACATTTCCAGCAGCCTCATGCAACCTTAAAGTGCCCATATTATGCTATTTCAAGGTCTACAACAGTAATTGAATATGCCCGTGACACTAAAACGCGTTCATATTCCTATTATTGGTCAAAAATGGATTTACTATGTCTGAATTTAAGATCAGTGAGTGTAAATGGTGTCAGTTCAACCATATCAATTCAAACCAGAGTCCAACCATGAAAATTCAATGGAACTAGTTGATCAGCCCAAGCCACCATCACAACTATAATTTGAGTTTAGAAATTGCTAATACTCGACATATTGTCGATTACACAAACCAGCTACAGTGTTTAAGGGACCAGTAGACATTTGTGGACATCCAATGAAGACCATAGGTTGGCATTATAACTAGCGTTTCAAAATCAGGGTTTCTGCAGCTTTCATTAAGTCAAATTTAAGACTTCAGACCTTTTTAAGATCAGTTTGAATACATTTTTAGACTTAAATATTTAAGATTAAATGGTAAGGATTTTTTTCTAATTGTCTGGTTGGATCAATGGAAAGGATAAGAAATAACTAAATTAGATTTTTTTAATCCACATATTTAAAATAATGTGTAAATAAACATGCATTGTTTTTAACAAAATATTTTTAAAATTAATATAGTTAAACCATATTGGCCTGATTAGGTAGACATACAAGGAAATAAAGGTATAAAAGGAAAACTAAGATCTGTTTAAAATTATTTAATATATACAAAATTTAAATGAATTTAATACCTACAATTAAATTTTTTTTGAGACATTATAAGACTTTGAGACCCCACAGACACCCTGAAAATGGACGTCATGCACTTTGAATTTTAAAATGATGCATTACTTTGTAGAAAAGGTGTAATAGGGGCACTTAAATCACATACCAAACATACAAAAAAATTGCAGTGATGGAAAATCTTAAACCATTAAAGCTTGCGTTTAAAAATATTCTTCCATGATGCAAGAACCTTAAGAGGTGGTCAAAAGGTGTTGCATCACCATGGTATTCTCTTTAGTTCCATATAAATGCATGAACATAATCACTTCATACCATGGTATTGCCATCTCTGAACCTTGGTGCTGCCACTTGCGCAGTTACCAAATGCACAAGATGTCATAAAAAATGGTTTGCATTTGTTCATGAATAGTTAATTTTCACAGGGTCCATTCTCACCCCATGCAGCTCCCATCTCAGGTTAAAGAACAAAGTCATGTGCCAAGATAATTGATGATTCTCCACTAACAATGCCTGCAAAGCTGTGCTGTGTTTCTGCCTGTGTGTGTGTGTCCTTCAGTAGTATGGCTTTATATTGTACTGTATTTTAAATAATTACTATTATTGATAATGATGATGCCGTTATCATTATGATTATTACTATTGTTATTGTTCTCCGTGTCAAGAATGTGTTTTTTATTGAAATGTCATTAAAAATGTCCTGCTGGACAGGCAATAATGTATGTCTTATGAAGTGGCCTTAATTTAGGAGAAACTGAACGAATGGGTGGGTTTGTATTTTTGAAATGAAATAAATCTTAAAATATGACATTTTCACTGCTTGTGTTTACAATTATTGATAACTTGTCGTGCTTTTTTATGGGGATTTTGAAGTTTTCATTAAAAACAATAATGATAATAATATTTAAATGATGATGATCATCTAAAAATAATTGTGCTTGTTTCAAACCTTTTTTATGTTCAAGTCAAAATAAACTATTTTGTAAGTTTT
A_15_P114154_mmp9_8	GACACAGCAACACTGCTTCCACTTCATCTGATCTGATCTGAGCACTTGCAAGACAGTTTCTCCAGATTTCTTCTGAATTTACTTTTATATTTGCGACTCAAAATGAGACTTGGAGTCCTGGCGTTTCTGGTTCTGGGCACCTGCTCGTTGAGAGCCTGGTGTTTGCCACTCAAATCTGTGTTCGTGACGTTTCCTGGAGATGTGATCAAGAACATGACCAACACACAGCTAGCGGATGAGTATCTGAAGCGTTACGGCTACATCGATGTCCTCCAGAGGAGCGGACTGCAGGCGGTCGTCTCCAATACTAAAGCTCTGAAGAAGCTCCAGCGGCAGCTCGGTTTGGAGGAGACCGGCTTGCTTGACCAGCCCACCGTTGATGCCATGAAGCAGCCCCGCTGTGGCGTGCCGGACATCCGCAACTACAAGACATTCGACGGAGACCTGAAGTGGGATCACACAGATGTCACATACAGGATTTTGAACTATTCGCCAGACATGGAAGCCTCTTTGATCGATGATGCTTTTGCCAGAGCTTTTAAAGTTTGGAGTGACGTCACCCCTCTGACGTTCACACGCCTCTTTGACGGCATTGCTGACATCATGATCTCTTTCGGGAAAGCAGATCACGGTGATCCCTACCCCTTTGATGGAAAAGATGGGCTGCTGGCTCACGCTTATCCTCCAGGTGAAGGCACACAGGGAGACGCTCATTTTGATGACGATGAATACTGGACCCTTGGCTCTGGACCAGCCATTCAAACCCGCTACGGTAATGCTGAGGGTGCAATGTGTCACTTCCCCTTCCTGTTTGAGGGAACATCCTACTCCACCTGCACCACTGAGGGCCGCACAGATGGCCTTCCCTGGTGCTCAACCACCGCAGACTATGACAAGGACAAGAAGTTTGGCTTCTGTCCCAGTGAGCTTCTCTTCACATTTGACGGGAACAGCAATGAAGCACCATGTGTTTTCCCCTTCATTTTTGATGGGAAGAAATATGATTCATGCACTACAGAAGGACGAAATGACGGATATCGCTGGTGCTCCACTACAGCTAACTTTGACACTGATAAGAAGTATGGATTCTGCCCTAACAGAGATACGGCTGTGATTGGTGGAAACTCAGAAGGAGAGCCATGCCATTTTCCATTCACCTTCCTGGGAAACACATACTCATCCTGCACCAGTGAGGGCCGCAATGATGGAAAACTCTGGTGTGGAACTACCAGCAACTATGATACTGATAAAAAATGGGGATTTTGCCCTGATCGTGGATACAGTCTGTTTCTGGTGGCTGCTCATGAGTTTGGACATGCTCTTGGTTTGGATCACTCCAACATTAAAGATGCCCTGATGTATCCCATGTACAAATACGTGGAGGGTTTCCCCCTGCATCGTGACGATATTGATGGCATTCAGTATCTCTATGGACCTAGAACTGGCCCTGAACCCACTGCTCCTCAACCACGGACCACCACTTCCTCTCCAGTTGTGCCAACGAAACCTTCTCCAAGTGACAAAACAACCACTGCTTCCACCACAACTCAGGTGGTCCCTTCAGACGATGCCTGCCAAATCAAGGAGTTTGACGCCATCACTGAAATCCAGAAGGAGCTTCACTTCTTCAAGGACGGGCGCTACTGGAAGATCTCAGGCAATGGTGAACGCAAAGGTCCTTTCATGATCTCTGCGAAGTGGCCTGCTCTCCCAGCTGTCATCAACTCTGCCTTTGAGGACCACCTCACCAAAAAGATCTACTTCTTCTCAGAGAGACAGTTCTGGGTTTACAGTGGAAATGATGTGCTTGGACCACGTAAAATCGAGAAGCTCGGCCTACCAAGCGACTTGGACAAAGTGGAAGGATCTATGCAGAGAGGAAAAGGCAAGGTGCTCCTGTTTAATGGAGAAAACTTCTGGAGACTTGATGTAAAGGCTCAGCTGATTGACAGAGGATACCCTCGATTCACTGATGCAGCTTTCGGTGGAGTGCCCGTTGATTCACATGATGTATTCCTCTACAAGGGATTCTTCTACTTCTGCCGGGAGAGCTTCTACTGGAGAATGAATGCCAAACGGCAGGTTGACCGAGTCGGTTATGTGAAGTACGACCTCCTGAAATGCAGTGACATTCATTCTCTATAGACCTTCGACATCCTAATCTGATGACAGAGCCCTTTTTTAACAGGGAAACCGTTTCTCTTCAGTGTAAAATGTAGCGAGGAAGACACAGACAGAATGTATTAAATTTCAAGTGTCTGTTAAAGGGATTTTGACTTTAACTGTTATAGGAAAAGAACAGTTTTAACACTGAAATTATCATAGGCACATGAGACGGGATGTTAGGCATATTTGTCCGTCAGCTTTACCATGGTCTTATAATTTATTATTTCAGCTTCCCACATAACTGCTTTGGTCATGATGGGTTTCCTAATGGCACATTATTGTAGAAAACGAGGCAAAGCCCGTTTGACTTTAGGAATTAACTTTGTGCTTGTAAATGTGTGAGTGGAGTCTCCGCAGGAATGTTGTAGCCGATTTGTTGTGAACAAAGCACCCGTATTCTGCATTGACCCCATTCAGATGTTTTTGAATGCAAAGGTTTATTTTTAGCCTTAGAGCTAATGATGGGGATTGCAGATTTTGCCATATTGTGAAATCATTTGCCTGGTGTAAATGATATTATTAATATTATTAATTTAATGTTCAACCTTCCACTTATTTATATTTTTATGTTTGTTGCAGTGTTTGTTTACTTAATAAATTTGTAAACAAGATCCTTTAA
A_15_P163931_moxd1_20	GCATATTTCCATAAACTGCTCTATGGATAAAAAGCGTGCCTGAGTGCAGTAGGAACTGTTTGCGATTAAGCTCGATATGTCTGAAAATAAGCTTTTTTGCGCAATTGTTTTCTTAACTTCACTCTTTTGCTCAACATGCTCACAGGGGACACGGTTTGTTCATTCAGCTGCTCTGGATGCGGAGAGGAGATACAACATTAAGTGGGGATTTGACGAGTCCACGATAACTTTTGAGATAGAAGTGGAAACGAGGGGGTATGTGGGATTCGGTTTGTCACCCACCGGTGCGATGTCTTCGTCTGATATCGTTATAGGCGGTGTGCTCAACGGAAGCCCATATCTGCTGGACTACTTTACAGATTCTAACAGAAAGGTCCATAGAGATCCACTCCAGAACTACGAGTTGCTATACGGCAGAGAGAATGACACACATACAGTCCTGGCTTTCAGCAGAAACCTCCAGACCTGCGATGACAATGACAAAATCATCACGGGCAGTACAGTGAGAGTGATCTGGGCGTTCCATGCAGAGGACGTGGGAGAGTCAGGACTGGTCTACCATGGGATGAACAGAGGCAGAAAGAGTCTGCGATTACTCAACCCTGGAACCGGCCCCAGCATCCCAGCAGGAACAGCTTTCTTTGACCTTCAAAACAAGGAGGTTCCTGTTCCTCATAAGGACACGACGTACTGGTGTCAGATCTTTCGATTTCCAGAGATGAAGAAAAAGCATCATGTAATCAGAATTGAGCCGCTGATTCAGAAGGGTCATGAGAATCTGGTTCATCATATTTTGCTCTACCAGTGCGACAGTAATCTGAACAAGAGTGAGGTCAACAGAGGTCATGAATGCTACCATCCAAATATGCCAGACTCCTTCTTAACTTGTGAAACTGTCCTGTTTGCCTGGGCTATTGGAGGGGAGGGCTTCACCTATCCTCCGCATGTTGGGATGTCAATAGGAACGTCGATAGACCCAGTCTATGTGCAGCTGGAGATTCACTTTGATAACCCATCTTTACAAGGAGGGATAGTGGACAGTTCAGGTCTGCGATTGTACTACAGCCCCAGCCTGAGGCGCTACGATGCTGGAGTCATCGAGACAGGAGTTTGGGTCAGTCTCTACCATATGCTGCCTCCAGGCATGACGGATTACATTACTGAAGGACACTGCACACAGGAGTGTCTTCAGGAGATGCCCAGCGGAGTTCATGTGTTTGCGGTTCTGCTCCACGCTCACCTGGCAGGACGGGCTATCACAGCCAGACACTTCCGGCAGCAGCTCGAGCTCCAGCCACTGGCCTCAGATGATCAGTTCGATTTCAACTTCCAGGAGTTCCAGCCGCTCAGCCAGGAGAGACTCATCTTGCCTGGGGATTCCTTAATCACTGAATGTAGATACAACACTAAAGGCAGAATGAACATGACCTGGGGAGGTCTCAGTACACGGGAAGAGATGTGTTTGTCGTTTCTGCTGTACTATCCCAGGGTTAACCTCGCCAAGTGCGAGAGTTTACCAGAAATCGCCGGCCAGCTCAAATTCATTGGGGTTACAGAGATCCAGGAGCCTGTTACAACTTGGCCATTTGTGATTAAGAGCCCAAAGAAATACAGTAACCTGTCCTTCACTGAGGCCATGGACAAATACAAATGGACGATGAAGAAAGGAAAATCATTCAATGACATTGTACGGAAACTCCCGATGAATGTCCGCTGCTCTAAGACTGGACAGGATGAGTGGTCGATTCAGGGGATGATTGTGTCTCCTCCAGAGGTGAGGTCAGAACAGACGTCCACTGCTGTCGTGGCCTGTAGGAAAGACTCAGCCATTCAATGTGAACATTCCCTCGCTCTTCTGCTCACTGCGTGTCTCTTGCTCATACTACAGACCTGTTTACACCTCTAATGTCTGCTGGCAGCTCATCCCATACTCATAAACATGCAAACAACAAATTCCCATCAGGCCTAGTGTTCCCCAGTAACAGTAAAACCTCAAGATTTACATCTTGTAGACACTGCAGAGTAAAGTGTGATTCACTCATACCCACCTAATTCAAGTTTATCACTATAATTAACACTGTTCACAACTGTTTTCATGCAGGCATTATGAAGTGTCCTGAGTTAATATTGACATCCTTGGTAAATAAGGACAAAGAAGGCCATAGAACATTATTAAAATCTTATTGGTTGACATTTTCATCTTTGTAGATTAACTATTAGCAAAAACAAAACAAAATCACAAACTAAGTAAAGATTGAACAAATATAGTTGCTAATAATTATTGGCACCCCTATAAATTAATGAGCAAAATATTTTTTGTAAATATTTATTATATATAGTTTATTTCCATTTATATTTTACATTTTTAGTAAACTTTAGTGACTCTGAAGATCAAATTGAATAATACTAAATGGGGTGATATGATCACGTAATGGGGTCATTATAATCATGATATGGCACATGTCATGAATATTAATGAGCTTTTGTGCATATTTATGACAAGTGTCATACACATAGTTATGTCATTTTAAATACAATGATGATGTTTTAAATGTCCTTATGACAAATTGACATTATCAGGACAACATAACTTTAAAAATCTGTCAAAAACATTACAGCCATTATGTGATGCCATTAAAATTGTGATGAATTGTATAACAACGTCATCACTATTTTTTGTGGACTCAGCTACAGTGGTGCAAATTAAATTTGATTCGAATAGCACTTTTATTGACTAATTTTAATGGCAAATTCAGATTGTTCCGCTGAAAAGTGATCAGAAAAATATTCATGACGCACTTATAATGGCTTCATGACAATAATGTTTATGAAATATTTATGACAAATTATGTTACCTTGGTGATATCAAGTTTTCATGACAAAGATAAATTCAGGTTGTGATGTGTTTAGTTATGTCAAGTTGTCAGAAAAAACATCTCAAGCATGCATAAGCAAGCATAAAATCTCATTCATATTCATGACGTATCATATCATGTATTATAAAGATGTCTTACAGTATGTACACCCTCTTTAAGTAAAGTTTTACCCAACCAACCCTTTCTACCATCTGGGCAATCTTTAAATCAACTGAAAGTCTTATGAATCAACCTGGAAAAGGACATGTGTTTATCTTGTCCAAACACACTCCCAGGATCATAGTCCAAAAAATCTCTAAGAATAGAGACTGCAGCTAGAGATTTGCCGTCGTAAATTAGAGAATTAGTTGTGTCTTGGGGTCAAAAAGTCTTCAAAACTACAATCACATACAGTGTATCACCATAAATTGATTTTGAAGAGATCACAAAAAGGTTTCAAGAAAGAAAAAATACTTTCATCCTCCAAAATAAACGAAAAGCATCAGGCATCTTTAGTTGTTCTTTGTTCATATTTTAAGCAAGAAATCTTAAAACAAGTTAAAACAATACTTTTCCCCCATTAACCTTCTTCACTGATATTTACCAAGGGTGCCAATACTAGTGAGTGCACTACGCATATACATTGATTAGTTGCTCTCTAACAGATGCCTCACTGCCCATTATTTTATCACATCTCCATTATTTTTATCACATCAGTATTGAGTTAAATGGATAGTTCACACAAAAACGTAAACTCTGTTACTGTATGCATTTTGTCCATTGAATGAAAGTACAGCAGTTGGGACCCAGTGTAGTTTTGGATGCCACTGACTTTCATTGTATGGACAAAACCACAAGCACTATTTTGCTCTTTTTTTATTAAAAGTTACAAAGTCTAAATACAAGCAAAGGCGTCTAGAGCTCTGTGAACTGTATGTTCGTCTCTTTATAAAATGTGTTTCATAAGTGAATGCTGGCACTGTACTCAAAACCATTACATTTTATAGGCTGCCTATGTCTTTTTAAGCAATAAATGTTTATTTCTTAT
A_15_P212956_MREG_18	ACTTTTACTCTTTCCAAAACTTGGATATATGCAGTGAGAAACTGAGGCTGAAATCATTCGCAGAGAGAGAGAGACCGGGACGCTTTAGTCGCTCTCTGGGTCCCAAAAGATGCTCGACTTCTGAATAACTGAAAATCGCGTTTGGACTTGATGGATTCTGCATTCCACCAGTTATTGGGTGTTGCATTTTGAGGATGGGAACCGCCTTCAAGAAGTTTTGCATCAAATTCTGCTGCTGCTGCTGCTGTGAGGATGAAGATGAGGAAGAAAAGGCGCCTTTAATTGGTCACGACACGCTGGACTATTTCGACCGCGAGGCGAAGAAAAGGCGGGATCAGGAGACCAACCTGTGGAGTGAACCCGGAGACCCTTCACACTCTGAGAGAGATGACGACCGCGTGCTGTACAAACTGCTGCAGTGCAGACAGCAAACACAGCCCGGATCACGGGGCTACCGACGTTTGAGCATTGACATCGAGGCCATGCGAGACGTAAGGAGAGAAGTGCGGGATAAATGGAAGATGATCCTGGAGAATCTGGGTTTCATGGCTGAAGCGGAGTCTCTGTTGAATGTGTCCGCCAGTGCTTCATACGACCGCATGAGAAACGCAGCCAGTGCCCGCAGCCTCCTGCAGACCCTCCACACTGAGACCTCCCTCTTCAACAGCAAAGAACCTCCACCCGAGAGATACCTTTTCATCCTGGATCGGCTCATTTATCTGGACGCTGCTGAGGATTTCGTGGCCAAGGCTCGTCGTTTCTACCCTCCCAAAGACGATGACGAAGAAGAAGAAAGTAACCCTCTGGGTATTAATCTGCCTCTGCTGCTGTCTCGCATGAACCAGAACATCTCCGGAGGAGAAGATGAGGACGAGGACGAGAGCGAACCGGATGACTGAAGCTCACAGAGTTTGTTTCCAGTCAGTTTGAGGGGGTTTGGAGGTCAGTGGATTTGGACTGAAGTTGACTCGGGTAAAAGTGGATGACTTAATTGCACAGGTTAAAGGGTTAGTTCACCCAAACATGAAAATCATCCTGCTATTTACTCACGCTTAATGCATAAATATGACTTTCTTCTCCAGTTTCCCCCCAGTCCAAAGACATGCACTACAGGTGACTTTGGTAAAAAAAAAAATTAGCTGTAGTGTGTGTATGGGTGTTTCCCAGTACTGGGTTGTGGCCGGAAGGGCATCCTCTGCGTAAAACATATGCTGGAATAGTTGACGGTTCATCCTGCTGTAGCGACCCCTGATAAATAAGGGACTAAGCAGAAGGAAAACGAATGAATTGGATTCAGCTGAAAGAAGAAAGTCATATACTCCTACTCTAGAATGCCTCGAGGTGTGAGTAAATCATGGAGTCATTTTCATTACTGTGTGAACTAACCCTTTAAAACATAACCAGACAATTGCTTTTGGGAGAAAGAAGAGAGCGTTTTCACAATTAATAAAATGGCGGCAGAGCTCACATTTTATGTAACAGAATTATAAGGTTTATTGAGGAATGTGGAGATTGTACGTGTGAGATGGCGAAGAGAATTTGAATAAAAAATGAAATGTTTTAGCTTGAAATGTATCTGTTTCTTTATATACTCACTGTACCAATGACACATATTGTGTGTAATTAGTGTTGAGAGCAGTTAGTTAAAGCTAATTACTGTAATTAAGTAACTTTTCCATATATACAGGTGCTTAGCATATGAGTACACCCCTCATAAATCTCTCTTTTAAATTCATTTTTTGATAGGAAGCTATGTCAATGTGCATTGACATTAGATTAGTCAGTACTGAAGCCAAATCTGTAGTGTAAGCTATCACTATTGAGCAGTGGTGTAATGTAATAAATTACAAATACTCAAA
A_15_P147820_ms4a17a.1_4	AGAAGAGAAAGTCAAAGCACAGTTGAAGACGGGATTCTGCTTCAGGTAAGACAGTTCATTTGATACTCTGAAACTGAAATGGCGACTGTCAGAACCATGAATCCTTCAACGATTGTCATCCAGCTTCAGCCACTGACACAAACAGCAACTGGGACCAGTTCTTCTGTGCCTGTGCGCATACAGCATGTAGCAGGAGTTTCACCTCTTCAAGGAATTCAGGCCTTTCTTAAAGGCCAACCAAAAGCCCTCGGGACTGTCCAGATAATGATCGGTGTGTTGACTTTCCTGTTGGGAATCGTGTGTACAAGTTATGGATATTATGTCTTCCTCTTCACTGGTGCTTCTTACTGGGGATCTCTGATATACATTACTGCAGGCTCGCTCTCCATTGCTGCTGAAAACAAAATTAATTCACCATCTGCTTTGTGTTTGGTGAGAGCTTCCCTCGGGATGAACATTTTCAGTGCTATAGCTGCGGGCATTGCTATTATTGTGCTTTCAGTAAATTTGGCTTTTGGATCCATCTACCATTCTTGCAGAGACTCTTATTGTTATAATTATAGGTCTCTCTTCTCAGGAATCAGTTGTGTGTTGCTGTTGTTCGCCTTCCTTGAGTTCTCCATCTCCATCTGCCTGTCTGCGTTTGCCTGTAAAGTCACCTGCTGCTATTATCCTCAGATTCCTGTGAGCAGCAACCCTTTAATTCAACACCCTCCTGCAGAAATGCCCCAACAGTACATTCAATGTCCTCAAGAAGTCCCAGAACCATGCTTTCAACATCCTCCTGCAGAAGCTCCCCCAGCGTACACTGAAGGCAAATAAATGTGAATCAACATGAAAAAACTGGGCAGAGCGGTGGATCTGCTGCTTTAATGCTATAACTGTTCTAGTTTCCATTGTGTATCTGATCTGAATAAAGCACATCATCAGATTATGTGTAAAATGATTATTATAGTCATCAACATAGATATCACTGTGCATTTTACATCTACATGTGTATTTTTTAAGTATTTTGCTATTACCTATGTGCATTTCTCAAATGTTATTTGTTTGAATACTGATAAATTGTATTTGTTTTATGACTA
A_15_P159774_ms4a17a.4_4	GAAGAGAAAGTCAAAGCACAGTTGAAGACGGGATTCTGCTTCAGGTTCATTTGATACTCTGAAACTGAAATGGCGACTGTCGGAGCTATGAATCCTTCAACGATTGTCATCCAGCTTCAGCCACTGACACAAACAGCAACTGTGACCAGTTCTTCTGTGCCTGTGCGCATACAGCGTGTAGCAGGAGTTTCACCTCTTCAAGGAATTCAGGCCTTTCTGAGAGGCCAACCGAAAGCCCTCGGGACTGTGCAGATAATGATCGGTGTGTTGACCTTGTTGTTTGGAATCGCGTCTATAGGTTATGAAATGTTTTTCTTCATCAACACTGGTGTTTCTTACTGGGCATCTCTGATATACATTACTGCAGGCTCGCTCTCCATTGCTGCTGAAACCAATATTATTTCACCAGCCGGTTTATGTTTGGTGAGAGCTTCCCTCGGGATGAACATTTTCAGTGCTATAGCTGCGGGCATTTCCATTATTGTGATTTCAGTAAATTTGGCTTTTGCGCCCGTCTTCGGTTTCTGTGGACACCCTGATTATTATTTTAGTGAAAGGACTCTCCTCTCAGGAATCAGTGGTGTGTTGCTGGTGTTCGCCATCCTTGAGTTCATCTCCATCTCCCTGTCTGTGTTTGCCTGTAAAGCCACCTCTTGCTGTAAACCTAAGATTCCTGTGAACAGCAACCCTTTAATTCAACACCCTCCTGCAGAAATGCCCCCACAGTACATTCAATGTCCTCAAGAAGTCCCCGAACCATGCTTTCAACATCCTCCTGCAGAATCTCCCCCAGCGTACACTGAAGCAAATAAATGTGAATCAACATGAAAAACAGGGCAGCATATTGGTTCTGCTGCTTTGATGCTGTGACGATTCTAGTTCCCTTGTGTATCTGATCTGAATAAATCACATCATCAGATTATGTGTAAAATTATCAGTCATCAACATATCACTGTGTATTTTACATGTGTAGTTTTGCTACTATCTATGTGTATTTTTTAAATGTTGTTTGTTTGTAAATACTGATAAATTTGAAAAAAAAAAAACTGAAAAACCACACTGATAATCACTTAATCCTAAAAACCTAAGAAATCCTAAGAAAATCCTACCCTTCCTGCCTTTCTATCAGCTGGAACCAGTCTGGCCATTCTCCTCTGACTTCTGGCATCAACAAAGCATTTGCGCCCACAGAACTGCCGCTCACTAGATATTTCCTCTTTGTCGGAGCATTCTCTGTAAACCCAAGATATGGTTGTGCGTGAAAATCCCAGTAGATCAGCAATTTCTGAAATACTCAGACTAGCTTGTTTGGCACCAACAATCATGCCACAGTCAAAGTCACCTATGCCTTGTTTCCACTGACTGGTACAGTACGGTACGGTTCGAGTTGGTACGGGTCACCTTTATCAGGCTTGCGTTTCCACTATAAAGGGTACCCTTTTGGTGGGTGTGGTGTATGACAGAAAGTTTCAGTCGCATCATTTTCGCTCGAGGAAATGTCTACAATAAAGCTGCACAGGTCGCTCACATATCATCTGAAAAGCACTTCTCACAAAACAGATGCTTTACACACACAAATACTTCTGTATAAATGTTCATCACTAACTTTTCTATAAACAGGAGTTGATTGTAACTGCAGATCAATGACCGTGTGAAATAGCCTACTGTAACGTCTGTAATTGTATAAAATAAATAAATAAATGAACATATATGAACA
A_15_P109696_ncf1_5	AGACTCGCTCACACACTTCATCTCGCCGTCAGACTCGTTTCATCTTCATCACAGGATGGCTGAAACATACGTGAGACATGTGGAACTGCTTGGATTTGAGAAAAGATTCTTTCCCAGCCAGCACTATGTGTACATGCTCCTGGTTAAATGGAGCGATCAGTCTGAAAAGCTGGTGTACAGACGCTATCCAGAAGTACACACATTACATAAAACTCTGAAGGAAATGTTTCCTATTGAGGCAGGAGATATTGACGAAAAGGACCGAATCATTCCCACATTACCAGCTCCTAAATGGCTGGACAATCAGAAAACCACAGAGACGAGGCAGGCGACTCTTGCTGAATATTGCCGATCTCTTCTCAACCTGCCCGCCAACATCTCCCGCTGTCAGCTCATTCGGGACTTCTTCAAAATGAGGCCTGAAGATGAAACTCCACCAGCACCACATCCATACAAAAGAAATGAGACCTTCATTATGTCCACAAACAGAGTACGGAGCAACACCACATCAGAAATCACAGGGCCCATCATTCTCGAGACCTACAGAGTGATCGCAGACTACAGCAAGAGCTCCAAGTATGAGCTCACGCTGAAGATGGGAGACATGGTGGACATCGTGGAGAAAAGCCCAAATGGCTGGTGGTTTTGTCAGTGTGAGTCCAGGAGAGGATGGGTTCCAGCTTCATACTTAGAGCCGCTTGATGGAGCAGATGAATCTGAGGAACCGGAGCCTAATTATGCAGGAGAGCTCTACAAAACCACCAGAGGCTATAAAGCTGTGGAACAGGATGAGATGACTCTCGAAGCAGGAGTCATTATTGAAGTCATCCATAAACTTCTTGATGGGTGGTGGGTGGTCAGGAAAGGCGAGGAAACCGGCTTCTATCCGTCCATGTTCCTGTGCAGGACGGGGGAGAAGAAAGAGGTGGATGCTGAGAGGGACGTGGTCAGAAGAGCAACACCACCACCAAGAAGGTCGACCATCCGCAATGCCCAGAGTATCCATTCTACGGTACGCCGGCGAATCAGTCAGGACAGCTACCGGAAACAGAGCCGTCGCTTCTTACAGCAGAGAGGAAGACTGAACTCTCATTCCAGGATCGGGACACGATCTCCACTGCAGGAGAGGAGGACAAACAGAGAGAACATCGAGAAATCCAGCGCTCCTCAAGCAGAAGATGAGGATAAAAGTGTTCCGGTGGTTCCTCCTCGGCCCAGTCCTCAGCTCATTCTGGAGCGCTGCACTGAAAACACAAGCAAGAGGATGAGCATGCAAGAGGCTGACTGAAGCATCCCACTAAGATTTTTTATGTTTAATAGACGTCTAATAGACATCTAAACGTGTGTCATACATCAGCATCACTGTCATGGCTGCCTCCACATGAAAACATGCCAGAACCGCTCAAACCATAGACGACTTGGCTTGACAAGGCTAAATTTTGTCTGTCAGTGACCAATAAAAACAAGGCTAAATTAATAGACATCTAATAGAAATCTAAGAATAGTCCCACAACTAGACTATTCATCAAATACAGGGCTTGTTTGGGGGGATGTCGATTAGATTTTCCTTTCCAGACCATATTTTGCCTTGTTTTAACCAAGCCGTCTATATTTAGAGGTCTATTAGACGTAAAACAAAAAATGCTTGCTGGGATCCCACAGTGCCTGCTCAACATTAAGCTCCAATCTGCAATAGAAATGGTCACAGGCATTTAGATGCTTACATTGACTCCTGTTTAGCCCAGAACCTGTTATAAGCTATGTGTATTGGACTTCTTGTATGTATGACTTTCTTCACAATAAATATTCTGTAGGAGAACCATTATTTGGGTTCCCAAAAAAGTATCAGTAAATAGTTTCTAAAATAAACATTTGTATAGTAATCGTCTGATAATGAGAAAAAACTTTTTTTTTCAACATATAAAGACCCTTTTGGGCAATAGAAAGGTTCTGTGAAGGCTAAAAGTTCTTATTGGGACCATCAGTGATAATAAGGAATCTTTATTTCATTTTTAGAAGTGAATATTTATGACCAGCAATAGGCTACTTAAGTATGCATTTTTAAGATGTACTAAGTGTAATTTTAAATGTATTTTTACAGTTATGAATAAATAAACAACATGTGAAATGCCA
A_15_P136316_nfil3-6_3	GAGCGTCCTCGACTGAACCTGATGGAGCAAAGACACAAATAGGGGCCGCGCGGTTGCAGGAGGAACAGACACGATAGGATTGAACGGCGATAGGAGGCTGTGGGACTTGAACTAAACGAAAACACAACACTGTTTGTGGTTGTTTATATATCATTGCTTTTTTCTGAGGAAAACCTTCGAGTGTTCAACCGGAGAACTGAAGACGTTCTGGACAGAATTACGCGGCGGTTTATAATGGTGGAGCCACTGCTGCGTCAATAACATCTGAAGCTGACCTGAAAAGCACTCACACAGCACACTGAACATTGAACAAGAAAGTCTCAAGATGTTTGAAGAGTCATCTCAGGAGATGAGGGCGTTAAATGCAGGCACTCCCAGCAGCACGATGTCTTTTACAGATGAAGCAGTGTCTATATTGACATCAAGCAGTTTGCTTGCACGCTCACTTCTAGGCCGAACATCAGCACTTAAACGCAAAGATGTCAGTCCATCAAGCATTTCCTCAGCAAGACGCAAGCGAGAGTTCATTCCCCATGAAAAGAAAGACGACGGCTACTGGGACAAGCGCAAGAAAAACAATGAAGCCGCAAAGCGCTCTCGTGAAAAACGCCGTGTAAATGACATGGTGTTAGAAAACCGTGTCCTAACGTTACTCGAGGAGAACGCTAGACTGCGAGCAGAACTTCTAGCACTGAAATTCCGCTTCGGTCTCATTAAAGACCCCTCAAATGCTTCGATACTTCCGCTTACGACAGGAAGCTGCGTCCCACAACCTTCAGCGCAGCATTACTACCTTCCACGTGGTGACAGCGCTCACCATACTGGCCCAATGCCATCAAATCAATCCCCCACACAAAGTGCACCACCATCCAGCCGAAGCATCAGAGATACCAGCAGCATGTCTGAAGATTCGGGTTTCTCCACGCCCGGTGGCTCCAGTGTGGGCAGTCCTGTATTCTTCGAGGACAGATTAAGCGATCATGGAAAACTGTCCCCACATCGAGCAGATGAGCTCTGCTATGAGTCGCACCACTCCCCATCTGATCTTTTAGCAGTGGGAAATCACAACATGCCATCCACCAGGCTGGAGTCGATGGATGGCATGAAGAGTTTACCGCACAAGCTACGGTTCAAATCTCCGGGTGGTGGCGATTGTGAAAATCTTGGAGAACGGCAAAGTGCTGCAATCCCAATGGCCAATGCTAGAGTTCACAGCTATACGCATGAGGGAGCGGGTTACTGGACACCGCATGATGGGGAAGACGCTCGGAAAGTGATCCAGCAGCAACATGTGAATTACAGCCACAACGTGAACGCAAACGAATCGCAATATCAGGCAGAAAACAGCATGCTGAAATCTCAGCTCAGCTCTCTCAGCGAGGAAGTGGCCCAGCTCAAAAAGCTCTTCTCCGAGCAGCTGCTCACCAAAACGAATTAAGACATTGTAAAGCACTGTTAAAAATATCTCTAAATTAGCACAGTTTTTGTTTTACGTTTATTTACGGTTGTGAATTGCATTGTAGGATGTTGATCTCTGCTTTGTCGAAAATTTAACTCTACAGTTTAACAAAGTGACTTTTAGTGACATTTTAGTAGTTTGTAATAATATAACGGATAAGAAATTAAGGCTGCACAATATATGGTTTCAGCATCGTTATCGCAATGTGAAATCCGCAATAATCACACCGCAGAATCTGCAATGTCAGTTTAAGTTAAATTATACCTTTTATTCATCCATGAGGAAATATGAGTGAGATTATAGTTGACCACAATTAATTATAACCTTTATTTTATCCGGAAAGACACATTGAGATTAAAAAATCTCTTTTACAAGAGCATCCTTGCCAAGATTAGGCAGTATACACATCACATGGGTCTAACAAACAAAAAAACAATTGACAGTAAACATGAATCACACCAACAAACAGACTATTTAACTACAAGCCTGTGCATCACTTTCTAAATCATTTATACTCTTTTTAAAGGCATTTAGTGAAATCAATTCTTTAAACTGCAACTTTGTTTGTAGATTATTCCATGCAGAAGGTGTTGTGTATTAAAAAACCTTTCTTCCCATCTCAGTCCGCACTTTAGGAACAGACAGTAAATATCCTTTAACCGAAGGCCATAGCTGAGGACAGGTTTTTTTACAAATGTAATTCTGGAGATCTGATGGAAGTAAACCCAATATAGCTTTGTAAACAAAGCTATGCCAATGCTTGAGCCTACGAATGGACAAAGCAGACCAAGCTACCCTAGTATACAACACACAATGATGAGTAAGGGGTTGAAAATTAGTTATAAATCTCCATGCACCAATCTATAGCGCATGGACTTTGTGAAGTATAATCCTAAAAGTGTGAATGTTTTTCATTTGCTTTGTTTTTAAGGCCTTTGACTGTAAGATTTCAAGTGTATTTAAACCATTTGTGTAGAAGAAATCATAAAATTGTAATTAAAGATGTTTTCATTTTT
A_15_P165656_nlk2_15	AGGTCCTGGCAGCACCATCCGGCGAGGGGGTGAGGACGCTGGCCGCCTGTTTTCTGGCTGCAAGGAACACTGGATGTTTTTCTTTTGATTTCTTCTTCACTGGATGTATACATGCCCACGATTTCGAGAGCAGGAACGCGGCACGCCGGTGAACGAGCGCATCGCTATCGATGGGGAAAATAAGTTGAAGGGCTTCGGAAGAATGTTTTCCTTGTTCCAGGGAAACGGATTGCTGTGTTGATCAGCGTGATGGGTGTTTCGAGAGGATTTTGACATTTGGAGAGGATCTGGAGCAGCTATCCATCTACAGCTTAGGAGGGCTCGAGCGCAACAGAAAGCGGCAACAGAGCGCCATACTGCAAAACAAGCTTCCCGGATCGATCCAGTGTAGCAGTCTTTTCGTGCGGGAGAATTGCGCGTTTTAATGTACATGTAAACAAGTAAGCTGGCGAGCAAGTACCAAGTCAGCAGCAGCGGTGGCCTGATTGAGATCCGCGTAACTTCTGCAAACTGCATGCAGCCCTGGCGGTGGAAACAGGGCTGGAAGAGCCCAAAATGGCAAATATGAAGAAATCCAAAAGATGAATGTTGCATATCCCCCGTAACTTGTACTGTTCGCCTAATTTCCCTTCTTTCCGCGCAAGCCCGAGTTTCGAGCCGAAGCAAGGTGCTCCTCATGCCTCCGACATGAGGGAGATTTAAGGCCGTGCGGAATTGATTTATTATGGGGGGAGCGCATTCTTTTGATTTAATCCCTCTCTCCTTTTTTACTTTTCTTTTGTTTACCCTCCGCTTGAGGGTTCTTGGATGTCCGCGCTTGTCATTTTGCTAGTCTGAAACGTACAACGCGTAAAGATTCTCCGAAGTAGGTCAGATCAAAGCTGAAGAGTTGTTAGTATGACACCTTTTCACTCTCGTCTTGATGTATGCCGGACATTTATGCTTTGATTTTACCCGTCGTTTGGCTCTATGACGGCCAAATGAGAGTTTGACATCTTGGCAGCCTCCCACTCCATCTCGTTCGCCTCTTTGTTTTGTTTTTCCACCTCTCATTTCGGGCTGTTGAGTGAGTGAATGGCTCTGTGCGGAACCACGGCTTCCAATGCCGCGAAAATGATGGCTGCGTACAACGGCGGCACCGCGGCAGTGGCAGCGCATCACCCGCACCATCACCACCAGCTGCCACATCTCCCGCCACCCGCCCACCTCCACCACCATCACCACGCTGGCCAGCATCACCTCCAGCACCCCGGCTCGGCCGCCGCCGTGCACCCCGTACAGCAGCACGCTTCTACGGCCGCGGCCGCTGCTGCTGCGGCGGCGGCGGCGGTGATGCTGAACCCGAGCCAGCAGCAGCCGTACTTCCCCTCGCCCGCTCCTGGACAAGCTCCGGGGCCGGCGGCCGCTGCAGCCCCAGCACAGGTGCAAGCCGCCGCCGCGGCCGCTGTAAAGGTGCACCATCACCACCACCAACACTCGCATCACTTACAACAACAGCTGGATATAGAGCCGGACAGACCGATCGGATACGGAGCTTTCGGCGTGGTTTGGTCGGTGACAGACCCCAGAGACGGCAAACGCGTGGCACTCAAAAAGATGCCCAATGTCTTCCAAAACCTGGTCTCGTGCAAGAGGGTTTTCCGTGAGCTGAAGATGCTTTGTTTCTTCAAGCACGACAACGTGCTGTCAGCTCTGGATATTCTGCAGCCTCCACACATCGACTACTTTGAGGAAATTTATGTGGTGACGGAGCTGATGCAGAGCGACCTCCATAAGATCATTGTATCTCCACAACCTCTGAGCTCGGACCACGTCAAAGTCTTTCTCTACCAGATCCTTCGTGGATTGAAGTATCTACACTCAGCCGGCATTTTGCACAGAGACATTAAACCTGGGAACCTGCTGGTCAACAGCAATTGTGTGCTAAAGATCTGTGACTTTGGCCTGGCGCGGGTGGAGGAGCTGGACGAGTCACGTCACATGACCCAGGAGGTGGTGACGCAGTACTACAGAGCGCCGGAGATCCTCATGGGGAGCAGACATTACTCCAACGCCATCGACATCTGGTCTGTGGGCTGCATTTTTGCTGAGCTGCTCGGCCGACGCATCCTTTTCCAGGCCCAGAGTCCCATCCAACAGCTGGACCTGATCACAGATCTGCTAGGGACGCCATCTCTGGAGGCCATGAGGACGGCCTGTGAGGGGGCCAGAGCTCACATTCTCAGAGGACCACACAAACAGCCCTCACTTCCAGTCCTATATACCCTGTCCAGTCAAGCAACCCATGAGGCCGTTCACCTCCTCTGCAGGATGTTGGTCTTCGACCCATCGAAGCGAATCTCTGCGAAGGATGCCCTGGCACACCCGTATCTGGATGAGGGGCGTCTGCGATACCACACCTGCATGTGCAAATGCTGCTACACCACGTCCTCCGGCCGCGTTTACACCAGTGACTTCGAACCCGTCACAAACCCCAAGTTTGACGATGGATTTGAGAAGAACCTGACGTCAGTTCGGCAGGTCAAAGAGATCATTCATCAGTTCATCCTGGAGCAGCAGAAAGGGAATCGAGTACCGCTCTGTATCAACCCTCAATCCGCTGCCTTCAAAAGCTTTATCAGCTCAACAGTAGCTCAGCCCTCTGAGATGCCTCCATCTCCTTTAGTTTGGGAGTAGCTGAGGACAACAGAGAAGATGGCGTTGATCACAGTGGCAGTGGACGTCCCTCCGGCGGCCTGTCCCGTCCCGCGCCCACCCTCGCCCCTCCGGACTACTGACCCCCAGGCATCCCCAAACCTGCGTAGCATTTCACTGGAGTCTAGGACTAGCCAATGTTGCTGATATTTGTGTGTGTGTACTGTAATACTTACTAAATGGAGTTTTATAGAGGCAACCACTGCTGATGAGTTCAAGCGGGACAAGGGAAGGGTGGGCGTGGTCCTGGGGGGTCCGTTCGTTCATACCCACTGCTCTGTAGTAGTAAACTGAAGGTTCGGAAAGCTCTCGAACCTGTACTTTCGGCAGATAAAGTCGATCCCTGTGGACTTGAATGTATTGAAGAGCAGGGCGGCAGAATCTGTGCAGTATCCCTGAAGGAAAACTCATCACGACTATGTGTGCGAGTAATCATGCTTTATTTATTCACGGAAACAAGAAGTGCAGTGCATCATGTAGTATCGAAAAGAAGGCAAGTTTTTCTTAAGTCTGAAGTTTTTTCGCTCGCGATAGCACCTTAGAAAGAAACAGGGCCGTGGTATAGGGTGGGACAGGAAATATCCCTGACACACCAAGCCAAATCTTGGTTTCCGGTCAACGTCTTGCCATCCATTGGTCAGTTATGTTTTTCTAGAGTGGAGTTAGTCCGACCTGTTAGGGGACTTTCTGGCCAATTGAGAATGCTGAAGCGCAATCTGTGCCATCAGTGAGAGAGAAGACTCTGATTGGCTGTTCAGTTTTGAAGAGGAGTCATAGCTAATTCAGGAGTCATTAATAAAAGCCAAAGTGATGAAAA
A_15_P164271_noxa1_5	CGCTTAAATACACCTGTTCAGGAGCTGCTCTGATATTCACGAGCAATCACTTCTAGAAAGCAAATTGAGTTCTTGACTTATTTCTGTTTGTTTTGTGTGCAGTGAGCCATGCTGTATATCGAGTTGATCCGCCTGTGGGATGAGGCCGTAAAGGCAATAGACATTCGGGACTGGCAGGGAGCTCTCAGTAAACTCAACCAGATCACGGATCATAACTGTCGCACTATGTTTGTGGTTGCGTCCACTCACATCGCCCTGGGTCAAGTGGATTTGGCCATTAAGGCTCTCGACCGAGTAATCGCCAAGGACTCATGCCTTGCTGTGGGATTTTTTCAGCGGTCTGCCGTTCATATGATGGCAAACAGGCTTGAGGAGGCATTGTCTGATTGTATTTGGGCTCAGAAATACATGAGGGAAAACCCTGTCATTGACTACAAGCAGCTGGGTCTTCGCTATAAACTCTACAGCTGGCAGGTGCTTTATAATGCAGCAGCCGTTCACTCTAGACTGCAACAATGGGACAAAGCTAGGGACATTTTGCTGGCGGCCTCACAGGAGAGAGGAGCAGGCCGGAGCAACCTGATAGACACGGCCCTAGAGGCTATTTCTAGGAAGGATGTTTTGGAGCCTCTTCTGCTTCCTGAGGGTGAAGTGTTTCGTCCTAGGAAACTTGAGGTGGACCAGCTAAAACCGAGGGACTTCTTGGGTGAAGCAAAGGTGATTCAAATCTTCACGCTGTATTGCAGTTTTAATGCCTGTTCAAGTGCGGAATTTGAATACTGGATAAATATAAATGTTCAAAACCAATTATTACAGACAATATACGATAAGAAAGGGAATGCACCAAGTAAAGGGGTCTCAATGTTTTGCCCTTCAGCTCTCTGCACTTTTGTCTTTTCCAATTACCTAAAGATATAAGTTATTATATATTATCTTCCTCTTTATTTTGTTTTCTTTTTCGTCAAATAAGTTTTTTATTTGGTCGTTGAATAAACTTACAATATTCACAGATTCCAGGATTAGTTTTCTGAAATACCGTACATTTACAAAAA
A_15_P212341_npb_22	ATCAACTGCAACAACAAAAAGCAACAACAACAACAGAGAACACTATCACCCGAGCGCGCAATGGAGAGGTCCGTCAGATCCGTGCTGGTGTTCGTAGCTGTTTCCATCCTCATTTCCAGCCATCCCACAGACGCCTGGTACAAGCAGTCGACCGGTCCAAGTTACTATTCGGTTGGGAGAGCGTCGGGTTTGCTGTCGGGCATCCGGAGGTCGCCGTATGTGCGCCGGTCTGAGGGGGAATCAGCGCTGGACAGCGGAGAGACTCCCGGGGTCTCCAACAGCGTCCTGGCGGAGCTCAGCAGCAGCAACAGCGGCAGACAGACTCCAGTGCTGAAGAACATGGCGATCTGCGTAAAGGACATTTCCCCAAACCTACAGAGCTGCGAGCTGCTTCAGGACGGTTCGAGCTCGTTTCGTTGCAAAGCAGACGTGTTTCTGTCGCTCGACTCTCTGGACTGCTTCACCTCATGAGCGGCGCCGGTCCTTTCCCTCCCCGACCCGAGTCTCTTCCATTTCAGGAGTGTTTACCGCCGAGGCAGCCAGACGTGCTGTTGACACTGAATGTTTACCAGATTCACACCAGAGAGATCAACGCTGCTCCAGAACATCTGCTTTCCTGCAAAACATCACTCCTGTATACGTGATGACGTTTATTATGACTGACATTCTAAACGTTTTTGGCGCGAAAGTAAGCATTTTCTGTGAGCGTGACCGATTTCCGATTCAGTCGCTTTAGCTTAGTAATTGCAAGAAAAGTTGACTGCTGTAAACTTTTTTTCGATCTCCAAAGCATAATTATAACAATTAATTAAATCAAACAATTAAAAATATCCATTTGTGATATGAGCAGAAAGCTAAAAATAACTCAAATCAAATGACACCGGAAGTGACACACATTCAAATTACATTATCTAAGTTACTGCTGTTATGTAAAAAAAAAGAAAGCGTTACACATTTACAGTAAAATCTAGAATTAAGACAGCACATAAATGATATTTGTTTAGTATAGCAAACACAAAAGTGAAGTCAAACCAAATACCAAATTTCCTTCCAGTGTGAACACATATTTTGCAGGAAAACAGATCTCGAAGAGCAGTTTGAGCCCTCCTGGTTCACATAATGTGAAGTATGCTGCTTGAAATTTGTAAATCGAAAATAATGAAATCCACAGAAACAAAACAAAGAGGTGTATTTTTTTTTGTTCGATCCGTTTCCCCTCGCACCCGCCCTTCTCCTGTATCTACCTACAGATGTATTAAATGTTCATAAAAAGAGTTATGTTATGAGCAAAAACTTTCAAAGATGTTTTCTTTATTTTATTAAACTTGAAAGACACACTGTTCA
A_15_P514397_nr3c1_14	GCAAAATGGATCAAGGAGGACTGGAGAATGGCAAAAAGCGAGATGAGCGTTTAAATACATTGGATTACAACAAACGAGCAACTGAGGGGATATTACCAAGAAGAATACAAAGCACCATGTCTGTGGCCCCTACATCTATGGTTCCTCAAGCCGGTCCAATGATGCAGCCAGTTTCTGGGGACATTCCCAATGGCCTGAGCAATTCGCCCACTCTGGAGGAGCACACCAGCTCGGTGTCCTCCATCTTTGGCGACGATTCCGAACTCAAACTGCTTGGGAAGGAGCAGAGGGCCCTGCAACAGCAGACCTTGGTCCCCTTCACTTTGGGTGACAGTCTTTCAGGTCTGGAGGCCAGCATTGCAGACCTTAACAACCCCTCTCCCTCAATGGATTCCCTGATTGGTGGAGTCGATCCCAATCTTTTCCCCTTAAAAACAGAGGACTTTTCTCCCATGATTAAAGGCGATATGGACCTTGACCAAGATTCCTTTGGACACATTGGGAAAGATGTTGATGTTGGCAATCATAAGCTCTTTAGTGACAACACTCTGGACCTCCTGCAGGACTTTGAGCTGGATGGATCGCCATCAGACTTCTACGTTGCTGACGATGCGTTTCTCTCCACCATAGGTGAAGATGCTCTCCTTTCAGAGCTGCCGACAAATTTAGACAGGGACTCGAAGGCTGCGGTTTCCGGGAGCAACACGCTCAATGGCACAGCTTCTTCCAGCCTCAGCACAGCCAACACCAGCATCTTGCCCAATATAAAGGTGGAGAAAGACTCTATAATCCAGCTGTGCACCCCAGGGGTCATCAAACAGGAGAACACCGGTGCGAGCTATTGTCAAGGAGGGCTCCACAGCACCCCCATTAACATATGCGGGGTCACCACTTCAAGCGGACAGAGCTTCCTCTTTGGGAACAGCTCGCCCACAGCTGTCGTCGGTCTGCAGAAAGATCAGAAGCCGGACTTTAACATGTACACCCCTCTGACCTCTTCAGGAGATGGTTGGAGCAGGAGCCAGGGCTTTGGGAATGTCAGTGGAATGCAGCAGAGGGCCAGTTTATGCTTTTCCAAAAACTTCTCAAGCAGCCCCTATTCCAGGCCTGAAGACAGCACTGCCACATCGTCAGCTGGTGGAAAGACTGGCACACACAAGATCTGTCTGGTTTGCTCAGATGAGGCTTCTGGCTGCCATTATGGAGTTCTCACTTGCGGAAGCTGTAAAGTCTTCTTTAAAAGGGCTGTTGAAGGGCAACACAATTACCTGTGTGCTGGGCGAAACGATTGCATCATTGACAAAATCCGCCGGAAGAACTGCCCTGCCTGTCGTTTCCGCAAATGCCTCATGGCAGGCATGAACCTAGAGGCACGTAAAAGCAAGTCAAAGGCACGTCAAGCCGGAAAGGTAATCCAGCAGCAGTCCATTCCGGAGCGCAACCTTCCTCCACTGCCGGAGGCCCGCGCACTGGTGCCCAAACCAATGCCTCAGCTGGTGCCCACTATGCTATCACTACTAAAGGCCATTGAGCCAGACACCCTCTATGCCGGATATGACAGCACTATACCAGACACATCCGTCCGCCTCATGACTACGTTGAACAGGCTGGGTGGCCGGCAGGTCATCTCTGCTGTCAAATGGGCTAAAGCTCTGCCAGGGTTCCGGAACCTTCATCTGGATGATCAGATGACCCTCCTGCAGTGTTCCTGGCTGTTCATCATGTCTTTTGGACTGGGCTGGAGGTCCTACCAGCACTGTAACGGAAACATGCTGTGTTTCGCTCCAGACCTGGTGATCAATGAAGAGAGGATGAAGTTGCCCTACATGAGTGATCAGTGTGAACAGATGTTGAAGATCTCCAATGAATTTGTGCGACTGCAAGTGTCCACTGAGGAGTATCTGTGCATGAAAGTCCTTCTGCTCCTGAACACAGTGCCGAAGGATGGGTTGAAGAGCCAGTCAGTGTTTGATGAACTACGAATGTCTTACATTAAAGAATTGGGCAAGGCTATTGTGAAGAGAGAGGAGAACTCCAGCCAGAACTGGCAACGGTTCTATCAGCTCACTAAGCTACTGGACTCCATGCACGACGTAATGATGCTTCTCCTAAATAATGCTTATAGAAAACCATGTCTCTCTCTGCTCCAAAGCCCTAGTGAGCTGTCTGGCTGTCTGTTGCCTCTAGACGGATGTTTTCAAAGGCAGTTTTCAAACTGAGGAGGACTGATTTGGAAAGCTGTGCACAGGCAGCAACTGTGTGCGTCATAGTGATTCCGCTTGGGAGACTCAACTCAACAATTGATCCCAGTAGAATTTTGCATGTTGCTAAGCCAGTGATGCAATACCCTAAAAATAAAACACAGAAATATTGCGTAAAATATACAGTTTTTTTATAATTCCACATAAACAGCTTTACTACAGTAGTCAAATAGTTTATATTTTCAGCATTGAATGAATTTAATTTTTTTTCAGTTTGAGTATCCTTAAATTTGGCCAAAACTTTGAACTTTAACTTTAGAGGTGTGACTGTAATGCACTCTATAGGGGCAACTCACCAGGTTTTGGAGCAGAACAAATGTCTGATTTATCTTTCTATATCATATATTAGCATTTTAGCTAGCATTGGATTAGGGCTGCACAATATTGGA
A_15_P256876_or129-1_15	ATGCAGAACCTGACCGAACTCCCGGCCAATGCGACAACATCCAGCAGCAACCTCTCGGTCATCGTGAAGGTGTGTGTGGTGATGCCAATCTTCATAGCGTTCCTGTTCTTCATCCTCCTGACGCTCTACACCTTTGCATCTCACAGGCAGTTCTTTGACAGCTCGCGTTATGTGCTCTTCACCTACATGCTGATCAATGACACCCTTCTTCTCTTCTCCTCCGTTGCCCTCTTCCTGCTGGCCATGGCTGGGGTTCAGTTCGCCATCATCTACTGCGCTCCGCTCTTATTCTTCTCCACCGCCACCTTCCTAAACACCCCGCTCATCCTTTCCACCATGTCCCTGGAGCGATATGTAGCCATTTTTTACCCACTCCGTCGTCCCGCAATGTGGAGATCTGAATGGATATGGACCATCATTGTGAGTCTGTGGATCATCAGCTGCATCTTGCCCACCGTTGACTTCATACTGATGCGCCTCAAGCCCAATGTGAACATCCTGTCCACCCCAGTCCTCTGCAAGACTACTATACTCAATGCTTCTCCCATTCAGGCTTTATTTAAAGTGAGCCTCAACGGGATCTTCTTTGCTGTGGTGGCCGTGGTCATCCTCTTCACCTATATACGGATCCTGCTGGAGACCCGGCGGATGCGACAGGATAGGACGACTGTAAGGAAGGCCCTACACACTGTGTTACTCCACGGTCTCCAGCTGCTCCTCAGCATGATGGCCTTTTCTCAACCCATTGCAGAACTCTTGCTTGTCCAGCGAGTGAGCTTGTCTCAGGCAGATATGTCTTTTCTATACTATGTCTGCTTTAATTTGTTCCCTCGGTTTCTGAGCCCGCTCATTTATGGAATCAGAGATGAAAAGCTCAAAAGTTACATAAGGAAAGTCCTGCCTTGTTATGGGGCTCGTGTTGACCCACATAAACTAGAAACTAAGTGAAAGTGGGTTTGTTTGGTACTGTTTTTTTTTTTGTTTTTTGTTTGGAAGCTTAATGAAATGTTTATTTACAGTTTTTTACAATGGCTATGACACTTTTTTCAATACATTTAACAAGTTTGCTAAACTCTTAACGCAGCAACACACCTAAAATACACAATTGGCAAAACAGTTAATTTTATGCTCAAAATCACACATTATAAACTAAACCTCTAAACTACTTTTCAAAATACAGTAATAAACGAACACACTACACCATGTCTAACAAAACACTGTAATCATGTTTCAAAATGAAATTATTGTTCAAAACACTAACACATGTTCTCTTCCAACATAAACATTCAGTCAATCAGAACACACTGACAATAAAAACACTATCATCAGCTGACATTACAGAAACTCCATTAGTTTATGTGTCAGCTCTGCCCTTATATTTGAAGTCTCGTTACAGTCTCGTTACAAATGCATGCATTTTCTTTCGTTTATGGCAAAAATTCTATACAAAACGAAGAAAAAAAATTGCTTTATAAAATTTACAGTTTATGTAAAAAAAATACAGACACAGAATTTCTGCAGTACAGACTTTTTTTGCAGAAGGACATCACTGCAAACATGTCATGACTGTCAGTGACCACCTGAGGGCGCTGTAGTTCAATGGACACTGAGTAAAACTACAGCGCCCAAAAAGACTACATTTCCATACATTCTTTCGTGCACACACCCGGTCTGTCATCTACACTGATTTCAACCACAGCTGTCTCCAATCTCCGTTGATTACCTGGACTATATATTACCATTCCACCTCTGTTTGTTACTGCGTCGTTTGTCTATCATGTCAGCTCTGGTATGTTGTTCTTGATCTCGTTCTTGTATCTTGCTTAAGTCTAGTTCGTGTTTAATCTGTTTTAGTTTCTTGTTTTGTTGTTTGTATGTTATTTTGTTACTTTGCACTTTGGATTTTGGATTTTGTTCACTGTTACTGCACTATTTAATATTAAATCTGCACTTGGATCCATACCCTTTTTGTTCCTGTTTTTGTTCTGTTTTTATCACGCTTAATGTGACAAAACAAGAAAAGCACCACAATTATAATAAAATAACAAAGTAATCTTTTATACTGCCCGGTCTTTTGCCACATGTTCTTATCCACATTATACTTGATATCTTCTGTGGCCCGGCACGGTAACTGTGGCCCTTTGGCCTATTATGTTTTTCCTACGGCGACATCCCCAGCCTTGTCAACATTGAAAATTTCATGTGGTACTTGATTGGCCTTCAACTTCATGACTCTCTGAAAGTAATTAGACACAGTGTATGCAAATGCTGTATATGTACTGTAAGTACTAATGAACTCCAGGTTTAAAGAGTAGTTTACTGCAAAACACACTGTGTATAGTACAGTAATGACTGTATTGCAAAATCTTACATGGACGTATTGGTGACAGTTCTTTGATGTGCTCACTGTTCCTTTCAAAAACCTCAAGAGTCCACTATTAGAACATATGATCATGTGATTGGAAAAACCAAAACAAGACATGAGTGTGCTTTCTAGATGGGAATCAGCTGTCATATATATTTATTTATTTATTTATTTATTTATATAACCGCAATATGCTGTTTCTCATTGGCAATTGAATAAAATACAGGGAATAAACTTGTGTTTCAATTCACAGTTAGAACAGCTGTTCCTTTTGACTTTATCCTATATAATTTCTGTTTAGAACATGGTGTTATCTGTTCTGACATACTGTGTTAAAGCATTTGTAAATTTGACTGTAAAATTACATTGTTTTGTTCTTGGTTGTGCTTGTGTGTAAAAGAAGTTTAAGCATTTTAAATTTGTGTTAACTGGATGCATTTTGTGTCAAAACAACAAGAAATGTGTTAATTGTATAGCCCACGAAGACGGATGTTGTGCTGTGTTAAGAGTTTAGGAAACTTGTTAAATGTATTGATAAAAGTGTCATAGCAATTGTAAAAAACTGTAATGATGAATGCTTATAATTGTGCTAAGTACATTCTTAAACTTCATTTAAACTGATATGTTACATTTTTACAAACAGCCAGTTTTTAAGTATCCAGCGCACTTTTTTACCAATATTCCTTTAGTTTTTAATACCAATAAAACAAAATAGAAATTTACCACATTGAGCTTCTTCCTAAAATATCCTCATTGGACAGTTCTGAGATTGATTATGTTGACTGCTACACATCTTGGTATCTGGTTAGATGGTATCTGGTCATTTGAAACTCACATAAACAAATTGCTCAAAAAGGTTAAAGCCTGTATTGGTTTTCTTTAAAGAAACATGGATGTTGTTTTTCATGCAGCAATTAATTTTGTTACTGGTGCACCATTTAATACCCATCACTGTCAACTGTATTCCTAACTGAATTGGCATTCTCTTCAAAAACCTCTTTAAATTTATTGGTTTCTGTTTATTTATTGGGAAAACTTCACTATATTTACAGTCACTTCTTTACATTCAGAAAACATGTTGAAATCTGCATTCTAATAGTTTTATTAACCTTTGTTTACCTGAAGTTTGCACTTCATTTGGTTGCTATTCAGTTGCATTTCTGCTGCTTATGCTTGGAATTATCTGCAACAGAGCTTAAAGCTCAGCCCTTTCATTCCACCTTCATCCTTTAAAAATTCAATCTAGTTAATTGTACAAGATCACTGTGCTTGTTTTTAGTTTTTCCTTGGTTTAAATGTTATTATCTTCATTTGTGAAATTGCTATTGTATTGTATCCCTGCTGCTTAGTATCTGATTTTTATGTTGCCTCTTGGCCAGGTCAT
A_15_P204071_osbpl3b_16	GCGAACCGCCCGCAGCAGAACCCACGCGCACATCAGCATCTTTTATTTGCACAGTGAGTGCGAGGACTGTACATGCTATGGACTCGTTTTTGATTCAGCCCTGAATGCTACGTTTAACCGTTTTATTTCTACATATAAAATAAAAGTTATTTTGTTCCAGTATTTCACTGGACCCGTATGTTTTGCGTGAAGGTTTGTTACGTTAGTACCTAACGTAAACTTTAGGCTAACGATACAAGAGAAGACAGTCTACTCAAATCTTTTTTGTTTGTTTGTTTGATACTTGTGTTGTCGACAAGATGCCGCGCGGATACATTTCGTAGTTCTTTTGGCAGTTTTCTACTCCTCCGGAAGTGGCGGTCATTTTAACAATATCTCCAGTTTAAAAGGCTCCAACTCTGTGTCCAGGCTTTGGATAAACATGGAGATCCACAACTTCTGAGCAACTGGTTCCCCCACTCCCTTTTTTCCTCTCCTCCGTTTCCTCCTCTTTACCGTCTGACTAAAAGCACAAGATGAGCTCCGAGGAGAAAAGTTCCACCATGTCCCAGAAAATCTCCTCTCCATCTCACAGCAATAGCAGTTCTTCCTCCAAACATGACAGCAGACAGGACAGCTGGGAGATTGTTGAAGGTTTGCGTGGTGGTCATTCCAATGTTCAGGAGCCAGAGAAGCAGGCCGGCTTTATGCTTAAGAAAAGAAAATGGCCCATGAAAGGCTGGCACAAGAGATATTTCTACCTGGACAAGGGCATTTTGAAGTATGCCAAATGCGCAGCTGATGTTGAGAAAGGAAAGCTCCACGGCTGCATTGACGTTGGGCTGTCCGTCATGGCCATTAAGAAGAAAGCCAAGTGCATTGATCTGGACACTGAAGAAAACATTTATCACTTGAAGATTAAATCCCAGGAGCTCTTTGATGAATGGGTCTCTAAGCTTCGTCACCACAGACTTTACAGGCAGAATGAGATCGCCATGTTCCCTCATGAGAAAGCGCTCTTCCACCCTCATTACCCCCTCACCTCCTCTCCCACGATACCTGACAGTCAGGCCATCAGAAAGCGTGCCTCTCTTGCAAAGCAGTCTTCTCTCCACTCACCTGCACCATTTACCAGCCAGGCCAAGGTGACCGCCTGGCTCCAGTCTTCAGACGACATGGACAGGTGCACCAAAGAACTGTCTGTATGCGAGGCTCAGTTGCTGGAACTGAATCACTTGTTAAGAAGTATGGAGGTGTTACACCGCACATACTCTGCCCCAGCAATCAACGCTCTGCAGGCTTCAACATATGACAGCCCAAAAAAAGAGAAGAGACATCCCAGAAAATGGCGCCCTAAGAATTATGGGAAAGACAACAAAACAACCCTGCAGGTACCAAGCTGTATCTCGGCAGGCTCTGTACGTCTCCATGCATCCAATCCCAACCTCTCTTCAGTAGACCTGACCACTGAGAAGACCTATCATGAACCTCTGGACTCTCCTATAGACGTATCCAAACTGCAGGAAGACTTCTGCCGAGTCGCAAACAACCTTCATACAACCATGAAATCAGCGCTGTGTATGCTGACTACAGAGAAGGAGAGAGTTAAACAGATGCTGGAGCACGAGCCTTGTCCATCACCATCAGCTCAGCTCCTGGGACTAAAGAACGCTCTGACTGCAGCTGTAACGCAGAACGCTGAGCTGAGAGAGCGACTGTGCAAGATTCATGCAGAGTCGCACATCTCTGAGCCCACTGTGCATATAAACCTCAGCCCTGGCCCCCTGCAGAAGCAAGACTCCAGTGATTGTTCCCGCCCCCTTGTTCACCAGGCATCCAATGAGAGCAGAGCTTCCATTTCAGAGTCACTGTCAGAGTTCTTTGATGCACAGGAAGTGCTGCTGTCAGCGAGTTCTTCAGAAAATGAGGCTTCAGAAGATGACTCATATATCAGTGACATCAGTGACAACGTGTCCATGGATAACTTCAGCAACGAGGCAGAGAATGAGAGACTCAATACAGGTTGTTTAGTGAATGGTGGTTTTCAAGAGCAACGGCGGTCCTGTCTTCCCTCCCCAAGTCCCAATACCAGCAACATAAGTCTGTGGAACATTCTAAAGAACAACATTGGGAAAGACTTGTCTAAAGTAGCCATGCCTGTTGAGCTAAACGAGCCACTCAACACACTGCAAAGACTGTGTGAGGAACTGGAGTACAGTGAATTGCTGGACAAGGCTGCACACACACAGGACCCATTTGAACGCATGGTTTATATTGCTACATTCGCCGTGTCTGGCTATGCTTCCAGTTATTACAGAGCAGGAGGAAAACCGTTTAATCCAGTGTTGGGTGAAACCTATGAGTGTGATCGTCCTGACAAAGGCTTTCGTTTTGTCGCTGAGCAGGTCAGCCATCACCCCCCCATATCATCATGTCATGCCGAATCTAAAAACTTCATCTTTTGGCAAGACGTGAGGTGGAGGAATAAGTTCTGGGGAAAGTCCATGGAGATTGTACCTGTAGGATCCTCTCATGTGGTTCTCCCTGGCTTTGGAGATCACTATGAGTGGAATAAGGTGACTTCGTGTATCCACAACATTCTGAGTGGGCAACGCTGGATTGAGCACTATGGTGAAATTTCCATCAAAAACTCCAACAGCGAGAAATGCCAGTGCAAAGTTACCTTCATCAAGGCAAAATACTGGAACTCCAGTATGAATGAGGTGGAGGGATCGGTCACAGACCACAAAGGCAAAGTCGTGCACAAGCTGTTCGGGAAATGGCATGAGGGCATGTACTGCGGCAGTCCACCCTCTGCTACCTGCATCTGGAGGACAAATCCCATGCCTCCTGAATTTGAGCAGTACTACGGTTTTACAAAGTTTGCTATGGAGCTCAATGAGCTCGACCCTCTTACCAAACCACTTCTTCCACCCACAGACACCAGACTACGACCTGATCAGAGGTTACTAGAAGAAGGCAATGTTCAATCTGCAGAGGTGCAGAAGCAGAGGATTGAACAGCTCCAGCGAGAACGACGCAAAGTCTTGGAGGAAAACCACATGACACATCAACCTCGATTCTTCCAGAAGTCCAAAGATGAAACCTGGGTGAGCAACAACACCTACTGGGACTTACGGAAAGATCCAGGATTCTCTAACCTTGACTGTCCAGTCCTGTGGTAATGCAGAGCAAGCCAACGTGCATCAGTTCTGCCTGCTTTTATCTTTTCTGGTCAACATTACAGCTTCAAGAGACAGAACGCCCTTTATAGTGAGGTACAAGAGACTGATGGCCACAGACATACAGTCTGATCATTTCTTATTACTCTTTATTTATTGTCCCAGCAGTTCAGTTGCCTTAACATGCTTACGTTATGTTGTAGTTTCATTTATGCAAATGGATCCCTCGTATGTATGAGAAATATGCAATCTTGGCTGAGTAAAACGATTTAGATTTTGTTGATGTGCACAATACCGTAGCACAAGCAACCAACAACAACAACAAAAAACTGTTGGATTGTGGTCCCTTGTGGCTAAATGTAGAACTGCAGATGGCTGCAGCCCAAAACATTTTATTTTGTAAGGAACTATATATATTATGTTGAACAAAACTGTTCCGTCTACCTCTTAAAATTAATCTGTTGGGGAATTTAGGATGTATATTAGACTATGAATATAATACACACAGTACAATGCCTTATAATACGATTATATAGATACACTTTACTAGAACTTTTAATCGATATATTGTCACAGAGTATTGTAATTTACGAATGCCTTTTATTCTGAGACTCTTGAATGAACACAATGGTTAAGATCCTCAGACATATTTATATTCATCTTTATTTATTCACAAGACTGACAGATGGCTCAACAGCACTCCATATTACCATCACACACACACACACACACACACACACACACACACACACACACACACACACACACACACACTCATATGAGCCTGGCAGTATTTTAAAGCTTCTTCCACACAGTTTGACCAGTAACCTGTGCTCATTTCACTACGCACTATGACACATGTTGGGGGACCGGGGCACTTGGGTGTTGATCACTTCAGCGTTTCCTCTGTCCTTCAATAAAGTCTCATTTAAAAGATTGCTCTTTGTTCATTTTTTTTTATTTGGGAAGTTCTGGACAGATCATCATTAGGTTGAGTGATGAATGTGGGGCACTTTACAGTGGAACCATAAATGCACTGTCATTATTTACCTGCATGGCATATAGAGGTATTTTTTGAGTGGGCGCTTATATAGTGGTTAAGGGAAAAACCAAGACAACCCACAGAATATTTCCTGCTGTCATATGCAGTTTCTTCTTATTTGTTCTTCATTTCTTGTAAGTATTTTACAT
A_15_P105742_otud7b_16	GATATTTACATAACACAACAATAGCACACAACCCAAGAGGAAGTATTTTCTGCGAGCGAACAGCCAAGAGTGGGAGGAAATGAGAGAGAAATTCCGCGAGGCCGCTCGAGGTGTGGCCCAAACTGTGCTGTTGCTGTGAGGGAGAATTGCTCTCCTGTTTTTTCTCTCTCCTGATGCCCCCTTCTGCACTGTAAATTCATGATCACATGACTTTGGATATGGACGCAGTCCTGTCCGACTTTGTCCGTTCTACTGGAGCTGAACCCGGACTGGCCAGAGACCTGCTGGAGGGAAAGAATTGGGACCTCTCAGCTGCACTGAGTGACTTTGAGCAGCTGAGACAAGTGCATGCTGGGAGCCTCTCATGCAGCTTTGTTGAGGAGAGTGAGTACCCCTCCATTGAGAAGGAGATGGCACGGACAGGACGGCCCCTCTTACATCGACAAGATGAGGCTGTTCAAGCCACAGAGAAGAGACTGTCGAGAGGAATCTCTCACGCCAGCTCCACCATCGTCTCCTTGGCCCGCTCGCACGTGTCCAGTACAGGAGGAACCAACGAGCAGCTTCTGGATACCCCGCTCTGCACATTCCAGTTGCCGGACCTCACCGTTTACAGAGACGACTTCCGCGGCTTCATCGAGAGAGATCTCATTGAGCAGTCTATGATGGTGGCTCTGGAGCAAGCTGGTCGGTTGAACTGGTGGACTCGTTTGGGGACAGGCTGTCAAAGTTTATTACCTCTAGCCACAAGTGGTGATGGGAATTGCCTGTTACACGCAGCCTCTCTGGGAATGTGGGGCTTCCATGATCGAGACCTGATGCTGCGGAAGTCTCTCTATGCACTGATGGATCATGGGCAGGAAAGGGAGGCTTTAAAGCGAAGGTGGAGATGGCAGCAAACCATGCAGAACAAAGAGTCGGGACTGGTTTACACAGAGGAAGAGTGGCAGAAAGAGTGGAACGAGTTGTTAAAACTGGCATCTAGCGAACCAAGGATACACTACAGCACCAATGGCAGCAGCGGTGCCGAATCGCAGGAGGAGCCAGTGTATGAGAGCCTGGAGGAGTTTCATGTGTTCGTTCTTGCTCACGTGCTCCGCAGGCCCATAGTCGTGGTTGCTGACACCATGCTACGGGACTCTGGAGGAGAAGCTTTTGCACCAATTCCTTTCGGAGGGATTTATCTGCCTTTGGAAGTACCAGCCAACAAGTGTCACCGCTCCCCTTTGGTTTTGGCATATGACCAGGCCCATTTCTCTGCCCTGGTCTCAATGGAGCAGAAAGACAGTTCCAAAGAACAAGTGGTGATCCCTCTGACAGATTCAGATCATAAGATGCTGCCTTTGCACTTTGCTGTGGATCCTGGGGCAGACTGGGAATGGGGCAAAGATGACAATGACAATGTGATGCTAGCAAGTGTAACCTTATCTCTGGAGGCCAAGCTCCATCTGCTGCATTGCTACATGACTGTCACCTGGCTTCCTCTGCCCTGTGAGCAGGCTCCACTGGCACAGCCAGAGTCACCAACAGCATCTGCAGGAGAGGATGCCCGCACCCCACCAGACTCTGGAGAGTCTGATAAGGAGTCCGTTAGTAGCAGTTCCAATGGCAACGGTGACAGCAGTACTACTGGAACCAGTGGGACAACAGGCAAAACCAGTGGTGGATCTTCCAGTTCCTCAAGCTCATCCAGCAACAGTTCAGGAGGAACCACCGGCACAATAGGAAAGGAGAAGGGGAAGAAAGATAAAGAAAAGGATAAGGACAAAGACAAGAAGCGTGCAGACTCTGTTGCCAACAAACTGGGAAGCTTTGGCAAGAGTCTGGGCAGTAAGCTGAAGAAGAATGTGGGAGGCCTAATGCCAGGGAAGAATGCAAGTGGAACTGGAGGCAAACAAGAGGGTCAGGAGAAGAAGAAAGGCTCTCTGAGAGGCCGTAAGGGCAGTAAGGACAGCTCTCCTTCCATTCAAACTGGCTCCGAGGACTCTGGGAAAGGCTCACCCTCCTCAACCAGTGAGCGGCAAAATGGAGGCTACTCTTCGGAAAGTGACCCTTTCAAATACAGCTCGGATGTGAAAGTTAGTCTTAGCATCCTTCGATCTGCTATGCAAGGTGAAAGGAAGTATATCTTCTCTGCGCTCCTTACCACCAGCAACCGGCAGCCGTTCCAAGAAGAAATGATTCAGCGCTACCTGGTCGATGCAGAGGAACGCTTTCATGCAGAACAGGAACAGAGAAGGGAAGCGGAACGGAAAGCAGCAGGAGGTCTTGCCTCGACTACTGGACCCCAGATGAAGAAGGACGGACCTGAGCTGAGCTACAGAGGTTTTGAAAGCAAAGAGGAAGTTACCGATAGCTCGCCTCCGAATTTTAATGCGTTGAAATCATCCTCTTTCAGTCCTGTGATGTACTCTGGTGTGGTCCCAATCCCGAGGCACACCTTTATTGACCATTCTCCTTCCCCAATGACACAGCATCTCCATATGCATCATGGTTATATGGATACACGACGGCAACTGGCAGGAGGATCACCGTCATCTTACCCAGGCCTGCCATCTTATGCTACTCTCCCCAGACATTGCCCTCTAGCACAGGGCCCGCCTCATGCTCAGTACCACCCGCCCTCCGCCAGCTTGGGAAGCCCATCCCGTATCATCACCCCCTGCTTGACGTCTTTTCCTCAAGAGCATGACCCAACTGATTATCCAAGCGAACCCAGCGGAGCCTACACAAACGGATTGCGGGACTTGCGCTCTACTTTGGACAGTCGAAACGGGCCGATGCCCGTGAGGCATTACTCCTTAGGAAGTGCGGGTGGCCTGGCCAACCTGCAGTCCAGCAAATGCCGAACGCCTACGTGCAATTACTACGGCCACCCGGAGACAGGCAACTACTGCTCGTACTGCTACAGAGAGGAACTGAAGAGACGGGAAACAGAGCCAGCCATCCACAGGTTTTGAACAGACAACCGTTGGCCTGTTCCTCTCATAATGGACTCATTGGAGCCTACAGTGTGAGCCACATCATATCCTATTTGTGTGGATCTTGCTTTAAAACAATAGATCGGCCTTTCTGAACCAGGTTATTAGGACTCTGTGTCCACAAATTATGGCCATTGTGGATATGGGACTGCTGTTGTGTTACATTTGCTGTGGCTCATAGGCAGGAGCTTTAAGCTCCTCCCACATTAGCTTGATGTGGTCATCCTCTTACCTGTCTCTTTGTCTCCTCCTTGTGGTGAGAATGTAGAGTACAGGCAATAAACATTTGAGTGTAACGTGCGTCACACAAACACGCCGCATACCCTAAAATACACATTAAGCACAACCAGAAAACGCGTATTTATATCAGCTGCATTTGTATACAAAATAAGACATTTCATGTAGGATTTTAGCTGCAATCCATGTAAGACTTGCCATATTGCGAGTGTAAGGCAACGACACACTGTTAACTTCAAGTGAGTGTTATTCACATTAGCCCAACGCTACAGTACTTTAACTTGCACCCTTTGGAAAGCCATACCTGGTTGGCTTAAATGAGCTAATATGGTGCTTTTTATTGCTTGTTCAACTGACGGAGCTAAACCTTGACAGTCAAAGGTTTCGCTTGAGGTCTTCACATGTCCTTATTAAAAGTCCCAGTTGTTTA
A_15_P110427_p2rx1_5	ACTCCGCCCTTAAGAAGTTTATTCGCCAGAACATGAATTTGCTTTACAGCCACAAGAGGACAGAGGGATGAAGAACAATGCAAAGTGGGCGGTTTACTTTCAGAAGAGTTTGGTTTGGAAGAGAAAGAGAGCGAAAGAAAGAGAAAGAGACAGATAATGCTGAGGGGTGGAAGGAAGTCTGAGATCAGCTCACCAAACACATCTTAAGAGGGCTGTCTAGGACGTCTCAAGAACACTGTGAAGACAGACTGAAGGATATATTGCATCTGTGGAGACTTCTCTTTCAATGACTAGGATGAAATCTGCAATAAAGAAAACTTTTTCAAACTTCTTCTTTGAATATGAGACTCCTCGGGAGGTTCTGGTCAAGAACAGAAGGGTTGCAATAGTGTGCAGAATCATCCAACTAGGCGTTTTAGCCTACATCATTGGGTGGGTGTTCATGTATGAGAAAGGCTACCAGACGGTGGACAATGCCATCGGCTCAGTCTTCACCAAGATGAAGGGAGTGTCCTTCACTAATATCAGTGGACAGGAGCGGATATGGGATGTAGCCGATTATGTGTTTCCTGAACAGGGAGACTCATCTTTCGTTGTGATGACCAACTTCATTCCCACTATAGGACAGCTGCCGGATGGGAAGAACAAGTGCACCAATGACTCAGACTGTGATGACAGCAAATACAAACGTACGGGCAATGGGCACATGACGGGCAGCCCTCCAATCCTACTGACAGCAGAAAACTACACACTATTCATCAAAAACTCCATTACCTTTCCCCAGTTTGATGTAGTCAGGAGTAACTTGGTGGAGGGTATTGATCAGAATTACATCAATAACTGTGTGTATCACCCCAAAACTGCTCCGCTGTGTCCTATCTTCAGACTGGGTGACATTGTTGAGCGATCCGGGTTCAGTTTCTCAGAAATAGCTCGTGTGGGAGGTGCTATAGGAGTCCTCATTGACTGGGACTGCAATCTGGACCTGAGTATCAGATTCTGCAAACCAAAATATGAGTTCTATGGTCTTTATGGAACTGGGAAAAACGACCAAGTAGATAAAGCATCTCTGGGATACAATTTTAGATTTGCTAAATATTATGTGGAGAATAGTGTGCAGAAGAGAACACTGATGAAGGTGTTTGGTGTGCGGATAGACATTATTGTTCATGGGCTGGCAGGAAAATTTGATATAATACCAACGCTGACAGCGATAGGTTCAGGAGTAGGAATATTTGGAGTGGCCACTGTTGTGTGTGATTTGCTACTCCTATATATACTTCCAAAGAAGAATTTCTACAAAACCATGAAATTTAAAGATGCAGAAATCTGTGAAGAGACCCCAGCCTTGCCCCAGACACAAGAAGACAGCGAGTCACAGAAG
A_15_P179906_pcdh17_11	TTGGACTGGCTTGTTTGACCTTTTTTCTATTTTTTAAAAATCTTTTTCCTCAAGGGACTGGACGTATAGCCTCTTGTGGGGCCAGGACGCATTTATCACGGGGATGTCTCACCCCGCATCATTGCAGTACAAGAGGCAGTTCGCGCTGGTGATATCAACGGTTGTGGATGTATATTTTACGTCTGGGTCAAGGTATCTGTCCTGTAGCGTCTCCAGCCTGAGTCCATGAGCGGAGGAGAGTCACTGCATCCTAATCAGCCTCATTGACATTACAAGCGCACTTTTGGGGAGCACTTTATTTTTCCATATAGTCCACTCGGAGATTTTTTTACACTCATTTGGAAGTTGAATGAAGGATGTAACTCGTCTTTGGTGATGGTTGTGTTTAGACCGGATAGCAAGCTACAGGCGAAGAGGCTGGGAAAGGCTATTTCTTTGTGGAAACTGGATTGTGATTATGCCTCCAATGCGCCTGGGCGTTCAGCAGAATATAAATTAGCTGTACAGCCTCACCGTTTGTTGTAAAAACTCAGGATAAAGGGATTCCAGCTACAGAGGAGAGAAAAGAGCATTCAAAGGAAAAGCCCACATAATGACTTTATACCGTTTTTTATCATGAATTGGCATGTGTGTTCAGCATTTGAAGGTATAAATTGTGATACTGCCGAGAAGATCAACAGGTCGGAGGCGTGAAACGCATCAGAAACCCAAGGCACTCTCACTGAAAGGGATGCATCTTTCTGTTTTCCTTTTCCTACTTTTATGGGCGCAAGCCCTGACGCTGAAAAACTTGAACTACTCAATACCTGAGGAAAAAATTCAGGGTGTCATTGGAAACATTGCCAAGGATGCAGAGCTGGAACTGGGAGAGCAGGGGAAAAAATCCAACTTTAGGGTGTTGGAGAACTCCGCCCCACACCTTATCGATGTGGATCCCGAAAGTGGGCTATTATACACTAAACAGCGGATCGACAGGGAAACACTGTGCAGACAAAACTCCAAGTGCCAGCTCTCCATGGAAGTGTTTGCCAACGACAAGGAGATCTGCATGATTAAAGTTGAGATACAGGACATAAATGACAATGCACCGAGCTTTCCTTCTGAACAAATCGATATTGACATATCTGAGAATGCAGCCCCAGGCACACGTTTCCCCTTGGCTGCTGCCTACGACCCTGACACTAAGGAAAACGGCCTGAAAACATATCAGATCACTCGGGACGATTACAGTATATTTTCTTTGGATGTCAAATCCAGAGGGGATGGAACTAAATTCCCTGAACTGGTCGTTCAGAGGTCTTTGGATCGAGAGGAACGTAGCCATCATACTTTAATTATAACCGCCACAGATGGAGGGGAATACCCCAAATCAGGCACAATGCAAATCAATGTAAAAGTCACTGATTCCAATGACAACAGCCCTGTGTTTGAACAGCCCTCATATGTAGTGGAGATTCCTGAGAATGCACCGCTAGGCACAGTAATAATAGATTTAAATGCTACAGATTCTGATGAAGGGATTAATGGGCAGGTTACTTATTCTTTTAGCTGTTATGTCCCAGACAGGATCAAAGAGTTGTTTTCAATAGACCCACGAACTGGTGTCATAAAGATTCAGGGTAAAATCGACTTTGAGGAGAACCCAATTATAGAGATTGATGTTCAGGCAAAGGATCAAGGACCCAACCCAATTCCTGGCCATTGTAAAGTCACTGTTAAAGTGCTTGACAGGAATGACAACTGGCCGTCAATAGGTTTTGTAGCGGTGCGTCAGGGGGCGGTTAGTGAAGCAGCAACTCCAGGGACAGTGATTGCACTCGTGAGAGTCACAGACAAAGACTCTGGCCGCAATGGGCAGCTCCAGTGTAGGATTTTGGGCAATGTTCCTTTCAAGCTGGAGGAGAACTATGATAACTTTTACACTGTAGTGACTGACAGACCCCTGGATAGGGAGGTAAAAGATGAATATAACATCACTATTGTGGCCAAAGACAATGGCAATCCACCCCTAAACTCAACAAAGTCTTTCACTGTAAAGATTTTAGATGAAAACGACAACGCACCACGCTTCACAAAAATGGTCTACCTTCTGCAGGTGCCTGAGAACAACATCCCAGGTGAATACCTGGGTTCTGTTCTGGCCCATGACCCAGATTTAGGCCAAAACGGCACTGTGTCCTATTCTCTCCTACCCTCTAATGTAAGCGAGGAATCTATCACTACGTATGTTAACATTAAACCCACTGATGGTGCAATATATGCTCTGAGGAGTTTCAATTATGAGCAAACCAAGTATTTTGACTTTAAAGTCCAGGCGAAGGATTCTGGAAACCCTCACCTGGAGAGCAACACCACAGTCCGGGTGAGTGTGCTGGATGTTAACGATAATATTCCTGTCATTGTCCTTCCATTGCTTCAGAATGACACTGCTGAGATCCATGTACCTCGGAATGTAGGAGTCGGACATATTATCACCACCGTAAGAGCGGTGGACAACGACTTTGGCGAGAGCGGTCGGCTCACCTACGAGATCTCAGATGGGAATGAGGAACACCTGTTCGAGATTGATTCGGTGACAGGCGAGGTGCGGACAGCTCAGCCATTATGGGAGGAGGTGACACCTGTTGTGGAACTCATTATCAAGGTCACTGATCATGGCAAGCCTTCATTGTCCGCTATGGCAAAACTTATCGTCAAAGCCTACTCTGGGCCCTTACCAGAAGGCGAACCACGCATTAACGCAGAACACCACAACTGGGACATGTCACTCCCTCTGATAGTAACTCTAAGTATCATTTCTATTATGCTCCTAGCAGCCATGATCACCATCGCAGTGAAATGCAAACGGGAAAACAAGGAAATCCGCACATACAACTGTCGCATCGCTGAGTACTCCCACCCACAACTCGGTAAGAGCAAGAAAAAGAAGATCAACAAGAACGACATCATGCTGGTGCAAAGTGAAGTGGAGGAACGGGACACCATGAATGTTATGAACGTTGTCAGCAGTCCCTCTCTGGCCACCTCACCCATGTACTTTGACTACCAAACTCGTTTGCCCCTCAGCTCTCCAAGGTCGGAGGTCATGTATCTCAAACCCACTGCCAACAACCTCAGCGTTCCTCAAGGGCACGTTGGCTGTCACACCAGCTTCACCGGACCTGTTACCAACACCACAGAGACCCCAGTCAACAGGATGTCAATAATACAGACAGACAATTTTCCTGCTGAGCCCAATTACATGGGTAACAGGCAGCAGTTTGTTCAAAGCAGCTCAACGTTCAAAGATCCAGAGCGTGCCAGTCTCAGAGACAGCGGACACGGGGACAGCGACCAAGCGGACAGCGATCAGGACACTAATAAAGGCTCCTGCTGTGACATGTCTGCTAAAGAAGCGCTCAAGATGAAGGCCACTGGACTCAAGCCTCAGCCACTTGAACAGGAAGAGGATTGTTTGAACTGCACGGAGGAGTGTCGAGTGCTGGGTCACTCGGACCGTTGTTGGATGCCTCAGTTTCCCGCAGGCGCCGGAGGAGCAGGAACTCCCCAAGCCGAGGGTTCGGACTACCGCACCAACCTCTTCGTCCCTGCTGGCATGGAGGCGGTCGCTGTGGAGACTGAGACTTACGAAACGGTTTGCAACCCCAATGGAAAAAAAACTTTCTGCACATTCGGAAAGGAGCGCCGGGACCATACCATCCTGGTGGCCAACGTTAAACCCTATCTAAAGACTAAACGTGCCCTCAGCCCGCTCTTGCAGGAGGTCCCATCTGCCTCATGTAGCCCTACCAAAGGCTGCAGTACAGGATCCCCGTGCTCTTCGGCCAAAGGCATGGGCGACGGAGCCGAAGGCAAACCCAGCACTAGCCACTACGGACCCCCAGATGGACAGTACATCTCCCCAAACAAGCAGAACAAAGAGCAGGGCTACTCCACACTGCCTCCTTCTGATCCCGTGGCTAAAGTCCTGGCTGAAGCCCGTTCGCGGATCAGCCAGGAGACAGCGGTGGAGATGGACTGCGTCTTAGAGCAGGGTGGAGGAGAGATGGGACGGAGCACCATGGACGCAGACCAGGTGGTCAGAGACATCGACAAACTCCTGCAGGATTGTCGGGGAAATGAAAACACCCCCATCAGAAAATAAAACGCACTTTGAGCAAAAGGAAACATGGACCAAGTCGAGACGCTCTCCGAGAGAGTGCGAGTGGAGATCGGGACATATTTCAAGGACAAAAAAAAAAACATGCGTACTTGAAGACCTGGACAAATAAACATAAGGAGCAAAAAAACTGTTTGCTTTTGTTCGTCCGGACGCCGTGTTGTGTTTTGGGGGCAAGGGAATTTCTTTTGGAGTTGCAGAAGGTGCTGCTTCTGGCTTCTTGTGAGCTTTTTCTTCTTCTTCAAGTGCCCACCAGCTTCAAACTCTTTCCTAAAGTGACGTCTTTCTGTCACTGACCCATAGATGGAGCGTCCCATCCTTCTCCTCCAGGGACTTATGAAGGGGAAGGGGTGGACGAAATATGGTTTGTTCTGACAATCGCTAGTCAAATGGGTTTGGGGTGCGTCGGACACCCAGAATTGTTGGACCACATCAAGACAGAGACTCTCTCTTTAACTTTTAATGGCTTTGTAATATCAGCATAAGAAGTGCAAACGATATCAGCAAACTCTTAAGTGGGTGTGAATCTTTCGGGTGGGTGGGGAGGGTTGATTATGAAATGTAACCATTCTTCACCTGTCATTTCTAGTCACGTGTAAAACTGTGTCCTCTCCCCATGTATACGTACATATGGAACATTCCAGAACGGTGAACCTGTTACTCTCACTTATTGGTCCTCTGTGATCATCTGTCTTCAGCTTTTCACTACTTTTAAAGTGACTCTCCACGTGTCCGACGTTAAGTTATAACAGTCACTCTCTTGTATATTAGGGACATTTTTCCTCAACTGTGAAAAGATATATCTATATATACATATAGATAAATATATATATAAATATATGAGCTTATGTATAGTGTCCAGATAACAATGAAAATATTTATACATTTTGTAAAAAAAAACAAAGGTGGAAAAACTTTAATCTCAGAAAAAAAGGAGGGTGCGCACAGGATGAAAATGCAGTTGAAGATATTTATTAAACTGCAAAGGACACTGTTTCGATTTTCGATCAACAACGATGACAAAAAAAAAAAGATTTTAAAAAAGGAAATGTCCCTTCACATTGTCACTTATACACAATATCATTTTAATGTGCAAAATGTATCCAATTTAATGTGTTTACATCAAAACAACATATTTTTATTGATTTTTCTGCAGTTTCTGTGCATTTGAGCCAAATTGTTACGTGTACAAGAGCTATATTGTGTATTTTATTAAATTAATATATGGTTGTGTTGTAA
A_15_P180426_pcsk1_21	ACTCTGCATCAGAATTAACAGGAGAACCCAGCGAGGGCTTTCGTAGCTTAACTGATTTTTTTCGCCCCCTGTGTTTACATACATTTTCTGTATTTATTTATTAATTAACTTATTCCGCCGTTTTGTATTCGTCGCGATCATCCAGATCATTTTTTTAAAGTGGTTGTAATTGATTTGAAATGGAAGAAAGATGTCGTCCAATGTTGCTGTGCAGTGTTCTTGCTCTGGTGTGTGCGCTCGTGTCTTCAGCCGTGGACAGGCAGTATCTCAACGAATGGGCGGTGGAGATTCCTGGAGGTGTCCAAAATGCACGATCCATCGCCGACGAGTTCGGATACCAATTAGTCCGACAGATTGGTGCGCTGGAAAACCATTATTTATTCAAGCGGCACAGTCACCCTAGCAGGACCAAACGGAGTGCAGATCATATCACCAAACGTCTGTCGGAAGATGACAGGGTGTCTTGGGCCGAACAGCAGTATGAGAAACGGAGGGCCAAACGGGCGCCGCTGGGGGTCGAATGTAAGGACTGTTCAGTGGACAAACTCTTCGATGACCCCATGTGGAACCAGCAGTGGTATCTGCAAGACACCCGGACATCATCATCCCTTCCCAAACTAGACCTGCATGTGATCCCCGTCTGGAAGAAGGGCATCACGGGAAAAGGAGTGGTCATTACTGTACTGGATGACGGTCTGGAGTGGAACCACACCGACATTTATCCAAACTACGATCCTGCTGCTAGCTATGACTTTAACGACAACGATCCGGATCCCTTCCCCAGATACGACTCCACCAATGAAAACAAGCATGGTACCAGATGTGCTGGAGAGATTGCCATGCAAGCAGACAACAACAAATGTGGCGTTGGAGTGGCCTACAACTCGAAAGTGGGAGGGATACGAATGCTGGATGGAATCGTGACTGATGCCATTGAAGCCAGTTCCATTGGTTATAACCCTGACCATGTGGACATCTACAGTGCTAGCTGGGGTCCTAATGATGATGGGAAGACTGTGGAGGGGCCTGGACGCCTTGCCCAGAAAGCTTTTGAGTACGGTATTCAGAAGGGGCGTGGTGGTAAAGGCTCCATTTTTGTGTGGGCGTCTGGTAACGGGGGTCGACAGGGCGATAACTGTGACTGTGATGGATACACAGACAGTCTGTACACCATCTCCATCAGCAGCGCATCCCAGCAGGGTTTGTCCCCGTGGTACGCTGAGAAATGCTCCTCCACGCTGGCCACGGCCTACAGCAGCGGAGACTACACCGACCAGAGAATAACTAGTGCTGATTTGCACAATGAATGCACAGAGACACACACTGGCACATCTGCATCTGCCCCACTGGCTGCTGGGATATTTGCACTGGCTTTGGAGCAAAATCCCGATCTGACATGGCGGGACCTTCAGCACTTGGTGGTTTGGACGTCTGAGTTTGACCCTCTCGCCAATAACCCCGGCTGGAAAAGGAACGGAGCTGGACTGATGGTCAACAGTCGTTTTGGGTTTGGTCTCCTGAATGCCAAAGCCCTGGTGGACCTGGCCGATCCTAAAGTCTGGAAACACGTTCCCGAGAAGAAACAGTGCATCGTCAGAGATGAGACGTTTCAACCAAGACCATTGAAGGCTGCGGGCGAGATCTCCATTGAGATCCCTACTAAAGCCTGTGCAGGACAGGCAAATTCTGTCATGTCCTTGGAGCATGTGCAGGTGGAGGTGAGCATTGAGTATACAAGAAGAGGAGACCTCCACATCACACTCACATCTCCATCAGGTACCACTACAGTCCTACTGGCGGAGAGAGAGAGGGACACTTCATCTAATGGTTTCCGAAACTGGGCCTTCATGTCTGTGCACACATGGGGAGAGAATCCCACTGGCACTTGGATCCTGAAGATTACTGATACGTCAGGACGGATGGAGAATGAGGGTCAGATCATCAGCTGGAAGTTAATTTTGCACGGGACGTCTGAGAAGCCTGAACACATGAAGAAGGCGAGAGTATACACACCGTACAACGCCGTACAAAATGATCGCAGAGGAGTGGAGCCGATGGAAGACATGATGAAGGAAGCTCCAACTCCAGCTCTCAAACCTGAGATTCCAAATCAAGCGATCCCAGACTCTCCGCCTTCCACTGCCTCCATGAGCATCCCAGAAGTAAACTCCGGCCCGTCCACTGCCAACCTGGCCCTGCTGCGTCTCCTTCAGTCAGCCTTCAACAGGCAGATGCCGGCGGCTCCCCCGAAGAGCTTCCAGCAGGAGCGCATCCCGCCACAGAAGCTGTATCAGGCCCTAGACCTGCTGAACCGCTACAGGGCCTCCCAAAACGGCCTGTTCAATGACTACAGCGACAACTTCTACAGAGCCCAGCCGTACAGACACAGAGACGACCGGCTGCTGCAGGCTCTGTTCGACATGCTCCGGGACGACCAGCAGTGAGACTTGTGCAAGTGGAGAAAGACAGGAAGAGTAGGTAAAAGAAGCTCCGCGTCCTGCTGAAAACACCAG
A_15_P204076_pde11al_16	GGTGCTGCAAATGTATCTGCCATTCTGCGGAATATCGATCTCCAACGCCAAGCTCTTCTCCGAATCCCGCAAGGAGTATGAGAGAAGCAGAGCCCTGCTGGAGGTGGTGAATGATCTGTTTGAGGAGCAGACGGACCTAGAGAAGATAGTGAGGAAGATCATGCAGCGTGCACTGACATTGCTGCAGTGTGAACGTTGCTCAGTGCTTCTGCTGGAAGACATCCACTCCCCAGTAGTAAAGTTCTCCCAGACTTTTGAACTAATGTCTCCACTGTGTAGTGTTGATCGTGATATCAGCATGGAGAAGGTGTCTTGTTCAGACTGGCTGATCAATAACAGCATCGCTGAGTTGGTAGCATCAACCGGGCTGCCAGTTAACATAAGTGACGTGTGTCAGGATCCCCGTTTTGATGCTGAGGCGGATCAGGCTTCTGGTTTTCATATTAGATCAGTTCTATGCGTCCCCATCTGGAATCGGACTCATCAGATTATTGGTGTGGCCCAGATATTAAACCGCTTGGACAGGAAGACATTTAATGATGCAGACCAAAGATTATTTGAGGCATTTGTTATTTTCTGTGGTCTGGGCATTAACAACACAATGATGTATAACCAGGTGAAGAAGACTTGGGCTAAGCAGTCTGTGGCTCTAGATATGTTGTCGTATCATGCTACGTGCTCCAAGGCAGAGGTTGATAGACTAAAGGGACACAATATTTTTGCGAATCTGTGCTCCAAGGAATACTGCAACATGATGCAGCTACTGAAACAGGCCATTCTGTCTACAGATCTCACTTTGTATTTCAAAAAAAGAACAACGTTCTTTGACTGTGTGCTGTCTGGGCAGTTCAGCTGGAGTGATGAAGAACACAGAGACATGTTCAGGTCTATGCTGATGACGGCGTGTGACTTGGGTGCAGTGACTCGACCATGGGAGATCTCAAAACAGGTGGCTGAACTGGTGACCAGTGAATTCTTTGAACAAGGTGACAGGGAGAGATCGGAGCTGAAGCTGACACCAGCTGCCATTTTTGATCGCAATCGTAAAGATGAGCTTCCTGTGCTTCAGCTGGAATGGATTGATGGAATCTGTAAGCCATTATATGAGGCTCTTGTGAAGCTGAATAGAAAGCTTCAGCCAATGGTAGATGGAATTGATGCCAACCGAAAGAAGTGGGAGGAGCTTTGTCTGTCCTATCAGCAAACAAGGAGAGCCTCTGAATGCAACACAGTAGAGACAGACTCCACCCATGAGCCAGAATCTAGTCAGAGTGAAGCAACCAATCAGAATGAAGGCTCCACCCACGGTGTAGAGCCAAAGCAAACACCAGTAGCCAATTACAAAGA
A_15_P185546_pde4ba_6	GCAGAGTAGAGTTAGAGTTGAGTTGAGCTGACTCTGAGTTTGAGTTGTAGCGCAGCTGGACTTCAAAAGGAAGTGTGTGTTGAAGTCGAGCGCTGTGGGAGGGCACTAAGTGTTAGGGATCCATGCAGGGGAGACGCTACTAGAGCCAGTTTAGCGCTGTGTGCTTTTTTCGGGCCATGCTCCGCAGGTCTCCCAGCCACAGAGGCAGAGTTCACTTTGACTTCAGTGAGGAGGTGGTGAAGAAGCTGCACACCTCCAGCTTAAGTTTCGATGTGGAAAATGGCCCGTCTGCGAGCTGTAGTCCTTTGGACCCCCAGGCCTCACCAGGTTCTGGCCTGGTTCTGCACACAAACTTTCCCGGCCACAACCAGCGGAGAGAGTCCTTCCTCTACCGCTCAGACAGCGACTATGATCTCTCACCAAAGTCAATGTCCCGAAATTCGTCTGTCGCCTCAGAACTGCATGGGGATGACTTGATAGTCACACCTTTTGCTCAGGTTCTAGCAAGCCTTCGAAGTGTCAGAAACAACTTTACCGTCTTGACAAATGTTCAGTGCACATCTAACAAGAGGTCTCCTGTGTCCAACCAGCCCTCCATCACCAGAGTGTGCCTGCCTGACGAGTCCTACCAGAAGCTGGCCGTGGAGACCATGGAGGAGCTGGACTGGTGTTTGGATCAGCTGGAAACCATCCAGACGTACCGCTCCGTCAGTGACATGGCCTCCAACAAGTTCAAGAGAATGTTGAACAGGGAGCTGACGCACCTCTCTGAGATGAGCAGATCTGGAAATCAAGTGTCAGAGTTTATCTCCAACACCTTCCTAGACAAACAGAACGATGTGGAGATTCCCTCGCCTACACCAAAAGCCCGCGAGAAGAAGAAAAAACAGCAGCTGATGACTCAGATCAGTGGTGTGAAGAAAGTGTCCCACGGGCCCAGCCTCAACTGCGGCATCGCTCGATTTGGCGTCAAAACTGACAAAGAGGATTTACTGTCAAAGGAATTAGAAGACCTGAATAGATGGGGCTTGAATATCTTTACTGTTTCAGAGTATTCAAACAACCGGCCTCTTACTTGCATTATGTATGCCATCTTCCAGGAACGAGACTTGCTTAAGACTTTCAAGATCCCGACAGATACCTTTGTGACGTATATGATGACCCTTGAGGATCACTACCACCAAGATGTGGCCTATCATAACAGTCTTCATGCTGCTGATGTGGCCCAGTCAACTCACATACTTCTGTCCACACCTGCACTAGATGCTGTCTTCACCGATCTCGAAATCCTGGCAGCCATTTTTGCGGCAGCCATCCATGATGTGGACCATCCTGGTGTTTCAAACCAGTTCCTCATCAATACAAACTCTGAGTTGGCCCTCATGTATAATGATGAGTCGGTTTTGGAAAATCACCACTTAGCTGTGGGCTTCAAGCTTCTCCAAGAGGACAACTGTGACATTTTCCAGAACCTCACAAAGAAACAGAGAACGTCACTCCGAAGGATGGTCATCGACATGGTACTAGCCACTGACATGTCTAAACACATGAGCTTACTGGCCGATCTGAAGACCATGGTGGAAACGAAGAAAGTGACAAGCTCGGGAGTCTTGCTTCTGGACAACTACACAGACAGGATACAGGTTTTGCGGAACATGGTTCACTGCGCAGATCTGAGCAATCCCACCAAGTCTCTAGAGCTATACCGCCAGTGGACTGACCGCATCATGGAAGAGTTCTTTCACCAGGGTGACAGAGAAAGAGAGCGTGGCATGGAAATCAGCCCTATGTGCGATAAACACACTGCCTCTGTGGAGAAATCCCAGGTGGGATTCATCGACTACATCGTCCACCCGTTGTGGGAAACCTGGGCTGACTTGGTCCATCCGGATGCCCAGGATATCCTGGACACGCTGGAGGATAATCGGAACTGGTACCAGAGCATGATCCCTCAGAGCCCTTCTCCGCCCTTTTACCAGCCCGACAAAGAAGGCAACGGGGGAAGTTCAGGTCCTGACAAGTTTCAGTTTGAGCTCACGTTAGAAGAAGAAGACTCGGAAGGCACGGAAAAAGATGAACAGAGTCAGGGAGACGAGGAAGAGGAGGCAGAAGAAGACCGAGGGGAAGAAATGGAATCCACTACACACATCCAGATAGTTACAGAAGATGCCTCACCGGTCGACACATAGGATTTGTCGTCCTTACATAGGCGGTAGCTGTTTTTTTTTCCCCTTGCGAGAGGTGCAATCTTGCAGTTGATGCTTTTTAAAAAGCCCACATGGGGTGCTTTTTTAGGCCCTCGTGGGAGGAGGATGTCTTGCCCTCCTTGCACTTACGTTTGGAGACAGTTTGGTGGGAGCTCTCAGGAAATAAATGCTGCAGACATTTTGGACCTGAACAATTGACAGGCGACTTTGATAAACATGAAGGATTGGGGCCAACGCGGACAGTCTGTTTGTTTGTTTACCAGGCGGTGTGGAGTAGACACTACTGAGAGGATTTTTCTTTTTTTTTTTTTTTGGTTGTTGTTTTTGTATCAACACAGACTTTTTGTAAAGCTATGGGTGTGTGATGAGGTCAAACACGAACTACTGAAGAACAAGTATTTGTAAAGAGAGAAACTGTTTACTTTTCTGTACCATTTGTCTAAAGACTGTGTGCCTTTTTACTATTGTCTTTTTAATAGTCTTTTATTTATTGAACACGTTTTAGTATAACTGTATGTCAAGATGTTTTCGTTTTCTAAAGCAAACCAGACTGAACATGCAGAATTGTTTTATATCTACGCTGGAGAGAGATCTTAGTGTCTTCCTTTGTTTGGCAATAGAACTTAATAATCCAAACGTCTGACAAACGATCAGAAAACTTTGAAATGATGAAAGAGGCACTTTCTGTTTATTCGATCTACATTGTGTCAGACTTTTTGACTATGAGCACAATTTCTGTTTATTTGGTATCATCCCATTCACATTAGGGTAAGAAATCTGCGTCGTTGCACAGAAAAAAACAAACTAAATGCCCTTGAGTATGAAGACCCCATTTACTGTAGAAAAAAATACAAGCACCCTAAAAGAAATCAAATCTCGATGGACGGTCTCATCATGTTCTAAAATCAAAGGGGAAGCCAAAGTTAAATTTGTTAATTTGCTTACAATTCATCATATTCGTCTTCCACACAGCAAGCATTTTTCACCCTACCATTGTAAATTTACGTAAAAAAATACATAAAAATACGTAATTTTTTTAAAAATTAGTCAAAACTAGCTTTTTTACACACTTTGATAAACAGAACGCTCCTTTTGGCCCACTGTAAAAACATTGACTTGATCTCGTAATTGTCTCACGAAAAAAGTTTGCTACAACTATATGTCAGCTCTCAACATGAACTGGTTGATATTAGCATTGTCGTCTCACACATTTTGTCACCCTTTACATCCACGTTTGTGTGTGGCTCATGCTTTAAGGTACTTGACCTACCTTACGCTCAAAGTCTCAACAGTTAATGGCCAAAGTAGCATGCAAAAGTACGTTTGCGCGCACATTTGTACGTGTCGACACATTACTGTGTTTGTGTGTGCAAGCGTCGCTCAATCACCAGCCCACGCTTCTTTTTTTTCACAACTCTTTCCATTCACTTTGTTTATATGCGCTCAGATCGGTCCTCTACTGTTTATAACAGTGTATTTATTACCGTTAACTGTACATAGAAATAATGTTTCTTTGTAAATGGATTAATTTATATGCACTTGCATTACCGAAAATTGGTGGTGTTTCTTGTGTAGTGGGCTCTTGGACTGAGTCTGTTTTATTTAGTAACATTGTTTATGTTTTAATATGAATAAATATATATTATATATACTATGTATGAATATATTGCACAATTTTCAACTGCCCAGAACAGTAGCCTATGAGACACGCGACCCATCGGTAACGGGGAGAGTCTGTAGATATAAAGACATAAATACATACTGTAGACATCTGTCGGATATTAGAAGCTTTGTGTATCACTGTTTGGTGTAACATCGATAAATCAGTATCTCACAGAAACGTGGCCCTCAAATATATTGACGACATTTTGAATGGAGATTGCTAAAAACGGCTCAGAAGTGGCCTGTAAATGCACTTTTGCAGGGGAGGCATTGCTCACCAATATCACAATCTCCGAACAACAATGTGAAAGCGATATAATTACGACAATGTGATCTTCTGTAATTATTTGTGCTAATGTGAACTATTTTTCTGACCTTGTTAGCAGTTTTGAAATTCAAATTGTCAGTATAACTTTGTTAATCTATGTTTGAGATCTTTTGGTCCCGTTTGCGTCCAAAAGGATTGAACAGAATTAGTGCTATCTGCATGAGGGATGAGTTTTTATCGTCTGGTTATCCCACATTGTTGCAGGTGAATATTCAATGTTTCACACAATGTATGGTAATAATATTGTATATTGTGTTCAATAAAATCTGAAGCTACTTTTCTATGAAGTGATTAAAGACAAAGCATGAATATATA
A_15_P548002_PF4V1_1	CAGCTGAACTGAGCTCCTCAGGAATCTACAATCCAAGCTCTAGATTTGCTTTTAATTTCTTTCGTCTTGATATTATTAGACTCACTTAGGCAAAATGACCAGCAAAATCATTTCAGTGTGTGTTATTGTTTTCCTGGCATTTCTGACCATCATTGAAGGAATGAGCTTGAGAGGTCTGGCTGTAGATCCACGCTGTCGCTGCATTGAAACAGAAAGCCGACGCATTGGAAAACACATAAAGAGTGTGGAGCTCTTCCCTCCAAGCCCACACTGTAAAGATTTAGAGATCATTGCCACCTTGATGACAACTGGACAGGAGATCTGTCTGGACCCCTCTGCTCCATGGGTTAAGAAGATCATTGATAGGATCATTGTCAACAGAAAACCATGAATGCCCGGATCACCTGTGAAGTCAAGTTTGATGATGTTCATACGTCAGACATTTCATTTTGTACCAATGGATACATTTTTATAAATATATAGAAAAAAATATATATATAAAATTTTATAATGTTATAATGTATATGTGTGTATTTAATGAGTGTTGTTCACATAAATCCTGCATTTATATTTATGTATTTATTTATTTTGATTAATAAAAAGATTTTGTACAAAAA
A_15_P156362_pfkpa_24	GATGCAGGTTCAGCGAGGACGTGCAGGAGGAGACCGCTGGAGAGAGAAGAGGAGAGGGGAGGATAGAGTCTCCCAACCGGCACAAATCTATTACAGCTATATTTATTGATTATTGTAATTTAATATATTGTAAGTAACAAAAGGGAAAATGGCTCAATCGGACAATAAGAGGTTTTTTGAGAACCTGACAGGCGCTGGGAAAGCCATCGCGGTGCTGACAAGCGGAGGAGATGCGCAAGGAATGAACGCTGCTGTTCGGGCTGTTGTCCGTATGGGAATTTATGTAGGAGCCAAAGTCTACTTCGTTCACGAGGGTTATCAGGGTATGGTGGATGGAGGCGACAACATAAAAGAGGCGACTTGGGAGAATGTGTCCAGCATGCTGCAAGTGGGTGGCACAGTTATTGGGAGCGCACGATGCAAAGATTTCCGCACTCATGAGGGTCGCCTGAAGGCTGCTCATAATCTCATACAGAGAGGCATCACCAACTTGTGTGTTATTGGTGGAGACGGCAGCTTGACCGGGGCCAATCTCTTCAGAGAAGAGTGGAGCGGCCTGCTGGCAGAGCTGGTCCAGCAAGGTCTAATTGATGAAGACGCGGCTCAGAAGTACTCTGCTCTTCACATTGTGGGAATGGTGGGCTCCATTGACAATGACTTCTGTGGCACGGACATGACGATAGGAACAGACTCAGCCTTGCACAGAATCATTGAGGTGGTGGATGCAATCATGACAACAGCTCAGAGTCACCAGAGGACATTCGTTCTGGAGGTGATGGGCAGGCATTGTGGCTATCTGGCATTGGTGAGTGCCCTGGCATGTGGAGCTGACTGGGTGTTGATTCCCGAAATGCCCCCTGAGGATGGCTGGGAAGAGAAAATGTGTCAGAAACTCTCCGCGACTCGATCCAGAGGTTCAAGGTTGAACATAATCATAGTCGCTGAAGGAGCCATTGACAGACATGGAAAAGCAATTACTTCTAGTATAGTCAAGGATCTGGTGGTCAGTCGTCTGGGCTTCGACACGCGCGTGACCATCCTGGGCCACGTCCAGAGAGGAGGAACCCCTTCAGCATTTGACAGGATTCTGGCCAGTCGTATGGGTGTGGAGGCAGTTCTGGCTCTGCTTGAGACCACAGCAAACACACCGGCCTGCGTGGTGTCGCTATGTGGGAACCAGTCTGTGCGGCTGCCCCTCATGGAGTGTGTGCAGATGACGCAAGAAGTGCAGAAGGCCATGGATGGGAAACGGTTTGAAGAGGCCGTGCAGCTGCGTGGCCGGAGCTTTGAGAACAACCTGAAGACGTACAAGCTGCTGGCTCACCGCAAACCAGAGTCCGAGCTTCCGCATAGTAATTTTAACGTGGCTGTGTTGAATGTGGGTGCTCCAGCGGCGGGTATGAACGCAGCCGTTCGCTCTGCTGTCAGAGTTGGCATCTCCGAGGGACATAAAATGTTCGCTGTCAACGACGGCTTTGAAGGATTTTATAAGGGACAGATAAAAGAGATTAAGTGGGCTGATGTAGGTGGATGGACAGGCCAGGGTGGATCCCTGCTGGGAACTAAACGAACGCTTCCTGCAAAGCACATTGACAAAATTGCTGAACAGATGCGGAAGTATAACATAAATGCACTTTTAGTGATCGGAGGATTTGAGGCCTTAGAGTGTCTGCTGCAGCTGAATGAGGCTCGGGCCAAATATGAGGAGTTTTGCATCCCGCTCTGTATGCTGCCTGCAACCATTAGTAACAATGTGCCCGGCACTGACCTTAGTATCGGGGCAGATACAGCCCTCAATGCTATCGTGGAGACGTGTGACCGTATTAAGCAGTCTGCCAGCGGCACGAAGCGCCGTGTGTTTATCATAGAGACGATGGGGGGCTACTGTGGGTATCTGGCCACTGTCGGTGGTCTGGCTGCTGGAGCAGATGCTGCGTACATCTTTGAGGAGCCGTTTGACATCAGAGACCTACAGGCTAATGTTGAGCACTTAACAGAGAAAATGAAGACCAGCATTCAGAGAGGACTAGTTCTGAGGAACGAGAACAGCAATGAAAACTACACCACAGACTTCATCTATCAGCTCTATACTGAAGAAGGCAAGGGAGTGTTTGACTGCAGGAAGAACGTTCTGGGTCACATGCAGCAGGGTGGCGCTCCTTCTCCATTTGACCGTAACTTCGGGACCAAAATCTCTGCAAAGGCCATGCAGTGGATCACCAAGAAACTGAATGAAAGCTACAGACGTGGGAGAGTGTTCGCTAACACAGAAGACTCGGCCTGTTTGCTGGGCATGCGGCGTCGTGCAATGGTCTTCCAGCCTGTGGTTCAGCTCAAAGATGAGACTGACTTTGTTCACAGAATCCCAAAGGAGCAGTGGTGGCTGAAGTTGCGTCCACTCATGAAGATCCTGGCCAAGTATAAAACCAGTTACGACGTGTCAGACTCTGGACAGCTGGAGCACGTGGTGGTCAACCGACCCAAAGCATCCGAAACCACCGTTACCATTTAATCCTATTTAAATCTAAATAACGACAGCGTTCATAGGTCATGCTTTCAACAGGTCCATCTGTACTGTGAACACTGTCACCCACACTTTTGTTCTCTGGACCTGCTCTTTTTTTTGTTGTTGTTGTCATTGCTTTTTGTTTCGACTTGTCTCATTTTACAGATATCAGTGTTAATCGTAGGAGAGTGTAAGAAGCAGTGCTGTTTTTAATGTCCTCTCACTCGTCACACCTTGCAATAGTGTACGCTTCAAAGCACATATACAGTTGAAGTCAATATTATTCGCCCTCCTGTGGATTTTCTTTATCAAATGTTTCCTAAATGATGTTTAACAGAGCAAGGAATTTTTCACAGTATTTCCTATAATATTTTTTCTTCTAGAGAAAGTCTGATTTGTTTTATTTCGGCTAGAATAAAAACAGTTTTAAATATTTTTATAAATTCAAATTAAGCATTTTGAGCATTTTAATTAAGCATTTTGTTTTCGATTGTCTACAGAATAAACTAGTATGTTTCGAAATGTGCTCAAAAAATCTTATGGAGTAAACTTGTCAACAAAACTTTGGCAGGAGAACCACACCTCACTTTGTCTCCTTAACCAATCACCTACTTCCTAAACGTATTTAAGGCACACCAACCCTCTAGCACTGTTCTTCTCATTCTCTTAAACCCACCCTCCCTCCCTCTAGTTCCTCGCTTCCCATTAACAATCCTATAACCCTCTCTTCCATCCTAGGTTGAATCGGTGAGTCCAATGACTCTACCAAAATATTAGAGAAGGTACCCCCACTCAGAGTCTCTGGGAATCCGATCAACCTACTTACCTGTTCACTGTTTATCCTCTTACTTCCCTTCCCCTTCATCCCACTGTTCCCTTACCATCCCTTTCATGCCTACAATAGCTGAAAGTGTGGTGTCGTCTATCCTGATGAAAAATATCCAGGGGGGGCTAATAATTCTAACTTCAGCTGTATCTCTTTCCCTCAGAGATAATCGAAAACTCCACGTTTTTGGGTGTTGAGCATTTTGTGCGGTGAAGTCCACATTGCTTTAGAGCACCTTTGATGTTTGAATGTATTGCATCATCAAGTGTGAACGTTTGCCTGACCAATAAATCCACAATCACCGTGTGTGAAAA
A_15_P148401_pglyrp5_18	ATGCAGCACAGTTTCTTCATCTTCCTGTACACAGGAGCTGAATTTCTGCACGAGACTGGAAAGTACGCGGAAGTTCACGTATGTTGTCCCTCCCTGTCATCCAGAGCTAATAAACCTGTCAGTTTAGTCATGTTGGAGCATACAGGGAACGAAAAGTTTGTCGCTGATATGGACGGACACACAAACACCGTGGACATAAACGCAGATACAGTGAGTCGTCGTGGTTGGGACGCCGTGCAGCCTCGGGAAATGACTCAGATGGAGAGTCCCGCGCACACAGTGATCGTTCACCACACCGCGCTCCGGTTCTGCGCGCACCCGCGAGAAAGCGTCACCGAGCTCGCGCACATTCAGCGCATGCACATGCAGGAGCGGGGATTCGACGATATCGGTTACAACTTTCTAATATCTGGAGATGGGACGGTGTATGAAGGCAGAGGATGGGGGATTGTAGGAGCTCATGCTAAAGAACACAACTTTTATTCTGTTGGCATCGCCTTCATGGGCAACTTCAATGCTGATTTGCCAAGCTCTGCGTCGCTGTCTGCTCTGCTTAGACTGCTTCACATTGGAGTGCTTCATGGGCATGTGCGACCCAATTTTGTGCTTCTGGGACATAAAGACGTTGCAAAAACTGCTTGTCCTGGGGAAAATTTATACTCTGTGCTACCAAAACTAAGAGACCGATTGCAAAACAATGAACTTTTGCAAGCATAAATTTGAAATAGAACTGTGTGAATGTGTTTGACAGGTTTATTTATTCTCTATTCATTCTTTTTATGTTTTAAAGCTGTGTAAAAGTCATGAAATATTACTGGAACCAGTTCTGAGGTTATCATTTAAAGTCCAGAAAAATGTTTATCAAATAAGATTATTGTTGTTGTTATTGAAGATGATTCCTCTTGTTCACAGCATGAACCTTTTATGACTGAATTGATCATTTTTTTTGCACAAAAAAAATGTCTGTGTCGCAGTGACTTGTATTAAAATTGTGTCAGTGCCTCTTATAAGGGACTCAATCAGTGATTTTCCATCTGTCTAAACATATTTACTAACTCTTCCACTTTGTCATTTACCTAATATGTCTTATTTATTCATTTTTGACAAATATAATTGCTTTAAGTTTGTTTCGTATTTACACTCTTATTTCATGTATGTGTAGCTGCCTTTGCAGTGCTTGATAATAAGTAAAGTACTAATTGAAACCCA
A_15_P161876_pgpep1_2	GGAAGAGTCCTGGAACATGATGATGATGATGTGTGTTTATGCCAGTTATTGAACATCTCCTCAGATTATCATTATTTTTTCTTTTATTCTTGAACGAAACTCTTTGGTTTTTCAGTCATGGACCAGAGGAAGACGGTTGTCGTGACCGGTTTCGAGCCATTTGGTGAACATACTGTTAATGCCAGTTGGGTGGCTGTACAGGAGCTGGAGAAACTGGGTTTGGGCGATGATATAAACCTCCATGTTGCTGAAGTTCCTGTGGAATATCAAGCGGTCCAGAATCTCCTGCCTTCTCTATGGAAAGATCATCTTCCACAATTAGTGGTCCACGTGGGTGTGTCCGGGATGGCGACCACAGTGACACTGGAGCAGTGTGGTCATAACCAGGGCTACATGCGGATGGACAACTGCATGTTCTGTCCCGTGTCCCGCTGCTGTGTGGATGGAGGACCAGACTGCATTCATTCAGTCATAGACATGGACATGGTCTGCAAGAGAGTCAACTCCTCCGGCCTCGGAGTCTCTGTGTCTGTGTCGAAGGACGCCGGCAGGTATCTGTGTGACTACACCTACTACATGTCTCTGTTTGTGGGCGAGGGCCGGTCGGCGTTTGTTCATGTTCCTCCTCTGGATAAACCGTACAGCGCGGAGGATCTGGCCCGAGCGCTCCGAGCCATCATTCGGGAGATGCTGGAGCACATGGAGACACAGCAGACAAACACACACTGCTTGCACAACCCGTGAGAAACACACACATCACTGCTGAAACTCCTGCGATGCATCCTGGGATCAGTTCAGTGGTTTGAGAGACCGTAAACAGCAGGTGGAAATGCTGGAAACCTGAAATTATGACAGAATACAAGCAATGATGTGCCTGTGCTGGACTGTGATAAAGATGGTAATAACTATGTGTATGTGGTTATTAAAGTGCCAAAATGACAACACAGGCTTTAAGATACAAGTTCATGCATAAACAAACAAACAAACAAACAGCAAACCCGATGCCTTTTCAGTGACCTGAGCTCTCATGCCTTCAGTGCTTTGGTTTTTGTATCTGTTTATTATATGAAATGTGAATTGTTGAGATGATTGTAAGGTGACGTCTGTCTTTTATCTTGTGGGACGGTGTTTGAGATTTTTTATTTAGTTTTATTTGTTTTATACTTTTTGCAAAAATGCTGGACCTCTGGACTATAATCGGTCCAAATTAAACTACTCTTTAATCTG
A_15_P106174_phlda2_25	CAACCTGTTCACATCTGACTGGAATTTACGCACGCATGAAGAAGCACAGCGTCGGTCGCCGACTTCAACAGAGATTATACGAAGCTCTCGGACATTCGTATTCTTGTCTTTTCATCCACAGCCCAGCGATAGCCCGAAACGTCGGCAAAATGACGGGCTCTGATATTTCCCACATCCTAAAGGAGGGAGAGCTGGAGAAAAGGAGCGACAATCTCCTCCAATTCTGGAAGAGGAAGACCTGCGTCCTTACCACGGACAGCCTGAACATCTACACCGACCAGCAGAAGAAGAACAAGAGCAAAGAGCTCAAGCTGCAGTCCATTAAGAAGGTGGATTGTGTGGAGCACACTGGGAAGTTCGTCTACTTCACAATTGTGACCACAGACAATAAGGAGATTGACTTTAGGTGCTCGGACGAGAAGAACTGCTGGAATGCCGTGATCGCAATAGCTCTGGTTAACTTCCAAAACAGAAAGGCCATTCAGGGCTTTAAAACGCAAAAGGAATCGGAGAACACTTCTCTGGGACAGCAGGAGAGATGCATGGCTAGAGCTCCTTGAGATCCAATCCAAGCCATACATGATATGGCGAACTGAATCTTGAAGCTTGGACCGAAGCATGTCGGCAAGTCTGAAAGGAGCCCATGTGCTCCGAATAAGGACTAAAGTCGAGCTGGTCTACATGTGAAGGTCTTCGGAATAAACCTGCAAAGATTTCAACGAGCAAAACCATCAAAAAAAAAAAAAAAAAAAAAGACTGAATCCAAGAACTTTCTTAACCGCCTCGAAAAATGGCGATGGATATATGTACATGTAAATTTCTCTATTTATTTTTTACAAATGAATGCTGCACATACCAATGTTGTATTAAGTTATTTCATGATGTATGTATTTATTTAAATAAATTTGCATAAAACTCAG
A_15_P182281_pimr76_18	ATGGCATTGAAAAGAAAGCGTTGTTCTCAAGGAACTCAAGTGTATGATTTCCATACTCGTACACCTCCAACATCCAGCGCCAATGTGGCTGAGAACCATTCACCTGTTGGTGTTGGTGAGGAGATTGAGATACAAGTGAGAAAGAAGAGGAGGTGGGAGAGTTTTGAAAAGCCGCTCTCCCTTTACGCTGAGGATGACAACCAGTGGATGACTTTTCTCTGTGGCCAAAAGAGAAAACGAAGTTGTCACAGCTCTCATGTGAACGATTTCCATCCTCGTACACCTCCGATATCCATCACCAGCCTTCAGTCCACTGATGTTGCTGAGGAAAGTGAGAGAAAGAGGAGAAGGACTGACAGTTCTGAAAAGCAGCTCTCCTGTAAAGTCCAGAAGTCCAGCAGCAGCTCTAGTCAGGAGGACCAGACTCCTGTTCAGATCCACAAGAAGAGTTCTGAAGGTGACATTCTGGACCAGTATGAACTCGGCAAGGAGATTGGAGAGGGAGGATTTGGCAGCGTCTATGAAGGGAAGCGCTTGGAGGATGGCCTTGAGGTGGCAGTAAAAATTGCCAGAAAGCCACCGAACATGAAATACATCAACATCGCTGGTCATCCTGAGCCCCTTCCTTTAGAGATTGGCCTGTTGATACTGGCTCATAGAGGCGGCAAGGTTCCAGAAATCATTGAGCTGCTGGACTGGCAGGACCAGCAGGATCGTTACATCATGATCCTGGAACGACCTTCACCCTGTGTAGATCTGTTAACCTTCATAATGTCTCTCGGCTCCATCACTGAACGCCAGGCTCAAAAGATCATGGAGCAGGCAACAACGGCCGGTCTCATGTGCTGCAGACGTGGGGTATTTCACAGAGACATAAAGCTGGAGAACCTGCTGGTCAACACGGACACGCTGGAGGTCAAGCTAATTGACTTTGGCTGTGGAGCTCTTCTCCAGGAATCTGGCTATGACAGTTTCTGTGGCACAAAGGAGTACTTCCCACCAGAGTACTACCTGGACGAAGAATACCATGCAGAACCATCCACTGTATGGTCTTTAGGAGTTCTGTTATTCCTGCTGCTGTGTCAACGATTTCCTGAAGTCACGGACACGCAGAGGATCGATGATGGAAACTGGACTGAGCCTGGATTGTCAGAAGAATGCTGTGACTTGATTCAAGCTCTCCTGCAGGAAAACCCAAGCCAGCGGATTCCTCTGGAAGAAATCATTCTCCATCAATGGTTTAAG
A_15_P182281_pimr77_18	ATGGCATTGAAAAGAAAGCGTTGTTCTCAAGACACTCAAGTGTATGATTTCCATACTCGTACACCTCCAACATCCAGCGCCAATGTGGCTGAGAACCATTCACCCGTTGGTGTTGGTGAGGAGATTGAGATACAAGTGAGAAAGAAGAGGAGGTGGGAGAGTTTTGAAAAGCCGCTCTCCCTTTACGCTGAGGATGACAACCAGTGGATGACTTTTCTCTGTGGCCAAAAGAGAAAACGAAGTTGTCACAGCTCTCATGTGAACGATTTCCATCCTCGTACACCTCCAATATCCATCACCAGCCTTCAGTCCACTGATGTTGCTGAGGAAAGTGAGAGAAAGAGGAGAAGGACTGACAGTCCTGAAAAGCTGCTCTCCTGTAAAGTCCAGAAGTCCAGCAGCAGCTCTAGTCAGGAGGACCAGACTCCTGATCAGATCCACAAGAAGAGTTCTGAAGGTGACATTCTGGACCAGTATGAACTCGGCAAGGAGATTGGAGAGGGAGGATTTGGCAGCGTCTATGAAGGGAAGCGCTTGGAGGATGGCCTTGAGGTGGCAGTAAAAATTGCCAGAAAGCCACCGAACATGAAATACATCAACATCGCTGGTCATCCTGAGCCCCTTCCTTTAGAGATCGGCCTGTTGATACTGGCTCATAGAGGCGGCAAGGTTCCAGAGATCATTGAGCTGCTGGACTGGCAGGACCAGCAGGATCGTTACATCATGATCCTGGAACGACCTTCACCCTGTGTAGATCTGTTCGACTTCATAATGTCTCTCGGCTCCATCACTGAACGCCAGGCTCAAAAGATCATGGAGCAGGCAACAACGGCCGGTCTCATGTGCTGCAGACGTGGGGTATTTCACCGAGACATAAAGCTGGAGAACCTGCTGGTCAACACTGACACGCTTGAGGTCAAGCTAATTGACTTTGGCTGTGGAGCTCTTCTCCAGGAATCTGGCTATGACAGTTTCTGTGGCACAAAGGAGTACTTCCCACCAGAGTACTACCTGGACGACGAATACCATGCAGAACCATCCACTGTATGGTCTTTAGGAGTTCTGTTATTCCTGCTGCTGTGTCAACGATTTCCTGAAGTCACGGACACGCAGAGGATCGATGATGGAAACTGGACTGAGCCTGGATTGTCAGAAGAATGCTGTGACTTGATTCAAGCTCTCCTGCAGGAAAACCCAAGCCAGCGGATTCCTCTGGAAGAAATCATTCTCCATCAATGGTTTAAG
A_15_P182281_pimr80_18	GTGTTCCTAGTGAATTCTGTTATTATGGCATTGAAAAGAAAGCGTTGTTCTCAAGACACTCAAGTGTATGATTTACATACTCGTACACCTCCGATATCCAGCGCCAATGTGGCTGAGAACCATTCACCTGTTGGTGTTGGTGAGGAGATTGAGATACAAGTGAGAAAGAAGAGGAGGTGGGAGAGTTTTGAAAAGCCGCTCTCCCTTTACGCTGAGGATGACAACCAGTGGATGACTTTTCTCAGTGGCCAAAAGAGAAAACGAAGTTGTCACAGCTCTTATGTGAACAATTTCCATCCTCGTACACCTCCGATATCCATCACCAGCCTTCAGTCCACTGATGTTGCTGAGGAAAGTGAGAGAAAGAGGAGAAGGACTGACAGTCCAGAAAAGCTGCTCTCCTGTAAAGTCCAGAAGTCCAGCAGCAGCTCTAGTGAGGAGGACCAGACTCCTGATCAGATTCACAAGAAGAGTTCTGAAGGTGACATTCTGGACCAGTATGAACTCGGCAAGGAGATTGGAGAGGGAGGATTTGGCAGCGTCTATGAAGGCAAGCGCTTGGAGGATGGCCTTGAGGTGGCAGTAAAAATTGCCAGAAAGCCATCGAACATGAAATACATCAACATCGCTGGTCATCCTGAGCCCCTTCCATTAGAGATCGGCCTGTTGATACTGGCTCATAGAGGCGGCAAGGTTCCAGAGATCATTGAGCTACTGGACTGGCAGGACCAGCAGGATCGTTACATCATGATCCTGGAACGACCTTCACCATGTATAGATCTGTTGGACTTCATAATGTCTCTCGGCTCCATCACTGAACGCCAGGCTCAAAAGATCATGGAGCAGGCAACAACGGCCGGTCTCATGTGCTGCAGACGTGGGGTATTCCACCGGGACATAAAGCTGGAGAACCTGCTGGTCAACACTGACACGCTGGAGGTCAAGCTAATTGACTTTGGCTGTGGAGCTCTTCTCCAGGAATCTGGCTATGACAGTTTCTGTGGCACAAAGGAGTACTTCCCACCGGAGTACTACCTAGACGACGAATACCATGCAGAACCATCCACTGTATGGTCTTTAGGAGTTCTGTTATTCCTGCTGCTGTGTCAACGATTTCCTGAAGTCACGGACACGCAGAGGATCGATGATGGAAACTGGACTGAGCCTGGATTGTCAGAAGAATGCTGTGACTTGATTCAAGCTCTCCTGCAGGAAAACCCAAGCCAGCGGATTCCTCTGGAAGAAATCATTCTCCATCAATGGTTTAAG
A_15_P182281_pimr81_18	ATGGCATTGAAAAGAAAGCGTTGTTCTCAAGACACTCAAGTGTATGATTTACATACTCGTACACCTCCAACATCCAGCGCCAATGTGGCTGAGAACCATTCACCTGTTGGTGTTGGTAAGGAGATTGAGATACAAGTGAGAAAGAAGAGGAGGTGGGAGAGTTTTGAAAAGCCGCTCTCCCTTTACGCTGAGGATGACAACCAGTGGATGACTTTTCTCTGTGGCCAAAAGAGAAAACGAAGTTGTCACAGCTCTCATGTGAATGATTTCCATTCTCATACACCTCCAATATCCATCACCAGCCTTCAGTCCACTGATGTTGCTGAGGAAAATGAGAGAAAGAGGAGAAGGACTGACAGTCCTGAAAAGCTGCTCTCCTGTAAAGTCCAGAAGTCCAGCAGCAGCTCTAGTGAGGAGGACCAGACTCCTGTTCAGATCCACAAGAAGAGTTCTGAAGGTGACATTCTGGACCAGTATGAACTCGGCAAGGAGATTGGAGAGGGAGGATTTGGCAGCGTCTATGAAGGCAAGCGCTTGGAGGATGGCCTTGAGGTGGCAGTAAAAATTGCCAGAAAGCCACCGAACATGAAATACATCAACATCGCTGGTCATCCTGAGCCCCTTCCTTTAGAGATCGGCCTGTTGATACTGGCTCATAGAGGCGGCAAGGTTCCAGAGATCATTGAGCTTCTGGACTGGCAGGACCAGCAGGATCGTTACATCATGATCCTGGAACGACCTTCACCATGTGTAGATCTGTTGGACTTCATAATGTCTCTCGGCTCCATCACTGAACGCCAGGCTCAAAAGATCATGGAGCAGGCAACAACGGCCGGTCTCATGTGCTGCAGACGTGGGGTATTCCACCGGGACATAAAGCTGGAGAACCTGCTGGTCAACACTGACACGCTGGAGGTCAAGCTAATTGACTTTGGCTGTGGAGCTCTTCTCCAGGAATCTGGCTATGACAGTTTCTGTGGCACAAAGGAGTACTTCCCACCAGAGTACTACCTGGACGACGAATACCATGCAGAACCATCCACTGTATGGTCTTTAGGAGTTCTGTTATTCCTGCTGCTGTGTCAACGATTTCCTGAAGTCACAGACACGCAGAGGATCGATGATGGAAACTGGACTGAGCCTGGATTGTCAAAAGAATGCTGTGACTTGATTCAAGCTCTCCTGCAGGAAAACCCAAGCCAGCGGATTCCTCTGGAAGAAATAATTCTCCATCAATGGTTTAAG
A_15_P182281_pimr85_18	GTGTTCCCAGTGAATTCTGTTATTATGGCATTGAAAAGAAAGCGTTGTTCTCAAGACACTCAAGTGTATGATTTACATACTCGTACACCTCCAACATCCAGCGCCAATGTGGCTGAGAACCATTCACCTGTTGGTGTTGGTGAGGAGATTGAGATACAAGTGAGAAAGAAGAGGAGGTGGGAGAGTTTTGAAAAGCCGGTCTCCCTTTACGCTGAGGATGACAACCAATGGATGACTTTTCTCAGTGGCCAAAAGAGAAAACGAAGTTGTCACAGCTCTCATGTGAACGATTTCCATCCTCATACACCTCCGATATCCATCACCAGCCTTCAGTCCACTGATGTTGCTGAGGAAAATGAGAGAAAGAGGAGAAGGACTGACAGTCCTGAAAAGCTGCTCTCCTGTAAAGTCCAGAAGTCCAGCAGCAGCTCTAGTCAGGAGGACCAGAATCCTGTTCAGATCCACAAGAAGAGTTCTGAAGGTGACATTCTGGACCAGTATGAACTCGGCAAGGAGATTGGAGAGGGAGGATTTGGCAGCGTCTATGAAGGGAAGCGCTTGGAGGATGGCCTTGAGGTGGCAGTAAAAATTGCCAGAAAGCCACCGAACATGAAATACATCAACATCGCTGGTCATCCTGAGCCCCTTCCTTTAGAGATCGGCCTGTTGATACTGGCTCATAGAGGCGGCAAGGTTCCAGAGATCATTGAGCTGCTGGACTGGCAGGACCAGCAGGATCGTTACATCATGATCCTGGAACGACCTTCACCATGTGTAGATCTGTTGGACTTCATAATGTCTCTCGGCTCCATCACTGAACGCCAGGCTCAAAAGATCATGGAGCAGGCAACAACAGCGGGTCTCATGTGCTGCAGACGTGGGGTATTTCACAGAGACATAAAGCTGGAGAACCTGCTGGTCAACACTGACACGCTGGAGGTCAAGCTAATTGACTTTGGCTGTGGAGCTCTTCTCCAGGAATCTGGCTATGACAGTTTCTGTGGCACAAAGGAGTACTTCCCACCGGAGTACTACCTGGACGACGAATACCATGCAGAACCATCCACTGTATGGTCTTTAGGAGTTCTGTTATTCCTGCTGCTGTGTCAACGATTTCCTGAAGTCATGGACACGCAGAGGATCGATGATGGAAACTGGACTGAGCCTGGATTGTCAGAAGAATGCTGTGACTTGATTCAAGCTCTCCTGCAGGAAAACCCAAGCCAGCGGATTTCTCTGGAAGAAATCATTCTCCATCAATGGTTTAAG
A_15_P182281_pimr87_18	GTGTTCCCAGTGAATTCTGTTATTATGGCATTGAAAAGAAAGCGTTGTTCTCAAGACACTCAAGTGTATGATTTTCATACTCGTACCCCTCCAACATCCAGCGCCAATGTGGCTGAGAACCATTCACCTGTTGGTGTGGGTGAGGAGATTGAGATACAAGTGAGAAAGAAGAGGAGGTGGGAGAGTTTTGAAAAGCCGCTCTCCCTTTACGCTGAGGATGACAACCAGTGGATGACTTTTCTCTGTGGCCAAAAGAGAAAACGAAGTTGTCACAGCTCTCATGTGAACGATTTCCATCCTCATACACCTCCGATATCCATCACCAGCCTTCAGTCCACTGATGTTGCTGAGGAAAGTGAGAGAAAGAGGAGAAGGACTGACAGTCCTGAAAAGCTGCTCTCCTGTAAAGTCCAGAAGTTCAGCAGCAGCTCTAGTGAGGAGGACCAGACTCCTGATCAGATCCACAAGAAGAGTTCTGAAGGTGACATTCTGGACCAGTATGAACTCGGCAAGGAGATTGGAGAGGGAGGATTTGGCAGCGTCTATGAAGGGAAGCGCTTGGAGGATGGCCTTGAGGTGGCAGTAAAAATTGCCAGAAAGCCATCGAACATGAAATACATCCACATCGCTGGTCATCCTGAGCCCCTTCCTTTAGAGATTGGCCTGTTGATACTGGCTCATAGAGGCGGCAAGGTTCCAGAGATCATTGAGCTGCTGGACTGGCAGGACCAGCAGGATCGTTACATCATGATCCTGGAACGACCTTCACCATGTGTAGATCTGTTTGACTTCATAATGTCTCTCGGCTCCATCACTGAACGCCAGGCTCAAAAGATCATGGAGCAGGCAACAACGGCCGGTCTCATGTGCTGCAGACGTGGGGTATTTCACCGAGACATAAAGCTGGAGAACCTGCTGGTCAACACTGACACGCTTGAGGTCAAGCTAATTGACTTTGGCTGTGGAGCTCTTCTCCAGGAATCTGGCTATGACAGTTTCTGTGGCACAAAGGAGTACTTCCCACCAGAGTACTACCTGGACGACGAATACCATGCAGAACCATCCACTGTATGGTCTTTAGGAGTTCTGTTATTCCTGCTGCTGTGTCAACGATTTCCTGAAGTCACGGACACGCAGAGGATCGATGATGGAAACTGGACTGAGCCTGGATTGTCAGAAGAATGCTGTGACTTGATTCAAGCTCTCCTGCAGGAAAACCCAAGCCAGCGGATTCCTCTGGAAGAAATCATTCTCCATCAATGGTTTAAGGTACGGAAC
A_15_P182281_pimr88_18	GTGTTCCCAGTGAATTCTGTTATTATGGCATTGAAAAGAAAGCGTTGTTCTCAAGGAACTCAGGTGTATGATTTCCATACTCGTACACCTCCAACATCCAGCACCAATGTGGCTGAGAACCATTCACCCGTTGGTGTTGGTGAGGAGATTGAGATACAAGTGAGAAAGAAGAGGAGGTGGGAGAGTTTTAAAAAGCCGCTCTCCCTTTACGCTGAGGATGACAACCAATGGATGACTTTTCTCTGTGGCCAAAAGAGAAAACGAAGTTGTCACAGCGATCATGTGAACGATTTCCATCCTTGTACACCTCCGATATCAATCACCAGCCTTCAGTCCACTGATGTTGCTGAGGAAAATGAGAGAAAGAGGAGAAGGACTGACAGTCCTGAAAAGCTGCTCTCCTGTAAAGTCCAGAAGTCCAGCAGCAGCTCTAGTCAGGAGGACCAGACTCCTGATCAGATCCACAAGAAGAGTTCTGAAGGTGACATTCTGGACCAGTATGAACTCGGCAAGGAGATTGGAGAGGGAGGATTTGGCAGCGTCTATGAAGGGAAGCGCTTGGAGGATGGCCTTGAGGTGGCAGTAAAAATTGCCAGAAAGCCACCGAACATGAAATACATCAACATCGCTGGTCATCCTGAGCCCCTTCCTTTAGAGATCGGCCTGTTGATACTGGCTCATAGAGGCGGCAAGGTTCCAGAGATCATTGAGCTGCTGGACTGGCAGGACCAGCAGGATTGTTACATCATGATCCTGGAACGACCTTCACCATGTGTAGATCTGTTCGACTTCATAATGTCTCTCGGCTCCATCACTGAACGCCAGGCTCAAAAGATCATGGAGCAGGCAACAACGGCCGGTCTCATGTGCTGCAGACGTGGGGTATTTCACCGAGACATAAAGCTGGAGAACCTGCTGGTCAACACTGACACGCTTGAGGTCAAGCTAATTGACTTTGGCTGTGGAGCTCTTCTCCAGGAATCTGGCTATGACAGTTTCTGTGGCACAAAGGAGTACTTCCCACCGGAGTACTACCTGGACGACGAATACCATGCAGAACCATCCACTGTATGGTCTTTAGGAGTTCTGTTATTCCTGCTGCTGTGTCAAAGATTTCCTGAAGTCACAGACACGCAGAGGATCGATGATGGAAACTGGACTGAGCCTGGATTGTCAGAAGAATGCTGTGATTTGATTCAAGCTCTCCTGCAGGAAAACCCAAGCCAGCGGATTCCTCTGGAAGAAATCATTCTCCATCAATGGTTTAAGGTACGGAAC
A_15_P182281_pimr89_18	ATGACAACCAGTGGATGAATTTTCTCTGTGGCCAAAAGAGAAAACGAAGTTTTCACAGCTCTCATGTGAACGATTTCCATCCTCATACATCTCCAATATCCATCACCAGCCTTCAGTCCACTGATGTTGCTGAGGAAAGTGAGAGAAAGAGGAGAAGGACTGACAGTCCTGAAAAGCTGCTCTCCTGTAAAGTCCAGAAGTCCAGCAGCAGCTCTAATCAGGCGGACCAGACTCCTGTTCAGATCCACAAGAAGAGTTCTGAAGGTGACATTCTGGACCGGTATGAACTCGGCAAGGAGATTGGAGAGGGAGGATTTGGCAGCGTCTATGAAGGGAAGCGCTTGGAGGATGGCCTTGAGGTGGCAGTAAAAATTGCCAGAAAGCCATCGAACATGAAATATATCAACATCGCTGGTCATCCTGAGCCCCTTCCTTTAGAGATCGGCCTGTTGATACTGGCTCATAGAGGCGGCAAGGTTCCAGAGATCATTGAGCTGCTGGACTGGCAGGACCAGCAGGATCGTTACATCATGATCCTGGAACGACCTTCACCATGTGTAGATCTGTTCGACTTCATAATGTCTCTCAGCTCCATCACTGAACGCCAGGCTCAAAAGATCATGGAGCAGGCAACAACGGCCGGTCTCATGTGCTGCAGACGTGGGGTATTTCACCGAGACATAAAGCTGGAGAACCTGCTGGTCAACACTGACACGCTTGAGGTCAAGCTAATTGACTTTGGCTGTGGAGCTCTTCTCCAGGAATCTGGCTATGACAGTTTCTGTGGCACAAAGGAGTACTTCCCACCAGAGTACTACCTGGACGACGAATACCATGCAGAACCATCCACTGTATGGTCTTTAGGAGTTCTGTTATTCCTGCTGCTGTGTCAACGATTTCCTGAAGTCACGGACACGCAGAGGATCGATGATGGAAACTGGACTGAGCCTGGATTGTCAGAAGAATGCTGTGATTTGATTCAAGCTCTCCTGCAGGAAAACCCAAGCCAGCGGATTCCTCTGGAAGAAATCATTCTCCATCAATG
A_15_P182281_pimr90_18	ATGGCATTGAAAAGAAAGCGTTGTTCTCAAGACACTCAAGTGTATGATTTACATATTCGTACACCTCCAACATCCAGCGCCAATGTGGCTGAGAACCATTCACCCGTTGGTGTTGGTGAGGAGACTGAGATACAAGTGAGAAAGAAGAGGAGGTGGGAGAGTTTTGAAAAGCCGCTCTCCCTTTACGCTGAGGATGACAACCAGTGGATGACTTTTCTCTGTGGCCAAAAGAGAAAACGAAGTTGTCACAGCTCTCATGTGAATGATTTCCATCCTCATACACCTCCAATATCCATCACCAGCCTTCAGTCCACTGATGTTGCTGAGGAAAGTGAGAGAAAGAGGAGAAGGACTGACAGTCCTGAAAAGCTGCTCTCCTGTAAAGTCCAGAAGTCCAGCAGTAGCTCTAGTCAGGAGGACCAGACTCCTGTTCAGATCCACAAGAAGAGTTCTGAAGGTGACATTCTGGACCAGTATGAGCTCGGCAAGGAGATTGGAGAGGGAGGATTTGGCAGCGTCTATGAAGGCAAGCGCTTGGAGGATGGCCTTGAGGTGGCAGTAAAAATTGCCAGAAAGCCATCGAACATGAAATACATCAACATCGCTGGTCATCCTGAGCCCCTTCCTTTAGAGATCGGCCTGTTGATACTGGCTCATAGAGGCGGCAAGGTTCCAGAGATCATTGAGCTGCTGGACTGGCAGGACCAGCAGGATTGTTACATCATGATCCTGGAACGACCTTCACCCTGTGTAGATCTGTTGGACTTCATAATGTCTCTCGGCTCCATCACTGAACGCCAGGCTCAAAAGATCATGGAGCAGGCAACAACGGCCGGTCTCATGTGCTGCAGACGTGGGGTATTTCACCGGGACATAAAGCTGGAGAACCTGCTGGTCAACACGGACACGCTGGAGGTCAAGCTAATTGACTTTGGCTGTGGAGCTCTTCTCCAGGAATCTGGCTATGACAGTTTCTGTGGCACAAAGGAGTACTTCCCACCGGAGTACTACCTAGACGACGAATACCATGCAGAACCATCCACTGTATGGTCTTTAGGAGTTCTGTTATTCCTGCTGCTGTGTCAACGATTTCCTGAAGTCACGGACACGCAGAGGATCGATGATGGAAACTGGACTGAGCCTGGATTGTCAGAAGAATGCTGTGATTTGATTCAAGCTCTCCTGCAGGAAAACCCAAGCCAGCGGATTCCTCTGGAAGAAATCATTTTCCATCAATGGTTTAAG
A_15_P182281_pimr92_18	ATGGCATTGAAAAGAAAGCGTTGTTCTCAAGACACTCAAGTGTATGATTTCCATACTCGTACACCTCCAACATCCAGCGCCAATGTGGCTGAGAACCATTCACCCGTTGGTGTTGGTGAGGAGATTGAGATACAAGTGAGAAAGAAGAGGAGGTGGGAGAGTTTTGAAAAGCCGCTCTCCCTTTACGCTGAGGATGACAACCAGTGGATGACTTTTCTCTGTGGCCAAAAGAGAAAACGAAGTTGTCACAGCTCTCATGTGAACGATTTTCATCCTCATACACCTCCGATATCCATCACCAGCCTTCAGTCCTCTGATGTTGCAGAAGAAAATGAGAGAAAGAGGAGAAGGACTGACAGTCCTGAAAAGCTGCTCTCCTGTAAAGTCCAGAAGTCCAGCAGCAGCTCTAGTCAGGAGGACCAGACTTCTGTTCAGATCCACAAGAAGAGTTCTGAAGGTGACATTCTGGACCGGTATGAACTCGGCAAGGAGATTGGAGAGGGAGGATTTGGCAGCGTCTATGAAGGGAAGCGCTTGGAGGATGGCCTTGAGGTGGCAGTAAAAATTGCCAGAAAGCCATCGAACATGAAATACATCAACATCGCTGGTCATCCTGAGCCCCTTCCTTTAGAGATCGGCCTGTTGATACTGGCTCATAGAGGCGGCAAGGTTCCAGAGATCATTGAGCTGCTGGACTGGCAGGACCAGCAGGATCGTTACATCATGATCCTGGAACGACCTTCACCCTGTGTAGATCTGTTCGACTTCATAATGTCTCTCGGCTCCATCACTGAACGCCAGGCTCAAAAGATCATGGAGCAGGCAACAACGGCCGGTCTCATGTGCTGCAGACGTGGGGTATTTCACCGAGACATAAAGCTGGAGAACCTGCTGGTCAACACGGACACGCTTGAGGTCAAGCTAATTGACTTTGGCTGTGGAGCTCTTCTCCAGGAATCTGGCTATGACAGTTTCTGTGGCACAAAGGAGTACTTCCCACCAGAGTACTACCTGGACGACGAATACCATGCAGAACCATCCACTGTATGGTCTTTAGGAGTTCTGTTATTCCTGCTGCTGTGTCAACGATTTCCTGAAGTCATGGACACGCAGAGGATCGATGATGGAAACTGGACTGAGCCTGGATTGTCAGAAGAATGCTGTGATTTGATTCAAGCTCTCCTGCAGGAAAACCCAATCCAGCGGATTCCTCTGGAAGAAATCCTTCTCCATCAATGGTTTAAG
A_15_P191261_plaub_12	GTAGAGGCGAGATGTCTGGAATTCTCGTGTGGAGTTTGATTCTGGCTTTAACAGCTCTCACGGTGTGTAAAGCTCAGCGCAGACCCTTTCCCAGTGAATCCCATGATAAACCAGGTGTCTTGTGTCTGAATGGAGGATCGTCTCTATCTTCTCTGTCTGGTCGGCATCTTCTCTGTCTCTGTGCTGAAGGCTTCAGTGGCTCCAGATGTGAAACAGACACATCGGTCTCCTGCTTCGATGGGATTGGTCAGCTCTACGTGGGACCCGTGTCTAAATCAGCCAGTGGGAGGGAATGTCTGGAATGGGATTCAGAGAAAGCGCTTGAAATCGGAGTTTATCTCAAGAGTCTGATCGTGGGTGGACACAAACACTGCAGAAACCCAGACTTCAGCCGAAGACCGTGGTGTTTCGTAAAGACGCCATCCGGGATCATGAAAGAGGACTGTGATATTCCACGCTGCTCTAAAGATCACGGATCTGATCAGGACAGTCTGGCAGTTTCACAGTCAGGCTGGAGGTGTGGTCAGGCAGAGGGGCGGAGCATGAAGGTAGTGGGCGGTGCTTTGAGCATGTTGGAGAGACACCCGTGGATGGCGGCGATTTACAGCAGAAAATCTCGTGGGAGATTTTTCACCTGCGGCGGGAGTCTGATCTCACCCTGCTGGATACTGACAGCAGCTCACTGCTTCCCTGATGGGGCTCAGACTCTTGTCCATAAACTCTCAGTGGTTCTGGGAAAGAAGGCCATAAACGAGACGGATGTTCAGAGCGAGCAGGAGTTCAGGGTCTCTGAGCTCTTCATCCATGAACACTTCGACAACACTGACGGAAACTTCAACAACGACATCGCTCTGTTGAAGATTCGTGGTCCTGATGGCCGCTGTGCTAAAGAGTCGAGTTCAGTGAAGACGGTCTGCATTCCTGGACCCAACGTGTCGCTCAGTGATGGGACGTCCTGTACGGTGACGGGATACGGCAGAGAACATGAAGGGTCGTGGTTTTACTCTCAGTATCTCAAAGAAGCACAGGTCAAGATTTTGTCTCAGGATTTGTGTTCGAGTAAAGAGTATTATGGCAACATGATCACCGAGAACATGCTGTGTGCCGGCAGCCCAGACTGGAGCTCAGATGCCTGTAAGGGTGACTCTGGCGGGCCGCTGGTCTGTCGTGTCCAGGACCGAGTGTTTCTCTTCGGTGTGGTCAGCTGGGGTGAAGGATGCTCCAGAGCGTTTCGGCCTGGTGTTTATGCCAAAGTCAGCAACTACTACCACTGGATCCTGGAGAAGAGCGGCCTGACCTCACTCTCATGATCACACCCACACACACAGTTAACGTCTGAATTATTAGCCCCTCTGTATGTTTTTACCCAATTTCTGTTTAACAGAGAGAAGGTTTTTTCAACACATTTCTAAACATAATAGTTCTAACAACTGATTTATTTCATCTTTGCCATGATGACAGCACATAATAGACTAGATATTCTTAAAAGTACTAGTATTCAGCTGAAAGTGACATTTAAAGGCTTCACTAGGTTAATTAGGGTAAAGTTAGGGTAATTAGGCAAGTCTTTGTAAAGCAGTGATTTGTTCTGGAGACAATCCAAAACTAATATTGCTTAAGGGGGCTAATAATATTGACCTTAAAATGGGTTTAAAAGAATTAATAACTGCTTTTATTCTAGCCGAAATAAATAAAACTTTCCAGAAGAAAAAATATTATAGGAAATACTGTGAAAAATTTCTGAATCTGTTCAACATCATTTGAGAAATAATAGAAAAAAGGAGGGGCATAATTCTGACTTTAGCTGTATATGCTCTGCCATCTCATTGTAGTTCATTTACTGTAGATCAGTTACCTATAATCTGCTAGTCAGTACTGTATTGCATGTGTTGAAAGCAGCAAATAGTTTTAGTAAGTATTATTTAGAAAGTGTTAGTTTCCATTGTTTTTAAACTGTACAGCGTAACTTTGTAGACGTTTCTCTTTTGTCTATTTTAATTTTCTTTTGTTGTGTAACTACATACAATGACACTGGCCAAGTCAGAAACAGGCCAATAAACATTTTTAAATACCTTTTCAATA
A_15_P197726_plek2_13	TTTAACATGGGCACTGAGTCAGAAAACAGCGGCATCCTTAAAGAGGGCTTTATGGTAAAAAGGGGTCACGTTGTTCAAAACTGGAAAGTTCGTTGGTTTGCACTTAAATCGGACAGACTCCTTTATTACAAATATGAGGGCGGCAAACGAGATTCTTGCCACCGAGGGACCATTTTATTGAGGAACTGCAAAATCACATGTCCTTACCTGGAGTACGAAAACAGACCGTTGGTGATAAAATTGGAGACCAACACATCAGAAGAGCACTTTCTGGAGGCTTGCATGAGGGAGGAACGTGATGAATGGGCTGCGGCGATTGATGCAGCAGTACAGAAACTCAGCTCAAGTGATGCACAGGTTCCTGCCCCATCTCAAATAAAAGCCTCCTCAACCCTTCAACTTCAGAATGTCAACCTCAGTCAGGTGGTGGACTCCATGTATGACGTTCACACTGGTATCCGGCACTGCAGTCACATCGAGCAGGGCAGCTCTTACAGCAACTGTTTCTCAGGTTCAGCAGTGGTGGATTGGCTTGTGTTTAATAAGCTGGCTCTGAGCCGTGTGGAGGCAGTAACGCTGGCCTCTGCTCTGCTGGATGAAGGCTCTCTGCGGCCCGTTGGGATCAGGAGTGCAGACGCTCTCCGTAACGCTGCTCTCGGAGAACAGTTCCTCGACGATTCCACTGCTCTCTACTCCTTTTCCCAAAGCTTTCAGAAGAGAGGCAGTGTGAAGGCAGAGAAATCTCGAACTGCAGTGGAGCTGAGTGGAAAGGTGGTGAAGAGAGGTTACCTGCTCAAACAGGGCCACAAAGTCAAGAACTGGAAGGTGAGATTGTTTGTTCTGCGGGCAGAGCCTGGTTTCCTGCATTATTATGACCCCAGCAAGGATGACGTGACTCCAGCCGGCAGTGTTTCTCTGCGTGGCTGTCTGGTGTCTGCTCTGGATGATAACGGCACACCGGCAGGTGTTAAAGGTAAAGTGCAGGGGAATCTGTTTAAAATCATCACTCAGATGGACACACACTATTACATCCAGGCTCCGACACACGAGGAGAGGATGGACTGGATCCAAGCTATTAGACGAGTCACTTAATTATGCACTTTCAAGCTCAGCGGACTCTACTGGTATTATTTTAACTCATTTGTTATGAATTCGTTTATTTCTGTTATCAGAACTTTCCCATTAAGGGGCAACATGTGCTTTCTAGCATCTTCATATGGGCAGATTTTACAGTTATTATAACTGTGTTGTTGCTTTTTTTTGTACATCATAAACTTAACCGTTTACTTCAGTCAGTCAATAATACACATTGTTGCCAATAACTGATCAAATTTATATGCAAATAACACTTAAAAAGGAATTAATTACAGGCCAGTGCTAAAATATTAGGATGAATTATTGTGCAATATTACTTAATACTTTGATCATGATTATTAATATTGATTAGTAGAGTAAATAATAAATGTATATGGCACATTATAATTTGGCTACACACAACACATTAGTCCTGTACATTAGTGTAGCACAATTTATCTCCTATTATAGTCTCTAAAACAGTCTAATTAATCCTCCTACTGTAAATTTCCTCAGCATTTTGACAAGGTGCATTCCAAATGGGATACATCGCTCTCTGAATGGCACTTGGGAGTGATAACAATCACAGATTCCATATTGAAGTATCATTCCAAAATGAAGTGCTTAAATCTGGCCACTTCAAAGGGCCCTTTGGAATATAATAATGATTTCGAAGGATACAACTGATGGACACTTAGTGCCATGATACTTTGAGCAGGGATTTGTTTGGTTTTTACACACTGACTTTAATTAGGAAGGGCTCATCTCTATGCCCTAATTCTTTCAGAGGGACCCTCAGATGGGATTAAGACATAGTGATGAGCCCTTCCCATTGGAATGCAGTAAGGAAAGAGAGTAATCTAACACTACTGATTGGCTACTGCATTCAAATGAAATTTGTGTGATTGATTTTAATGCAATGTGCGTTAATCTGAATGCAATGCGGCAATTGACACTCATAAAAATGAAAATTGAGTCACTGTTTACTCACTCTCAAGTGGTTCCAAACCTTTTGAGTTTCTTTATTCTGTTTAACACAAAAGAAGATATTTTGAAGGATGTTGAAAATCGGTAACCAATGACTGCCATAGTAGGAAAAACAGAGTCAAAGGAAGTGAATGGTTACAGATTTTCAGCGTTTTTCAATATTTCTTATTTTGTGTTCAACAGAAGAAAAAGACTCAAGCAGGTTTAAACAGAGCAAGTGAAGTGTGAGTAAAGAAGACAGAATTTGAAATTTTGTGTGAACTATCCCTTTGTCACACATCTGTTTCTTCACATTCTTGCAAATGTGTTGTATGTGTGCAAATAAAATAAGATATATACAGCGTTACAGTCTAAAACAGTGGTTCTCAAACGTTTTTCATCAAATACCACCTCAGAAAAAAGCTGTCTTTGCAAGTACCACAATAATGAGCTGTATTGAAATACAGTACCGTATTAGGTCCAGTAAAGCAGCTAAAGCTCTGTCCAGTTCAAAAACGAGGGATATTAGTTCCTAATATTGAGAACACTTAAATTATAATGGGCTTTTAAAAGTTAAAAATGGTAGGTTATTGTTCTTAAAAAGTAAACAAAGAAGAAAAAACTCTTGGTTTATCACCACCTGCAAATGTACATATGACATATTTGATTCATCCGCGTACCACCAAAAGGAAGCCCACATACCACTAGTGGTACATGGACCACAGTTTGAGAACCACTGGTCTAAAACAATTAAATATTAACAATAAATAGTAATAAACCCCAATAATAAATAATAAACCCTCATCCTAATTAGCATGTAAAATATTTTTATCTCAAAGTGTAGGTGGTAAAGCTGTATACATTCAGTGAATGTAATGTGAAATGTATTTAATGATCAGTGTGAATTTTCCTAGTTTGTTATATCTTACTTTGCAAAGTAAAGTTTTTATTTGAA
A_15_P120144_pnp5a_7	GCGGAAACGGAGGCTCTATAAGAATACCGGCTACGAGAGCGACGCTTCAGGAATTTTAAATCATTTTCACTTGAGTGTTCAACCGTTACACCGACGACGGTTTTTTATTTAAATTTCCGTTATTCGTTTCTCCGGTGCTTCGTCGGATATTTTATTCACATCTGCCGCTTTAGAAACACTGAAATTTCCGTTCTGCACTGTTCAAGGACCAAAGCAGCGACTTGAATCATGTTTCCCGAGAGCAACACTGGGTACAGTTTCGAGGATTGCCAGGCCACCGCTGATTGGCTCCTGTCCCAGACTGCAGTGCGCCCTCTGGTGGGCATCGTGTGTGGTTCGGGTTTGGGTGGATTGGCTGATGCTCTGAAAGACCAGGTGGCCTTCAACTACCGGGACATTCCTAACTTTCCCCAGAGTACAGTTCACGGTCATGCGGGTCGGCTGGTGTTTGGCACTTTAAAGGGCAGGCCGTGTGTCTGCATGCAGGGACGCTTTCATCTCTATGAAGGATATCCCATCCAGAAGATTACGATGCCGATGCGGATTTTCAAGATGCTGGGTGTGGAGACGGTGATTCTTACCAACGCTGCTGGCGGTCTGAACCAGGACTATAAAGTAGGAGACATCATGATCATCAAAGACCACCTCAACATGCCCGGATTCGCTGGAAACAACCCTCTGGCGGGACACAACGACGAAAGGTTTGGAGTGCGTTTCCCCTGCATGTCTGACGCGTATGATCGAGAGCTGCAGCAGATGGCTCTGGATGTGGGATCAGAGCTGGGCTTCAGTGATTTCCTGCGGGAGGGGGTTTACTGTGTTCTTGGAGGACCGTCATTCGAGACCATCGCTGAGTGCCGCATGCTGCACAAACTGGGTGCTGACGCTGTCGGCATGAGCACAGTTCATGAGGTGATCGTAGCCCGTCACTGCGGGATGCGCGTCTTCGCTCTGTCTTTGATAACCAATAAAGCAGTTATGGATTACGACAGCGAGGAAAAAGCCAACCATGAGGAGGTCCTGCAGACGGGCAAACAGCGAGCGGAGCAGCTGGAGAGACTGGTGTCTACTATTATTACCCGGCTGGAGCACAACAACAACTACGCCTAAAACCGCTCAGGGCGGAAAATACCTGCTGCTCAACTGCCATTATTATGACGCACTGTTGGAGAAACTAGCAAGATTGTCCTAGAAGGGATACAGCTGCGGCCAGAAGTTAACAATAATTATTAATATTATTTATTAAATTACCTATTAAATTGTATTTTATTAACATCTACCCCAAGACTAGTCAACTCTTACTCTAATGTAAAAAATATTGTTGTACAGTGTCATAAAAATGAAGCTATATCGATGTGCATCCACAGCTGTATCCCTTCCAGACATCATGTTTCTTTCTCAAACAGTGTTGCACATCAGATCCAACATTAATCACAGACCAAAGAACATACAGAACTCATCTGTGAACACAAAACAAATGGTTGTTGTTTCAGAAACCATGTTTTACAGGTCAATTCCATTCAGCTGATGTTTATTTATGTTTATTGAATCTTCTTTTACAGCGCAATTCTGTCAGGGTGCGAATTATACATGGACAACTGTTCAATGGGGCCAAATTGTTTGGTTATATTAGTTTGTTAAATACATGTTTCATTAAATCAGATGCATGTATTTATTTAAATTACAAATAGACCATTTTGAGGGATGTAAACAAAAACAACCGTCCCAACATATTTCCTGTTTTACATTTTCCATTTTTACAGCTTCCGATAATCCAAATGTTGCCACATATTGATAAATAATGTTTTGATAACTGTTTTAACATTATTTCAATTCAATCATAATAATTCAATCATAACATAATGTTATAATAGCTGTTTTAACGTTATGATTGAATTATTATTGAATTTAATTGAAATAATGTTATAATAGCTGTTTTAACATTATGATTGAATTATTATTGAATTTAATTGAAATAATATTATAATAGCTGTTTTAACATTATGGTTGAATTGAAATAATGTTATGATAACAATAAGTTATGATTGAATTGTCTCTTGTTGCAGTTATGAATTAGTTTGATGACTACATTGAAATGGTCTATATTTTAATAAGTCGTGATTAATTTTTTGTTTTGAGGGTTATTTAGCGTTCAGTAACCTCATTTCAGAGGTCAAACTATACAAATTATTTTTAATTTAACTTTATTTAAGGTTATATGTTGATACAAACACCTATTTTACGAGAAAAGTGTCTTCTGAATACTCACGATGTCCGTTGGTGCTCTTCATCTGCCGGTGTCAGACGGTTGAAATGGCGCGATTATGAATGGTATGACCCGTTATAGGGGTGTTCAAATGTATATTTATATTATCTATTATTTTAATTATTAATATCATTATTAAAAGAGACGCATGAGAGATAACTAATGCTTACTATTAAAGGTCTGACTCCTGTACATTGTTTTGACGTCCTTTAGAGGGGGCTCATGAGTTATTCAGGAAAGTCCGTTCCTTAAAACCACCCCTGTGATTCGCACCCTGAATAGTTTCAGTCTTCATTGGTGTTCGGTCTGGTTAATATTTAGCTCTTATGTATATAGACTCGGTCAACAGGATAGTGCTTATGTTTTGTTTTTCATTTAAAAGTAATAATAATAATTGTTACATTCCTTTGAATGCTAATGTTTCTTATTTCTAACTTGACGTTTACAATTTTGCAGGTGTTTTAATTCTAAGAGATTGAATCGTCTGTAAAGCTTCAAATTCTTTGTAGTGTTTGTCTGAAGATGTACAGTAAAATATCATCTTTTTTAACATTATTAGTATAATTGGCTATTTATTATTTATGTCTCCATCTCGTTTATGGTGTGAGTTTTGTGTACAACACATTTTTGGGTGAACTATTTGTCAAAAAATGCTTGTCATATTTCTACAGAGCCATTGAAAGAAAGATGACATGGGGAAATACATGAGATGTCAGTTGAAATTACATCTCGGTGCTTTTTCTAAACTTTTGGATCCCCCTACAAACTTGTCATGCAAAAGCATTTAATAAATATAGATTTTTTGTCACA
A_15_P115782_prdm1a_16	ATCTCAGGCACTTGCAGGAGAAGTCACTTACCATCTGGACTAGCAGTGGGACAAGACAGGCGAATTGTGAGCTGCACCTGTCCCATACACACACTCACACACTCAGGGGAGAGATCACACACAGCCTCTATGTGTGGCTGGGACCAGAGCGTCCTGGCTCCTTATCAAAACTCGGCTATGTTGACTACTGAGGCAGCACCCTACACCGCTGACAATGAGGAGCTCAAGATGGATGTAGAGGATGTAGACATGACAAAATGGACGGAGGACGAGTTCGAGGAGAAATGCACATACATTGTGAAAGACCACACCTGGGAAGGACCACTGGAGAACACGGACCTCACCCGGGCTGAGGCGTCTTTACCTAGAAACCTGGCTTTTAAGCACCCGGCAGACTCCAAAGAGGTTATTGGTGTAGTAAGCAGAGAATACATCCCTAAAGGCACGCGCTTTGGCCCCCTTGTGGGAGAAAGTTACACTGCAGAAAATGTCCCCAAAGATGCGAACAGGAAGTACTTCTGGCGGATATACTCAGATGGAGAATTCCATCATTTTGTGGACGGATTGGACGAGGAAAAGAGTAACTGGATGCGCTATGTGAATCCAGCGCATTCCCAGCAGGAGCAGAACCTTGCCGCCTGTCAAAACGGCATGAACATCTATTTCTACACGGTGAAGGCCATTCCTGCAGACCAGGAGCTACTGGTGTGGTACTGCCCTGAGTTTGCCCGCCGTCTCAACTACCCTGCCTCTGGAGAGATTATGATGCAAAAACTCAAGCAGAGCCTGATTGAAGCCAAGCAGCAAGCAACCGAAGTCAAGCACCCAGTGAAAAGAGAACACAGTGTTTCGGAGATTTTGAAAGATGTGCTGCAAGAACCCAGCAGACCACTTCCCACCCGTCCCCGCTGTCCCAAAAGCCCAGACCGACCTCTATACCCCAGTGCTGTCTATCCACCCCGCCCTTCCCTAAACGAGGACTTTTTAAAGAGCACCACAGTATTCGGCCTCCCCACACGCTCTCACACACAGTGTTCGGTGACACCCAGCCCGTCAGCACACAGCAGCCCTGAGAGAAGTCCAGGAAGCAGTCCGACATCAGCATCAATTGAGCCAAGAGAAGCATTTCTCCCTTTCTCTCCAGCACTCTACAATCGTGGCCTGAACCACTACCCAGGATACTCACCAGCAGGCTCCATGCCATTTTACCCAAACCCGCACTACTCGCGCTACCTCATGCACCACTACCCTGTTAGTAGTTTGAGTGGGCCATCTACATTGGGGGGTATATTTCCACACATGTATCCATTTTACAGCAGCTTGGTACCTCCTCATGTACCATTCCCACCTTCCATGCTTTCATCCGAGGGCAGTCGTCAGTTTATGCTTCCACCTGACTCTCCGGCCCCCAGGGACATTCTGCTTCCAGCAGCCACCAGTGCCTTTTCTGCAGCCACTTCTCTGAAAGACAAACCCCTGCATGGGCATGGACACCCTTACGCTCCTGCTGGTGGATCTCCAACAGCCGGCTCTGCGGCCTCTACGGGATGCATTCCCACCAAGCCTACCTCTGCAATTCTGAGCACCAGCCGCTCAGAGGATGAGGCCATCAATCTGAGCAAGATGAAACGAGGTTCCACAGGCTACAAAAGTCTTGATTACCCACTTAAGAAGCAGAATGGGAAGATCAAGTATGAGTGCAATGTTTGCACCAAGACTTTTGGTCAACTTTCTAATCTTAAGGTGCACCTGCGTGTCCATAGTGGGGAACGACCCTTTAAGTGTCAGACCTGCAATAAAGGTTTCACTCAGCTCGCCCACCTGCAGAAACACTATTTGGTCCACACAGGAGAGAAACCCCACGAGTGCCAGGTGTGTCACAAGCGTTTCAGCAGCACTAGCAACCTGAAAACCCATTTGCGATTACATTCTGGGGAAAAGCCCTACCAGTGCAAGATCTGCCCAGCCAAGTTCACACAGTTTGTCCACCTCAAGCTGCACAAGCGGCTGCACACGCGAGAACGTCCACACCAATGCCCACATTGCCACCACAACTACATTCACCTCAGCAGCCTACGGTTCCACCTCAAGGGCTACTGCCTCGCAGTCTCTCCTTCTCCAAGCTGCAGCTTGGACGAACTCAACCGAGTCAACGAGGAAATTGAACGCTTTGACATCAGCGATAATGCCGACCGGCTAGAAGAAATGGAAGGGTTTGATGTGGAGGGCATGGTGGAGAAGCAGATATTTGGCCTGCTCTGGCAGGAGATGGATTTTAAGGCGTCTTATCACAAAGGTAGCACTGGAGGGGACCTGCACCCCCGAGCGCCTGCATTATCCGCGTATCATCTGAATGAGCATGACAGTGAAGCTTCTGTCATCAAAGTTCATCGCAGCAGCCCGATCCAACTCCTACCCATCAAGGTGAAAAAGGAGACAGAGGAGGCCATGGATACCTAGAGGCTTCCTGACCAGTTGACTGACTGAACATTCATAAGTTGTTCTTATCAAAACGAAACAAAAAAAAAATAGGCTCAGGCCTATATATTCAGGGACTTCCGTACTCAGGGCTAACAGACATTGATCATCAGTGGTCCAGTATGTCCTACACAAATGATAAAGACAATCATATTCTTTTATTATTATAACTATTATTATTATTGTTAATATTATTTGCTCTAGTGTTCATTTCAGTTTGTAATCTATTTAATTTATTGTTCAACATGTCCTCCTTCACGACCGATACATGGAAATAATGTTTACAATGACTGGTTGATTCATTGTAATTTGCTGTCTTGTATATTTCTTCTTCTCTTTCCTTTTTGTAAATAGCGTCCCGATTGACTGTGATTTCATGTGCAACTGCAAAGAGCTTACCACATTCAGGTTGATTTTTAATGTAGGCCGATGTCCGAGGTAGAACTTTTTTGTTGAAGGCATTTCTTTTTGTACCCTAGGAGAGGTTGCATATCTATGTGTACGTGTTTTACATGACAGTTATTCTTTTAATGTTGAGCTCTACCACAATTTAATGAATACAAAAAGGGCATATTATATATTACCAACAACTGTTACCTCAAATGTGAGCGAGTGAGTGTGTGTGTGTGCGTGTGTTGAGAGATGTGTGCTTGTATTGTGATATTTGTTTTGCTACTTGAAGAGGAAACCAAATGTCCCAATGTGCAGGTCTACATGCGGTCCAAAGAACAGCAGTCTGTCTAGCTGTCGCACACAGGCTGTGAGATTGACACTGACTCTGCATTTTCGTACTTATGTGCGGCACATTACTGAAAACCAAAATGATAAAGAAACGAGAATGTGGAACTGCTAACCAAAGTGAAATCTTTCAGAGTTTCAGAGATGTGTGTAAACTGTCTGTTCTGCAGGTCCGTGGTGATGTCTGTGGACTCTTCACGTCACCTCGGCCTTTTGTATGCACTGGTTTTATTTCTTTCGTCTTATGTTTGTACTTTTTGTTTTGTTTTTGTCCAGCGATGTTAGTAGGACAAAATGTCAGCGAGGCAGTACAATCTCAAACGCTCTCTGTCCTAAAGTATGACCAAAGTCTACACCTCATCTTCAGCTTTAAATTAAGAAAATAAGAGACTGTCTTTGTTTACATACTGGTTTACGTAGCTATTTAAGTACAGCTTTGACAAAATGTAAATTATAATATAAATCTTCACTGATCTAA
A_15_P117177_prg4a_2	ACAAAACAAGATTCAGACATTTCAACAGACATTTCTCTTTGTCAGATATACAGGTGTTTGTGTGATTGAGTGCCATTATGACTGGACTGACCGTGCTTTGGTCTCTTCTGGCTCTGCTCTGTACTGTCCTGCCGTCGTCTGCTGCTCAGGGCAGCTGTGTGGGCAGATGTGGAGAGCAGTTCAGCCGTGGACACATCTGCAACTGTGATTACAACTGTTTTGTTCATGGCGAGTGCTGCAAGGATTTTGAGGACATCTGCACCGCCAGTGAGTCCTGCAGAGGTCGCTGTGGTGAGCCGTTCCGCCGTGGCCGTCAGTGTGAGTGTGATTCTGGCTGTGTTCTCCACAACTCCTGCTGCCCAGACTACAGCACACACTGCGATGCTTTCTCCCATTTGCAAGCTCCAAGAAGCTCCAAACCAAACAAACCAGCAGATTATACTGAGGAGTGTATTGCAGCATGTCTTGCAGCTCAGCAAAACCCAGATGTGATGAGATATGGGAGTGGACTGAATAATTTGATGACTCCATCTGCCTCTCCGTTCCTTGCTGGTGATGTGTCTCAGGACGGCCCCTATACTCCTCTGTCCGCCTCTGACATCCCTGGTTTGTCTTCCAGTCCTTCTGAATTTCATCTGGCAGAATCGGATGCTGCTGCTCCCCTCCAGCCAGCAGGGGCTTCCTCTGAGAATCCACAAGCTGTACCGGTGCAGGTGTCTCTCTCCATCAGCGGGCAAGCAGACAGGCCATCCAGCAGTTCAGGCAGACCCAGCATTCCTGCAGACATCGCTCAGGCTCCAGCGGACAGCAGCCCTGCTGGACCAGGGCTCAATCTCTGCAGTGGAGTTGTCATTGATGGAATGGCTGCTCTTTTCAACGGCTCCATTATTGTTTTCAGAGGTCACTTTTTCTGGCTGCTGAACCCCAAGACCAGAAGGGCTGGTCCTGCTCGCAGAATCACTGAAGAACTAGGCGTCCCGTCACCCATTGACACGGCCTTCACACGCTGCAACTGCCAGGGCAAGACCTACATCATCAAGGGTGACAGTTACTGGAGTTTTGAGAATGGGGTTTTGGAGTCTGGATATCCAAGATCTGTGTCGCAAGATTTCGGTGGGCTCAGCGGTGACATCACTGCTGCTCTCCCAGTCCCAGCCACCAGAAAGAGGCCCGAATCGGTCTACTTCTTCAAGAAAGGGGGTAAAGTTCAGAAACTCTCTTTTCCTCCTGGAAGTGGACCAAATTGCAGTGGGAAGAGGTCTAAAAATGCTGACAAGCCCTCCAAAAATGGCAAACAAGCAGAAATCCAGCTATCAGGGGAGATCAACATCAAGCTGAAAATGAAGGGTTTTCCCAGTGCTGTGTCATCAGCAGTGTCCATGCCCAACCCCAGGAAGTCTGATGGCTTCGATTACCTTGTTTTCTCCTGGCCTAAAGTCTTGAACGTCAAGATTAGCGGTGATCTGCCTGCTTTGACTGCTCCTGCCAGCCACTCGTCACAGCAGAATGACATCACCAAGTGGCTCCACTGCGCCTAAAACTCCAGCGATAAACAAACCGCGCCAGCAGCTGCTCTGCGAGAATGATTCTCCATTTATTAGCAAAACATAGCATCAGGATGATTACTCACAAAATATAAAATAACAAATCTAAAGCAATGATTTCAAGCACACTGAAACCAAACATTAAACATAAAACAGCAGTGAGCTGATGGTTTTGAAGAGTCACGGATGTGAGCTCAGTGTTTCTGCCGGGCAGACGCTGGAAATGCAGCTGGATTTAGAAAGGGGAGCCTCTGCTGAGCCCTCGACCCCGACCTCCACGAGGAAAACCTACAAGAAAAAATTAAAACCAAGATATTTTTTTTTCCACAAGTTTTCTCCAAAACAAATCTGAAAGCTTCTGTATGCATTTACAATATTCTCTGCTTCATTAAAACTCAGAAAAGCTTTCAAA
A_15_P516667_prokr1b_13	CAGTGTTTGTTTTGTGTTTTATGCATGGCTTCCAACTTATTAATCTGAAAAGGCAAGAAGTATCCTGGATCATGATGAGCGCTGACTGACCAGTAGATCAACACCTCACAGCTTCAGCACAAGTGTTGGAAACAGCCATGCAGGACGCCAATATCAGCCACGTGGCAGCTGTATACGTGAGTCCTCACAGTCCCGTTCCTGTTCTGGATGTCCATGACTACACAGACTTTTACGACATGATGGACTACGGGGTCCCGGCGGAGGAGATGCCGGACACCACGCAGGGCCTGGCCTATTTTGTGGCCACCATCGTCATCGGTGTGGTTCTGGTCTGCATCATGCTGGTGTGCGGATTCGGAAACTTTGTGTTTATCGCCACTCTGGCCCGATATAAGAAGCTCAGAAACCTGACCAATCTGCTGATCGCCAACCTGGCCGTGTCGGACTTCATCGTGGCCGTGGTCTGTTGCCCGTTCCTGGTGGATTATTATGTGGTCAAGCAGCTGTCGTGGGATCATGGGAAGGTTTTGTGCGCCTCAGTTAATTACCTCAGGACTGTGTCTCTGTATGTGTCCACCAACGCCTTACTGGCCATCGCTGTCGACAGGTATATGGCCATCGTTCATCCTCTGAGGCCCAGAATGAAGCACCAGACGGCGTACTGTTTGATCACAGGAGTGTGGGTCGTCCCGGTGCTCATCTCCATCCCGTCGGCATACTTCGCATCTGCCACCAAAGTCCCGCACGGAGCGAACCACAGCAAAACCTTCTGCGCACAGATCTGGACGGTGGACCAGCAGCTCTACTACCGCTCCTATTACTTGTTCATTTTCGCGGTGGAGTTTGTGGGACCGGTGCTCACCATGGCTTTGTGTTACCTGCGTATTTCTAAAGAGTTGTGGTTTAAGAGCGTGCCGGGTTTCCAGACGGAGCAGATTCGTAAACGTCTGCGATGTCGGAGGAAAACCGTGATGGTGCTTATTGGGATCCTCACGGCTTATATCCTCTGCTGGGCTCCGTATTACGGTTACACCATCCTGCGGGACTTCCATCCGACGCTTATTTCACGGGAGAAGAACTCACTGGTGGCTTTTTACATCATCGAGTGCATCGCGATGAGCAACAGCATGATCAACACCTTCTGCTTCGTCAGCGTCAAGAATAACACGGTGAAATACTTCAAGCGGATCGTTCTGCTGCGCTGGAAATCCACCTACACCTCCAGGAAGAGCACAGAGGAGACGGACATCCACCCGCAGACGCACAGCGAATGTAGGAAGGGAGCAGAAATCAGCGTCTGTCACGTCACTCATATTACTGACGATTAAAGACTTCGGCTGCACTTTATTTAACGGTACCATTCTTACTGTACAAATCACAGGAGTCAAAGGTCACATTGAAGTGCTTTGACTTTAAATTGATGTTTGATGTAATCTCAACTAAAACATGAAGAGAGGGCGGGGCATATAGTAGCCCCTCCCCTTTTTTGAAAAACAGCCAATAGCATTTTGTTTTTATCACAGCTCTCAGCGACTTTCACGTCACTCATATTACTGATGATTAGAGACTGTGGTCACGCTTTAATTTAAGGGTACAATTCTTGCTATTAAAGTCATGATTTTGTCTTTTGTGAACCGATTGGATGATTGGAAGATGGGCGTGGCTAACAAAATAGGAAGATTGACATACAAAAGCAGTTCAGAAACAAGACCTGCACTGATAGCCTCACCCTAAATGACTCATAGCCCCACCTTAAATAAATAATATCTCCGCCTTAAAGGACTGATAGCTCCTCCCTTAATGACTGATAACCCTGGCCTAAATTACTAATAGCCTTACCCTAATAGGTTAATATCTTCAGCTTCAGTGATTGATGTCTCCTCCCAAAAATAACTGATGGCTCCTCCCTAAATGACTTATGTCTCCTCCCTAAATGACTGATAGCTCCTCCCTACATGACTGATAGCTCCTCCCTACATGACTGATAGCTCCTCCCTAAATGACTGATAGCCTCAGCCTTAATGACTGATAGCTCCTCCCTAAATGACTGATGTCTCCTCCCTACATGACTGATAGCTCCTCCCTACATGACTGATAGCTCCTCCCTAAATGACTGATAACCTCAGCCTTAATGACTGATGTCTCCCAAAATGACTAATAGCTCCTCCCTAAAGGATTATTAGCCTCGACCCAAATTACTGATAGCCCCACCCTAAATGACTGATAGCTCCTCCCTAAATTATTGATAGCCCTATCCTAAATGATTGATGTCTCCTCCCTAGATGTCTGATAGCCACACCCTAAATTACTGTCTCTTCCCTAAATGACTGACAGCCCCACCTTAAATAAATAATATCTCCGCCTTAAAGGACTGATAGCTCCTCCGTAAATGACTGATAACCCTGGCCTAAATGACTGATAGCCCTGCCCTAATGGGTTTATACCCTCAGCCTCAGTGATTGATGTCTCCTCCCAAAAATAACTTATGGCTCCTCCCTAAATGACTGATAGCCTCAGACTTAATGACTGATAGCTCCTCCCTAAATTATTGATAGCCCTATCCTAAATGATTGATGTCTCCTCCCTAGACGTCTGATAGCCACACCCTAAATCAGGGGTTCCCAAACTTTTCAGCCCGCAACCCCCAAAATGACAATGCCAGTGACTCGTGACCCCCAATATTTTCTAAGGTGGTGGTTATAAATACAGAAACCTTGTATGCAATGACGCACACACACCAATAGACCCAAGTCTATTCTTTGTTGTTGTTTTTTATGTATGTCAGTGCTGTAAATGGGCTAGAAAGTTTAACCTGGTGTTATAAAATCAATCTGCTGCATCTGACAGTATTGCTGTGTCTTTAGTATAATGTAATTAACCGAGAAGTTGCAATCCAATAGAACTATTAACTATAAG
A_15_P535007_psd2_14	CCCCAGTGCGCGTGAATTGTGCTTTATAATGTATTATTGATGTGGAGAGACTGTGAGAGCAACAGTCTGAACTGCTGCTCGTCCAGCGCGTCGCGGGGGCACGAGACTCCGCCGCAGCTCTCTCTCTCTCACACACACACACACACACACACACACAGCCGAGCTCTCGCGCAGCCGCTCGGTCTGTCGGTCGCGGAGCGCTGTCCACGCGGCGGCGAGAGGAGACGGCAGGTGTCACACTCGCTTCTGATAAGCCCTGCGCACAGCTTCCTCCTTAAAAACAGCTAATCGATCCATTCGGATGATACAGGCAGACAAGACGCGCGCGCGCTTTGCCCCAAAAGCGCATTAATTGCAGACGGATTTGTATCGCATTTGTTTGCCGGTCTGAAGTTTACCCCCCTCTACCGTGTTCTTGACCCTGACCCCGTGACACCATAGGCTGACAGGACGTCGTGGTCGAGGAGGTCAACATGAGTCAGGAGGGGCAGGATGACCCCCTCCACACACCTGCAGAAACACCTGAGGGACAAGAAGAACATTTGGAGAACTGTAATGGGACAGAGACTGAGACAGAGGAGCCTGATGATGGAGACACTGAGAATAACAGAAACACAGAAGAGGAGGAGGAGGAGGAGGAGGAGAAGGTGACGTTAGATCAGGATGATGGGAGAAATGGTGAGATTGAGAGCAGCTGTTTAGATCCTGGAACAGAAAACGGCGACATCTGTGAAGGTGGAGACACACAGCGCGCAGAAAAGGACTCAAGTGTGACTATATGTTCTCTTAGGTTTGAGAACGGGACCGAAGATGACAGTGAGGAACAGGATGATGAGGAGGTGATACCTCATGAGGGAAACCTAGACGCCTTCAGCTCTACCTTTGAGCTGTCCGTCGAAGAAGCGGATGCTGAGGTAGAGGACGAAGAAAGGGAGGAGACAGAGACTCGAAATCAGGACAGTTTCAGCTCTACTTTTGAGAGCATTGTCGAGCGGGTTGCCAAGGCCACGGTTGTGGAGGAGGAGGAAGAGGAGGAGGAGGGAGAGGAAGAGTTCGACAGGACGAAAGAGAGCCAGGATGGATTCAGCTCCACGTTCGAGCGTATAGTTGAGTCCGAGCTTTTACGAGGCGGGACTTGCTACAGCAGTCTGGATTCCCTGGACGTCCTGTCGCTTACAGACGAGACGGACAGCTGTGTCAGCTTCGAGGCGCCGCTCACCCCGCTCATCCAGCAGAGGGCTCTGATGGGCCCCGAACCTCCAGAACTGGAGCTGGAGACCGTGCAGGAGGGGGCCGAGGGTGAGGGCGAGTTTGGGACTGAGACGGCTAGGGATGAAGCCAGCTCTGCAAGTCCACTGCGGACAACTATACCAGGAAGCAGATCGGAAAATGTGTTGAGCCAGCCGGCACAATGGAGCATCCCTAATGGATTCCACATAGAGCTGCCTGGGAATGGACAGAGTGCAGGAATGATGCCAAACTCCATCAGTGATGCCAACCTCACAGATGTGCTGTGCGACTCAGACTCTGAGCTGGGCAGCGTGGACACTCTGGAGAGAGGAAGCACAGATACTCTCGCCAACGGCTGCCGCGTGGATGCAGACGCTGCCAAAAGACTGGCCAAGAGACTCTTCTACCTGGAGGGCTTCAAGCGCTGTGACGTGGCACGACACCTGGGCAAGAATAATGAATTCAGCCAGTTGGTGGCGTCAGAGTACCTGAGCTTTTTTGACTTCACGGGATTGTCGTTAGACAGAGCGCTCAGGAACTTCCTGAAGGCGTTTCCTCTGATGGGAGAGACGCAGGAGAGAGAGCGTGTGCTTGTGCATTTCTCCAAACGCTTCTGCCACTGCAACCCAGAGACTCTCACCTCAGAGGATGGTGCTCACACACTGACCTGCGCACTTATGCTTCTCAACACAGACCTGCACGGACATAATATCGGGAAGAAGATGTCTTGCCAGCAGTTCATTAGCAATCTAGACGGTCTTGACGACGGCAAAGATTTTCCCAAAGAATTGCTCAAGGTGCTCTATAACTCAATAAAGAACGAGAAGCTGGAGTGGGCGATTGAGGAAGAGGAGTTGAGGAAGAGCCTCTCAGAGCTGGTGGAGGAGCAGTGCGAGGCGGGAGGGAAGAGGGTTGTCAGGGTAACGGACGGCAGTAACCCTTTCATCGGCATCCCGCTTTTACTCAATGCCACCACGTACAAACACGGGGTTCTGACGCGCAAGAGCCATGCAGATATGGATGGCAAACGCACCCCAAGAGGACGCAGAGGCTGGAAGAAGTTTTACGCCGTGCTGAAGGGGATGATTCTCTACCTGCAGAAAGATGAGTATAAGCCTGATAAGGATCTGTCAGAGGTGGACCTGAAGAATGCAGTACGAGTTCATCACGCTCTCGCTACTAGAGCCTGTGACTACAGCAAAAGACAAAACGTCCTCAAACTGAAGACCTCTGACTGGAGGGTCTTCCTCCTGCAGGCACCGAGTGAAGAGGAGATGATGTCATGGATTTTCAGGATTAATCTAGTCGCTGCTCTCTTTTCGGCTCCTGCTTTTCCCGCTGCCATCGGCTCCATGAAGAAATTCTGCAGGCCACTGCTGCCTTCATCCACCACTAGACTCAACCAGGAGGAGCAGCTGAAGTCTCATGAGAATAAACTGAAGCAGGTCAGCGTGGAGCTGGAGGAGCACAAGAGAAGCCCACCAGAGCTGACCCCCAAGAGCAAAGAGTCTGAAGAGTATCGAATCAAAGAGCACTATTTAACTTATGAGAAATGCCGCTATGAGACGTACATCAGCCTCCTGCAGGCCAAGATCCGCGCTGGAAGTGACGACTTGGACAAGATCGAGGCCAGTCTGTTCAGCGGTGAAGCGAAAGAAGGACACCTGCGCAAAACTCAGTCCAGCCCGTCGATCAGTCAAGGTCAGGGGGTCAACGGACGGGCCGCTCATAAACACATCCCAGAACATAACAGCTGAAGGGCTTTCACTGAGCTCACCTGACCAACCCCCCCCAACCCCCCCCCCCCCCCCCCCCCCCCGCGACTCCAACTGGCAGAAATACAAAACGTAGCATTATGACGTCCTTATTATTTCCATGTACAGTAAATTTATGATGACAGTAATATGTATTATTAGTATTATTACTACAGGAGTAAACTTTGTTAATAATGCAATGAACATTATTATGTGCCAAATATGAAACAACGAGGAGACCAAGACTGTATAAGTGGGAGGAAGTAATAACAATGCGCTTAATGTCACGAGAAAGTGGACTGCGGCATCCTAAATGTATTGCACTGTGAGATGCAAACACATTGTGATGTCATTTTGAATGATTTGACACACAAACTTTAGTTCAATTAAAGAGACAATGGGAGAAAAAATCAATAGTACGCACCCTCATATTGGTTCAAACCTGTATGATTTTCTGTCTGAATAACGTTGGGGTCTGATTTATATTAAACTCCATTTACTTTCATTGAATGGGCAGAAGAAAAAAACATTTTCCAAAACATTTTCTTTTGTGTCTTGTTGAAAAATCAAAGAGGTTTGGATAATATGATGGTGTGGCTGAATATTTTGGTCTCTTTAATGAAAAGGGCGGAAAGACAAGAATTTAAAGGTGAAACAAGTCTTTTTGCAGAGGTAAAGTCTGTTAAATATGAAGAGACGTCAGTAAAAATAAAGCATCAAAAGCCCAACCAATAGCACTGATTTTAGGTGGGCCTGTCGTTTTGATTGACCAATGGCAGACGTTGGGGTGTTTCAAAAATGGAATAGTTGCACAGAAAAGGCACTTCACCTTTAAACGATTACTGACAAGTGTTAGGCATAATATGGAAGGCCATTGGGGCCAAAATTTGATCATGTCAACATGTCAATAAGTGATCACTGTATTTGGATTATATTATCATAATATAATAATTTAGTATTATATATGCAGAACTATAGTAGTTGCGAGTGTCAAAATGGTGAAAAAAAAATGCATGTACAGTAGCCCCTCATTAATCACGAGTTACATTCTAATTATAGCCCGCAATAGGCGAAATCCGCAAAGTAGTCTGCTTTATTTTTTACAATTATTATAGATGTTTTAGATTAATTATTATAGAGGCTGTAAAACCCCTCCCTACACTACACTTTTCTATCTTGTGTAAACATTCGCGTAACTTCTACCTTATTTTGGCATGTCCAAAAGTCTAACTTTTTGTGCAATTGTTAGCATCTTCCTCTGACTTTTAAGTGCTACTTTAGGTGCCTTTGTCGGTGCACAATGTTTTGTTGACATTGTGTGGTTTGTTGGGGAGAATACTTGCAGACATACCTTACAGCATTTCAGAGTCACACTGCTTGTGATAGAAGATTCTTGTCAATTTGGCAAGCTGAACGCACTCTGTACTGTACAGGAGACACGGCACGGAGGAGATTGATTGACAATAGTCTACAGCCAATCAGGACGCAAAACACAATGCACTAATCAGGACGCTGCAGAAAAAAGCATGTCAAACTGCATGAAAAAAATCCGTGAAACTGCGAGGCCACAAAAGGTGAACCGCGTCATAATGAGGGACCACTGTATACAAGTGCTAAAGAACATGACATGATCAAATTTCACTCATTTTCTTTAAAGCAGGGTGTCCAAAGTTGTTCACACAGTGTGTCCAAAATCATGTACTGTGTAAGCAGGTACCACATTTGAACTTACTTCATGACTGTTAAAATAGCATATTTTAATATAGTATGAATATGAGTGGTATGAATGGTATCTGGACATGCTACATCTGCCATGTTGTCATGATCACATGACCTCAGTTGCATTGTTTCAATGCCAGTTAGAAATGCTCTTCCATGGCCCCAGTAAAATGTTCATCGAATATGCATTCAAGGATCAGAACTAGTAGTTCATTATGGTACTGCACGCCTACTGTTTTTGAATGCTTTGAATTTGGACATACTGCTCGACTTACATACTATCCATACTATATAGTAGGAAAGTAACTCTTTATGAGTCATTTGCATGACAATGTCAACCAAAAACTTGAATATTTATATTATTATTTATTAATAAAAGTTTTCCCTGTTCAATTACATAACAAATGCAATAATCTGAAAATAGGTTACAAAAGTGGACGTTTTTAAAAATGCTGCCACATCTTTACTACTTTACAGGTACTGCTTAATCACAAAGTCCCAGCTTTAAATTCTGACCTGACATATGTAAGAAAGAGTTTTTGGCAATTTTTTTTGTGGATGTGTGAATGCATATTTCTTAGAAAACTAAAAAAAAAAAAAAAAATTCAACGTAAAGGAAAAATATTTCAATTTTTGACAACCACATTGTCATGTAAATGTAGCCTAAATGTACCTTAAACATACCTGAAACAGCTAATGAAGTTGGTTGAGCTGAAATTGGCAAGCCATTTGACATCCAGAAGCAGTATTGGATCACCCTTGTTTTAAAAACTTTTGGCACCGATGGCCTTCCATATCTTTGTGGCATCACAATGTGTGCGGGTAATGATTGACAGGTCTGGTTTAGATGTAGCATTTGATGTACTTGTGAGATGTTCACAGTATCATGAAGTTTAAGGGCTGGGGCGCATGTAAAGATTCACGTTGGCGGCCTGTAGTGTCCTACAAATACCCCTTTGTAATTATTTATTATGTTATATTTATTAATTGTACATTCATTTTCTGCTTTTCGGAGCCAATATAGCAGGAAGATGCTTGTAACCCCACTTGATTAGTTTACCCTACGTTATTGTTAACCGAGGAGATGATGGTTGCAATTAGATGGACGTTGGGAAATGCATCGTCTTAACGCGGGACAGGGTATGGGACATTGTAACAAGGAAGTTTGAGTATGCAAAACAGTTACGAAGAGGAAAAAACGTTTGGGACTGAAAGCGACACCCTCATTTTCTCTATTCAATGGACCACAAAGCCTCTATGTGTCTCTATGTGCCTGCAGAAAATTCAACCTGGACTGAATATTGAGCAGCAGGACTGCAAACAACCCACCACGAACCTCCGGGCCTCTTCATCTCAACCACTGTAGCCAAGCGAAAACGTCTCAATCCTGGAAAAAAAAAACATGTCACTTTTCAAGAAGAGAATTGTTTGAGCCACCAAACAGGAGCCTGACACTTAAACGGTACAAACTTTTGAGCAAGTGCAAGTAGATTTTTTTATAGTCCTGTTGTAAAGCATGAGGACATTGAAAAGTGAGAGCTTTTGGCTCGTTTTATGCTTTATGGATGTGGAATGACGTAAAAAAACAAACAAAAAAAGCTGCAATTTTATACGTTCTTAGTAATGGCTTTCTTAAAGGGACCTCTATAGCCTACTTTTCGCTTTGGCTGTTGTGCTAACATGATTTTCCCGTTTAGGGTAGAACTGAGACGCTGTTGTAATAAAAGATTGTGATGATTATTTCACCATCT
A_15_P191956_ptger2b_20	GACTGAAACCCCACCTCACTTTCGTTTTAAAGTCATGGGCTGTGCGTAAAAGCTCGCCTTCACTATAAGTTTGGATCTTCTCTACCATGAAATTTCCCTCATATATATCTCTTCAACCAGCGCAGAATTAACCCAGGGTTGGACAATAAAGTAACTTTCATGGCGTCACAGAACGTCAGTTGCCGCGAGCAGATCAGCGTCTCTGGAGGATCTCCCACAATACCCGCGTTCATGTTTTCCACCGGTGTCCTTGGGAATGTGGTCGCCTTAATCCTCTTGGAAATGCGGCGGAGGAAACAACCGGCATCTCTATTCCACGTCCTGGTCTCATCTCTAGTCATCACGGATTTGCTGGGAACTTTCTCCCTCAGTCCTCTAGTTTTAACTGCGTACTTCAGGAACGCGTCTCTGCTCGGGATGAATGAAAATCGGCTGGCCTGCGGACATTTTGCATACGCGATGACATTTTTCAGCGTGGTGACCCTCGCCATTCTTCTGTCCATGGCCGTGGAGCGCTGGCTCTCCATTGGCCATCCTTTCTTTTACGAGAAGTACTCGAGTAAACGGTGCGGGTACATCACCATCGCGCTCATTTACCTGCTGTGCGCGCTCTTCTGCGTCACACCTTTCCTCGGGTTCGGGAAGTATGTCCAGTACTGTCCGGGAACGTGGTGCTTCATTGATATGGACCCGTCTGCGAGCGAACACAAGGCGTTTAATATCATCTACGCGTCTTGTTTGCTGCTCATGATAGTGTGTACTGTTTTGTGCAACGCGTCCGTCATTTATCACATTTCGCGCATGTATAGGAGGCTGAAGGCGCACCGGAGCTCAGTCCGGCGGCAGCGCGGACACAAGAGACACCGCTCCATGACCAAGGAGGTTGAACATCTGGTGCTGCTGTGGTTCATGACAATAGCATTCGTCTTTTGCTCTCTTCCTCTTGTGATTCAAGTTTACCACAATACTCTCTACCACCGAGATCGTCACAGAAACAATGTCATCCCCCTTCTTTTCCTCTCGGCCAACCCCATCATCGACCCCTGGGTGTTCATCATCCTCAGCCCTCCGGTGCCCCGTCTGCTCTGGGACAAGATCTGTAAAGCTGCAAAATCCAAACCCATCAGGGAGAAGGTGCACAGCATTCACCCTGTCCTGTACCATTCGAGTCCACCTGCAGACTGAGGAGATAGAGGAGGATCTGATGGACATTTGCAGAGCAGTTCCAGGATGCAGCGGCTCCTGATCTCCAAAAGCTCTCTGTGTTTGTGGGAGAGATTATAGAGTGATTGCTCTCTCCTGTAATGAAAAAGTGAATGCTGAAAGAGCAGGTCACTAGAAACCTGAAAGGATGAGTCTAAACCTGTGGATGATAAAGCTGGGTGGTGTGTGTGTGTGTGTGTGTGTGTATGTAGATAAAGTCAAAATTATTAGCTCTTCTGTGATTTTCTTTTCCAAATATTTCACAAATGATGCTTAAAAGGGCAAGAAATTTTTCTCAGTATTTCCTATAATATTTTGTCTTATGAAGAAAGTTCAATTTGTTTTATTTCGGCGAGAATAAAAGCAGTTTTTATTGTTTTTAAACCATTTTAAGGTCAATAATATTAGTGCCTTAAGCAATCATTTATTTCTGATAGTCTACAGAACAAACCATTGTTTTACAATGACTTGCATAATTACCCTAACTTGCCCAATTAACCTTATTAAGTCTTAAAATTGCACTTTAACCTGAATACTAGTATCTTGCAAAATCACTTGAAAAATACTGTTCTGTCACCATGTCAAAGACATTCTAATAAGTTAGTTATTAGAAATAAGTTGTTAAAACTATCATATTTTAAGATATATTGAAACACATCTCTCCTTTAAATAGCTCTTGGAAATATTTGCAAAAGAGCGTGGAGGGCTAATAATTATGATTTCAACTATCTATATATTTATCCACAAAGTAAACGTATTTATTATTTTTTTATTTATGGAAAGTAAAGCATTTTTTGAAGACCGGAAAATACATGTTTATTTATCCATTAGAAACGTAGTAGTAAATATAAATAAACATTTACTGGCTGACATGAGGAGCCGTACTTCCTGTTTAAACTATGAGGAATGTGGTTCTCTCTCTCTTGTGTGTGTGACTTCATGCTTCATCGGTTTTGTTTTCTACGTTCTGTTGCAAAAATACACAGGACCAGATCATGTCTTAGCAAGTCAGTTGATTGTGAAAGACGTACGGCTTGAATAAAACTGTTGCATGACTGATGATGATTTGGGGGAAGCTGAAGCAGACTAAACTGTGAGAATAAATGTTTATAAATGTTTTGAAGTAA
A_15_P186076_ptgis_6	ATCTAGTAAAATATCTGGGATTAGCCATTCAAGTGCTGCCACTGGCACAAAGACAAAATGGGGGAAGGGGTCACATTTTATAGTCACTGCTGCTGCTATCTGTGAGAAACAGGCGCACACAACATAAACATATCATAGGCCAAAATGCTGACATTGTACATTGGCACCCAGAACCGAAGATCTGATCCAAGCTTCCATGTTAAATCATTCCATGTGGATTACAGTGAAATGATCAGCGAACATACCATTGCTTTACAAATGTTTCATCTCTAGACAATCTGATGCTGTTTTGACTGTTGCGTACAACAAATATCATTACACCAATCAAAAACTCAGTCATTAATTATGTTTATCTCCTTGTAATCCAACAGATGTTCCAGTTTGACCGCTTTCTTAATGCAGACAGGACAGAGAAGAAGGACTTTTTTAAGAATGGGGCAAGGGTGAAATATCCCTCTGTGCCCTGGGGAACCGAAGATAACCTCTGTCCAGGACGCCATTTTGCAGTTCATGCAATTAAAGAGCTTGTGTTCACCATCCTGACTCGATTTGATGTTGAACTGTGTGACAAGAATGCAACGGTGCCATTGGTGGATCCCAGTCGATATGGCTTTGGCATTCTCCAACCAGCGGGTGATCTAGAGATACGCTACAGAATAAGATTTTGACAGCGGTAATATGCCAAACCTGATTAATAAAAATACTAATAATTATTATTATTTACAACTGTACAGATAACAACAAGCCTTTTTTGAGTGCATGCTGCGTGCTATTTGCAGAAATAAATATTGTATTTAATAAATAAATATTGTTTTTTAATAAA
A_15_P285701_ptgs2a_2	AATACAACGGGCTCGACCAGAGTAACGCATCTCTGCTTCAACAGCCTCTAGATAATAACACTTCTGGAATGAATAAACTGGTTTGCTTGGTCCTACTTTCAAGCATTTGGATCTTTCCTGGTGAAGGATACGACCCTTGCTGTGCACAGCCTTGCCAAAACCAGGGCGTGTGTTTATCCAAGGGAGCTGATGCTTATGAATGTGACTGCACCAGGACAGGATATTATGGTGAAAACTGCACTACCCCTGAGCTTCTCACACGCATCAAATCAGCTCTGAAACCAAGACCAAATGTAGTGCATCATATTTTAACACATTATAAATCAATCTGGGATATCATCAACAGCATCTCTTACCTGAGGGATGGCATAATGCGCTATATCCTGTTGTCAAGGTCCCATTTGGTTGAAAGTCCACCGACGTACAATGCTGATTATGGCTACAAAAGCTGGGAAGCGTACTCTAATTTGTCCTATTACACCCGCACCCTTGCCCCGTTGCCCCAAAACTGCCCAACGCCTGATCTCCCAAATGCCAAGCAGGTGGTGGAGCAGGTGCTGTTGAGGAAGCAGTTCATCCCTGATCCACAGAGGAGCAGTCTCATGTTTGCTTTCTTCGCCCAGCATTTCTCTCACCAGTTCTTCAAGTCGGACTTTAAAAAGGGACCAGCCTTCACCAAAGCCCTGGGTCATGGAGTGGATCTGGGGCATATTTATGGAGAGACGCTGGAGGTTCAACACAAACTTCGTCTGTTTAAAGATGGAAAGCTTAAATACCAGGTTGTGGATGGTGAGGTGTACCCTCCGCTTGTGAAGGACGTCCAGGTGGAGATGCACTACCCTCCTCATATCCCGGAAGAGCAGAAATTTGCTGTGGGCCATGAGGCCTTTGGTCTGGTTCCAGGTTTGATAATGTATGCTACCATTTGGCTCCGTGAGCACAACCGTGTCTGTGACATCATGAAGCAGGAACATCCTGACTGGGATGATGAGAGAATCTTCCAAACCACTCGTCTCATCCTGATTGGTGAGACCATCAAAATTGTGATCGAGGACTATGTTCAGCACTTGAGTGGATACAACTTCAAGCTCAAGTTTGACCCAGAGCTCATCTTCAGTGAGCGTTTCCAGTACCAGAACCGTATTGCGGCCGAATTCAATACCCTGTATCACTGGCATCCACTGTTGCCGGACAACTTTCAGATCCAGGATCAGATCTACGGCTATCACCAGTTTGTGTTTAACAACTCTATCGTCACCACACATGGCATTCGCAACATGGTGGACTCCTTCACCAAACAGACTGCTGGACGGGTGTCTGGTGGACGTAACCTGCCACCTGCAGTTCAAGGAGTCGCTGTTAAAGTTCTGGAACAAACCAGACAGATGCGCTATCAATCTTTCAATGCATACAGAAGACGCTTCAACATGAAGCCCTACTCATCCTTTGAGGAGATGACAGGAGACAAAGATCTGGCTGCCCAGCTGAAGGAGCTGTACGGTCACGTAGACAAGGTTGAGCTGTATCCTGGCCTTCTTGTGGAGAAATCCAGACCCAACTCTGTGTTTGGGGAGACTATGGTGGAAATGGGAGCTCCCTACTCTCTCAAAGGCCTCATGGGAAATGCTATTTGTTCTCCTGAATACTGGAAGCCCAGCACATTTGGTGGGAAAGTGGGATTTGACATCGTTAACTCGGCTTCACTGAAGAAATTGGTGTGTTTGAACGTCAGTGGGCCCTGTCCGATGGTGTCCTTTCAGGTGCCAGATGTGAAATTTCAGAGTTCAGAAAACGTGAATTCAAGTTCAGTGCACTCCACAGTAAATAATATAAATCCAACTGTTGTTTTGAACGAGCGGAGTTCAGAGCTGTAAAAGGTCTCAAAATCTTCAAAATCCCAGATACTTGATATGGTTTTGTAATTTATTTATTTTTTATATATATTTATTTGAATAATTTATTGCAGTAGTGTATTTATTGATTGTTTTTTTTTTTTGTATTGTGATCGATGTGCAACTTTGTTTCATAAATTCATGTGAGGTATTCAACTAATTGGACAAACACATTTCAAATGCCAATCAACTGTTGCAAATGTTTATTTCATAAATAAAAACAAATGATATTTTGCAAAAATA
A_15_P173351_ptgs2b_20	ATTCAATACTCTGAACTGGCGAGGTACGACTCGAGACATCAAACACGCCACTGGAATGAAAAGTTCGGTATTATTTATTTTTTTGCTTCTGGGCTTCGTGGTTTGCACAGGAGCGAACCCTTGTTGCTCCCATCCCTGTCAGAATCGAGGTGTCTGTACGGAAATGGGCTCCGACGCGTATGAATGTGACTGTACACGGACTGGATATTACGGTCAAAACTGCACAACACCCGAGTTTCTCACATGGGTGAAAGTCTCTCTGAAGCCTTCTCCCAACACTGTGCATTACATTCTCACACACTTCAAAAGCTTGTGGAATATTATCAACAACGTGTCGTTTCTGAGAAACGGCATAATGCGATACGTGCTGACATCACGTGCCCATCTGATCGATAGTCCTCCTACATTCAATGCTGACTATGGTTACAAAAGCTGGGAAGCCTACTCTAATCTCTCCTACTATACTCGCACATTACCTCCTGTCCCGCGTGATTGCCCAACGCCAATGGGAGTCGCAGGTAAGAAAGAGCTGCCAGACGTGAAGATGCTGGCAGAGAAACTGCTTCTTAGGAGGAAGTTCATCCCAGATCCTCAACGCACCAATCTTATGTTCGCTTTCTTCGCCCAACATTTTACTCACCAGTTCTTCAAATCTGACATGAAGAAAGGTCCAGCTTTCACAACAGCCCTGAACCATGGGGTTGATTTAGCTCATATATATGGACAAAACCTTGATCGACAACACAAGTTGAGACTTTTCAAGGATGGCAAGTTGAGATATCAGATTCTGGATGGTGAGGTTTACCCTCCAACAGTCAGTGAGGTTCAAGTAGACATGCATTACCCTCCTCATGTACCTGAATCTCGTCGATTTGCTGTGGGTCATGAGGCCTTTGGGCTGGTTCCCGGACTTATGATGTACGCCACCATCTGGCTGCGTGAACATAACCGAGTGTGCGACATACTAAAGCAGGAGCATCCTGACTGGGATGATGAGAGGCTGTTTCAGACCTCAAGGCTCATCCTTATTGGTGAGACTATTAAGATCGTGATCGAAGATTACGTCCAGCACCTTAGTGGATACTATTTTAAGCTCAAGTTTGATCCCGAACTACTCTTCAATGAGCGTTTCCAATACCAGAACAGGATCTCCTCTGAGTTCAACACACTTTACCATTGGCACCCCCTCATGCCTGATGATTTTCACATCCAGGATGAAGTCTACAATTATCAGCAGTTTCTCTTCAACACTTCTATCCTGACAGATTATGGCGTCAACAGCTTGGTTGAGTCCTTCAACAAACAGATAGCCGGAAGGGTAGCTGGAGGGCGTAATGTAGCACCAGCAGTGTTAAGGGTGGCCATTAAGTCGATTGAAAACAGCAGGCAAATGCGCTACCAATCAATCAATGCTTACAGGAAACGCTTCAACATGAAGCCATACAGATCCTTTGAAGAAATGACAGGAGAAAAAGAAATGGCTGCTGAACTTGAAGAGATGTACGGAGATGTGGATGCTGTGGAGCTTTATGCTGGTTTGCTGGTTGAAAAGCCCAGGTCCAACGCCATCTTTGGGGAGACCATGGTTGAGATGGGTGCGCCCTACTCCCTTAAAGGACTTATGGGAAATCCCATCTGTTCCCCAGAGTACTGGAAACCAAGCACCTTTGGTGGGAAAGTGGGCTTTGAGATTGTGAACAGTGCCTCTCTGCAGAACTTGGTTTGCAATAATGTCAACGGGCCATGTCCTATGGCGTCCTTTTATGTGCCTAATGTAAAAGATTCATTACCCACCACTATTAATGCAAGTACGTCCCAGTCAGATCGAAATGTCAACCCAACTGTTTTACTAAAAGAAAGGACATCTGAGCTCTGATTAGTGTATTCTATTGTAAAAGTATTTGTTATTTATTTATTTATAGGATATTTATTTAATTTATAAATCATATTTTCTTACAGAAACAATGTTATTTTATTCACTATTTATTAAATATGTCTTATATGTGTTTTCAGCACTGCCAGTTAGCCTATTCTGTTGTGTCATGAATGATATACTTGAAGCACACTCTTTTTATTCATTTTCATTTCGGCTTAGTCCCTTCATTAATCTGGGTTCGGCACAGAGGAATGAACTGCCTATTTATCCAGCACGTTTTTACACAGCGGATGCCCTTTCAGCCGCAACCCATCTCTGGGAAACATCCACACAAACTCATTCCCACTCATACACTATGGACAATTTAGCCTACTCAATTCACCTGTATCGCATGTCTTTGGACTGTGGGGGAAACCGGAGCACCTGAAGAAAACCCACGCGAGCGCAGGCAAAACATGCTAACTCCACACAGAAACGCCAATTGACCCAGCCGAGACTCGAACCGGCGACCTTTTTGCTGTGAGGCAACAGCACTACCTACTGCGCCACTGCGTCGCCCCACTTTGTCTTTTACCATGTGTAAATTAGTTTCAAGTTGTTGTTTTTTCATTTGTTTAACTTAGTTTGAATCATCTCAAGATCTCAGAATATGAAATAAAATAACTTCTTTCATACAAAAA
A_15_P273456_rangap1a_3	AAGTCCCATGATGCCCTGCGTGCCCGCTCTCTGCGTCATCAGCGCGAGCGGGAGGAAGGATTCGTAACAAATACATCTGCCTCCAGAAAGCACATTAAACACCACTTCTGGAGTCAGAATGGCATCTGATGATGTGGCAAACCTGGCAGACTCGCTGGCCAAGACTCAAGTGAATGAAGGAGAGCTAAGCTATAAAGGAAAGGGCCTTAAACTGGACAACGCTCAGTCTGTGGAGCAGATGGTGAAGGAGATAGGGGAGTTTGAGGGTCTGCGTGCACTCCGTCTAGAGGGAAACACCATCGGTGTGGAGGCGGCGCAGACCATCGCTAAAGCACTGGAGAACAAGAGCGACCTGCAGTGCTGCCACTGGAGCGACATGTTTACAGGCCGTCTGCGAGCTGAGATTCCTCCAGCGCTAGTTTCTCTGGGTGATGCGTTAATCTTAGCCGGAGCTCGACTGAAGGTTTTGGATCTGAGTGATAACGCTTTCGGTCCAGATGGTGTAAAAGGCATCGAGAAGCTGCTCAAGAGCGCCGCCTGCCACACCCTGCAGGAACTGCGGCTCAACAACTGCGGGATGGGCATCGGAGGCGGGAAGATCTTGGCGGCGGCTCTGAGCGAGTGTCATCAGCAGTCCAGTGCTCTCGGCGCGCCCTTCAAGCTAAAAGTGTTCATCGCCGGCAGGAACAGACTGGAGAACGACGGAGCCACAGCACTCGCACAGGCCTTTCAGCTGATGGGCAGTCTGGAGGAGGTGCACATGCCTCAGAACGGCATTAATTACCCAGGAGTCACAGCTTTAGCCACAGCCATGCAGCATAACCCTCAGCTCAGAGTCCTGAACCTCAACGACAACACCTTCACTAAAAAAGGAGCAATGGCCATGGCTCAGGCGCTGAAGCATCTGCGTAATGTGCAGGTGATTAACTTTGGTGACTGTCTGGTTCGGTCTGAAGGAGCCAGCGCTTTAGCAGAAACCGTCAGAGAAGGACTGCCCATACTCAAGGAGCTGAATCTGTCCTTTGGAGAAATCATGGAGGAAGCGGCTCTGGAAGTGGCTCAGTCTGTCCAGCACAAAGACCAGTTTGAAAAACTCGACCTGAATGGCAACAGTCTGGGTGAAGACGGCTGTAAGAGTCTGAAACAGCTGATGGAGAGCATCAACATGGCAGATAAACTGGGCTCTCTGAGTGATGATGAGGGAGAACCTGAGGATGATGAAGATGATGACGATGACGATGATGATGATGACGACGATGATGAAGATGTAGAGGAAGAAGAGGAGGAGGAGGAAGAAAAGACCGAATTAAACCAGTTCTCCACGCCTCCTTCAGCTCCTCGGACTCCAGACGTCTCCTCTTTCCTCAGCTTTCCTTCTCCAGACAAACTTCTGCGATTGGGGGAGAAGAGGAGCGTCCTCATCCAGCAGCAGGTCGATGTGTTGGATGTGTGTAAAACAGCTGAAGCATTTCTGAAAATCTCCTCTGTGTATAAAGACAACGATGCGGAGGTGAAATCAGCCGTTCTGGAGAGCATCGACGCAGTGCTAAGTAAAGCCTTCTTCACACCCTCCTTCCAGGGTTTGGCTTTTGTGTCGTCGCTGCTAGTGATGGTGGGATTGCTGAAGAGTGAAGATAAGCTGAAGCCGGTGAAGGTTGTTCCAGGTCATCTACTGTGTTTGGAGCACGCAGTAAAACAGAGTTATTTCCCCAGAGAACACATCACCGTCCTCAACGCTTTCATGAGCAGGCCGAATAAATCACTGGAGGTGTGCAGCAGCGCTCGAGACCGGCTGAAAAACACCCTGCAGAAACTCATCCCTGAGTGCTGAAAACACACACATGTGCTCACATGAACTCGATCTGATTGCTAATAATAAACTGTAATAACATGTTGAAA
A_15_P188941_rapgef1a_8	CACACATACACATAGAGACACAGACCAGGACCACACCGACCGGTCTGTCTCCTAAAGATGCTGAAATAACGGCGAGAAACCAACATCTTTCGGTTGTCGATCGTGACCAGCTCACTTACTGTCAGCAAGATGTCTGGGAAAATAGACAGTAAGCAAGAGTCCCAGCGCTCCCACTTGACATCCTTCACCATGAAACTAAAGGACAAATTCCACTCTCCCAAAATCAAGAGGACACCATCAAACAAAAAGTCCAAACCACCACCAGAACAACCCGTAAAGTCCCCAGAGAAAACTGTAACTAAGAGTCTGAGTCGATTAGAGGAGCATGAGAAAGAAGTGGTCAGCGCCTTGCGGTACTTCAAGACCATTATTGACAAGATGGCGGTGGACAAGAAGGTGTTAGAAATGCTTCCTGGTTCTGCTAGTAAAGTTTTGGAGGCTGTCACAGGCTTGGTACAACTAGATAGCAAGATACTGAGCAGTTCAAGGGTGTCCTCCTGTCTCAACCGACTCTATCAAAGCCTTGCAAACCTCATTCGCTGGTCGGACCAAGTAATGCTGGAGGGTGTGAATTTGGAAGATAAAGACACAATAACAACAGTCACAAATGTGATCAAAGCAGTGCTGGATGGTGTAAAGGAGCTGGTTAAAGTTGCCATTGAGAAGCAGGAGCACCCTTCACCTACGACACCTGTCAAAACCATTCCTCCAGTTGCCAGCCCACAGCGTGTCCCTGAGCCCCCTGTCATTGAGACGAAGGAACCCATCTTGAATGACAGCCCTGCCCCAGCTGAGAACATTGAGACCCCAAATGATGTACCTGAGGAGGAAGTAGCCCCTCCGAAACCCCCTCTACCTGGACTCAAAGTGCCTGAACAACACTGTCCACCGGCTCTCCCTCCAAAGAAGCGTCAGTCGGCACCGTCTCCCACCAGGATTGCTGTGGTTGCGCCAATGAGTCGCACCACAAGTGGATCAAGTCTTCCCATTGGTATCTGTCGACAGGAGTATGAAGCAGATGCCTTACAAAGGCGTTTTTCTGGAGGCAGTCACTCATATGGAGGAGAATCGCCACGACTGTCCCCATGTGGCAGCATCGGCATATTGAGCAAGTCAGATGAACAGCTGTCCTCTCTGGATCAGGACAGTGGACAGTGCTCTCGTAACACCAGCTGTGAGACTCTAGACACAGCAGAGAGCTACGACCCTGACTATGACTTCTTGCATCAAGACCTGTCCAGCACTGAGCAGATCCCTCACACACACACAGGGGGTTGTCTGAGCCCCCTCCCCGAATCTCTCCACGAATCTTCCTCATTTCCAGTCCAGCACCAGTCGATGCCTCCTGCCCTCCCGAAGAAGGAACGGCGGCCACCTCTGCCTCCAGTGGAACGACTCTACTCTCAATATGACAACGTTCCAGATGAGGACATGCACACTCCACCCTTCCCTCTCTTCGGTGCAATCCCCCCCTCAAACCCTGGAGTATTTATGGGGAACTTCGGTCCCAGTGAGAACACACAGATCCCCCAGAGCCCCCCACCCCTGCCGGAGAAGAAGAGTCGCCATATCCTGAAATACATGCAGTTCATGGAGGACTATTCAGAGCCGCTGCCTTCCGTTTTCTATCAGACGCCACAAAGTGAAAGCATTTATGAGCAGCGCAATAGGAAGCGATTTCAGGAAGTGTATGGCCTCAGCGACTCCTTCAGCAGCAGCGATGAGACTCTTCCTCCGCCAGCACTGCCCCCAAAACAGAGACAACTGGCTTCCTCACACTCTGCGTCTCCTTCCTCCTCCTCTTCCTCGTCTCTGTCTTGTCAGCTGCAGCAGTGTGTGTCTGGGCCCGGTCCCGGTGAGACAGAGTCCACTCTCAGCCTTTCTGCATCTAACTCCTCTCTGAACCGCGAGGGCTCTCTGCCTGTCCCTACGAGCGAAAGTGCTAATGATGAAGGTGGGGAGGGTGAATACGTCAATCTGTATTCATCCAACCAGGCCAATGGAGATGTGACTCTCTCCAATGGAGACTCTTTTTGCGGTGCTGAAGATTCGCCCCAGGACTCCGCTATTGAACACAGCAAAGATCCAGCTGACAGAGAGGGCTGGAAGCAGAAGTGTGTGGACTCAGATTTGACCTCAGAAGAGGTGGATGAGCTCTGTTTGATTGACCACGATGAGATCATGTCTCGCATAACACTAAAGCAAGAGAACGACGACGGCCCTGATGTTAGAGCGGGATCAGGCGATATTTTATTAGTTCATGCCACTGAAACCGACCGCAAAGATCGGGTTTTATACTGTGAAGCTTTCTTGACCACGTACAGAACATTTCTAACCCCAGAGGACCTCATTAAAAAGCTCCGCTATAGATATCCTTTCTGGGAAGGTTGCATTATAAGTCTTTGCATATCTAACCTTTGTACACCAAGCATTTTTTTCTTTTTTGCCCTTGACTCTGAACACGTACACCAGATTTTCTCTCAGCTCTGACAGCATCAAACAACGAGCTAGTAAAAACACCTTCTTCGTGCTGGTGCGTGTCGTGGATGAGCTTTGGTGAGCTGAAACTCTTTACAATCACAGTTGAAAGGCAAATTTATCACTTGTGCAAGCTGTTGAAATGCCTCTGTTGAGCTTTTTTGA
A_15_P192616_rasgrp4_18	GTAAGTGCAAGTGAGTGAGTGAGAGAGAGAGAGAGAGAGAGAACTCTGAGACGCAGCAGCTGGTTTTTAGGTTTTACGCTTTGACAGAAGTGACTGAACAGACTGTCCATCACAACCTGTCAGAGGTCAGCTAGTACCTCTGGTTGGAGGAGAGAGACTTCAAGTTGCCCAATGGGACAGGCAGGGGTTTAAGCAGCACGGGGGACGCCAACAGGACACCGGTGGATGGGATTTGACACCATGAATCGCAAGGAGTCAAAAAGCAGCAGGAAGTCCCGTCAGGAGGGTGGGATAAAGAGCAGAAGACCAGTGCAGAGGAGAATGACCTGCCCCAGTGCTCAGGAGATCAGCCGTGCTCTTCAGAGTCCACCGGCTCACGCTTCATTCCGCTCTGCCAGCCTGGATGAACTCATCCTCCGCTGCCTCCACTGCTTCGACTCCGATGGGAAGCTAAACAGAGGGACGCAGCTTGTCAGCATGACCCTCATGATGCACAACTGGGTCGTACCATCACACATCTTCGCCCATAAGCTACTTTCTCTATATAAGGATTGTCCTGCAGAGAAAAGGGGACAAAGGCGTCCACAAATCTGTCACTTTATCAGGCAGTGGATTAGCCAGTTCAGACTGATGTTTGAGATGGACCCTCTGTTAGAAAAAGCCATGGGAGATCTCTGGGCTCTGGTCAGTGCTGAGGGAACCAATTCGCACCATCAGCTCATCAACACACCTTATATTAATCCTCCAGTGAATATTTCCCAGACTCCCTCTCCCCTGGTCAAGAAACGAAAAGTTTCTCTGCTGTTTGACCACATGGAGCCGGATGAAATGGCTGAACACCTCAGCTATCTAGAGTTCAAAAACTTCTGCAACGTCTCATTCCTGGATTACCGCAGTTATGTGGTTCATGGCTCAGTCCGGGACAATCCTGCTCTGGAGCGATCAGTCATGCTGTGTAATGGAGTCTCGCAGTGGGTGCAGCTTATGATCCTCAACAGACACACGTCACAGCAGAGAGCAGAGGTCTTCACCAAGTTCATTCATGTAGCACAGAAGTTGAGATCCCTGCAGAATTTCAATACTTTGATGGCGGTGATTGGAGGTTTATGCCACAGCTCCATCTCACGTCTTAAAGATACTGCCAGCCTGCTGTCCTCTGATGTTACAAAGACTCTCAGTGAGCTCACAGAACTGCTGTCCTCCTACAGCAACTACTCAAACTACAGGCGCGTGTACAGCGAATGCACAGGCTTCAAGGTTCCCATCTTGGGTGTTCATCTGAAAGACCTGATCTCGCTCAATGAAGCGCTGCCAGATTACTTGGAGGATGATAAGATCAACCTGGGCAAACTGCAGCATTTATACAGCAACATCAGTGACCTGTTGGCCATCCATGACTGCACTCCGCCGTTTGAGGCCAACAAAGACCTGCTGCACCTGCTAACGCTCTCGCTAGACTTGTATTACACTGAGGATGAGATATACGAGCTTTCATATGCCAAGGAACCCAAGAACCCCAAAATACAGCCTGTAGCTCCTGTTAAGCCCCCAGTGGTTGCAGAGTGGGGATCTGGAGTGACTCCGCGTCTGGATCCTGCCACCATCTCAAAACACGTCAAGCAAATGGTGGATTCCATCATGAAGAACTATGATTTGAACATGGACGGCTACATTTCTTTGGAGGAATTTGAGAAGATTGCTGCCAATTTCCCCTTCTCTTTCTGCACACATGAGAGTGATAGAGAAGGAGAGATCAGCCGAGAGGAAATCACGTCATATTTCATGCGTGGGATGTCAGTGTGCGCCAAACTCGGCTTTAACCTCCACAACCTTCACAACTTTCACGAGACTACGTACAAAAGGCCCACATTCTGCGACACCTGTGGAGGATTTTTATGGGGAGTCATAAAACAAGGCTATCACTGCAAAGACTGCGGAGTGAACTGTCATAAGCACTGTAAGGATGTGGTAGGAATGGAGTGTCTGAAGAGGCTTCAGGTCAACAGTAGCTCTTGTCCCTGTACACCAGGACCAGTTTCAGGCCTTCACACTAAAGGCAACAGCTGGACCTTTCAATCAGGTTCCGAAGAGGAAGCGTTCGTCTTTCCAAATGGAAATGAATCTGAACACTCCAAGGGCCAAACTTCATCAGACAGCGACGCAGAAGCGGCCACACTATCCGACAGGTCAACTCAAACAGAGCCAGGAGTTTGGACACCGGTGGCCAAACGGAAAGATCGTCTTCATTCCCAGAAACAGCATCCACCTCTTGAAAAGGTATTGCCATGAAGCATTGTGTTTCTTTTCATAAGCTTTTCCACAGCGTGTTTTAAAATACATTACATAGAAGCTAATGTAATGAGCGAGTGGGTAACCAAAACGTCTTGAGACTAACGTCACCTACCTGCCTTATATCATCCCAGAGCGCAACTCTTCCGGCAAGGGTGCGAGGTTCATCTGCCCCTAGCTCTCTCCTACAGGAGAAAATGGATGAACTGAAGCTGAACAAAGATAAACGAAAGGAACCAGACTGAAGTAGTTTTTGTGCATGTGGCCGTCTGGTTGTGTGTGTGTGTGTGGGGGGGAACTGTTAAATACACTGGACAGAACACTTTGAAGAACGTGTCCTCGTCTTTCTCGCCAACTGTCTTCTTCTATTGTCTTCAACAGATTGTTCATGACGTTCATTAACTATGATGAAATTCTACCCAGAAGGGATTTTATTTAAGGAATTGCTGATGATCTGTATTTTGATGAGCCTATTGGTGGATCCGTACGGTTATAGCTCTATGCACCAGCGTAAACTGCCAGCGAGGACCACATCAAAAGACCTCCAGTACTAAAAGTTGGACTGCTATATCATCCATCTCACTACCGGTAGTCTTTATTCGAGACCACATGGGTTTCTGTCATGAAGAGTGAGGTTTGAGCAGAGTATGAAACTGTATTGTCTTAATGTTCACACTGGAAAACTTAAACTGTGATCAACTGTATTGAACTTGAAGAGTAAGAATGTACCTCCTCTGTAAAGGGATGCCATTTCGGTGCTGATATAATACCCAGAATTCATCACTGTGCCTTATGTAATGAACAATTCATCGAGTAGCAGACAAAGGGTATTGTATCACTGTTTTATGCCAGACAATAGTCCCGTCTCGGTTCAAAATGATCACAATCGGCTTCATTAGTGCTCCGGCGTATTAAAGTATGAGCATTAATGAAAAGCAGCGGGAGCGTGACATTAAGGGTCATCTCTGATGAACACTGGACCTATTTTCAATTGTTTTTCTAATGTGTTTTCTGTTAGCTCTTTTGTCATCTCCAACTTGAATGTCTGTTTTACTAAATCATGAATTTAGGTTATAGATTTTTATTTATTGAGGAATGATAAATCCATGATAAAGCACTCTTGGTGTGATTAAAATATGAATGTGAAAGAAAAA
A_15_P170856_rhoab_8	CGGAGCTCCACCGTTGGACTAAAACAAAACGGCTAGCCCTGTAAACTGCAAATATGGCAGCAATTCGCAAGAAGCTGGTGATTGTAGGAGATGGAGCATGCGGGAAAACATGTTTGCTTATTGTGTTCAGTAAAGACCAGTTTCCTGAAGTCTACGTACCAACAGTGTTTGAAAACTATGTTGCCGACATTGAAGTTGACAGCAAACAGGTGGAACTCGCTCTGTGGGATACTGCAGGGCAGGAGGACTACGACAGGCTTCGTCCTCTTTCATACCCAGACACCGATGTCATTCTTATGTGTTTCTCTATTGACAGTCCTGACAGTTTAGAGAATATTCCGGAGAAGTGGACGCCTGAGGTCAAACATTTTTGTCCAAACGTTCCAATCATCCTTGTGGGAAACAAAAAAGACCTGCGCAATGATGAACACACACGCAGGGAACTGACCAAGATGAAGCAGGAGCCAGTTAAAGCAGAGGAAGGGAGAGACATGGCCAATCGAATTGGAGCATTTGGTTATATGGAATGTTCTGCCAAAACAAAAGACGGTGTTCGGGAGGTGTTTGAAATGGCCACTAGAGCGGCGCTGCAGGCACGCAGGGGAAAGAAGAGCAACAAATGCTGTCTGCTGTGAATACTCGCCATTGGACTCAATGCCTGTACTGGGGCAAAAACAGAGTGTGTGTGAGGGGCACACTTCTATTTACACAGTCATACACCTCCCCTCACATTCGCCAAATGCTTTTGGGAAGGAGATCCCAGAAAAAAGCTTTGTTTTGTCTATTTGTTTGTTTTTTTTCCTTTTTTGGTCTTCTATTTTTAGTCATGGAGATGTTTATCAGTATTTAAGAGAACTTTGAGGAATGGGACTTATTTTTTGATGCTTTACCTGAATTTGTGGTATCATTCAAGCTTGCCCATCTGCCAAATGCTGTCATGTGACCCTGTGGGCTGAATGGGAGCTGCCAATCAATACTTCAGCCCATCCCTCAAATGCTGGGCTTTTTTTCTGCAACGTGAAATAGGGCTGAACTTGATCGTTTCTGTATGTATTAATAAGTTTAAGGATTTCTTTTAGATCAGGGCAGGATTGGCAATTCAGAACAAAACTACAAAATAGCTGTTTTAAAGCAAAAAAAGGGCATGGGATGGGAGGGGGGTTGATATGTATACATGTATATATGAACATGTGTGTATTTATATGTACACACATTCAGGACTGGAAACCGTATTTGTAAACTAGACTTGGTAATCTTGTGTAATAAAAGATGTTCTATAAGGAGCAA
A_15_P399510_rpl7_2	GCTCATCTACAAGCGTGGATTTGGCAAGATCAAGAAGCAGCGCATTGCTCTGACAGACAACTCTCTCATTGAGAAGACCCTCGGTCAGTGTGGAATCATCTGCATTGAGGATCTCATCCATGAGATCTACACTGTTGGGAAGAACTTCAAGGCTGCCAATAACTTCCTTTGGCCATTCAAATTGTCCTCTCCTCGTGGTGGCATGAACAAGAAGACCACTCACTTTGTGGAGGGAGGCGATGCAGGAAACAGGGAGGACCAGATCAACAGACTCGTCAGGAGGATGAACTAGGAACACGTGGTGAGCACCAGACAGCAGTAGATGCTTTGTTCTTCAGTAGTTTGACAGTTGTTCATTTACTTTTGTAGACCAGGTGATAAGAGCGAAGTGTTCTAGTGTAAGAAGTGCTGGTAATTTGCATATTGTGTGCTGTACTGCCTGTTCATTTCTATTAATTGATCTCAGAAACATGACCTTTAGGGAGTACTTCTAT
A_15_P101288_rrad_7	ATAAGAGAAACCCTCGGCGAAGAATAACGGAGTAAAGCGGAATAACCAACTGGAATTTTTGACATTAAACGAAGATTTTATAGACGCTCAAATACAGGTTTGGAATCATGACTTTGAACAAAGGAGACAAGTTGAGGAACATGGATAAGAGGAGAGGTAGCATGCCGTTTCCCCTGCACCTGCAGACTCTGCATCGGAGAAGTATGCCGGTGGACGACCGGGAGTTGCGCTCGATGCCCGCGGCTCAGCCCAGCGAACTGCCCGGCCTCATGCGCTTCAATGCCGACAGGAACAGCTGCGTGTCGGACTCCTCAGACTCGGTCATCTCCTCCGGCAGCGACTCGGACGGACAGGTCTACAAGGTGGTCCTCCTGGGCGAGCACGGCGTGGGCAAGTCCAGTCTGGCGAGGATATTCGGTGGAGTTGAAGACAGTAACGACTGCGAGGAAACAGGAAACACATATGACAGATCTCTTGTGGTTGATGACGAGGAGACGTCCATCCTTCTGTATGACATATGGGAACAGGATAACAGCCAGTGGCTGCAGGATCAGTGCATGCGTATGGGAGATGCCTATATCATCGTGTACTCGGTGACAGACAAGTCCAGCTTTGAGAAAGCTTCAGAGCTCCGAATCCAGCTGCGCAGAGCTCGTCAGTCAGAAAACATCCCTATTATCCTAGTGGGGAACAAAAGTGACCTGGTGCGCTCCCGGGAAGTTTCTATGGATGAGGGCAGTGCCTGTGCCGTTGTATTTGACTGCAAGTTCATTGAGACCTCAGCCTCGCTGCATCACAATGTGCGTGACCTCTTTGAGGGCATCGTACGGCAGATTCGCCTGCGCAAAGACAGCAAAGAAGAGAACGCTCGTCGCATGGCCAACTGCAAGCGGCGTGAGAGCATCAGCAAAAAGGCCAAACGTTTCCTGGGCCGAATGGTGGCCCGCAAGAACAAGAAGATGGCCTTCAGACAGAAATCCAAATCTTGCCACGACCTTTCAGTGCTATAAAAACAATACAAACAAACTGGACTAATATGCCATCTGATACCCACGACCAGAAGCTGTGTGTTTTTAATGCTAATATGAGGACTATTTAGCTGTACAGACAAATACGAACTTGTTTTGTAAACCGAAGAAGAGATTATATATGAAACAAAACTGACAAGATCATGTTGTGTTGACCGGCATGAGGCTTTTTATTGTTGCGTTACCTTTTTCCTTCAGTGTTTTGCGGCCTTAATATGTATAGTTGTCAAGATTCTGTGCATGTAAATTAGGAGGTGATTTCACAAATCACAATGTTACCTGTGGAGAGCTGTGGTTAAGATGGCACAAAGGCGCGTTTATTTGCCTTGTGTATTTCTGTATCAGAGGAGGAACGAGCACAAGTCATACTTCTGGTTGAAACAACATATGGAATCAAATGTTACTTGAAACTGAGTGCGCAGGTTCGTAACTCAGCCAAGACACTGAACTCGATGCTTTTGGGTTTTGTTGGGGGTGGGATGGGATGGGGGTTGGGCAAGAGGCAATATAAATGCATTTCGATATAAGACGTCTGACATATTAAGTTAATCTGACATCTATGCTCCATGTGCAAATGAATGACATAGAAGCAATAAATAATGTGTTGTGAGCTGTTTCTAAAACGTTTGATTTGCACTTAATGCCATTTAATATGATTGAGTTGTGAATTTTGTTACATGTTTACAATGGTTTTATAATAAAATAAACGATGCAATCTC
A_15_P115640_rtn4rl2a_1	TATGCATGCGCTAGTAAGACAGTGTGACGTGACGCGCTCTCTCTCTCTCTCTCCTCCATCAGGCGCGCTCTCGCTCTGGCTGGTTGTCTGGCTGGTCGTGGTAAAGCCGGTGCCTGCGCAGAACTGCCCGCACCGGTGTGTGTGTTATCCGACCCCAATGACGGTGAGCTGCCAGGCGCAGAACTTTACCATTGTACCCCACGGCATGCCCTACGAATCCCAGCGCGTTTTTCTGCAGAACAACCGCATTACTGAACTGAGAGTGGGGTCTTTTGCTTTTGGCACACAGGTTTTGTGGCTCTTCTCCAACAACATCACTTGGATTGAGGCCGGTGCATTCAGTGAGTTGCGCGATCTGGAGGAGCTCGATCTAGGTGACAACCCAAACCTGCACCGCCTTGAGGGTGGAGCTTTCCGGGGCCTAGAGAAGCTCCAGAGCCTCCACATGCACCGCTGCAAACTGGCTGCCCTTCCCCACGACATCTTTCACAAGCTCTACAGCCTGCAGTTCCTCTACCTGCAGGAGAACCAGCTCCACTTCATACAGGATGATCTCTTCGCCGACCTGATCAACCTCAGCCAGCTCTTCCTGCATGGCAACCGCATCCGCACCCTGTCCGAAAATGTGTTTCGTGGCCTAGTCAACCTCGATCGACTGCTCCTGCATGACAACAGGGTCCGTCAGGTCAACCGCCGTGCCTTCCGGGACCTGGGCAGGCTGACCATGCTCTTCCTCTTCAACAACTCTCTGGCGGAGCTGCCCGGTCAGGCCATGCGTGACGTCTCCTCCATAGAGTTCCTCCGGCTGAACAACAACCCCTGGGCGTGTGGCTGCGAGGCTCGCCCCCTGTGGGAGTTCTTCAGAGGTGCCCGTCTGTCCAGCTCCGAGGTTCTGTGTGCTTCCCCAGCTTCTCGCCGTGGACAGGACCTGCGCTTTCTTAGGGAGATGGACTTCGCCCTGTGCCCCCTTCCCGACCCCGGCTCCCTGGCTGGCACCACCACCACCACCTTCAGCACCAAGACCCGCTGGTGGTTCTCCAAGAACAAGCCTGTCAGCACCTCCAAAGGTATCTTTGAGAAGAGCTCCGAGACCAAGGCACATCCCTACACTGGAGGAAAATCTTCAGTCACATCTACATCCACAAAATATGAGCTTGGCGAGGAAGAAGCTCTGCTTCCCAAGCTCGACCCAGAAGAGTATTGGGCCAACTATGGCAATGAAGATGCAGGCATCACCTCCCTGCGCTGCTTTGAGCTTGAGTGCCCTCCAGAATTCGACTCTCTGCCACCATCTTCCTCGTCTTCTCGCTCCTCGTCTTCAACATTCTTGCTACTCTCCATGTCTGTTTTGACTGTCTGCATCCACCTTCTCTTTGGCTGAATCTGTCCCTCTCAGATGAACTCTTCTCCCCCTCATTTTTTCTCCTCTCTGAAGGAGGGAAAACCCCGTTTGCTCGGTTTAACTCTTGAATGCCTTGATTCCTGTTTACCACATGCCTCACCTGTATCTTTGTTCTGTTCAGTTTGAGCCTCTAGTTTCTGGTATCTAGAGGGCACTACACTGATTTAGGATACAGTAGGTAAGCAGGGAACGTCGGGCAGTACAGGCCCTAATGGAAAGTTATGAAAGCTGTTTACAGGGCTTGGTTAGGTTAGGCAGATACTCGGTCCTTCTTTTTTGAGGACAAGTGTATTCTGAGCCATCTCTGTCGGTCAGTGCAGACAGAGGATAGACATTTCCATCTTAGGTTTACGTACAATATTTGTATGCTTTTAGACTTTTTCAGCCACTCTAAGTGCTTCTATGATAGTTGAAATTATAGCTTGTGATGTCACCATGACACCCTCTCTCCAACACTCTACAGCTCCGTTTTACAGTAGTTACTGGGAACAATAGCATAATGAGCAAATCTTTTGATTCCCTTCAGAGCGATCGAATGTAATATTCCATCTATTAGGACAGAAGTGTCTCAAAATCAGTCAAAGCAGGAGAAGCACAAAAGAAACGGTGTGCAACAGCAAGGCAAGATAAAGAGACAGAACAAAGAAGTGATGGGTTGGAAAGTGTTGCAATTTCAAAATAAGATAAGAACAGGGAAAGATAACGCACAAGCAGGACAGAGAGAGTACGCACAAGGGAAGGCGAAAGATTACATCACCCACCAGCTATGACAGCAATTATCACTCGTGTAAATATAACACCTTGGCAGAGGGAGCTGTAAATAGCGCTATAAAAGGGCCTTATGTTTGTCACCTTCTGAATGGCCAAGAATGTCACTGTGAGTAACGTCTGTGGTAATTCTACGGTCAGTGCATGGAAAGATCAGTCATTGGTGTGAGAGTGTGAGAATGTACTTTTTTGTATCCTTGTCAAAGTACTGTTAACATGTTCTGTCAATACTGTAAAATACAGTACCAACATTGTACTAAGAGTTTTCTTCTTTTGTTCTTCTTCTTTTCAAAATCAAAGTGTAACCAATTGTATCAGGACAATAGCACAATCCATCCTTTCTCATTTAAGGTATTGATTTCAAAATCTAACGGGTGTCCAAACTCGGTCCTGCATAGTTTAGCTCCAACTTACTTTAACACACCTGCCTGGAAGTTTCAGGCATACCTAGAAAGAGTTCAGGTGGTTCAGGTGTGTTTAATTGGGGTTGGAACTAAAAAATGTTGGACATCGGCCTCTCAGGACCGAGTTTGGGCACCCCTGAACTAGACGGTTAACATTTTGCGCCTTGTAACAACAGAATTGGCAAAGTGTAAATCAAGGATTTGTTTCCCAAGGCAAGGCGATATATGGAGCAAGCTGGACTACCAGTGCAAAGCTGATTGGAAAATCAGTAAATTGTGCTTACTGACAGATTTATAATAATGTCTACCATTGGTCACAGATGTGTGAAGAACAGGTGCAATCATAGACTGCCTGGGCTGCTCTTTACGGGTATTCCGAAGGAAATGGCTTTGCCTATTCCCTTTCCTCCTCTTTCCAAACTGCAATAACAAATCAAAATGCTTTAGGGAAAACTAACACAAACAGCAAGGACAAGAGAAGAGTGAAAAGGAAAAGGAGAGAAAGAGAAAAAGTACAAAATGCAGGGGCGGTTGTGGGCGGTTAAGCCAAAGATGTGGATGATAAAGGATGGACATGCTGATAGAAGGAGAAATGCAAGTTCCTTAAAGACATTATGTAATGATCTGAAAGATATCATGATCCACTGTTAATTCTAGCAATATGCTGTTTTGTGTTTACCCTGAAAAGCAAATACTGTTCCTTTTTGTCCCACGGATGACACATTTCTGTCTTATAATTGTTTGTGAATGTATATCTCAGCCAAACGGGTAACAGGTCAAACTGCCTTGAGGTGCTCTCGAGCGACCATGTTTGTGAGGTTGCTCATAGATGACCAAAGCATTAGTTATACCTTTCTACCCAGAATGTATGCATTTGAATGTACGAATATGAAGGGATGAGCTGTTGAATCTTTTCACTTACTCCACAAAGTGGCGGACAGATAGCATGACAAAAGAATAAATGCTTATCTGTGGATTACGA
A_15_P138521_SBNO2	CGCGAGTGCAGTCAGACGTGTCAGAAAAGTCAGCCGCGGAAGTATCGGTTTTCACTTCAACATGGCTTCAAGTGTGACGAGTTGAGATCAGAAGACCAGGAATATTCTTTTTGTTACGAGTCCCAAGGCGTCAAACAAGGGAAAAGACGAGGGAAATATATTCAAGAGCCGCTTTTAGTCAAGTCATGTTGGAAAGACGTTGACCGGATCGCGAGATTTATCTGACATGTACGAGACTTCAGTCTGATGCCCTCACTCTCCATTCCGCCTGCCATGGACGGGCACAGCTTCTCTAATTCGGTTGGGCCTCAGCTGGACGCCAGGGGCTTCGTCCTGGCAACTCCAATGAGCCACGTGTTTGCTAACAACCATTGGAGCTTCCCCAATCAGCCCTTCGGCTTGCCCTGTCCTGCTCAATCTGAAAACCAGCAAAGCTGCTTCAACGGTGTGTCTGACATGCACACAGATCTGCTTCCTCAAGACCTCAGCAACTTTGACTTCTCCGGTCTGGATCTTCCTCAGGACCTCTCTTGTTTAGACGATCAGCTGATCTTCTCCCCTCAAAATGACTCTTTATCAGAATACGCCAGTACTAACTTCCTCAATGCTGACATGGCGCCCACTGTGCCCACAATATGGGACATCAAAACACCAGCACCAGTCCAAGAGAGTTCCAACAGGTTTCAGGGTTTGAACTCCTTGGATGACATCTCAGCCATCATTAATACACCACCCATAGGCGGATATCAGAGACCCCAAACCCAGCCTGAAGAGGAAGAGGAAGTTGACGTGGAGGAGGCAGAAGAGCTCGGTCATGTTGACACCTATGCAGACTACAAACCCTCCAAATCCAAAATAGGCATATCTCATCCAGACCGCGTGGTGGAGACCAACACCTTATCCAGCGTTCCTCCTCCAGACATCACCTACACCCTCTCCATCCCAGAAGACACCATAAAAGATGGCCTACTGTCAGCGCTGCAGCTAGAGGCCATCACATACGCCTGTCAGCAACATGAAGTGATTCTGCAGAACAGCCAGCGGGCAGGTTTCCTCATCGGTGATGGCGCTGGTGTGGGCAAAGGCCGGACAGTGGCTGGCATCATTCTAGAAAACAACTTAAAGGGAAGGAAAAAAGCACTATGGTTCAGCGTCTCCAATGACCTGAAGTATGACGCAGAGAGAGATCTCCAAGACATCGGTGCAGTCAGTATACGAGTGCACGCCTTGAATAAGATTAAGTATGGAGACACAGCTACCTCAGAAGGGGTCCTGTTTGTGACCTACTCAGCACTGATTGGGGAGAGTCAGGCGGGCGGACAACACCGAACACGACTCAAGCAGATCCTAGACTGGTGCGAGCCTGAGTTTGATGGAGTTATTATATTTGATGAATGCCACAAAGCCAAAAACGCAACGTCCACAAAGATGGGCAAAGCCGTGCTGGATCTCCAGAACAAGTTGCCATTGGCCAGAGTGGTGTATGCCAGTGCCACAGGTGCCTCGGAGCCAAAGAACATGATCTACATGAGCCGTCTGGGGATTTGGGGAGAAGGAACTCCTTTCCGGACCTTCGACGACTTTCTCCACACCATTGAGAAGAGGGGTGTCGGGGCAATGGAGATCGTGGCCATGGATATGAAGGTCAGCGGGATGTACATCGCTCGCCAGCTCAGCTTCTCAGGAGTCTCGTTCCGCATCGAAGAGATCAGCTTGGATAACGATTTCAAGCTTGTGTACAACAAAGCTGCTAAACTTTGGGCGGAAGCTTTGCGGGTGTTCATGCAGGCCGCCGATGAACTCTGCATGAGCTCCAGAAAGTCACTGTGGGGTCAGTTTTGGTCGTCCCACCAACGTTTCTTTAAATACCTCTGCATCGCCGCCAAGGTGCGCTGCCTGGTGGAACTGGCCAAAAAGGAGTTGGAGGCAGGGAAGTGTGTCGTAATAGGGCTTCAGTCAACAGGTGAGGCTCGAACCAGAGAAGTCCTCGACGAAAACGATGGACACTTGGATCGATTTGTGTCTGCTGCTGAGGGTGTTTTTCAGTCTCTGGTCTTCAAACACTTTCCGTCAGAGAAGCAGATGAGAGAAAAAGGAGCGGGGAATAAGAGGAAACGTAAGCCACGGGCCAGGCAATCAAAGCAACCGCGACAAGGCACCGACATAGCAGTGATCAACATCAGTGATGACAGCAGCACTGAGTCAGACGTAATGGACAGCGACTCCAACTCTTCACCTGACTCAATTCAGGACAATAACGATGATGTCATCTTCGTTGATCAAACCAGCTATCAAAAGGCACGGTTAGAGGACATGAAACAAGGGCTTCTCAACAAGATCGCCGAGCTGGGGAAAGAACTACCTCTCAACACATTGGATGAGCTCATTGACAAATTTGGAGGGCCAGAAAAAGTATCAGAGATGACAGGACGGAAAGGCCGAGTGGTACGTCGACCTGATGGCAGTGTCCAATATGAGTCCCGTGCTGAGCAAGGCCACACCATCGACCAAATCAACATCAAAGAGAAAGATCGGTTCATGAATGGCGAGAAGTTGGTAGCTATCATATCTGAAGCAGCCAGTTCAGGGATTTCACTTCAGGCTGACAGAAGAGTTAAGAACCAGTGCCGAAGGGTTCACATGACCCTGGAGTTGCCTTGGAGTGCAGACAGAGCCATCCAGCAGTTTGGGCGCACACATCGTTCCAACCAAGTCAATGCACCAGAGTACATCTTCCTTATCTCCGAATTGGCAGGCGAGCGACGTTTTGCATCTATCGTGGCGAAGAGGCTGGAGAGCCTGGGAGCTTTGACTCATGGTGACAGGAGAGCCACAGAGTCTAGAGACCTGAGCAAATACAACTTTGAAAATAAATACGGTACCAAAGCTCTTGATAAGATCACCAAAACCATCCTTGGTCAAACTGAAAGCAAGGTACCTCCTCCAAAGGACTATCCTGGTGGAGAAGCCATGTTTTTCAGAGATATGAAGTATGGTATGATGGATGTAGGCATGCTGTGCAGTCAGTCCCGCTTGGGCATCAACATTGAAAAAGACTGCAATATCACCAAGTTCCTCAACCGGATACTGGGTCTTGAGGTGCACAAACAGAACTCCCTCTTCCAGTACTTCACGGACAATTTCGACTACTTGATTGAAATGGACAAAAAAGTGGGCAATTATGATCTGGGAATACTGGATCTGGCTCCAGGTAATGATCAGATCTATGAAGAGACGCAGGAAAAGTTTCTGACAGCGGGAAACCCTCAAGATGGTCAAGTTGTCCTGTATAAGATAAGTGTTGATAGAGGCATGCCTTGGTCAGAGGCTCTCGAAAAGTTTGAAACCCTCACCAAACCTGATGAAGGCTTCTACATGTCCTATAGATTGAGAAGTAACCACCCATGTGTGCTGCTAGCCGTGCAGGGCAAGGAACGCAACATGATCCTCTACAAACCAAACATTGGCAAGCAACTCCAACCAGAAAGCATTGATAAACTCCAACAAAAATACCGGAAGGTCACTCCAGCGGATGTACAGGACAGCTGGGAAAACCAGTTCAATTTCTCGTTAAGAAAATGCAGCCATGCTAACCAGTATGGGAGGTGCAAGAGGATAGACGATGGTCAGGAGTGTACAATGGGCACTCGATTGCGTCAGTACCACATGTTATGTGGCGCTCTGCTTCGTGTGTGGAAACGTGTGTCTGATATTGTTGCTGATATCACCAGCTCAAGTATCCTCCAGATTGTCCGTCTAAAGACCAAAGACAGTAACAAACAAGTTGGTATAAAAATCCCAGAGACCTGCATAACAAAAGTGCGTCAGGAGTTGTTGAGAATGGACTCTGAGGTGAAGCAGCGACGTAGAGAGAAGGAGCAGAAAGCGCTGGAGCAGCAAGCGCTGGAGCAGCAAGCGTTGGAGCAGCGTCAGGCTGAGGAGCATCAGAGGCTCATGGCGCAGCAACAGCATCAAGAGCTTTTCTCGAATTTGTTCAACCAGTCTTTAGCAGCTACCAGCCTGACAACTCCGTACATCTCCTTCCCCTCGTTCCCTTCTGTACCAAACCCTTTGGAAGAAATCCTGGACCTGACGATTCGCAATTCTTCACCCTCCTCCTCCCAAGCTGCTCTGGATGTAGACAACTTCTCCAGGCCAACCGAACCTTTAGTGGATAACTTTAACTTTGAAGAATTTATTCAAGAGCAACCGCGGCAGGAGAGCCAGCCCGTAGAGGGAAGCACCTCAGTGCAACACAATGACCTGTTAGACATATTGCTGCCTTTTAACTCATTCATAACAACAACACCTACCCAGACTGTCCCTGCATCTCCCTCCTCAGATGCATCTTCATCTGTACCCATGGTTGTGTCAAGTTCCTTCTCTTCCTCCTTGTCCCACTTCACTCCCTCAATCACCCCATCCTCATCGTCTTCCTTATTATCGCAAGTCTCTCTCCCCCCTACAGACCAGCAGATGCTCTCATTACCCAACGGACACAGCCGCTCTGAAGCCAATATAAATGCACGGGAGGTGTTGAACAGCATGCTGCGAGGTGGACCAGAAGTACGCCAATCCGTCATTCAGTACCAACAACCAGAATGAGACACCTCAAGTCAAGACTCTCCTGTAAATGCACACACTCAGGGCCATAGTCGGACCACTTGCCGGCGTCCTGCTCCACCACTGGCTTCACAAGGTGGAGGAAGTTCAATCCCTACAAAGTTTTGTCTCCATACACCCTGACAGAAGCTCTCAGTTTTAGCATCATCAGTTTTATACACCATCGCTTTAAATAGTATTAATTTACCAAAGATCATTTAAGTTATATCAATCCATCAGACAGTATATTGTGCGTAAGCTCCTTAAGATTGAGTGTGTAGGAATTATAAGACGCTTGAGGTAACACTTTTGTTCCTCGCTGGAGGAACCCTTTGGAGAACCTGGCACATCTTTAAAGGTGCCTCTGAGATATTCAATGTGTATTTTAAATGCCTCAAAGACTTTCTTTTATAATGAGTTCACTGGAGAAACTGTTTTAGAGTCAGACAGGACATATTTGTAGGTTCCTCAGAGAACATTCCTGGCTTTCTTCATTGTGTAGTGTGCCTAAAGGTTCTTTAAAGGATTCTGCCAATTGGACGTCCTGAGGAATCCCAAATGAAGCCTCGAGTGTCTTACTTTCTATACCAAAGGTTTTTAGGTCACAGATTCACACATATTCCTAAATTTGACTTCAGATATGCTAGACATACTACAACGTGCATTTCGGTGATGAGTTTAAACTCAGACAATCATCAGCTTTACATTTCCATGACAAACTTCTATTAGACAAAACACTTTTCCTGAGGAGCAAGAGAACAGGCTACTGTCGAAATGTGCCTTCGGAATATAAAAGTGGAATGTAGACATACTCACATTGTTCACGTGCAGATGTTTTTAATGTATTTATTGCCTTTATTTATCAGGCCTTGAAACAATTGTGCTAGTAGGAGAGCTTAACTACCTACAGATCACTTACCTGTGCAGCTGTCTCTCTTTTGTTCTGAAACAGAACTGTCTAATCCTGCTGTGCCCCCTCTCGCAATGTAAAAAGACAAAGCGGTAACATCTATTAGCTGACTTCATCCTCGATTTTTTTTTTTTCCTTTGGAATCCAATGTGTAAAACTAAAACATTCGAATAGAGCATTCGATACAATGTGAAATGCATCCAGGGTACAGTCAAGAAAGGGCAATACATTTTGATCTAGTTGAATTCAAGCCCTTTATTTAATAGGTTAAAAATAATAATAATATATATATTGTATTTTAAATCCGTCTAACGTGTATACGAATTACTTGATTATTTGTATTTAATTTTAAAGGGACATGTTTATTATTTGTTTCTGTTTTATGTTATTGATGCAGTAATCATTTTAACAGTTCCAAACAAAACTAAATTTGACGAAATGATATCGCTGTTATCTTTCTGCTGCACTGAGTCGTTGAATATTTAGTTGTTTTTTTCCTATTCCTTATGCAATTATACAATCCTAAAGATGTCCACTGCAATATCCAGAACTGAAAGTCAAATATTCATGCTTTAAGGTGTCAAAACCACTCCCTATCTCAGGATGAAATTTATGAACAATTCAAAATGTTTGTTTATTATGAATACAAATATATATATCATTTTAAATCAGATGTATGCCATGTTTAACGTATGCGTTAAAGGAAGGTTCTTCTATGTAAAATCCTGTCAGTGACACAGATCAAATATTATTTATTTATCCATCGTTGCTTATCGTCTGCACAGACTTCTTTCATTCTGTTCATCAAGGGAAAATCTTTGACACATTTGCACTTGAAAACATTTGCGTGATATCAGTAGTTTTTTCCTCCACACTCAGTGTGTGTAGTTCCCATTGTGTTGAATGAAATTCAAGCGTTTGGTTATTTTAGAGAATCTAATAGTTGTGTGTTCCAGGTATCTCAGTGCCTCTCATAGAAAAGACTTGCATTTTAAGCACTATACAATGAGGCCATTTAAATTGGGCAAAGTCGAAGTTAACCTCTGTTACTAACTAGAAATGCATTCGTCTTGCTCTGTGTGTGATTTGCACTAAAATGTGCATAACTGTGTTTCTGTCTGGTGTGTGATCCAGTTCTGCTACGTTTGTTCGCTCAAGGCTCTTTTTGGGAATGTAAACATCTATTCATTGGCTTGGCTTTTATATCAGTATGGCTTTTATGTAATTTATTGCTATGGAAAGAAAACGTGCTACTGAGTGTATGTATCTCCAAACGTTTTATTCCCGTGTTCTTATTGGTTATGCTTTTGTTATGCTTTTCTATAGGCTTATTTATGATTAAGATCCTGTTGTAAATATTGCAAAAGCAAACTGTGCCTTTCGACTGTTTCTTAAAGAAATTGTTTTCTACACATATCTAAAGAAAGGAACTTATTACAGTTTGTTGTTAACAAAAAAATAAAATGTTCAGATTCCTGATTTTGTGTTGTGCTTTTGATGATTTTTTGTTGTGTTTAGATGTTTGCG
A_15_P168556_sema6dl_18	ATGGGGTGGCGAGAACTGACGATTGACCTGCTGATACTCCTGCTGGTGGCGTCCCGTCTGGATGCTGTGAGCTTTCCTGAGGACAACATCCCTTTAGACGTTGTGGACAGACACTATGCACGGCAGTACCCGGTGTTTCGTGGACGTCCCTCTGGTAACGAATCTCAGCACAGACTGGACTTTCAGCTGATGACCCAGATACATGATACGCTGTTCATCGCGGGCAGGGATCAGGTATATTTGGTGAGTCTGAGGGAGTCCTACAGGAACGAGATCATTCCATACAGGAAGCTGACGTGGCGGTCGGGGCAGGCTGACAGAGAGACGTGCGCCATGAAGGGAAAACACAGAGACGAGTGCCATAATTTCATTAAAGTCCTGGTTCCGAGAAATGATGATCTCGTGTTCATCTGCGGAACAAATGGTTTCAATCCCATGTGCCGTTACTACAGGTTGGATAACCTGGAATTTGATGGGGAAGAGATCAGCGGTTTGGCCCGATGCCCGTTTGACGCTAAGCAGACAAACGTTGCCCTGTTTGCCGATGGTAAGCTGTACTCTGCTACGGTGGCAGACTTCCTGGCTAGCGATGCTGTGATTTATCGCAGTATGGGAGATGGTTCTGCCCTTCGCACTATCAAGTATGACTCCAAGTGGTTGAAAGAGCCACATTTTCTTCACGCTGTGGACTACGGGGATTTTGTCTACTTCTTCTTTAGAGAAATTGCAGCAGAGCACAACAACTTGGGAAAGGCGGTTTACTCCAGAGTGGCTCGGATCTGTAAAAATGACATGGGAGGGTCTCAGCGGGTGCTGGAAAAACACTGGACATCTTTTGTTAAGGCTCGGCTGAACTGTTCCGTTCCTGGAGAATCGTTTTTCTACTTTGACGTCCTTCAGGCCATTACCGATATCATCGACATTAATGGGGTGCCTTCTGTGGTTGGAGTTTTCACCACTCAGTTAAACAGTATTCCTGGATCTGCAGTGTGTGCCTTCTCCATGGTGGACATTGAGAAAGCCTTCCGCGGCCGTTTCAAAGAGCAGAAGACGCCAGATTCAGTGTGGACGCCATTTCCAGAGGAGAAACTGCCCAAGCCCAGACCTGGCTGCTGTGCAGGACACGGTTCAGCAGAGTCCTACAAAACCTCCATCGAGTTTCCAGACGAGACCCTTCAATTCATCAAGTCACACCCACTCATGGACGCCTCGGTCCCCTCCATTGGAGACGAACCGTGGTTCACCAAAACAAGAGTCAGGTACAGACTAACAGCACTTGCAGTTGACAACACGGCAGGACCCCATAAGAATTACACAGTGGTTTTCATCGGCTCAGAAGCAGGCATCGTGCTAAAAGTTCTAGCCAAGACATCCCCGCTGTCTTTGAATGACAGCGTCCTGCTGGAGGAAATTGACGTTTTCAACCAGGCCAAGTGTTTATCCAGCAATGAGGACGATCGGCGAATTTTGTCTTTCCACCTAGATAAAGACAGTCACACACTTTATGTGGCCTTTTCCAGCTGTGTGGTAAGAATACCACTCAGCCGCTGCGAACGACACAGTTCCTGTCAAAAGTCTTGTATTGCTTCAAGAGACCCATACTGCGGATGGATGTCACATGGAGCTTGTGAACGTATTCCTGCAACTATGCAAAGTGGTTATGAGCAAGATGTTGAATATGGCAACACTGCTCACCTCGGGGATTGTCACGAATTTTTGGCCACTACATCAGCGCCAGATTTCAAATCATATGGCGACCCAACCTCTGGTGTTTGGGAAATACAAGCAGGTGAATCAAACCAGATGGTGCACATGAACATCCTGATCTCCTGTGTGTTAGCTGCGTTTCTGCTTGGTGCATTCATCGCAGGCATGGTTGTTTACTGCTATAGAGATGCGTTTCTTCGCACTCCACGAAAGATCCAAAAAGATGCAGAGTCGGCACAATCCTGCACTGATTCCACTGGCAGCTTTGCCAAGCTTAACGGTCTGTTTGACAGTCCTGTCAAAGAGTACCAGCCTAATTTGGATACTCCCAAACTCTACACCAACCTGTTGAGCAATGGAAGGGAGGTGCCAACCACTGGAGAAACTAAGACTATGCTCCTGAGTGGGCAGCCACCGGAATTAGCAGCACTGCCTACGCCTGAATCCACACCTGTGCTGCAACAGAAGAGCCTCCAGCCCATTAAGAACCAGTGGGAGAGAGCTCATGGAAAGATGAGTGGCTCCCGCAAAGATGCACCACCCAAAAGCCCACAGTACCTTCCCTCTAGTCCACCTCCCCATTCTGCAATCAATCCACACATACCTAGTGCTGTGGTACTGCCTAATGCCACGCATGAAAACAAAGCAGGCTTCAGCACACCAGAGGGGCCTCAAGCAGAAAAGAAGGTCCAGAATAGTGATCAGCATGGTTCCAAATCCGGACGTAAAGACCAGAGGCGAACAGTGGATGCCAGGAATACGTTAAACGACCTCTTGAAACATCTAAATGATAGCAACCCCAAGGCCATCATGGTAGAGATGCCCAAATCTCGACAGCACCTAATGCTGGAACCTATTGTAAGTCCAACAGAGATTCCACCTAAAGTCCCAAGTCGAGAGGCCTCCTTGTATTCTCCGTCTTCCTCGTTACCAAGGAACAGCCCGACCAAGAGAGTGGATGTGCCGACAACGCCAACGTCGCCCACAGGGCATATGGGAACTCTTGAGAGACAGCGGTATCACCGAGGCTCTTCCCAGCGACACTCCATATCCTCGCCGCCCAAAGGGCTGCACTCACCTAGCGGGGCCATAGTGTCCCGGCAACCTAGCATGAACAGAGGTGGGTACATACCCCCCACTCCTACCCCACCCACTAGACTAGACTCTCATGGGGTACCAATGGCAATGACGCCTTCCGTATCCCGACAGAGCAGCTACAGTGGGCATGGATCTTTACCACGAACATCCATTAAAAGGACAGCATCGCTAAAGCCCGATGTGCCACCCAAACCCAACGGCTTTGCACCACAGACTGCACAAATGAGGCCAGTGAACAAGTATAGCTACTGA
A_15_P164061_si_busm1-57f23.1_10	CACTTGACTCAATTGCGGAGTGCGGACTGTGTGTTTTCCACCCTGACTCACCGTCTGTGTTGATTCACTGTCGGGTTTGGGCGTTGACGGAGCTCCGCCCGGGGGAAGGGCGCTTTTGGAGCCGCGGGGTGCGTCAAGATCTTTAGGACTGTGTTTCCAAAAGCGGCCACATATTCACAGAGAACCTCATTCTGCCGGACACACGCAGCTGGAGACATGGACATCTACCTGCTTCTCTTGGTGTCTTTTCTCCCTTTGTTTCACTTGAGCAGAGCTGACCAGCCTCTGGAGGAGGCGGTAGTTGTAGCAAGAAATGTGGAGCTGCTTGGTGGATGGACTGATGCCAATCCGGACAGAGAAGATGTTCAAGACGCAGCGAAAGAAGCTGTAGAGCAATTTAACAGCAAGCCCAGAGCAAAGAAATACTTCAAACTCATTAAGATCACATCAGCTAGCACTCAGGTTACAAATAGGATAAACTACAAAATAGAGGCCATTATTGGAAAAACGAAATGCCACAAATCGGAAGGTGTAAACATTGAGACTTGTCTCATGGCAAAAAAGCAACTGACATGCAAGTTTGAGGTCACCATGGACCCAATGAATGATGACCATGAGGTGCACAAAATGATCTGCAAAAGATCCGCTTGAATTTCACTTTAACAACAAATTGATACTGTATAGTTTTGCACTTTTGGATATTGATGACCCATTGTTTTGCTAGCATTTTTGTGATATATCCAGTAGCTTCTGTATAATTTTTGTAAGATTATACAACATGGATTGAAATAATCTTCTTTTAAAAGCAATTTAATATTTTGTTTAGAACCCACTTTTATTTATTTTTTAATAAAATGTCTTCAGATTCATGAAGTGACATCAGTATTCCTAAACTATTAAAAAACAAGTTACGTAATGACTTAATTATAAGTGATTTTATGTGCTGCATTTTGCCCAGAATAAACTGACAGACATTTTCCAGAAAGCTAC
A_15_P112461_si_ch211-117l17.6_22	ACGCTAGCAAAATTAACACTTCTCACAAACATTAACTCAGAGATGGGTGTATTGATTCTTTATTATTCTAAATTTAATATATTTTCTTTAACAGACTACCTTGCCGCCTTTCAGTCATTCCTGCAGTCTGAGTTTAGTGCGGAGAACATTGAGTTTTGGCTTGCCTGCAGAGAATACAAGCAGATCAGATCAACGGGAAAACTCTCAAGCAAAGCAGCAGAGATCTACAAAACATTCCTCCATTCTACAGCTCAGAAAGAGGTCAACATTGACCATTGCACTCGCGAGGAGATCAAGAGATCGTTGGCCAAGCCTGACCTCGGGTGTTTTGACAAGGCAGAAAAGCTTGTGTACAGACTGATGGAGGAAGACTCTTGTCCACGCTTCCTCAAATCTGAAGCTTTTCAGAACCTGAGGAACATGAGCAGGAACCCAATGTAGACCTGAAAGTTCATTCCCTGAAAAAGCACTTCTGAATGAGCTGGCACACTGAAAGAGGACATGCTGTGGGCACGTGGTTTAGAGGAAATGACTGAGGAGAACAGAAAGCGTGGCTTGCAGACGCTCGACTTGATTGTGTTTGATTGATAAGATGAATGAGAAGAAGTAAAACGGAAATCATCTAGAATGGAGGTTGAGGAGAGATGAGCTGGTTGTTTTTTGAAATGGGCGCTTTTCTATAAATTATAGTTTTGAAAGTCAAATTCGATTTCAGAAAAGTTGTTCTAGGGCA
A_15_P104808_si_ch211-117m20.5_5	ACAGTCAAATTGTTGTTTTTCACTTGACACCATTTCTACATTTCCTTGTTTGTAATGTTTACTTGTTTTTTTCAGTGAGCCACTCCCTGAATTTCTCAAAAATGACGTGATTTGAAAAATTGGCTCGCAAACAATATATAAAGAGCTTCTGCGGCTGTTCTAAACATTCAGAAGCACTGGGAGGACTGGTAAGATGACTCTGACAGCGATTACTCTTTTGTGCTTCGCAGCTTTGTTGCCTTTCCCAGGGCTGGGTAAAGGAGGCCACTCAGGAGAGCAACATGGAGGGGTGCCAGGTCAGGTGTCCATTAATGTGGTGGTCACTAATAAATTTGCTAATGAGTTGAACACCTACCCTGTCACTGCACCAAAGGGAATGCCGATATTTGGGGTCTTAAATCAACTGCAGGACAGCAATCAGCTGAATTTCACATACAGCATCAGCAAAAGCTATGGCATATTTCTGGAGAGTGTGAATGGACTGGCTGGATCTACGGAGAACAAAACCTACTGGGAGCTTCTGTCTAAAAGAGAAAGGAAAACAACCCGACTGAACGTGGGAATTGGCTGCTACCAACCCGAGAGGAATGAGAATTTCATTATGAATTTCACCACCTGGGCCTAACCACTTCTGTTGCCGAATTTCGTTTCGCTATCGAATTCATGGTTGCAAATGAAACCCCTTTGATTTAGATATAAATGAACCAATTAATCAATAAAATAGATAACTGCAATAATCAAGTTACAAAGTAATGTATTTAATTGTATCTCCAGCATTGTAATACTCCAATAAAAGCACAGTTAGGATTAAA
A_15_P310311_si_ch211-153b23.3_14	AAAAAGCTACACTTTAGGGGAAAGTCATGGCATCAGACGGTGGCTTTCCGGCAAGTTTTTATGGTGAACCGGGTGTCCTTGGGCTCCTGGCCAATGGCATCAGTGCTTTCCTTGTGCTACTGCAGAACTTCCATGGGGCCAGGACTGGTGTTCCTGCAGAAGGAGTGGAGAATATATTAGCAGGTGTCCATCTTATTCTAATTGGTGGGCTGTGTCAGCTTGTGGCAGGCTTGCTGTCCTTCCGAAAATATGACCATCTAAGTGGAACGTCATTTGTAGGATATGCAGCTCTGTGGGCGAGCTATGGGGCCACAAGAATTTATCTCGGTGCTAACCAACAAAGTCCAAACCCATTCAATGAATCATCAATGGCAAATAGTACATTTCTAGATATGAACACAAACACAGGCAGTATCAATACAACTGACATTCCCTTGTACATCAAGGAGTCTGCCATCGCTGGGCTGGTCCCTTACATCCTGCTTTCCTTCCTTCTGGCCTTTTGTTCAGCAACAGTAAATTATATAATGCCCTTTGTGTTTGGTGCCATCACTCTCACGCTCATATTTGAAGCTGTGGGTCTAGTAGCAGGGTGGGCATTAGTTGTCTCTGGCATTCTGGAGCTTCTAATCTTGCTCTTTGCCATATATGGCTCATCAGCGCTGCTAATCAAAGGACTGACCCAACGTTATGTGCTAAAGGGTTTTGGAAACCCTCTCTTTAACGTGCTGCTTCTAGGAACCACCAATGCCGGCAGCTCCCAAAGCCTAGGTCAAGAGAAAAAGAAGAATACAAAATATGCTGAACCAATGGCTTTGGGATTCTTCTGCGACACAGTCTCACCATTTATTTTCGCCTTTTATGCCTTCCATTACTTCCCATCAAACTCGGTAGCTGCTATCTGGATAACCATAAATTCCGCTGCTCAACTTTTATCCAGCTATTATGCGTATCTGCGTCAAGACTGCTACCATGCTACCAAATTTGGCCTACACTGCATGTTTTGGTTGGTGAAGACCTGGGAAGAATATGTGGTGTCTGCAACCACTGGCCAAATCGAAGCCGATAATGTAAGACCTGCCATGGTTGGCAACTGGTTCTTCTTGTCTGCTGCCTTGGTTTTCTGCATCGCGAGTCTAAACAAAGACACACTTGAGCTAATCCACAATTCATTTTTTGCCCTGGTGACAATATCAACCATATCCCAGATTCCAGTCAAGCATTACTACATGTTTTTTGGAGTGGCCTGCTCTCTGTTCACTCTCCTGTCCTTCTATGGCACCTTTGCACGCCTTATCAATACCATTGCTGAGAAGTCCTTGATTCCAGTTGGACCCCAACCTGTCTCCAATGAATCCCTGCAGAAACATCTCAGTTACCTCAAGAAATCTAAACTGATTGAGCCTGAGGATAAAGGTGCACAGATCCCCGATGCTTTATTCTACCTCTGCAATGGGTTGGCTGCGCTCTCAGCTATTCACAATAATCAGTCCAACCTGGCCTTTTTCGACCTAACTGTTCCTTGGGTGCTCATCCCAGGAGCCATTATGCAGGCCTACATCAGTCGACTACAAGTACAAGGTGGCCAGAAATTCGGCTCTGTTGTTCCATCCTTCTATGTGGCTATTTGGGCAACTTGGTGCTGGTTTCGGTTTGCAGGACATCGCTTGCAATTATCCACAGAGTCAGCATACGGATTTGCTGCTGGTGCTATAGCATTCCTGGTCATCAATGCTTTCTTGATTCTAGTTGCTGCCTATGGCAATCTTGTTAACTTGGCATTGATCACTGTCATGGAGGTCATCATAGTTTGTTTTCTTCTCTCTACTCTTGGAAGGCTTCCCTATCAACTAGAAGTTGCCATGCTAGCAATTTTTGCCATCATATGTTTATATGGAATGCTAGCATCACTTGTGAATGGCATGTTCTCCAAGACTCTGATACCAGTAGGACCTGCCCTTATTAAGGACAAGAAAAAGAACAAATCCGAGACCACGTATCCATGTTTAATTGCTAATTCCCGGGAAACCAGCGGACTCCTTAAGATCGCAAAACTGTTGGAAAACAATGGAGTGTGTGGTATTCCTACAGACACTGTCTATGCCTTGGCTGCTTCATGCAAGAACCCCAGTGCAATTGAGAAGATCTACACTATCAAAGACCGTCCTGCAGAGAAGCCAATATGTATCTGTATCTCAAGCGTGGAGCAGCTAGTAGCAGCTAAACCTCCCTTCAGCCCTCTGCTGTGGGAGTTCATGAGGAACGTCTATCCAGGAGGAATTAGCTGCATTGTTCCAAAGGGAGATTGGCTCCTCAAACTCGGTGTGGGTCCTGCGTATGACCGTGTGGGGACGAGAGAAAGCATTATGATCAGAGTTCCTGACCACACCGCTACTGCTCACTTGTGCGAATTCACTGGTCCATTGGCCATTACATCTGCCAACCCAAGTGGAGAAGCTGACAGTACTCACCATGATATGGTCATCAATCGTCTTGGCCACAAGATTGAAGGAGTCCTCTGTGATGGAGAATCTAATGAGGTGGTGGCGTCAACTGTAGTGAACTGCTTGAAAATAGATGAAGGGGCTATCAGTATTCTTCGTGAAGGTTGTGTGCCTGCACTGAAAGTAAGGCAAATCTTCGAACGAGTGAAAAACAGCATGCTTTAGGTTTACTGTCATCGGATTTGACAGCACCTCCTGTTTCTTTGGTTAATGGAAGAATGTTTTAGACTGCACATTAAGAACACTTGACATGTAAATAGATACATTTTGGATCTTGCTTTACTGCATTATTAATTATTCTGAGCAAGAATCCACATATTGAAGTTGACATTATTCGTTCAAATTAAGTAAGCATTAGCTACCTTACTGCAGGTCATTGTCGAAAAAATGTTGTTGTTATTATTGTATGAAGGTTTAAAAAGATGTAATATTAAAGTGTTTTATTAATGTATTGTTATTTATGTATTATTTTAATGGTTTATGCCTTTGCTAAATGTAAATATACGGAAAAGCTATGAAATGTTCAGTGAAAACATGAAGGAATGTGGATTTAAATTATCTTTGCATATGCTTATGTATATTATAAACAATTTAAATGATGACATGTTTGAGGAATTTCTGTTTTGAGAAGTGATGTATGAATGATTGTCTAATAAAGTACTCTAACAAAGATTTTTCTGTCATTAAATTAATTAAAAGGCC
A_15_P190471_si_ch211-153b23.5_14	TAAGATGGCAAAGAAGAGTGTTGCATTAGTTCTGTCTGGCTGTGGCGTGTATGATGGCACAGAAGTTCATGAGGCATCAGCCATTATGGTACATCTCAGTCGAGCAGGTGCAGAGGTTACAATATTTGCACCTGATGTTGAGATGATGCATGTGGTGAACCACTGTGAAGGGAAACCTGTGGCAGACAAGAGGAACGTGATGCAGGAGAGTGCCCGCATCGCCCGTGGTGATGTCACAGATCTAGCCAAGCTAGATGTCAGTGCATTTGATGCACTCATCATTCCAGGGGGTTTTGGAGTGGCTAAAAATTTGAGTGACTGGGCCACAAAAGGCAAAGAGTACTCCATCACACCTCAGATCGATAAGGTCATTAAAGGTTTCCACCAGGCAAAAAAACCCATTGGTCTCTGCTGCATTTCCCCTGTGCTGGCAGCGAAGGCTATTCCTGGATGTGAGCTCACCGTCGGTCATGACAAAGTGTGTAAAATGTGGCCATATGCTCAAGTGGCACAATCCATGGCAGAACTGGGCTGCAAACATGTCAATAAGCATGTTGGCGAGGTACATGTTGATACCAAGAACAAACTGGTGACAACAAGTGCATTCATGTGCAATGCTCCCATCCATGAGATTTTTGATGGCCTGGAACTGATGGTAGCAGATGTTCTCAAACTAGCCTAACTCTGTTATGTGACATTGTTCAAATATTACAATAATATGCATATTTATTTCAACCAGAAAATGTTGTCATTTGATCAAGGAGAATTGAATATAGGTTACATACTGCAACAATTTCAAGTA
A_15_P269221_si_ch211-153b23.7_14	AGCACAGTATCATGCTGCCCTTGGGCTGTGAATGTTACATCATTTCGATTCGGGAGTATAAGACGACGGGTGGATTGAAAAACAGATTTTAATCAGTTGAATTCAGATTTGAAAAGGTCATGGAAGACAGTTCAAAGACTTCATTGTCAGAAGAGGATCATTCAGGCAAACATCCCTCTTTACCTGAGGAGGAAAATGACCATCAGTTTGAGCAGGTGGAGGACGTGGGACAAGATGAGGTAATTTTCTCTGGGGAGGAGCAGTTCACCCTCATCACAGAGAGCATGTCAATTACTTCTGCAGATGAGGAAAAGCTTCAACTCCTCAACAAAAACACTGAACTTCGTAGACTCAACAAAGAGCTAATGAAACTGAACGAGGAGTGGGATCATATCTACCACAGCACAAGTGTGGGCCTCCAGCAGCGTGTGGTGGCCCTTGAGGAGGAAAGCACAGCCCTCAAACAGCTCAACAGTCGACTGCTGCTTAAAGTAGAACACGAGCAGAACAAGAGGGAATATTATGAACAAACACTGATGCAGGAACTGAAGAAGAATCAGCATCTCCAGGAATATATTCGATTGCTGGAGAGCCGATTGCACCAAACAGATTTGAATCAATGGACTAGAGGAACAAAGATTCCAGATATCAGTGAAACCTCAGACTCTAAGCTGCTCCAGCAATCCTCTAAGTCGTCACTGGACGTTCGATCAACTGTGTCTTCGGGCACAAAATCAAGTCTCAAACTGGCTGGCACAGAAATGCAGATCAAGTCTGATACCACGAGAGAGGTTCAGGATCTTAAAGAACAGCTGGAGGCACTGCGGTGTCAGACTAAAATCTATGAGGCTGATTATAAAACTGAGCAGAAGGACCATGAGCGTATGCTTCAGGAGAATAAGAGACTGCGGCGCAGAGAGGGAGAGATGCGGCAGCAGATGCTGCTATTGCAGGAACAGCTAAAGGTGTATGAGGATGATTTTCAGAAGGAACGCTCAGACAAACGAATTCTTCAGAGGCTTCTAATGAAAAAATCTCCAGCTGAAAAAGATCCGGTTCTGGTGCATCGCTGCAACAATGATCAGGACCGTCCCAGGACAGACAGGCGGAAACAAAGAGGAGAGCAGCGGGGTGGATATATTTGTCCAAATCACCGTGACCACCAAGGCAAGCTGGAGTTTCCCTGAATGGGTTAAAACATCATGATAAAAGAATGTAAAAAAAGCTAGATTGTGTCTTTTAACTGCTTTATTTATTTAATGCAATTTCCTCATTTTTATTGTATTACTCTGTTTTTATACTTCAAGAATTGTGAACTGACTGACATATGTATTGTGTATAGTCTTAATATGAATTGGTCTCAACCAGTTTAATGTCTGAAAGCATGAACCTCAAACAATTCTTGTCAGAGAGCAAATACTATAATCTTTATAAGCTGGTATATCTTTTCCTGTTAGTTATTTTAAGAGATTACTAAGAGGAAACACATTTTTCTACACCTTCAATTATAAGGAAACAAATCCCCTTTGGAATGTTCTGAATTGAGCTCATTCTTAATGACTAACTAATTGTTTCCAGGATATTTGCTCTATTGTATTTACTCATTCATTAGAAATGTCGTTGTCCATTGGTGCACTTGTAAATGGCCTCTAATATAATACATTTTTTGTTATTAGATAGAATTGTCTCTTAAAACTGTTTTAAAATGTTTTATTTTATTAAAATATACACCAGTATATAGATGTTTGTACTTTACGGTTTCTATTTCTTCTTTTTTATAGATGTTTGGATTTTGTATTTTATGTTTGTGAGTACTTATCATCAATGGTAAATTGATTCAGAGTAAAAGTTCTGTAATTGATAACAGCTATACTGTATTTTGGCTCTTCAGAGTAATAAAATATAAAAGAC
A_15_P112876_si_ch211-165f21.4_7	ATGGATCGTGACATTCAGCAAGCAGAGAAAATGGCTTTGAAGAGCAAAGGGGAGATCAAGAAAAGGATGAGGGTGATGTTTCCGTCTTCTTCGGTAGATCTGGAGGATTCGTCCTTTTCAGGTCCTGGAGATAATGGCGAACTCCCCTCTCCGTCCTCCCGAAAGCGCAGATTTCCATCTATGCGCCGTGTTTTTGGCAAAATCCTATCGATTTTGATGCCGTGTGTGTGTGTGTCGTCTGAGGAGGAGGATCCCTCCTTCGTCAGCGACAGGAAAACTGATGCTTCGTTCTCAGCTGCAGTCCACAGATCATCCGAAGGTCATCCAGAGAATGATCTGCCTGCAGGCCAGCAGAAAGAAGCAGTTGAAGCTGTAACGTTATCCACAGCTGTACTTGAAGACCCCCCCACCATATCTGACATCAACGAATGTTCAGAATCACAACAGACGCCGACTAACCTTGATGCAGAAGAAGCTGAGGAGATGAAGCCCTCTTCTCCTGCATCTGAACACCAAACCGCTGATCGAGAGCCTGAGGGGGGGAAAACACCTGAAGACCTCTCTTTACCTGAAATCAGCGAATGTTCAGAGTTACAAGAGATGCCGACTGAACTTTATACAGATATCTCATGCATTTATGATCTGATTCGACCTCAAACATCCTGTCAACAACCTGGGCTTCCAGACGTCGAGGCCATGTTCAGAGAGTATTGGGTTTCAGACCTGACGACTGAACTGAAGATTGAAGCTGATGAGCCTGAAGAACACTCTCCTCTGGGCCTTCCTAATTTAGGCAACACGTGCTACATGAACTCAGTCCTGCAGTGCCTCCTGAGTATTCCCCCCTTCCAGCACGATGTGCTTCTCAGCCAGGAGGTGTGGAGAGATGAAGACATGCTGCTCAGTGTGTTTTCAGACCTGTTCATAAGCCGGCTGGACAACAGCAGCACCAACCTGAAGAAAAGGCTCTTGAGGAAAGTGAAATGCTACATTGAAAATGCCAGTAAAGTCTTCACGGGAGACTTTCAGCAGGATGCTCACGAGTTCCTCATGCTGTCCCTGTCCTGCCTGAAAGAGGAAGGCCAGATGCTGAAGATGTCTTCTCCCACATACACTTGCCCCGTAGCCAATATGGAGTTCAAGCTTGAAACGGAGCGCACCTGTGTCAGTTGTGGTCTCCAGAAGACATTTACTGAGGACGCAAACTACATCTCGCTGGTCCTCGGCCAGAATGCAAGCGTGTCAGACAGCCTGCAGCAGTACATGAGCGCGTCTTCAGTTGATTGCATGTGCTGCAACTGTAACGGCACGAAGGCCTCTGTGACCCAGAGGTTTTACAGTTTCCCAAGAGTTCTGGTTTTGCTGGTGTCGCGCTTTGATATGCTGTCTGATTGTAAGCTGAGGAATCGACTGAAGATTACAGAAGAGTTGACGCTGTCCTCTGTTAAAGGAGAGATCAGAGAGCAGCCAATGTCTGATAATAAGAGACCAGCGAGCTGCCAGTCATTTCTCAAGAGAATCCTGAAGACAAACACCAAAGTTGCACCCCAGATACCCAACGACAAGCAGGAAGAACCGGCCGACACCAGGGTGGAGTATAGACTCACTGGAGCAGTGTCACATTTAGGAAGCAAACTGTTTTCTGGACACTACATAAGTCACATTCGGGATCCAAGTGACGATGGATGGCTGCGTTGCAGTGACTTTTCCGTCAGGAAAACCAGCTGGACAGAAGCGTCCGAAGAAATAAAGAGGAACTGCTACATGCTGTTCTACATCAAGCGATGAGCAGCAGTTTTTAGTCCTCAGTCCTGAAGAGGTGGAGAACAGCAGACTGAGCTTCAGAAGATCAAGAGTCAGAAGATTCTGCCAGATACTTGCATCAAAACCCCCCTGAGACCTTCAGAACACACATGAAGATATTTTGGATTAAATCAGAGAGCTCCTGACCCGCATATAAAGGAAACATTCATGTTACTCCACTCTTGCTGTATATGGAGGGTCAGGGGACAGATGAATGAAAGGCTGAACAGTTTGGAACTATATGAGTGCAAGTAAATGATGACAGATTTGATGTGAACTGTAACTTGAGCACTGCAATCAATAAAAAATATTTGTCCAA
A_15_P262086_si_ch211-168f7.5_14	TTCCCCGACCAATCAGCAGCGAGCTTTCTCGCTCTAGCTCCGCCCCATTCCTACTCTTTTCTTCACAGGCAGAGCTGAGCGCGAGTCTGTCGCATATTATTCAATCCACATCATCATCTTCTTCACCATCCTCCTCCTCATCACCATGAACCGAATGATAGCAGACGTGATGTTTCCAGCCTCTCAAAGAAATGGTTAGAAGAATTATTCAGGAGTGCGAAATAATAACATCTTCAAAAGCATGCCTTTGTTGCATGTGCCTTAAAGTTGAGTTGCGCCCGTGCTGCATTTTTCTGAAACATTGTGGCATTGATACGGACTGTGAATTTTAAGCTGCACTCATGCTGCATTGACAGTCGGCGGTGCTCTGGCTGAAGGCGAGCAGCAGTGAACCCTCCTGTTCACCGGCGACCGCATACCGATTCAGCGCGCACAATGGCCGGACGCCGCGGTTGCGTGAATTCGCTATGGTCGGGGAGCGAGCGTGTGCGTATTGGAGAGCGACTAAAAGCGACTCTGGCCGGGATAATGGAGCTGGATCTCCTCAGGGGTCGACAGCTGGAGATGGTGGACGCGGTGCTGGACGTGAATGGACCTCCAGATCACCACGGGGAAGCACCGGAGCGCGCCGCCGAGGATGGCACCGCAGCCTCCCGCGGGCAACAGAGTCTGTCTCCTACAAACCCCGACCTGTCCTGTCTGGCCTCTACAGGAGAGGGCATAAGCTCCCGCTGGTCCACTCTGTCCTGGGACGTCCCGTCTGATCTGCTTTCCTCTCCAACTCCAGACTTCACTGGCAGCGACTCCAGACCCAGCTCAGGTTTTTACTCGGTCAGTGGAAGCTCACTGTCAGACTCGTGTTTCTCGGTGTCCAGCGAGGCTCCTGGAGGGTCTGTGAGAGTCGGCTGCAGGCCTCGATCTCTGGATCACAGCGCTACACACTGGAGGGAGGCTGAAGCTCACGGTGCAGACGCTTCTGAGGGAACATTGGATAAACACGACAGAAGACCCTTTTCCACTGGGGATCTTGAGCTCAGTAGCCTCATCTTCCTGACAGACCTTTGTTCCAGTTTGGGAGGGATTCACCCTGGTTCTCTTTTACCCTCTTCCAACTCCAGTCCACAGCTTCAGCTGGACCCCAAATTTTGTGCTGACCTAGTTTCTCGGAAGACAAAAGAGGTGTACCCTTACCCTAGTCCACTCCACGCAGTGGCCCTCCAAAGCCCCCTGTTCACCACCTGCCAGGATCCTTCACCCACCCGCCTGTCCCCCAGCCCAGAAACCGAGCAGCTTGTGGAGTCGGAGCTTGAGGAAAATCCTGTAAAAATCCAGCCTCCAGCATCTCCTTCCTTTACTCAGCTGGAGCAATACATCAACCGATTAGTCCATCAGCATCACTGCAGGGTGGCTGCAGAAGCTTCCAGTCGTGGACCCCAAATAAACATTGCAGGGACTGGTTATGAGGGTCTCCACCCAAGAAGTGCTTCCTCTTCCAGCTTGTCCGGAGGTAGCATGACTCCTTGCAAATCAATCCTGGGAAATTCGGCAAGAGTTAGTCTTAGCAGTATTGGGAAACGTGCAAGTCGCAATTCCATCAACCTCGGAAACTTGCCCTCAGTCACCGGCGAAGATTTCAACATCAGTTTCCACCTGAATCTGAATTTGAACCTCAATCCAAATCTGAACAAGACTTTAAGTGTCGATGCTAAAAATGTGAAGGAAGAGGTCTCGGGATCATGCGGACATCTTTCTGCAAATATAGTCACGCCAACTGCATCTCCGTCTTCTTCAACATCCACCATTACTACTACTCCAAACTGGAGCAGGAGACCAAGGATCTCCACCTGCCCTTCTTCGGTGAGCAATCGAGGGTCTCTGGAGATTCCTGGGAAATCTTTTGGGTCAGTGGGATTCTCTAAATCTTTGGATTGGAGTGGAGCCTCAAGGGAAGAAGCAGAAGGTTGTCCTCCAATTAAAGCTTTGGAAAGTCCTCCCAAACTCAATGAGGACTCAGCAGTTGTCTGCGAGATCTCTCGTGTTTCAGGCTTGCCGAGGTCTGTAGTTCTTGGATTGATGGAGGAAGGAGTGGAGCTGGATACCGAATGTTTTGGGAGTGAACGAGAAAGAGGTGTAGGCTCTTCTTCTCCAAGTGCCATTCCTACAATGCAATCCACTCGGTCTTCATTTCAGCATTCGTTTGGGTTAGATCGAACACCACAGTCGAACACCTGGACTGGACAAGATTACATATCTCAACAGCATCGCCTACAAGTTTCCCATTCGGACTGCCATTCAACATTGACGTCGCAGTCAGGAAGCCCTCGTTCAGATAATTCAGGTCCCACTCCTCGGTCTTCTCCAATCCTGCCTTTCCCACATAATCAATCAGACCCAGGATCCTCCCCAGGCTCTTCCCACACCAGGGTCCACTCTCCTCCAAGGCTACTCTCGAATTCACCCTTCACCCCTGCTCAGTTATCAGTATTTCGCCGTGACTCTCCATCCCAGTGCTCTCTTCCACGCTTTCACCCTTGCAGTTCCCCATTGGAGGGTCCGATTCGGCCTCGTGGAGGTTCCCTTAGACAGAACACTGGAGCGGGATGGAGACCTCAGGATAGAGGCTGGAGGAGGAGCGGCGATGGGGAGCGACTTTACCAGGGTAAACATGCCTCCAGAGAACTTATCCGAGCTTCAACAGTTAGTAGCTATTCGGGAAGAGACTATGGCTCCGGGTGGGAGGATGAAATGAGTACTCAAACTCCTAAAAAAGGTGGGAAATTTTGGAAAGGCTTTGAAACTCGATTTTGGGGGCGAGAAGAGGAAGATGACGATGATGAAGATGAGAGAGATGTGAGAGCTGGAGGATTCAGCTGGAGGCACACTTCGCTAAAGGAAACTTCATCTAGTAGGCAGGATCACAGAGGAAATAACTCCAAAAAGAAAGGCACGAGTTGGGACAGTCGGAGCTCAAGCCTCCGCTTGTCTAGAAGAGCATTATTTCGAAGCGAGTCTCAGGGAATTCTGGAGCCACACTCGCAGAAGCGGGACAGCAATCAGTGGCGTTCATCGTTTGAGATCAGCCGTGCAGGACGAGGCTCGGAGCGTGCTCGAAATCTTGTTCGGAAGGAGGAGAAACATCACTCTTCTACTGCAAGTCTTTTCCACCTCTCTCGCTCTCAGAGTTTGGAGGGAAGCAGTCATTCGCTTTCTCCTCTTTCGTCTCCATCGCTCTCGCCTTCGCCTCCACCTTCAGCTCCTCTCACGCGCTCCAGATCCTTCCGCGACCTCGGACGGAAAGTGTTTGGCTCCATGAGGTCCCTCAGTTTCAATAAAAACCACAAGTCAAAGAAGAAGGACTAAAGACTTTTTTTTTTTTAAATGGGCGAAACCAAGCTGCCAACTTTTTTTTCCCAGCCCGATATTCTCTTTCTGCTCGTTTTAGATGCTTCTGCATGCCATGCTGTGCTGTGTCTCTGTGCACTCTTATGGTCATAGTGGTGCTGGTGTTGTTTTTACAATCAACATATATTATGCTTCAAGAAGCATTTTAAAGTATTTGCTGACCAAATACAAAAAGAGATTTTGTTTGAACTCATACTCAGGACTTTGAAAAAAAAAAGGTAACTTGAAATGATTGTTGAAGTGCTGAAACATGATTAAATATTAATAAAAGTATTTACAGTTTAATATGA
A_15_P286291_si_ch211-196f5.2_24	AGCTTCCGTCTCCATCTGATCCCACTGAATCTCAAGTCTGACTTGTAGACAGCAGTCAGACTTATTATTTCACCCGGAGAGAAAATCAGAGGAATTGACTCAATGATTATAGACGAAAGAAAAGACAATACTGAGCAGCAACGCAAGCTGGCAGGACTGGAAAAACACCCAGAGGTCCAGCATGGGGTTGAGTCCCAAGAGAAGCAGATGAACGGCGATGTCCCATTAAATTCCATCATCAATGACAAAATGAAACGAGCCGATCTGGACTGGACAGTTCCCATGGTTGTGCACCTGCCCATTGCAGTTCTGAACCACGAGCAGGCATTCCCCTTCCTGAACACCACACTTGCTGACCTGGGGATTGATGAATCAGCTGTGAAGGAGCGTGTGGTGTGGGTGGACTCAAAGCGCACACAGGTAAAGGGAAAATCTGGGAAGCTGAAGGAGAAAGAGGTGACGCTTCTAGAGATGCGGGTGAAAGCGCAGCATCCTGGAGAACGTCAGAGTCAGGAGGTGATTTACAGCACTGAGTCTCACACTGACCGCTCATTCTGCAGAAGCGGAGTGGACATCCAGCCGTGGAGACACACACAGCCAGCTGAAAATGAACTCCAGCCGGTAGAAATGACTCTGCCTTTGGACACAGCATCTGAATCCAAGACCAAAGGCCAGAAAACCCAAGAAAAGTTTGACTTGCCAGGAGAGAAGTGA
[truncated: 160,075 more chars]
