# Supplementary material for: Cryptic sequence features in the active postmortem transcriptome
Source: BMC Genomics. 2018 Sep 14;19:675. doi: 10.1186/s12864-018-5042-x (PMC6137749; doi:10.1186/s12864-018-5042-x)
Supplement: Supplementary file 7 — Two sheets in MS Excel file: (i) zebrafish, and (ii) mouse. Each sheet has 4 columns: first column is string length (strlen) of OP transcript; second column is blank; third column is string length of the corresponding CP transcript; fourth column is string length of corresponding CP2 transcript. Rows 1 to 231 in the zebrafish sheet contain the strlen of 230 transcripts in both OP and CP1 and CP2; rows 233 and 234 contains average and standard deviations of the columns; row 236 contains the two-tailed t-test results for OP vs CP1 and OP vs CP2. Rows 1 to 334 in the mouse sheet contain the strlen of 333 transcripts in both OP and CP1 and CP2; rows 336 and 337 contains average and standard deviations of the columns; row 339 contains the two-tailed t-test results for OP vs CP1 and OP vs CP2. (XLS 82 kb) [file 12864_2018_5042_MOESM7_ESM.xls]

## Sheet: mouse
Transcript	OP_strlen		CP_1_strlen	CP_2_strlen
1	156		7233	2684
2	529		4296	4464
3	2843		4701	1082
4	2111		967	2049
5	689		1634	2015
6	496		1582	932
7	2502		1220	925
8	1116		489	1536
9	2813		464	1866
10	1097		319	1933
11	5022		1706	3608
12	2347		1500	1921
13	993		490	390
14	5444		632	333
15	447		479	2168
16	428		2726	1190
17	4620		1665	535
18	2050		2521	2548
19	4113		7429	1506
20	730		1764	3678
21	6070		1157	7162
22	351		1354	1847
23	9332		835	314
24	4242		3102	625
25	631		2478	3824
26	1775		4148	463
27	520		6510	3672
28	3936		1731	2341
29	781		3779	2116
30	3861		578	3579
31	3884		565	1296
32	5661		571	414
33	5041		654	3651
34	3388		541	1236
35	480		3315	1500
36	1653		4938	1367
37	6565		2030	605
38	1151		12878	643
39	698		1476	822
40	2091		943	793
41	3756		4465	3623
42	504		2900	1731
43	2444		1210	691
44	2049		567	766
45	975		3018	2094
46	2058		3223	4770
47	690		896	566
48	3773		3517	5419
49	639		3259	4236
50	11494		8510	2117
51	441		629	2769
52	4136		2841	2320
53	2568		911	7568
54	2627		2405	1068
55	2066		528	361
56	936		373	1108
57	1800		336	1745
58	3821		2574	280
59	3979		597	1048
60	4223		3231	2139
61	711		640	2400
62	682		1724	3064
63	3872		2003	6055
64	11232		958	3898
65	2439		3065	3517
66	2225		2425	504
67	894		6549	316
68	5691		3718	12009
69	3473		12630	5146
70	1865		2678	3671
71	3672		4103	7003
72	708		2624	3016
73	2872		1791	3387
74	516		197	3136
75	213		1499	1916
76	807		1245	3976
77	325		2973	319
78	4401		924	2415
79	4205		697	1614
80	9852		4092	1638
81	2396		1711	4952
82	3426		1432	3336
83	1064		4080	3027
84	6238		2014	2573
85	2658		2160	2349
86	6177		3912	2743
87	6188		1559	2616
88	1076		1045	2057
89	3515		2038	7390
90	395		705	5405
91	2400		4148	2875
92	10791		349	4894
93	784		1517	4460
94	2255		817	390
95	5864		1500	551
96	4058		1672	337
97	2012		2136	475
98	3957		1531	2213
99	5571		1857	4261
100	14012		2771	581
101	4066		5251	10057
102	537		2484	2786
103	5310		2934	2860
104	3509		5617	3328
105	10433		878	1899
106	648		1940	2715
107	1659		127	354
108	1044		825	5156
109	3273		2473	4732
110	4350		1304	482
111	4072		2252	682
112	7433		1451	1633
113	1101		2061	602
114	4145		5790	2909
115	1490		7279	2437
116	2229		2265	469
117	2357		6285	4663
118	4970		4561	2978
119	1269		2183	234
120	524		5091	596
121	661		2330	4349
122	18814		1233	3436
123	4372		869	4227
124	1385		3689	2004
125	3189		1607	850
126	2738		173	2169
127	1878		1759	920
128	14141		3034	357
129	2564		3837	280
130	7765		3984	298
131	5135		2099	288
132	2772		2003	790
133	2548		4344	1748
134	3018		2719	2179
135	3554		6798	470
136	564		1270	9413
137	4643		1959	2972
138	3036		5561	680
139	630		2138	798
140	7247		313	985
141	580		441	1563
142	884		3875	1093
143	8382		2869	3717
144	4675		2323	3626
145	4884		2548	2697
146	2664		2214	3317
147	566		2267	1649
148	330		1419	5855
149	5974		1600	4476
150	1563		875	2807
151	1572		1606	371
152	5995		1582	803
153	2408		441	380
154	3290		885	504
155	1972		486	2930
156	5214		3397	3511
157	1716		2240	1239
158	5202		5103	884
159	5447		3501	5957
160	5447		664	2672
161	4902		712	2454
162	4327		2560	1833
163	3870		1159	681
164	7482		929	1148
165	4372		8040	3111
166	4815		2675	4007
167	1563		5843	6864
168	6124		430	1491
169	3171		1483	2589
170	1521		2146	1758
171	3833		391	1985
172	1410		1222	351
173	1437		921	1988
174	1163		397	410
175	1738		2288	576
176	4386		2324	4109
177	3422		453	6144
178	1732		1091	2679
179	1198		2891	617
180	937		4108	3549
181	517		1900	3561
182	2619		2953	2823
183	2616		2337	1071
184	6847		10034	3244
185	1838		2872	1725
186	2611		3574	2208
187	2743		784	1016
188	764		1081	5187
189	2379		289	2555
190	297		846	3270
191	4113		8724	319
192	1865		3100	175
193	688		1877	970
194	7658		2032	1487
195	1531		2184	1485
196	5413		352	4239
197	2711		2587	2343
198	2468		1031	1715
199	1433		2649	3669
200	7480		12551	810
201	5097		5097	464
202	2018		1361	1857
203	1406		816	661
204	557		7852	946
205	4792		7653	979
206	2204		1956	1665
207	3423		331	1406
208	1020		1347	4603
209	4633		6560	1884
210	3421		14645	1418
211	1592		3035	678
212	2222		5280	5511
213	1079		1984	1836
214	1529		4840	839
215	3151		2505	2369
216	1657		3529	834
217	2800		611	337
218	1375		528	1494
219	2766		1690	1649
220	955		1322	627
221	1719		694	6517
222	3603		738	345
223	2405		1946	1309
224	2389		2662	4546
225	5769		4473	1606
226	929		691	736
227	1331		1054	829
228	1991		891	5715
229	2476		2009	3678
230	3862		1696	2911
231	2455		609	3624
232	2499		184	1322
233	4580		1666	3653
234	2979		9101	7172
235	2321		1725	624
236	307		6003	3202
237	420		3511	588
238	3944		6417	491
239	1876		7356	10854
240	1733		1267	2828
241	2467		714	1565
242	2293		2246	5741
243	4581		5977	6534
244	602		618	3973
245	539		1832	1129
246	2139		5571	4094
247	422		4539	6063
248	2115		3640	2444
249	651		4135	5615
250	1823		813	5038
251	1291		2267	1494
252	456		1759	1735
253	2425		3496	658
254	2405		2210	865
255	2405		6567	1201
256	2012		7410	977
257	4033		535	2287
258	1159		2627	7917
259	687		676	3686
260	2714		9280	3697
261	3495		969	1935
262	2946		2907	3744
263	5329		2727	7244
264	4550		1224	3848
265	2872		1011	3129
266	2240		357	1124
267	2117		261	1402
268	3044		482	4442
269	816		469	8340
270	2221		684	922
271	3775		572	1214
272	3886		1349	884
273	3993		2028	922
274	2413		505	3766
275	561		4852	2441
276	4238		1827	1848
277	2404		2057	4746
278	919		1261	2406
279	2797		884	2076
280	531		802	926
281	3148		3817	1978
282	2759		1225	2311
283	3018		1406	3239
284	1497		703	1254
285	1497		482	1734
286	939		1575	13163
287	1976		2250	637
288	4402		6110	2556
289	2001		1831	2413
290	4516		1469	3357
291	4516		3250	4213
292	4516		1426	1057
293	1485		935	4457
294	714		416	1368
295	171		642	733
296	3438		1078	1501
297	807		4957	7199
298	3382		3282	12900
299	990		1740	542
300	810		8394	660
301	1815		2907	3684
302	472		2295	6109
303	2055		1473	7908
304	2055		711	11808
305	1222		1228	2109
306	2308		3910	1699
307	2135		672	1414
308	417		999	228
309	2939		5663	1498
310	2939		3486	327
311	2306		1986	1951
312	1958		2592	3791
313	2330		15122	3332
314	1050		5680	4836
315	1074		865	1606
316	1480		4725	7234
317	1807		566	3016
318	1659		7335	1396
319	1458		6556	2008
320	1458		321	4654
321	1576		1282	755
322	1581		3880	419
323	1628		1584	2748
324	1911		2053	2120
325	1911		6301	6857
326	1113		3143	1376
327	1497		739	4017
328	1497		286	2574
329	1497		1501	2302
330	1497		2216	11703
331	1494		422	323
332	1494		385	1384
333	1494		4629	3988
Mean	2823.78		2600.84	2638.78
Stdev	2359.36		2405.93	2272.12
Ttest			0.227748	0.303073
	Two-tailed Ttest shows no significant difference in transcript length

## Sheet: zebrafish
Transcript	OP_strlen		CP_1_strlen	CP_2_strlen
1	2200		957	1236
2	692		6758	782
3	1230		1995	1541
4	808		1418	4628
5	2103		1051	857
6	2002		2283	3037
7	1929		3537	7378
8	494		2871	1736
9	1899		1884	1814
10	984		5023	1992
11	1317		3791	1951
12	1520		3089	798
13	1404		3790	3821
14	2650		2778	2561
15	3648		1294	1071
16	1388		485	1952
17	1759		1817	781
18	2740		1610	3242
19	1396		681	1989
20	2122		7546	1346
21	2643		1099	1593
22	9426		1561	386
23	2232		587	3075
24	3692		1149	2504
25	1982		664	601
26	1685		1042	1127
27	1738		773	1878
28	2358		2020	480
29	3511		2577	2239
30	2898		1872	1453
31	2928		519	1445
32	1645		3221	578
33	2064		1538	5404
34	3057		837	8552
35	2661		2349	2893
36	1950		1791	866
37	643		5851	2218
38	2203		1242	411
39	1946		3606	859
40	4414		3019	3214
41	1108		13977	750
42	1557		3393	605
43	15353		542	376
44	1776		1911	1932
45	3611		2610	520
46	2667		9215	1878
47	3607		1237	2886
48	2513		5440	2248
49	1018		2604	205
50	504		6907	801
51	1956		986	952
52	1553		1536	4170
53	1755		6779	903
54	2432		817	2638
55	2431		604	686
56	2396		10671	1089
57	3583		1088	1489
58	872		553	439
59	1347		3257	4025
60	2916		3283	916
61	1100		749	3133
62	3443		1618	1522
63	2286		1082	2422
64	1824		5599	635
65	2405		1978	472
66	5398		1977	1484
67	2082		1205	1395
68	1227		388	2022
69	1367		1873	1272
70	8042		7567	1884
71	3571		3682	1941
72	1460		748	2709
73	1540		456	2935
74	1384		2259	5409
75	5504		541	2100
76	2545		10993	3380
77	5235		6221	754
78	4853		9672	1977
79	2366		538	678
80	2995		1901	1303
81	2257		770	803
82	2170		2187	1087
83	4441		1054	2974
84	763		12447	5881
85	1709		3142	1812
86	2785		1799	1726
87	7039		487	1327
88	3556		1013	1114
89	2351		854	2194
90	3206		7590	1919
91	4945		1541	2103
92	714		962	439
93	3694		519	4748
94	589		305	1040
95	2109		1123	837
96	1109		801	2831
97	4352		1249	2729
98	2116		609	1404
99	4512		628	758
100	1394		2832	2117
101	933		348	3511
102	1933		1413	1605
103	2318		552	1880
104	3902		952	396
105	6454		739	2234
106	2101		515	1319
107	1859		886	1099
108	1747		1000	1618
109	10025		402	3594
110	1841		265	499
111	4710		764	3166
112	3646		538	3217
113	3158		1480	2413
114	2470		403	1134
115	4909		1761	3750
116	1949		766	3530
117	2133		607	3071
118	1850		6157	1816
119	4473		973	3662
120	1516		488	1603
121	652		364	2224
122	5521		913	1524
123	811		369	3106
124	1694		1138	2090
125	3853		1431	1396
126	1094		2696	1867
127	1782		1097	2076
128	4880		830	1985
129	2654		5064	1174
130	966		650	1183
131	2158		382	1685
132	1287		1609	3170
133	2008		334	1499
134	4710		1695	1870
135	1438		571	2088
136	12908		872	3548
137	2225		1291	4723
138	2329		1134	517
139	957		1178	4553
140	3168		766	2891
141	578		652	5148
142	4628		553	2992
143	2556		1126	1101
144	2356		823	997
145	4451		2712	5101
146	3903		500	756
147	4633		723	1613
148	1120		4702	750
149	924		1293	2218
150	501		712	749
151	2135		2161	2785
152	1687		1976	5344
153	2762		2767	5312
154	812		3473	4555
155	802		775	854
156	2516		2908	997
157	2475		2245	1225
158	920		2430	6620
159	2017		1881	4495
160	3764		9017	1549
161	2577		2007	1567
162	591		2229	742
163	2078		4351	2374
164	1052		5267	1471
165	8992		4288	2556
166	606		4449	6400
167	1243		2359	13371
168	796		1706	655
169	720		2764	1099
170	1313		804	1957
171	1227		1737	833
172	642		2361	479
173	1107		1874	2375
174	1860		628	3163
175	3817		1297	1580
176	979		920	3232
177	1414		3895	6240
178	1344		2706	4724
179	2066		1725	586
180	2580		1511	4125
181	1675		2823	3731
182	2330		3971	542
183	733		3161	2068
184	1266		599	3321
185	1250		8188	3850
186	1854		2666	3016
187	4343		5781	2007
188	1717		735	2695
189	2083		673	530
190	1774		1934	97
191	2938		5114	4875
192	1771		7390	10169
193	4038		2742	5448
194	710		2564	1406
195	1941		1755	1250
196	763		1462	2382
197	1911		3228	525
198	2701		4896	1462
199	4308		717	804
200	1878		1794	1254
201	2911		1635	731
202	570		1561	152
203	1338		760	641
204	823		2695	893
205	3749		4737	1554
206	3076		541	806
207	990		581	962
208	927		8492	797
209	4949		731	516
210	2655		11292	3507
211	1949		4845	2227
212	1209		2272	947
213	1160		2917	979
214	750		2013	540
215	1243		4756	833
216	1943		449	2793
217	1121		390	3605
218	1085		1668	6131
219	617		811	7534
220	1278		327	3533
221	1245		309	4020
222	1245		951	2854
223	1269		640	3795
224	1245		1384	1653
225	1269		635	4387
226	1278		719	9584
227	1245		1334	7745
228	1245		778	6358
229	1045		1073	1524
230	1245		383	2383
Mean	2406.86		2321.37	2328.08
Stdev	1905.74		2393.62	1903.52
Ttest			0.671966	0.657576
	Two-tailed Ttest shows no significant difference in transcript length
