# Supplementary material for: Cryptic sequence features in the active postmortem transcriptome
Source: BMC Genomics. 2018 Sep 14;19:675. doi: 10.1186/s12864-018-5042-x (PMC6137749; doi:10.1186/s12864-018-5042-x)
Supplement: Supplementary file 8 — Nine sheets in MS Excel file of zebrafish data. The first sheet provides a detailed Readme that describes the sheets. Basically, first column is abundance of mer in OP, second column is average abundance in CP, third column is standard deviation in CP, and remaining 30 columns are abundances of 30 random draws from CP. Rows differ by mer length. (XLSX 61046 kb) [file 12864_2018_5042_MOESM8_ESM.xlsx]

## Sheet: ReadMe
	Sheet_name	Function
	Readme	Shows content of Excel spreadsheets
	2_mers	Shows mer counts for 30 random draws
	3_mers	Shows mer counts for 30 random draws
	4_mers	Shows mer counts for 30 random draws
	5_mers	Shows mer counts for 30 random draws
	6_mers	Shows mer counts for 30 random draws
	7_mers	Shows mer counts for 30 random draws
	8_mers	Shows mer counts for 30 random draws
	9_mers	Shows mer counts for 30 random draws
	Header
	Mer	Self _explanatory
	OP	Abundance in Over-abundant transcript Pool
	CP_avg	Average Abundance in Control transcript Pool
	CP_stdev	Standard deviation of Abundance in Control transcript Pool

## Sheet: 2_mers
Mer	OP	CP_avg	CP_stdev	1	2	3	4	5	6	7	8	9	10	11	12	13	14	15	16	17	18	19	20	21	22	23	24	25	26	27	28	29	30
GG	230	230	0	230	230	230	230	230	230	230	230	230	230	230	230	230	230	230	230	230	230	230	230	230	230	230	230	230	230	230	230	230	230
CG	230	229.867	0.345746	230	229	230	230	230	230	230	230	229	230	230	230	230	230	229	230	230	230	230	230	230	230	230	230	229	230	230	230	230	230
GC	230	229.967	0.182574	230	230	230	230	230	230	230	230	230	230	230	230	230	230	229	230	230	230	230	230	230	230	230	230	230	230	230	230	230	230
CC	230	229.9	0.305129	230	230	230	230	230	230	230	230	229	230	230	230	230	230	230	230	230	230	230	230	230	230	230	229	229	230	230	230	230	230
AG	230	230	0	230	230	230	230	230	230	230	230	230	230	230	230	230	230	230	230	230	230	230	230	230	230	230	230	230	230	230	230	230	230
TG	230	230	0	230	230	230	230	230	230	230	230	230	230	230	230	230	230	230	230	230	230	230	230	230	230	230	230	230	230	230	230	230	230
AC	230	230	0	230	230	230	230	230	230	230	230	230	230	230	230	230	230	230	230	230	230	230	230	230	230	230	230	230	230	230	230	230	230
TC	230	230	0	230	230	230	230	230	230	230	230	230	230	230	230	230	230	230	230	230	230	230	230	230	230	230	230	230	230	230	230	230	230
GA	230	230	0	230	230	230	230	230	230	230	230	230	230	230	230	230	230	230	230	230	230	230	230	230	230	230	230	230	230	230	230	230	230
CA	230	230	0	230	230	230	230	230	230	230	230	230	230	230	230	230	230	230	230	230	230	230	230	230	230	230	230	230	230	230	230	230	230
GT	230	230	0	230	230	230	230	230	230	230	230	230	230	230	230	230	230	230	230	230	230	230	230	230	230	230	230	230	230	230	230	230	230
CT	230	230	0	230	230	230	230	230	230	230	230	230	230	230	230	230	230	230	230	230	230	230	230	230	230	230	230	230	230	230	230	230	230
AA	230	230	0	230	230	230	230	230	230	230	230	230	230	230	230	230	230	230	230	230	230	230	230	230	230	230	230	230	230	230	230	230	230
TA	230	229.933	0.253708	230	230	230	230	230	230	230	229	230	230	230	230	229	230	230	230	230	230	230	230	230	230	230	230	230	230	230	230	230	230
AT	230	229.967	0.182574	230	229	230	230	230	230	230	230	230	230	230	230	230	230	230	230	230	230	230	230	230	230	230	230	230	230	230	230	230	230
TT	230	230	0	230	230	230	230	230	230	230	230	230	230	230	230	230	230	230	230	230	230	230	230	230	230	230	230	230	230	230	230	230	230

## Sheet: 3_mers
Mer	OP	CP_avg	CP_stdev	1	2	3	4	5	6	7	8	9	10	11	12	13	14	15	16	17	18	19	20	21	22	23	24	25	26	27	28	29	30
GGG	229	227.367	1.44993	229	229	228	228	226	227	228	225	227	230	228	227	227	228	226	227	226	228	228	229	229	225	225	226	228	228	228	229	228	224
CGG	230	223.633	2.37056	224	225	224	224	227	223	226	223	223	223	226	221	225	224	219	221	222	224	226	229	226	223	222	222	222	219	227	220	224	225
GCG	228	224.233	2.41666	227	226	224	224	226	224	227	225	221	225	227	224	224	221	217	223	226	225	223	228	225	226	228	221	222	223	226	224	223	222
CCG	227	223.933	1.96404	224	225	222	224	223	224	225	222	221	224	225	222	225	226	222	220	227	226	225	228	222	227	222	224	222	222	223	226	225	225
GGC	230	228.533	1.43198	228	229	229	228	229	227	230	229	229	230	230	228	230	227	224	230	229	226	227	230	229	230	230	228	228	227	228	228	230	229
CGC	229	224.133	2.54251	224	224	223	224	224	225	228	223	220	223	225	224	229	226	220	220	227	220	228	227	222	224	226	228	225	225	224	221	223	222
GCC	230	228.6	1.32873	228	225	228	227	230	228	229	230	229	230	229	228	230	230	227	229	229	229	230	229	229	229	225	228	229	228	228	230	230	228
CCC	230	225.433	2.07918	226	224	225	223	222	224	228	222	222	227	224	225	228	227	223	226	226	229	227	227	225	225	227	223	226	227	228	224	229	224
AGG	230	229.533	0.776079	229	229	230	229	230	229	230	229	230	230	230	230	230	230	228	230	230	230	230	230	230	230	230	228	227	230	230	229	230	229
TGG	230	229.833	0.379049	230	230	230	230	230	230	230	230	230	230	230	230	230	230	230	230	229	229	230	230	230	230	230	229	230	229	229	230	230	230
ACG	230	226.633	1.56433	226	225	228	226	226	223	227	230	228	228	226	227	227	227	225	227	226	227	228	229	228	226	226	227	227	229	226	225	226	223
TCG	228	225.067	2.1645	226	227	225	224	221	225	226	223	222	229	224	228	227	228	224	221	226	224	225	225	223	224	225	226	223	224	230	224	226	227
AGC	230	229.733	0.583292	230	228	229	230	230	230	230	230	229	230	230	230	230	230	228	230	230	230	230	230	230	230	230	230	229	229	230	230	230	230
TGC	230	229.7	0.534983	230	229	230	230	230	230	230	229	229	230	230	230	229	230	229	230	230	230	230	230	230	230	229	230	229	228	230	230	230	230
ACC	230	229.367	0.718395	230	230	229	229	230	229	230	230	229	230	230	230	230	229	229	229	230	229	230	229	229	230	230	227	228	229	229	230	229	229
TCC	230	229.2	0.846901	228	228	230	229	230	228	230	228	229	230	230	229	230	229	228	230	228	228	230	229	230	230	230	228	229	230	229	230	230	229
GAG	230	229.633	0.490133	230	229	230	230	230	230	229	230	229	229	230	230	230	230	230	229	230	229	230	230	230	230	230	229	229	229	229	230	230	229
CAG	230	229.833	0.379049	230	229	230	230	230	229	230	230	230	230	230	230	230	230	230	230	230	230	230	230	230	230	230	229	229	230	230	229	230	230
GTG	230	229.667	0.606478	229	228	230	230	230	229	230	229	230	230	230	230	230	230	230	230	229	230	230	230	230	230	230	230	230	230	228	229	230	229
CTG	230	230	0	230	230	230	230	230	230	230	230	230	230	230	230	230	230	230	230	230	230	230	230	230	230	230	230	230	230	230	230	230	230
GAC	230	229.633	0.614948	230	230	230	230	230	230	229	230	230	229	229	230	230	230	228	230	229	229	230	230	230	230	230	229	230	229	228	230	230	230
CAC	230	229.567	0.727932	230	228	229	230	230	229	230	229	230	230	230	230	229	230	227	230	230	230	230	230	230	230	230	229	229	230	229	230	230	229
GTC	230	229.467	0.681445	230	229	228	230	229	230	230	228	230	229	230	230	229	229	229	229	230	230	230	230	230	230	230	229	228	230	229	230	230	229
CTC	230	229.433	0.678911	229	229	229	229	229	230	230	230	229	229	230	230	229	229	227	229	230	229	230	229	230	230	230	230	229	230	230	230	230	229
AAG	230	229.733	0.583292	230	230	230	230	230	230	230	230	230	229	230	230	230	230	228	230	229	230	230	230	230	230	230	230	230	229	228	230	230	229
TAG	229	223.867	2.93297	226	226	221	223	223	226	226	215	219	222	223	225	226	224	221	225	222	225	227	227	220	226	225	226	221	223	223	225	230	225
ATG	230	229.733	0.52083	230	229	230	230	229	230	230	230	230	230	230	230	229	230	230	230	230	230	230	230	230	230	229	230	228	230	229	230	230	229
TTG	230	229.4	0.770132	230	229	230	230	229	230	229	228	229	230	230	230	230	228	229	229	230	230	229	230	229	229	230	229	230	227	229	230	230	230
AAC	230	229.833	0.461133	230	230	230	230	230	230	229	230	228	230	230	230	230	230	230	229	230	230	230	230	230	230	229	230	230	230	230	230	230	230
TAC	230	229.167	0.874281	230	230	230	229	229	229	230	228	228	229	230	229	229	230	227	230	229	229	230	229	229	230	230	227	229	230	228	229	229	230
ATC	230	229.667	0.479463	229	229	230	230	230	229	230	229	229	229	230	229	230	230	230	230	229	230	230	230	230	229	230	230	230	230	229	230	230	230
TTC	230	229.867	0.345746	230	230	230	229	230	230	230	230	230	230	230	230	230	230	229	230	230	230	230	230	230	230	230	230	230	230	229	229	230	230
GGA	230	229.533	0.62881	230	230	230	229	230	230	230	230	229	229	229	230	229	228	230	230	230	230	230	230	229	230	230	228	229	229	229	230	230	229
CGA	229	225.867	2.45979	226	227	227	226	222	228	224	225	225	226	229	227	229	228	219	223	228	226	226	223	227	228	228	228	221	228	224	228	226	224
GCA	230	229.767	0.504007	230	230	230	230	229	230	230	228	230	230	230	229	229	230	229	230	230	230	230	230	230	230	230	230	230	230	229	230	230	230
CCA	230	229.5	0.731083	228	230	230	229	229	230	230	230	229	230	230	230	230	230	229	229	229	230	230	230	229	230	230	227	229	230	229	230	230	229
GGT	229	228.833	1.08543	228	227	229	230	229	229	230	227	229	228	229	228	229	230	229	230	227	230	230	229	227	228	229	228	227	230	230	230	230	229
CGT	230	225.7	1.74494	226	227	226	225	226	225	227	226	222	227	224	228	227	225	225	221	226	224	228	225	228	225	227	227	222	226	226	227	226	227
GCT	230	229.633	0.614948	230	228	230	230	230	229	230	230	229	230	230	230	229	230	228	230	230	229	230	230	230	230	230	229	229	229	230	230	230	230
CCT	230	229.3	0.651259	230	228	229	229	230	229	230	230	229	229	230	230	230	230	229	229	230	228	229	230	228	229	229	229	229	230	229	229	230	229
AGA	230	229.8	0.406838	230	229	230	230	230	229	230	230	230	230	230	230	230	230	230	230	230	230	229	230	230	230	229	229	230	230	230	229	230	230
TGA	230	229.933	0.253708	230	229	230	230	230	230	230	230	230	230	230	230	230	230	230	230	230	230	230	230	230	229	230	230	230	230	230	230	230	230
ACA	230	229.933	0.253708	230	230	230	230	230	230	230	230	229	230	230	230	229	230	230	230	230	230	230	230	230	230	230	230	230	230	230	230	230	230
TCA	230	229.9	0.305129	230	229	230	230	230	230	230	229	230	230	230	230	230	230	230	230	230	230	230	230	230	230	230	230	230	230	229	230	230	230
AGT	230	229.7	0.534983	230	229	229	230	230	230	230	230	230	229	230	230	230	228	230	230	230	230	230	229	230	230	230	230	230	229	229	230	230	229
TGT	230	229.833	0.461133	230	228	230	229	230	230	230	230	230	230	230	230	230	230	230	230	230	230	229	230	230	230	230	230	229	230	230	230	230	230
ACT	230	229.833	0.461133	230	230	230	230	230	230	230	230	230	230	230	230	229	230	228	229	230	230	229	230	230	230	230	230	230	230	230	230	230	230
TCT	230	229.667	0.546672	229	230	230	230	230	228	230	229	229	229	230	230	230	230	229	230	230	230	230	230	229	230	230	229	230	229	230	230	230	230
GAA	230	229.867	0.434172	230	230	230	230	230	230	230	230	230	230	230	230	230	230	230	230	230	230	230	230	230	230	230	228	230	229	229	230	230	230
CAA	230	229.833	0.379049	230	230	230	230	230	229	230	229	230	230	230	230	230	230	229	230	229	230	230	230	230	230	230	230	230	230	230	229	230	230
GTA	229	228.167	1.26173	228	229	230	229	230	227	229	225	227	230	228	229	229	228	227	228	228	227	230	230	228	228	229	226	227	227	227	228	229	228
CTA	230	228.7	1.1188	230	230	228	229	229	229	230	226	226	228	230	228	229	228	228	230	227	229	230	229	228	229	230	228	229	228	229	229	228	230
GAT	230	229.667	0.546672	230	228	230	230	230	230	229	230	230	230	230	230	230	229	229	230	230	230	230	229	229	230	229	229	230	230	230	230	230	229
CAT	230	229.633	0.718395	230	229	230	230	230	229	230	227	228	230	230	230	230	230	230	229	230	230	230	230	230	230	230	230	229	229	229	230	230	230
GTT	230	229.433	0.678911	229	230	230	230	230	230	230	229	230	229	230	229	229	229	228	229	230	228	229	230	230	230	230	228	229	229	230	230	230	229
CTT	229	229.5	0.572351	229	229	230	229	230	230	230	229	230	230	230	230	229	229	229	230	228	230	230	229	229	230	230	229	229	230	229	230	229	230
AAA	230	229.733	0.52083	230	230	230	230	230	230	230	230	230	229	230	230	228	230	229	229	230	230	230	230	230	230	229	230	229	230	230	230	230	229
TAA	230	229.1	0.959526	229	230	230	229	229	230	230	228	230	227	229	229	229	228	230	229	229	230	227	229	228	227	229	229	230	229	230	230	230	230
ATA	229	228.267	1.31131	228	229	229	230	227	228	230	226	226	228	227	229	228	227	226	230	230	230	230	229	229	228	228	226	227	228	229	229	229	228
TTA	230	228.4	1.32873	229	228	230	228	230	230	229	227	225	229	229	228	229	229	227	229	229	229	228	227	228	229	227	228	230	228	228	230	225	230
AAT	230	229.5	0.731083	230	229	229	230	230	229	230	227	229	230	230	230	228	230	230	230	230	230	229	229	230	230	229	229	229	229	230	230	230	230
TAT	230	228.033	1.29943	229	227	230	227	227	229	227	227	227	230	230	226	228	227	228	229	228	230	227	229	226	229	227	226	228	228	229	227	230	229
ATT	230	229.133	0.937102	229	228	230	230	230	230	230	227	228	230	229	229	228	229	229	230	229	229	229	229	228	229	227	230	230	230	230	230	228	230
TTT	230	229.333	0.758098	229	229	230	230	230	230	228	229	230	229	228	229	229	229	230	230	230	229	229	229	230	229	227	229	230	230	229	230	230	230

## Sheet: 4_mers
Mer	OP	CP_avg	CP_stdev	1	2	3	4	5	6	7	8	9	10	11	12	13	14	15	16	17	18	19	20	21	22	23	24	25	26	27	28	29	30
GGGG	204	185.133	5.70984	185	183	191	180	189	189	177	191	186	189	184	173	198	181	180	180	189	188	184	183	184	178	186	174	189	186	184	187	193	193
CGGG	190	176.2	6.52	185	163	177	176	180	173	181	177	173	178	177	176	186	172	171	170	178	183	181	190	172	179	166	162	184	172	170	175	181	178
GCGG	202	188.367	6.63056	196	188	186	192	196	188	195	187	176	185	189	192	192	189	178	183	197	192	184	203	183	193	183	173	193	184	185	184	189	196
CCGG	199	180.967	7.76146	181	193	174	182	183	185	178	165	173	190	178	180	187	185	169	179	190	184	190	196	188	177	178	180	185	174	185	163	182	175
GGCG	201	184.633	6.26145	193	191	192	177	178	182	184	176	176	183	175	195	188	194	175	183	189	187	183	194	181	195	187	184	185	181	177	184	186	184
CGCG	146	140.733	7.55638	152	146	139	138	143	147	140	134	137	144	133	147	138	140	133	124	157	137	144	148	145	144	140	132	148	129	146	126	146	145
GCCG	205	187.9	6.64545	190	192	188	180	187	187	192	188	171	190	184	195	197	194	175	180	201	190	189	201	183	189	181	192	186	183	188	188	186	190
CCCG	193	174.467	7.22893	180	169	175	175	175	184	167	170	173	169	182	173	175	172	160	168	194	182	178	184	175	170	170	182	172	166	171	163	183	177
GGGC	195	198.033	3.97825	202	196	195	201	201	196	201	194	197	200	197	208	202	196	194	191	204	196	200	204	191	198	192	197	198	197	194	200	199	200
CGGC	203	187.8	5.97927	193	190	187	182	192	184	185	177	190	179	188	198	190	186	177	186	192	187	189	202	190	184	193	187	193	178	185	183	196	191
GCGC	196	182.733	6.6381	187	192	182	177	190	186	183	181	169	185	181	182	187	184	171	176	195	182	183	184	193	180	179	185	190	177	185	166	183	187
CCGC	201	184.6	6.72412	189	189	185	179	180	188	180	183	177	190	181	187	193	184	181	165	190	190	191	198	178	186	188	183	174	184	186	177	194	188
GGCC	214	205.1	4.67827	209	206	208	203	207	206	202	208	210	205	207	201	213	200	194	203	214	202	205	205	201	199	207	201	199	206	204	206	216	206
CGCC	206	180.233	5.61822	192	192	184	169	179	178	178	175	166	181	180	182	182	180	179	177	185	179	181	190	180	186	177	186	181	177	179	176	178	178
GCCC	211	197.567	5.34134	196	190	201	194	193	201	198	188	189	195	194	199	201	197	197	197	209	205	200	203	196	200	200	198	188	193	197	196	209	203
CCCC	194	181.5	6.12372	183	183	181	176	181	185	181	169	179	182	176	182	191	189	172	175	195	185	190	190	183	181	185	176	190	175	178	176	177	179
AGGG	216	208.333	4.47471	212	210	204	207	209	212	212	205	206	207	202	218	212	206	200	207	212	211	210	213	207	198	206	210	205	210	215	211	211	202
TGGG	223	216.667	3.28354	217	220	219	219	214	218	217	208	217	216	219	221	216	214	218	215	218	216	217	219	219	210	221	209	218	216	216	216	222	215
ACGG	217	194.2	5.19549	193	195	195	200	188	198	188	191	200	197	189	201	201	196	184	183	190	192	199	200	196	193	190	193	196	187	195	194	201	201
TCGG	206	184.367	6.69268	193	182	186	181	187	183	180	182	185	188	182	193	197	189	172	181	185	187	182	201	180	184	186	184	187	171	171	178	186	188
AGCG	220	201.667	5.22153	198	210	207	195	203	206	206	194	192	204	201	210	206	208	196	199	206	199	201	206	203	203	206	198	205	192	205	195	199	197
TGCG	198	194.967	4.65709	197	194	196	197	201	193	199	196	193	188	197	195	194	188	186	185	198	198	199	205	193	201	196	192	197	189	196	193	192	201
ACCG	208	192.067	5.58281	193	194	190	193	190	189	195	185	187	193	200	193	195	193	183	180	195	200	197	202	190	187	192	195	196	196	188	184	202	185
TCCG	200	185	6.51259	190	192	177	188	181	183	182	169	176	179	192	183	189	191	184	176	193	179	192	197	185	193	185	186	193	184	183	182	188	178
AGGC	219	213.667	3.56548	220	210	210	214	211	211	210	211	210	214	212	215	217	209	206	214	215	211	217	223	214	211	215	216	216	217	215	213	217	216
TGGC	228	218.633	2.89451	219	220	218	217	218	213	217	218	216	221	214	216	224	218	218	217	222	222	217	222	218	221	221	215	219	213	219	221	223	222
ACGC	212	191.567	6.2128	198	186	193	191	196	189	199	197	185	192	191	193	198	199	183	180	204	184	197	199	192	185	189	194	196	181	196	186	189	185
TCGC	210	188.2	6.31583	196	190	188	182	184	197	193	177	181	198	185	190	200	192	187	185	184	183	189	189	180	197	188	194	184	192	193	174	187	187
AGCC	225	216.733	3.62875	218	210	220	212	213	216	222	218	215	214	216	216	218	218	214	211	224	219	215	218	217	215	214	215	217	218	212	223	224	220
TGCC	221	212.933	3.72256	212	212	217	213	217	213	213	209	208	216	213	214	217	207	210	213	215	212	218	219	206	207	212	216	215	209	214	208	220	213
ACCC	222	205.367	4.74511	211	210	202	201	206	206	207	198	208	197	205	206	211	207	201	207	210	199	206	215	199	208	208	202	211	209	203	196	209	203
TCCC	219	203.833	4.8072	199	206	206	191	207	202	204	200	198	205	202	204	211	204	201	201	204	202	197	207	210	209	202	198	209	211	201	205	213	206
GAGG	227	222.367	2.95347	225	222	223	219	225	223	220	217	221	214	224	224	225	226	218	219	224	220	226	224	223	223	221	225	221	221	223	223	226	226
CAGG	222	221.533	2.77592	224	221	225	225	221	225	224	217	219	223	221	223	224	225	218	223	220	219	222	223	222	220	222	219	224	221	224	214	221	217
GTGG	223	221.033	2.88257	219	220	225	221	219	219	222	220	223	226	224	221	224	225	217	216	220	214	221	223	222	222	224	218	223	217	221	219	223	223
CTGG	229	225.4	1.97571	227	224	227	226	226	225	227	224	220	224	225	226	227	220	224	226	225	225	227	225	229	227	226	225	226	225	223	226	228	227
GACG	214	201.733	5.65035	207	200	196	209	205	203	191	205	197	198	211	205	209	204	193	196	201	198	207	210	207	200	195	204	203	192	206	196	206	198
CACG	205	193.633	6.74401	192	192	206	187	200	194	194	185	191	199	191	200	201	189	182	185	205	199	198	194	189	201	194	195	190	182	202	185	187	200
GTCG	186	179.8	6.34307	185	187	184	179	169	185	180	179	171	181	172	191	193	177	173	172	182	176	180	187	177	182	173	190	176	176	188	178	175	176
CTCG	214	189.2	6.38641	194	189	194	194	183	189	184	186	173	184	195	193	199	193	179	187	195	190	192	201	182	196	188	190	188	184	183	182	198	191
GAGC	228	219.767	2.93238	220	220	219	218	224	218	223	221	214	223	223	225	221	221	217	218	221	218	221	222	220	218	216	219	214	219	220	223	223	214
CAGC	230	225.733	2.14851	229	223	224	226	225	226	228	227	224	225	226	225	226	227	222	230	227	221	226	229	227	225	227	222	225	226	226	228	227	223
GTGC	222	217.233	4.07417	221	215	221	219	220	223	221	211	217	214	215	217	222	217	209	221	218	214	223	221	214	216	211	219	218	211	210	218	222	219
CTGC	230	224.933	2.04995	224	229	226	226	224	224	221	225	228	225	225	226	225	223	220	226	227	222	225	226	225	228	225	223	227	225	225	222	227	224
GACC	225	214.867	4.36074	211	212	218	213	218	214	212	205	217	209	215	221	221	219	218	205	219	214	217	221	215	215	212	219	216	212	210	213	214	221
CACC	225	218.9	3.79064	219	223	215	221	222	214	216	215	215	222	222	220	226	219	213	213	224	216	219	226	215	217	221	221	217	220	218	216	225	217
GTCC	222	209.233	4.46969	211	208	206	205	212	216	206	199	213	206	205	211	217	212	205	212	212	201	212	215	213	211	201	208	209	212	207	209	214	209
CTCC	227	217.833	3.81543	214	217	218	217	224	215	218	222	213	219	219	224	222	218	211	213	221	208	214	220	215	221	219	222	221	218	216	219	221	216
AAGG	228	221.133	3.02556	222	214	221	225	222	222	221	218	220	224	217	220	226	224	220	222	220	226	226	223	222	220	221	220	223	214	220	218	223	220
TAGG	181	160.833	7.25441	159	160	150	162	162	168	175	163	157	170	154	169	173	161	156	150	153	159	168	171	158	150	161	157	162	150	167	166	163	151
ATGG	228	223.567	2.82456	217	226	226	224	222	221	225	221	228	220	225	223	227	222	224	229	226	219	224	223	224	222	222	227	223	220	222	222	227	226
TTGG	224	216.333	3.37673	220	214	222	218	211	219	220	219	218	215	210	212	221	216	213	217	216	216	210	221	215	213	214	214	218	214	217	219	217	221
AACG	218	196.733	5.21228	202	196	191	191	201	199	190	202	199	188	190	195	195	195	191	187	198	198	209	200	195	202	205	195	204	196	198	194	199	197
TACG	204	175.5	6.58499	173	170	166	179	181	179	168	179	180	181	163	176	186	174	169	164	177	184	178	192	173	171	174	174	182	170	178	178	177	169
ATCG	215	194.733	6.1808	204	203	188	198	196	201	193	185	181	201	191	201	195	203	192	185	192	201	185	200	194	192	196	198	194	188	197	197	190	201
TTCG	198	187.567	4.99436	191	189	187	178	190	188	190	175	189	194	189	189	196	180	183	183	191	189	187	186	190	183	187	186	182	190	193	183	195	194
AAGC	229	222.033	2.99981	221	225	221	223	221	221	226	222	220	222	224	228	227	216	218	222	220	219	225	223	221	217	218	223	220	221	221	227	224	225
TAGC	186	177.967	5.62313	176	167	175	181	182	170	186	169	178	175	172	181	180	187	169	176	185	177	171	179	178	175	183	184	180	178	187	184	181	173
ATGC	227	219.733	2.74092	218	220	222	216	221	221	219	209	218	220	222	219	221	217	223	220	220	224	221	217	219	220	222	221	220	220	221	219	219	223
TTGC	226	211.867	3.94561	217	216	211	210	211	215	214	202	209	207	210	207	211	213	209	208	210	214	210	214	208	216	214	215	208	212	222	216	215	212
AACC	228	217.167	3.58236	218	212	216	215	222	222	215	212	212	215	215	224	219	215	213	213	225	214	218	221	217	216	219	216	219	217	217	216	219	223
TACC	216	197.267	5.54563	201	199	196	192	196	202	204	205	190	192	191	205	200	198	189	191	195	189	194	202	206	190	194	194	205	192	202	200	203	201
ATCC	225	217.5	3.79428	221	221	221	217	217	214	213	218	216	215	219	214	217	221	212	215	223	210	220	222	218	217	215	210	224	221	213	220	221	220
TTCC	226	216.467	3.65526	211	208	218	215	211	218	217	222	215	220	215	216	217	213	216	213	221	214	222	220	212	217	222	212	220	217	218	216	221	217
GGAG	227	223.3	2.07032	226	223	224	221	227	223	225	220	219	222	223	224	225	224	224	222	224	223	224	225	222	221	220	222	223	221	224	225	228	225
CGAG	206	196.833	5.55898	201	202	195	191	204	190	202	194	191	203	205	194	205	194	189	186	206	198	197	199	198	189	198	200	200	198	191	200	189	196
GCAG	228	225.6	2.22215	225	226	224	222	222	227	224	223	224	225	227	226	227	227	225	224	229	223	227	229	229	223	225	227	226	229	227	222	229	225
CCAG	229	222.767	2.44503	222	221	223	223	223	219	224	224	222	219	221	226	227	219	218	223	223	221	220	226	223	221	224	221	225	224	225	223	227	226
GGTG	225	219.233	2.81233	214	218	221	219	219	215	217	217	220	218	218	219	222	220	218	220	216	218	226	221	224	217	219	221	215	218	219	222	225	221
CGTG	210	196.733	4.89851	200	203	199	191	190	192	201	190	187	194	197	194	200	196	198	187	200	189	200	204	194	197	202	199	200	199	203	196	198	202
GCTG	230	225.867	2.09652	224	224	229	225	224	224	228	225	223	225	228	230	225	224	223	226	223	226	228	227	227	229	226	222	229	225	226	227	227	227
CCTG	229	223.767	2.54183	226	226	223	222	227	223	222	227	227	222	221	224	221	223	222	220	228	219	223	227	223	223	224	222	227	227	224	223	227	220
GGAC	227	217.3	3.83406	220	217	220	215	221	213	218	213	218	218	223	217	222	218	215	216	218	210	222	218	220	214	219	209	222	217	208	219	221	218
CGAC	209	191.067	6.19195	193	199	183	196	194	189	190	184	189	192	193	204	200	197	179	183	195	193	193	191	195	196	192	194	187	178	183	185	196	189
GCAC	227	216.933	3.41329	218	226	214	218	217	214	217	214	213	212	220	219	220	218	212	217	218	210	218	221	214	216	219	222	214	218	220	216	219	214
CCAC	226	218.133	3.48131	218	214	221	220	218	223	219	217	215	218	218	218	221	221	209	218	223	214	220	224	217	223	218	213	219	217	217	217	222	212
GGTC	222	206.667	4.51307	209	207	209	210	204	203	214	204	201	201	204	204	214	197	206	201	207	206	208	212	209	208	204	207	211	211	204	201	207	217
CGTC	216	196.967	5.69018	203	193	188	199	195	194	191	194	191	200	192	209	207	192	188	191	198	190	200	202	201	193	203	197	194	197	198	200	206	203
GCTC	229	219.567	3.26616	221	217	219	217	221	220	218	221	214	219	223	222	224	215	215	218	224	215	225	225	223	218	216	218	224	222	216	221	218	218
CCTC	226	216.4	3.47999	218	215	218	218	218	212	218	215	218	220	212	220	218	216	211	219	217	212	215	223	216	217	213	209	214	214	217	214	224	221
AGAG	230	224.733	2.51798	229	227	228	221	224	227	224	222	224	223	224	229	227	224	226	222	225	225	225	228	226	227	220	221	225	222	227	221	226	223
TGAG	229	223.967	2.61934	225	220	222	225	225	225	225	223	222	222	225	227	226	225	218	227	226	223	222	227	227	223	220	227	226	220	224	228	224	220
ACAG	228	227.2	1.58441	229	226	229	225	227	226	226	226	227	227	229	229	229	229	227	229	228	227	228	227	229	228	227	227	223	224	226	226	227	229
TCAG	230	226.267	1.94641	227	223	227	227	229	222	226	226	226	230	226	227	229	227	224	229	228	222	226	225	227	227	224	226	227	227	224	227	226	227
AGTG	227	224.3	2.42331	226	225	224	224	224	220	226	223	227	225	225	227	229	219	225	224	222	226	225	227	224	227	224	225	224	223	218	225	225	221
TGTG	227	224.867	2.19299	226	223	228	224	227	223	226	226	228	224	224	223	229	227	221	226	225	225	224	224	227	226	225	225	226	223	218	224	225	224
ACTG	230	225.733	1.81817	226	228	226	230	227	227	223	224	226	225	224	225	228	226	224	226	227	222	226	224	228	223	227	225	227	225	226	227	223	227
TCTG	230	226.833	1.72374	225	228	226	227	229	226	227	226	228	229	226	229	227	224	224	229	229	226	229	226	229	228	226	227	228	223	224	227	227	226
AGAC	229	223.133	2.70036	229	226	218	223	224	220	224	218	224	223	227	223	225	226	222	220	226	222	226	224	222	222	220	222	225	223	221	220	227	222
TGAC	229	222.067	3.10654	223	220	226	224	221	226	219	220	224	223	221	224	221	213	221	226	227	221	222	226	222	221	221	219	226	217	223	218	224	223
ACAC	226	222.5	3.23505	228	222	224	224	221	223	222	218	224	216	223	220	224	225	221	218	225	218	224	227	218	225	225	216	227	221	224	224	226	222
TCAC	227	221.7	2.19953	224	220	220	224	221	217	222	224	223	221	219	221	223	222	222	221	225	222	216	224	223	220	222	220	220	224	222	220	224	225
AGTC	221	217.767	2.66113	221	219	220	214	213	217	218	220	215	217	214	223	221	217	220	218	220	217	219	222	222	217	216	214	217	218	215	218	216	215
TGTC	225	221.2	2.8333	225	221	225	219	222	222	223	217	220	223	218	219	226	219	219	217	222	218	226	218	223	225	223	219	220	224	222	217	224	220
ACTC	227	217.8	3.98618	219	218	221	220	213	219	221	216	210	214	217	222	221	218	212	215	223	216	217	219	217	211	226	221	223	215	217	211	222	220
TCTC	226	219.867	3.09319	219	218	218	215	222	223	223	222	218	217	223	224	223	217	217	218	224	216	218	222	216	218	218	219	226	215	222	223	219	223
GAAG	230	225.933	1.65952	228	227	227	224	224	225	227	226	228	225	228	227	225	227	222	228	226	227	224	229	225	227	226	225	226	227	225	224	226	223
CAAG	228	222.167	2.39372	219	222	222	223	220	220	223	220	224	223	221	223	223	225	221	221	221	225	226	222	217	216	225	225	222	225	223	222	221	225
GTAG	196	180.467	6.38281	185	175	189	188	181	180	183	173	179	189	169	184	182	186	172	177	177	188	183	190	180	163	176	180	176	183	176	188	179	183
CTAG	201	173.033	6.38146	164	173	169	166	171	172	177	161	168	179	165	169	180	171	175	166	176	173	179	178	158	176	183	178	181	173	175	183	178	174
GATG	227	225.167	2.21411	225	226	226	227	226	227	226	223	229	221	224	225	224	223	220	227	228	228	226	225	225	226	224	225	227	222	221	225	228	226
CATG	228	223.333	2.64358	224	224	227	221	224	222	224	216	221	223	222	223	225	222	223	223	227	227	220	227	223	225	225	225	218	224	222	222	228	223
GTTG	223	213.033	3.2746	218	212	216	210	210	213	217	213	215	209	210	215	217	208	215	210	217	214	215	218	213	215	214	209	212	210	205	214	211	216
CTTG	223	210.6	2.69866	215	209	216	210	208	212	213	208	208	212	208	209	213	210	208	211	210	216	210	212	210	209	210	208	209	204	214	213	211	212
GAAC	228	220.7	3.00746	221	221	221	221	222	223	219	223	221	218	217	224	223	221	214	219	227	222	223	217	218	214	225	221	225	218	221	219	221	222
CAAC	228	220.3	2.91429	219	218	218	220	219	220	223	213	218	222	219	221	226	224	217	221	220	222	223	222	218	214	221	222	222	223	220	217	224	223
GTAC	212	201.667	5.49817	212	201	204	200	201	203	197	200	196	202	199	206	209	202	192	193	199	203	212	209	209	196	209	195	206	193	200	201	201	200
CTAC	225	211.033	5.13597	215	216	217	214	211	206	216	205	210	204	206	220	220	215	201	203	211	203	217	209	211	210	209	212	209	213	208	211	218	211
GATC	228	219.633	2.82212	220	218	219	221	216	222	218	214	216	221	220	223	221	224	215	220	222	221	223	218	223	215	215	218	223	221	220	219	223	220
CATC	229	223.9	2.17113	224	226	223	222	224	224	226	224	224	225	222	227	227	224	222	223	223	224	227	221	222	219	226	219	224	228	224	225	225	223
GTTC	228	215.6	4.31197	213	222	222	208	213	215	219	218	205	213	222	217	218	219	213	212	218	211	221	220	214	211	213	210	219	214	215	218	216	219
CTTC	229	222	2.94782	221	220	226	222	225	225	226	224	220	224	220	223	226	220	223	216	223	221	225	223	223	223	222	218	222	213	220	220	224	222
AAAG	229	226.667	1.5162	229	228	227	227	228	227	228	224	225	226	225	227	228	227	224	227	228	228	229	229	225	227	226	226	225	224	227	228	226	225
TAAG	215	200.8	5.56714	200	203	209	198	208	202	207	194	205	200	186	197	210	205	196	193	196	208	199	199	195	197	201	205	202	198	200	200	210	201
ATAG	213	185.933	4.87027	184	189	186	186	187	184	196	183	186	181	183	179	195	185	182	181	183	189	187	197	182	185	185	187	185	181	188	192	193	177
TTAG	208	191.7	7.08641	199	184	177	179	189	196	197	181	179	196	182	190	199	201	189	187	192	196	188	199	197	196	194	200	202	189	196	195	192	190
AATG	226	222.333	2.07337	221	222	222	218	217	223	221	220	222	222	226	222	225	225	224	221	220	224	220	222	222	223	222	223	223	224	224	225	222	225
TATG	222	213.467	3.38081	215	218	214	215	217	215	216	211	207	214	212	212	220	208	215	218	213	215	213	213	213	214	206	216	211	213	213	207	218	212
ATTG	227	217.333	3.86258	219	220	217	219	220	218	219	209	215	214	209	220	222	220	211	211	219	217	219	222	220	216	215	217	221	211	222	220	217	221
TTTG	229	224.567	2.16051	227	222	226	226	225	226	223	221	224	227	226	225	226	219	226	227	226	226	223	226	223	222	224	223	226	221	224	228	226	223
AAAC	229	226	2.13348	227	224	227	226	226	228	226	225	224	225	228	223	227	227	218	225	229	226	226	225	225	228	225	229	226	228	227	228	227	225
TAAC	202	202.267	5.38794	212	209	206	194	204	207	198	196	196	196	196	206	211	201	202	195	203	204	201	215	200	195	205	205	202	198	205	200	202	204
ATAC	223	205.167	4.11962	204	203	205	202	205	204	202	205	206	200	207	205	209	207	201	208	212	210	210	208	199	197	204	201	199	209	205	213	212	203
TTAC	224	213.633	4.13966	215	213	216	207	214	215	213	209	205	222	206	216	217	212	213	212	216	214	216	216	217	210	213	218	219	210	211	222	210	212
AATC	228	217.333	3.92458	226	218	216	214	218	210	218	217	217	207	217	215	221	218	215	221	212	222	219	217	217	219	218	215	212	218	217	223	222	221
TATC	217	205.6	5.31491	209	205	209	205	206	208	207	199	200	198	197	207	218	204	204	204	205	205	206	206	203	208	222	211	205	197	201	204	208	207
ATTC	223	217.133	3.42137	220	215	214	213	219	217	213	213	217	219	216	216	220	220	211	216	223	220	221	217	220	214	209	214	221	219	217	221	218	221
TTTC	228	223	2.33415	221	222	227	219	220	226	221	223	221	222	222	227	225	222	219	222	222	222	223	224	225	220	221	223	224	226	225	227	224	225
GGGA	225	215.4	3.94444	218	211	218	206	217	215	214	213	210	218	220	223	221	213	214	214	216	218	212	222	217	211	214	210	214	214	215	216	222	216
CGGA	211	195.3	6.79833	204	201	197	199	194	206	201	191	190	199	191	196	189	202	178	190	200	198	195	207	193	195	190	188	201	193	202	181	198	190
GCGA	199	188.4	7.25211	199	196	196	180	189	193	185	174	185	193	190	184	189	187	181	168	197	186	194	192	190	194	198	191	191	182	195	184	179	190
CCGA	208	185.867	6.84172	192	185	192	189	195	189	183	187	179	178	196	188	192	187	173	180	201	196	189	184	176	185	180	184	190	174	179	182	188	183
GGCA	226	216.433	3.33925	217	220	212	212	216	219	215	218	213	212	215	218	221	212	213	219	223	214	216	225	217	217	220	217	216	213	215	213	217	218
CGCA	218	198.133	5.53816	200	197	200	191	205	193	209	192	195	195	195	204	201	196	192	191	211	195	202	204	193	195	201	204	198	189	204	197	195	200
GCCA	226	218.767	2.83675	221	213	224	218	217	219	221	214	219	224	217	219	220	224	218	215	222	221	220	220	215	215	219	219	217	219	217	217	221	218
CCCA	220	211.267	4.48702	214	216	213	201	210	207	213	207	204	212	211	213	219	216	203	210	215	218	212	211	209	218	212	211	213	212	207	204	213	214
GGGT	212	199.9	4.35771	201	208	206	205	199	198	206	193	205	194	195	204	204	200	200	196	200	200	202	203	205	193	196	193	199	197	199	195	203	198
CGGT	208	183.1	5.92685	189	190	187	185	185	182	177	177	176	184	186	183	196	186	172	177	181	182	192	192	183	169	176	183	188	184	183	181	183	184
GCGT	205	188.4	5.49357	195	187	187	185	184	185	196	185	187	187	175	196	194	192	184	183	184	191	184	188	196	189	188	193	192	177	186	195	191	196
CCGT	196	190.867	5.30279	195	198	186	184	186	187	192	182	190	187	189	202	197	184	187	182	193	191	192	197	194	197	191	194	201	186	188	192	191	191
GGCT	221	215.267	3.49318	220	211	216	214	217	212	218	213	213	215	221	219	224	211	216	214	212	215	213	215	214	219	216	210	216	210	212	214	217	221
CGCT	217	203.333	4.88723	202	204	202	198	202	204	203	204	192	204	197	207	208	206	194	198	202	205	212	212	203	204	210	203	209	205	200	197	210	203
GCCT	222	212	3.62938	213	208	211	208	215	209	211	217	219	210	212	210	216	210	204	210	210	208	214	217	215	211	207	215	212	210	217	211	218	212
CCCT	219	205.167	4.15297	202	207	210	202	205	203	211	202	204	205	191	211	206	212	205	201	210	205	199	210	205	206	205	206	206	205	202	205	207	207
AGGA	230	225.6	1.97571	228	226	227	224	226	227	225	223	226	220	226	228	225	226	224	223	227	225	229	228	224	225	228	225	224	224	226	225	229	225
TGGA	230	227.633	1.49674	227	227	229	227	227	229	229	228	227	228	228	229	226	228	226	230	228	225	229	230	228	228	226	226	226	227	228	229	230	224
ACGA	212	196.633	5.05476	202	202	189	194	191	199	199	196	195	195	196	200	203	202	185	195	189	201	204	204	196	197	195	192	202	188	200	200	194	194
TCGA	202	193.033	7.80134	199	207	197	193	183	191	190	176	189	198	187	206	205	201	183	181	199	195	193	188	200	188	189	205	189	193	189	199	186	192
AGCA	229	225.8	2.17192	225	223	226	227	223	227	226	223	224	224	228	228	228	228	227	227	224	227	222	230	225	226	226	228	221	227	224	226	229	225
TGCA	229	226.067	2.18037	226	227	222	225	225	229	229	223	227	229	227	224	226	226	221	225	230	224	224	227	226	229	226	229	225	225	227	225	228	226
ACCA	228	222.333	2.70801	225	222	221	222	220	223	225	220	222	222	216	221	227	219	224	222	221	222	227	224	218	223	223	222	224	217	222	224	226	226
TCCA	229	224.033	2.38506	225	222	224	220	227	227	221	224	223	220	223	227	228	223	223	226	224	219	225	227	223	223	224	222	226	224	225	227	227	222
AGGT	222	215.267	3.59054	214	216	214	215	212	218	214	211	217	221	212	220	219	218	212	216	213	220	221	218	214	211	215	215	206	215	217	216	219	209
TGGT	223	220.3	3.38506	220	224	222	224	220	213	222	220	215	223	218	219	222	221	221	217	212	215	217	222	224	220	220	220	225	220	221	224	224	224
ACGT	213	193.7	5.85544	199	191	193	194	190	197	195	198	179	190	188	193	199	187	185	180	198	191	201	198	196	199	192	195	191	196	196	205	196	199
TCGT	209	187.333	5.73154	190	187	185	186	187	191	189	177	174	192	189	194	197	185	189	177	192	184	193	193	189	184	192	186	182	176	194	188	186	192
AGCT	228	224.633	2.22033	224	218	225	226	225	226	228	221	222	223	221	227	225	224	225	224	226	224	227	224	224	228	226	225	225	223	227	226	227	223
TGCT	230	224.633	2.05918	227	222	227	223	224	227	220	225	226	225	226	225	224	223	225	227	225	221	227	225	229	225	222	224	225	222	226	222	225	225
ACCT	227	218.633	3.56693	218	219	221	216	218	220	219	211	220	219	219	224	225	223	216	217	220	208	219	223	216	221	219	218	222	213	217	220	219	219
TCCT	226	220.9	3.27319	221	219	221	224	223	220	225	224	222	222	214	222	218	222	218	222	220	216	221	225	216	222	223	212	226	223	222	219	224	221
GAGA	230	224.467	2.33021	230	223	227	221	229	223	226	223	222	221	223	227	225	223	225	225	224	224	228	227	226	225	223	225	225	224	221	222	225	222
CAGA	230	227.9	1.37339	229	227	227	229	227	227	228	228	228	226	229	229	229	230	227	230	228	226	227	227	230	229	229	226	229	227	227	225	230	227
GTGA	225	223.133	2.63574	223	220	224	223	226	223	221	223	223	223	224	226	228	221	222	218	223	219	223	225	227	223	223	224	227	225	219	223	227	218
CTGA	230	227	1.72207	228	226	229	229	225	227	228	226	225	226	227	228	226	228	224	227	230	228	230	225	226	226	228	224	230	225	227	227	229	226
GACA	229	225.133	2.38867	227	223	226	222	223	224	222	223	225	226	227	225	226	230	220	228	224	226	228	229	227	222	225	221	225	227	225	226	227	225
CACA	227	224.4	2.26822	227	224	225	225	224	223	223	224	221	222	224	223	226	228	221	228	227	221	225	228	228	224	223	223	226	223	226	224	226	220
GTCA	224	221.9	2.36862	220	222	222	221	221	220	225	219	223	221	224	226	224	225	219	222	224	221	219	222	226	225	220	219	222	220	222	217	225	221
CTCA	230	224.2	2.18774	226	225	226	223	226	223	226	221	221	224	223	227	227	224	220	221	224	222	226	226	224	222	223	222	228	227	222	226	226	225
GAGT	226	217.633	3.02271	219	220	216	214	212	216	214	220	218	219	216	218	222	219	217	215	223	220	218	222	220	221	216	217	220	215	221	215	215	211
CAGT	228	225.4	2.343	224	222	226	228	228	221	227	226	226	220	227	228	227	225	225	226	223	224	225	228	225	229	224	227	223	221	227	226	228	226
GTGT	228	222	3.03996	222	221	221	217	220	220	224	219	227	219	221	218	226	227	220	225	218	219	226	225	223	224	221	219	222	219	223	228	224	222
CTGT	230	225.567	2.0957	230	226	228	224	229	224	225	226	227	226	226	226	228	227	226	224	224	225	227	227	227	221	225	224	226	221	227	224	225	222
GACT	229	221.433	3.09263	225	223	223	218	223	221	223	220	220	221	224	220	225	222	216	219	226	222	223	218	220	220	224	217	227	218	215	221	227	222
CACT	228	221.833	2.54725	226	223	221	223	222	223	218	218	220	220	223	220	227	222	218	223	226	217	219	224	224	222	222	221	225	222	224	222	221	219
GTCT	227	219.033	3.10154	217	220	214	220	220	216	217	224	213	217	221	225	220	212	217	220	223	215	221	219	218	219	221	218	220	222	218	220	223	221
CTCT	230	222.067	3.20488	224	220	216	221	221	222	223	220	218	221	224	229	224	217	218	220	227	223	227	226	219	223	222	224	222	218	220	223	223	227
AAGA	230	226.233	1.99453	230	224	227	227	227	225	227	222	229	223	227	226	227	227	223	227	228	229	227	228	227	228	226	225	226	226	226	222	224	227
TAGA	216	198.067	4.84187	207	202	196	196	194	193	200	190	189	203	194	195	201	199	190	203	199	203	198	205	192	197	200	200	195	196	195	205	204	201
ATGA	229	225.1	2.18695	226	226	220	227	226	228	227	224	227	228	224	227	222	224	225	226	226	228	225	227	225	225	220	224	222	227	224	226	225	222
TTGA	228	221.1	2.78357	223	225	222	223	219	224	219	218	219	216	215	220	226	221	219	222	223	220	221	225	223	222	220	222	223	218	220	217	225	223
AACA	228	226.667	1.76817	227	225	228	224	226	227	225	224	222	228	227	228	226	230	227	227	227	225	229	226	226	227	227	229	225	227	227	228	230	226
TACA	229	221.367	3.50845	226	221	224	215	226	216	222	215	215	220	223	222	224	221	221	219	226	225	228	223	220	218	225	219	222	219	218	224	222	222
ATCA	229	225.033	2.14127	225	226	226	226	225	224	225	223	224	225	229	224	229	224	225	223	225	225	228	222	221	223	226	226	220	226	224	228	228	226
TTCA	230	227.333	1.37297	230	225	229	227	226	227	227	227	229	228	227	228	228	230	226	227	227	227	228	226	229	227	228	226	227	224	227	226	228	229
AAGT	226	221.4	2.96648	220	221	224	219	222	218	221	222	213	220	223	220	221	223	216	224	219	223	225	225	218	221	221	224	226	224	218	225	224	222
TAGT	197	185.667	6.71762	199	188	186	181	175	196	185	183	187	194	168	185	194	187	185	177	185	187	195	195	187	182	180	180	189	189	179	187	182	183
ATGT	227	223.033	2.47028	223	221	226	223	226	227	223	225	222	219	217	223	221	221	224	225	220	221	224	223	224	228	224	223	220	222	223	224	227	222
TTGT	227	218.733	2.79079	220	216	219	212	217	224	220	220	217	222	216	220	223	216	216	217	221	219	218	218	216	218	217	216	221	216	220	222	222	223
AACT	229	221.767	3.16972	223	227	225	225	222	226	221	218	223	219	220	217	227	225	222	217	216	221	221	221	223	216	219	224	227	222	220	222	222	222
TACT	224	211.467	4.20782	221	216	211	204	209	211	214	208	209	216	203	213	212	215	205	204	215	207	214	216	210	209	215	212	216	212	211	210	212	214
ATCT	228	222.433	2.14449	219	224	220	224	223	224	224	220	221	219	220	224	226	221	220	224	221	222	228	224	223	222	221	222	224	220	223	223	222	225
TTCT	229	222.433	2.97905	221	224	226	217	223	223	216	221	221	220	222	223	222	226	217	220	222	224	228	224	222	226	220	219	225	222	222	226	227	224
GGAA	229	224.933	2.14851	225	224	220	223	225	228	225	228	225	228	224	225	224	223	220	226	227	223	227	227	224	222	228	225	226	225	227	225	226	223
CGAA	208	187.667	5.96156	192	188	194	192	178	189	183	182	179	185	200	195	192	194	182	186	194	198	192	190	179	182	179	187	186	188	184	181	190	189
GCAA	225	218.567	3.66421	222	213	221	222	217	217	222	219	216	217	213	221	220	221	213	217	219	222	219	221	211	217	220	222	210	219	219	219	224	224
CCAA	228	219.667	3.27302	223	214	218	215	217	221	217	217	223	219	220	223	224	223	216	214	222	220	225	220	216	217	220	218	221	224	223	216	220	224
GGTA	190	185.267	5.82464	184	190	190	183	183	188	181	190	190	198	177	188	193	186	180	180	186	190	193	191	187	176	186	176	175	189	186	178	179	185
CGTA	183	162.733	9.10829	168	167	162	165	157	168	164	161	145	176	163	170	165	162	143	144	158	164	174	160	183	162	171	177	158	161	153	158	164	159
GCTA	218	200.633	5.97399	207	202	206	201	201	202	205	183	188	195	205	202	212	201	199	197	202	189	202	204	194	203	204	199	201	200	200	205	204	206
CCTA	199	191.767	4.96667	197	187	194	197	191	190	202	186	187	192	181	188	195	191	187	187	189	193	200	193	191	192	196	201	191	196	188	185	196	190
GGAT	227	221.367	2.76035	220	220	223	221	222	222	222	217	219	224	222	222	224	217	221	226	226	221	222	224	217	220	218	219	222	219	221	220	229	221
CGAT	214	183.667	7.42007	184	195	183	179	182	191	185	177	175	187	187	188	178	187	169	165	193	196	179	190	185	189	183	185	184	175	178	195	178	188
GCAT	225	217.467	3.6928	219	218	219	216	219	215	219	215	210	220	214	217	222	219	214	208	221	222	220	219	217	218	211	216	219	223	218	213	222	221
CCAT	228	218.767	4.44649	220	222	219	217	212	222	216	210	214	213	215	219	223	222	213	221	218	218	224	221	211	215	226	222	223	216	221	225	225	220
GGTT	221	211.633	3.62447	213	212	217	210	207	215	215	204	214	212	209	211	217	207	207	213	214	208	217	209	213	208	206	210	215	210	215	212	217	212
CGTT	205	190.233	5.27638	192	187	185	190	189	194	193	189	183	198	188	194	194	189	185	180	189	187	182	204	195	185	197	197	191	185	192	194	188	191
GCTT	225	219.533	3.05956	220	220	222	214	222	222	220	220	217	222	212	219	223	220	223	217	222	215	221	215	221	217	217	221	218	219	224	220	225	218
CCTT	218	211.4	3.91813	210	208	216	207	217	208	211	212	215	214	207	217	221	211	206	207	214	213	210	208	207	211	209	209	208	207	214	216	213	216
AGAA	229	226.7	2.0869	230	225	229	224	228	227	228	225	224	223	223	230	229	226	228	230	227	230	227	225	227	225	228	226	225	227	225	225	228	227
TGAA	230	227.233	1.81342	229	226	227	228	229	229	227	224	227	227	227	223	228	229	227	227	226	230	229	227	228	228	230	224	228	224	228	227	229	225
ACAA	230	224.267	2.93532	228	225	224	218	225	220	220	217	222	223	225	227	227	226	223	227	222	225	229	228	227	222	225	226	225	225	222	226	226	223
TCAA	230	224.433	2.22344	226	221	229	223	224	225	223	218	224	224	226	224	228	224	222	223	224	226	227	228	224	223	222	223	225	225	225	226	225	226
AGTA	211	209.067	3.74104	208	208	211	204	208	205	211	215	207	210	200	209	206	210	207	210	215	214	207	219	207	204	208	209	210	208	213	209	211	209
TGTA	227	215.367	3.64345	215	221	216	213	210	216	215	211	216	218	214	222	216	212	211	220	215	215	221	218	218	216	217	210	212	206	217	215	216	219
ACTA	221	207.433	3.91886	210	210	216	206	203	206	208	205	203	203	206	202	209	209	202	209	208	204	202	209	208	208	210	214	214	200	208	209	211	211
TCTA	228	210.5	4.64424	216	209	207	213	213	202	213	201	210	208	206	204	217	209	208	210	214	210	219	215	215	214	204	209	204	210	211	216	214	214
AGAT	229	225.067	1.79911	227	225	227	225	223	226	223	224	224	228	226	225	230	226	224	225	225	228	224	225	225	226	223	222	226	225	223	226	223	223
TGAT	227	224.233	2.58221	226	224	227	222	221	227	227	220	225	224	221	229	224	223	222	226	228	218	226	224	226	225	224	224	224	225	221	224	228	222
ACAT	229	224.267	2.2884	225	222	228	223	224	224	227	222	220	228	225	222	226	222	225	225	226	224	228	227	224	224	225	220	222	223	226	222	227	222
TCAT	228	222.933	2.65139	223	223	226	222	220	224	222	220	220	221	221	225	229	225	225	216	225	222	228	221	225	221	224	220	223	225	224	224	222	222
AGTT	229	219.733	3.27933	221	214	224	219	217	220	219	216	221	220	215	225	223	219	218	220	221	218	218	224	217	217	215	215	223	218	222	225	225	223
TGTT	227	224.467	2.0126	227	225	227	221	225	227	226	226	221	226	225	225	226	222	221	226	224	222	222	227	226	227	224	221	225	223	224	224	224	225
ACTT	224	218.867	2.9447	222	216	216	216	215	224	223	220	217	222	220	216	220	221	214	218	218	220	215	218	214	216	220	219	225	219	221	222	219	220
TCTT	228	221.6	2.59442	222	221	219	221	224	222	215	222	218	220	223	225	221	222	220	222	220	222	227	225	218	218	225	221	224	219	222	224	222	224
GAAA	228	226.567	2.17641	229	227	226	225	230	228	229	224	222	227	226	228	223	227	221	225	227	229	229	225	228	228	227	224	227	226	227	227	229	227
CAAA	229	225.867	1.52527	227	222	226	225	226	226	225	225	225	226	226	227	226	227	225	225	224	228	229	227	226	225	224	223	225	227	228	227	228	226
GTAA	223	206.5	4.60697	208	208	209	212	212	202	204	205	212	200	195	205	208	211	201	200	200	212	212	208	206	206	203	205	206	204	215	208	209	209
CTAA	219	207.1	3.76325	210	206	206	208	209	211	215	200	198	206	206	203	214	210	207	204	205	207	204	212	206	206	212	208	206	203	211	207	207	206
GATA	225	207.733	4.51765	210	211	212	212	212	211	206	206	201	210	203	204	214	208	204	196	207	210	207	211	204	208	208	211	213	204	198	213	212	206
CATA	216	206.7	3.79791	205	211	203	207	204	208	210	204	205	204	198	210	210	201	201	203	208	210	212	211	210	206	205	213	212	206	202	207	209	206
GTTA	215	201.533	5.10398	202	194	203	201	198	209	203	198	205	205	195	201	212	203	201	198	196	199	197	207	197	195	201	199	214	202	209	200	196	206
CTTA	198	197.567	5.04246	201	196	203	195	200	207	198	197	194	196	201	198	206	195	187	201	195	200	194	206	187	200	191	200	197	195	192	204	198	193
GAAT	225	216.033	3.1237	218	216	215	219	211	213	211	211	216	217	216	210	222	214	214	220	215	221	222	215	215	216	215	216	218	216	215	219	216	219
CAAT	227	215.467	4.29702	222	214	219	213	215	212	217	206	220	211	218	213	220	220	213	213	216	220	214	222	208	210	209	217	216	219	220	218	218	211
GTAT	221	206.4	4.37548	207	206	205	203	204	207	210	201	203	217	203	199	208	205	204	205	206	211	209	212	211	197	207	205	202	203	212	207	213	210
CTAT	223	203.5	4.79044	204	200	203	205	205	201	209	193	197	208	201	211	213	205	200	209	201	204	198	203	195	208	199	201	204	207	209	200	209	203
GATT	226	219.533	3.22419	217	223	222	221	223	226	217	215	216	221	215	224	222	222	221	215	218	218	223	216	219	219	217	221	223	217	219	215	224	217
CATT	228	222.433	2.56882	222	223	228	221	224	224	224	218	220	221	219	222	225	223	219	224	223	219	224	227	222	224	222	221	224	224	219	223	218	226
GTTT	227	223.967	2.23581	222	222	227	223	224	226	221	224	222	224	221	226	226	224	220	224	223	219	224	225	226	227	224	223	224	223	224	229	227	225
CTTT	229	222.633	2.44221	226	219	222	220	221	226	220	220	223	223	222	224	225	224	223	217	222	226	225	220	223	224	221	223	221	224	223	224	220	228
AAAA	226	223.7	2.30666	229	225	222	224	226	223	226	219	221	225	223	225	224	224	219	222	224	225	221	223	224	224	226	220	224	226	224	226	221	226
TAAA	229	223.133	2.41737	222	224	226	225	223	222	227	219	226	222	222	219	225	222	224	223	224	227	224	223	224	223	219	223	223	223	227	224	217	222
ATAA	225	216.733	3.8411	213	223	219	219	216	213	216	214	215	217	209	216	221	212	212	213	214	225	215	218	218	220	216	223	216	214	216	223	215	221
TTAA	227	215.367	3.32683	215	217	218	211	220	220	221	214	215	216	216	215	220	217	212	209	219	217	213	215	210	218	213	214	216	210	216	220	212	212
AATA	228	217.067	3.00498	219	219	219	211	214	216	216	213	218	221	214	221	219	220	217	213	220	223	220	219	218	217	216	213	214	216	216	221	215	214
TATA	211	200	5.44566	198	202	198	202	195	205	201	193	199	204	195	198	210	187	193	197	207	207	209	207	198	195	200	201	195	208	196	198	202	200
ATTA	221	213.4	4.48446	218	216	210	212	219	213	211	210	204	220	206	204	215	212	215	209	217	216	216	217	208	218	217	214	217	210	217	219	213	209
TTTA	228	220.067	2.75347	218	219	221	216	223	224	220	222	213	223	219	222	222	223	222	220	222	222	220	219	221	216	217	221	220	219	220	224	214	220
AAAT	228	223.5	2.4879	228	224	222	220	224	220	224	222	222	226	226	227	224	221	224	223	222	229	225	227	223	221	222	218	223	222	225	225	222	224
TAAT	220	208.767	4.82582	208	205	210	207	211	215	210	200	206	208	206	209	208	219	207	203	210	212	215	211	210	208	210	213	206	210	201	215	196	214
ATAT	221	213.333	3.46742	216	214	216	212	210	214	213	211	211	217	204	212	220	204	213	211	214	214	218	218	210	215	215	215	214	214	214	214	212	215
TTAT	227	215.3	3.12001	217	218	214	213	219	220	215	217	213	218	212	215	217	214	218	208	216	222	212	218	209	214	213	215	216	219	214	215	212	216
AATT	222	208.4	4.62825	213	205	209	203	205	213	208	203	206	214	201	199	213	212	208	196	210	213	214	209	214	210	206	210	212	210	212	209	207	208
TATT	228	214.867	3.71143	222	214	214	215	217	219	211	218	217	216	212	211	217	217	213	210	214	212	211	216	209	215	209	213	218	213	220	223	211	219
ATTT	227	220.367	2.57954	220	219	220	219	221	224	217	218	216	220	222	221	223	224	221	216	224	223	219	221	219	217	214	222	223	221	223	221	222	221
TTTT	229	218.2	3.17751	221	219	217	217	221	222	213	219	215	223	220	219	221	215	212	217	217	220	223	221	220	217	216	219	211	215	222	220	219	215
				1	2	3	4	5	6	7	8	9	10	11	12	13	14	15	16	17	18	19	20	21	22	23	24	25	26	27	28	29	30

## Sheet: 5_mers
Mer	OP	CP_avg	CP_stdev	1	2	3	4	5	6	7	8	9	10	11	12	13	14	15	16	17	18	19	20	21	22	23	24	25	26	27	28	29	30
GGGGG	113	93.7667	6.78072	93	97	90	93	82	96	95	102	101	92	84	82	94	101	97	87	94	105	90	93	92	101	91	88	101	84	86	98	109	95
CGGGG	98	87.7333	8.16187	109	85	99	81	98	87	79	96	87	88	87	83	93	71	84	83	81	93	84	92	89	90	86	87	92	80	73	82	103	90
GCGGG	105	101.133	7.14256	107	97	103	103	102	100	96	103	98	99	96	105	105	101	100	102	107	100	107	117	105	121	87	89	98	106	92	92	101	95
CCGGG	97	92.3333	7.87984	101	88	95	83	93	98	89	77	94	85	99	96	105	89	83	86	98	83	107	106	97	97	98	88	95	92	91	77	85	95
GGCGG	131	111.3	7.07667	113	112	114	109	110	126	111	94	99	108	98	113	118	113	111	107	114	107	116	120	115	110	115	107	122	106	102	115	121	113
CGCGG	72	73.1667	6.41165	81	72	66	69	73	83	72	81	73	77	64	71	68	71	67	66	86	70	80	84	77	76	72	68	72	62	70	65	78	81
GCCGG	133	104.967	5.69624	109	104	110	93	103	106	103	97	104	102	104	112	115	105	94	96	109	99	112	112	99	107	105	109	109	101	110	110	101	109
CCCGG	106	92.6333	6.02571	96	100	95	96	92	99	85	90	82	86	98	89	94	82	89	88	100	95	98	93	94	103	91	95	93	90	99	78	99	90
GGGCG	93	93.1667	8.01758	97	92	101	93	96	99	88	73	97	89	75	88	106	94	100	82	95	100	92	97	84	97	88	102	102	88	83	97	100	100
CGGCG	113	95.9333	8.14072	103	101	105	103	89	95	92	85	88	83	91	109	93	95	96	90	107	93	93	113	87	98	97	99	97	81	89	92	108	106
GCGCG	73	70.8	5.76194	75	72	67	76	78	75	65	67	65	78	69	76	65	71	59	61	83	72	72	72	72	76	66	73	77	59	69	73	72	69
CCGCG	84	72.4667	7.72249	81	77	64	69	74	73	78	73	78	71	62	75	71	60	77	50	76	74	80	88	75	75	69	64	73	69	72	63	84	79
GGCCG	122	114.5	6.62154	121	109	111	105	116	114	115	119	110	122	113	112	126	115	105	105	119	119	112	124	107	125	119	122	111	101	112	110	123	113
CGCCG	106	89.1	8.57161	89	85	84	78	89	89	88	90	89	80	79	102	93	79	82	74	91	85	101	105	92	108	74	98	96	91	94	88	85	95
GCCCG	116	96.4333	6.89669	102	92	104	94	94	106	97	92	93	88	92	92	98	98	97	90	106	112	101	96	86	106	97	92	97	92	95	80	107	97
CCCCG	96	88.9	6.92995	95	94	90	81	93	100	82	80	87	80	92	93	92	88	81	82	101	86	86	104	85	86	97	97	95	80	84	87	80	89
GGGGC	114	105.1	7.7297	121	107	114	99	104	102	102	95	101	99	109	93	122	104	102	102	98	111	111	111	101	108	117	104	115	95	97	104	110	95
CGGGC	91	90.4	7.73528	87	87	92	91	76	93	103	70	93	85	85	94	95	100	81	89	88	91	97	104	88	107	86	91	91	87	95	85	86	95
GCGGC	126	120.933	7.29635	131	117	120	124	125	124	106	111	116	130	119	118	118	115	113	116	128	111	133	131	122	125	126	118	133	110	117	117	128	126
CCGGC	126	106.067	8.20821	110	111	98	101	99	108	117	97	97	101	94	114	107	93	96	95	110	113	111	111	102	117	118	116	119	97	108	99	113	110
GGCGC	107	100.433	6.82634	107	106	102	101	100	99	97	98	86	95	94	107	100	97	99	91	107	99	102	109	97	103	99	103	112	88	98	92	116	109
CGCGC	77	72	6.54955	77	58	76	72	76	80	73	67	62	67	74	78	70	70	66	60	75	72	85	75	78	80	71	75	79	67	66	61	76	74
GCCGC	123	115.8	9.84501	118	114	111	114	115	115	111	126	103	102	106	130	134	120	106	102	124	117	128	143	107	125	112	111	112	114	107	110	124	113
CCCGC	113	97.2667	7.19642	104	93	101	100	102	99	88	83	101	98	94	97	103	98	95	78	100	98	95	106	96	106	95	98	104	89	93	87	107	110
GGGCC	120	114.467	6.87691	128	116	109	114	116	119	111	111	115	114	100	123	121	118	114	102	118	116	115	122	117	117	113	113	112	101	110	102	124	123
CGGCC	118	110.067	7.91739	114	111	115	103	100	119	106	111	105	101	101	115	108	101	106	103	121	104	116	110	112	122	128	102	110	115	107	102	128	106
GCGCC	108	92.2333	9.28359	95	102	84	83	103	115	89	84	87	85	80	91	96	92	89	77	102	84	95	85	92	108	89	104	99	105	84	83	98	87
CCGCC	121	107.533	7.30486	109	107	115	105	105	99	107	98	108	121	98	103	111	108	110	96	105	110	108	128	102	123	104	107	106	111	99	111	101	111
GGCCC	104	113.233	7.95541	123	118	115	105	123	118	105	106	109	107	102	112	121	106	111	107	120	115	105	122	115	126	125	98	104	113	115	106	126	119
CGCCC	97	86.4	6.2345	89	94	88	85	89	93	87	80	93	77	90	83	90	79	77	79	89	89	77	93	80	95	90	98	91	83	74	85	87	88
GCCCC	121	106.4	6.41442	111	109	109	105	109	110	110	96	111	110	97	103	112	101	98	104	121	110	106	121	95	113	103	108	106	104	99	107	105	99
CCCCC	100	90	6.77215	96	80	96	88	87	89	84	79	95	95	90	81	94	82	83	80	99	89	91	101	85	98	101	97	98	91	93	85	82	91
AGGGG	143	128.267	6.54919	130	133	137	125	120	128	128	125	126	139	122	119	141	126	125	117	141	135	120	129	131	121	131	123	130	123	124	134	130	135
TGGGG	156	139.467	6.04998	138	146	139	135	139	144	140	138	146	122	132	130	145	139	135	137	139	136	151	139	140	140	146	133	141	140	138	139	152	145
ACGGG	112	102.533	7.17627	115	97	101	97	104	103	102	113	101	102	93	116	98	95	95	99	92	104	97	110	94	96	101	104	109	94	108	112	114	110
TCGGG	95	96.3667	5.91015	91	93	99	95	92	101	104	81	90	94	97	96	110	90	97	91	93	110	96	102	98	102	93	99	100	96	96	91	98	96
AGCGG	158	131.833	6.96832	132	140	136	136	135	140	131	126	120	134	137	135	133	131	118	132	127	129	131	147	122	134	122	134	141	135	128	125	122	142
TGCGG	126	121.167	8.45305	132	123	119	120	122	110	119	113	112	110	125	126	127	117	112	110	121	118	123	143	128	133	116	109	125	125	121	111	132	133
ACCGG	134	112.367	8.015	124	111	115	117	114	124	112	96	106	107	112	113	117	108	110	110	122	115	121	122	98	119	113	119	115	108	115	89	112	107
TCCGG	112	103.967	7.819	105	105	112	95	97	113	101	91	98	97	109	106	104	107	95	91	112	98	114	120	109	108	106	111	109	98	101	89	114	104
AGGCG	123	108.533	6.90194	121	114	117	99	106	106	102	101	99	110	105	111	96	108	105	112	100	108	106	118	113	122	111	110	117	105	108	102	119	105
TGGCG	131	125.867	6.1405	128	132	123	119	123	131	128	119	116	132	111	128	125	132	117	126	136	133	126	127	124	130	132	130	124	116	119	127	131	131
ACGCG	74	71.2333	7.85069	73	64	70	70	77	90	76	66	56	65	65	73	65	71	60	63	82	61	76	79	77	71	68	80	78	66	74	64	85	72
TCGCG	70	61.3	5.76045	56	58	58	61	62	64	55	56	60	61	56	54	59	70	60	61	63	66	58	65	71	73	62	63	50	70	57	56	73	61
AGCCG	152	130.5	7.91223	131	129	126	122	133	134	122	121	118	123	120	142	130	141	129	127	145	138	136	148	127	130	128	139	123	122	129	141	127	134
TGCCG	130	116.2	7.71653	127	114	113	124	112	119	109	108	115	117	108	130	121	113	106	119	120	114	117	136	115	129	112	111	125	106	106	109	119	112
ACCCG	126	101.6	8.10534	111	100	99	105	108	108	102	92	93	110	113	98	101	100	89	85	105	106	102	119	100	97	97	109	107	99	88	91	113	101
TCCCG	119	101.033	7.08317	98	98	98	104	106	109	96	99	96	95	101	97	96	95	83	99	108	101	96	103	110	116	103	108	95	99	103	93	114	112
AGGGC	139	138.967	8.0107	140	141	140	130	150	132	148	134	143	136	117	161	142	144	130	132	140	145	142	140	130	133	134	146	148	140	135	140	137	139
TGGGC	159	145.667	5.64058	148	146	139	145	146	143	149	137	151	142	130	147	149	141	145	143	150	144	143	149	142	154	148	142	150	141	144	152	150	160
ACGGC	143	125.9	7.48493	123	128	128	124	130	119	126	113	123	117	108	133	131	131	117	125	138	124	124	134	134	118	125	127	132	120	130	120	142	133
TCGGC	131	112.467	8.36138	122	101	119	104	111	116	106	107	104	108	111	124	117	103	112	106	130	114	116	126	111	126	113	112	112	99	99	105	119	121
AGCGC	150	131.733	7.5152	145	137	128	126	141	147	131	121	125	135	125	132	127	132	127	124	145	129	125	147	132	132	132	134	129	129	139	118	131	127
TGCGC	121	119.7	6.9637	120	127	114	112	122	131	127	119	117	117	116	122	113	111	117	105	122	125	125	119	120	131	122	125	123	114	110	107	128	130
ACCGC	125	115.467	6.75039	129	115	117	105	120	113	114	113	109	114	106	121	118	112	109	101	117	124	103	125	114	119	123	117	120	120	114	109	120	123
TCCGC	130	112.767	7.79338	118	118	107	108	123	111	105	103	110	121	119	108	109	112	111	96	126	105	120	129	104	123	110	111	116	112	115	101	120	112
AGGCC	150	146.933	7.4275	151	152	150	152	152	149	141	139	144	147	138	148	164	144	143	146	144	156	152	158	134	142	142	134	151	157	143	134	155	146
TGGCC	174	163.333	7.50326	159	159	163	164	168	164	152	166	161	168	155	159	164	165	141	153	181	168	163	171	163	170	173	173	159	159	160	166	169	164
ACGCC	132	114.033	6.02571	123	111	118	101	122	112	111	119	110	109	110	119	107	116	108	111	116	111	113	126	110	117	115	125	119	103	120	112	112	115
TCGCC	126	109.133	5.56921	114	103	111	110	102	105	113	105	102	107	106	107	117	109	106	103	108	112	111	117	119	121	114	113	105	108	103	98	112	113
AGCCC	169	141.4	6.91625	142	138	143	139	133	133	148	134	143	139	137	141	149	147	147	130	155	154	134	143	129	142	134	146	142	134	145	141	151	149
TGCCC	163	139.1	8.4378	145	139	152	144	133	142	138	126	137	131	127	134	142	131	138	142	148	149	151	154	127	150	136	149	136	123	137	130	138	144
ACCCC	140	129.167	7.52505	132	127	124	117	132	131	131	117	135	121	129	129	130	142	126	122	135	127	132	128	135	137	137	130	150	121	134	122	116	126
TCCCC	134	122.5	8.60132	131	124	146	118	121	112	124	110	110	114	112	114	126	121	120	116	130	124	135	136	135	127	120	120	123	119	118	116	132	121
GAGGG	175	160.733	5.85417	164	157	159	152	167	170	160	152	156	159	157	173	165	167	153	157	166	167	160	153	159	158	160	162	158	150	167	162	164	168
CAGGG	153	153.033	7.47171	157	151	159	145	157	158	164	140	149	151	138	162	169	148	148	144	156	158	153	153	151	139	151	152	157	148	160	158	163	152
GTGGG	166	148.167	7.01763	148	151	147	155	155	152	138	144	149	143	144	151	145	160	161	136	155	142	148	153	155	148	151	138	139	141	147	138	150	161
CTGGG	168	165.667	6.99425	172	172	160	171	179	167	172	168	164	158	160	166	168	156	171	165	169	160	173	159	164	171	165	155	162	161	152	166	183	161
GACGG	144	134.133	7.34252	141	137	127	139	140	136	130	131	130	135	137	143	141	139	115	126	119	128	143	142	139	132	131	129	141	127	131	130	146	139
CACGG	124	114.867	7.20504	112	122	128	111	116	121	109	104	119	112	113	133	117	119	112	112	117	118	108	112	117	111	120	113	110	110	117	95	113	125
GTCGG	107	99.0667	7.07562	103	106	104	104	87	99	102	91	96	104	92	111	113	96	90	92	97	90	98	108	95	111	93	101	108	97	89	98	100	97
CTCGG	135	111.2	7.2749	115	115	116	116	112	115	108	114	101	110	103	122	107	111	99	103	102	108	116	123	110	114	113	112	122	98	115	98	123	115
GAGCG	162	142.167	6.23164	142	150	147	136	146	148	146	136	136	139	142	143	154	150	127	137	145	142	137	151	148	142	135	142	152	135	141	140	140	136
CAGCG	179	156.167	7.66579	164	173	152	149	160	160	165	156	146	163	148	161	163	153	148	148	163	152	165	158	140	155	164	150	165	153	155	146	150	160
GTGCG	115	112.733	8.46467	120	108	113	106	108	107	114	103	106	107	106	118	113	104	98	119	122	115	122	130	101	127	113	127	117	105	108	104	122	119
CTGCG	158	141.567	5.73365	148	144	143	143	144	149	138	132	139	144	139	147	136	131	135	131	140	147	139	150	145	142	139	143	147	143	133	138	145	153
GACCG	136	122.1	6.28819	130	114	122	120	122	116	128	108	120	120	122	130	126	122	108	112	131	127	128	124	115	127	121	126	126	118	127	120	123	130
CACCG	153	130.367	8.85704	148	140	131	132	122	134	127	120	116	120	132	125	138	135	129	113	139	136	115	143	132	126	137	138	133	128	130	120	144	128
GTCCG	100	99.1667	7.456	103	103	99	98	104	93	96	89	100	102	100	97	111	93	93	80	98	102	104	102	107	96	103	100	98	94	94	89	121	106
CTCCG	150	119.7	6.92895	114	128	111	121	124	113	113	119	109	124	110	118	122	120	115	119	123	115	123	128	113	134	128	133	126	123	111	116	126	112
GAGGC	182	163.2	7.029	167	168	160	159	173	163	160	155	152	165	153	159	161	160	151	160	165	166	175	178	165	157	161	167	159	170	155	166	175	171
CAGGC	171	159.667	6.08748	172	161	151	158	160	163	160	149	154	157	153	164	175	162	161	162	162	161	162	166	151	156	163	160	165	148	155	158	157	164
GTGGC	179	160.267	6.85783	170	158	148	163	164	166	151	162	159	166	161	163	166	158	156	151	171	159	162	169	154	167	169	162	150	153	146	161	156	167
CTGGC	180	167.133	6.73505	168	162	171	160	169	177	168	159	162	176	152	172	173	161	165	156	175	171	164	179	170	179	162	164	168	165	168	169	170	159
GACGC	146	127.167	7.0666	137	126	121	115	126	126	130	133	115	119	129	127	131	123	124	126	140	124	139	137	124	122	124	139	135	124	127	114	131	127
CACGC	138	118.233	8.46365	120	120	128	111	137	106	123	118	103	115	104	121	120	114	119	106	126	112	120	127	112	128	109	131	119	112	129	121	113	123
GTCGC	106	91.8333	6.96337	100	95	87	85	81	98	95	83	87	107	87	94	97	90	91	77	89	94	92	95	84	100	94	103	92	86	96	86	88	102
CTCGC	134	115.967	6.32719	117	118	118	110	112	112	119	114	108	113	113	120	114	117	111	116	125	113	126	127	115	129	118	123	105	111	114	101	121	119
GAGCC	165	156.967	7.48093	155	159	162	150	149	161	160	152	147	151	150	164	172	162	160	147	168	162	149	174	147	151	148	155	164	161	159	162	155	153
CAGCC	197	175.567	5.71558	183	173	173	174	175	163	189	180	179	167	175	182	173	174	171	168	184	179	179	182	171	174	175	176	170	172	180	179	179	168
GTGCC	145	138.8	6.34307	141	134	144	147	137	140	144	132	128	132	133	141	148	133	136	132	143	147	143	149	139	137	140	139	137	126	151	133	143	135
CTGCC	177	170.433	6.58464	169	172	168	169	172	168	165	170	169	188	167	177	177	163	162	167	179	173	169	186	159	162	172	170	174	162	169	172	167	176
GACCC	154	142.367	8.47098	161	143	145	134	143	145	135	133	135	130	139	144	145	148	130	137	148	138	147	156	141	147	133	147	160	131	140	136	156	144
CACCC	160	138.133	6.88694	144	140	132	133	139	147	140	127	138	139	142	136	146	132	137	126	140	146	134	150	132	142	149	132	152	136	137	128	138	130
GTCCC	128	117.9	6.33736	125	126	117	110	119	109	114	114	113	117	107	119	118	123	108	116	113	116	121	120	125	133	112	125	118	115	114	117	130	123
CTCCC	162	129.333	7.73854	128	141	135	119	140	123	133	129	117	136	120	136	136	135	118	114	126	134	130	136	128	133	131	123	135	126	131	114	135	138
AAGGG	168	145.233	6.5794	154	155	138	145	143	143	141	144	145	152	139	152	144	156	143	132	141	147	153	154	146	134	139	139	154	155	142	143	143	141
TAGGG	76	62.5333	6.7606	56	62	53	67	75	66	71	68	70	68	53	69	69	51	69	64	63	58	56	61	68	52	54	58	64	65	69	66	57	54
ATGGG	165	155.933	5.02362	159	151	161	155	162	152	153	158	163	154	149	159	155	156	147	152	156	152	157	162	165	152	154	162	148	159	149	157	165	154
TTGGG	154	140.933	8.225	153	136	141	137	142	140	152	124	146	131	128	138	149	150	138	129	132	142	136	149	150	136	141	141	145	145	128	156	146	147
AACGG	152	123	9.07441	127	124	129	122	119	133	117	111	120	112	102	127	127	132	118	117	118	123	115	137	112	115	138	127	141	113	131	125	132	126
TACGG	109	90.3667	7.26106	92	78	89	86	91	89	97	84	86	87	83	87	88	92	90	75	98	88	87	109	101	97	83	102	101	90	85	91	91	94
ATCGG	124	105.6	7.55942	123	93	108	106	112	111	110	94	89	108	94	110	114	108	103	100	109	106	110	111	105	109	100	106	104	96	96	109	108	116
TTCGG	124	109.067	7.62	116	99	112	99	113	106	114	101	117	112	110	116	124	97	97	106	120	104	117	118	117	107	110	109	95	104	112	104	113	103
AAGCG	146	128.933	7.53353	134	142	134	126	135	131	141	124	117	130	121	134	128	125	113	125	126	132	114	135	130	132	127	140	128	118	138	125	127	136
TAGCG	70	63.0667	6.50164	64	67	69	61	73	63	66	55	65	74	66	63	63	60	52	50	60	66	56	67	78	64	57	71	57	64	59	54	61	67
ATGCG	111	108.733	9.35482	123	105	107	117	111	107	113	95	116	87	99	112	116	108	92	91	113	114	109	126	106	117	113	110	112	107	95	109	118	114
TTGCG	102	93.8667	7.30486	105	90	85	94	97	91	95	102	79	93	92	90	92	97	99	72	92	102	99	98	101	90	91	97	99	91	106	86	91	100
AACCG	129	116.867	7.52345	117	122	121	112	121	116	123	113	119	117	113	125	125	112	102	99	125	120	121	130	111	121	119	123	122	110	103	107	124	113
TACCG	84	81.9	6.50914	92	71	84	83	98	84	77	74	77	73	81	88	86	84	81	81	75	76	75	77	87	77	89	84	85	75	89	84	92	78
ATCCG	124	109.133	9.08479	133	102	112	102	113	114	115	100	99	103	107	108	113	111	117	95	120	98	110	128	106	105	103	106	123	101	106	97	115	112
TTCCG	90	95.9667	8.99994	101	87	91	92	110	92	98	87	84	93	90	94	105	104	88	81	96	95	103	116	90	108	96	95	107	105	108	90	93	80
AAGGC	173	156.967	7.77478	159	145	171	157	163	154	157	151	152	158	139	170	165	166	148	154	155	164	156	168	151	153	153	154	165	159	155	144	157	166
TAGGC	76	66.9333	6.64848	66	74	62	69	63	62	79	71	73	73	71	65	71	57	67	62	44	71	64	61	74	69	69	77	65	65	68	64	65	67
ATGGC	184	169.233	5.40551	170	171	176	170	165	169	162	163	165	170	164	156	171	166	165	168	173	165	166	179	174	175	168	168	170	164	174	173	178	179
TTGGC	167	150.133	7.92087	151	142	157	155	150	152	155	145	134	146	131	164	165	153	147	145	157	148	145	149	138	152	157	147	151	147	157	146	157	161
AACGC	141	121.8	9.13274	127	118	114	101	132	132	125	124	126	119	108	128	127	121	113	109	135	121	131	141	121	125	123	120	131	103	119	118	125	117
TACGC	107	88.9667	8.10059	89	81	91	97	82	97	82	94	77	100	74	101	90	83	80	76	95	94	98	103	85	85	92	92	97	76	90	94	85	89
ATCGC	145	118.4	7.31366	126	116	106	119	128	130	118	107	114	119	115	116	117	110	101	118	114	123	130	128	129	125	119	116	120	122	123	111	120	112
TTCGC	125	105.933	6.6277	112	114	106	92	107	111	110	98	96	103	91	113	103	95	102	108	105	103	109	117	115	107	111	111	110	103	105	102	109	110
AAGCC	177	161.567	6.82634	162	161	174	157	161	156	165	167	160	165	154	161	173	169	146	147	165	172	164	166	159	160	161	159	154	155	155	163	168	168
TAGCC	95	86.8	7.5265	92	83	75	95	91	85	104	73	95	93	80	82	93	91	97	74	88	82	84	90	75	82	91	82	81	83	93	86	91	93
ATGCC	171	150.567	6.2128	150	153	157	144	151	153	157	135	149	157	142	148	152	148	144	150	151	164	151	164	151	152	150	149	153	145	150	139	155	153
TTGCC	173	133.8	6.54639	139	140	132	135	132	146	149	122	130	131	125	136	138	136	133	130	143	122	134	142	130	138	138	132	130	134	126	129	136	126
AACCC	176	148.767	6.8616	159	151	153	154	152	154	143	146	152	151	150	142	152	160	139	146	147	136	151	150	144	153	161	141	148	153	145	130	147	153
TACCC	130	101	8.31285	117	90	95	92	96	109	113	89	100	89	93	102	104	115	94	94	101	96	99	100	93	97	106	106	120	100	106	104	101	109
ATCCC	152	136.333	6.43446	146	139	143	125	139	146	131	128	131	135	128	143	138	135	124	127	138	129	142	143	138	130	140	133	138	143	135	142	144	137
TTCCC	176	146.733	7.41356	147	146	148	136	154	146	153	136	143	131	136	147	146	150	146	138	162	141	149	159	151	158	145	139	154	145	146	143	151	156
GGAGG	192	188.033	6.60451	191	191	181	181	190	197	188	179	184	184	179	194	196	189	179	178	187	184	199	194	188	194	184	192	190	185	185	180	202	196
CGAGG	137	130.233	5.87621	137	130	136	127	137	130	125	116	130	134	133	125	139	123	126	126	136	127	134	128	127	131	134	128	134	123	121	141	131	138
GCAGG	197	173.967	5.17609	176	174	168	170	168	181	161	178	172	172	173	175	180	183	170	172	177	175	181	175	174	176	167	176	181	174	174	166	181	169
CCAGG	173	159.133	6.8719	161	160	164	151	161	161	169	157	154	154	154	168	177	158	149	161	174	155	156	163	153	154	156	155	152	149	158	162	161	167
GGTGG	188	168	5.84867	167	173	163	168	163	177	165	167	169	180	164	162	173	165	162	163	173	166	171	174	170	160	170	171	159	162	161	166	176	180
CGTGG	146	119.267	9.08934	143	123	111	116	122	125	116	102	117	118	113	117	126	132	107	104	122	114	111	121	116	133	122	116	123	116	119	117	117	139
GCTGG	205	190.833	5.57756	193	187	196	194	190	198	201	195	194	190	196	191	188	184	184	180	186	200	189	192	192	190	181	196	189	191	181	186	198	193
CCTGG	181	171.6	6.5842	178	176	177	170	179	172	168	181	172	183	166	174	169	165	161	173	170	163	174	175	168	173	170	164	172	175	161	161	188	170
GGACG	151	141.433	7.77123	152	145	129	145	152	147	134	140	129	136	130	152	137	153	138	130	143	144	156	140	146	144	138	140	150	133	132	138	144	146
CGACG	106	84.1	8.73104	108	80	87	82	91	92	88	84	87	70	73	86	85	78	79	74	82	86	96	81	85	84	88	85	101	78	89	68	86	70
GCACG	108	106.333	7.35941	113	105	120	108	103	106	97	106	109	108	101	114	109	109	94	104	115	100	100	106	110	118	105	109	105	87	106	95	110	118
CCACG	119	110.933	7.41356	112	105	123	94	120	102	115	108	103	110	114	110	118	114	108	100	122	109	119	108	108	111	124	114	100	110	121	114	104	108
GGTCG	90	90.5	7.50057	98	96	92	99	91	87	101	90	88	83	84	91	100	93	82	82	89	86	103	95	91	105	78	82	81	92	75	93	94	94
CGTCG	88	71.5667	7.32348	80	70	80	79	73	71	81	62	62	74	61	67	67	70	70	71	82	64	73	83	64	77	71	91	70	65	65	72	67	65
GCTCG	127	117.533	7.71355	120	111	112	125	132	128	108	112	106	126	122	126	117	116	119	112	125	118	118	127	105	120	112	118	123	111	107	103	126	121
CCTCG	122	106.833	7.02745	116	110	108	101	108	105	115	100	101	104	105	95	108	108	92	111	116	111	113	110	106	115	98	112	116	112	105	89	109	106
GGAGC	190	179.033	4.30303	186	185	187	175	182	180	176	178	170	182	177	183	187	178	177	183	174	179	181	175	181	176	175	178	173	176	181	178	175	183
CGAGC	143	123.9	5.95587	130	118	130	121	122	124	126	110	119	124	119	125	119	123	123	112	127	128	123	139	128	124	124	122	132	135	125	119	122	124
GCAGC	199	187.233	6.2955	188	190	188	192	187	176	192	180	180	176	185	195	193	189	176	180	200	188	188	197	189	194	186	181	186	191	188	182	195	185
CCAGC	195	179.167	6.23164	178	185	180	183	187	171	185	178	183	175	173	186	186	178	172	182	183	170	178	182	170	175	181	185	193	179	172	166	183	176
GGTGC	162	146	6.62284	152	149	154	151	141	151	141	134	142	150	140	146	148	139	139	145	151	147	162	147	137	145	147	145	153	142	142	136	160	144
CGTGC	107	105.3	6.61321	120	97	117	100	104	112	104	107	104	101	103	105	107	109	98	106	102	105	111	117	86	110	102	100	103	105	103	105	112	104
GCTGC	207	186.3	4.8718	185	185	190	182	185	184	194	187	179	186	187	189	192	194	183	192	181	179	189	188	189	191	184	182	193	176	182	184	194	183
CCTGC	194	180.7	7.07667	184	184	176	173	185	181	180	179	185	173	160	189	186	183	175	173	193	185	186	196	179	177	181	177	185	180	183	169	182	182
GGACC	168	145.4	6.48925	147	143	140	140	146	153	155	148	137	140	150	158	157	154	137	134	149	145	142	148	136	142	144	141	151	146	136	144	150	149
CGACC	123	104.8	6.52	109	108	96	104	112	110	100	99	102	95	98	105	118	103	101	97	115	101	108	112	110	106	109	108	106	93	96	105	116	102
GCACC	165	144.4	6.21788	155	144	149	154	134	138	144	139	141	138	153	155	145	143	148	143	137	144	145	154	145	144	146	147	148	140	134	132	147	146
CCACC	176	154.633	7.91543	160	154	152	158	142	147	155	146	147	155	160	154	170	166	145	147	162	155	145	170	155	164	157	156	162	147	139	152	159	158
GGTCC	127	116.267	7.9261	119	122	118	120	124	116	128	109	108	104	110	110	129	120	101	108	120	103	118	118	120	125	117	120	115	131	113	106	125	111
CGTCC	135	115.067	7.93914	117	118	115	113	116	113	106	110	110	103	111	137	123	117	106	102	129	112	118	130	109	127	106	114	115	114	114	115	118	114
GCTCC	190	162	8.3666	170	153	165	163	176	163	156	157	157	172	161	166	180	155	146	151	167	164	175	166	162	165	152	165	168	158	148	159	152	168
CCTCC	181	159.133	6.11236	160	159	160	158	165	153	157	169	159	162	159	174	168	158	159	146	159	148	156	165	157	152	155	158	169	159	157	151	159	163
AGAGG	202	190.067	6.41622	201	191	191	182	196	194	197	184	184	182	181	191	190	193	183	179	196	196	195	203	184	187	188	191	196	189	188	184	200	186
TGAGG	199	182.467	6.68881	192	175	175	183	182	191	169	176	183	180	185	190	185	187	178	191	195	175	176	176	182	186	171	188	186	177	183	181	192	184
ACAGG	172	174.9	7.48493	178	172	182	183	169	175	181	156	171	182	166	183	185	180	165	162	172	173	172	188	172	170	178	183	184	172	167	177	175	174
TCAGG	187	176.533	5.87651	172	182	181	177	175	171	182	181	166	179	169	177	188	185	162	175	178	175	177	176	177	176	176	176	176	186	172	171	186	172
AGTGG	188	174.533	8.19896	183	191	172	161	175	176	173	176	172	180	165	180	189	185	171	157	176	172	180	188	175	175	170	168	168	170	166	166	185	171
TGTGG	200	190.333	4.55111	198	195	191	190	193	187	189	192	190	191	187	187	196	198	188	185	187	186	186	203	191	188	185	197	193	185	187	189	187	189
ACTGG	196	184.633	8.20632	196	186	181	181	189	181	185	187	170	189	168	179	203	169	185	180	189	171	182	178	191	190	184	186	194	184	184	193	189	195
TCTGG	211	189.733	5.38154	195	199	181	191	187	189	176	184	184	190	185	197	194	188	186	196	189	188	195	191	188	186	194	187	187	193	188	188	198	198
AGACG	181	150.567	7.15196	159	148	145	154	147	157	157	154	141	149	156	158	160	143	137	151	150	147	159	160	144	149	145	156	145	141	152	142	166	145
TGACG	154	136.767	6.42561	146	133	128	140	137	143	133	130	142	140	137	133	135	140	127	136	142	128	132	149	142	131	131	147	148	131	138	127	136	141
ACACG	138	128.033	8.66815	132	134	130	117	125	126	135	117	128	135	116	130	135	138	120	120	129	133	138	139	123	136	110	139	135	108	121	127	129	136
TCACG	123	117.8	8.78635	114	121	121	130	127	123	126	117	105	103	103	123	124	108	119	102	124	117	122	127	106	125	120	129	114	110	132	107	116	119
AGTCG	111	105.733	7.6471	98	115	108	98	104	123	111	97	93	94	104	115	119	106	93	103	106	111	104	111	101	101	103	111	111	102	109	117	102	102
TGTCG	137	116.933	8.44836	138	118	128	113	113	119	121	113	112	123	110	119	124	99	108	108	111	116	124	129	117	119	118	111	127	107	108	106	123	126
ACTCG	134	110.2	8.10874	122	108	123	121	99	106	107	104	93	107	110	124	107	107	102	98	115	114	111	119	103	122	113	111	114	105	118	99	114	110
TCTCG	116	113.2	8.12149	126	121	123	112	111	120	118	114	97	107	107	121	115	114	108	92	117	109	120	123	115	126	121	106	103	107	108	110	112	113
AGAGC	200	183.467	5.9812	186	190	182	184	186	193	180	178	188	187	183	196	186	190	178	173	183	185	180	196	184	179	180	179	182	172	175	181	188	180
TGAGC	202	173.467	7.84652	176	181	173	169	174	162	182	173	166	171	181	180	171	188	158	177	182	165	174	178	165	173	166	165	179	162	170	178	191	174
ACAGC	211	192.433	4.93183	197	197	192	189	196	189	191	190	186	191	193	200	195	197	192	190	201	190	194	195	197	194	182	194	190	187	191	184	203	186
TCAGC	202	190.933	5.23867	189	189	190	191	192	187	198	197	185	196	188	190	199	198	184	186	201	186	193	179	194	186	185	195	195	196	192	192	187	188
AGTGC	176	164.267	6.52282	179	160	165	157	166	167	170	154	160	153	150	167	176	164	161	164	176	160	161	170	168	167	162	166	170	161	161	166	165	162
TGTGC	191	177.9	6.94486	183	182	172	180	176	186	182	176	170	184	163	176	178	171	173	167	179	174	178	184	176	182	174	188	188	175	186	164	190	180
ACTGC	195	179.533	6.80128	182	188	184	173	180	167	185	172	183	190	183	191	186	184	179	167	180	170	182	188	179	180	175	178	185	168	175	170	182	180
TCTGC	204	192.2	4.97857	196	199	186	191	194	195	190	197	192	186	185	199	191	183	187	190	195	186	196	202	191	192	190	195	199	190	194	185	199	191
AGACC	176	171.3	6.53452	178	165	170	172	178	171	171	159	172	172	164	175	171	173	167	158	176	176	189	176	173	172	169	168	175	164	166	162	180	177
TGACC	179	166.4	7.54115	171	155	178	175	166	167	166	155	164	167	163	170	169	158	156	155	175	171	162	178	172	175	171	171	174	152	164	172	164	156
ACACC	184	169.967	8.32729	172	188	169	157	184	171	172	157	168	161	167	162	183	171	167	155	179	172	172	177	165	176	175	158	171	179	170	159	173	169
TCACC	190	166.7	5.65777	175	169	163	163	162	166	155	162	162	170	161	164	174	171	160	159	173	172	166	180	159	166	168	170	171	167	163	169	168	173
AGTCC	162	145.367	7.23251	152	151	147	141	147	152	147	136	151	152	133	159	140	142	140	138	149	148	150	156	136	155	137	140	139	152	133	146	152	140
TGTCC	170	165.933	5.21889	173	170	163	163	167	176	164	159	163	158	160	172	175	168	163	159	168	161	170	175	158	163	165	165	164	164	172	166	170	164
ACTCC	181	154.033	8.69595	154	156	159	144	155	146	147	157	149	156	139	153	166	163	141	150	170	158	150	163	155	146	162	160	166	138	156	141	167	154
TCTCC	198	172.267	8.08546	173	177	162	159	177	176	178	172	164	179	170	185	176	168	159	167	189	172	169	180	167	178	170	170	191	163	168	164	178	167
GAAGG	200	180.067	5.48938	185	177	178	175	186	185	188	178	170	184	174	183	180	187	167	178	183	185	184	188	183	177	174	174	174	184	176	181	185	179
CAAGG	176	156.2	6.8652	148	156	159	158	164	150	163	158	154	166	144	162	164	167	160	153	158	163	167	155	148	146	156	144	160	150	160	154	148	151
GTAGG	80	73.1333	6.77589	75	76	59	85	82	71	78	64	75	82	64	80	79	65	76	73	66	65	74	79	67	74	78	64	71	73	84	72	76	67
CTAGG	64	58.9	5.47313	57	57	60	62	62	45	59	63	62	69	47	68	59	63	60	61	54	48	61	61	63	56	60	58	62	55	59	63	52	61
GATGG	204	184.633	6.68752	184	185	189	178	182	187	183	178	194	176	170	195	191	182	182	188	190	183	181	191	183	177	180	182	190	175	180	194	191	198
CATGG	190	176.9	5.86251	170	180	180	171	182	182	185	170	176	175	180	178	180	174	173	162	183	172	182	182	181	169	179	173	178	167	179	175	188	181
GTTGG	157	145.467	6.88694	150	155	144	148	146	146	149	148	143	144	132	142	158	139	156	129	142	140	151	146	144	146	141	135	147	156	142	141	155	149
CTTGG	150	135.9	7.06302	149	131	148	136	134	132	148	133	129	133	131	133	150	137	128	127	135	147	131	143	123	135	138	133	127	136	138	138	141	133
GAACG	153	127.8	7.35035	127	120	127	131	130	135	125	129	127	120	116	130	129	137	118	124	133	129	129	138	125	135	141	128	126	108	127	132	140	118
CAACG	141	118.433	7.29044	126	112	113	117	113	122	125	114	118	110	116	126	122	110	117	104	121	128	132	127	99	126	121	119	124	114	116	118	120	123
GTACG	94	88.3667	7.26106	83	82	79	87	85	99	85	79	90	96	82	97	91	88	90	81	93	75	91	107	91	87	88	88	88	80	80	96	99	94
CTACG	112	97.6667	7.07757	109	87	87	102	96	103	107	97	87	98	85	105	102	97	93	83	98	94	97	95	100	100	105	109	103	106	99	90	97	99
GATCG	140	121.1	7.71184	125	110	120	122	128	129	121	109	113	117	108	121	130	136	114	118	126	124	113	130	124	127	126	119	122	112	111	124	117	137
CATCG	166	137.867	6.61103	141	140	133	138	142	155	145	129	130	144	128	145	142	140	123	134	138	140	136	145	131	140	139	145	128	138	140	134	137	136
GTTCG	112	103.6	7.20919	113	90	107	103	104	106	99	93	100	99	98	108	105	100	107	110	104	96	111	110	120	107	98	93	101	114	106	98	114	94
CTTCG	120	114.1	5.02648	107	122	115	116	120	114	111	111	108	114	110	116	117	111	106	111	118	110	125	114	108	116	109	115	117	122	108	113	123	116
GAAGC	191	183.433	4.15794	185	185	181	172	192	188	189	181	185	184	188	185	184	180	173	181	184	186	184	184	180	180	182	186	185	186	184	184	186	179
CAAGC	188	165.033	6.27795	165	170	172	162	157	165	172	152	159	169	161	170	173	170	163	165	167	158	174	177	155	156	163	166	164	157	166	168	163	172
GTAGC	109	92.6	6.07766	98	81	96	102	91	90	102	85	91	93	91	87	95	95	87	89	86	99	93	98	100	84	83	93	89	106	98	92	91	93
CTAGC	103	80.4333	8.16504	76	75	87	85	86	72	92	65	88	86	59	78	80	83	80	76	85	82	73	76	66	78	83	89	87	86	89	79	77	95
GATGC	179	170.933	7.55181	170	173	178	157	180	172	179	154	173	157	169	166	187	171	169	161	171	184	170	174	168	171	165	169	174	169	170	170	182	175
CATGC	189	167.7	6.69096	171	160	174	161	166	170	169	150	164	169	172	164	176	169	162	159	161	179	168	177	176	163	175	171	164	166	162	168	166	179
GTTGC	168	133.333	7.36878	137	135	122	124	135	136	146	118	122	129	120	135	148	132	131	131	141	133	129	138	135	137	133	138	128	137	128	141	138	143
CTTGC	144	133.6	7.01525	142	134	131	118	138	135	145	128	127	133	121	127	133	133	134	131	130	133	138	131	136	134	125	134	144	127	151	134	141	140
GAACC	171	149.367	5.37865	151	143	149	146	155	153	146	149	138	147	150	162	160	152	143	149	155	147	145	148	150	143	153	141	148	153	149	149	158	149
CAACC	181	151.467	6.09541	158	153	153	144	156	155	150	142	151	146	145	151	165	149	141	152	161	153	148	158	154	149	158	153	160	148	142	144	157	148
GTACC	106	105.267	8.02124	103	102	88	93	97	118	96	106	110	100	102	119	115	109	94	105	99	103	99	118	108	102	110	105	120	105	106	103	114	109
CTACC	156	117.6	7.32779	120	119	123	115	128	125	123	117	113	106	116	126	115	120	104	117	100	120	119	120	127	113	121	127	118	109	115	110	131	111
GATCC	180	157.233	6.5162	160	156	154	151	161	163	163	149	146	157	151	156	150	164	152	153	172	144	166	158	163	153	160	157	155	152	165	160	166	160
CATCC	199	173.633	6.8606	186	175	170	167	176	178	173	173	166	161	165	180	178	176	168	160	174	173	174	178	180	175	171	166	190	179	171	171	184	171
GTTCC	157	140.833	7.87437	136	140	140	146	136	139	148	140	120	139	139	160	144	139	130	139	134	140	137	156	129	138	148	140	147	141	143	137	152	148
CTTCC	188	163.267	8.3828	168	159	160	153	162	168	178	166	150	160	145	171	170	163	159	154	183	162	171	175	164	165	162	159	175	152	160	160	163	161
AAAGG	204	181.767	6.91168	186	179	183	196	184	183	180	180	179	178	173	184	193	184	179	171	185	198	186	197	180	179	175	181	174	175	177	174	182	178
TAAGG	135	117.933	8.2918	130	112	114	118	133	113	128	111	116	122	100	128	133	126	115	106	110	119	111	129	115	117	114	121	117	128	117	113	114	108
ATAGG	101	78.3	5.40211	81	72	76	78	79	79	88	84	84	84	74	89	88	73	80	69	71	80	73	74	82	72	78	82	78	82	72	76	78	73
TTAGG	115	92.9333	6.55972	93	92	85	93	103	104	103	87	95	99	89	88	106	89	89	81	88	93	98	98	91	89	86	92	94	94	104	95	85	85
AATGG	192	175.167	6.43312	176	178	182	173	171	180	177	160	178	169	178	170	190	175	171	181	166	168	169	179	172	172	165	178	184	177	183	177	174	182
TATGG	170	149.567	5.45631	148	154	155	153	152	152	152	141	142	148	142	157	155	147	144	142	153	143	144	153	154	139	152	157	150	150	154	149	159	146
ATTGG	173	147.2	7.22734	155	148	156	157	153	144	160	145	136	146	129	143	158	155	137	136	148	148	155	153	149	142	145	142	146	146	146	143	149	146
TTTGG	199	180.2	5.56095	177	174	184	181	182	181	176	177	180	179	172	174	190	178	177	187	172	181	172	194	182	177	184	186	186	181	172	184	186	180
AAACG	178	142.4	8.07123	152	142	141	142	144	141	142	151	130	133	117	137	148	147	130	132	149	152	147	148	146	143	152	147	145	134	150	139	147	144
TAACG	101	88.5333	6.77589	88	83	87	86	101	105	90	86	91	81	83	98	89	83	88	82	78	96	85	93	86	97	100	84	85	92	89	85	88	77
ATACG	113	86.6333	6.4299	80	86	82	86	96	96	85	84	81	89	80	90	85	96	91	86	93	96	81	99	86	90	84	84	94	72	79	87	79	82
TTACG	115	95.9	6.88502	96	92	101	94	95	95	111	102	103	97	93	97	98	86	89	93	80	101	95	110	96	94	90	89	94	96	103	94	107	86
AATCG	120	102.267	5.45156	116	107	106	97	104	103	111	102	99	104	106	97	98	101	97	98	100	105	100	99	115	105	104	100	93	104	102	105	95	95
TATCG	96	85.9667	7.59529	101	87	86	93	91	87	87	66	77	86	85	95	92	81	79	80	78	99	88	82	83	90	98	83	89	75	78	85	92	86
ATTCG	122	99.4667	8.05898	96	90	107	96	86	115	102	99	102	95	100	108	114	96	81	88	92	104	100	101	110	106	104	108	88	96	102	102	97	99
TTTCG	142	110.5	6.44205	111	113	111	99	107	117	124	104	105	123	103	112	116	106	113	102	114	115	107	112	115	107	109	109	110	97	120	107	117	110
AAAGC	206	183.4	5.97466	179	181	192	183	181	185	181	186	182	184	173	187	193	187	177	165	175	187	183	191	189	179	177	186	186	187	186	185	186	189
TAAGC	137	113.7	8.23847	126	125	119	123	116	117	110	103	118	109	114	110	123	106	101	98	104	114	107	113	114	106	105	126	123	111	121	107	114	128
ATAGC	115	97.5	8.00323	95	105	91	104	112	89	115	85	104	100	96	98	92	103	94	83	92	91	96	110	95	92	103	98	94	84	105	104	102	93
TTAGC	124	109.6	7.31366	116	102	104	104	105	101	119	97	104	111	104	108	114	119	108	113	107	105	98	111	107	116	119	125	117	124	102	110	109	109
AATGC	197	163.9	5.28727	172	172	167	160	163	169	163	158	166	162	154	162	165	166	158	159	161	171	161	170	154	166	165	156	162	170	174	165	162	164
TATGC	151	133.033	6.93558	133	140	136	132	136	128	143	120	134	140	117	133	145	133	130	126	131	138	145	134	125	122	134	136	134	128	134	126	141	137
ATTGC	170	139.2	7.60399	144	143	133	138	141	153	150	134	133	132	129	136	138	141	126	123	145	130	139	145	144	149	144	136	141	140	155	135	135	144
TTTGC	188	171.8	6.46689	175	170	177	176	176	173	179	164	161	166	157	161	180	175	177	163	168	167	179	177	167	182	171	176	176	171	167	178	175	170
AAACC	198	181.767	6.5794	187	174	185	178	185	186	178	171	176	189	187	184	180	186	165	171	186	180	188	191	184	173	174	184	187	185	177	186	188	188
TAACC	123	116.4	7.04468	123	115	122	126	127	115	111	108	117	114	108	117	133	112	116	104	117	107	117	119	104	107	119	120	114	111	122	123	122	122
ATACC	135	109.433	5.49409	116	108	103	101	101	116	119	102	102	109	111	119	110	110	102	112	111	108	117	112	111	110	110	104	116	105	107	104	116	111
TTACC	151	135.833	7.61615	142	129	135	128	144	135	134	131	125	141	120	140	144	142	136	139	136	142	133	136	140	136	131	136	139	120	156	145	128	132
AATCC	168	148.467	8.26598	158	159	155	142	152	147	160	135	148	134	148	151	159	146	138	134	134	159	157	157	147	146	138	155	153	150	144	144	152	152
TATCC	154	121.5	7.7981	130	124	126	125	127	109	128	114	118	128	114	134	133	126	121	119	117	117	106	125	109	112	136	117	126	116	128	126	120	114
ATTCC	176	139.633	7.13652	146	145	147	132	141	148	146	137	138	147	135	142	141	140	128	120	151	133	146	142	137	146	141	127	134	144	138	133	138	146
TTTCC	198	171.767	7.19523	172	158	171	161	169	178	184	168	174	181	162	171	178	180	165	163	173	170	168	185	165	168	166	174	180	171	177	163	179	179
GGGAG	175	156.633	6.23938	164	157	162	156	159	166	154	153	153	143	152	160	153	157	158	147	158	157	166	169	147	151	149	154	164	162	156	152	164	156
CGGAG	151	143.633	9.4083	155	146	144	135	141	153	146	148	138	147	129	154	138	150	127	123	143	161	142	153	133	146	137	148	158	145	145	128	152	144
GCGAG	136	123.933	7.06586	135	131	131	126	131	129	115	110	120	120	111	123	129	122	122	114	140	128	122	125	119	126	122	119	128	113	131	123	128	125
CCGAG	137	122	7.79036	134	118	131	114	129	116	128	116	106	120	125	124	125	121	115	114	133	123	116	132	119	123	121	124	134	109	118	112	136	124
GGCAG	184	174.733	6.25291	180	180	164	169	180	174	174	170	178	173	167	183	180	174	166	163	183	178	179	187	179	176	171	175	182	165	173	167	176	176
CGCAG	170	145.8	9.0949	159	142	142	125	146	146	150	147	138	137	134	160	150	156	136	133	152	148	151	160	143	153	144	151	142	129	160	149	143	148
GCCAG	168	163.967	7.36948	174	162	157	161	166	168	168	164	165	156	155	167	169	167	151	163	175	177	156	180	157	165	165	163	167	150	163	154	171	163
CCCAG	174	159.433	6.53206	170	155	159	150	160	159	168	150	152	148	160	164	169	163	148	155	163	169	156	166	154	164	162	162	155	164	161	153	168	156
GGGTG	153	139.367	7.69901	140	145	144	145	140	146	137	131	143	132	126	154	147	144	132	125	130	134	134	153	147	140	135	142	134	129	136	140	148	148
CGGTG	150	129.633	7.21341	121	129	132	136	137	129	139	117	131	133	128	121	151	128	119	125	128	131	134	135	126	117	128	136	136	132	128	123	134	125
GCGTG	124	115.667	7.48946	120	116	113	108	112	116	120	120	120	113	106	111	129	107	104	100	113	123	114	118	113	132	116	127	123	110	118	106	120	122
CCGTG	125	114.433	7.08901	117	119	118	119	104	113	118	106	124	114	101	108	118	125	121	102	118	111	112	127	114	123	114	107	114	113	105	106	121	121
GGCTG	186	175.6	5.78702	180	183	174	175	169	179	178	167	179	171	168	177	185	178	171	172	165	179	176	184	177	177	171	168	180	164	180	178	184	179
CGCTG	180	158.9	7.92791	164	158	151	152	161	167	155	155	150	156	157	167	163	154	154	156	169	155	167	181	163	172	161	155	165	144	159	145	155	156
GCCTG	175	167.3	6.93392	178	166	156	156	177	167	164	175	177	165	159	171	174	165	157	161	175	167	170	179	169	166	167	173	160	169	161	165	173	157
CCCTG	178	155.633	6.54683	151	167	160	150	160	157	148	150	160	145	142	160	152	155	153	146	156	153	161	166	151	157	163	147	166	160	157	156	163	157
GGGAC	147	138.967	6.094	151	144	140	131	142	149	134	127	144	136	138	138	145	141	136	135	138	133	148	146	138	135	135	130	139	131	138	142	149	136
CGGAC	134	114.467	7.9078	121	128	122	110	116	120	114	104	105	110	115	129	116	114	108	108	111	105	128	127	121	119	106	116	121	110	112	103	114	101
GCGAC	123	107.1	6.49323	109	122	108	97	111	109	116	110	97	110	102	108	109	104	99	99	109	107	110	116	109	113	114	112	107	102	97	94	108	105
CCGAC	113	104.1	7.91485	109	104	100	120	122	110	107	103	98	92	95	103	111	111	96	97	101	99	110	104	93	103	103	113	107	88	97	110	111	106
GGCAC	156	135.567	7.8331	138	136	147	141	134	131	131	130	134	148	126	140	145	137	128	129	143	134	137	136	133	124	152	135	140	127	116	130	141	144
CGCAC	128	113.9	9.59652	133	108	111	116	121	116	123	116	124	102	109	121	125	94	112	108	127	101	122	118	108	109	101	118	121	98	105	106	123	121
GCCAC	174	155.533	7.95129	157	141	161	159	149	160	155	165	142	160	145	155	160	155	150	153	168	160	154	173	152	157	169	156	156	150	146	155	162	141
CCCAC	156	140.333	7.47102	146	139	138	135	137	149	134	138	128	138	131	150	142	147	132	121	153	143	146	148	132	150	138	148	149	139	139	137	139	144
GGGTC	128	127.967	7.8805	134	136	123	133	140	129	138	132	121	122	113	128	137	119	110	131	134	117	128	135	128	135	123	128	126	132	114	126	130	137
CGGTC	120	95.4	7.49529	99	103	95	102	97	99	82	82	88	92	87	97	99	106	79	90	88	94	104	109	93	99	101	95	104	97	89	90	100	102
GCGTC	139	116.033	8.7434	124	104	112	122	113	117	126	114	107	106	97	134	124	116	114	97	117	119	116	121	111	112	119	128	123	106	114	125	125	118
CCGTC	130	124.6	8.04127	123	126	117	126	120	135	122	116	123	120	132	134	131	114	115	120	131	131	128	137	115	125	112	136	123	120	126	113	144	123
GGCTC	179	158.233	5.07654	157	155	163	155	161	158	154	152	149	165	163	158	170	159	151	162	169	163	155	162	154	156	158	158	154	154	152	160	158	162
CGCTC	166	134.3	9.29646	133	131	140	133	140	124	125	138	118	145	115	127	138	141	132	125	133	139	155	150	121	133	124	148	141	132	137	135	140	136
GCCTC	159	148.767	6.64199	150	151	147	149	156	139	144	142	152	150	138	154	153	146	149	134	158	144	164	157	148	151	145	145	157	138	152	152	147	151
CCCTC	168	146.867	7.06489	152	151	150	148	152	137	153	147	136	149	142	149	158	149	145	137	148	153	147	165	154	145	147	142	144	136	132	142	152	144
AGGAG	208	198.367	4.25468	206	199	192	196	195	199	204	196	190	192	195	203	203	199	198	196	206	202	205	201	195	200	195	196	199	203	195	195	199	197
TGGAG	213	206.933	4.02521	212	211	205	203	214	208	201	201	201	209	204	211	211	206	205	207	211	204	209	210	203	207	199	211	207	209	210	202	212	205
ACGAG	143	137.3	6.00086	143	142	139	137	137	145	146	138	131	140	126	139	132	136	133	134	130	143	140	132	141	132	145	130	142	128	134	152	136	136
TCGAG	126	125.8	7.31743	127	135	127	119	120	122	127	113	136	130	127	127	135	124	117	118	147	126	136	122	127	123	119	129	129	132	123	118	116	123
AGCAG	210	201.467	4.37653	202	200	196	205	203	202	203	199	201	202	201	207	209	209	191	203	206	204	198	203	205	198	193	196	204	196	197	204	205	202
TGCAG	215	201.9	4.41276	209	198	196	195	201	203	200	202	202	206	200	205	200	206	201	196	211	196	197	203	203	199	204	202	207	210	205	194	204	202
ACCAG	200	180.167	7.10553	183	187	182	181	180	182	184	186	168	176	170	191	184	180	174	179	188	179	172	196	162	178	175	174	186	179	179	180	190	180
TCCAG	207	196.067	6.17522	200	194	195	194	200	196	198	191	193	196	195	206	212	192	184	192	204	185	200	197	190	190	202	195	205	187	198	196	195	200
AGGTG	184	171.067	7.22989	176	177	172	176	161	179	165	170	160	172	165	181	174	174	162	165	166	169	185	183	165	165	174	170	167	174	162	164	186	173
TGGTG	201	187.4	5.61771	186	183	188	180	192	186	195	179	178	197	184	185	187	186	183	192	184	185	181	191	198	198	185	187	186	182	185	191	196	192
ACGTG	153	126.1	6.50385	132	134	123	129	135	126	121	114	120	128	123	127	121	118	118	118	136	129	131	130	119	132	120	120	127	120	132	128	138	134
TCGTG	125	115.833	7.0078	128	107	113	109	120	125	118	116	109	107	107	115	120	123	110	118	107	108	114	124	106	129	117	120	125	119	117	114	107	123
AGCTG	215	198.833	4.51116	198	195	204	200	201	193	205	200	192	194	199	196	203	204	199	195	199	192	197	194	203	203	199	196	206	194	201	196	210	197
TGCTG	218	204.867	3.63634	208	204	205	198	202	206	203	201	204	209	206	205	211	208	206	207	201	206	203	205	210	200	199	204	214	206	201	207	206	201
ACCTG	206	183.967	6.82027	193	180	180	171	183	188	181	178	181	182	180	196	192	182	179	171	189	175	185	199	182	187	188	183	196	183	183	178	185	189
TCCTG	206	189.567	5.23703	192	192	187	184	183	187	195	186	190	194	179	193	190	189	190	198	193	181	192	199	190	184	191	182	198	188	191	182	195	192
AGGAC	198	176.9	6.43991	185	174	174	187	184	181	175	167	175	176	174	180	187	183	169	166	186	176	178	182	177	178	174	169	177	175	162	173	177	186
TGGAC	203	186.9	6.2165	188	190	185	179	196	186	189	184	181	187	190	190	200	190	177	185	183	170	190	187	186	183	188	190	195	186	177	187	196	192
ACGAC	142	120.567	8.23233	123	126	108	115	125	122	117	114	110	117	118	126	138	121	107	112	113	131	128	131	116	128	128	123	124	110	115	111	135	125
TCGAC	136	116.567	8.82662	136	120	114	124	113	116	111	108	112	124	118	138	113	116	99	116	125	118	110	121	122	123	119	123	120	107	100	113	115	103
AGCAC	185	171.2	6.49881	176	171	186	178	177	162	172	164	166	165	166	185	177	181	161	165	167	171	174	175	164	175	168	167	168	165	176	171	173	170
TGCAC	189	170.3	5.82592	170	171	162	171	166	172	173	163	171	173	171	177	184	165	170	168	169	159	161	183	172	167	173	175	170	162	178	169	173	171
ACCAC	174	163.633	6.20613	173	157	160	164	157	168	165	153	155	160	169	166	171	167	146	167	171	164	167	168	157	166	171	167	168	156	165	165	162	164
TCCAC	195	172.533	6.54287	179	180	179	168	178	171	179	171	170	169	163	177	172	174	170	160	175	165	165	176	171	180	167	173	186	174	173	159	183	169
AGGTC	173	139.6	7.94637	145	152	139	147	141	143	143	127	136	143	129	151	145	136	132	135	133	143	137	141	129	150	125	137	140	141	133	137	161	137
TGGTC	183	155.167	6.80306	154	158	147	160	155	145	164	153	152	148	148	156	168	155	158	139	158	152	156	162	157	152	155	160	164	155	151	144	162	167
ACGTC	151	122.867	7.68668	136	113	122	129	128	116	122	130	122	120	115	128	135	121	108	113	118	117	130	133	125	141	118	117	122	113	123	125	125	121
TCGTC	138	119.2	6.74358	111	124	121	106	119	120	124	109	112	122	116	135	131	117	118	113	122	118	120	119	110	126	122	121	114	111	121	121	132	121
AGCTC	203	179.2	6.7691	187	181	186	176	180	168	180	169	172	183	183	190	184	177	174	169	185	171	181	192	180	177	167	181	190	178	173	183	176	183
TGCTC	197	176.1	6.64545	194	176	171	174	185	183	166	172	178	179	167	174	182	167	173	167	176	181	185	171	174	183	177	178	187	171	172	173	172	175
ACCTC	175	158.3	5.84365	161	161	157	165	160	162	156	154	156	160	151	167	157	148	155	159	167	156	161	169	157	168	161	162	156	153	147	146	159	158
TCCTC	206	180.333	5.86241	181	180	180	178	191	182	182	189	181	182	174	188	187	173	173	162	180	174	183	184	179	182	182	179	182	188	181	172	179	182
GAGAG	206	186.5	6.0955	189	184	187	184	196	195	185	178	183	181	181	188	191	186	174	188	202	185	191	200	187	186	183	187	187	178	183	184	189	183
CAGAG	215	202.133	4.68109	202	208	206	205	197	203	194	206	196	199	197	207	211	201	203	198	206	200	204	208	206	196	196	199	206	198	199	198	208	207
GTGAG	182	160.9	7.68496	164	161	158	156	156	153	162	165	160	153	144	164	169	148	153	163	165	161	168	172	152	168	152	164	171	161	166	164	179	155
CTGAG	203	181.6	6.04352	181	177	176	180	190	190	185	174	171	181	180	187	186	185	168	177	196	175	185	180	182	184	177	183	188	177	179	186	187	181
GACAG	201	186.767	5.99243	192	194	190	197	187	190	188	179	180	192	178	181	191	188	186	185	188	192	189	191	177	177	178	185	201	183	188	183	189	184
CACAG	212	197.433	5.16409	201	203	203	196	199	195	205	194	203	199	199	196	205	205	194	187	190	196	199	203	196	197	190	198	190	187	201	196	201	195
GTCAG	196	174.533	5.66132	189	172	171	169	177	170	180	174	167	169	176	181	175	175	172	171	180	171	178	174	164	184	170	172	185	172	171	170	178	179
CTCAG	195	185.6	5.76912	185	186	188	186	184	189	184	189	179	190	170	190	193	197	174	177	185	186	193	185	190	181	180	188	189	188	182	183	185	192
GAGTG	178	169.9	8.23512	179	176	161	173	165	170	158	167	176	175	155	172	178	176	162	164	182	175	171	183	157	175	163	184	173	155	164	164	172	172
CAGTG	209	195.667	5.88003	203	195	197	189	198	194	202	192	195	186	195	199	205	198	197	199	203	195	199	206	187	194	182	196	201	186	193	191	201	192
GTGTG	190	182.367	4.77409	185	182	168	179	179	187	181	185	175	182	184	184	184	184	176	181	183	187	186	185	187	190	176	186	186	178	185	176	188	182
CTGTG	211	194.3	4.63978	196	190	190	190	197	191	197	195	198	190	191	194	200	203	203	191	193	188	193	200	201	190	190	189	199	192	194	193	202	189
GACTG	209	185.6	5.80487	192	190	177	191	189	189	186	183	184	184	177	185	197	185	183	190	185	189	190	186	194	187	181	172	190	179	177	184	193	179
CACTG	211	192.633	6.16712	203	192	195	196	193	190	185	196	185	194	188	193	204	196	200	186	196	173	195	195	196	195	191	190	199	186	187	196	189	195
GTCTG	193	184.333	6.07615	191	185	184	188	180	186	178	187	182	189	177	196	187	174	177	186	197	184	186	186	181	173	177	179	186	194	186	187	189	178
CTCTG	217	194.4	4.94522	200	196	183	195	199	193	191	186	191	198	192	200	193	188	188	202	200	191	192	200	198	200	198	190	196	195	190	190	200	197
GAGAC	191	178.967	7.10261	188	182	171	177	176	176	188	181	172	181	181	178	177	183	170	162	183	183	189	187	170	181	174	185	178	170	178	171	195	182
CAGAC	212	191.467	6.13488	198	197	186	188	200	193	198	186	186	194	184	196	196	192	177	189	195	192	200	196	195	185	184	188	197	193	183	183	200	193
GTGAC	189	160.467	6.7708	160	159	161	161	163	170	161	149	154	157	157	163	167	144	151	162	156	163	160	172	169	163	162	155	171	149	159	163	170	163
CTGAC	193	174.867	6.35574	186	177	174	170	176	168	172	174	170	178	168	177	174	165	179	177	180	165	180	182	175	179	165	176	187	163	177	169	178	185
GACAC	179	169.8	6.92522	172	176	171	168	174	170	156	164	169	167	175	164	170	177	156	159	162	170	179	177	169	173	176	170	180	170	175	156	169	180
CACAC	172	175.067	7.19163	178	181	178	181	174	171	178	161	162	164	164	175	179	178	178	159	182	173	175	180	171	181	182	173	182	182	180	169	187	174
GTCAC	163	153.433	6.84147	167	159	143	158	156	153	148	155	150	160	138	152	152	158	150	139	157	152	157	165	151	151	154	162	156	148	149	145	159	159
CTCAC	167	164.433	7.5962	179	172	160	156	161	172	162	158	153	154	157	175	169	167	164	157	163	163	167	179	154	171	162	158	176	159	168	162	161	174
GAGTC	159	155.1	5.96166	161	153	164	155	156	163	157	146	151	161	144	155	158	158	155	146	162	160	159	166	146	159	147	153	154	147	158	156	149	154
CAGTC	188	174.767	7.04509	179	175	181	162	177	181	175	172	185	176	161	180	174	174	164	171	178	174	164	193	173	169	167	172	182	175	178	171	183	177
GTGTC	178	164.367	6.9703	166	164	174	161	175	162	161	166	150	153	154	165	174	167	162	160	165	165	170	182	167	168	162	152	169	164	163	159	169	162
CTGTC	181	179.533	7.16184	200	187	174	170	182	174	183	176	173	179	161	181	181	180	176	167	183	182	184	182	175	178	185	181	189	177	179	177	183	187
GACTC	191	159.233	7.35168	164	152	161	161	154	158	156	156	151	161	156	165	175	161	147	152	153	164	160	164	154	166	165	157	176	156	157	149	174	152
CACTC	174	163.367	6.54683	161	166	156	158	157	166	165	163	162	167	157	166	173	167	158	156	174	170	171	157	159	162	170	164	171	160	160	145	173	167
GTCTC	172	153.633	6.74912	152	163	152	145	151	158	157	156	138	158	144	158	162	152	149	141	148	149	150	167	146	156	157	160	158	159	159	150	155	159
CTCTC	182	170.7	8.40012	176	178	166	166	169	169	178	165	164	179	163	182	180	165	161	158	168	174	185	173	164	161	169	163	189	158	167	173	185	173
AAGAG	211	196.067	6.11912	201	197	195	185	192	201	197	189	200	192	196	194	208	203	191	184	201	200	196	208	194	204	192	194	206	195	191	192	193	191
TAGAG	157	132.233	7.63695	143	129	125	125	130	136	144	120	122	130	126	133	138	139	123	115	138	136	134	145	130	133	130	144	136	124	129	141	134	135
ATGAG	195	185.267	6.48039	194	189	178	188	187	186	180	174	184	192	185	194	184	188	174	179	193	176	185	192	189	179	177	185	186	179	185	188	201	187
TTGAG	191	171.5	7.3332	176	173	173	167	168	179	171	168	167	169	157	175	182	183	174	166	164	168	182	174	178	169	165	169	178	150	182	173	174	171
AACAG	196	195	5.80725	198	197	194	193	195	201	186	189	184	192	193	190	200	205	193	192	207	197	200	195	207	194	190	195	192	191	205	191	194	190
TACAG	200	180.767	6.46307	188	182	190	183	180	185	177	178	177	175	176	188	196	181	178	174	191	182	181	187	173	177	185	180	183	167	173	183	183	170
ATCAG	200	187.467	6.40438	180	186	191	174	171	186	187	181	185	191	190	181	194	195	177	188	185	188	193	192	183	193	190	196	188	191	188	196	196	188
TTCAG	211	201.2	5.61034	200	194	201	197	203	204	202	207	208	210	194	201	210	211	198	199	206	198	202	190	205	198	199	202	205	194	189	206	203	200
AAGTG	199	181.2	5.48603	178	186	181	177	182	179	179	183	165	187	175	188	189	179	181	172	182	177	184	186	186	182	182	186	188	179	173	181	189	180
TAGTG	133	126.167	7.60709	142	122	131	115	118	133	129	119	129	133	110	121	130	129	126	124	115	131	135	130	138	121	134	122	129	128	118	124	133	116
ATGTG	203	186.733	5.70501	192	190	176	177	183	189	183	190	187	192	175	187	191	188	181	185	187	183	189	187	193	197	189	192	194	191	193	180	180	181
TTGTG	196	180.433	5.87034	178	175	185	185	181	191	184	183	185	188	169	174	184	177	178	176	181	173	175	188	180	173	182	181	191	182	168	181	180	185
AACTG	210	186.767	5.59977	187	199	184	186	193	190	193	182	180	185	177	191	197	184	186	175	184	184	196	185	188	184	188	191	191	189	184	186	179	185
TACTG	198	164.133	7.6055	172	161	168	161	163	158	164	152	167	168	149	166	164	170	160	161	156	157	179	170	169	153	172	165	169	161	174	150	176	169
ATCTG	208	191.9	6.15518	181	200	180	186	193	200	196	190	185	195	190	199	192	195	185	193	190	190	188	202	198	187	193	198	196	188	187	182	198	200
TTCTG	217	195.8	4.83093	197	199	192	195	199	199	193	195	197	192	195	198	200	191	193	194	195	187	206	198	201	198	184	189	195	193	196	198	198	207
AAGAC	208	184.833	5.90782	186	187	181	181	189	192	184	178	177	193	178	180	188	192	189	175	188	185	198	182	187	189	183	181	188	190	177	173	189	185
TAGAC	131	109.233	6.80103	107	117	112	104	107	107	111	95	111	108	110	107	104	113	106	98	111	119	105	130	110	104	122	106	116	110	105	105	110	107
ATGAC	203	175.667	6.9745	179	172	182	180	174	180	190	163	181	174	167	187	182	176	172	169	183	173	170	182	177	178	172	165	174	162	184	168	174	180
TTGAC	188	161.5	4.86189	161	158	166	162	166	166	160	161	164	162	156	171	170	163	155	156	158	157	155	170	165	163	165	153	161	158	166	154	161	162
AACAC	203	186	6.02294	195	185	184	179	192	200	189	184	174	182	180	188	191	187	176	172	189	189	184	190	180	184	189	191	186	186	189	191	188	186
TACAC	174	154.133	7.07952	168	162	156	141	159	154	162	145	147	151	151	159	165	157	152	152	161	140	146	161	147	154	157	158	163	152	156	146	154	148
ATCAC	193	169.467	5.49441	177	170	164	167	174	164	167	157	165	163	168	174	181	164	172	163	179	170	168	170	167	164	178	172	166	174	173	169	174	170
TTCAC	203	180.433	7.1616	187	180	176	179	181	185	175	169	168	182	168	183	195	186	178	167	183	180	188	190	188	172	181	190	187	174	184	180	181	176
AAGTC	184	154.633	7.42541	164	147	151	150	149	152	158	150	136	162	148	165	155	157	142	152	164	153	169	157	162	160	144	152	158	158	162	156	157	149
TAGTC	105	91.4	7.19003	92	94	93	102	92	88	102	87	85	100	77	86	103	96	89	88	78	92	102	93	82	90	95	97	93	84	92	102	84	84
ATGTC	180	164.233	6.72967	168	170	154	168	154	170	168	160	164	155	152	163	176	165	165	156	152	173	164	166	167	170	157	164	169	171	167	160	175	164
TTGTC	174	153.333	6.52493	159	151	147	149	149	153	153	147	144	162	149	154	164	152	147	141	158	146	161	159	160	154	155	159	161	139	161	153	156	157
AACTC	184	167.867	6.93682	172	168	166	164	168	167	167	165	165	162	164	167	178	182	155	163	181	167	167	167	161	160	180	176	177	165	162	156	173	171
TACTC	150	126.267	8.03412	141	125	136	136	128	130	131	122	129	124	108	123	137	115	115	118	126	129	123	125	123	124	131	128	138	130	118	114	122	139
ATCTC	180	164.433	6.7348	167	159	153	155	177	170	169	161	171	161	154	172	170	171	156	161	158	162	171	162	163	155	166	157	173	168	162	170	174	165
TTCTC	198	175.767	5.89379	185	173	172	172	175	178	179	177	174	178	178	181	171	185	166	164	175	184	181	180	171	178	174	167	188	166	175	172	176	178
GGAAG	195	181.533	5.9523	187	177	179	180	185	175	177	183	176	191	177	184	181	185	171	183	189	181	186	183	179	171	175	181	198	186	174	186	185	181
CGAAG	144	113.933	5.83056	119	117	114	112	107	107	117	114	110	114	110	120	110	122	109	116	127	106	110	129	115	114	107	110	112	113	120	107	119	111
GCAAG	187	156.567	6.26805	156	151	166	162	159	161	153	159	153	152	154	163	150	164	148	156	166	162	162	163	152	146	162	145	151	153	163	147	156	162
CCAAG	190	155.067	8.39923	163	161	160	168	164	157	150	155	136	158	140	158	152	164	151	142	158	160	167	163	156	146	147	143	160	155	149	146	163	160
GGTAG	80	73.4333	7.63695	82	71	67	65	82	64	79	74	73	77	73	64	84	68	66	61	68	81	80	78	68	63	83	68	67	89	72	84	72	80
CGTAG	54	57.1333	7.2337	62	51	69	62	64	63	56	54	40	58	54	63	50	52	49	56	48	52	57	57	75	57	63	70	49	56	56	60	57	54
GCTAG	90	83.7	7.74663	85	90	86	72	84	86	88	72	93	89	66	80	77	90	81	69	86	75	85	94	74	83	90	80	94	92	84	89	83	94
CCTAG	78	71.2667	5.8894	72	77	73	65	67	62	77	62	67	74	62	77	70	66	82	66	74	76	78	78	62	75	67	75	65	75	77	70	78	69
GGATG	206	181.733	7.19642	189	183	185	186	192	178	189	175	170	184	175	186	190	175	165	181	186	184	178	190	182	180	180	176	181	166	180	186	195	185
CGATG	153	125.733	5.98235	129	133	123	118	130	138	121	129	119	124	121	128	128	134	123	108	132	128	135	124	125	129	123	124	128	123	120	125	121	129
GCATG	160	162.7	6.64442	168	156	171	161	172	163	160	152	168	170	158	166	153	166	157	150	156	167	161	164	154	166	161	171	177	155	167	165	163	163
CCATG	192	166.233	6.54788	162	163	172	160	165	169	173	158	162	151	161	175	168	170	147	164	171	167	164	171	171	168	166	166	176	164	170	169	174	170
GGTTG	140	133.667	6.42373	132	136	132	134	122	141	141	141	128	124	129	128	138	125	132	133	132	136	137	141	143	134	129	134	150	129	127	130	142	130
CGTTG	117	91.7667	7.05976	108	89	104	98	78	96	96	84	90	89	75	97	89	97	87	85	92	102	88	102	87	91	93	89	91	94	93	90	90	89
GCTTG	171	143.967	5.78037	151	132	149	136	142	146	141	140	134	149	139	143	150	149	143	144	142	146	144	145	147	144	149	156	134	146	142	140	155	141
CCTTG	152	126.567	7.29044	130	123	130	118	124	133	136	135	133	129	117	123	142	132	113	128	121	119	121	125	124	130	121	117	134	113	132	134	132	128
GGAAC	181	159.267	7.91739	152	161	154	158	173	166	151	172	160	152	154	161	167	162	147	141	161	159	161	162	153	156	168	163	162	142	165	161	164	170
CGAAC	113	94.7333	6.25291	99	92	111	101	88	94	94	93	85	88	89	107	98	100	95	92	98	94	92	103	83	95	84	92	96	95	99	92	98	95
GCAAC	175	146.8	6.95007	140	154	149	154	143	157	157	144	142	140	134	150	156	147	140	137	140	144	145	152	143	144	140	151	156	149	149	137	160	150
CCAAC	177	154.5	6.50597	159	149	158	146	153	159	152	148	153	155	154	157	162	162	147	140	160	162	154	164	151	149	151	158	159	161	148	145	168	151
GGTAC	92	95.1667	7.9658	103	90	83	98	97	114	90	86	100	102	86	100	97	89	79	96	102	90	96	110	98	90	98	92	102	98	81	91	97	100
CGTAC	101	82.6	5.7751	79	79	74	87	84	89	81	76	84	85	91	95	98	80	78	81	84	81	88	80	86	80	85	82	81	79	78	71	84	78
GCTAC	147	136.067	6.74119	148	139	141	126	138	140	135	128	128	134	128	151	139	133	131	129	131	131	133	137	136	129	140	135	145	140	143	127	148	139
CCTAC	144	127.333	8.172	130	130	122	131	127	130	132	120	130	122	119	133	135	129	114	115	120	127	135	136	125	133	143	146	123	129	114	122	134	114
GGATC	169	163.633	8.21892	162	154	155	166	166	163	157	158	150	168	151	161	177	166	149	150	158	169	171	175	158	167	163	170	170	167	168	175	178	167
CGATC	100	92.2667	7.53353	94	93	96	83	92	102	96	82	97	83	90	100	86	93	78	83	101	91	96	90	90	96	107	100	92	83	78	95	101	100
GCATC	183	167.1	8.5151	165	175	165	154	166	167	162	170	165	168	158	167	177	166	154	151	181	172	184	175	166	171	164	171	176	165	162	150	181	165
CCATC	205	173.333	5.41603	184	166	174	176	176	177	175	174	165	172	168	171	179	176	175	164	176	173	180	179	162	164	175	170	171	174	180	177	178	169
GGTTC	157	138.667	7.53536	135	148	141	132	136	141	143	127	128	140	132	150	144	142	130	138	132	138	151	149	134	136	124	131	152	139	137	137	144	149
CGTTC	111	111.267	6.5281	112	115	106	107	114	117	115	113	105	116	111	110	118	114	93	100	110	111	100	126	112	117	111	108	108	107	115	111	115	121
GCTTC	179	172.3	7.03268	161	175	165	179	174	168	177	170	166	167	160	182	187	179	177	161	178	168	178	171	172	169	165	165	177	178	174	170	185	171
CCTTC	177	163.633	8.04506	162	158	168	151	175	165	168	165	162	171	148	173	176	154	158	149	181	166	167	170	166	166	164	163	164	153	167	152	164	163
AGAAG	217	200.533	5.73395	206	201	201	196	199	211	209	200	192	192	183	203	209	206	192	203	201	202	204	204	202	202	201	196	197	201	204	199	200	200
TGAAG	220	205.3	3.57337	202	205	203	203	213	211	209	196	203	205	200	201	210	207	205	203	207	210	206	209	207	205	202	205	208	205	206	203	207	203
ACAAG	201	181.433	5.73365	185	180	182	166	182	176	183	181	180	183	177	186	186	182	177	165	189	182	186	187	178	181	185	188	185	181	175	186	189	180
TCAAG	206	180.2	6.57791	176	181	178	178	188	172	189	164	177	192	181	183	189	181	174	176	177	183	192	182	176	172	172	186	182	175	176	187	185	182
AGTAG	116	103.333	8.24342	114	97	99	112	113	107	115	91	107	95	87	107	109	96	102	103	93	97	95	120	107	103	101	108	120	100	104	99	101	98
TGTAG	157	129.933	6.79723	131	130	135	133	123	128	134	125	127	150	118	131	118	128	131	126	134	131	131	145	134	120	126	127	135	122	133	133	130	129
ACTAG	115	93.8	7.67621	86	97	86	97	94	89	107	81	94	109	88	90	99	97	94	100	98	99	86	97	94	79	96	88	107	79	94	98	90	101
TCTAG	143	106.267	6.83265	95	110	107	105	114	104	120	102	102	111	92	93	109	100	110	102	100	105	106	108	108	106	113	113	111	120	107	104	112	99
AGATG	196	197.633	5.44872	199	202	204	189	196	204	203	193	197	202	188	196	203	206	195	189	199	205	196	196	205	194	198	190	203	190	192	200	201	194
TGATG	207	199.933	4.38598	201	203	207	197	201	200	205	191	202	196	193	204	206	193	194	205	205	195	198	197	201	206	196	199	200	204	197	199	203	200
ACATG	203	185.2	5.89213	192	194	190	179	179	184	191	176	179	193	190	177	194	181	178	181	183	185	187	191	181	190	191	188	187	188	179	176	181	191
TCATG	198	182.867	5.23735	179	185	183	186	182	188	176	182	182	180	183	191	195	174	176	178	188	178	180	190	190	181	184	184	180	179	190	179	187	176
AGTTG	182	149.367	6.47267	162	148	157	139	151	146	146	138	151	146	143	156	145	154	154	140	150	154	156	151	145	142	144	146	157	150	143	156	149	162
TGTTG	201	178.7	5.41486	183	179	175	177	182	179	191	174	178	178	170	179	188	175	182	169	173	175	179	186	182	174	185	169	184	176	177	177	180	185
ACTTG	175	147.8	8.40525	157	140	146	159	155	137	151	135	148	160	138	142	153	145	142	134	156	159	137	143	145	148	156	149	152	150	164	148	151	134
TCTTG	177	156.633	6.78479	158	154	161	152	157	157	162	159	153	163	138	150	169	153	156	146	157	163	169	167	158	159	156	158	152	143	159	156	156	158
AGAAC	207	179.1	6.41308	185	179	180	174	186	180	172	178	167	179	173	186	194	173	175	174	189	188	175	184	178	170	188	179	182	174	181	171	182	177
TGAAC	206	180.667	5.42874	184	184	176	188	190	187	184	179	177	181	175	179	193	184	174	170	178	179	183	174	173	179	180	176	187	179	187	180	183	177
ACAAC	194	177.267	7.03162	178	172	167	170	186	179	178	166	163	180	175	188	190	174	172	174	178	176	184	188	181	165	179	174	185	185	182	174	179	176
TCAAC	200	177.267	6.59118	187	180	177	179	183	188	186	169	171	181	162	170	188	179	174	170	178	174	182	182	172	169	174	180	178	168	177	175	186	179
AGTAC	155	139.6	6.28408	140	133	145	129	139	139	142	143	136	155	128	151	135	141	130	140	140	148	143	141	141	137	144	133	150	135	139	136	136	139
TGTAC	177	154.4	7.24259	165	149	153	149	144	152	153	148	150	148	152	174	166	150	147	153	156	153	156	164	155	148	160	157	152	143	149	160	161	165
ACTAC	176	147.2	7.16986	147	145	152	144	147	142	150	137	147	139	131	149	150	151	136	145	153	151	152	150	154	137	160	140	165	147	147	145	155	148
TCTAC	180	156.667	7.57188	169	157	154	156	164	156	167	148	158	149	140	165	162	156	147	154	158	154	163	166	159	153	157	172	152	147	144	158	163	152
AGATC	197	179.467	6.64744	186	183	181	180	182	185	169	167	175	177	167	182	175	186	167	181	183	188	182	184	181	188	175	186	189	169	180	173	184	179
TGATC	192	175.133	6.72993	177	171	172	181	164	180	173	170	173	175	182	189	179	181	172	179	179	154	182	177	173	163	172	180	179	174	174	177	172	180
ACATC	207	187.833	6.18721	196	189	182	172	190	187	188	184	180	193	187	198	188	194	186	184	182	192	200	194	188	189	188	183	186	184	182	186	200	183
TCATC	205	188	7.19195	187	192	182	182	193	196	186	179	180	189	176	190	207	196	189	172	186	184	188	196	197	187	194	189	190	183	193	179	188	190
AGTTC	185	164.8	6.58839	161	164	173	152	166	165	173	166	156	170	156	169	175	168	158	157	167	164	168	171	164	157	159	167	173	153	170	162	176	164
TGTTC	199	176.667	7.39214	187	175	170	176	174	181	181	176	161	179	177	184	193	177	168	171	165	169	181	188	178	180	180	162	181	173	175	175	177	186
ACTTC	190	172.5	5.78196	174	170	169	170	168	178	184	171	168	175	164	174	178	172	169	167	179	176	172	186	166	178	169	166	180	162	170	177	175	168
TCTTC	205	183.4	6.65194	180	189	171	191	187	186	183	181	180	186	177	190	188	188	171	180	186	175	187	190	175	176	185	172	199	184	183	186	190	186
GAAAG	205	190.233	6.66273	201	199	194	192	194	189	200	180	182	189	186	192	194	196	185	178	191	194	202	196	183	190	186	179	186	184	200	188	189	188
CAAAG	204	190.5	6.96172	197	188	188	191	197	198	194	186	192	192	182	190	204	196	178	176	200	195	198	194	182	190	178	187	191	183	185	197	194	192
GTAAG	116	107.933	5.75915	119	110	114	108	107	105	100	109	112	116	101	117	120	101	106	100	103	112	102	112	104	104	110	99	105	109	105	108	113	107
CTAAG	112	98.2667	6.65367	104	101	94	93	99	105	105	90	92	103	92	98	107	104	87	84	102	99	101	106	102	105	86	102	97	103	91	90	104	102
GATAG	111	94.3667	6.4299	86	103	97	97	95	91	99	96	94	87	93	88	95	92	106	82	95	93	97	98	88	96	99	103	100	91	83	91	109	87
CATAG	124	103.433	6.0838	106	102	105	98	104	106	116	91	101	107	95	107	107	112	97	93	103	101	106	113	101	106	105	108	103	108	105	93	109	95
GTTAG	98	90.4	7.66362	88	89	82	85	82	96	103	71	84	100	86	87	97	96	94	74	89	93	94	98	92	92	102	82	92	89	87	91	99	98
CTTAG	91	80.8333	7.42356	91	85	80	71	83	83	90	67	73	81	85	78	90	84	74	70	79	76	90	74	81	79	80	91	99	86	74	82	74	75
GAATG	189	174.533	5.1242	184	169	175	182	173	182	171	179	174	176	174	172	181	178	169	173	160	170	170	176	175	174	169	169	174	177	174	175	182	179
CAATG	196	175.2	6.73846	177	166	180	170	173	176	177	173	185	173	187	170	175	182	168	166	177	166	176	186	165	165	177	186	175	175	181	185	176	168
GTATG	178	145.633	7.00484	138	153	149	140	136	156	148	136	142	153	145	150	157	140	136	140	147	138	144	154	158	133	148	149	140	148	146	143	155	147
CTATG	167	142.9	6.76375	143	135	147	141	144	149	146	133	144	144	137	165	144	148	133	144	135	141	143	137	146	142	149	145	142	141	153	135	148	133
GATTG	179	158.333	6.41836	160	159	157	164	165	160	156	151	155	145	149	158	165	175	152	151	154	148	160	159	154	167	159	167	158	161	165	158	161	157
CATTG	186	170.633	7.09776	175	172	175	166	175	177	173	158	166	172	158	174	181	178	160	164	176	161	184	182	176	167	168	168	178	164	168	164	166	173
GTTTG	202	188.8	6.43482	198	189	189	196	182	194	181	184	192	189	180	192	196	188	188	196	177	180	188	199	190	192	194	196	183	178	182	196	192	183
CTTTG	205	177.7	5.98936	189	173	178	180	181	172	181	172	169	171	168	188	190	177	179	174	173	171	173	181	171	177	180	183	175	175	186	179	183	182
GAAAC	207	183.8	6.60929	187	183	179	173	195	189	184	182	173	183	171	185	188	185	169	188	181	184	188	194	186	186	183	188	193	184	174	188	191	180
CAAAC	201	192.367	7.01468	195	191	192	187	186	196	186	188	191	187	190	196	207	196	179	176	195	202	198	207	188	189	197	191	191	194	201	191	198	186
GTAAC	122	116.233	7.29044	126	107	119	112	116	107	127	106	115	120	109	118	115	120	116	104	118	119	119	129	118	105	114	121	130	113	129	116	109	110
CTAAC	114	107.3	8.30932	114	111	113	98	115	118	109	97	101	120	90	103	120	94	97	99	100	98	111	111	109	112	115	116	107	105	119	110	102	105
GATAC	152	120.9	5.92103	134	120	128	118	119	117	121	115	114	116	120	117	114	118	109	112	130	128	116	126	119	126	127	120	128	127	118	124	124	122
CATAC	159	134.033	8.70388	132	119	142	126	133	142	131	127	132	130	123	141	145	132	122	122	150	140	134	149	128	143	138	144	145	133	130	135	134	119
GTTAC	156	130.8	8.63194	143	125	132	130	133	137	139	134	137	136	125	130	133	135	116	124	118	136	131	149	124	113	127	125	133	116	145	140	132	126
CTTAC	128	122.9	7.69393	119	117	137	116	126	121	126	124	123	114	120	133	139	113	115	111	117	126	127	130	112	125	117	122	141	119	126	126	125	120
GAATC	178	150.267	5.53941	147	153	152	147	154	147	153	135	148	157	145	150	158	151	142	153	142	147	160	146	157	154	147	151	147	154	157	146	154	154
CAATC	175	149.267	6.49633	159	144	154	144	153	142	154	145	146	139	151	148	144	154	145	147	144	153	149	169	147	148	156	148	154	152	155	154	138	142
GTATC	139	124.833	6.92862	140	123	121	132	118	128	125	121	123	122	120	115	129	120	123	126	119	129	128	126	124	128	121	138	116	107	134	134	126	129
CTATC	136	112.667	8.89918	126	107	121	107	111	111	107	104	98	111	92	123	130	127	106	106	105	113	107	119	110	124	119	115	115	112	108	107	125	114
GATTC	167	157.733	7.72784	162	151	141	158	161	164	147	159	161	162	145	160	166	162	140	147	158	155	163	153	169	160	162	154	173	160	156	164	159	160
CATTC	201	166.5	6.62154	161	165	162	164	168	175	171	158	158	164	158	173	180	171	169	150	162	169	170	173	163	164	165	163	178	166	161	168	171	175
GTTTC	192	174.3	7.16385	175	172	175	163	166	173	179	175	162	179	166	171	178	180	168	155	175	173	177	184	178	183	179	181	189	169	174	175	181	174
CTTTC	180	168.433	5.58744	168	167	173	167	173	169	175	160	169	165	162	178	175	176	164	158	165	174	171	172	169	160	166	179	170	158	168	167	169	166
AAAAG	208	194.067	5.33003	204	193	195	193	195	195	186	187	191	191	186	200	199	203	188	195	194	195	190	203	203	188	192	194	188	194	203	193	192	192
TAAAG	204	185.667	6.78402	191	192	196	189	184	185	187	188	195	184	171	190	196	195	176	178	182	189	191	192	187	185	177	183	187	174	184	174	186	182
ATAAG	157	134.667	8.19307	141	152	137	132	148	130	148	120	137	138	114	128	138	135	138	128	121	139	128	138	132	130	129	134	137	138	143	131	137	139
TTAAG	172	139.8	8.63194	143	134	155	141	155	150	148	138	143	139	122	136	149	147	140	126	126	137	131	145	137	146	136	143	154	139	127	135	133	139
AATAG	134	117.8	8.42983	135	115	116	120	132	123	116	117	121	117	112	116	119	117	103	106	116	128	118	142	105	111	123	114	120	108	119	117	118	110
TATAG	134	107.067	7.72784	98	101	101	120	110	119	120	93	108	116	102	96	119	105	103	102	102	109	113	115	114	98	109	95	109	113	106	106	108	102
ATTAG	132	113.3	7.23092	121	107	111	108	119	115	112	116	107	129	109	102	122	123	108	109	94	105	111	123	116	109	120	110	111	119	117	114	115	117
TTTAG	170	148.2	9.27511	162	134	138	146	146	144	157	136	137	155	127	154	157	147	143	151	152	149	139	169	146	146	152	153	157	135	158	153	150	153
AAATG	207	193.133	5.77589	190	201	197	185	183	197	185	199	188	199	187	192	196	193	191	192	192	202	198	192	187	196	185	187	193	203	203	198	190	193
TAATG	185	162.133	5.1242	170	162	160	165	157	168	163	151	160	156	157	166	172	166	159	160	159	166	156	172	166	160	161	159	156	170	162	162	162	161
ATATG	177	158.2	6.55691	164	157	162	163	163	161	166	157	152	158	151	153	163	156	160	147	163	164	166	168	152	158	153	175	149	154	155	149	155	152
TTATG	182	159.433	6.09513	163	154	174	161	159	173	162	159	161	164	162	161	158	153	153	149	161	153	161	157	147	154	160	161	159	167	168	156	158	155
AATTG	174	138.467	7.78032	135	137	142	147	130	143	138	133	136	147	130	133	149	141	137	121	141	125	131	144	152	133	145	150	146	137	146	127	136	142
TATTG	177	154.9	6.43991	157	156	159	156	157	152	154	159	146	159	139	160	159	148	147	145	144	155	160	170	155	156	156	152	167	158	157	155	153	156
ATTTG	196	175	6.21455	173	182	174	165	168	173	178	177	170	181	174	169	179	174	178	179	174	181	175	182	173	161	174	184	176	180	183	184	164	165
TTTTG	212	188.367	4.75962	192	184	190	188	192	195	190	187	179	193	185	191	196	179	192	185	179	184	188	194	191	192	182	190	188	190	187	185	195	188
AAAAC	215	195.667	6.85984	207	192	200	186	195	201	196	197	181	194	195	193	200	205	179	180	198	197	193	199	195	194	202	192	203	199	196	198	200	203
TAAAC	183	169.533	6.78097	176	171	167	175	178	166	168	157	167	177	156	162	181	166	168	161	166	171	171	169	178	171	167	184	177	167	162	170	163	174
ATAAC	158	136.067	7.24418	144	135	148	137	130	134	126	145	126	135	128	139	138	119	129	135	131	134	133	141	133	132	147	141	148	133	139	145	145	132
TTAAC	149	140.233	7.50027	135	132	147	141	150	153	149	144	146	143	137	136	149	152	145	133	139	139	128	147	130	132	136	131	140	133	147	146	140	127
AATAC	178	147.833	6.10304	147	142	149	133	145	154	149	144	154	150	140	150	152	157	147	150	145	147	146	148	151	134	139	145	145	153	156	151	155	157
TATAC	142	114.9	4.31797	113	122	116	107	111	109	112	113	115	118	113	112	118	115	110	112	126	113	117	120	118	114	120	113	115	120	116	119	112	108
ATTAC	157	150.4	7.75309	156	149	147	145	148	164	154	143	139	162	136	139	160	156	144	144	161	158	153	156	149	159	153	147	149	140	149	159	153	140
TTTAC	195	172.2	6.90527	171	166	177	176	180	167	168	162	162	182	161	172	179	175	186	162	171	174	180	178	177	166	167	185	172	172	165	170	174	169
AAATC	198	177.933	5.51445	187	182	180	177	184	176	183	176	180	174	175	177	186	177	169	169	173	186	172	184	174	170	180	175	181	178	168	187	181	177
TAATC	135	123.2	7.28437	123	120	136	130	133	132	122	119	115	119	113	126	129	115	124	115	117	118	140	126	121	128	131	131	116	122	127	120	116	112
ATATC	176	143.567	8.22395	155	144	150	140	142	141	146	124	134	138	136	141	161	138	143	129	140	151	139	152	139	145	153	161	141	140	144	149	143	148
TTATC	163	140.8	7.70311	143	153	141	139	134	152	145	129	134	130	129	146	147	138	134	130	143	146	136	142	146	142	154	143	156	145	140	144	132	131
AATTC	154	140.4	8.14354	144	151	146	133	147	147	152	137	131	153	126	118	150	138	136	130	142	143	151	145	146	131	139	137	140	140	143	137	140	139
TATTC	163	143.867	7.03064	153	141	147	133	139	143	156	142	143	150	127	142	152	143	144	140	149	148	139	155	137	157	145	136	141	143	152	144	138	137
ATTTC	204	173.7	7.15903	163	173	173	164	164	187	168	165	171	181	168	178	184	180	166	169	172	171	176	184	173	167	163	176	181	181	183	171	181	178
TTTTC	205	182.867	5.85888	192	177	184	179	189	181	184	181	181	193	170	182	191	182	171	182	184	189	184	188	184	182	183	189	176	176	185	190	174	183
GGGGA	153	143.133	6.3231	143	143	155	134	145	145	142	141	140	138	134	138	145	138	140	137	142	148	145	130	146	141	146	142	143	143	146	157	159	148
CGGGA	129	123.6	7.23307	134	115	127	116	118	130	127	128	113	118	125	132	132	116	123	130	127	116	137	130	118	122	113	116	126	123	115	125	137	119
GCGGA	150	125.167	8.00036	131	131	120	125	127	140	137	109	106	122	118	122	124	127	115	116	130	131	114	137	122	131	124	128	132	127	125	124	126	134
CCGGA	131	119.767	8.95076	124	131	117	121	112	131	115	116	105	120	124	112	123	128	108	121	131	117	131	131	120	127	101	129	128	103	128	112	114	113
GGCGA	132	110.133	6.59537	118	113	123	104	107	111	109	96	110	111	106	109	106	113	105	104	120	116	108	122	99	109	108	121	112	105	110	102	117	110
CGCGA	88	64.4667	7.06489	62	69	56	63	77	74	62	66	64	53	54	59	67	66	55	51	79	66	66	72	68	66	55	70	62	66	68	60	74	64
GCCGA	127	113.133	6.52704	111	111	118	109	120	120	106	106	115	107	104	125	114	117	105	113	122	110	110	121	109	117	105	111	117	101	115	122	109	124
CCCGA	124	99.7	8.07785	109	93	94	104	102	120	102	89	95	89	98	96	95	99	96	100	99	110	99	112	90	99	101	117	105	92	91	88	104	103
GGGCA	153	138.567	6.6316	138	137	140	128	138	127	149	137	139	134	120	145	138	141	133	139	143	136	146	142	143	147	140	144	151	143	132	133	137	137
CGGCA	136	126.333	9.93889	130	124	124	126	129	127	122	105	130	122	108	142	129	133	112	119	138	130	136	145	121	131	123	127	138	112	126	110	137	134
GCGCA	138	123.7	7.87904	137	129	116	118	124	123	125	124	125	116	118	126	122	127	128	113	138	127	123	128	128	116	129	135	130	101	126	109	127	123
CCGCA	125	124.767	7.7978	126	119	134	122	132	128	113	123	115	133	127	126	136	126	116	108	133	125	121	136	117	139	125	119	125	116	127	117	136	123
GGCCA	179	160.3	7.01796	167	158	167	164	153	167	151	149	163	159	156	160	171	166	144	159	171	161	160	168	150	163	169	157	159	158	155	159	171	154
CGCCA	145	131.033	6.32719	137	130	129	116	133	127	130	137	123	138	133	126	133	131	133	126	134	138	133	146	127	125	125	141	128	133	122	125	134	138
GCCCA	142	146.5	7.98166	150	143	151	153	133	150	148	144	138	132	145	144	161	140	135	139	158	153	143	151	150	152	150	152	142	132	144	146	162	154
CCCCA	151	136.933	8.16609	143	143	145	124	142	143	133	125	123	126	137	133	142	146	136	132	144	141	154	150	134	139	138	139	141	123	137	128	140	127
GGGGT	139	109.167	6.7112	113	113	112	110	103	124	111	116	111	111	97	93	109	106	106	103	118	114	103	112	112	109	107	98	110	112	102	109	110	121
CGGGT	95	88.5667	6.81622	94	80	85	100	100	84	90	82	86	80	96	88	95	94	79	70	94	94	92	95	92	91	86	87	93	93	85	86	82	84
GCGGT	114	103.367	9.44123	108	107	112	103	106	106	103	87	97	103	95	115	115	108	90	102	111	104	106	119	104	103	95	92	125	103	81	92	104	105
CCGGT	125	94.3	6.10907	87	94	83	96	105	102	87	83	89	86	95	93	102	95	92	97	101	95	103	88	93	90	93	90	94	101	100	93	102	100
GGCGT	105	106.533	7.30957	121	114	107	109	94	106	110	107	102	107	96	117	104	101	99	98	105	117	98	100	110	117	110	114	108	96	99	117	105	108
CGCGT	73	67.5333	6.21862	76	67	63	65	65	66	70	56	61	70	66	73	62	78	60	60	67	61	68	75	79	67	69	68	58	61	77	74	73	71
GCCGT	129	116.467	6.81142	114	120	101	120	113	118	109	120	115	120	107	118	115	124	113	106	120	122	124	132	113	124	118	129	115	111	111	110	120	112
CCCGT	112	96.4333	6.07813	107	99	96	94	95	102	100	97	98	94	94	94	97	88	81	87	112	91	98	97	89	101	99	102	102	93	97	91	101	97
GGGCT	150	137.8	6.33218	143	133	141	138	138	132	138	127	141	136	134	136	148	140	133	129	125	148	136	148	127	140	148	138	141	138	133	141	146	138
CGGCT	156	129.833	7.06171	131	128	130	127	136	117	128	121	122	134	123	141	136	133	125	122	128	128	132	141	133	129	124	132	136	113	129	135	139	142
GCGCT	145	135.633	7.151	137	143	135	134	144	143	135	138	125	135	125	134	132	133	130	130	137	129	142	141	133	151	139	139	145	124	125	124	142	145
CCGCT	152	130.033	7.32724	135	127	130	121	127	133	124	135	117	135	122	138	133	137	129	127	140	130	128	147	125	131	134	128	124	124	127	116	146	131
GGCCT	160	145.867	6.61103	151	148	146	150	155	141	141	144	142	146	132	139	157	145	134	143	155	135	145	154	144	140	149	151	148	145	147	143	160	146
CGCCT	122	110.233	6.57416	118	114	107	99	112	102	112	105	112	113	102	113	115	107	104	109	115	105	112	126	110	127	109	112	115	111	108	108	107	98
GCCCT	153	136.3	6.29806	133	148	144	127	130	140	142	125	134	134	120	133	137	139	147	134	135	138	134	144	136	133	139	144	132	134	141	133	138	141
CCCCT	139	123.9	6.80948	127	127	132	122	124	115	131	117	125	130	117	124	121	123	110	123	134	119	130	141	123	134	127	123	122	115	114	120	120	127
AGGGA	175	156.767	6.53734	146	154	158	162	156	165	155	153	150	153	155	171	165	160	153	154	149	163	155	163	159	151	150	149	160	146	162	161	170	155
TGGGA	183	173.8	6.07652	174	178	181	168	179	183	170	174	174	172	174	174	169	175	173	163	175	173	180	182	177	169	173	166	169	175	167	165	192	170
ACGGA	155	130	7.91332	134	139	133	133	138	140	118	124	129	124	125	135	126	140	121	112	122	134	138	140	130	130	132	137	137	117	128	116	135	133
TCGGA	126	114.267	8.03412	123	118	131	118	111	124	130	110	115	119	106	121	122	116	95	106	109	102	117	118	109	114	118	112	117	109	109	105	118	106
AGCGA	150	137.567	6.65755	143	157	144	135	145	134	142	130	134	137	136	133	134	134	128	129	135	134	143	142	133	144	141	137	149	125	141	134	138	136
TGCGA	119	110.2	5.35885	116	116	116	113	106	116	121	104	105	112	107	107	106	105	101	102	114	111	118	114	105	111	100	112	113	112	111	106	113	113
ACCGA	137	115.6	8.38142	126	116	121	124	126	116	120	107	112	116	130	118	116	122	103	98	121	111	118	114	107	97	117	122	122	100	115	117	124	112
TCCGA	118	102.733	6.7207	106	105	106	111	111	106	96	95	95	98	92	98	125	103	100	94	99	103	99	99	107	109	99	102	112	103	100	101	107	101
AGGCA	177	156.433	6.88669	166	160	154	160	161	159	151	153	151	151	145	154	159	160	142	150	162	157	161	170	173	155	153	157	159	156	148	148	155	163
TGGCA	193	173.867	5.70984	181	175	177	162	174	172	170	172	167	176	160	177	178	167	175	169	180	174	168	181	180	181	179	177	178	169	176	167	174	180
ACGCA	152	130	8.85905	142	127	121	118	137	127	138	141	126	116	116	136	146	132	127	119	147	134	128	140	129	118	120	135	133	126	129	122	134	136
TCGCA	138	114.833	6.36306	114	120	114	110	116	117	130	110	108	116	104	119	112	111	113	111	116	119	122	130	108	120	115	122	109	108	122	109	109	111
AGCCA	190	174.033	5.46767	176	173	178	177	178	180	181	173	170	172	169	179	179	178	159	166	175	176	182	184	168	173	169	166	174	172	172	178	174	170
TGCCA	193	172.6	6.07766	171	163	180	169	171	175	183	166	163	179	165	175	169	172	176	175	181	179	178	184	170	164	175	178	174	163	171	167	172	170
ACCCA	175	152.267	6.55446	163	154	150	145	151	154	151	145	149	148	157	146	155	144	140	147	157	156	141	154	149	164	161	156	155	158	148	147	160	163
TCCCA	178	153.533	7.48209	157	168	147	139	162	158	151	146	148	157	155	164	153	163	150	133	145	156	157	165	151	159	151	155	155	150	154	148	154	155
AGGGT	139	133	5.93063	134	143	134	132	138	137	136	131	135	124	119	141	140	128	120	128	142	137	139	135	135	125	133	128	134	132	131	136	131	132
TGGGT	157	146.733	6.05112	150	153	144	151	149	141	155	147	139	141	140	156	153	147	160	142	141	145	143	150	156	149	142	144	142	139	136	145	151	151
ACGGT	128	110.433	6.50561	117	115	112	123	106	115	118	101	108	117	108	121	116	104	102	100	106	105	111	108	106	116	107	114	118	103	111	104	118	103
TCGGT	114	100.833	6.98315	99	104	100	105	111	109	100	98	92	106	103	98	117	102	94	98	98	85	113	108	101	95	102	108	101	93	94	91	103	97
AGCGT	149	124.4	7.59128	124	116	128	124	124	123	131	121	118	123	102	129	138	121	114	118	123	121	120	136	137	124	122	133	130	119	130	122	126	135
TGCGT	134	118.9	8.73893	122	110	112	117	120	124	127	117	112	110	111	129	117	110	111	113	107	130	121	137	110	117	118	134	130	113	117	111	138	122
ACCGT	122	112.7	9.23319	119	117	113	107	112	108	125	97	115	98	112	107	134	102	96	98	119	108	112	120	121	123	119	116	117	107	103	118	124	114
TCCGT	109	108.733	7.03652	116	110	103	111	104	111	109	99	100	103	109	115	120	113	108	101	109	102	96	127	104	115	111	120	116	109	103	104	110	104
AGGCT	178	161.6	5.58693	169	159	153	163	163	165	164	155	156	163	157	164	169	162	164	156	160	161	170	162	161	157	151	171	167	155	166	155	158	172
TGGCT	197	174.7	6.61321	173	169	179	171	178	180	184	173	167	174	180	177	189	171	177	159	178	173	167	177	171	173	170	167	177	165	174	180	180	188
ACGCT	155	131.067	9.18745	128	127	123	130	143	125	140	126	117	130	123	139	142	120	131	113	138	139	153	147	128	133	127	136	135	116	135	131	130	127
TCGCT	163	132.433	6.22943	144	124	133	124	131	140	134	123	126	147	129	143	128	132	130	129	128	135	142	135	129	131	132	139	134	134	133	125	133	126
AGCCT	177	161.133	6.98636	177	165	154	169	157	157	163	162	165	155	155	171	163	165	159	141	158	167	165	165	167	165	164	168	158	156	152	161	153	157
TGCCT	159	157.233	5.82908	160	157	163	157	162	159	157	154	152	159	155	159	164	148	153	164	161	155	164	166	156	157	150	160	155	141	162	153	166	148
ACCCT	165	142.833	6.45453	149	143	144	138	146	152	142	144	142	136	141	148	140	142	141	136	135	150	147	157	139	146	147	144	151	137	148	128	143	129
TCCCT	169	141.633	8.77097	141	142	142	132	144	138	145	142	147	141	119	154	152	138	134	131	139	140	142	150	150	156	136	127	149	135	132	144	149	158
GAGGA	215	203.5	5.13776	216	204	199	197	207	200	197	199	200	196	203	207	205	211	201	198	208	202	210	206	200	205	199	203	210	200	199	203	213	207
CAGGA	212	195.867	4.84756	198	193	204	204	193	198	195	194	195	189	195	202	203	200	188	197	198	192	195	198	199	195	189	192	207	191	195	189	195	193
GTGGA	205	195.033	6.33264	198	200	193	186	193	199	195	192	197	213	180	196	199	201	187	193	196	190	200	195	194	195	186	195	199	200	186	193	204	196
CTGGA	215	207.8	4.74451	213	211	202	208	212	209	208	210	205	205	206	211	213	203	198	210	213	196	210	212	203	206	207	205	211	212	200	208	214	213
GACGA	157	136.1	8.02732	150	140	113	130	146	154	134	135	132	134	132	140	143	139	135	138	138	146	140	138	134	136	126	128	143	133	124	133	139	130
CACGA	110	114.967	8.26911	119	118	117	107	114	113	120	114	114	115	98	104	131	111	105	100	115	122	114	122	120	127	127	118	114	100	122	112	110	126
GTCGA	105	100.4	9.06528	102	112	103	100	102	110	106	101	91	95	79	111	107	100	82	100	111	96	108	114	106	95	98	101	96	110	93	109	88	86
CTCGA	117	108.767	8.20716	122	117	119	111	96	103	107	93	101	118	122	112	111	115	107	89	117	106	113	110	104	103	109	114	108	109	112	115	101	99
GAGCA	208	185.867	4.07459	194	190	181	185	190	189	182	186	186	184	188	185	181	184	182	184	187	182	188	196	186	194	182	187	181	183	186	180	188	185
CAGCA	219	204.533	4.80469	208	204	206	210	205	207	204	207	204	207	203	211	212	208	200	205	205	196	204	211	200	203	198	202	211	195	196	201	212	201
GTGCA	173	170.067	6.44303	180	171	165	170	173	184	165	172	162	178	160	161	168	176	161	161	169	170	172	174	166	166	166	178	171	174	164	169	181	175
CTGCA	221	201.033	5.95664	198	206	189	198	203	193	201	199	203	200	194	207	203	206	202	205	211	197	199	215	202	206	201	198	211	196	201	190	202	195
GACCA	194	169.733	7.41356	175	171	174	173	178	183	169	166	162	163	156	171	174	172	160	152	174	173	178	182	161	170	174	170	179	167	168	163	172	162
CACCA	203	183.267	6.51223	191	187	184	185	188	177	177	172	181	178	178	182	195	182	178	167	189	186	185	190	174	186	189	185	184	193	177	184	192	182
GTCCA	183	166.8	8.15116	179	169	166	165	165	175	170	162	163	152	169	165	173	175	156	159	181	155	180	178	159	162	162	160	173	177	157	162	174	161
CTCCA	218	190.833	6.25373	196	185	192	186	200	190	187	193	183	192	194	201	200	190	187	183	197	185	188	204	186	190	186	190	202	195	192	182	183	186
GAGGT	175	161	8.39951	167	165	156	157	149	180	165	155	159	157	153	167	175	162	160	160	162	165	165	166	159	160	144	168	165	156	142	154	176	161
CAGGT	175	163.333	5.42239	161	162	165	166	160	161	157	151	166	164	157	168	171	161	161	153	162	167	176	168	160	167	164	160	160	172	167	168	166	159
GTGGT	166	165.433	7.65499	177	173	163	164	155	168	164	160	169	172	150	162	176	168	160	159	158	158	167	183	169	173	154	164	172	161	164	160	177	163
CTGGT	193	175.8	7.6807	181	179	178	187	181	164	175	168	166	169	157	184	181	172	175	174	171	175	176	180	186	180	182	165	175	171	172	174	193	183
GACGT	156	126.733	8.71358	143	134	124	129	133	136	128	121	118	126	115	132	118	122	123	111	117	111	130	138	126	131	126	139	137	115	131	126	140	122
CACGT	124	113.533	6.31218	115	112	119	116	113	114	115	103	109	115	109	120	111	112	104	106	127	107	127	120	107	120	112	116	112	101	117	111	117	119
GTCGT	111	99.0667	7.34346	109	89	103	94	102	103	113	95	84	94	96	101	108	87	92	91	100	98	105	111	96	98	96	111	98	90	101	100	101	106
CTCGT	132	111.733	7.5655	121	107	119	110	117	114	107	104	101	105	101	121	122	101	114	100	122	111	117	117	104	119	118	109	112	106	109	104	113	127
GAGCT	207	186.8	6.55165	195	182	192	191	190	186	201	182	180	186	184	194	192	194	186	171	192	183	190	198	182	185	180	180	185	181	182	182	194	184
CAGCT	207	195.467	5.05646	188	191	197	198	197	193	194	194	191	194	180	200	196	200	201	196	206	197	188	197	196	199	190	193	199	196	195	200	203	195
GTGCT	191	174.367	6.34895	185	175	175	172	176	180	175	167	171	176	159	176	187	176	165	178	173	174	173	170	169	181	169	175	186	169	166	172	179	182
CTGCT	218	198.067	3.8231	201	199	202	193	201	198	195	198	199	200	195	198	201	198	197	203	196	190	205	196	202	194	192	195	202	193	197	197	206	199
GACCT	174	161.9	8.80576	166	165	168	167	155	168	172	142	159	167	163	170	175	149	151	152	158	161	157	175	149	173	165	175	164	151	159	161	153	167
CACCT	180	169.533	7.09411	176	172	171	172	172	178	167	161	170	163	165	178	175	170	164	154	184	157	168	187	165	169	169	166	170	166	165	166	177	169
GTCCT	175	152.5	7.4452	157	161	153	154	154	157	148	149	149	148	133	165	159	141	152	144	153	147	154	166	149	158	158	146	157	160	150	140	161	152
CTCCT	196	173.367	6.12785	172	179	165	164	181	171	176	185	167	179	168	179	180	173	166	172	181	169	179	177	175	166	170	172	183	163	170	167	176	176
AAGGA	213	189.267	6.59118	195	186	184	198	191	192	191	183	191	194	176	189	200	191	185	187	194	196	196	204	196	185	183	181	189	182	180	187	191	181
TAGGA	129	100.867	7.22416	102	94	99	110	113	106	103	96	99	107	90	104	109	94	98	88	101	103	108	106	90	98	98	95	106	99	114	111	89	96
ATGGA	208	196.633	5.32712	187	200	208	185	198	202	197	195	198	197	198	207	202	190	196	206	199	191	193	196	193	189	194	199	197	195	194	197	198	198
TTGGA	195	175.4	6.15097	187	178	171	187	175	176	169	174	167	181	170	169	184	173	163	180	172	177	169	174	174	171	188	170	174	180	179	173	180	177
AACGA	155	123.6	7.35128	127	124	137	133	115	128	125	133	113	115	127	119	113	122	128	113	118	136	128	123	127	126	130	119	124	110	123	122	134	116
TACGA	115	102.2	6.0822	99	103	95	105	103	115	103	102	102	99	103	102	116	92	99	101	97	95	111	105	95	104	108	102	104	95	98	95	114	104
ATCGA	142	126.133	7.66422	126	141	128	126	123	125	124	112	127	135	121	135	122	138	115	115	117	134	120	125	132	128	124	140	128	116	126	128	118	135
TTCGA	130	112.233	6.81622	123	113	109	116	110	113	103	101	112	110	102	118	123	114	107	110	118	119	106	99	118	100	114	117	116	116	112	107	120	121
AAGCA	203	184.633	6.26145	184	187	185	189	180	186	187	172	179	188	181	199	193	188	183	177	177	182	182	183	178	181	179	193	178	192	192	193	191	180
TAGCA	133	120	8.37072	121	110	131	128	125	111	131	118	132	111	102	120	119	129	107	113	123	115	112	126	115	118	124	134	120	126	127	119	126	107
ATGCA	194	177.833	7.56618	175	178	184	175	189	186	177	167	187	171	179	174	185	193	169	166	182	180	178	178	157	176	176	179	172	173	177	181	185	186
TTGCA	179	162.733	6.43768	159	160	158	157	153	158	163	159	163	166	158	156	171	171	166	153	157	153	170	166	161	171	164	169	166	171	177	169	156	161
AACCA	207	174.533	6.79114	183	166	174	171	171	177	162	169	165	172	163	183	179	175	169	170	177	187	178	182	174	166	177	190	176	172	174	180	178	176
TACCA	166	141.933	8.8471	146	151	137	136	135	151	158	157	139	143	128	153	150	148	131	137	139	138	149	150	146	132	143	134	150	122	145	132	142	136
ATCCA	195	175.4	6.75992	177	172	182	178	180	170	181	168	169	169	169	186	188	179	162	165	177	172	172	174	170	179	174	180	188	173	168	177	186	177
TTCCA	200	173.467	7.01099	181	171	174	158	172	187	179	173	169	178	160	183	175	176	167	162	175	171	175	182	171	165	175	162	179	174	180	179	177	174
AAGGT	185	157.233	8.29908	168	155	169	164	152	160	165	158	141	163	145	160	166	166	145	156	158	160	165	162	149	147	163	147	142	156	151	157	170	157
TAGGT	92	71	5.40115	74	74	67	65	79	75	76	65	76	80	60	70	74	74	72	63	65	64	67	82	73	68	70	72	68	70	67	77	75	68
ATGGT	174	161.033	5.70229	156	165	160	152	164	164	164	155	151	160	155	153	175	162	158	156	164	161	156	166	164	154	157	166	170	162	163	167	164	167
TTGGT	169	150.9	7.6083	143	151	154	158	150	156	162	150	141	161	137	140	161	154	157	154	143	158	152	159	159	147	143	150	159	157	148	142	142	139
AACGT	136	120	7.64289	124	117	119	115	131	116	124	121	112	119	116	126	132	120	115	99	117	123	131	122	113	136	126	118	106	124	123	120	122	113
TACGT	108	87.8	7.43895	98	87	82	86	98	89	94	91	86	87	81	98	94	94	81	79	73	91	73	91	94	94	84	78	95	94	77	96	87	82
ATCGT	145	110.833	6.37929	117	105	105	109	107	119	115	104	106	124	108	113	111	114	103	108	105	111	106	108	119	119	127	113	105	103	115	107	105	114
TTCGT	118	104.167	7.10553	94	108	105	110	106	116	112	97	102	110	99	97	107	94	106	88	95	102	105	108	100	120	99	108	98	103	107	111	111	107
AAGCT	204	181	5.43298	185	182	184	181	186	184	183	169	180	184	186	182	189	178	183	168	179	174	181	182	179	181	171	188	188	172	183	181	186	181
TAGCT	125	100.167	8.4978	108	101	93	106	94	90	117	91	82	112	99	98	110	108	93	99	96	102	101	110	102	84	103	94	103	110	99	112	94	94
ATGCT	198	178.233	6.14583	191	176	177	173	181	175	175	169	172	185	170	167	189	175	179	173	172	189	180	182	178	180	176	186	188	179	177	175	180	178
TTGCT	194	166.167	8.40806	177	177	167	161	169	167	158	145	170	167	153	167	177	171	154	165	167	162	153	174	156	168	172	161	179	161	175	172	174	166
AACCT	186	164.867	5.66132	166	161	162	158	176	170	168	162	159	162	156	169	176	169	162	154	169	163	168	172	168	168	162	165	171	159	165	155	167	164
TACCT	162	132.567	6.83138	138	141	121	127	126	132	127	125	126	139	116	147	133	135	129	131	132	135	133	136	141	142	134	127	133	129	132	139	142	129
ATCCT	190	169.833	6.0804	169	169	168	173	173	178	177	173	164	166	161	167	170	175	163	158	169	166	177	179	163	171	186	164	174	168	171	163	172	168
TTCCT	200	178.433	6.50561	179	175	170	180	176	179	183	181	176	184	169	185	187	178	171	171	188	173	187	187	169	167	181	175	173	183	176	181	192	177
GGAGA	214	201.6	4.50747	210	203	202	196	207	204	201	201	192	202	195	205	200	206	194	206	202	204	197	210	199	201	200	196	208	200	200	199	204	204
CGAGA	156	139.467	6.56917	153	144	139	131	150	130	129	143	138	146	140	140	147	137	138	139	138	143	146	139	142	134	141	136	149	129	139	136	143	125
GCAGA	211	201.333	4.62626	209	199	204	199	195	209	203	196	195	199	199	206	206	209	195	203	207	195	204	201	204	198	193	202	204	200	202	197	206	201
CCAGA	201	190.267	6.83265	199	191	185	185	196	194	183	185	182	189	181	197	195	190	180	173	199	186	190	197	195	193	197	186	203	186	193	191	197	190
GGTGA	184	167.567	6.54261	167	166	166	159	164	162	162	160	170	163	153	175	179	173	162	168	164	162	166	170	170	170	166	162	173	172	167	177	183	176
CGTGA	124	116.5	8.27022	127	123	123	115	121	118	126	108	110	106	112	104	123	108	112	104	116	109	124	133	112	126	120	121	127	106	118	106	126	111
GCTGA	206	192.767	5.09688	191	196	189	189	198	188	197	185	182	200	187	202	194	189	194	191	188	193	195	199	195	195	186	188	201	189	195	193	199	195
CCTGA	204	180.133	7.43122	184	185	181	172	179	181	175	160	167	177	177	192	185	182	179	171	193	170	186	190	179	177	179	184	187	181	180	180	192	179
GGACA	207	186.467	5.89408	192	184	189	182	189	189	185	173	189	189	186	191	193	197	187	183	188	174	195	192	188	188	184	181	185	194	175	182	189	181
CGACA	140	135.9	8.51915	137	143	124	144	145	138	139	132	126	131	126	145	142	137	120	132	143	149	141	130	127	137	135	149	135	123	120	137	146	144
GCACA	203	177.633	5.78037	180	183	185	180	188	176	178	168	176	174	174	184	190	176	174	162	175	175	182	178	179	179	176	180	177	167	180	178	181	174
CCACA	195	183.333	6.40761	185	186	190	189	187	188	183	179	181	174	178	179	183	176	176	175	194	177	182	197	177	194	175	178	192	181	185	182	189	188
GGTCA	178	164.433	7.38444	166	160	167	166	167	156	161	156	157	165	158	184	180	164	164	153	168	163	160	169	164	173	160	163	176	158	156	158	167	174
CGTCA	155	140.433	6.07246	147	134	135	134	138	140	135	140	136	140	141	150	150	148	139	128	134	144	148	136	140	138	150	136	137	136	148	136	149	146
GCTCA	200	179.7	7.97907	186	187	191	178	172	181	174	176	178	180	165	186	190	185	173	163	182	189	180	184	175	177	164	182	199	177	180	176	178	183
CCTCA	195	178.967	6.15032	180	179	180	187	186	173	176	176	179	176	182	190	186	180	177	170	180	173	186	194	183	176	175	174	180	178	164	179	172	178
GGAGT	181	168	6.88827	178	162	160	164	170	165	165	156	164	171	164	174	176	172	175	168	176	171	172	179	155	174	164	166	163	166	160	158	180	172
CGAGT	119	116.067	7.72338	114	124	116	109	117	120	124	109	106	113	105	111	123	120	103	100	124	125	112	121	122	120	118	117	117	100	123	128	119	122
GCAGT	200	182.333	7.29352	185	176	185	162	190	182	178	180	177	181	171	193	188	184	187	175	177	181	189	197	175	185	181	182	192	183	190	175	189	180
CCAGT	189	172.067	5.90694	181	168	169	173	163	176	175	176	172	164	166	174	182	174	156	172	173	181	175	178	163	169	174	174	175	172	174	166	178	169
GGTGT	189	165.733	6.71043	163	168	175	166	177	161	169	162	163	163	162	176	178	167	159	163	152	170	167	177	168	164	161	161	158	166	163	152	172	169
CGTGT	136	131.433	7.73565	134	140	121	119	131	125	140	125	125	124	118	134	137	127	119	125	135	137	127	138	135	135	132	135	143	137	131	125	142	147
GCTGT	211	190.4	5.20345	195	192	187	185	190	185	187	186	192	198	186	194	204	186	191	192	193	185	190	196	191	189	189	184	203	183	185	192	192	190
CCTGT	188	174.4	7.18523	189	183	162	171	171	183	180	178	174	167	182	172	178	169	172	160	182	167	178	191	174	168	175	173	176	166	171	171	174	175
GGACT	183	164.167	6.60242	166	168	162	158	173	169	167	155	162	162	163	174	179	167	156	166	158	160	170	163	161	161	162	152	169	161	158	160	180	163
CGACT	147	118.633	8.45468	125	133	112	128	121	124	106	109	108	128	118	130	129	121	106	113	118	122	123	124	128	124	112	121	121	105	106	113	124	107
GCACT	178	160.667	5.56053	170	162	155	170	164	152	163	167	154	162	158	159	164	160	162	160	162	152	159	175	160	164	159	165	164	151	157	156	156	158
CCACT	181	158.433	8.50835	170	165	154	162	150	167	161	156	161	159	144	171	158	164	152	147	162	151	159	175	158	156	164	141	175	152	156	148	162	153
GGTCT	183	142.133	7.14256	138	152	138	143	137	140	144	142	132	146	135	138	153	134	135	141	157	148	135	149	135	143	145	138	147	147	140	129	157	146
CGTCT	163	138.867	7.59643	141	133	142	139	144	141	150	140	132	131	134	154	148	124	139	126	146	142	139	146	125	145	138	136	142	127	136	135	149	142
GCTCT	208	180.967	6.094	192	178	174	181	186	183	171	174	169	187	174	183	191	176	175	179	183	184	186	187	178	181	182	178	192	178	174	186	181	186
CCTCT	191	169.5	7.51894	174	174	167	175	172	167	171	159	164	176	162	169	168	161	158	155	176	173	181	186	167	178	168	164	173	157	164	173	179	174
AGAGA	217	195.833	5.83144	202	207	195	189	199	199	198	187	192	190	203	202	193	196	191	185	200	194	206	204	202	192	192	188	199	192	193	195	199	191
TGAGA	200	182.167	5.47775	184	184	184	172	181	183	188	175	173	191	186	191	183	185	177	180	186	175	188	187	187	190	178	177	174	180	184	176	185	181
ACAGA	209	203.233	5.48153	212	211	203	199	207	198	201	202	207	202	191	205	215	211	196	200	201	200	208	206	206	200	196	196	205	199	208	200	206	206
TCAGA	212	198.867	5.31578	195	197	198	200	188	209	191	203	194	198	199	202	203	198	193	194	210	199	200	202	202	196	192	205	203	193	197	196	208	201
AGTGA	199	178.367	6.83542	186	182	174	170	178	175	179	180	172	177	168	179	189	174	173	173	189	174	186	186	175	184	179	180	191	173	171	173	192	169
TGTGA	206	188.567	6.88168	196	177	189	195	188	181	197	185	192	178	179	191	198	187	175	189	190	191	187	196	187	195	179	192	201	185	184	190	198	185
ACTGA	205	188.2	4.42875	189	183	183	185	186	190	190	184	188	198	180	196	187	194	192	192	192	191	190	188	187	181	182	186	195	185	190	188	186	188
TCTGA	214	190	7.12935	186	189	191	198	181	196	190	179	181	193	177	193	195	192	182	200	202	178	194	190	194	191	184	178	196	187	194	195	195	199
AGACA	204	190.933	5.96503	197	196	186	187	198	195	188	183	187	191	185	188	195	199	179	184	186	187	194	199	192	186	191	195	205	190	196	183	195	191
TGACA	208	183.833	5.08604	198	183	183	181	186	182	182	178	183	184	176	192	188	180	181	184	182	181	182	191	181	183	181	172	187	182	189	185	191	187
ACACA	189	189.967	7.12201	201	196	196	183	182	196	190	177	172	184	188	185	194	204	186	183	184	196	190	194	194	192	191	191	195	190	193	183	200	189
TCACA	198	182.933	6.41084	189	182	183	182	186	188	181	180	168	180	181	194	195	189	179	171	187	179	187	186	190	174	174	185	189	176	183	178	188	184
AGTCA	196	169.033	6.72865	171	174	172	156	169	175	168	168	173	181	161	163	179	171	164	156	168	175	171	172	172	177	163	163	173	155	174	167	164	176
TGTCA	187	182	5.01721	188	184	183	179	179	184	181	185	171	177	175	175	183	189	181	170	184	182	182	190	181	186	186	185	190	178	183	181	181	187
ACTCA	197	169.2	7.67621	166	174	170	163	173	175	177	166	161	169	160	172	179	182	156	160	175	168	170	158	166	169	171	170	180	168	170	151	174	183
TCTCA	190	177.4	5.48729	181	176	172	170	173	183	187	175	180	186	171	175	185	178	175	169	173	175	184	181	175	175	173	172	187	180	174	181	185	171
AGAGT	183	172.133	6.89694	170	172	175	171	170	167	161	165	166	171	169	175	188	171	169	160	185	174	174	183	173	176	166	165	184	162	174	175	178	175
TGAGT	179	160.467	7.03064	166	159	158	164	161	162	158	169	160	166	141	164	167	158	153	155	152	160	155	165	168	167	163	165	172	157	167	163	155	144
ACAGT	201	185.7	6.46022	187	187	202	188	189	189	193	175	186	181	182	178	195	185	192	187	189	184	183	192	176	181	182	188	195	173	187	179	186	180
TCAGT	205	185.033	5.44872	192	181	184	172	181	188	187	186	182	191	176	192	191	185	182	182	192	183	183	187	179	190	177	186	190	185	182	181	188	196
AGTGT	198	181.067	6.36224	189	180	185	167	177	176	187	177	180	184	175	173	183	189	180	182	192	181	183	186	181	183	164	188	184	175	176	186	187	182
TGTGT	207	190.033	4.44494	193	192	187	186	186	183	188	197	193	189	186	187	198	193	184	189	186	186	197	198	193	195	189	191	193	183	194	189	190	186
ACTGT	205	181.967	6.83038	193	176	183	181	182	187	182	180	175	174	170	194	192	188	179	179	168	180	193	180	184	181	192	175	183	177	190	184	181	176
TCTGT	211	191.9	5.50454	202	193	191	195	189	198	197	193	192	191	187	193	195	189	177	186	189	194	195	199	198	184	186	189	195	182	192	191	196	199
AGACT	209	181.167	6.18721	185	184	174	174	184	183	188	174	178	181	178	184	189	186	171	167	182	183	191	183	185	176	182	181	186	177	173	178	195	183
TGACT	198	168.967	6.34895	169	172	179	166	174	159	175	166	168	167	157	170	178	160	168	162	167	162	168	170	169	173	175	162	182	161	172	169	180	169
ACACT	191	181.767	4.50045	182	189	181	184	180	181	183	183	178	184	185	179	188	185	180	172	184	168	182	184	180	181	185	182	188	174	185	179	183	184
TCACT	194	177.5	5.04975	180	175	167	181	174	183	180	175	173	172	176	174	195	178	175	175	178	176	178	181	179	177	182	169	184	177	179	176	180	176
AGTCT	173	165.433	7.52322	176	155	157	173	160	172	165	166	158	178	151	177	165	165	158	159	168	157	172	178	165	160	155	163	172	172	171	162	169	164
TGTCT	190	181.467	5.99847	190	183	177	174	183	184	180	187	177	183	170	187	185	182	179	175	185	180	195	188	178	183	180	180	178	187	178	177	191	168
ACTCT	189	171.733	6.60686	182	175	165	164	166	175	173	164	169	168	168	174	181	172	162	164	171	178	179	168	169	171	170	177	184	174	164	163	186	176
TCTCT	203	178.067	6.76162	189	184	176	167	167	179	178	183	171	171	171	181	190	185	172	174	166	176	179	180	175	175	176	175	187	175	183	182	188	187
GAAGA	221	203.967	5.41698	210	206	202	200	204	210	204	203	204	206	191	208	211	218	199	207	209	206	205	207	204	208	196	197	198	205	200	197	200	204
CAAGA	205	190.4	6.15097	190	184	183	200	193	197	188	191	186	187	182	196	198	196	177	179	187	194	197	194	193	196	186	187	198	185	187	189	194	198
GTAGA	140	116.733	7.59734	128	121	123	112	116	117	115	113	97	129	101	121	123	111	107	123	115	122	113	132	111	113	110	121	117	118	119	123	116	115
CTAGA	136	113.567	8.03734	111	119	109	105	116	106	117	102	91	118	110	102	111	112	105	104	123	125	120	121	111	119	115	119	122	116	115	127	117	119
GATGA	216	196.067	6.48039	199	197	190	200	199	197	206	183	195	198	196	207	202	201	185	187	205	189	192	200	197	198	187	193	195	186	195	204	204	195
CATGA	195	180.633	5.0274	178	187	172	180	181	179	188	173	180	185	178	184	186	182	180	178	179	190	174	184	172	186	178	192	179	178	178	177	179	182
GTTGA	182	154.833	6.23164	155	145	164	157	152	159	153	153	148	147	156	158	168	148	156	151	163	150	160	159	165	160	149	145	163	149	148	156	152	156
CTTGA	176	154.467	7.64169	164	155	172	155	160	154	160	147	150	165	138	149	166	157	156	145	154	160	153	151	156	153	149	152	157	139	164	149	157	147
GAACA	205	185.767	5.60593	193	190	186	188	192	190	179	177	182	188	184	192	196	185	174	175	184	190	186	184	183	181	189	182	195	183	191	184	189	181
CAACA	208	194.9	5.46683	199	193	191	192	191	204	194	188	180	198	190	199	200	202	194	191	197	196	200	202	190	187	194	199	197	197	195	187	201	199
GTACA	181	155.533	6.06137	167	153	162	151	153	158	160	150	156	158	150	167	161	156	148	157	147	163	162	163	155	156	155	149	162	146	148	147	153	153
CTACA	195	177.1	7.63544	183	184	173	168	183	179	179	162	170	166	173	185	192	172	174	167	183	171	182	187	179	172	186	186	179	169	174	184	183	168
GATCA	198	176.833	6.35764	178	185	176	178	166	178	172	170	176	182	176	175	182	177	158	170	181	174	177	183	171	176	178	176	189	186	180	182	183	170
CATCA	214	198.733	4.6456	202	203	199	189	198	198	199	194	200	199	197	199	211	195	199	187	204	202	205	198	198	194	197	196	198	197	198	198	204	204
GTTCA	196	178.533	7.70908	179	179	181	164	171	182	182	180	171	181	168	180	191	183	167	167	187	178	191	189	177	174	182	182	188	162	182	183	174	181
CTTCA	213	199.9	5.90937	204	199	202	200	205	196	205	200	199	208	191	196	211	204	198	185	206	195	199	202	195	200	201	191	201	197	190	203	209	205
GAAGT	203	175.2	6.32128	178	178	170	173	174	173	176	180	159	173	176	186	178	172	165	172	181	177	167	183	174	183	173	171	174	172	171	186	173	188
CAAGT	181	159.1	6.96469	159	163	171	152	157	155	153	153	156	156	158	157	156	154	165	152	171	174	162	172	147	146	159	161	166	154	159	162	163	160
GTAGT	105	97.2	7.06814	100	90	102	97	102	95	114	103	112	98	86	96	88	96	97	94	87	98	96	102	101	80	101	99	95	95	101	100	89	102
CTAGT	123	94.9667	6.37605	93	103	86	94	89	96	102	81	93	109	88	88	97	99	101	91	94	98	98	105	95	86	102	87	98	99	90	93	96	98
GATGT	195	181.833	5.4966	184	184	177	183	177	191	172	188	172	188	181	184	186	179	169	181	180	186	184	183	188	191	182	181	177	175	178	182	186	186
CATGT	197	176.6	7.35597	187	182	180	173	177	172	172	170	180	179	160	176	187	169	160	174	167	175	174	188	181	181	173	177	183	173	189	174	185	180
GTTGT	188	153.567	7.19523	162	148	149	159	155	150	164	161	154	157	151	150	158	141	153	146	141	162	162	168	154	141	153	164	153	153	144	155	149	150
CTTGT	167	150.3	5.65777	152	141	152	151	145	150	149	152	149	153	144	139	163	152	143	143	158	145	156	147	150	144	156	150	156	151	157	158	149	154
GAACT	194	166.233	7.17122	166	177	172	166	174	170	166	169	169	164	152	163	171	168	166	155	165	168	173	157	154	160	164	170	187	159	170	160	167	165
CAACT	172	161.1	5.70753	158	154	165	160	161	157	162	154	158	168	161	156	176	168	149	153	167	164	156	160	157	163	160	165	163	170	162	163	166	157
GTACT	144	126.3	7.44242	136	123	120	125	129	125	117	117	115	133	121	131	132	115	121	116	136	126	135	138	130	116	135	124	133	128	132	116	133	131
CTACT	161	143.867	6.97648	146	148	140	143	148	141	154	146	152	137	136	147	149	140	129	135	146	132	154	150	141	145	146	142	152	136	149	131	149	152
GATCT	193	172.8	5.8274	176	174	162	164	174	177	175	165	172	174	162	176	180	172	166	172	174	173	180	173	178	168	170	180	180	167	168	168	181	183
CATCT	200	183.467	7.19546	177	182	172	186	185	184	190	176	184	186	170	190	196	185	181	176	189	185	200	188	174	170	185	185	188	182	181	177	188	192
GTTCT	191	162.033	7.31311	159	167	154	166	160	170	171	157	155	158	175	162	174	164	156	150	157	156	159	168	161	162	149	159	175	155	158	161	171	172
CTTCT	198	177.833	5.95433	170	177	180	172	180	188	180	173	179	181	163	178	181	177	174	173	169	182	189	183	175	178	173	176	182	173	191	181	180	177
AAAGA	219	205.467	4.883	215	206	205	204	211	206	206	197	201	201	203	205	212	210	208	199	218	209	209	209	204	205	206	202	202	200	207	199	199	206
TAAGA	160	141.167	7.72851	143	145	145	137	146	155	157	150	146	134	123	133	154	138	138	133	139	142	135	145	146	137	140	143	145	130	132	138	149	137
ATAGA	153	127.167	6.50773	128	125	124	130	129	131	129	121	118	118	123	122	140	129	119	118	122	128	134	134	118	129	142	131	134	124	125	131	136	123
TTAGA	151	125.767	8.72841	125	125	113	115	121	119	134	115	113	137	125	125	122	137	122	121	112	130	115	133	144	121	131	127	136	124	134	126	129	142
AATGA	208	188.133	6.21862	187	183	186	186	186	196	190	183	183	201	182	194	186	197	187	180	179	195	197	192	188	186	189	187	184	173	194	188	196	189
TATGA	195	167.933	6.4644	167	164	177	173	170	184	168	165	169	165	165	178	178	166	164	162	176	165	162	165	165	175	165	160	162	159	163	171	176	159
ATTGA	197	170.767	5.96937	165	173	168	175	175	165	165	167	165	175	160	175	171	168	166	163	172	165	177	175	178	175	174	185	180	168	176	161	172	169
TTTGA	211	191.233	4.8685	197	195	199	187	194	195	189	187	185	192	184	193	196	193	190	193	187	182	191	201	188	186	199	193	190	188	193	184	190	196
AAACA	210	206.6	4.76771	208	205	206	200	204	208	201	199	198	206	204	202	214	212	198	207	208	204	208	211	208	211	208	214	201	207	212	213	213	208
TAACA	153	153.867	8.24928	153	163	160	156	151	161	146	146	154	157	147	157	160	162	154	134	150	143	149	175	144	147	159	156	156	146	166	151	163	150
ATACA	198	161.667	6.0134	158	157	165	150	156	165	161	155	163	158	160	164	174	168	155	152	167	163	165	169	148	163	161	168	161	163	162	170	167	162
TTACA	198	172.733	6.87792	185	166	175	168	176	169	174	170	159	184	168	172	180	176	175	161	180	173	183	179	174	160	175	174	177	174	164	178	167	166
AATCA	200	177.633	5.01366	184	172	173	185	178	171	173	172	179	180	179	172	187	179	177	173	180	186	181	179	174	179	182	186	170	179	173	180	175	171
TATCA	177	154.967	8.68007	167	144	161	144	140	167	159	146	149	158	147	156	169	143	149	152	156	158	156	161	144	166	164	173	152	154	149	156	160	149
ATTCA	196	181.8	6.31583	183	173	179	177	181	187	190	171	172	179	176	181	196	189	185	179	177	190	183	179	181	180	181	182	195	178	173	187	187	183
TTTCA	207	190.2	6.28298	192	190	196	187	185	195	188	193	183	195	182	195	199	199	191	180	185	176	195	196	188	187	194	204	192	184	190	187	194	184
AAAGT	201	182.8	6.65608	179	186	188	175	182	189	187	178	171	191	177	188	185	186	169	176	185	187	191	193	177	192	170	182	182	180	186	181	191	180
TAAGT	134	112	8.11554	109	105	117	106	115	107	119	109	112	127	89	110	117	119	122	107	111	115	107	128	103	113	104	111	106	123	104	109	117	119
ATAGT	129	114.367	6.08267	116	109	120	117	115	123	112	107	106	123	101	111	119	113	119	116	107	120	115	131	113	117	112	113	117	117	111	108	115	108
TTAGT	136	118.267	9.20245	137	120	118	116	108	132	123	110	118	128	91	114	134	126	114	108	113	108	128	127	122	120	120	114	122	118	112	118	115	114
AATGT	206	177.6	5.49984	166	176	181	189	169	180	177	184	181	179	174	175	181	185	181	174	168	174	176	183	182	175	172	174	176	186	180	175	183	172
TATGT	166	153.367	7.28003	149	154	152	158	157	166	160	150	147	159	144	154	150	148	153	143	152	153	162	153	166	159	155	156	147	158	168	139	140	149
ATTGT	201	163	7.273	167	154	166	153	164	169	165	164	160	160	149	175	163	174	156	152	163	149	170	169	162	159	163	165	178	157	164	162	169	169
TTTGT	198	189.367	6.81015	190	191	192	190	183	204	193	180	181	201	187	186	201	180	187	194	199	181	182	192	186	193	181	188	189	180	187	197	195	191
AAACT	210	191.533	5.95809	199	192	191	195	190	189	195	194	182	195	183	192	205	198	177	188	190	190	190	196	185	191	197	183	199	188	192	199	188	193
TAACT	152	127.767	7.39377	134	126	136	123	130	132	140	120	108	128	126	124	130	128	124	117	123	138	132	140	138	119	131	128	134	126	131	128	120	119
ATACT	172	137.433	7.24299	148	138	141	138	134	142	135	126	134	144	131	132	135	136	135	132	139	150	134	150	146	118	133	139	134	143	140	131	150	135
TTACT	173	155.633	7.33195	162	156	153	159	162	159	157	137	149	158	139	165	161	161	157	150	149	153	154	165	158	141	154	163	162	152	161	157	151	164
AATCT	195	165.467	5.6917	170	169	163	171	173	166	166	161	155	158	158	173	162	179	160	164	168	164	168	168	158	161	168	156	172	163	164	169	171	166
TATCT	157	142.3	8.09065	142	150	145	150	142	145	148	133	135	127	122	133	154	147	138	131	138	146	134	152	149	142	142	143	143	139	145	152	146	156
ATTCT	185	163.667	6.94477	163	165	164	155	161	161	173	159	163	172	152	163	166	162	163	168	157	156	173	175	163	154	155	152	179	167	168	166	172	163
TTTCT	213	191.133	5.9349	193	187	190	184	188	194	193	192	192	184	185	198	193	195	181	180	187	188	191	200	193	194	187	191	192	185	201	207	195	194
GGGAA	194	167.933	7.02181	163	162	173	152	177	162	167	171	170	174	163	175	180	174	164	170	155	172	174	164	169	162	178	167	162	161	160	169	179	169
CGGAA	133	108.867	7.95562	111	100	110	111	108	115	121	98	94	109	106	110	105	116	93	116	113	112	117	125	106	110	104	114	105	111	111	90	109	116
GCGAA	130	103.2	8.22276	113	119	119	107	101	107	113	87	95	105	115	100	102	102	95	91	107	107	100	112	95	108	99	103	106	100	95	92	107	94
CCGAA	130	109	5.74756	117	101	119	106	110	115	107	103	108	110	109	108	119	113	101	116	110	111	112	113	107	98	96	103	107	108	106	112	114	111
GGCAA	174	143.4	6.54744	143	141	147	139	133	153	144	144	134	139	126	149	153	146	142	154	148	149	143	151	137	143	149	139	138	146	145	134	147	146
CGCAA	132	115.2	8.02324	116	127	120	103	121	108	121	104	113	113	105	105	118	125	117	105	128	127	109	130	118	113	116	105	116	115	123	108	107	120
GCCAA	192	169.933	5.25838	166	169	181	171	172	165	176	172	164	173	173	168	173	173	161	157	172	178	171	169	170	165	168	169	166	173	167	167	181	168
CCCAA	171	151.6	4.92425	151	153	151	150	155	150	147	138	143	147	154	151	150	163	154	149	157	156	157	156	153	147	156	152	154	147	150	147	152	158
GGGTA	99	80.0667	5.95925	87	69	84	83	88	84	76	87	83	80	71	73	78	78	88	74	82	94	73	81	77	78	71	75	85	82	78	79	86	78
CGGTA	70	64.5	7.84659	64	61	68	67	62	77	63	57	67	60	57	73	78	53	74	51	68	64	73	77	75	68	67	60	67	64	56	59	54	51
GCGTA	86	75.1	6.47728	76	73	71	81	74	76	74	73	63	84	77	83	79	74	67	80	70	71	70	79	85	70	71	72	64	65	83	79	89	80
CCGTA	85	84	7.65641	99	91	84	84	85	82	79	85	89	88	76	79	90	74	69	59	84	86	86	84	89	93	84	92	91	89	80	83	85	81
GGCTA	148	111	6.7313	113	116	119	102	110	107	115	109	104	109	108	115	113	119	116	106	112	106	108	113	115	115	120	108	113	109	102	91	110	127
CGCTA	97	92	8.02152	101	84	94	83	93	92	106	84	88	97	104	100	91	94	86	71	86	101	83	96	86	101	98	95	85	88	84	89	99	101
GCCTA	114	104.667	6.23302	113	94	110	110	107	114	112	113	101	107	95	108	103	102	98	95	100	105	102	115	106	109	109	109	102	104	97	97	107	96
CCCTA	107	94.6333	6.531	97	98	96	88	89	96	101	83	96	87	84	94	105	104	86	89	98	96	98	101	96	98	93	107	82	96	98	99	87	97
GGGAT	164	145.867	5.65523	145	144	147	138	148	147	147	145	137	145	141	152	148	147	140	137	153	152	148	149	151	146	134	138	145	149	143	148	160	152
CGGAT	144	115.833	7.93979	115	119	115	110	119	130	107	101	119	109	109	113	130	119	108	111	116	114	116	125	116	123	115	126	120	93	122	120	121	114
GCGAT	119	99.2667	6.73608	92	108	101	101	105	108	104	91	107	91	96	93	99	105	94	88	109	97	112	96	91	106	91	103	98	98	92	101	94	107
CCGAT	112	94.6333	6.39225	96	96	92	94	100	103	88	93	93	84	91	93	90	80	91	87	105	97	97	96	91	103	97	105	90	95	89	108	94	101
GGCAT	180	147.667	7.28406	145	140	149	137	153	138	152	149	143	154	134	149	148	147	142	137	155	138	158	156	158	158	146	157	153	152	150	139	141	152
CGCAT	117	111.333	7.84036	113	113	110	103	119	111	106	104	103	121	114	105	115	108	112	107	121	118	115	114	112	116	126	119	120	96	117	90	105	107
GCCAT	183	164.467	6.20196	161	170	166	165	162	164	166	159	155	158	157	166	179	162	159	173	175	165	166	175	160	158	173	163	169	159	167	158	157	167
CCCAT	146	139.233	7.877	151	143	147	126	143	154	138	120	143	138	143	137	149	137	130	136	138	144	137	151	135	148	135	135	143	124	135	138	142	137
GGGTT	153	131.4	6.71386	135	128	132	130	127	137	135	123	129	113	126	137	143	140	137	123	132	131	141	133	135	130	127	123	138	135	139	129	121	133
CGGTT	116	103.933	8.20821	107	110	95	112	100	115	107	98	87	106	101	106	117	103	100	99	103	101	105	98	111	99	100	95	127	94	99	98	110	115
GCGTT	144	114.067	7.8386	121	117	110	106	110	119	120	112	109	116	101	121	107	109	95	105	110	125	107	130	118	121	109	123	120	107	122	119	116	117
CCGTT	114	104.3	6.20984	116	101	101	98	96	102	105	98	101	103	97	110	103	105	98	99	106	110	99	118	105	102	111	117	110	107	101	112	101	97
GGCTT	166	151.133	6.50588	154	151	147	145	161	150	151	144	146	159	142	153	167	153	154	144	140	154	145	154	145	144	152	148	148	153	158	158	163	151
CGCTT	146	120.367	6.08833	130	112	120	115	114	129	138	119	114	123	120	123	121	125	123	117	120	112	123	116	121	118	121	120	111	122	122	111	129	122
GCCTT	160	145.5	7.55098	147	141	153	145	151	140	155	143	143	144	130	142	163	131	138	135	145	146	153	153	150	147	145	148	143	133	143	151	155	152
CCCTT	149	130.167	7.14424	129	134	139	125	119	134	131	126	139	132	117	131	141	138	129	120	137	123	135	136	130	143	130	129	126	120	129	118	127	138
AGGAA	216	194.333	6.29906	200	189	190	196	202	197	192	198	188	190	182	201	205	191	188	194	201	197	188	200	201	191	192	197	206	184	196	192	198	184
TGGAA	203	190.367	6.12785	199	193	187	184	193	194	179	197	184	197	178	187	198	193	176	191	190	183	188	196	193	184	191	192	193	194	191	197	194	195
ACGAA	132	111.2	5.89798	110	107	108	117	109	113	113	107	105	99	120	111	123	119	109	99	115	115	113	115	101	120	105	112	113	115	112	113	109	109
TCGAA	106	100.3	7.01304	101	98	113	107	98	102	97	102	83	109	97	118	104	97	107	90	96	102	96	101	102	98	98	104	94	106	93	107	97	92
AGCAA	192	181.967	5.85741	180	178	181	185	178	188	186	186	181	179	174	190	174	185	172	179	184	173	182	189	175	182	180	188	172	184	185	184	193	192
TGCAA	187	170.5	5.98706	169	173	173	171	168	161	178	166	177	168	163	172	175	173	166	153	168	177	166	182	168	172	165	175	165	178	174	172	176	171
ACCAA	184	168.533	5.54439	179	171	169	165	167	172	164	166	167	172	156	173	176	176	162	154	172	173	172	172	169	165	168	168	174	164	165	166	166	173
TCCAA	195	167.667	6.33182	175	169	169	171	172	169	162	168	160	169	167	167	175	166	160	154	169	165	174	171	157	159	167	170	181	182	164	169	166	163
AGGTA	111	106.233	7.6999	105	109	111	101	106	102	107	106	114	122	97	105	111	97	96	95	115	115	124	112	108	97	104	105	93	110	106	112	97	105
TGGTA	129	126	6.00574	130	122	118	135	121	126	121	126	121	134	115	128	136	129	120	124	118	118	136	134	126	123	131	128	123	135	127	121	125	129
ACGTA	93	76	6.52845	72	79	76	72	86	87	86	64	64	87	79	76	74	76	67	73	71	81	69	74	75	72	88	79	75	78	77	81	73	69
TCGTA	89	77.9333	7.36222	84	75	95	80	72	79	87	69	65	88	74	81	82	68	73	69	73	82	87	74	91	75	84	85	70	72	75	77	76	76
AGCTA	161	131.6	8.7083	131	126	138	134	134	138	141	106	118	132	126	134	142	136	122	122	132	127	126	143	117	136	129	140	132	132	136	144	143	131
TGCTA	159	140.9	7.64898	143	152	137	132	142	139	149	117	135	137	128	146	148	146	132	141	140	131	138	147	141	145	150	137	149	142	148	145	143	147
ACCTA	131	110.8	6.45622	113	116	110	116	107	111	116	107	107	116	108	105	122	111	107	99	105	117	117	127	102	110	118	112	103	110	108	115	110	99
TCCTA	142	123.733	7.68758	126	131	124	125	113	126	131	126	120	120	100	133	137	124	115	114	123	125	132	119	120	120	134	129	134	128	123	116	124	120
AGGAT	189	178.067	8.07693	183	175	182	181	186	191	174	160	181	179	178	175	186	186	161	178	180	183	169	185	167	180	169	166	183	173	185	180	192	174
TGGAT	199	188.533	5.73996	186	197	182	184	191	187	196	189	183	189	184	193	195	176	188	190	184	186	194	191	177	185	192	188	190	192	184	192	203	188
ACGAT	132	107.4	7.71742	111	104	103	100	110	117	122	105	98	106	104	108	111	99	103	97	103	114	117	115	116	117	97	101	120	90	109	109	109	107
TCGAT	116	99.8667	8.89298	109	120	102	88	102	111	88	91	87	101	99	105	103	108	93	78	104	99	106	94	107	93	107	104	92	108	90	104	99	104
AGCAT	182	170.933	7.5152	176	164	182	161	173	171	175	163	162	183	167	177	177	178	162	156	170	175	183	164	166	171	165	180	177	177	164	170	177	162
TGCAT	186	172.3	7.53452	171	172	168	179	169	166	178	175	169	169	163	170	187	166	169	153	177	170	177	182	169	172	158	179	187	177	171	172	172	182
ACCAT	179	166.033	6.73377	173	167	166	155	164	169	155	162	165	158	158	171	168	174	162	148	170	162	172	172	172	170	179	166	165	164	167	166	165	176
TCCAT	197	168.1	7.50333	172	153	169	162	161	175	168	158	162	163	164	171	183	177	161	164	173	169	175	179	160	159	166	157	178	174	174	170	175	171
AGGTT	171	153.167	7.86122	153	148	151	155	146	167	161	144	144	152	129	156	169	162	149	154	149	160	161	156	148	151	150	150	155	152	150	158	164	151
TGGTT	185	165.567	7.37041	172	173	172	171	152	171	174	161	163	160	150	158	171	164	164	154	166	160	170	175	160	167	150	167	169	169	171	168	176	169
ACGTT	123	116.5	7.0796	127	115	116	116	109	129	115	118	106	117	108	126	130	124	122	101	107	116	117	124	125	113	113	118	114	112	112	119	116	110
TCGTT	128	100.833	7.61615	103	107	91	98	112	110	104	92	93	108	99	98	102	94	99	82	96	107	83	105	100	109	102	109	103	102	111	97	108	101
AGCTT	187	169.367	7.08317	173	170	163	161	173	171	166	164	152	171	158	171	182	173	171	172	178	168	173	183	169	164	170	167	184	163	168	164	175	164
TGCTT	187	174.567	6.1346	172	184	183	168	174	177	178	182	171	176	161	168	185	180	168	164	168	169	177	175	178	169	178	173	181	175	176	168	179	180
ACCTT	159	152.1	7.54458	144	149	163	144	160	159	165	153	160	158	137	167	160	142	142	149	153	151	157	153	158	146	147	150	148	149	156	148	153	142
TCCTT	169	156.433	8.50835	151	151	170	158	156	169	161	153	159	154	148	167	170	158	148	134	154	161	157	168	145	146	156	150	171	154	158	151	160	155
GAGAA	213	199.867	4.49316	210	201	202	189	204	203	201	202	194	200	195	207	205	201	196	196	198	195	205	203	201	193	199	199	202	199	202	197	202	195
CAGAA	218	203.267	4.66782	212	201	200	197	204	208	204	199	195	198	200	205	203	209	200	206	207	206	201	212	206	207	201	195	207	202	202	201	211	199
GTGAA	196	186.367	6.81521	185	188	191	181	190	187	189	172	186	182	186	184	193	188	180	179	186	196	195	199	187	190	186	184	201	184	174	176	192	180
CTGAA	218	202.1	5.18852	195	200	205	207	204	200	208	199	186	206	197	203	207	206	203	199	207	201	205	204	207	191	204	197	209	204	198	203	204	204
GACAA	197	179.8	4.72995	189	179	173	177	189	184	173	178	177	186	176	183	184	183	178	177	181	178	175	181	182	174	180	170	182	183	174	184	180	184
CACAA	212	181.533	5.60624	178	185	185	179	187	178	176	182	165	173	179	189	191	188	176	180	183	183	183	191	180	181	176	179	189	181	182	178	185	184
GTCAA	184	169.633	6.23385	171	176	173	165	166	174	182	162	164	179	167	177	169	178	168	165	169	175	157	170	160	172	164	163	174	163	172	166	169	179
CTCAA	206	178.133	6.66299	183	180	183	177	175	175	189	173	175	179	184	181	190	177	166	167	185	181	184	186	178	171	168	175	191	178	173	175	176	169
GAGTA	152	130.8	8.08745	120	117	131	119	135	121	127	134	135	139	113	126	136	141	129	125	126	134	129	146	130	135	132	125	145	129	140	129	137	139
CAGTA	180	162.4	7.78416	168	159	169	157	163	152	161	170	164	169	141	179	166	166	162	158	161	173	161	175	163	157	162	164	162	158	159	145	163	165
GTGTA	181	146.467	6.07274	144	150	144	138	138	145	156	142	140	141	136	147	144	153	152	145	145	146	150	158	149	149	141	160	142	148	147	152	153	139
CTGTA	202	170.433	7.24299	175	163	177	173	169	168	177	160	165	171	159	177	186	169	164	174	177	173	176	177	171	164	173	171	171	148	172	165	174	174
GACTA	164	128.367	8.91911	122	136	129	134	134	132	140	114	134	124	114	129	135	132	114	125	116	113	128	129	138	132	152	124	130	118	131	126	136	130
CACTA	145	140.967	5.83381	141	146	143	137	147	138	143	127	134	144	140	133	141	144	140	140	143	140	138	143	143	146	148	147	156	142	137	128	143	137
GTCTA	148	123.9	9.499	136	122	124	130	138	129	123	107	110	121	112	130	125	127	110	120	113	134	127	135	126	120	122	132	119	129	125	114	147	110
CTCTA	169	145.733	6.91791	161	144	141	149	152	136	147	139	138	151	136	144	147	139	148	137	154	150	142	147	146	151	142	149	148	128	148	152	153	153
GAGAT	204	183.833	6.13123	185	181	178	183	192	192	179	182	183	189	167	193	188	190	177	185	179	187	182	182	191	192	188	185	190	174	177	180	184	180
CAGAT	206	192.767	4.8685	194	193	197	190	198	191	191	185	186	195	195	195	200	198	182	183	191	189	195	192	192	192	197	187	196	192	197	195	203	192
GTGAT	186	169.367	6.80002	176	157	174	169	161	171	170	160	179	162	169	177	171	165	160	161	163	164	170	179	176	165	169	168	182	173	169	176	180	165
CTGAT	210	188.267	6.7769	191	194	189	188	184	197	191	177	186	185	174	201	197	187	181	189	195	179	196	178	187	195	188	184	197	186	186	190	195	181
GACAT	212	176.967	7.50854	185	175	175	165	180	170	181	169	174	180	176	183	183	179	164	187	173	168	184	191	171	179	183	175	182	161	172	172	187	185
CACAT	183	177.267	6.36224	182	174	181	175	171	182	178	180	164	179	171	183	187	173	169	162	182	180	184	185	177	187	176	173	175	178	171	181	185	173
GTCAT	178	166.533	7.20026	161	169	173	159	166	173	165	169	164	172	158	167	181	173	162	151	159	160	166	174	182	165	165	171	170	152	168	167	172	162
CTCAT	195	173.967	6.14471	165	177	172	167	181	175	173	165	178	168	163	180	180	185	167	168	169	178	174	183	167	177	177	175	175	185	173	168	176	178
GAGTT	191	169.367	6.96535	172	171	180	172	172	169	169	166	164	168	168	166	180	174	158	158	172	171	156	185	173	164	163	171	174	165	175	174	175	156
CAGTT	194	179.233	6.68856	175	171	184	168	171	183	180	179	177	187	163	185	191	182	178	181	170	175	180	185	176	179	186	177	179	179	191	182	189	174
GTGTT	203	187.7	5.62721	192	191	186	180	188	188	195	181	192	185	175	193	197	186	180	193	188	186	191	191	198	183	189	184	193	183	189	188	177	189
CTGTT	207	188.433	6.77563	199	198	179	188	189	201	186	188	181	195	183	184	194	173	188	185	183	183	188	201	194	188	189	179	197	188	186	187	186	193
GACTT	196	164.7	6.33082	175	161	166	156	171	168	169	150	164	171	165	164	173	175	158	155	166	165	167	167	157	161	169	173	167	155	161	159	167	166
CACTT	181	166.633	7.36948	179	157	156	174	161	172	167	167	161	166	158	165	177	164	165	156	171	166	156	178	158	168	162	171	183	167	174	167	172	161
GTCTT	194	159.233	7.22869	160	148	149	167	152	158	167	156	156	168	158	161	171	152	162	162	151	149	173	175	150	158	165	156	156	156	165	157	160	159
CTCTT	204	175.633	6.90569	188	174	176	179	171	177	172	172	171	168	159	173	178	183	168	169	169	182	181	180	167	172	180	182	183	172	171	178	185	189
AAGAA	219	199.767	4.77554	204	192	202	200	200	202	201	203	198	196	187	206	207	206	200	195	202	207	205	204	198	202	198	194	196	200	198	198	192	200
TAGAA	146	121.367	8.64823	121	123	126	108	119	113	125	129	99	130	111	110	136	121	119	125	107	129	115	124	123	123	113	123	129	124	134	123	133	126
ATGAA	217	196.033	5.66589	199	197	192	194	203	203	198	184	193	198	187	192	198	203	190	183	192	205	203	193	194	197	200	194	198	191	200	198	203	199
TTGAA	206	176.667	6.45586	176	179	178	179	184	183	180	172	165	174	167	169	181	184	172	171	170	178	168	184	189	183	181	178	178	173	185	166	182	171
AACAA	217	191.733	6.80737	196	189	195	191	181	196	184	179	187	193	187	194	205	191	181	187	194	187	187	212	193	194	191	199	188	193	197	191	195	195
TACAA	204	168.9	8.80184	183	157	173	156	170	158	168	155	158	174	168	165	174	183	153	164	170	173	179	184	170	168	182	177	175	163	161	169	172	165
ATCAA	203	182.8	6.32128	186	180	185	184	189	183	176	182	181	185	179	182	193	183	177	169	192	185	188	187	179	166	175	184	187	180	180	193	191	183
TTCAA	210	183.333	6.65056	184	184	183	181	182	181	187	171	171	189	185	172	197	189	174	178	181	188	191	193	186	180	184	186	185	173	182	184	184	195
AAGTA	162	140.467	7.95129	140	144	144	138	150	140	150	141	132	147	136	133	139	158	134	137	138	147	129	158	129	134	134	138	149	135	145	149	128	138
TAGTA	101	87.5333	7.4913	98	80	81	90	90	87	89	90	90	95	71	96	98	78	84	79	88	78	78	102	99	86	90	90	90	92	91	85	77	84
ATGTA	173	155.267	6.28591	158	156	154	147	152	161	156	151	159	163	142	164	154	154	143	159	150	154	164	159	158	156	165	148	164	156	160	155	144	152
TTGTA	179	147.9	6.73309	153	152	147	156	144	149	148	150	139	159	133	148	156	151	145	142	148	142	148	153	157	141	140	146	147	135	159	143	156	150
AACTA	162	143.633	8.33556	145	147	156	147	141	130	145	144	140	148	122	139	160	151	140	140	142	133	143	147	137	142	139	145	164	140	149	151	146	136
TACTA	147	118.5	7.84659	123	113	116	117	111	126	122	111	120	117	110	124	124	114	119	108	128	109	104	119	135	118	129	124	129	113	125	109	109	129
ATCTA	157	140.3	7.02778	156	131	142	143	130	144	138	133	137	142	130	148	145	133	142	128	129	139	151	147	140	140	139	146	145	140	152	143	137	139
TTCTA	172	142.3	8.76966	139	139	143	123	155	154	154	138	131	143	132	137	155	156	142	130	132	134	151	148	138	146	146	136	149	141	142	146	154	135
AAGAT	213	191.667	4.57379	197	191	197	191	194	197	195	192	187	186	190	190	194	199	188	194	195	194	192	195	197	185	184	191	188	182	187	186	194	198
TAGAT	137	114.7	6.27612	115	125	112	112	121	110	114	102	107	117	109	111	122	111	114	117	105	113	117	118	111	109	126	115	121	115	113	131	111	117
ATGAT	194	182.4	6.0663	180	180	179	182	179	191	187	177	178	189	183	187	188	181	175	178	190	168	181	193	178	182	178	185	185	174	175	190	189	190
TTGAT	197	169.6	6.80061	175	177	182	171	167	178	165	160	170	166	153	176	175	158	166	166	173	161	174	175	176	174	174	167	170	172	160	175	163	169
AACAT	206	190.167	5.09958	188	202	185	189	188	195	194	188	186	198	190	191	196	188	191	196	185	189	187	192	190	192	194	178	183	188	190	189	199	184
TACAT	185	165.3	6.85892	162	164	159	161	171	167	176	156	167	166	155	168	172	159	158	157	172	164	172	183	173	157	172	164	169	160	165	171	162	157
ATCAT	206	181.2	6.46156	186	181	184	182	171	184	171	175	174	185	173	190	188	179	182	168	171	190	189	189	189	179	187	185	177	180	183	178	187	179
TTCAT	214	188.833	6.75729	189	183	200	181	184	195	183	191	186	191	179	192	204	196	184	179	197	173	190	194	193	182	190	186	195	189	191	193	188	187
AAGTT	201	169.7	7.47479	173	161	178	166	181	169	170	168	156	180	159	176	169	174	155	164	169	175	170	176	162	165	162	168	170	168	168	172	184	183
TAGTT	129	114.1	8.04449	123	114	117	118	110	121	122	103	110	122	103	102	124	122	121	95	116	106	118	129	119	114	103	106	114	113	118	107	115	118
ATGTT	211	181.267	7.206	174	190	198	178	182	190	184	185	174	190	169	177	196	170	177	184	176	175	179	183	187	176	177	173	189	181	184	176	183	181
TTGTT	197	175.5	6.64753	177	168	170	168	177	180	184	182	175	180	170	181	188	178	172	166	171	161	180	180	179	180	164	180	176	176	174	187	168	173
AACTT	180	164.533	7.41728	169	159	169	154	169	175	167	163	166	165	157	147	173	174	158	155	164	174	154	170	157	159	166	165	173	171	177	163	160	163
TACTT	162	141.933	7.81658	146	141	144	150	138	151	151	139	131	149	135	144	138	131	137	122	145	139	149	159	142	134	140	137	154	137	148	145	146	136
ATCTT	177	166.633	5.88091	165	170	159	172	180	168	161	163	156	170	156	168	171	173	157	171	169	167	170	168	168	163	167	161	178	160	164	166	171	167
TTCTT	189	175.1	6.17196	171	173	175	178	168	172	178	167	171	176	164	185	171	173	173	166	184	171	178	185	175	176	175	180	180	167	184	183	185	169
GGAAA	217	196.8	5.59187	206	197	190	191	201	206	192	197	189	192	192	199	201	197	180	199	202	198	195	198	201	197	203	195	205	192	199	197	199	194
CGAAA	132	117.633	7.15582	118	120	126	113	111	130	118	105	112	107	122	114	123	129	126	112	121	127	127	120	112	114	100	117	121	119	114	120	117	114
GCAAA	194	180.867	7.42193	189	184	188	183	172	179	178	177	180	182	164	190	189	186	174	171	184	184	173	191	165	184	182	178	169	189	183	184	188	186
CCAAA	204	186.933	6.91292	184	185	187	187	186	186	181	192	182	185	177	189	198	192	168	174	192	195	194	192	184	185	186	184	191	188	192	186	203	183
GGTAA	110	113.8	7.85384	115	105	116	116	128	114	113	117	125	117	107	115	113	100	128	97	108	118	114	119	123	114	115	111	113	121	121	109	102	100
CGTAA	93	80.3333	8.8759	82	88	85	73	89	89	94	71	71	94	75	74	76	79	71	64	74	76	80	77	103	80	75	72	73	80	91	91	86	77
GCTAA	165	131.433	7.92936	136	128	136	139	132	126	143	116	121	133	126	120	150	141	126	124	131	130	120	140	124	141	134	139	130	128	132	126	132	139
CCTAA	136	119.4	7.97237	128	114	114	115	123	133	137	113	122	124	101	116	123	116	103	116	109	118	121	128	124	123	119	127	113	119	121	115	130	117
GGATA	156	140.033	7.60437	146	156	152	130	140	146	133	138	140	150	136	129	142	146	133	129	137	140	127	144	129	150	143	147	141	145	142	130	139	141
CGATA	102	80.1667	8.42035	71	91	88	81	91	91	89	67	73	76	75	73	77	70	78	63	77	79	91	92	82	86	75	91	81	75	79	94	77	72
GCATA	125	117.967	5.30116	111	111	124	122	123	120	119	125	124	121	113	112	124	113	112	111	118	125	119	118	111	120	113	125	122	125	120	112	112	114
CCATA	126	124.7	8.37957	122	130	126	122	117	134	121	109	125	124	112	123	142	123	116	116	142	131	128	138	122	135	128	124	134	115	121	125	114	122
GGTTA	138	117.767	7.1616	126	112	117	119	123	124	117	104	116	120	102	111	121	134	117	114	109	115	117	122	114	120	114	120	120	109	124	131	127	114
CGTTA	96	84.1333	8.10591	89	83	75	85	91	87	99	70	91	84	66	97	89	71	93	78	76	91	70	82	88	80	81	90	90	83	83	87	89	86
GCTTA	136	116.167	7.47448	132	116	116	106	118	121	120	119	109	116	98	123	122	112	116	111	112	123	121	118	114	119	101	115	126	119	114	127	104	117
CCTTA	117	113.4	7.25211	118	106	117	112	116	110	124	118	109	114	111	117	117	104	113	96	112	123	111	132	112	106	111	118	126	117	107	112	107	106
GGAAT	179	154.333	7.60822	165	153	149	160	153	150	154	157	148	153	139	158	164	147	153	146	148	160	162	161	164	138	165	153	158	148	160	143	164	157
CGAAT	110	94.5667	8.2616	95	94	92	107	95	104	106	76	84	104	90	96	97	95	88	93	91	96	97	111	85	96	90	94	97	104	95	94	98	73
GCAAT	157	139.5	7.27656	143	138	142	134	152	138	144	133	155	134	127	129	144	141	136	128	137	138	145	146	147	128	127	145	144	147	141	142	143	137
CCAAT	175	147.4	7.2283	162	144	140	152	155	154	136	147	145	153	151	147	150	150	147	140	143	136	133	155	144	145	162	144	135	150	149	152	149	152
GGTAT	121	102.867	7.86408	114	104	113	108	98	106	104	105	98	120	90	88	116	107	105	97	99	95	111	108	110	94	101	101	93	98	100	105	92	106
CGTAT	111	90.2667	6.79723	101	90	92	85	75	90	91	84	85	100	88	82	95	81	83	80	95	98	86	89	95	97	103	100	88	92	89	94	92	88
GCTAT	164	123.233	7.97705	119	114	128	120	125	141	128	112	117	117	120	127	140	126	113	109	118	119	119	126	124	126	136	127	117	119	119	124	134	133
CCTAT	125	107.6	7.04468	106	101	113	109	109	111	116	106	102	110	98	110	125	99	104	89	101	114	106	115	106	104	107	116	118	108	110	101	110	104
GGATT	182	168	5.81911	170	179	170	169	173	179	173	163	172	166	158	171	170	165	167	170	175	166	170	172	169	161	154	156	167	165	167	163	171	169
CGATT	123	97	6.82793	93	105	104	105	100	113	95	93	91	98	89	97	105	87	92	88	101	102	92	89	99	98	91	97	93	85	98	104	98	108
GCATT	194	160.5	7.03072	161	165	153	174	157	161	174	161	151	156	153	158	163	150	160	152	166	162	163	166	169	153	156	167	172	164	166	156	148	158
CCATT	185	158.767	8.06732	165	152	154	148	161	161	165	144	150	154	157	166	176	168	151	156	159	152	162	178	156	159	165	154	159	163	157	145	158	168
GGTTT	189	169.133	7.5737	180	170	164	164	166	174	173	157	165	169	154	166	191	172	171	164	175	157	180	171	167	171	166	159	175	170	169	176	172	166
CGTTT	151	138.3	8.07785	145	131	132	131	151	145	134	132	128	134	132	153	144	134	133	122	123	138	143	153	138	141	143	150	139	136	141	143	144	136
GCTTT	192	179.367	5.67197	176	186	183	176	178	183	181	179	172	179	169	168	192	187	187	173	175	180	185	189	183	179	179	178	178	176	178	173	182	177
CCTTT	172	160.333	6.91492	157	154	163	161	155	164	161	151	160	168	141	163	180	168	158	151	157	161	162	163	159	164	156	168	155	156	167	161	163	163
AGAAA	219	204.733	4.47933	213	208	206	197	211	209	204	202	201	206	200	207	203	207	203	194	206	209	205	201	214	209	203	203	206	202	207	199	201	206
TGAAA	212	194.667	5.91511	202	198	194	190	201	194	200	186	181	196	190	199	181	201	189	192	191	191	201	200	198	194	201	190	200	190	201	194	200	195
ACAAA	217	194.7	6.59754	205	185	196	184	196	198	188	184	189	198	185	206	203	200	188	188	193	197	196	210	195	193	198	200	192	196	191	197	193	197
TCAAA	216	191.133	6.36116	196	195	196	187	187	195	194	188	190	193	188	187	202	198	176	179	192	199	194	201	189	193	183	184	194	181	198	195	189	191
AGTAA	166	145.167	8.0733	143	138	154	144	150	140	143	150	144	153	122	142	154	154	141	131	136	156	140	161	148	139	141	147	155	149	148	146	140	146
TGTAA	198	164.667	7.37813	168	174	167	169	159	152	172	154	169	169	158	170	178	167	151	172	155	165	167	170	161	165	159	169	175	153	172	158	160	162
ACTAA	149	137.467	6.55867	140	147	135	137	150	138	135	128	140	127	143	129	151	139	129	133	136	130	124	143	146	142	138	138	139	140	139	133	137	138
TCTAA	152	137.433	7.04509	139	133	141	147	137	139	134	128	132	148	127	131	146	146	141	114	131	137	137	142	140	135	134	137	145	138	143	142	138	141
AGATA	164	144.6	6.93119	157	149	153	136	137	147	140	142	133	141	134	142	158	148	141	137	147	154	149	154	143	140	147	137	144	140	141	153	152	142
TGATA	179	147.033	6.73889	151	148	146	150	150	151	143	151	144	153	145	142	153	151	138	127	145	137	153	149	147	145	147	151	158	153	134	153	155	141
ACATA	166	140.5	7.53726	153	144	139	144	130	134	146	139	132	147	119	134	150	132	141	138	135	141	137	153	147	134	144	148	139	138	143	151	144	139
TCATA	167	144.2	7.18907	149	143	146	135	147	146	152	144	146	143	135	149	133	143	149	133	139	146	156	148	132	141	154	158	155	137	148	134	141	144
AGTTA	161	130.333	8.89918	127	124	139	132	123	145	136	125	128	140	113	133	148	139	126	123	113	139	127	146	119	126	126	124	137	132	131	123	130	136
TGTTA	181	154.267	6.1808	159	154	159	149	152	150	157	158	149	164	149	149	165	162	145	154	147	150	158	166	151	150	166	150	156	149	148	158	147	157
ACTTA	140	119.9	7.06302	122	124	123	122	115	132	115	116	113	118	129	117	132	127	113	105	112	123	118	123	115	121	117	105	127	131	119	118	128	117
TCTTA	147	133.267	6.25842	129	132	144	136	136	125	136	136	137	139	126	145	139	134	122	133	132	136	136	142	132	129	144	130	131	127	124	135	128	123
AGAAT	186	171.7	6.6496	175	157	180	162	170	179	171	168	164	176	178	165	185	181	165	175	161	172	171	167	169	177	162	177	175	176	174	172	175	172
TGAAT	200	172.533	5.37384	173	173	174	175	162	182	177	166	165	170	169	172	182	180	166	171	173	171	173	171	180	179	165	174	177	167	169	167	174	179
ACAAT	188	166.667	6.64018	178	168	173	167	167	161	162	154	169	155	164	164	172	167	160	160	163	168	170	181	160	156	171	172	176	164	171	172	172	163
TCAAT	188	160.167	6.3847	153	154	172	150	161	166	165	157	154	155	162	162	164	172	150	163	160	160	164	167	153	154	168	154	166	159	169	157	152	162
AGTAT	167	146.733	7.08049	141	142	145	144	147	147	146	145	146	156	130	152	151	152	135	142	142	156	152	161	142	140	146	147	139	144	145	149	159	159
TGTAT	198	165.767	5.35423	162	166	162	164	166	172	169	161	161	172	164	161	166	166	163	167	159	155	162	168	179	169	172	166	167	155	172	166	174	167
ACTAT	169	142.8	6.32128	145	136	148	150	143	147	138	133	141	148	130	139	150	144	132	145	139	134	135	148	148	152	147	145	153	139	148	140	148	139
TCTAT	165	140.767	7.76679	154	132	132	136	144	143	141	127	135	145	128	150	147	143	135	131	135	144	154	148	144	147	132	143	147	139	144	137	154	132
AGATT	199	175.4	5.54977	182	181	181	162	181	173	165	177	174	180	172	181	187	178	171	171	169	169	183	171	173	178	177	177	175	178	176	175	175	170
TGATT	202	175.067	8.15341	181	169	177	183	175	188	173	163	169	184	159	183	187	172	164	168	180	164	173	181	182	177	187	168	180	175	175	172	182	161
ACATT	208	183.767	5.85269	175	189	185	183	184	194	194	178	182	190	176	181	188	187	180	181	186	180	181	193	176	184	178	193	190	182	180	182	188	173
TCATT	198	181.2	6.92522	179	164	185	171	178	184	178	180	185	177	173	183	192	193	175	170	175	176	188	188	184	187	185	181	192	182	182	185	176	188
AGTTT	212	188.6	6.37127	189	177	190	193	193	191	192	185	180	187	173	190	195	189	185	189	193	191	187	200	191	193	181	185	188	178	192	198	199	184
TGTTT	209	202.567	5.32193	205	200	203	208	199	208	198	203	204	202	200	201	211	199	197	204	198	196	195	210	212	207	200	201	209	195	209	209	192	202
ACTTT	207	178.733	7.41821	190	167	184	177	182	181	185	183	169	185	180	173	187	181	175	168	177	189	168	189	172	177	169	171	188	168	187	185	180	175
TCTTT	213	181.433	7.42634	184	170	181	185	175	187	186	169	175	182	167	185	181	187	182	169	174	180	192	177	180	176	193	197	179	183	188	190	182	187
GAAAA	213	201.133	4.59185	209	200	199	200	207	205	203	195	188	195	198	203	204	205	198	200	202	203	196	204	202	206	201	194	205	196	205	202	205	204
CAAAA	214	191.767	5.39913	199	191	194	193	188	197	190	185	183	196	187	187	194	197	182	180	193	198	191	198	194	193	189	191	194	204	189	196	188	192
GTAAA	200	167.1	7.26992	169	165	167	172	175	158	168	164	171	171	145	171	172	172	158	168	161	172	164	178	169	173	166	166	177	156	174	164	155	172
CTAAA	184	166.667	7.10674	173	169	160	172	161	165	175	150	152	172	166	165	170	178	168	161	173	171	161	178	160	164	158	166	170	159	176	173	167	167
GATAA	173	150.1	8.03591	150	162	161	146	153	161	157	147	148	158	134	142	158	151	146	136	136	148	154	147	151	159	145	157	147	154	138	155	160	142
CATAA	170	141.2	6.15546	141	153	146	140	128	145	142	144	136	135	132	137	139	136	144	133	148	141	134	144	145	134	153	150	143	145	138	147	139	144
GTTAA	161	136.967	7.47171	137	125	147	136	132	140	150	135	129	132	124	139	157	139	127	139	139	138	132	147	130	132	140	136	146	143	131	139	136	132
CTTAA	155	133.867	6.85683	139	121	129	134	136	144	134	138	129	130	130	138	141	130	138	118	125	146	138	145	130	134	129	143	134	129	128	137	140	129
GAATA	169	147.967	8.33556	163	136	150	150	142	149	147	147	136	146	137	145	165	153	143	136	141	148	157	172	142	147	142	148	155	150	149	149	148	146
CAATA	167	151.1	7.33132	157	145	159	155	155	161	155	135	144	144	148	156	146	146	140	146	156	145	160	165	152	141	146	155	165	154	149	150	152	151
GTATA	135	115.8	7.32685	107	113	113	116	116	121	123	110	108	115	109	107	114	115	112	104	105	128	130	112	128	113	115	116	120	117	116	117	134	120
CTATA	152	122.8	7.65822	125	119	124	125	114	122	134	112	124	128	124	125	143	113	113	111	116	127	131	135	121	121	126	130	118	120	115	128	127	113
GATTA	164	144.933	7.43678	148	150	154	144	160	148	151	141	145	158	136	140	151	135	141	139	140	139	142	155	139	147	147	134	156	132	141	148	150	137
CATTA	179	161.167	6.25373	163	160	163	152	156	161	167	158	162	160	149	158	170	163	163	151	164	164	163	184	164	158	160	164	162	159	159	156	164	158
GTTTA	200	169.067	7.18203	173	170	180	171	172	175	174	170	157	176	147	168	179	165	164	175	163	179	163	177	166	162	169	166	171	171	167	171	172	159
CTTTA	198	171.067	7.80333	177	161	174	167	181	173	173	170	158	177	165	181	176	171	179	165	174	185	173	175	157	165	164	187	167	164	176	168	158	171
GAAAT	200	183.033	5.36581	191	178	182	177	192	185	181	176	174	180	183	188	178	186	172	178	188	186	186	189	185	179	181	176	190	182	189	188	186	185
CAAAT	195	175.9	5.66508	171	182	176	171	174	176	178	182	174	181	164	176	179	176	167	172	177	179	172	180	164	181	171	172	174	175	188	185	182	178
GTAAT	146	128.1	7.77862	125	133	129	137	133	132	126	127	128	142	118	129	131	138	111	117	110	136	134	137	136	122	127	128	130	135	125	122	125	120
CTAAT	161	129.833	7.34886	125	132	127	130	135	141	137	121	143	138	124	123	145	133	121	125	122	125	125	139	121	125	137	131	129	140	128	119	127	127
GATAT	179	151.233	7.16641	153	161	165	145	159	156	146	147	141	157	145	148	167	148	136	145	146	144	148	160	146	152	156	153	155	151	152	159	148	148
CATAT	157	147.667	8.32666	152	145	156	155	153	143	148	146	153	154	128	148	163	138	148	137	146	162	150	160	139	145	149	151	148	134	154	145	147	133
GTTAT	176	139.8	8.44209	144	146	130	147	144	141	135	129	137	145	120	133	152	152	141	137	121	143	139	148	132	142	136	145	154	149	139	144	131	138
CTTAT	150	133.433	6.89169	153	140	136	136	128	141	137	129	126	146	122	134	134	130	125	132	139	141	129	139	129	132	134	127	125	137	126	137	131	128
GAATT	173	146.833	7.12975	148	135	156	144	141	147	145	141	140	160	139	150	152	153	153	132	145	146	155	141	155	151	141	155	153	146	151	139	154	137
CAATT	153	134.067	5.4262	129	139	137	129	137	138	132	128	139	135	125	126	142	135	136	129	133	128	134	138	130	146	140	127	136	142	140	131	129	132
GTATT	189	148.6	7.03979	155	148	153	144	147	151	146	152	142	159	125	147	152	149	147	140	138	145	146	155	147	150	164	153	149	150	158	150	149	147
CTATT	161	137.733	6.65367	136	133	132	143	138	143	144	132	130	141	129	132	133	141	138	125	137	124	143	143	134	144	140	140	149	141	154	135	138	140
GATTT	207	177.467	6.06706	182	182	178	171	177	189	177	170	167	186	170	185	181	183	173	174	181	172	183	173	176	164	178	184	185	173	177	176	182	175
CATTT	194	185.033	5.61085	179	181	182	180	184	191	190	186	184	179	181	183	198	186	181	171	184	182	186	194	186	184	192	188	193	185	191	188	185	177
GTTTT	216	189.833	5.47775	199	190	193	193	192	196	189	181	186	197	184	191	199	194	181	183	191	189	192	189	194	186	184	192	182	182	192	196	183	195
CTTTT	210	180.933	5.85417	185	174	182	183	183	183	179	184	175	179	171	178	192	178	179	162	180	182	188	180	190	174	185	183	181	182	185	183	187	181
AAAAA	212	188.467	6.00995	201	195	187	190	191	196	182	188	182	190	179	185	196	191	183	180	199	183	178	187	196	190	184	188	184	187	194	189	185	194
TAAAA	203	183.233	5.17076	185	186	189	181	187	176	184	185	183	190	179	178	190	194	180	177	180	186	183	186	179	185	178	182	178	177	194	189	176	180
ATAAA	208	188.3	5.77241	201	192	189	186	184	190	187	188	193	193	184	185	192	191	177	177	175	189	189	196	196	191	185	194	186	190	189	189	181	190
TTAAA	201	184.7	5.47817	181	190	196	184	183	187	188	180	195	190	178	178	195	191	180	182	181	186	182	185	176	183	175	190	183	185	186	188	181	182
AATAA	197	180.467	5.89408	190	175	179	182	179	182	169	176	171	182	175	178	188	185	167	178	178	180	175	188	184	187	183	189	186	178	178	188	181	183
TATAA	173	150.933	7.91303	146	152	154	154	144	155	154	146	149	149	140	146	162	149	148	149	140	163	155	164	149	149	148	166	152	166	148	130	153	148
ATTAA	191	167.3	6.8034	172	166	167	170	175	178	174	157	170	174	141	173	170	171	172	160	163	172	165	170	166	169	162	163	168	166	167	165	167	166
TTTAA	203	183.967	6.70812	184	186	189	183	183	181	195	186	177	190	175	180	196	196	174	169	179	190	182	183	175	185	185	187	184	185	194	189	179	178
AAATA	207	181.367	6.70812	182	182	176	182	186	175	184	184	176	192	169	174	184	184	174	181	173	188	176	191	190	176	178	174	181	184	194	195	177	179
TAATA	166	144.067	6.55972	150	131	153	141	144	149	151	139	153	145	138	144	147	152	141	127	141	142	134	140	141	151	147	149	151	152	143	145	139	142
ATATA	166	140.7	7.27845	155	136	148	139	137	140	138	125	136	143	133	131	151	137	136	139	146	133	138	153	139	131	151	143	146	151	148	142	139	137
TTATA	174	148.1	6.32646	147	156	148	155	146	157	141	146	139	151	134	152	153	142	149	149	140	155	151	154	149	147	142	155	138	159	141	145	150	152
AATTA	168	145.867	6.60059	153	140	142	145	149	144	149	147	130	151	139	144	151	154	148	143	152	137	152	143	162	146	144	141	144	137	147	157	146	139
TATTA	186	148.133	8.52879	158	147	139	152	150	165	139	146	137	168	140	138	150	159	141	141	139	142	141	150	151	138	155	160	150	157	153	146	150	142
ATTTA	195	169.267	6.71557	168	162	172	168	166	171	166	168	161	166	153	164	179	175	175	155	171	178	170	166	174	170	173	175	178	173	178	177	160	166
TTTTA	197	183.433	6.43098	184	185	186	185	191	195	186	178	170	190	176	179	194	190	177	174	174	183	182	182	187	177	184	183	178	180	194	191	181	187
AAAAT	214	190.067	5.98811	197	196	184	184	189	193	196	183	191	196	182	188	194	204	193	185	190	190	190	194	186	187	178	188	193	197	192	194	177	191
TAAAT	185	166.8	6.32128	165	170	168	170	159	169	171	167	158	165	164	156	177	161	172	154	165	175	167	176	169	165	164	162	167	171	178	177	159	163
ATAAT	179	151.867	6.90194	149	145	153	161	148	160	156	146	140	146	153	140	157	163	157	150	138	147	159	155	166	146	155	156	152	150	153	154	145	156
TTAAT	180	159.733	8.37045	156	145	163	161	174	178	162	154	154	168	141	166	166	156	152	148	164	160	158	167	165	160	162	169	161	156	150	169	152	155
AATAT	194	170.567	7.48646	182	163	175	175	161	171	176	163	164	185	161	171	183	173	163	158	173	176	172	172	167	170	170	174	173	185	168	171	165	157
TATAT	174	143.8	7.46671	147	136	144	146	145	150	153	134	132	154	144	142	150	130	139	137	139	143	152	152	145	142	142	150	123	152	146	148	150	147
ATTAT	189	164.3	5.85544	167	176	163	165	171	164	163	152	158	168	162	161	170	159	164	155	171	156	160	169	158	162	166	175	169	166	173	162	162	162
TTTAT	199	182.5	4.87605	182	182	187	188	185	190	183	179	180	178	175	191	185	180	177	173	176	191	176	185	178	184	180	190	186	182	183	186	181	182
AAATT	193	160.4	6.80061	167	161	169	158	154	160	166	170	148	163	158	152	164	165	162	148	156	159	158	164	169	145	157	160	166	168	170	165	154	156
TAATT	165	137.667	8.25178	141	119	142	143	151	152	140	139	130	140	126	130	142	150	132	129	130	129	137	147	145	136	141	142	140	140	137	133	122	145
ATATT	192	170.833	7.17795	176	167	180	171	169	178	165	169	168	181	154	175	176	169	157	167	169	166	174	183	157	174	167	167	174	173	169	182	179	169
TTATT	204	176.667	5.43509	180	175	172	173	183	180	174	179	170	180	167	174	179	182	173	169	169	182	171	182	178	169	180	186	185	181	180	175	170	182
AATTT	180	156.767	9.90884	157	146	171	148	142	175	150	148	145	171	150	142	159	162	164	144	158	165	152	161	165	157	150	158	154	170	168	163	141	167
TATTT	212	180.9	5.04702	180	182	175	181	179	183	188	177	177	177	175	178	185	184	189	174	180	181	174	190	174	176	179	180	182	180	191	189	180	187
ATTTT	210	183.133	5.92326	183	181	189	179	193	192	180	186	177	196	177	187	186	189	175	178	187	181	173	187	177	182	175	185	180	178	191	187	184	179
TTTTT	202	177.4	5.48729	183	173	174	179	180	179	177	172	174	188	175	183	182	174	179	173	184	172	174	179	177	171	180	187	172	172	183	185	164	177

## Sheet: 6_mers
Mer	OP	CP_avg	CP_stdev	1	2	3	4	5	6	7	8	9	10	11	12	13	14	15	16	17	18	19	20	21	22	23	24	25	26	27	28	29	30
GGGGGG	33	24.1333	3.8393	26	25	27	25	28	27	20	24	30	30	21	24	16	30	21	18	21	22	22	21	22	20	28	23	23	21	25	30	24	30
CGGGGG	25	24.1333	4.78311	27	20	30	15	31	23	20	26	19	18	21	24	16	25	24	18	22	23	24	26	28	32	21	32	29	23	22	26	33	26
GCGGGG	34	30.5667	4.97361	43	25	40	28	33	26	27	31	31	37	30	31	27	22	28	27	30	30	25	26	37	38	34	30	32	32	25	25	35	32
CCGGGG	32	27.8667	5.18442	36	25	31	23	28	28	19	22	25	24	25	23	27	21	28	19	26	29	32	32	33	34	38	36	36	23	31	29	27	26
GGCGGG	41	34.5667	4.8897	33	33	31	36	37	34	33	22	29	36	32	28	36	31	40	36	39	30	39	43	39	40	37	38	33	46	29	32	33	32
CGCGGG	15	22.2333	4.15794	23	15	29	18	21	23	25	29	17	22	25	23	20	16	15	20	24	25	25	26	27	25	17	19	18	25	23	20	30	22
GCCGGG	29	32.9333	5.77111	37	35	39	29	31	34	36	19	41	29	32	29	40	27	26	31	33	23	32	32	43	38	41	41	29	33	31	38	26	33
CCCGGG	27	28.5667	4.70277	33	23	28	26	31	39	25	27	22	22	28	28	30	30	28	28	26	32	34	32	33	34	34	27	34	28	31	17	24	23
GGGCGG	38	33.6	5.75715	42	29	34	38	33	35	28	28	30	30	29	18	39	34	44	26	42	37	31	32	39	37	33	31	43	32	31	28	37	38
CGGCGG	59	42.5667	5.34134	41	45	44	45	42	49	41	33	42	38	40	46	46	38	32	39	50	44	48	48	38	49	38	47	46	39	30	51	45	43
GCGCGG	16	24.7667	5.04246	24	28	28	28	27	26	23	31	22	28	19	28	22	24	18	15	36	22	22	22	30	29	20	17	31	17	23	28	23	32
CCGCGG	30	29.7667	4.93183	34	26	24	26	31	33	33	34	28	30	21	33	25	26	34	29	34	33	26	33	37	40	25	28	25	33	25	20	37	30
GGCCGG	53	39.2667	5.29107	42	42	38	38	35	40	40	33	27	34	31	37	41	40	31	31	44	42	43	41	41	43	47	52	45	38	42	39	38	43
CGCCGG	42	31.4333	6.36631	29	24	30	25	26	34	29	24	46	27	25	33	39	22	27	32	38	24	32	37	37	37	24	45	31	25	35	35	35	36
GCCCGG	42	34.9333	5.17909	34	26	44	44	29	35	31	32	35	33	35	35	43	25	36	32	39	43	37	40	31	40	34	34	37	30	37	25	34	38
CCCCGG	28	28.3	4.59497	30	34	26	27	24	29	27	32	22	22	29	23	36	26	24	28	34	32	24	34	26	26	32	34	31	32	36	26	19	24
GGGGCG	39	31.9333	4.56322	32	31	36	33	34	33	29	23	31	28	26	33	44	31	38	23	30	36	33	33	34	30	25	30	39	28	31	36	35	33
CGGGCG	20	22.9	4.55881	24	20	21	28	19	27	24	14	21	18	21	20	20	22	25	26	25	21	19	35	25	29	17	22	26	24	16	20	29	29
GCGGCG	50	45.2	4.29434	44	46	39	51	43	50	43	41	39	43	43	50	41	43	47	39	49	44	46	50	45	54	45	41	44	40	48	48	55	45
CCGGCG	42	31.5	6.2519	23	40	32	34	22	28	29	29	26	26	24	40	31	28	27	26	38	31	29	36	27	35	38	40	38	37	20	29	39	43
GGCGCG	22	23.5333	3.9977	17	23	22	24	22	25	21	20	20	27	21	24	28	14	20	22	28	26	29	18	24	30	27	21	31	25	21	22	27	27
CGCGCG	24	20.3333	4.55111	17	13	21	27	21	26	22	24	22	19	25	31	15	18	16	14	29	18	22	15	21	20	19	21	18	13	16	24	21	22
GCCGCG	35	27.7667	4.53099	29	31	26	27	27	24	31	33	28	26	24	23	17	28	31	21	33	23	29	33	34	36	25	28	29	20	28	32	33	24
CCCGCG	30	21.3667	4.53708	26	19	22	16	17	22	27	20	13	22	19	23	27	18	24	12	22	21	28	28	23	20	20	23	26	20	19	15	18	31
GGGCCG	40	42	5.71749	46	40	42	41	36	38	38	43	42	42	34	50	46	40	42	31	44	47	38	50	51	50	47	49	38	29	43	35	47	41
CGGCCG	37	34.9667	3.89945	39	35	34	35	28	36	34	41	33	34	34	38	32	31	42	24	40	37	40	36	33	39	38	33	33	34	33	36	37	30
GCGCCG	31	30.0333	5.96821	27	37	21	23	34	36	24	27	34	21	33	32	28	23	28	26	28	23	33	28	33	45	22	37	38	35	28	27	35	35
CCGCCG	42	38.2667	4.33059	37	37	44	35	41	32	47	37	40	41	32	40	40	34	32	35	43	34	46	41	40	42	30	39	39	38	41	42	33	36
GGCCCG	36	35.9	6.08758	35	36	40	38	38	40	41	29	32	28	25	35	29	43	48	28	40	41	40	36	28	43	27	33	33	32	42	31	45	41
CGCCCG	25	21.6333	4.29501	23	20	21	26	22	29	16	23	25	19	18	26	27	17	16	23	18	31	15	21	24	29	24	24	19	15	19	21	19	19
GCCCCG	29	32.5333	5.28324	42	37	34	25	29	34	30	27	35	25	33	35	28	33	28	36	44	34	24	42	29	39	31	34	39	26	34	30	30	29
CCCCCG	26	25.9	4.42836	28	17	20	29	32	29	28	25	26	22	22	30	30	20	25	23	28	30	25	30	23	26	31	36	24	25	24	23	17	29
GGGGGC	38	36.6333	5.54283	44	36	41	40	34	42	29	33	33	39	35	33	40	44	46	27	35	36	29	40	34	49	36	36	39	28	27	36	39	39
CGGGGC	36	32.1333	5.72793	36	30	30	37	39	29	34	38	31	40	37	28	43	27	22	33	20	40	34	28	35	33	38	32	35	24	28	30	30	23
GCGGGC	36	32.3333	5.25445	24	23	41	37	28	41	35	28	36	30	29	34	33	30	29	38	28	33	37	40	36	43	30	29	25	35	30	27	31	30
CCGGGC	23	31.2667	5.31707	33	25	30	28	34	30	30	21	39	29	32	36	33	34	20	35	28	24	30	35	33	35	31	33	43	39	37	24	26	31
GGCGGC	62	51.0333	5.04793	48	48	51	53	45	53	46	41	50	55	46	48	48	51	56	49	65	49	57	52	54	54	53	54	52	39	53	50	57	54
CGCGGC	26	29.6667	5.04007	36	29	24	29	28	29	28	34	29	26	22	29	23	30	27	23	38	25	40	41	28	36	35	28	29	25	31	24	31	33
GCCGGC	51	39.0333	6.37064	43	35	35	30	35	37	48	34	39	39	38	48	40	31	33	27	46	39	50	48	39	38	44	44	41	29	29	41	45	46
CCCGGC	46	36.2333	5.67319	41	38	42	43	25	24	33	34	33	33	35	40	37	32	34	32	41	38	38	33	23	40	44	41	37	41	38	36	47	34
GGGCGC	28	31.3667	5.06838	28	31	29	34	33	37	35	24	34	25	31	26	39	33	31	30	35	31	31	38	27	36	27	34	32	20	20	34	37	39
CGGCGC	36	36.2333	5.88208	41	44	36	44	31	32	33	41	19	27	31	43	37	30	39	38	42	30	41	38	38	40	41	35	33	31	40	30	41	41
GCGCGC	34	29.6333	4.40598	28	23	28	27	38	35	28	36	29	31	36	37	23	28	23	30	29	27	35	27	29	33	28	32	28	32	20	27	32	30
CCGCGC	28	25.9333	5.55805	31	23	23	22	26	18	29	24	26	20	27	32	29	21	23	14	23	28	38	27	33	29	34	27	35	15	24	23	28	26
GGCCGC	47	47	6	54	36	49	45	49	48	45	48	48	43	46	50	63	49	46	35	46	53	48	57	41	57	44	50	44	39	40	47	44	46
CGCCGC	39	41.2333	5.25674	37	46	38	37	44	40	42	46	35	41	38	42	41	30	41	33	40	39	36	50	48	54	36	43	45	50	42	39	40	44
GCCCGC	40	34.3	4.66942	34	34	39	38	37	39	32	32	33	25	29	35	35	33	33	28	33	42	30	32	36	42	34	33	36	33	39	24	45	34
CCCCGC	32	35.9667	4.75962	41	34	34	37	36	34	38	29	28	38	35	35	31	35	38	33	30	36	30	45	34	46	35	34	45	35	40	36	32	45
GGGGCC	41	35.7333	4.36233	35	40	40	36	33	35	29	34	35	36	39	25	36	34	45	33	30	37	37	36	40	43	37	39	33	31	29	37	42	36
CGGGCC	27	33.7333	4.14341	33	29	37	35	30	39	30	28	33	28	33	39	34	33	33	30	34	35	31	37	28	45	33	38	32	32	33	30	40	40
GCGGCC	45	46.4	5.92831	43	51	55	47	38	54	42	43	41	46	45	45	42	42	55	37	57	40	56	42	41	54	55	43	49	41	46	42	50	50
CCGGCC	39	40.4667	4.43912	47	49	42	39	39	45	44	43	42	37	41	35	45	33	33	40	34	47	41	35	35	41	40	39	45	40	41	36	47	39
GGCGCC	37	28.5	4.51625	25	24	20	32	32	34	32	23	30	17	25	33	28	23	32	25	27	36	30	24	27	34	30	32	30	27	29	30	34	30
CGCGCC	23	21.2333	5.0493	18	22	22	16	25	23	19	24	15	14	27	28	21	17	23	15	14	16	27	18	30	31	23	23	17	23	18	15	29	24
GCCGCC	48	46.3333	7.30769	48	41	50	52	46	47	47	45	52	38	33	45	61	47	48	40	43	47	52	66	37	54	36	43	48	48	34	54	42	46
CCCGCC	35	37.7667	4.09106	38	36	37	39	40	34	45	33	38	45	40	35	36	43	35	28	34	35	34	36	38	46	39	41	41	39	40	32	35	41
GGGCCC	32	34.2	4.49828	42	33	41	35	39	35	30	29	31	26	27	31	32	39	30	34	31	34	40	38	34	36	37	31	31	38	44	31	31	36
CGGCCC	28	41.6	5.41135	39	43	41	41	29	45	46	40	37	41	43	45	44	33	34	44	42	40	41	44	41	49	45	37	41	40	48	34	58	43
GCGCCC	36	25.2333	5.39913	18	27	28	18	34	34	28	19	24	19	21	27	25	22	23	20	20	23	27	28	31	42	24	30	26	24	23	20	28	24
CCGCCC	39	33.8667	5.32873	37	31	35	40	30	29	30	27	41	41	36	28	28	30	30	25	26	34	35	39	35	34	32	43	45	38	32	33	31	41
GGCCCC	29	34	4.96192	37	33	39	30	35	30	37	28	32	38	27	37	33	29	30	31	34	41	29	39	36	48	37	33	35	28	41	26	36	31
CGCCCC	28	30.7667	4.76831	26	32	34	35	35	34	29	24	29	26	35	24	21	31	32	25	35	28	27	42	29	39	29	35	29	34	27	29	34	34
GCCCCC	42	39.1333	4.86177	43	33	32	38	45	45	37	31	47	37	37	37	43	32	36	32	43	42	38	47	37	46	38	46	40	42	33	41	38	38
CCCCCC	37	27.9333	6.21973	28	27	36	25	26	34	22	22	22	27	17	29	31	14	21	19	26	34	35	40	27	38	24	36	31	29	30	31	30	27
AGGGGG	60	51.4667	5.38025	46	51	49	53	45	54	53	56	51	57	46	41	56	55	52	52	60	61	45	50	55	48	57	40	57	44	47	54	55	54
TGGGGG	64	51.2	5.44186	55	56	50	55	43	52	55	55	51	48	45	45	49	52	54	45	42	51	47	48	49	62	55	50	52	43	51	52	65	59
ACGGGG	36	32	6.14761	33	28	31	24	36	36	31	45	31	32	30	41	38	18	38	28	24	23	26	31	31	35	33	30	34	30	26	36	45	36
TCGGGG	31	33.8667	5.31578	38	39	40	35	32	36	29	33	37	28	31	27	30	28	19	38	31	46	38	37	31	37	27	37	35	34	33	32	40	38
AGCGGG	57	48.7667	5.99243	54	53	50	44	47	56	40	51	53	47	44	53	49	59	43	47	49	45	47	54	56	60	32	47	56	46	47	46	42	46
TGCGGG	47	46.1	5.97899	51	40	47	59	50	42	49	41	42	45	48	56	51	41	38	48	46	46	48	55	43	59	46	35	43	45	42	37	47	43
ACCGGG	40	38.5333	4.91116	42	36	39	38	46	45	36	31	40	41	42	47	40	35	30	34	47	40	42	41	31	41	35	38	39	35	33	29	42	41
TCCGGG	34	35.0667	5.72914	40	30	44	34	26	37	31	34	37	25	39	38	34	35	38	29	35	26	44	50	34	37	30	42	34	34	32	28	36	39
AGGCGG	57	47.9	6.56716	46	55	47	48	44	51	55	34	39	45	36	46	51	43	59	49	45	42	56	57	52	58	45	47	51	50	46	40	58	42
TGGCGG	68	57.0333	6.11095	55	60	55	55	61	58	50	47	42	66	52	57	54	72	61	59	63	57	60	54	59	60	57	60	60	56	47	49	62	63
ACGCGG	30	25.4333	4.70277	25	24	21	23	29	36	25	24	19	23	27	18	21	26	16	28	30	24	35	30	22	25	24	28	33	22	27	24	31	23
TCGCGG	22	21.4	3.87387	21	21	20	23	22	18	14	23	24	21	20	21	21	22	20	21	29	20	22	29	25	22	27	22	14	20	16	15	29	20
AGCCGG	62	50.2667	4.6752	54	43	52	43	53	52	49	44	47	45	45	59	49	54	40	47	52	50	56	58	52	56	54	55	52	48	49	48	50	52
TGCCGG	44	42.9	4.97823	47	46	45	44	43	42	36	38	42	39	44	52	42	32	41	46	49	40	46	48	43	50	39	42	48	43	35	47	32	46
ACCCGG	42	37.1	5.25455	46	46	34	39	41	42	36	33	29	39	44	32	32	34	33	37	31	36	37	41	40	51	38	39	30	36	30	34	38	35
TCCCGG	46	35.7667	4.78996	36	30	34	33	38	42	26	35	33	31	37	32	32	36	32	41	30	36	44	36	42	48	33	33	35	41	37	34	42	34
AGGGCG	33	36.9	4.9574	46	33	43	36	44	36	37	32	36	33	28	32	42	37	32	32	33	40	32	30	37	38	41	48	35	37	34	43	41	39
TGGGCG	45	39.8	7.06814	42	44	40	43	38	43	38	32	52	36	19	33	39	36	51	31	43	48	43	43	38	50	46	44	37	32	34	31	45	43
ACGGCG	48	38.0333	6.15032	44	41	51	53	36	32	39	38	40	33	37	35	35	28	27	36	46	35	33	44	33	45	35	43	40	31	41	32	40	38
TCGGCG	41	32.0333	5.0274	40	32	41	26	30	35	32	33	23	29	35	34	35	33	37	32	36	34	23	42	34	29	34	27	30	24	24	32	29	36
AGCGCG	39	33.0333	4.52185	34	36	32	31	39	37	29	32	27	34	33	38	36	41	24	29	37	32	34	35	41	38	24	32	30	34	30	34	33	25
TGCGCG	32	27.7667	4.01449	33	27	30	26	22	30	25	27	31	25	26	30	15	33	22	25	27	30	30	28	23	30	25	31	29	27	29	34	32	31
ACCGCG	24	25.6667	4.39697	34	23	20	25	24	26	27	29	24	25	19	32	26	23	20	16	30	35	23	30	26	29	25	27	29	22	25	20	29	27
TCCGCG	31	25.6333	4.99989	24	28	22	25	36	27	33	23	31	20	24	20	22	20	30	18	21	23	36	27	21	27	33	23	19	28	28	22	30	28
AGGCCG	49	48.2	4.72995	49	44	53	42	51	51	40	45	46	51	50	40	55	50	41	47	52	45	50	46	45	50	58	55	48	48	50	48	55	41
TGGCCG	47	55.7667	6.53206	58	46	57	53	62	52	52	53	55	57	51	57	67	59	44	48	48	58	62	71	53	64	59	63	46	48	55	58	54	63
ACGCCG	51	35.4667	4.9878	38	30	33	32	39	39	42	38	34	29	33	40	34	31	34	24	35	36	42	45	29	39	38	35	35	35	45	30	30	40
TCGCCG	37	31.4667	4.86177	23	28	28	35	24	31	34	32	34	30	27	31	35	33	34	24	31	31	29	46	38	40	28	35	26	28	31	31	34	33
AGCCCG	57	42.1	4.67089	48	39	42	36	42	39	39	41	37	44	43	37	39	31	48	44	48	48	47	43	39	39	42	45	42	52	45	35	47	42
TGCCCG	50	42.3667	4.78131	42	37	46	39	42	45	52	43	39	38	39	44	41	39	39	38	44	49	53	42	44	46	49	39	49	38	38	32	43	42
ACCCCG	40	35.7	4.88594	34	41	42	35	33	46	41	30	38	31	37	32	37	37	30	24	37	32	39	29	34	37	40	44	36	35	41	36	30	33
TCCCCG	42	34.4667	4.17491	44	39	34	29	34	37	34	32	32	33	30	40	33	30	38	32	35	30	34	46	33	35	31	32	39	34	28	33	38	35
AGGGGC	50	45.0333	6.57835	46	39	57	45	37	31	47	36	37	40	45	40	53	47	43	45	56	52	39	46	60	49	43	50	49	42	39	47	45	46
TGGGGC	56	47.0667	6.91791	50	52	54	39	50	50	41	37	51	34	33	41	50	50	50	50	42	42	64	46	43	51	61	48	50	46	44	53	46	44
ACGGGC	34	37.5	6.06715	44	45	34	27	32	43	46	25	33	39	30	42	29	43	38	39	38	40	37	42	43	49	38	44	31	32	36	31	36	39
TCGGGC	24	30.2333	5.08333	27	25	28	36	24	34	28	21	27	29	27	26	38	35	32	29	28	38	30	33	23	42	31	32	24	26	29	35	33	37
AGCGGC	70	66.0667	6.65367	60	72	72	72	71	68	57	64	62	78	71	69	69	62	54	65	56	59	65	77	58	73	62	71	67	68	58	58	76	68
TGCGGC	52	50.6667	5.10803	51	51	53	56	54	48	46	56	49	45	48	54	52	42	58	43	53	47	54	53	56	55	47	47	51	40	58	44	49	60
ACCGGC	58	48.2333	5.47523	48	53	40	57	41	55	55	45	51	39	43	51	49	43	50	47	46	48	46	44	46	59	58	52	47	40	54	44	50	46
TCCGGC	53	42.9667	5.94505	40	45	49	36	38	45	45	39	33	47	36	42	39	40	36	45	37	48	44	40	45	47	44	50	52	44	42	32	58	51
AGGCGC	40	38.7	5.7903	44	48	38	39	39	43	38	46	33	39	31	45	33	41	35	30	37	37	37	42	40	44	38	37	50	32	32	28	50	35
TGGCGC	34	42.9667	6.06564	39	38	42	45	45	48	41	32	33	42	41	34	46	32	36	41	45	48	44	40	40	53	43	44	54	47	46	44	52	54
ACGCGC	30	29.6667	6.03629	26	18	33	23	30	41	30	34	24	26	30	34	25	28	29	25	39	22	38	38	32	40	28	37	26	28	31	19	29	27
TCGCGC	29	21	4.00861	19	17	23	27	20	19	25	14	14	19	21	18	14	18	20	22	20	25	24	21	29	30	18	21	23	23	18	25	21	22
AGCCGC	69	58.9	7.15036	61	54	57	53	45	59	65	59	51	44	59	74	63	61	53	50	61	55	74	72	60	63	55	61	63	57	53	63	61	61
TGCCGC	47	47.0333	6.91068	47	45	52	57	38	47	47	44	41	37	34	47	59	50	49	46	50	51	49	64	43	53	44	48	46	36	49	38	57	43
ACCCGC	52	40.1333	5.28324	43	43	48	36	42	42	41	31	39	48	36	43	39	40	43	30	36	42	35	51	41	39	35	44	47	40	38	28	40	44
TCCCGC	54	41.5667	5.85269	42	39	40	44	46	42	38	45	42	41	43	39	48	40	29	27	53	34	47	38	45	48	47	45	39	34	35	44	43	50
AGGGCC	54	52.3	6.52924	68	49	49	57	52	52	50	53	55	52	34	65	58	52	51	49	48	54	57	53	50	53	56	46	54	49	51	39	62	51
TGGGCC	55	58.6333	5.20267	65	57	52	54	55	64	63	54	58	59	53	64	70	66	50	53	54	63	61	62	55	63	59	60	50	56	60	58	55	66
ACGGCC	52	48.7667	7.34229	53	47	49	43	49	51	57	44	49	43	34	48	49	50	37	38	62	51	42	50	56	56	63	50	43	49	54	41	63	42
TCGGCC	55	42.8	5.03368	37	42	37	47	42	44	39	46	36	40	40	52	44	37	42	45	40	44	43	40	46	60	49	40	44	45	42	40	45	36
AGCGCC	50	46.7333	8.1998	60	43	48	36	57	66	37	40	45	52	40	37	47	47	42	37	58	37	47	51	41	57	40	56	45	55	47	35	51	48
TGCGCC	44	36.9333	6.82255	35	52	36	33	30	43	43	30	41	27	30	39	39	32	39	23	37	33	34	35	34	50	34	36	49	46	33	32	44	39
ACCGCC	47	44.1	5.01274	48	32	45	40	44	34	47	41	46	44	43	46	40	41	54	40	38	40	42	53	48	51	50	49	42	45	44	44	48	44
TCCGCC	56	47.2	5.66538	44	53	47	47	46	47	47	43	50	51	41	34	44	43	41	44	52	45	51	59	47	62	39	53	52	48	42	47	49	48
AGGCCC	44	50.5333	6.09541	55	57	51	45	61	52	52	43	53	48	43	48	53	44	67	43	44	57	47	46	48	47	51	44	55	49	53	46	52	62
TGGCCC	58	56	7.18715	63	65	50	55	55	64	43	56	53	56	40	51	58	48	52	52	64	67	53	62	62	68	67	51	44	57	57	56	54	57
ACGCCC	26	31.6333	3.68111	40	34	30	31	37	36	37	33	31	28	33	30	34	28	31	29	38	31	26	27	28	28	30	36	31	32	35	30	28	27
TCGCCC	37	34.7333	4.12673	36	30	33	32	35	35	38	37	37	27	40	39	38	28	34	35	38	42	25	40	33	35	37	35	33	35	27	37	33	38
AGCCCC	70	52.3333	5.70138	61	58	51	60	57	53	56	44	57	51	41	45	58	50	47	48	58	51	53	53	47	53	47	65	46	52	44	54	55	55
TGCCCC	57	50.9	6.58813	52	51	55	48	44	55	51	44	56	56	38	50	52	39	46	54	62	54	56	71	45	54	47	53	56	49	48	46	45	50
ACCCCC	57	42.0667	5.05783	45	41	42	32	38	36	43	34	49	39	43	44	46	40	39	37	41	42	38	47	44	42	48	48	50	51	49	41	33	40
TCCCCC	52	50.4333	6.98611	61	41	70	50	53	52	48	47	48	54	44	39	58	38	46	42	56	44	45	48	47	58	58	47	52	54	57	52	52	52
GAGGGG	69	61.8667	6.21307	62	63	75	68	57	61	57	57	61	74	63	52	54	67	67	52	59	56	58	54	67	66	63	59	75	58	60	65	62	64
CAGGGG	70	63.1333	7.00607	67	70	61	62	54	63	67	61	53	61	52	52	73	65	57	56	71	79	52	65	65	68	56	65	72	65	65	62	62	73
GTGGGG	59	52.1667	4.63929	52	61	50	51	53	49	48	51	60	50	44	49	51	61	48	44	53	54	53	49	51	62	57	51	52	51	54	47	58	51
CTGGGG	68	65.3	7.10585	55	68	72	67	75	82	64	65	68	51	60	52	71	65	57	70	64	65	66	58	62	73	71	74	57	59	68	63	71	66
GACGGG	55	47.4667	5.84119	58	42	47	46	41	51	42	44	44	39	51	60	46	40	42	47	36	53	49	50	50	50	40	51	47	50	53	55	55	45
CACGGG	29	37.7333	4.99609	37	36	38	35	38	47	33	33	36	35	32	42	34	37	37	42	37	33	31	39	38	40	37	47	41	33	33	34	45	52
GTCGGG	25	30.5667	5.15741	32	36	31	33	25	33	24	25	28	30	29	27	38	32	28	26	23	36	25	29	31	32	25	42	32	24	28	42	36	35
CTCGGG	34	36.2333	5.32193	34	35	40	36	30	44	33	36	22	35	35	41	39	36	33	29	31	42	40	49	38	44	34	33	43	31	36	37	35	36
GAGCGG	71	63.1333	6.31218	60	66	64	61	62	63	58	65	58	68	54	65	71	57	53	58	59	59	63	71	63	76	59	63	79	53	70	65	70	61
CAGCGG	92	81.9	6.09324	80	84	81	85	80	89	91	77	78	79	85	86	80	85	83	84	85	78	86	96	72	82	69	89	79	81	78	81	67	87
GTGCGG	41	44.1	6.0478	51	40	44	39	48	40	40	33	44	41	41	51	48	43	47	50	44	44	51	54	44	59	40	49	48	43	39	32	38	38
CTGCGG	74	67.3333	5.4919	70	64	66	78	70	69	67	62	67	62	64	71	77	64	63	57	60	67	78	65	72	70	60	59	72	67	72	65	74	68
GACCGG	55	43.8	6.04238	42	47	39	44	49	51	45	36	34	44	45	43	43	50	40	40	46	43	57	50	33	45	40	49	44	44	55	33	35	48
CACCGG	67	55.4333	8.46772	73	58	49	63	46	64	58	49	53	46	57	61	61	51	54	44	67	52	51	57	45	63	57	68	50	45	62	38	68	53
GTCCGG	30	36.6	4.5758	39	39	41	37	35	38	30	35	42	37	38	36	41	32	31	25	40	32	39	35	37	37	32	36	41	38	33	31	46	45
CTCCGG	62	47.3333	5.1884	46	42	46	44	38	51	50	41	44	43	52	47	52	42	41	47	45	51	51	53	52	48	48	59	52	44	45	39	58	49
GAGGCG	65	59.2333	7.08901	71	64	62	59	51	61	54	51	62	60	58	55	46	51	65	55	60	66	61	63	56	75	59	65	59	47	60	49	73	59
CAGGCG	49	48.8667	5.72793	58	48	54	45	58	48	43	36	43	43	45	52	44	52	59	44	43	47	43	53	52	56	55	47	52	43	50	48	56	49
GTGGCG	55	53.6	7.94637	51	47	46	55	52	55	46	51	44	56	44	52	65	59	46	51	74	54	53	50	58	60	65	51	49	50	52	46	50	76
CTGGCG	63	54.4667	6.91193	50	54	55	53	46	64	55	60	39	65	56	46	49	48	50	49	59	65	60	59	52	66	52	63	55	48	43	57	61	55
GACGCG	31	31.8667	5.96966	35	25	27	27	36	35	35	23	23	29	29	24	26	38	26	32	37	25	34	41	34	42	32	42	32	36	30	26	43	32
CACGCG	28	27.3333	4.49776	24	19	30	26	26	30	27	24	23	20	25	33	34	22	27	21	31	22	32	32	33	26	30	29	30	22	36	27	28	31
GTCGCG	14	17.7667	3.70166	12	21	19	21	18	18	13	18	17	15	16	11	18	19	18	13	17	16	19	15	21	26	21	22	12	16	14	21	22	24
CTCGCG	26	24.2333	4.75382	21	21	26	23	26	26	27	17	23	19	29	27	18	27	22	20	30	31	20	28	32	31	25	23	17	31	18	16	27	26
GAGCCG	59	64.8	6.59362	63	63	67	61	62	72	58	67	60	53	53	69	68	67	64	58	68	67	73	79	66	67	54	71	73	64	66	62	54	75
CAGCCG	86	71.7667	6.95643	77	68	73	69	79	65	83	68	65	59	66	79	65	72	65	66	76	76	75	85	71	76	68	78	69	68	64	87	77	64
GTGCCG	42	43.5667	6.24049	51	47	54	47	39	40	34	43	35	41	40	48	45	41	40	47	46	41	39	54	44	60	38	44	49	35	50	38	38	39
CTGCCG	63	65.5667	6.91168	63	61	57	70	64	65	66	66	63	61	56	80	69	59	59	71	71	66	69	80	70	71	64	65	79	50	59	63	69	61
GACCCG	47	46.7	6.89903	45	48	44	48	58	48	44	42	39	50	52	49	46	41	39	38	50	54	42	63	43	46	40	54	49	51	29	47	58	44
CACCCG	60	41.7667	5.71558	54	39	42	46	44	42	42	32	41	45	48	39	43	35	40	33	36	41	35	53	37	48	46	42	40	54	42	39	39	36
GTCCCG	45	40	5.45831	39	41	33	36	38	46	36	42	34	39	39	30	35	36	32	39	48	37	46	42	41	47	45	54	41	35	41	39	40	49
CTCCCG	43	35.9333	5.22549	34	32	38	42	33	32	37	31	33	28	34	32	33	32	36	40	29	28	35	40	41	44	35	43	37	36	45	30	48	40
GAGGGC	77	76.9667	8.18528	82	68	86	66	80	77	75	65	73	70	60	84	91	72	67	80	81	93	77	82	70	80	78	81	93	78	76	68	74	82
CAGGGC	66	71.9	6.24417	85	69	76	66	75	67	85	67	68	74	65	69	71	74	71	69	70	77	64	76	66	70	74	82	74	70	62	71	85	65
GTGGGC	86	63.5333	6.80128	64	64	63	62	62	63	54	53	68	59	60	71	63	67	62	57	55	56	64	72	67	61	68	73	63	62	69	52	67	85
CTGGGC	77	81.0333	5.14938	81	90	79	78	87	83	86	76	86	87	69	81	79	80	86	76	84	77	84	81	76	92	80	74	78	76	75	81	85	84
GACGGC	64	62.2333	6.96139	64	63	63	68	70	58	61	56	59	53	53	71	60	57	48	62	61	52	68	68	66	64	66	60	76	62	58	53	73	74
CACGGC	50	50.8333	5.91365	60	55	62	50	42	47	50	43	50	40	50	51	52	55	46	47	59	53	49	44	53	53	53	58	48	39	61	50	50	55
GTCGGC	40	36.6333	6.79494	43	37	37	38	36	34	39	34	24	31	40	43	41	24	41	38	44	32	38	43	32	53	29	34	41	37	23	28	45	40
CTCGGC	59	47.3667	4.52947	46	44	48	44	57	45	46	54	49	51	47	53	43	49	46	42	54	47	42	46	47	51	51	43	42	39	48	42	56	49
GAGCGC	77	66.0333	5.94505	75	63	70	64	75	81	59	60	62	69	62	71	73	66	60	61	74	62	56	72	64	70	63	64	63	67	69	62	66	58
CAGCGC	91	76.9333	8.61808	94	84	66	72	82	88	72	75	67	82	70	75	69	69	68	67	92	69	82	84	73	82	83	80	67	82	89	62	85	78
GTGCGC	43	47.0333	5.6047	38	47	47	45	48	55	46	49	49	40	43	53	42	44	46	39	50	53	47	49	38	56	49	50	46	36	47	45	56	58
CTGCGC	63	68.6667	6.54077	72	74	72	67	68	77	72	71	64	78	64	75	62	66	65	57	74	70	71	65	58	83	71	64	67	57	59	66	76	75
GACCGC	45	49.7	6.61842	52	36	48	52	56	46	54	41	55	44	46	62	51	48	42	45	43	54	41	46	47	66	57	53	50	51	46	47	53	59
CACCGC	69	56.1	7.15036	62	55	62	51	47	53	44	52	40	56	49	60	52	56	56	54	65	64	50	61	64	61	63	60	66	52	49	48	69	62
GTCCGC	38	35	6.40043	38	37	41	34	37	36	38	39	42	45	50	34	29	23	30	22	45	37	37	39	29	34	33	33	30	29	35	27	39	28
CTCCGC	57	55.9333	6.97252	58	56	51	55	67	59	58	56	45	57	47	46	52	55	57	58	57	46	61	67	48	76	52	62	57	63	57	47	57	51
GAGGCC	82	82.5	7.36136	85	84	91	87	88	86	88	67	67	81	68	77	92	78	78	84	82	86	86	84	82	75	75	84	89	98	78	78	90	87
CAGGCC	89	82.4333	5.72161	87	88	85	82	94	87	74	81	89	78	81	77	83	88	85	83	88	93	80	82	75	81	76	80	88	80	68	79	78	83
GTGGCC	89	78.7667	7.08901	79	82	68	85	81	87	66	78	68	76	84	76	78	79	72	76	76	80	78	91	78	94	91	81	75	65	74	87	78	80
CTGGCC	86	87.7	6.85892	93	82	84	95	90	88	81	79	86	84	72	98	89	79	80	82	90	97	86	96	87	98	85	99	82	98	88	86	92	85
GACGCC	66	50.9667	6.13348	49	48	54	39	53	61	56	56	52	48	47	42	51	38	49	48	62	54	51	60	56	46	48	52	52	47	59	42	58	51
CACGCC	47	45.1333	6.89194	43	54	48	42	57	37	46	44	38	46	36	50	39	55	46	41	51	38	37	36	37	51	44	60	40	47	48	52	38	53
GTCGCC	39	32.2667	5.64424	36	28	32	35	29	30	39	22	36	31	30	33	35	27	36	21	30	33	36	44	26	43	31	39	30	22	38	29	35	32
CTCGCC	54	44.2667	5.65035	46	40	38	45	36	39	45	48	47	43	48	39	56	40	40	32	45	48	43	51	42	55	52	47	47	35	41	49	46	45
GAGCCC	85	68.3667	7.31311	74	77	80	63	66	60	78	66	53	66	55	71	65	69	80	56	69	64	70	74	59	79	65	71	71	72	71	71	74	62
CAGCCC	101	81.5667	5.51289	88	81	87	83	74	82	85	70	84	81	76	72	83	79	79	85	92	85	80	85	73	82	78	89	79	79	82	76	86	92
GTGCCC	58	51.9333	5.3687	50	51	57	58	52	49	51	41	50	45	56	49	49	48	50	50	57	62	54	57	49	61	49	57	54	52	56	38	49	57
CTGCCC	95	80.8333	8.19623	93	81	82	83	71	83	79	70	87	89	67	81	88	76	78	76	92	78	88	97	72	91	75	88	72	71	83	72	71	91
GACCCC	74	63.4667	5.76992	60	56	64	67	67	70	56	58	62	58	59	61	63	64	60	61	68	65	68	61	69	75	58	75	72	64	69	53	55	66
CACCCC	72	56.1	5.75566	61	52	48	49	52	55	64	50	66	51	56	58	57	61	59	44	62	52	56	59	54	58	65	62	65	48	59	52	51	57
GTCCCC	34	37.8	4.93684	44	45	46	39	36	33	40	30	29	39	34	40	30	35	34	41	34	37	34	39	38	43	41	45	36	41	38	33	47	33
CTCCCC	76	52.1667	4.41067	58	55	59	50	51	49	52	48	46	57	47	51	62	47	54	44	51	56	56	57	53	57	53	51	55	49	50	46	53	48
AAGGGG	71	55.5667	5.85269	58	56	54	47	54	56	60	55	64	56	45	60	63	47	58	53	51	64	52	56	64	43	58	54	50	57	49	64	56	63
TAGGGG	37	20.6	3.71947	14	18	21	17	24	18	19	18	20	22	21	24	24	19	30	16	21	20	13	21	25	24	19	18	28	24	21	20	21	18
ATGGGG	70	64.5	6.14621	75	60	74	55	67	64	69	61	71	53	61	57	65	68	58	68	66	59	78	60	69	72	64	61	64	58	59	62	69	68
TTGGGG	69	57.3667	7.19427	71	57	52	55	45	59	62	53	60	54	48	55	73	49	59	51	46	54	61	66	58	55	64	56	63	58	49	72	61	55
AACGGG	49	41.3667	5.63538	45	35	46	34	49	36	45	49	46	39	33	41	46	40	41	42	31	40	46	49	35	37	51	36	42	33	43	48	45	38
TACGGG	25	26.1333	4.30504	38	26	15	21	29	22	28	28	23	32	27	29	26	27	24	21	27	26	25	23	20	29	22	30	24	28	30	27	30	27
ATCGGG	29	32	4.5334	38	30	27	32	29	38	31	20	33	32	26	29	33	35	32	32	31	38	33	29	33	27	32	32	31	45	35	33	28	36
TTCGGG	50	37.6	5.4621	30	33	36	31	33	38	51	32	41	32	43	35	44	28	40	39	39	37	39	40	38	45	43	45	27	35	36	37	41	40
AAGCGG	64	51.1	6.18312	57	54	59	51	54	60	54	51	37	46	54	52	43	53	37	52	39	54	52	57	45	52	43	55	55	57	55	50	49	56
TAGCGG	22	21.9333	5.17243	19	21	25	24	25	19	24	16	25	30	24	30	21	21	12	11	18	21	21	29	26	21	21	25	21	30	22	16	12	28
ATGCGG	42	43.3	5.18719	44	40	45	39	41	36	41	37	37	43	40	45	43	46	36	38	47	51	46	53	41	49	49	36	41	47	39	46	48	55
TTGCGG	37	32.8667	5.63079	42	32	31	28	33	29	34	35	25	32	32	30	39	33	32	22	37	33	36	38	39	31	24	29	35	28	29	30	38	50
AACCGG	39	42.6333	5.06838	40	45	48	51	43	46	37	41	43	41	38	44	39	43	40	40	46	51	50	49	34	49	40	45	48	39	37	31	38	43
TACCGG	30	27.5667	5.204	28	22	27	35	36	36	23	21	26	26	20	27	25	24	37	28	31	22	21	23	35	31	35	25	27	23	33	29	22	29
ATCCGG	42	38.3	5.05248	39	38	40	38	36	45	44	31	33	32	36	32	34	44	40	37	43	37	40	44	38	44	33	43	40	34	37	26	43	48
TTCCGG	29	32.8	5.59187	38	31	41	36	39	33	26	39	21	28	30	36	28	34	27	31	27	31	40	43	29	43	33	36	33	31	30	28	37	25
AAGGCG	50	40.7333	5.15908	41	42	53	42	47	36	39	40	32	36	36	41	40	46	32	41	34	36	40	51	40	43	42	42	46	42	37	35	49	41
TAGGCG	13	11.3667	3.59581	11	15	12	12	11	11	17	20	13	11	10	16	11	5	13	15	10	7	3	13	14	15	10	12	9	7	8	11	7	12
ATGGCG	52	57.1	7.23187	65	67	52	58	53	68	64	42	58	70	55	46	53	62	55	61	51	61	53	53	53	71	53	60	60	59	49	46	62	53
TTGGCG	38	37.0333	5.16943	39	39	34	41	37	29	43	32	25	38	32	49	35	46	36	35	41	33	34	38	33	31	38	41	44	33	41	38	35	41
AACGCG	27	21.9667	5.01366	22	19	19	22	25	36	19	30	15	15	23	25	20	18	15	25	26	24	27	24	26	26	17	26	21	13	23	23	18	17
TACGCG	17	13.5667	3.3803	13	14	12	16	14	17	17	18	16	17	14	14	9	14	10	9	13	12	15	7	19	15	9	15	18	15	9	6	15	15
ATCGCG	17	20.5	3.8841	20	19	20	27	24	17	18	19	18	22	21	15	17	14	19	23	21	26	21	21	26	20	18	21	10	26	21	23	27	21
TTCGCG	30	15.3333	3.51679	15	14	14	17	9	17	9	20	17	18	9	18	19	21	14	17	18	10	14	16	19	15	15	16	18	14	21	10	15	11
AAGCCG	68	49.8667	5.84709	44	44	55	38	49	54	37	44	47	45	49	53	58	59	48	46	54	51	55	57	46	48	55	55	49	43	49	52	60	52
TAGCCG	18	18.4	3.12498	20	18	14	16	16	22	17	15	17	15	15	19	23	22	22	15	19	18	18	13	17	24	23	20	15	22	17	17	23	20
ATGCCG	45	39.4	5.41772	50	34	41	43	30	44	37	31	47	38	36	41	36	38	34	43	30	44	39	39	34	47	41	42	38	44	39	32	41	49
TTGCCG	49	29.6333	4.60497	37	28	28	36	24	34	30	26	31	26	30	30	37	32	27	21	31	27	26	30	24	35	31	26	32	32	19	28	35	36
AACCCG	46	38.5333	5.09045	33	40	39	44	33	46	41	28	35	43	38	34	36	39	32	33	49	37	39	43	35	44	45	42	38	40	35	30	44	41
TACCCG	34	23.1	3.55596	31	16	23	22	21	25	27	21	18	23	19	24	23	25	28	23	23	25	27	20	22	22	22	25	24	17	24	19	23	31
ATCCCG	47	39.3	5.59649	43	33	40	45	36	52	34	34	43	29	36	36	41	36	32	39	45	43	40	35	40	52	36	39	33	36	41	45	47	38
TTCCCG	51	35.8333	6.62328	27	37	29	34	41	29	36	34	28	40	37	38	29	35	25	31	28	38	33	42	53	41	41	38	34	41	32	30	47	47
AAGGGC	66	64.2	7.59038	59	81	72	61	69	56	60	58	60	63	48	81	56	70	60	58	55	65	70	72	71	64	64	56	65	75	66	63	66	62
TAGGGC	16	15.6	3.79292	14	17	11	21	26	13	19	16	21	17	12	17	18	13	19	13	9	18	15	12	16	14	11	19	20	16	15	13	12	11
ATGGGC	73	66.4333	5.59977	74	56	72	63	64	58	67	58	71	65	57	67	67	67	60	63	63	75	62	67	62	75	76	68	66	70	66	73	69	72
TTGGGC	52	50.6333	6.72865	58	50	45	48	55	56	63	43	57	44	38	39	64	53	54	42	49	55	43	52	47	57	56	44	54	53	51	45	47	57
AACGGC	69	60.7333	7.15799	57	68	57	64	64	61	54	59	58	47	42	60	58	70	56	60	71	65	53	66	54	61	66	73	65	57	59	65	74	58
TACGGC	40	37.3333	5.35842	36	24	39	36	33	45	42	32	32	35	34	36	38	47	36	40	43	35	31	48	39	42	37	33	41	40	41	29	34	42
ATCGGC	49	46.2	6.6974	52	34	52	53	39	53	52	38	31	40	47	43	51	46	54	37	44	47	51	50	49	55	47	52	45	39	37	43	52	53
TTCGGC	46	46.1	5.5108	43	42	51	46	49	38	37	41	45	48	36	55	41	46	40	47	50	49	56	52	52	48	44	50	36	43	50	46	53	49
AAGCGC	74	54.1667	5.63905	64	60	58	45	62	55	56	47	43	63	50	46	53	56	56	48	47	52	50	58	62	57	52	61	54	52	58	51	53	56
TAGCGC	16	17.7	3.94925	21	17	14	16	23	17	21	13	18	16	15	18	15	21	19	19	19	20	15	20	20	31	15	19	19	13	12	11	20	14
ATGCGC	49	39.9333	6.11349	41	39	39	39	35	52	40	42	43	25	33	35	38	38	32	36	32	51	42	50	50	41	38	42	44	38	36	36	46	45
TTGCGC	35	29.1667	4.94161	35	34	21	26	32	28	30	25	25	28	30	23	26	27	36	24	24	36	32	25	34	33	29	31	37	34	37	19	26	28
AACCGC	47	48.6333	5.30766	51	57	46	46	54	47	49	46	49	52	36	59	55	41	45	39	50	50	48	56	48	54	50	53	45	41	50	48	44	50
TACCGC	31	29.8333	5.28553	27	18	36	29	37	34	34	36	27	34	22	30	20	28	29	31	26	28	29	34	30	27	37	30	22	34	34	29	39	24
ATCCGC	60	47.7	7.25472	59	48	52	52	51	52	47	42	44	46	42	37	41	50	44	27	50	45	43	58	41	53	52	53	52	39	46	46	58	61
TTCCGC	47	39.5667	5.26984	35	36	39	36	49	40	41	32	44	36	37	37	43	42	35	31	40	39	50	41	39	51	39	33	41	49	44	36	33	39
AAGGCC	64	71.3	6.29806	71	69	75	76	65	70	73	73	80	82	55	75	77	73	62	66	67	77	70	81	65	68	78	63	71	76	68	64	78	71
TAGGCC	22	18.4667	3.9193	21	20	14	21	16	18	20	15	15	16	24	12	20	15	12	15	11	19	19	17	25	26	22	18	17	21	21	20	25	19
ATGGCC	76	78.1333	6.474	69	72	89	80	81	81	74	74	81	80	81	76	82	75	71	64	85	75	73	89	78	92	86	83	77	68	73	81	78	76
TTGGCC	67	62.8667	6.02714	65	64	69	60	62	64	59	53	55	70	50	62	61	71	56	55	71	65	61	68	51	63	73	60	66	66	66	65	67	68
AACGCC	55	47.2667	6.86286	53	45	51	36	48	45	40	49	55	37	40	59	46	48	36	37	44	59	55	58	46	54	50	46	56	39	48	47	47	44
TACGCC	39	36.0333	5.06157	40	34	35	36	32	44	33	44	31	40	34	39	32	30	35	34	36	33	32	43	39	41	34	42	30	26	47	35	30	40
ATCGCC	54	50.3	5.86721	53	47	48	48	42	55	56	41	44	43	50	44	58	45	39	52	46	61	52	57	58	57	50	47	54	60	51	52	50	49
TTCGCC	48	44.1667	4.5719	42	41	45	45	46	50	40	48	40	45	34	49	45	45	48	43	42	41	40	45	49	57	47	50	36	44	41	40	44	43
AAGCCC	78	70.8	6.45088	72	78	73	72	74	69	74	73	77	73	54	69	76	64	63	62	86	80	67	66	66	72	69	77	67	65	74	63	77	72
TAGCCC	31	22.6	4.1323	23	22	23	32	22	27	27	19	23	19	19	19	19	23	22	18	20	21	21	23	17	15	21	21	28	23	30	27	31	23
ATGCCC	66	60.2333	5.82316	71	56	71	61	60	63	65	53	63	58	47	63	62	51	60	54	57	69	53	57	58	63	61	66	66	58	58	60	55	68
TTGCCC	66	46.1333	5.07688	48	57	45	41	41	54	50	41	48	43	37	42	44	44	43	53	43	49	45	53	39	45	46	48	52	50	44	54	46	39
AACCCC	75	64.6667	5.83292	70	77	65	60	62	71	69	55	66	59	69	60	75	73	56	56	65	58	66	61	69	64	71	66	65	57	64	64	59	68
TACCCC	40	33.1	4.85195	33	31	38	22	33	34	39	32	43	32	30	30	35	38	28	28	33	35	37	30	31	31	31	38	45	33	32	35	24	32
ATCCCC	47	46.7667	6.06677	52	47	57	47	52	51	46	44	50	39	47	43	46	45	44	38	52	31	54	38	54	38	55	54	49	41	48	45	50	46
TTCCCC	73	66	6.45408	74	61	81	65	60	65	75	57	58	59	63	66	63	59	58	67	73	65	71	78	65	75	65	55	70	65	66	65	68	68
GGAGGG	90	86.9333	7.68758	97	86	88	88	83	93	81	74	79	86	79	98	95	90	77	88	80	87	85	75	101	89	84	85	98	82	87	80	88	105
CGAGGG	47	43.3	5.19383	42	40	49	37	45	50	43	36	48	35	49	45	49	42	34	43	44	40	33	50	37	50	43	40	43	47	50	41	47	47
GCAGGG	65	73.9667	6.23938	90	81	76	69	66	74	72	79	72	73	71	69	73	79	72	78	75	82	67	68	73	61	62	81	81	78	72	71	79	75
CCAGGG	67	62.8	6.19455	58	55	71	63	67	63	75	61	65	57	59	57	73	63	54	53	71	62	54	69	59	64	73	56	58	65	66	62	69	62
GGTGGG	69	59.6667	4.53594	60	62	56	60	61	57	61	54	52	63	65	65	52	60	66	51	61	62	57	67	58	62	61	63	59	60	60	49	65	61
CGTGGG	51	36.3333	5.73154	44	37	36	42	27	41	28	32	38	30	34	33	41	34	40	32	26	36	38	45	42	45	39	35	44	30	33	27	43	38
GCTGGG	86	87.8667	6.70426	90	89	79	86	85	93	91	96	90	81	82	75	92	83	77	79	91	89	98	89	92	94	84	92	88	79	87	86	105	94
CCTGGG	80	68.6667	6.78402	66	74	68	61	73	79	65	82	75	64	65	66	63	74	68	63	61	60	72	72	59	87	70	74	63	71	65	60	71	69
GGACGG	70	61.1667	6.35221	60	64	65	73	63	65	56	60	52	65	48	66	55	62	54	52	57	61	66	64	72	61	61	72	62	58	54	57	58	72
CGACGG	35	31.7667	5.35423	48	27	32	26	32	31	34	32	30	26	32	37	33	27	27	28	30	39	32	26	30	41	27	33	43	30	33	28	33	26
GCACGG	40	39.6333	5.4297	45	41	49	47	30	36	39	44	39	44	31	34	34	45	33	37	36	42	37	41	45	46	38	46	44	33	34	33	40	46
CCACGG	47	42.6	5.69089	43	40	43	37	45	50	42	35	42	31	45	47	45	38	45	43	42	47	42	47	36	46	52	49	39	47	54	39	30	37
GGTCGG	37	29.6667	5.35198	31	42	28	36	30	25	38	30	24	30	33	30	35	27	33	26	25	24	35	31	21	36	26	25	33	30	17	26	34	29
CGTCGG	24	23.2	4.42095	25	15	29	26	24	19	25	15	21	26	27	26	20	27	20	25	21	14	20	25	28	33	24	28	21	23	23	25	24	17
GCTCGG	47	45.9667	5.53661	45	45	49	60	58	52	38	46	41	55	49	47	40	45	41	45	46	39	48	52	37	50	44	44	45	41	43	41	48	45
CCTCGG	47	39.3333	4.92939	45	37	42	30	40	42	51	41	40	36	39	38	30	44	38	37	37	36	47	40	33	39	43	45	40	38	42	32	33	45
GGAGCG	86	72.4667	4.82617	77	72	70	62	71	70	78	77	74	69	69	73	81	80	67	64	72	78	76	72	72	75	72	79	71	64	78	69	73	69
CGAGCG	59	41.3667	6.69268	36	38	37	49	47	56	36	39	40	28	43	37	43	37	31	37	50	35	40	41	41	47	41	43	57	41	42	34	51	44
GCAGCG	88	79.4	5.81081	86	79	78	68	81	81	80	76	82	77	68	86	84	77	75	75	84	80	87	90	73	85	83	82	87	72	72	76	73	85
CCAGCG	99	72.0667	7.57461	83	85	67	74	83	81	81	57	68	78	64	81	66	72	61	65	76	72	70	81	60	78	71	68	79	65	69	70	69	68
GGTGCG	38	39.9333	6.09654	39	36	45	39	35	39	42	31	35	34	29	39	42	41	36	40	42	37	34	55	40	45	50	44	52	33	36	36	48	44
CGTGCG	17	27.6333	5.41698	36	29	22	20	25	30	30	28	31	24	32	30	28	25	29	28	21	28	32	40	27	26	22	36	26	23	12	31	31	27
GCTGCG	75	68.1667	5.43985	65	70	70	68	63	75	70	60	73	76	65	76	71	61	74	61	62	74	65	63	68	77	66	63	66	61	66	65	75	76
CCTGCG	59	61.2667	7.03652	67	73	46	62	61	65	57	64	57	50	50	69	62	58	51	49	62	65	66	66	57	60	63	69	69	59	69	58	72	62
GGACCG	44	47.8333	5.93112	57	54	44	45	43	52	49	42	48	51	48	60	48	44	32	50	54	57	44	50	45	51	47	56	42	40	43	49	43	47
CGACCG	26	29.4	4.27986	32	35	33	31	35	27	32	29	27	25	25	37	30	33	29	23	27	21	32	25	26	30	32	33	29	19	31	30	29	35
GCACCG	53	48.1	6.60381	54	42	57	65	35	50	49	43	48	50	49	55	44	48	49	48	51	45	38	44	46	57	51	59	49	47	41	36	48	45
CCACCG	77	58.0333	6.57311	67	57	54	62	47	58	57	54	58	51	61	64	72	63	52	53	58	54	49	70	63	57	63	60	67	44	54	54	62	56
GGTCCG	27	27.9	4.11348	25	33	30	27	29	27	28	27	32	25	28	28	35	28	26	27	35	22	24	24	25	29	31	28	31	36	24	16	28	29
CGTCCG	29	28.5	3.91945	29	29	33	32	23	31	27	31	27	24	37	27	33	25	32	18	29	23	30	30	32	30	29	33	23	25	28	29	29	27
GCTCCG	75	54.0333	6.34352	49	51	55	62	43	49	48	44	52	59	60	51	61	56	55	51	51	57	48	55	52	67	62	64	49	56	41	57	55	61
CCTCCG	59	51.2667	6.42159	52	62	50	48	56	60	54	46	45	47	40	48	47	48	47	44	52	44	58	58	59	56	58	64	54	59	44	46	45	47
GGAGGC	84	94.3667	9.182	103	100	98	92	91	96	93	87	83	88	72	91	85	98	94	87	89	109	97	112	93	96	79	100	95	104	91	92	115	101
CGAGGC	51	48.7333	6.04542	53	50	52	50	52	40	54	36	49	56	38	42	58	39	49	42	54	49	57	51	49	59	49	50	50	53	44	42	45	50
GCAGGC	93	77.4	7.88101	96	76	70	81	85	92	76	65	80	73	74	77	91	89	81	70	65	70	80	71	75	68	76	72	88	73	74	80	76	78
CCAGGC	83	69.7	6.04666	77	72	68	64	78	73	78	60	69	63	63	64	73	61	66	68	76	68	64	77	68	80	67	76	71	68	64	62	80	73
GGTGGC	93	77.6333	7.3648	78	70	74	80	66	87	75	80	72	85	80	76	84	76	72	71	90	65	75	78	89	89	89	78	71	71	64	78	85	81
CGTGGC	50	46.1333	7.30013	54	49	32	55	50	53	41	39	46	51	49	47	42	42	42	43	53	46	39	47	39	61	37	46	29	56	48	49	43	56
GCTGGC	90	89.6	7.56398	93	89	87	95	85	92	93	84	86	81	86	89	90	89	92	70	89	96	93	102	100	102	90	99	78	84	82	84	104	84
CCTGGC	86	72.3667	8.1091	88	62	78	61	76	82	65	71	83	74	61	80	69	64	74	72	83	74	61	70	69	92	76	71	69	71	62	65	73	75
GGACGC	63	59.5	5.32884	67	59	55	53	62	64	58	62	60	45	55	58	60	62	58	54	56	59	65	58	60	64	56	68	72	56	55	58	67	59
CGACGC	35	28.4333	5.68533	34	29	29	32	33	36	28	31	31	25	21	20	29	25	27	17	25	28	41	34	32	27	28	38	34	28	28	19	24	20
GCACGC	41	38.9	5.28074	43	37	50	43	38	37	44	40	38	44	31	39	45	36	37	36	36	30	39	46	38	37	39	36	32	35	36	32	40	53
CCACGC	52	46.2333	5.80537	53	32	51	44	55	32	48	44	41	44	50	54	45	45	50	45	42	36	47	48	46	51	44	54	46	47	52	42	50	49
GGTCGC	30	29.3	5.04565	26	31	28	29	28	26	31	29	34	29	23	26	39	25	27	20	29	29	42	31	28	37	36	24	22	25	31	35	26	33
CGTCGC	26	25.9667	5.57385	30	26	27	28	21	25	30	17	25	32	27	24	27	15	33	19	31	23	25	32	24	28	22	39	17	20	25	22	30	35
GCTCGC	53	49.7	4.71352	50	39	44	56	50	53	48	53	50	48	50	55	47	54	43	53	59	53	49	48	51	56	48	55	47	47	42	45	54	44
CCTCGC	52	42.7333	6.59118	38	52	50	36	45	42	45	39	31	39	48	35	53	38	33	39	41	49	47	47	45	54	43	48	46	39	33	31	47	49
GGAGCC	81	86.2333	7.7801	92	96	98	73	89	84	84	73	74	82	82	91	110	86	91	80	90	83	84	93	86	85	75	87	92	88	89	83	81	86
CGAGCC	37	45.0667	4.6456	45	43	47	40	43	47	51	46	43	45	39	43	39	39	48	48	45	47	43	60	41	48	44	52	45	47	51	38	41	44
GCAGCC	100	93.0667	7.87809	91	82	91	95	92	89	103	97	92	85	74	98	95	100	77	78	93	104	91	100	88	105	95	92	104	99	96	96	98	92
CCAGCC	111	87.7667	8.20716	100	81	83	97	89	77	100	93	96	82	80	78	89	87	91	83	98	94	85	96	75	87	104	97	83	77	83	75	88	85
GGTGCC	64	54.4667	5.80567	55	46	52	57	49	65	53	53	51	51	50	58	61	43	53	63	58	57	70	60	50	55	56	45	52	56	58	51	54	52
CGTGCC	39	37.7667	5.39913	36	41	49	40	39	41	42	42	37	39	32	38	44	28	36	30	36	37	42	36	30	42	41	41	27	28	36	36	41	46
GCTGCC	97	93.3667	6.92563	87	92	88	97	88	100	97	89	83	93	84	100	96	100	89	90	96	95	94	105	97	87	104	101	98	73	99	89	92	98
CCTGCC	83	83.3333	8.59163	81	94	87	73	85	81	77	88	87	83	66	92	83	77	83	77	91	78	84	102	64	84	86	89	98	81	91	88	69	81
GGACCC	65	60.5333	6.57966	63	57	67	60	67	67	59	62	58	60	63	57	64	59	49	61	57	63	58	56	50	65	40	65	69	62	56	60	72	70
CGACCC	48	42.0667	5.43255	47	54	43	40	44	39	43	34	35	31	34	41	40	44	42	41	45	39	38	49	37	49	43	50	52	38	39	42	44	45
GCACCC	60	48.1667	4.7422	55	48	46	47	40	45	53	46	45	41	53	54	45	49	54	45	42	49	54	48	52	47	53	53	56	41	51	42	48	43
CCACCC	78	62.9	6.05919	70	58	64	59	59	67	69	55	64	67	72	56	69	61	63	49	66	72	56	65	57	70	69	69	64	66	63	56	57	55
GGTCCC	41	33.7	4.87888	31	43	35	25	36	32	36	32	32	36	26	26	37	27	30	33	35	25	32	34	37	40	40	36	37	31	40	33	32	42
CGTCCC	49	40.6667	5.67106	52	35	40	39	48	33	37	37	36	43	35	54	41	40	36	32	40	41	38	46	34	47	37	49	46	40	41	40	47	36
GCTCCC	52	50.4	6.84105	62	51	60	52	58	51	43	55	43	49	46	52	59	50	36	39	47	66	53	44	51	49	47	55	51	55	47	44	42	55
CCTCCC	70	56.6333	5.92181	54	51	65	69	59	46	53	41	53	56	48	58	65	59	57	54	54	56	61	57	64	65	58	57	55	54	58	53	62	57
AGAGGG	101	89.1667	6.25373	86	89	94	84	95	85	99	90	96	87	79	85	98	93	88	78	78	93	93	93	76	96	95	90	88	84	95	95	86	87
TGAGGG	99	83.6333	6.40303	92	82	82	82	94	87	76	79	78	81	66	94	85	82	78	80	92	88	78	79	90	88	88	77	94	84	80	81	87	85
ACAGGG	68	70.1333	7.52345	78	71	76	68	63	74	82	61	70	76	52	84	74	70	68	67	66	80	63	81	58	64	68	69	77	69	74	70	72	59
TCAGGG	82	79.8	7.90199	94	87	89	77	89	90	87	71	73	74	61	85	91	70	68	75	82	86	81	78	71	82	78	80	79	68	81	80	83	84
AGTGGG	89	70.4	5.84041	71	70	72	76	85	71	77	68	66	56	69	71	73	69	70	63	75	70	72	68	78	76	78	63	68	64	75	62	65	71
TGTGGG	100	89.1333	7.20504	83	98	94	77	97	98	79	92	87	90	76	90	95	97	93	74	82	85	95	99	89	94	86	95	91	91	82	86	82	97
ACTGGG	93	78.9333	6.81749	80	89	91	82	85	75	82	80	81	69	60	72	80	88	75	85	76	74	72	73	77	91	80	73	85	78	76	76	84	79
TCTGGG	81	88.8667	6.69397	98	97	90	91	99	97	80	92	80	85	85	92	87	77	89	102	83	94	92	82	78	94	85	94	80	93	84	86	87	93
AGACGG	70	70.2	8.07892	77	77	72	84	74	76	61	66	69	55	73	81	75	70	62	66	62	62	78	77	62	76	64	71	72	57	65	59	85	78
TGACGG	60	64.2333	4.62887	71	57	66	61	62	65	64	53	71	67	70	56	59	65	64	63	65	61	70	67	66	69	63	62	68	69	58	61	69	65
ACACGG	50	51.3667	5.71437	57	55	55	48	53	52	53	44	52	54	41	59	46	58	47	53	52	54	46	52	52	49	45	64	49	43	46	43	60	59
TCACGG	57	46.6	6.24003	33	51	55	50	43	54	54	35	43	40	47	58	50	45	47	40	40	50	43	45	48	50	52	49	43	50	51	37	54	41
AGTCGG	33	40.1	5.93848	41	47	45	42	36	51	36	36	35	37	35	42	52	39	31	36	33	44	34	43	41	45	28	46	45	38	32	46	44	43
TGTCGG	60	48.8333	5.32453	52	46	52	51	43	56	51	45	43	52	41	44	56	38	47	44	54	42	54	47	52	52	50	55	54	45	40	49	54	56
ACTCGG	70	41.2667	5.83647	41	44	44	55	35	40	42	35	31	37	32	47	43	35	34	40	38	39	37	50	41	47	35	47	49	40	45	41	45	49
TCTCGG	44	43.4667	5.85299	40	46	46	38	46	44	45	52	37	45	33	41	49	44	38	32	43	45	49	54	53	51	41	39	47	39	45	33	49	40
AGAGCG	81	77.5	6.29039	85	85	83	73	83	86	77	69	82	82	71	81	80	78	75	73	77	75	74	87	78	86	63	81	74	76	65	70	83	73
TGAGCG	65	64.2	6.7589	68	66	66	69	60	65	70	63	54	63	57	62	69	58	56	64	74	57	69	75	63	67	65	60	75	52	69	58	78	54
ACAGCG	93	76.5333	7.24799	78	88	81	71	76	79	91	76	63	81	69	84	73	62	76	73	77	72	66	87	68	80	79	83	79	86	81	68	74	75
TCAGCG	83	72.7333	7.12902	81	75	70	65	64	82	74	77	69	77	65	68	77	79	79	52	73	74	87	65	72	75	72	71	66	78	64	73	77	81
AGTGCG	44	44.5	7.29076	55	39	47	47	35	39	46	47	45	44	35	47	43	36	39	57	39	44	55	47	32	52	41	41	40	31	52	50	53	57
TGTGCG	73	61.7	7.46555	55	66	65	58	66	69	60	61	51	57	62	68	58	61	53	57	72	69	71	62	52	81	53	71	62	66	57	46	60	62
ACTGCG	60	57.6	6.38209	69	54	70	59	63	61	67	54	54	63	54	62	52	47	49	50	65	47	61	63	54	62	53	55	55	59	50	53	63	60
TCTGCG	77	67.8667	6.3231	71	74	74	71	65	73	69	63	58	59	63	70	76	60	64	59	67	77	65	80	63	76	65	66	63	71	61	63	71	79
AGACCG	62	53.7667	7.17122	51	48	54	49	54	51	63	47	60	52	51	53	53	55	52	46	58	57	64	46	42	67	46	44	61	64	58	41	62	64
TGACCG	58	58.7	6.40124	67	47	59	64	59	63	59	54	46	59	55	62	64	53	42	51	66	63	57	65	59	65	58	69	57	56	65	62	56	59
ACACCG	63	59.2667	7.82539	66	63	61	69	68	61	62	49	44	40	54	57	71	56	53	55	68	67	51	65	53	57	59	63	57	62	63	53	74	57
TCACCG	64	54.3333	6.79926	71	58	56	48	52	58	48	54	41	54	50	46	58	62	46	48	59	52	58	63	52	58	51	59	53	51	61	41	59	63
AGTCCG	40	34.9	6.00775	37	37	41	33	47	39	31	29	35	41	27	37	30	25	33	25	37	38	36	42	36	28	33	34	34	28	40	26	47	41
TGTCCG	48	50.8	4.91584	50	53	47	46	53	48	47	44	50	54	60	49	60	51	43	43	44	58	54	49	45	55	50	53	55	54	47	52	51	59
ACTCCG	43	37.7333	5.92443	32	32	31	42	38	36	36	44	37	32	27	31	36	35	36	46	38	48	35	48	35	41	34	35	46	36	39	36	53	37
TCTCCG	68	53.6	6.8158	55	63	55	50	56	50	53	55	46	56	42	52	56	54	56	48	63	46	65	63	44	65	44	53	56	52	56	39	62	53
AGAGGC	97	94.3	6.5556	98	99	100	94	95	109	89	88	88	88	93	89	90	95	88	99	96	96	104	112	90	85	94	95	99	83	91	98	92	92
TGAGGC	84	76.2333	6.11771	78	78	82	74	74	80	75	66	74	88	77	82	73	62	82	75	73	70	83	70	69	73	77	83	79	76	72	72	80	90
ACAGGC	87	81.9667	6.44062	90	82	78	74	82	78	85	79	87	77	70	84	90	83	83	74	80	91	85	91	69	80	83	85	90	73	82	82	77	95
TCAGGC	80	79.4667	5.62466	83	82	75	78	81	81	75	68	78	72	80	88	78	91	77	85	74	76	84	88	80	89	82	80	85	77	71	72	79	75
AGTGGC	87	83.7667	5.95201	89	86	81	78	83	100	78	78	87	87	79	87	83	86	91	75	92	84	83	88	82	85	81	88	75	79	70	85	84	89
TGTGGC	115	89.5667	7.38444	102	91	84	92	104	81	83	103	80	89	90	89	98	90	83	77	84	98	90	93	80	100	95	87	89	86	87	91	78	93
ACTGGC	94	82.2	7.08276	82	80	89	79	87	92	81	71	77	92	73	86	86	80	76	69	84	83	84	97	86	93	84	81	84	67	84	85	73	81
TCTGGC	97	94.7333	6.34596	102	93	85	85	93	100	100	86	84	107	81	100	96	95	95	95	98	101	99	96	92	102	86	91	99	97	101	98	92	93
AGACGC	82	68.8333	8.20043	71	69	56	61	64	76	73	75	66	70	70	71	66	60	63	70	84	69	78	84	65	75	71	67	69	58	72	49	84	59
TGACGC	57	49.8667	7.55547	53	40	54	39	50	58	53	44	37	45	37	49	48	43	50	64	58	41	48	57	58	54	43	64	54	48	53	50	44	60
ACACGC	63	57.5333	6.68366	51	69	59	53	56	55	61	46	56	51	50	63	67	59	59	46	59	62	67	60	51	65	47	67	61	57	59	59	47	64
TCACGC	49	47.7667	6.98611	47	52	46	53	63	50	53	57	42	42	38	47	45	41	45	32	57	42	47	56	38	56	53	54	43	47	53	47	39	48
AGTCGC	39	35.6667	5.73154	36	46	37	30	27	41	35	21	32	38	36	39	32	32	30	27	36	40	31	32	32	44	36	40	43	43	41	38	41	34
TGTCGC	48	37.0667	4.8276	50	32	39	38	35	34	43	34	38	37	32	40	31	39	39	38	32	38	38	39	39	39	36	42	37	26	40	29	33	45
ACTCGC	46	43.1	5.80933	39	40	44	43	31	45	52	36	37	34	42	49	40	43	43	39	41	39	53	53	44	50	45	46	41	48	55	37	43	41
TCTCGC	47	46.4333	4.89675	49	44	52	48	45	44	46	46	47	49	37	46	37	40	48	41	54	45	47	56	50	54	43	47	37	44	48	46	51	52
AGAGCC	92	94	6.0572	93	93	97	102	81	98	95	103	84	89	88	106	92	99	85	86	101	95	98	101	87	93	92	99	89	92	98	94	96	94
TGAGCC	90	71.9	8.43372	84	73	77	77	62	69	85	71	68	63	60	65	72	84	65	59	83	68	76	79	60	84	72	67	82	72	65	74	82	59
ACAGCC	104	92.7667	6.82128	100	97	91	89	106	90	102	87	100	82	90	92	91	86	95	87	103	87	98	105	93	99	92	92	77	85	89	96	90	92
TCAGCC	118	99.5	7.08447	113	100	105	97	93	88	111	94	96	96	105	98	98	99	89	97	113	108	99	101	90	104	86	105	100	108	97	98	104	93
AGTGCC	78	68.4667	5.9407	78	63	78	62	62	67	69	63	68	62	61	64	70	80	65	66	65	75	68	71	78	76	71	66	75	63	76	62	67	63
TGTGCC	72	78.7	7.17347	86	79	76	91	84	68	76	71	75	77	66	84	85	72	81	72	86	73	79	85	82	85	77	84	87	74	87	62	72	85
ACTGCC	89	75.1667	5.95433	79	79	73	80	70	68	79	69	85	82	67	84	78	70	72	75	68	68	79	85	70	80	72	64	75	76	72	79	73	84
TCTGCC	100	96.3333	6.95965	109	95	90	100	98	97	92	86	96	100	87	96	101	89	92	87	103	93	102	106	90	95	98	106	108	92	98	81	104	99
AGACCC	81	74.5667	5.38634	80	70	71	71	68	83	76	68	71	76	77	82	68	78	72	78	79	71	75	82	71	79	62	73	78	79	78	65	81	75
TGACCC	81	74.4	7.01034	81	74	83	69	69	74	70	69	88	64	68	76	81	85	63	67	79	67	76	81	73	85	81	77	82	66	65	71	76	72
ACACCC	77	64.9	5.90937	71	57	66	66	63	67	75	58	69	70	60	61	75	63	62	61	66	59	74	75	62	63	71	65	63	68	62	56	67	52
TCACCC	90	68.8	6.89027	72	69	64	57	70	76	67	54	75	70	63	79	75	69	66	50	68	68	67	75	64	81	69	66	77	69	76	67	71	70
AGTCCC	52	49.8	6.98471	62	65	54	57	48	53	53	37	47	43	44	50	38	53	50	43	45	51	58	50	37	59	52	53	51	50	39	48	54	50
TGTCCC	68	64.0667	5.41348	71	60	61	54	58	57	62	66	63	64	59	66	59	69	53	63	65	62	68	70	69	76	63	69	58	64	66	66	71	70
ACTCCC	60	47.4333	6.39333	53	50	45	51	52	45	45	44	51	52	45	45	54	48	45	49	31	50	53	49	44	55	37	45	54	36	57	35	47	56
TCTCCC	98	67.8333	7.73297	72	78	63	57	68	69	79	67	70	70	57	75	66	69	62	50	70	66	74	78	69	67	79	60	74	63	67	54	81	61
GAAGGG	97	76.3333	6.03629	84	86	79	73	66	77	74	74	77	62	67	75	78	81	79	74	81	79	77	74	84	77	80	66	83	78	69	75	87	74
CAAGGG	65	58.1	6.51973	61	65	58	50	69	63	60	61	63	63	49	58	55	63	64	51	51	61	56	63	57	52	51	49	70	71	52	53	51	53
GTAGGG	18	17.4333	3.61685	11	23	15	21	17	13	20	15	16	24	16	19	15	18	26	20	16	16	15	20	19	19	10	18	16	13	21	17	19	15
CTAGGG	12	14.8	3.84528	14	12	16	15	18	14	18	19	18	19	8	16	16	14	17	17	9	5	16	9	18	14	15	11	21	10	21	16	14	14
GATGGG	87	79.8333	7.4837	84	79	87	85	89	80	88	65	85	75	71	74	71	87	67	81	72	69	87	79	90	76	89	83	71	77	76	87	81	90
CATGGG	75	73.6667	5.99617	77	67	86	66	73	75	71	79	81	69	72	79	66	62	71	81	74	71	83	68	72	75	83	76	71	76	65	80	72	69
GTTGGG	48	47.5	6.3829	45	52	38	40	43	50	60	40	46	42	42	46	52	40	46	40	54	48	53	56	49	50	40	53	53	54	38	43	55	57
CTTGGG	55	49.6333	5.52414	58	51	42	46	54	55	51	52	42	46	42	48	59	49	53	46	50	53	44	48	48	47	58	46	44	49	58	60	50	40
GAACGG	52	57.9333	6.47506	58	53	60	61	66	70	52	51	61	49	46	62	53	54	63	55	58	59	48	69	53	56	69	53	66	56	59	61	65	52
CAACGG	69	48	5.98849	48	49	53	46	42	56	45	45	45	38	45	47	54	56	51	39	42	48	53	50	33	50	50	55	54	39	57	53	51	46
GTACGG	40	32.3667	4.62738	31	19	30	29	33	35	29	28	35	37	31	31	26	30	34	28	27	35	32	35	35	41	34	40	41	30	36	35	32	32
CTACGG	43	34.5333	5.5754	40	39	29	32	34	32	37	35	34	33	28	31	38	41	32	27	47	34	28	37	42	44	35	43	32	34	32	21	33	32
GATCGG	56	42.6667	6.21085	43	26	44	43	40	43	46	38	39	40	41	48	43	54	46	50	43	49	44	50	46	40	47	35	45	38	28	42	37	52
CATCGG	53	54.1	7.10197	57	52	55	52	54	66	64	45	32	56	47	49	63	54	55	49	60	49	62	52	43	58	52	60	47	61	57	57	59	56
GTTCGG	43	37.6	4.54555	35	29	37	40	36	40	31	35	35	39	40	42	40	38	33	42	45	39	44	41	37	39	33	34	34	41	30	34	49	36
CTTCGG	49	44.5	6.12372	47	35	37	40	50	38	52	46	51	41	43	44	54	39	37	39	44	44	59	45	46	44	43	43	41	46	51	46	56	34
GAAGCG	74	65.2	7.42503	69	65	77	58	74	70	73	67	61	65	53	64	63	56	53	64	56	64	62	65	65	77	51	65	69	61	82	70	72	65
CAAGCG	61	48.8	5.46714	58	53	53	42	52	61	52	42	38	51	48	46	44	53	46	51	41	47	50	55	45	50	52	55	43	42	47	44	49	54
GTAGCG	18	19.8	4.15559	23	15	21	20	20	17	21	16	20	25	22	21	15	13	18	12	18	22	26	23	27	20	16	18	16	29	19	17	18	26
CTAGCG	17	18.1667	4.02649	22	20	22	18	23	19	27	12	22	18	9	16	21	19	14	16	16	15	18	13	18	15	19	16	21	18	22	14	16	26
GATGCG	42	46.2333	7.4217	53	40	37	52	45	50	51	40	47	33	45	41	53	47	37	43	46	53	54	60	35	51	40	42	43	55	43	48	64	39
CATGCG	50	45.6667	5.55433	47	44	50	50	49	43	50	42	48	38	47	44	48	38	37	32	43	55	51	49	46	50	41	41	53	44	38	53	47	52
GTTGCG	30	25.6	4.68747	29	28	26	18	26	19	23	24	23	31	22	26	21	21	25	19	22	33	26	34	24	29	23	30	29	25	36	20	24	32
CTTGCG	37	29.3	4.6768	24	25	32	25	32	30	32	37	22	34	34	27	28	25	30	29	26	25	34	25	24	38	23	33	28	27	39	26	31	34
GAACCG	51	47.6	6.40366	36	49	45	50	50	44	43	50	57	42	37	59	45	42	42	50	56	60	51	51	44	51	40	49	56	43	50	38	53	45
CAACCG	44	45.8667	5.13765	50	40	49	46	46	45	52	40	50	41	44	48	53	37	36	36	53	47	44	57	46	50	45	50	41	47	43	46	45	49
GTACCG	21	25.8	4.13897	27	19	27	26	26	25	25	22	24	24	26	29	26	27	23	24	20	25	27	36	19	23	25	21	29	29	26	25	37	32
CTACCG	36	28.1	4.20468	30	24	34	29	39	34	29	28	32	21	29	28	26	26	30	28	24	25	23	22	29	24	32	30	31	27	30	21	33	25
GATCCG	50	46.0333	6.48863	53	41	44	42	51	42	49	37	47	44	44	41	45	61	49	34	46	41	42	57	48	51	38	51	52	37	53	38	49	54
CATCCG	65	58.1	8.16363	73	50	64	59	66	66	60	57	41	53	48	46	53	57	68	45	63	53	57	68	63	60	54	62	59	51	56	51	73	67
GTTCCG	31	24.9667	4.22214	28	24	25	26	30	28	19	22	19	18	21	30	24	28	25	22	21	23	27	27	28	32	16	33	29	24	27	20	27	26
CTTCCG	41	39.5333	6.39899	44	35	34	57	44	37	48	40	32	39	32	33	44	38	33	31	39	38	40	48	28	43	41	37	48	49	38	35	42	39
GAAGGC	103	82.9667	6.31082	88	80	91	77	90	76	84	76	82	87	73	87	88	89	76	79	81	87	86	87	69	78	76	85	85	90	88	73	89	92
CAAGGC	67	69.1	7.87116	68	78	85	69	82	67	68	61	59	66	53	81	69	81	62	66	73	68	73	77	75	61	71	61	63	69	75	56	69	67
GTAGGC	21	18.5333	3.8213	17	21	10	17	20	22	21	18	20	20	19	19	21	18	18	17	12	14	20	14	21	16	27	27	23	15	21	15	18	15
CTAGGC	24	16	3.21634	20	16	17	18	10	11	17	15	16	18	11	19	15	18	12	12	12	17	16	15	19	22	19	22	15	13	19	15	13	18
GATGGC	102	93.6667	7.69385	93	94	95	105	87	88	87	89	97	101	74	88	85	92	91	99	99	93	98	100	92	109	93	97	101	82	81	98	105	97
CATGGC	88	87.1	5.87426	87	84	85	85	91	95	99	95	93	82	85	87	89	89	86	71	77	89	81	95	89	88	93	88	81	90	88	79	84	88
GTTGGC	57	58.2	6.41872	60	53	56	68	53	69	52	64	52	73	49	57	64	59	57	47	57	64	56	59	51	52	63	52	57	59	57	60	56	70
CTTGGC	57	54	6.39504	62	55	62	48	59	52	50	52	43	62	55	61	52	52	42	37	50	61	55	63	47	62	55	55	51	57	58	54	54	54
GAACGC	60	49.7667	5.09688	45	43	49	47	53	53	43	49	49	53	49	49	50	52	53	49	51	47	49	56	49	51	61	55	51	41	51	47	61	37
CAACGC	46	43.6333	5.33358	46	40	44	39	44	45	49	44	47	32	44	47	47	49	32	42	41	51	52	48	39	44	42	46	52	36	45	37	37	48
GTACGC	32	26.6667	4.37338	23	27	23	28	23	30	27	27	21	29	24	29	28	18	38	23	30	27	29	34	33	26	22	29	21	22	22	29	28	30
CTACGC	33	32.9	5.49828	37	29	29	33	36	37	31	39	27	33	29	40	29	38	28	17	34	27	39	33	32	40	43	31	32	27	39	33	28	37
GATCGC	51	45.6	5.99195	38	34	43	47	56	50	46	37	43	50	36	40	47	38	36	48	49	46	53	48	55	51	47	42	45	48	41	51	52	51
CATCGC	85	66.4	5.9977	72	61	65	67	65	73	71	60	64	67	59	63	68	67	58	67	64	75	67	81	69	74	64	67	68	69	66	53	73	55
GTTCGC	37	35.7667	5.8113	39	33	32	39	27	43	33	35	26	32	28	43	36	28	32	42	32	32	43	49	36	43	36	33	39	33	37	35	46	31
CTTCGC	47	42.6	5.36013	42	46	43	42	53	50	45	47	37	42	37	49	37	37	38	44	40	37	49	40	29	49	42	48	41	49	36	44	40	45
GAAGCC	84	87.9333	5.65645	83	87	85	82	93	98	87	92	81	75	80	85	89	92	83	90	92	98	91	93	82	99	88	91	83	85	86	86	90	92
CAAGCC	92	72.2667	6.32419	75	82	78	72	73	67	82	69	74	76	60	81	73	68	64	57	75	68	75	77	67	69	86	68	72	75	72	69	74	70
GTAGCC	37	28.6667	5.33261	29	32	30	32	36	33	41	19	30	27	22	18	33	29	30	26	25	29	25	19	24	29	34	24	28	36	35	30	27	28
CTAGCC	31	25.3	5.08649	21	26	23	27	29	20	32	16	28	29	17	30	22	28	33	29	29	26	15	20	20	33	24	27	23	25	25	24	23	35
GATGCC	89	79.6333	6.00278	86	75	84	73	81	78	82	80	85	66	73	77	73	82	83	70	73	87	79	94	80	86	83	83	81	73	81	74	81	86
CATGCC	69	70.7333	6.51223	78	58	68	67	70	77	63	63	70	77	72	66	80	68	71	62	78	81	76	74	74	78	73	66	74	57	75	66	64	76
GTTGCC	64	50.1	6.40232	54	47	40	45	46	58	57	43	41	52	51	53	62	57	51	46	57	36	48	44	54	43	50	57	51	54	42	52	56	56
CTTGCC	67	47.9667	5.92763	51	53	50	38	58	46	61	41	53	56	40	49	52	47	52	40	53	47	45	43	51	44	46	42	49	40	56	46	41	49
GAACCC	72	58	6.26429	61	56	56	62	47	65	58	60	61	54	50	60	61	63	59	39	67	53	56	57	66	63	65	51	52	61	61	53	57	66
CAACCC	95	70.0667	5.66863	75	76	76	66	76	84	74	64	76	68	68	70	79	67	65	70	66	59	66	66	67	79	73	71	68	69	71	64	66	63
GTACCC	39	29.3333	5.28063	34	28	31	20	28	27	32	32	32	23	16	31	32	35	24	25	36	24	28	23	31	31	31	36	35	41	27	29	32	26
CTACCC	48	35.3333	4.94336	41	35	38	36	30	41	38	32	44	33	32	35	32	49	28	28	28	34	39	32	40	42	32	37	37	35	35	33	33	31
GATCCC	65	56.4667	6.84172	61	44	59	58	58	66	54	49	53	59	58	52	45	55	43	60	64	43	62	63	56	63	70	57	50	54	58	58	64	58
CATCCC	89	76.3333	8.09995	88	73	82	70	83	98	67	74	66	71	64	76	79	74	75	60	85	69	80	81	72	75	73	73	84	90	73	74	82	79
GTTCCC	49	54.7	6.75252	59	53	50	64	48	49	60	52	49	54	53	57	50	60	55	60	50	58	41	78	51	61	56	46	55	58	51	50	54	59
CTTCCC	87	68.8667	7.22893	76	64	67	72	72	54	73	67	72	64	58	75	64	75	59	68	78	68	72	84	63	81	71	69	75	65	71	53	66	70
AAAGGG	93	81	6.96791	87	83	80	92	83	85	69	69	79	88	80	86	82	74	73	79	66	81	92	81	95	79	76	79	74	91	84	81	79	83
TAAGGG	49	35.3667	5.32064	37	35	40	36	43	26	34	34	37	38	28	37	40	47	36	29	34	41	32	39	45	34	34	32	27	42	34	27	32	31
ATAGGG	28	19.6667	4.26156	18	19	13	18	21	23	20	21	26	21	16	26	25	14	23	16	18	25	12	16	22	14	26	20	16	28	16	20	18	19
TTAGGG	39	28.3	4.71352	29	29	21	26	42	29	31	27	31	28	23	31	30	22	28	28	33	29	30	25	31	25	19	26	33	34	33	31	21	24
AATGGG	80	73.6	4.53036	70	74	70	78	73	74	71	71	72	70	70	68	76	83	83	63	71	67	73	76	76	74	79	77	78	78	68	75	76	74
TATGGG	74	54.5333	6.21862	55	48	59	55	57	61	60	53	59	57	51	55	64	58	56	37	54	58	48	62	63	59	54	53	47	55	58	40	49	51
ATTGGG	72	51.1	6.13835	59	47	60	52	57	51	57	42	51	47	37	51	61	55	48	54	45	55	56	45	64	46	50	44	48	47	48	55	47	54
TTTGGG	98	86.2333	8.37354	100	82	87	90	83	83	93	71	91	72	78	76	96	85	89	75	72	88	78	85	88	89	97	93	103	88	80	95	92	88
AAACGG	76	59	8.78871	58	61	61	64	65	59	61	55	57	55	34	69	57	60	44	62	57	55	51	74	55	57	73	66	72	52	68	60	65	43
TAACGG	45	31.1333	5.46925	35	28	29	23	39	40	31	33	26	35	24	32	34	28	24	32	27	38	29	35	25	40	26	31	28	25	38	26	42	31
ATACGG	37	28.2	4.73723	27	25	27	32	26	25	24	23	20	33	33	29	30	35	37	28	30	24	34	32	34	30	22	28	28	28	23	36	21	22
TTACGG	32	30.7333	5.19903	34	24	35	30	35	32	44	34	35	29	18	31	29	28	25	26	30	32	25	39	25	35	27	27	33	34	29	27	34	36
AATCGG	41	31.6	5.22329	36	31	28	36	36	26	29	27	29	38	29	31	34	27	21	31	32	37	31	39	42	39	32	36	35	19	28	31	30	28
TATCGG	21	26.8	5.57334	40	23	37	30	27	28	29	15	22	26	23	34	26	30	24	18	18	30	28	25	28	32	31	30	24	23	22	21	27	33
ATTCGG	40	36.7333	5.71708	37	39	48	36	28	34	39	35	42	32	36	37	38	41	26	39	40	37	37	46	39	44	43	38	24	30	40	38	32	27
TTTCGG	55	44.4667	4.6958	39	40	47	40	47	39	47	36	45	40	44	49	55	38	43	44	47	47	44	45	55	48	46	48	45	38	46	42	40	50
AAAGCG	79	62.3333	5.12824	66	70	58	69	73	57	60	59	64	60	62	62	71	65	54	59	62	62	58	64	67	69	59	67	59	60	62	57	51	64
TAAGCG	21	24.6667	4.36549	25	33	27	21	22	24	26	23	24	23	19	26	20	20	19	22	20	25	23	28	33	23	24	36	29	22	29	24	20	30
ATAGCG	24	18.5	4.79763	16	22	20	20	29	20	15	18	16	24	28	18	21	14	15	9	14	17	14	23	25	22	16	21	22	16	16	13	21	10
TTAGCG	29	22.4	3.96189	19	23	23	16	26	22	28	18	20	29	24	21	21	22	16	23	21	21	19	30	24	29	26	30	17	23	19	20	21	21
AATGCG	41	37.8333	4.93463	40	39	39	41	39	33	36	31	40	35	34	44	34	44	33	32	37	41	34	50	41	42	42	38	32	35	29	33	46	41
TATGCG	25	25.0667	4.10998	27	23	22	24	26	24	23	19	23	20	20	31	26	24	22	21	26	20	28	27	24	28	35	32	24	27	24	22	25	35
ATTGCG	29	30.3667	6.44597	38	30	20	27	43	36	29	34	27	34	31	28	38	31	28	19	29	30	37	22	37	19	27	23	27	35	29	24	39	40
TTTGCG	44	44.5333	5.85888	52	45	51	58	40	46	48	43	33	34	42	41	49	55	51	39	40	47	43	47	54	41	43	42	45	42	44	38	42	41
AAACCG	67	58.0667	6.83769	62	58	63	60	59	68	68	48	60	59	57	54	64	58	56	52	55	58	61	69	50	65	64	63	65	46	42	48	59	51
TAACCG	28	26.3667	4.2303	23	35	29	26	35	26	20	23	27	28	28	27	22	32	27	19	21	25	29	30	20	28	23	30	27	25	26	30	30	20
ATACCG	22	22.1333	3.42137	20	19	23	23	27	24	22	22	17	23	20	27	18	18	21	23	21	17	21	21	29	24	25	26	20	17	24	22	20	30
TTACCG	37	33	5.42027	36	29	38	34	46	32	31	36	34	39	26	26	43	28	34	29	30	31	29	29	34	35	41	32	27	28	40	33	37	23
AATCCG	44	31.5	5.36753	39	30	39	30	30	31	33	26	35	31	36	27	36	31	29	26	27	25	39	45	27	29	21	32	31	36	30	24	39	31
TATCCG	27	25.1	4.03733	28	20	29	24	25	24	24	15	25	22	26	34	27	26	16	28	29	21	29	24	26	29	27	22	31	24	24	28	23	23
ATTCCG	25	24.5	4.77602	23	15	25	19	35	27	24	27	17	33	22	26	30	28	27	24	19	21	25	21	27	33	29	19	22	25	25	22	26	19
TTTCCG	46	42.7333	5.21889	46	46	48	36	43	38	44	39	46	39	40	42	44	46	33	35	48	45	43	53	43	43	42	43	36	47	56	43	41	34
AAAGGC	111	92.5667	6.48438	100	82	97	93	82	96	94	97	89	99	85	102	99	95	80	92	93	91	93	103	95	98	90	85	95	94	88	80	101	89
TAAGGC	35	33.3667	5.61085	41	34	43	34	42	31	40	35	26	38	22	28	41	24	34	26	34	33	36	36	31	33	38	27	29	33	36	31	26	39
ATAGGC	28	23.6667	3.96826	25	20	23	28	20	18	31	26	30	26	29	26	27	22	27	23	14	25	22	17	25	27	26	25	19	21	20	21	23	24
TTAGGC	35	27.0333	4.71595	26	34	28	27	30	26	34	29	29	29	24	19	28	15	24	26	17	30	21	22	32	34	27	31	25	31	26	29	28	30
AATGGC	101	90.4	5.64831	90	90	92	97	88	102	88	81	91	92	82	79	102	95	95	83	84	86	90	91	87	93	89	97	88	88	97	92	88	95
TATGGC	72	57	6.29724	63	55	75	61	60	62	59	45	52	54	58	48	59	53	47	55	65	51	55	52	61	61	65	56	59	62	48	55	55	59
ATTGGC	61	64.5667	5.98667	66	61	63	67	60	65	76	60	53	62	52	62	67	72	55	61	69	67	68	69	56	63	69	73	63	66	65	63	76	68
TTTGGC	103	86.9333	7.09022	86	85	87	85	83	76	86	82	76	92	69	99	93	94	84	77	98	85	93	87	81	94	94	86	98	89	88	81	89	91
AAACGC	71	66.9667	8.15574	74	66	62	53	74	70	67	71	64	64	48	66	76	64	60	58	75	74	75	90	73	73	60	62	62	58	65	65	70	70
TAACGC	30	27.3	4.99068	30	26	24	24	31	38	36	21	29	21	19	29	29	23	23	21	26	24	34	36	30	33	33	25	26	29	26	27	23	23
ATACGC	30	30.2	4.76626	29	23	34	38	31	33	26	31	29	33	22	38	27	29	25	32	34	31	28	30	32	35	21	33	38	23	32	32	23	34
TTACGC	47	32.6333	4.26278	33	33	34	27	27	32	34	35	26	37	34	37	32	32	23	32	26	41	36	42	34	30	36	33	33	29	33	37	31	30
AATCGC	39	36.6333	5.42334	43	34	43	41	32	33	41	32	36	33	40	36	42	34	28	39	25	44	47	37	36	44	33	36	27	40	32	42	35	34
TATCGC	31	29.7333	4.2421	30	18	27	33	31	30	26	28	30	26	28	26	26	22	33	36	24	35	33	29	28	29	33	31	37	32	34	33	30	34
ATTCGC	48	38.2667	4.96146	38	33	41	36	30	38	32	41	37	39	39	40	46	38	29	33	38	38	43	41	55	39	37	41	35	35	40	40	34	42
TTTCGC	47	37.6667	5.13496	42	40	38	31	37	33	46	39	29	41	25	36	38	36	41	40	37	43	41	45	45	37	38	39	40	31	44	30	36	32
AAAGCC	122	97.4	7.02017	96	95	117	97	96	96	101	103	100	101	83	93	98	104	76	91	97	97	95	108	99	100	94	93	99	100	94	98	101	100
TAAGCC	38	35.4333	5.55029	44	27	42	35	34	29	48	38	42	36	35	33	43	36	36	25	35	28	37	35	32	29	33	42	30	30	33	35	42	39
ATAGCC	29	31.5667	4.55377	40	32	30	39	34	27	36	26	33	32	29	33	27	27	28	25	28	36	35	37	28	24	32	32	30	34	42	28	34	29
TTAGCC	38	36.9	5.33272	43	33	27	39	35	44	46	32	39	40	38	31	43	42	45	29	35	29	34	41	37	45	41	34	32	36	31	36	38	32
AATGCC	93	70.9333	6.36224	86	66	71	67	70	71	75	64	76	63	59	67	68	68	70	78	59	77	66	72	77	67	78	80	78	73	73	63	71	75
TATGCC	55	47.9333	6.09088	51	51	54	49	51	60	46	49	53	50	37	48	59	42	33	47	42	51	45	47	41	52	55	50	49	52	45	37	45	47
ATTGCC	61	46.5667	5.50037	47	48	47	43	52	52	57	44	50	39	43	47	40	42	43	38	42	39	41	59	41	53	47	47	50	55	45	51	45	50
TTTGCC	89	78.4667	6.40976	84	82	76	89	75	88	79	77	80	72	66	81	83	83	80	75	85	78	80	77	67	93	84	78	70	81	73	68	74	76
AAACCC	118	93.8	7.65371	108	93	106	100	96	100	94	86	89	92	97	81	90	106	84	76	94	84	98	103	90	100	96	88	102	99	91	90	91	90
TAACCC	38	39.7	5.66386	38	42	43	44	37	36	37	35	56	34	43	36	45	29	32	40	44	37	45	38	35	41	42	40	39	49	41	39	29	45
ATACCC	49	34.0333	6.29988	36	26	20	31	34	32	48	36	27	31	36	29	40	38	40	31	38	33	30	36	22	31	39	32	46	32	42	29	39	37
TTACCC	58	47.2667	5.78305	48	42	51	42	52	57	53	32	44	46	42	49	41	44	43	52	42	50	48	54	46	45	52	53	52	48	50	51	35	54
AATCCC	72	57.2667	5.82464	53	63	62	49	71	55	60	56	56	52	52	60	54	51	50	55	44	62	62	56	61	61	50	66	54	60	58	63	63	59
TATCCC	47	38.1	5.23483	42	42	38	37	41	28	38	40	40	40	33	52	35	44	37	42	32	34	35	38	31	37	42	32	34	35	47	45	32	40
ATTCCC	72	59.5	5.3611	61	65	59	49	58	65	59	57	53	60	54	55	52	61	55	49	62	66	64	61	60	66	72	60	55	60	57	59	66	65
TTTCCC	100	83.2	8.2437	89	78	83	75	94	85	102	73	82	80	74	78	93	76	77	75	77	67	86	97	87	88	74	77	92	81	88	88	88	92
GGGAGG	84	70.7667	5.79348	67	77	72	64	70	70	69	65	77	65	73	71	74	71	62	63	68	73	60	85	77	74	73	77	74	71	75	60	77	69
CGGAGG	64	73.8	8.80987	84	63	81	81	77	90	63	73	75	67	61	69	70	72	71	61	65	80	75	93	70	81	69	78	81	70	59	68	86	81
GCGAGG	68	50.2667	5.71105	50	55	56	49	46	57	46	45	44	48	45	47	58	50	49	42	54	50	45	50	50	47	45	47	62	48	53	46	66	58
CCGAGG	55	50	6.86822	56	41	52	56	65	53	54	51	40	47	49	52	52	41	44	45	48	36	44	51	50	59	64	54	56	49	48	40	55	48
GGCAGG	88	72.3333	6.29906	81	70	72	79	71	70	69	75	77	71	63	80	88	66	63	63	76	72	76	75	73	82	68	78	72	75	70	62	68	65
CGCAGG	64	61.6	4.93125	68	53	65	58	66	63	61	61	55	68	60	59	62	64	62	55	59	61	64	67	67	65	55	57	66	51	67	56	69	64
GCCAGG	70	66.5	6.74025	76	66	59	65	62	55	69	65	69	65	64	70	64	73	65	67	80	79	63	73	52	72	73	62	65	65	60	64	57	76
CCCAGG	66	61.7333	6.55972	72	55	69	55	59	68	78	53	65	59	58	62	67	48	65	59	66	62	56	69	65	52	57	69	56	60	62	60	66	60
GGGTGG	65	62.3	5.73645	68	59	61	65	62	71	64	48	65	59	62	61	69	67	55	56	71	66	58	64	75	65	64	64	61	60	53	60	55	61
CGGTGG	59	62.5	6.11809	56	56	60	66	57	65	65	64	65	67	62	63	72	61	57	72	61	52	76	60	61	62	55	70	63	65	51	57	73	61
GCGTGG	49	43.9667	5.44238	52	43	42	52	41	42	48	41	50	44	51	38	46	38	32	41	40	45	45	48	40	49	39	46	41	43	41	35	51	55
CCGTGG	56	45.1333	5.60624	50	44	38	47	39	42	38	40	51	46	40	42	46	51	46	39	48	43	41	58	38	51	46	46	40	55	43	40	54	52
GGCTGG	99	88.1667	7.29706	94	89	83	89	80	96	77	90	92	94	80	81	91	89	86	83	78	89	93	82	85	107	76	90	87	94	81	91	101	97
CGCTGG	102	82.5	8.71681	82	85	82	81	89	81	88	73	70	73	83	89	89	82	80	69	83	87	86	102	95	88	86	83	76	67	82	62	96	86
GCCTGG	86	82.9333	7.42286	92	77	82	84	86	81	83	89	86	86	78	85	77	94	76	87	89	82	96	97	81	90	84	77	67	79	84	65	77	77
CCCTGG	93	69.3667	5.6537	68	68	67	74	73	77	69	71	73	67	65	72	59	68	70	72	75	59	68	73	63	87	69	72	71	66	59	69	72	65
GGGACG	52	51.3333	6.27163	65	60	55	48	50	53	45	43	51	42	46	57	46	44	54	64	50	54	58	52	61	53	43	47	47	50	49	58	46	49
CGGACG	39	35.9333	4.4095	30	36	39	37	32	45	36	31	33	31	30	44	34	35	42	31	32	39	37	39	38	38	33	42	40	38	38	28	32	38
GCGACG	38	29.2	4.19688	32	33	31	25	28	34	40	25	29	30	28	32	27	18	31	27	24	28	29	29	31	32	33	34	31	24	32	24	30	25
CCGACG	28	24.7	4.9351	27	24	22	25	30	25	25	35	26	16	20	26	23	22	26	20	29	19	29	18	21	31	20	34	33	24	28	25	20	18
GGCACG	36	33.4667	4.27288	34	32	39	40	27	36	30	41	29	37	32	29	42	35	33	31	35	30	32	36	32	36	32	37	31	30	23	31	34	38
CGCACG	27	26.5667	4.3286	25	20	34	32	25	35	28	23	32	21	30	30	24	24	18	25	27	23	23	24	24	27	28	28	28	25	25	24	36	29
GCCACG	37	43.3	6.05805	34	39	50	32	51	36	50	42	42	38	47	39	42	51	43	41	45	35	46	45	39	49	53	52	34	48	52	42	41	41
CCCACG	40	32.5667	5.42461	37	25	39	40	37	37	28	32	36	22	31	38	33	35	34	24	35	32	25	36	22	29	36	40	30	26	31	39	31	37
GGGTCG	29	35.2	5.52986	37	35	31	40	35	30	35	34	34	40	29	32	41	30	26	38	41	29	40	46	29	43	35	29	31	46	29	33	35	43
CGGTCG	26	19.5667	3.87462	17	26	23	22	21	17	24	19	19	16	19	16	23	21	20	19	20	16	28	24	24	25	16	21	16	16	14	12	17	16
GCGTCG	23	24.2	3.64266	29	23	25	35	26	25	27	21	21	24	21	25	27	24	29	22	27	25	16	27	22	22	26	22	24	21	17	24	25	24
CCGTCG	34	26.2	5.44819	25	23	24	24	24	26	30	24	29	40	23	24	21	26	17	26	34	23	29	29	18	36	24	37	16	28	26	24	28	28
GGCTCG	48	44.2667	5.29107	49	38	50	44	46	49	40	44	41	51	39	45	48	41	40	45	57	47	41	42	46	53	36	40	42	45	42	45	50	32
CGCTCG	41	36.1333	6.02142	37	34	29	45	44	35	33	32	25	43	39	29	31	34	40	30	34	37	34	40	34	47	26	30	39	50	37	37	39	40
GCCTCG	33	37.6667	6.0988	44	34	27	45	33	36	40	31	38	34	36	37	38	43	27	44	36	38	44	35	25	51	35	40	43	38	35	34	49	40
CCCTCG	48	36.5667	4.33656	37	36	44	40	30	35	44	32	32	34	41	32	33	38	36	41	34	42	37	33	33	39	32	45	43	37	33	39	32	33
GGGAGC	63	67.7	6.7423	75	68	76	69	54	75	71	65	63	55	60	71	81	57	71	66	65	71	78	67	64	72	61	71	72	75	65	65	59	69
CGGAGC	80	65.3667	7.72137	67	74	65	61	59	58	64	70	53	53	67	67	67	72	61	52	77	75	59	63	65	73	61	82	71	59	76	54	69	67
GCGAGC	49	48.2	5.37812	52	53	48	59	52	53	46	48	45	46	43	49	46	48	47	47	48	54	44	56	43	52	36	43	56	46	48	35	52	51
CCGAGC	59	53.0667	6.44303	50	41	61	53	50	52	63	37	51	44	55	60	59	47	57	57	54	59	53	56	51	51	49	60	48	58	51	44	63	58
GGCAGC	109	96.1667	8.42854	105	96	92	101	103	89	100	81	100	84	92	109	89	106	88	101	95	102	91	109	112	100	100	95	97	83	95	78	97	95
CGCAGC	81	71.7667	9.27244	66	61	67	70	68	79	68	70	59	61	58	85	78	73	68	72	89	75	76	87	68	81	64	91	68	56	79	63	74	79
GCCAGC	97	83.3	7.9531	87	88	91	84	90	85	86	82	85	83	69	89	88	85	78	70	87	83	74	100	66	87	79	87	90	75	92	67	89	83
CCCAGC	89	83.3667	6.80002	96	83	79	77	74	74	90	84	88	76	81	80	88	89	78	74	83	81	85	86	78	87	93	96	90	95	84	73	77	82
GGGTGC	48	44.4667	5.76394	49	50	36	43	53	48	42	40	35	44	37	52	53	47	44	39	35	45	44	45	40	48	34	47	51	45	52	40	44	52
CGGTGC	63	44.7667	5.67319	37	43	45	49	40	52	47	37	38	45	42	43	50	45	40	42	46	42	40	54	49	58	49	32	51	44	51	45	40	47
GCGTGC	34	37.4	4.87499	41	31	32	32	43	44	39	46	35	39	39	38	36	32	33	32	30	43	41	42	29	36	39	47	38	37	35	38	42	33
CCGTGC	40	38.3	5.6821	49	40	38	38	40	51	33	38	43	41	29	32	36	49	33	35	34	40	39	37	36	50	37	36	30	33	33	42	39	38
GGCTGC	97	92.2333	6.75014	90	90	98	92	91	88	104	102	81	87	88	96	97	92	97	77	88	90	95	99	96	92	85	95	101	81	83	99	101	92
CGCTGC	82	78.7	7.15903	81	88	85	73	90	96	83	72	73	76	66	83	79	72	70	82	79	74	87	84	78	87	73	72	85	70	70	79	74	80
GCCTGC	76	82.8	8.45842	79	79	76	69	94	76	89	81	86	76	65	92	98	74	74	79	87	85	80	92	88	88	80	73	83	89	87	90	100	75
CCCTGC	78	81.1333	7.96862	83	92	77	72	74	78	79	69	76	82	65	87	75	73	80	72	82	94	81	93	73	87	87	91	90	84	86	74	83	95
GGGACC	52	46.9333	5.35584	58	47	49	39	43	52	45	47	53	47	57	49	42	42	35	53	39	41	45	47	45	52	45	48	47	43	46	47	50	55
CGGACC	38	36.1333	4.92519	41	42	41	36	36	40	33	43	33	36	40	43	33	40	42	33	33	28	34	43	32	39	24	36	38	29	33	31	39	33
GCGACC	37	35	5.42663	42	43	37	33	40	35	42	26	36	20	32	34	27	39	38	37	38	27	37	45	34	31	37	32	37	33	32	35	39	32
CCGACC	40	37.8667	5.58775	43	31	34	36	45	39	46	34	36	29	33	32	51	42	31	30	35	34	43	42	34	39	45	44	44	34	39	34	38	39
GGCACC	58	55.5	7.18115	59	51	57	75	47	54	56	44	57	49	55	67	55	64	66	54	48	59	56	56	52	46	66	59	57	47	46	51	52	60
CGCACC	53	39.7333	6.24187	45	32	48	42	41	41	41	41	31	41	30	45	46	32	35	35	43	40	34	43	35	50	44	43	46	32	29	32	45	50
GCCACC	89	72.2333	7.54153	95	63	58	68	73	72	68	72	75	79	64	76	74	78	61	65	79	70	69	73	67	74	73	76	66	74	69	71	89	76
CCCACC	83	63.5667	8.58099	69	67	62	69	54	65	66	51	56	63	57	55	77	74	64	40	66	66	56	74	60	66	65	83	68	70	59	55	60	70
GGGTCC	35	40.8333	5.44618	43	55	47	39	47	40	43	44	39	29	47	40	37	39	35	42	34	31	41	48	42	46	42	44	44	38	41	36	35	37
CGGTCC	33	27.9	5.22824	28	29	35	33	25	31	27	21	30	19	26	28	38	32	24	26	20	25	31	25	23	33	35	32	28	39	25	25	24	20
GCGTCC	51	45.0333	6.78479	54	44	43	51	38	42	53	47	38	31	30	63	42	48	45	41	47	37	47	56	50	43	44	47	49	43	46	42	44	46
CCGTCC	51	49.6	7.82392	53	54	48	44	44	52	37	49	48	49	52	62	48	45	53	38	60	56	49	64	48	68	37	43	50	57	44	40	55	41
GGCTCC	90	73.3667	6.75933	76	75	79	67	74	74	70	60	65	77	73	76	72	71	74	62	83	81	88	81	64	75	72	75	66	80	64	71	72	84
CGCTCC	57	58.3333	7.41077	56	63	75	59	63	54	54	65	46	61	50	52	54	49	54	48	65	67	70	68	50	65	56	64	60	49	50	60	61	62
GCCTCC	77	72.1	6.16637	75	77	64	77	77	64	75	74	80	70	70	82	73	61	69	70	78	65	67	77	67	81	83	78	71	74	64	66	64	70
CCCTCC	77	70.5667	7.40309	79	82	85	66	76	55	75	72	77	64	68	75	78	65	73	63	68	56	77	80	76	73	70	69	73	61	64	64	66	67
AGGAGG	127	127.567	6.55314	123	128	130	124	113	125	133	125	114	124	122	138	132	135	129	125	135	131	123	133	124	132	124	130	137	123	120	123	132	140
TGGAGG	150	146.133	8.32004	164	146	150	148	140	162	148	131	139	141	137	154	151	147	129	143	142	139	157	150	145	144	139	154	141	149	142	147	161	144
ACGAGG	62	65.2	6.56217	72	72	69	66	69	71	69	51	73	61	57	67	69	54	72	59	62	73	67	61	59	63	74	62	69	54	60	73	59	69
TCGAGG	42	52.6333	6.14471	50	56	57	53	50	51	55	37	59	56	54	44	58	56	47	50	57	56	59	59	44	68	54	52	46	56	45	54	50	46
AGCAGG	132	112	6.51788	117	124	107	110	114	118	101	111	105	109	108	113	119	117	106	115	113	130	111	111	110	104	107	112	120	114	103	104	118	109
TGCAGG	138	115.333	7.16954	124	114	121	118	104	130	110	107	119	120	114	108	113	115	114	114	132	111	106	113	106	117	107	122	115	112	124	109	126	115
ACCAGG	91	81.1667	6.63888	75	80	86	81	91	88	89	73	83	78	75	87	96	82	73	74	88	77	77	82	75	93	72	71	77	79	85	87	81	80
TCCAGG	118	95.7333	6.37848	96	98	99	89	97	103	93	98	98	95	90	101	101	96	85	91	98	86	93	110	95	95	92	98	102	84	84	95	106	104
AGGTGG	117	97.2	8.13422	104	106	87	103	82	118	91	98	88	97	91	102	97	97	92	98	96	91	106	105	88	103	92	91	95	96	93	90	114	105
TGGTGG	126	113.867	8.29513	109	120	108	110	118	122	108	99	114	122	98	100	106	106	115	105	116	122	111	119	127	134	115	113	114	114	111	119	117	124
ACGTGG	67	53.7	6.21539	63	51	50	52	58	62	50	50	50	50	42	51	60	58	45	41	59	47	55	49	54	64	50	59	55	55	63	51	54	63
TCGTGG	58	49.1333	6.54287	64	47	43	51	54	55	54	40	46	49	49	41	53	51	47	36	45	43	45	54	53	66	55	43	50	43	49	53	45	50
AGCTGG	143	124.467	6.79114	128	114	121	129	130	124	128	127	119	116	129	119	122	131	122	105	122	131	114	124	121	128	125	135	133	121	130	129	135	122
TGCTGG	159	136.6	8.04556	144	145	139	145	121	138	137	136	143	136	136	138	133	132	139	131	145	149	125	143	138	130	118	150	137	135	119	136	142	138
ACCTGG	102	95.0667	7.27269	102	95	99	95	91	99	90	93	100	95	88	100	110	94	88	86	83	86	92	94	95	112	93	96	94	101	87	92	112	90
TCCTGG	118	107.267	7.843	104	117	111	114	106	100	108	103	107	107	95	112	116	101	95	117	109	100	110	114	107	114	94	109	106	107	119	87	118	111
AGGACG	75	73.9	7.79633	84	76	62	79	82	84	68	72	60	78	62	76	69	80	74	58	71	77	80	82	79	77	73	73	88	74	63	63	78	75
TGGACG	95	81.7	7.29738	73	74	82	82	95	93	82	77	74	81	82	78	78	98	69	70	81	86	83	81	79	97	83	81	87	74	76	84	83	88
ACGACG	44	31.9333	4.52528	37	28	27	31	29	34	33	38	37	31	25	42	34	26	32	30	37	32	32	32	35	26	35	23	33	36	30	24	35	34
TCGACG	36	32.2	6.98471	55	29	34	33	36	37	36	30	27	25	24	28	30	34	31	20	35	40	42	34	30	31	37	36	38	25	26	23	36	24
AGCACG	46	48.4333	5.78156	52	50	58	55	42	41	47	43	51	55	45	52	51	51	42	51	53	49	42	50	50	54	45	46	42	34	55	40	50	57
TGCACG	44	45.6333	5.11579	50	43	48	37	36	53	45	41	42	46	36	47	42	48	41	42	54	44	47	44	53	55	45	48	47	41	50	43	50	51
ACCACG	53	44.8333	4.50351	53	46	45	34	38	48	43	39	39	51	46	42	43	41	42	43	49	48	48	50	50	48	52	47	43	44	46	44	39	44
TCCACG	56	48.1667	5.43985	60	46	52	41	53	44	52	42	43	44	49	52	53	53	42	34	44	39	53	51	49	53	51	51	47	50	53	46	48	50
AGGTCG	26	30.4667	4.76144	40	34	31	32	26	29	37	25	26	32	34	34	33	33	36	25	25	28	32	28	35	39	22	25	30	27	22	30	34	30
TGGTCG	36	37.9	5.68331	41	34	39	42	41	38	47	39	37	26	34	38	34	37	34	22	37	40	46	39	41	46	32	41	31	36	35	46	40	44
ACGTCG	25	21.1	4.41276	20	21	29	24	27	25	18	19	15	17	15	24	13	22	21	24	22	15	22	27	25	26	18	22	29	17	20	23	18	15
TCGTCG	23	23.9667	5.12925	26	23	28	18	22	29	28	18	21	22	23	21	25	22	22	29	24	22	22	30	23	22	23	43	14	18	26	23	28	24
AGCTCG	57	51.5667	5.8113	56	50	63	54	60	46	51	40	56	43	53	57	52	51	55	48	51	51	60	55	43	57	48	52	59	42	46	44	52	52
TGCTCG	43	52.8667	5.81753	58	48	41	59	52	63	53	52	53	61	55	56	51	48	49	54	58	52	51	48	48	50	56	59	53	38	61	45	59	55
ACCTCG	38	37.4	6.02638	45	41	40	31	38	44	40	36	37	46	35	30	39	34	32	33	51	32	41	44	32	37	32	39	47	28	35	25	37	41
TCCTCG	66	48.8667	7.20504	42	55	53	48	58	56	63	44	46	44	43	52	49	41	44	45	45	50	51	55	52	49	50	51	34	68	48	38	40	52
AGGAGC	111	118.267	5.86594	121	125	124	121	131	116	118	124	114	118	110	128	113	121	123	109	117	111	124	117	114	126	117	109	112	114	121	118	111	121
TGGAGC	134	128.533	6.3936	137	141	121	118	134	131	116	132	131	132	118	135	134	124	116	131	125	128	124	130	129	137	137	129	128	126	129	125	130	128
ACGAGC	59	56.7667	5.22384	55	60	60	55	51	64	62	48	52	60	53	49	49	61	52	53	54	64	52	55	62	58	63	52	58	53	62	57	67	62
TCGAGC	52	49.1	4.07135	50	42	53	52	49	44	47	45	57	41	45	52	50	52	53	46	56	45	44	50	53	53	47	52	49	51	52	45	47	51
AGCAGC	150	131.733	7.62904	141	127	141	144	125	124	140	127	130	118	128	134	136	139	125	129	141	126	123	142	120	137	124	129	140	137	130	122	141	132
TGCAGC	109	117.267	6.49633	124	120	115	109	130	111	122	105	112	119	109	124	120	113	107	108	126	121	117	126	114	115	123	117	120	125	113	124	115	114
ACCAGC	126	103.4	6.92621	104	107	109	110	110	113	101	109	99	104	98	118	104	103	92	108	109	100	101	110	88	96	100	113	99	101	92	95	105	104
TCCAGC	144	121.967	8.90751	129	122	121	122	127	116	131	116	119	118	111	136	133	116	110	127	123	116	133	135	111	120	124	129	141	120	120	101	119	113
AGGTGC	79	72.5	6.26842	74	69	80	68	71	71	61	64	68	75	72	69	79	74	77	71	76	69	86	78	70	66	86	79	67	65	76	65	80	69
TGGTGC	95	91.6667	6.31546	95	87	97	102	94	101	98	85	89	92	85	95	84	84	81	91	86	93	92	94	92	105	93	88	94	98	79	90	99	87
ACGTGC	48	43.8333	6.79799	54	43	51	47	35	39	37	40	42	46	55	52	43	47	41	44	46	44	49	50	23	47	47	36	45	44	42	34	53	39
TCGTGC	33	37.9	6.31555	45	27	45	30	44	46	45	41	32	27	27	38	41	37	39	41	39	31	40	41	31	49	33	46	34	40	31	37	37	43
AGCTGC	133	123.9	6.58289	124	119	119	121	121	114	133	123	117	126	118	124	138	126	125	122	129	123	131	126	115	137	119	126	125	116	130	111	133	126
TGCTGC	155	124.3	7.03268	129	129	106	127	117	125	131	115	116	128	116	131	129	134	120	123	122	124	124	120	126	128	132	127	134	126	123	108	128	131
ACCTGC	131	110.7	9.79849	130	120	112	106	103	118	101	102	105	111	96	120	126	109	106	93	111	106	115	132	98	120	109	110	120	112	114	96	105	115
TCCTGC	140	113.733	8.92472	120	119	107	102	118	116	131	111	120	109	91	123	114	106	105	114	121	113	116	125	110	110	115	122	129	106	115	95	115	114
AGGACC	91	73.2667	7.02181	74	79	69	80	77	80	85	60	68	64	67	77	83	73	66	63	79	77	74	84	70	76	75	70	72	63	63	70	76	84
TGGACC	110	93.1667	8.33391	93	82	94	97	88	109	113	100	80	88	83	101	105	92	75	89	92	98	92	95	82	93	94	94	98	101	91	89	89	98
ACGACC	62	43.6	4.73141	48	50	41	40	39	44	42	41	44	43	37	46	51	38	40	41	43	43	47	49	44	54	50	39	40	38	44	41	53	38
TCGACC	45	40.4667	5.18442	37	47	47	49	42	45	36	33	35	38	38	48	39	34	33	38	46	44	42	43	40	44	36	47	44	29	35	42	42	41
AGCACC	92	82.2333	5.67926	84	79	77	86	73	86	89	85	87	75	95	86	79	83	84	87	76	80	81	84	74	83	76	87	85	85	87	68	86	80
TGCACC	89	74.4667	6.118	79	80	77	74	68	80	66	68	73	78	70	80	82	74	77	67	76	61	68	78	79	81	73	86	79	68	69	66	82	75
ACCACC	97	80.8333	6.65444	89	79	81	84	73	73	86	74	78	83	83	81	91	78	66	85	85	85	79	92	78	89	87	90	76	86	70	75	75	74
TCCACC	105	90.4333	7.43099	101	94	88	79	88	90	104	83	97	85	89	92	89	88	81	89	94	92	86	100	97	106	89	91	105	85	82	80	82	87
AGGTCC	58	46.7333	6.05682	55	45	51	59	53	50	52	45	50	48	37	44	48	54	41	42	48	41	46	49	51	55	43	36	36	53	45	39	46	40
TGGTCC	63	62.8333	6.54472	65	64	64	62	67	60	68	58	55	61	50	61	72	65	58	66	74	51	57	63	62	76	66	72	69	63	50	58	62	66
ACGTCC	56	44.6667	6.94974	51	41	41	51	55	35	37	45	47	37	40	57	40	49	34	37	44	40	52	58	38	52	37	38	46	44	55	45	49	45
TCGTCC	47	47.6333	4.72326	49	53	55	39	52	52	40	44	44	46	47	46	49	37	43	44	53	52	48	47	45	57	48	48	52	46	49	49	52	43
AGCTCC	115	96.1333	7.20504	115	106	97	101	97	98	95	79	94	91	90	98	104	96	89	86	97	97	98	102	99	97	95	109	99	88	87	88	95	97
TGCTCC	105	84.8333	10.4125	102	74	87	86	81	95	82	86	93	102	74	88	110	85	67	70	68	78	84	78	88	101	83	95	84	87	85	79	75	78
ACCTCC	89	76.3333	5.56673	73	78	78	77	74	87	78	76	66	66	69	75	81	80	79	82	81	72	79	83	62	84	76	76	82	78	74	72	76	76
TCCTCC	111	104.733	8.38691	109	97	97	99	118	100	107	119	105	106	101	122	115	99	95	79	104	101	103	111	111	104	108	109	104	107	110	99	106	97
GAGAGG	115	105.8	7.69863	106	112	113	106	100	109	102	105	112	105	91	97	108	108	102	98	123	105	113	125	100	104	102	93	106	97	114	100	112	106
CAGAGG	139	128.1	8.80184	139	131	135	119	135	137	130	129	114	114	117	139	130	137	117	116	139	127	141	126	127	127	119	120	141	136	120	130	133	118
GTGAGG	91	82.3667	6.23385	91	90	88	87	82	76	86	76	73	80	72	84	78	81	80	74	91	76	76	84	81	94	85	79	91	86	76	89	88	77
CTGAGG	129	106	7.273	110	103	99	103	118	112	103	95	100	115	98	101	105	111	102	98	121	99	107	114	104	108	99	113	110	101	99	105	104	123
GACAGG	83	82.0667	7.45068	82	95	80	70	73	85	95	70	79	91	86	78	86	84	83	82	86	81	78	81	66	84	84	93	92	78	79	87	85	69
CACAGG	106	97.2333	7.35168	101	89	109	99	97	103	98	94	105	102	91	108	95	97	84	85	94	97	96	109	92	90	90	99	108	96	103	99	82	105
GTCAGG	82	78.0667	6.77181	94	84	74	73	90	80	83	64	84	70	79	78	79	83	69	85	77	75	81	85	74	85	71	78	78	74	74	66	75	80
CTCAGG	105	94.6	6.71899	88	95	86	100	99	87	106	101	84	89	89	96	95	104	87	85	92	101	99	100	89	100	93	107	102	100	85	94	92	93
GAGTGG	84	81.3333	7.434	91	80	75	87	83	89	86	73	88	77	70	84	83	95	72	79	85	70	91	85	81	81	73	81	76	65	82	82	95	81
CAGTGG	135	116.433	7.05488	131	120	111	114	125	122	112	111	106	118	106	114	118	122	118	107	116	121	122	132	108	119	108	122	116	119	112	106	124	113
GTGTGG	113	107.633	5.62313	105	110	110	107	104	102	104	109	109	101	99	106	105	106	110	96	112	109	106	120	108	112	113	114	123	102	105	104	111	107
CTGTGG	142	120.333	7.56276	134	119	116	112	130	124	118	119	113	120	109	119	127	126	118	112	102	117	120	131	128	129	111	115	121	121	128	123	132	116
GACTGG	112	96.5667	7.68197	111	96	103	108	108	98	96	91	95	98	87	108	104	93	90	95	97	84	91	100	92	98	94	88	103	97	95	77	106	94
CACTGG	120	107	6.83298	122	107	111	105	114	111	109	108	93	108	99	97	104	105	109	102	107	97	104	113	101	120	113	106	119	101	103	106	103	113
GTCTGG	99	99.7	7.5756	101	107	86	98	96	104	94	102	87	102	85	105	106	95	100	95	97	95	107	98	95	102	109	102	104	107	88	99	105	120
CTCTGG	132	113.867	6.24629	121	109	114	105	117	122	105	101	108	111	111	109	110	118	121	118	109	113	108	120	112	122	120	115	121	121	110	108	125	112
GAGACG	81	79.8667	8.36138	80	78	78	78	86	100	91	82	71	81	76	82	80	66	74	73	80	68	92	97	77	85	78	88	76	63	76	74	86	80
CAGACG	97	82.7	6.90901	99	87	81	77	81	89	89	81	76	78	75	87	87	78	82	90	76	81	77	89	75	82	74	81	81	93	79	72	98	86
GTGACG	59	58.2667	6.06819	60	55	60	61	57	69	55	47	56	50	56	55	55	60	59	56	65	52	57	64	65	59	59	58	65	52	43	63	66	69
CTGACG	67	62.7	6.54507	81	57	60	56	64	72	62	59	57	65	62	56	69	57	63	61	62	58	58	62	71	68	53	71	73	62	64	56	68	54
GACACG	62	50.7667	5.23703	53	57	54	49	51	54	44	45	46	50	50	56	50	38	49	46	48	51	54	58	47	65	57	48	55	44	53	49	50	52
CACACG	47	59.4333	5.66102	67	61	58	61	67	56	53	49	57	51	53	68	64	62	58	57	64	70	67	61	63	59	57	63	62	48	55	54	57	61
GTCACG	50	42.1	5.85073	42	44	36	50	41	46	44	46	39	44	26	46	49	37	33	36	39	49	45	53	38	44	45	43	37	35	49	39	41	47
CTCACG	48	44.8667	6.75039	50	55	48	42	51	40	47	38	43	33	42	55	45	39	58	35	47	40	43	46	31	54	51	46	44	43	54	37	43	46
GAGTCG	42	44.8667	5.44397	43	43	49	42	48	58	40	39	38	41	46	47	57	45	46	42	41	55	51	48	40	50	41	45	46	43	35	41	41	45
CAGTCG	41	57.7667	7.20002	61	60	57	53	55	69	50	36	57	55	62	61	57	54	47	53	56	57	54	55	54	59	60	65	69	56	68	74	58	61
GTGTCG	50	46.3	6.04095	49	38	57	39	47	53	44	38	44	53	43	53	43	39	51	50	49	50	50	57	40	47	40	45	41	38	46	39	50	56
CTGTCG	71	56.2	8.22276	77	62	60	54	50	63	71	59	51	47	36	56	61	45	50	47	52	57	56	65	51	62	53	64	64	48	53	58	58	56
GACTCG	52	49.4333	6.45239	52	55	45	52	42	46	47	43	37	49	47	62	52	49	40	47	49	49	60	60	47	56	50	50	51	47	53	43	63	40
CACTCG	52	47.1	5.88012	53	39	49	55	36	46	49	50	38	46	45	56	50	39	47	40	57	43	43	53	41	54	45	52	43	52	55	43	49	45
GTCTCG	39	38.1333	5.44397	36	47	49	32	43	29	39	42	33	36	34	32	41	35	40	36	41	44	32	45	36	49	42	38	32	32	32	40	37	40
CTCTCG	70	53.2	5.88628	61	57	50	57	48	60	65	49	46	61	43	56	57	54	46	42	52	52	59	61	48	53	54	51	54	50	49	53	61	47
GAGAGC	117	112.233	8.53667	117	107	114	104	118	137	114	110	121	106	107	124	120	116	92	102	114	119	102	116	102	112	117	115	115	104	103	113	114	112
CAGAGC	131	121.2	7.22257	130	122	121	121	109	114	116	123	126	132	106	129	131	132	120	118	128	120	125	130	117	121	114	114	127	114	113	112	128	123
GTGAGC	74	72.6333	7.57711	78	73	70	69	65	72	76	78	69	73	58	75	89	69	74	75	61	72	71	76	56	82	78	73	82	73	80	60	84	68
CTGAGC	123	99.4667	7.13773	98	96	104	84	104	100	95	97	93	98	103	104	105	98	92	87	118	96	98	102	99	112	94	102	112	98	97	92	107	99
GACAGC	123	104.133	7.71802	100	108	103	114	113	103	123	108	96	112	85	105	106	98	99	102	106	105	106	117	104	109	100	96	107	104	101	90	96	108
CACAGC	132	115.6	7.29478	118	115	119	111	120	101	100	111	113	109	118	120	115	114	120	115	114	124	124	129	119	122	107	125	113	100	118	113	126	115
GTCAGC	85	89.4333	7.00583	97	89	82	85	98	91	89	91	79	95	90	90	75	94	91	74	99	86	100	85	79	92	87	91	100	89	90	85	100	90
CTCAGC	120	103.833	6.6803	112	109	103	102	102	103	112	98	93	107	94	106	115	104	99	96	110	113	112	98	101	103	92	102	107	118	100	98	100	106
GAGTGC	74	71.8	7.39711	87	74	83	82	71	71	73	70	70	76	56	74	77	72	61	77	67	55	76	69	64	75	75	70	72	61	72	75	67	82
CAGTGC	120	103.967	8.08781	118	98	99	97	110	112	106	93	100	92	95	97	120	100	98	108	109	112	113	117	98	107	92	97	113	105	106	106	106	95
GTGTGC	96	88.6333	6.52572	97	95	72	92	91	89	89	90	77	91	92	84	85	80	83	75	87	96	83	89	89	91	88	98	93	91	98	87	92	95
CTGTGC	101	100.367	6.39225	104	107	99	97	86	110	111	92	94	96	99	104	102	99	90	101	106	91	101	100	103	102	99	104	112	108	101	91	104	98
GACTGC	104	90.6333	7.80134	97	102	92	91	91	99	92	78	86	90	89	89	104	84	92	90	87	81	89	100	83	89	80	90	74	90	85	97	108	100
CACTGC	108	103.933	8.95172	114	112	103	113	109	98	118	103	93	110	103	102	110	100	97	93	112	98	101	120	103	95	99	86	119	96	101	93	99	118
GTCTGC	110	95.7333	5.65035	100	99	100	100	101	88	103	97	98	95	83	99	103	86	96	90	102	98	96	97	92	96	96	92	91	92	100	83	104	95
CTCTGC	127	115.267	7.53353	133	118	106	122	116	106	104	118	112	117	106	114	113	109	113	103	120	114	122	122	108	127	111	119	128	119	118	104	120	116
GAGACC	86	87.6333	7.58621	87	90	96	93	86	86	96	77	94	86	74	87	84	89	79	73	98	88	93	91	77	94	98	80	90	84	89	82	105	83
CAGACC	109	100.2	7.1506	103	103	117	96	108	103	104	97	90	105	94	102	113	101	92	100	102	99	101	109	90	104	97	103	95	91	87	90	108	102
GTGACC	78	78.3	7.10585	80	74	76	82	84	89	85	65	68	76	76	76	79	75	67	69	74	89	77	83	79	84	88	80	89	73	81	73	90	68
CTGACC	94	92.2	6.8652	105	81	102	101	92	95	86	90	91	88	82	95	88	93	82	89	94	93	89	105	92	99	89	102	96	85	79	96	93	94
GACACC	84	79.2333	6.72967	70	91	84	68	88	89	80	76	78	73	83	79	77	82	76	79	89	78	79	80	76	80	97	79	66	77	75	75	73	80
CACACC	90	90.0667	9.71644	93	104	86	81	93	86	95	78	85	80	78	74	103	89	84	68	110	103	98	99	90	92	90	90	90	97	96	82	102	86
GTCACC	68	67.4667	8.31589	71	63	78	71	51	69	72	64	84	58	59	63	65	76	76	52	62	60	65	77	56	68	71	78	81	64	66	63	67	74
CTCACC	96	81.1333	7.56914	97	87	82	73	79	87	70	86	76	80	78	79	72	81	84	78	82	85	82	102	75	86	83	76	87	66	82	81	70	88
GAGTCC	82	72.4	6.99557	81	72	81	71	71	81	70	72	76	75	60	69	72	68	55	61	74	76	78	91	67	77	67	72	70	68	76	69	75	77
CAGTCC	108	83.5667	6.81116	83	95	89	82	90	86	89	70	93	91	81	90	75	81	81	77	78	81	89	99	78	79	86	82	83	84	84	71	85	75
GTGTCC	87	80.7333	7.6786	87	86	85	80	88	90	87	73	80	76	77	73	74	81	76	71	84	74	90	86	89	85	76	77	76	74	77	63	101	86
CTGTCC	100	95.4	8.6487	109	98	86	88	94	96	95	82	103	84	89	111	95	89	85	80	95	92	104	105	82	109	93	102	101	95	99	100	94	107
GACTCC	94	75.3	8.29686	67	72	85	77	68	64	79	71	77	76	74	60	87	85	72	66	90	71	83	83	79	82	76	76	84	58	71	63	80	83
CACTCC	76	75.7	8.59089	88	82	72	78	89	70	77	75	79	79	51	84	82	74	63	65	70	82	87	78	70	68	82	78	81	74	62	68	79	84
GTCTCC	83	73.6667	7.35472	80	82	66	64	69	71	78	74	68	76	63	64	79	73	64	63	74	69	70	85	66	85	78	82	84	75	77	66	84	81
CTCTCC	115	94.9	9.87979	97	104	87	90	100	89	107	89	91	88	88	111	110	87	85	85	98	93	101	106	83	94	98	77	113	89	101	79	111	96
AAGAGG	132	124.667	8.29762	135	130	131	112	121	126	123	125	132	120	109	126	125	134	107	116	117	135	118	133	113	125	125	123	139	126	131	118	135	130
TAGAGG	76	61.2667	6.84273	69	58	59	57	60	69	65	59	45	63	67	62	56	56	58	55	62	72	62	70	61	67	51	66	78	54	56	64	63	54
ATGAGG	113	110.933	8.07266	123	111	115	117	110	119	101	96	124	108	104	127	109	112	106	106	117	94	108	114	102	114	100	110	116	112	107	111	124	111
TTGAGG	116	91.0667	8.03841	88	85	86	96	90	94	89	80	88	89	79	92	101	92	95	87	93	100	100	100	95	92	86	84	106	79	96	70	103	97
AACAGG	91	97.1667	9.52703	106	96	91	114	98	80	96	89	94	99	70	94	104	103	89	92	88	113	95	113	99	100	92	99	111	102	92	93	103	100
TACAGG	86	79.8	6.90527	91	72	86	81	79	85	81	76	79	76	80	87	90	74	79	72	78	81	70	89	69	82	85	93	80	69	70	71	83	86
ATCAGG	85	90.5	7.14264	87	89	101	88	85	86	90	73	85	93	79	98	89	87	82	106	90	97	98	102	82	91	91	94	88	92	87	90	96	99
TTCAGG	114	105.867	8.819	105	109	121	110	101	109	116	105	111	108	95	106	116	118	98	81	106	106	103	97	106	113	120	103	105	111	92	95	112	98
AAGTGG	105	93.6	7.80186	82	108	94	86	95	91	85	99	82	102	89	114	99	105	98	80	100	91	90	93	99	100	87	93	90	89	88	94	94	91
TAGTGG	61	51.7333	6.84273	59	54	55	54	54	60	62	53	50	52	40	39	58	43	53	52	44	56	56	61	47	46	67	47	50	56	41	48	49	46
ATGTGG	127	107.7	8.78145	103	129	113	109	100	106	86	114	110	110	93	115	120	115	97	98	102	101	107	111	108	117	118	108	99	104	111	102	111	114
TTGTGG	99	96.4333	6.1346	100	90	103	101	96	97	108	92	95	101	93	100	94	102	91	83	107	91	89	99	101	96	96	96	101	102	89	100	83	97
AACTGG	107	103.267	7.60188	92	117	100	93	109	113	108	95	89	103	94	100	107	93	105	92	111	106	104	99	106	102	106	111	105	102	102	119	104	111
TACTGG	103	75	9.09718	78	74	68	70	74	59	70	72	62	84	58	83	92	72	61	68	67	71	81	85	79	79	77	90	87	81	81	67	86	74
ATCTGG	117	104.667	7.86671	115	106	105	107	95	111	115	99	96	114	95	118	105	118	93	109	110	111	101	111	102	104	98	105	91	100	95	95	113	103
TTCTGG	142	115.5	8.22003	134	129	113	111	121	123	105	115	107	108	100	118	123	98	117	110	113	118	124	118	106	127	113	113	118	114	116	110	120	123
AAGACG	77	73.5667	6.12898	83	84	77	75	72	76	75	68	65	67	74	80	74	75	61	61	68	80	79	75	71	77	69	78	76	66	82	67	74	78
TAGACG	34	26.7	5.03881	32	31	31	35	24	24	32	23	26	27	30	26	23	17	19	26	26	22	29	31	20	23	33	34	34	29	21	18	28	27
ATGACG	79	61.6	6.34959	66	60	52	66	61	74	68	51	56	61	63	67	59	58	47	65	71	64	55	67	65	68	59	66	58	66	64	50	60	61
TTGACG	54	48.9333	4.91257	47	46	45	41	51	47	57	48	52	52	42	52	50	54	42	53	47	45	44	56	48	53	48	55	45	47	56	39	50	56
AACACG	72	57.4333	7.19043	62	65	62	56	61	61	70	50	48	65	54	56	51	63	45	51	55	58	71	66	57	57	38	63	59	58	51	54	57	59
TACACG	24	35.2667	6.8023	43	32	33	28	29	27	45	31	44	39	23	38	46	44	31	34	33	26	33	32	28	38	30	45	48	30	36	33	37	42
ATCACG	42	47.3333	6.22195	44	50	55	54	50	47	51	48	42	43	45	48	46	47	46	38	53	47	42	51	31	64	52	53	44	44	52	39	42	52
TTCACG	55	48.7333	5.93025	39	48	54	50	57	56	49	49	40	50	35	52	54	44	43	41	52	47	60	54	46	53	49	59	50	50	44	46	45	46
AAGTCG	50	35.3	5.32496	32	38	37	36	36	43	43	31	28	29	26	42	42	41	26	31	35	39	35	35	33	29	30	40	32	38	37	39	45	31
TAGTCG	22	16.5667	3.55919	21	18	18	16	19	23	19	18	16	15	14	18	20	12	15	14	15	9	12	19	18	19	16	15	12	17	10	25	18	16
ATGTCG	38	38.7667	5.01503	38	37	43	43	38	48	36	33	32	35	39	32	41	34	40	37	39	39	37	47	47	33	46	40	34	42	32	36	36	49
TTGTCG	43	32.9333	4.95451	42	34	31	29	30	32	33	37	27	34	38	36	28	29	29	33	29	35	36	31	43	37	38	32	40	20	31	26	36	32
AACTCG	65	40.0333	5.22252	49	34	48	42	35	38	35	33	32	33	44	40	38	49	43	38	43	38	38	48	33	50	42	36	38	37	42	42	41	42
TACTCG	44	25.5667	4.65116	27	26	30	32	26	31	32	22	31	26	19	32	26	24	24	17	21	25	26	21	24	34	29	22	27	23	17	27	18	28
ATCTCG	40	36.3667	5.16275	41	41	39	37	43	38	34	32	36	36	31	47	34	33	37	26	38	39	42	40	35	46	38	28	38	34	37	32	25	34
TTCTCG	36	40.1333	5.97543	34	46	45	34	36	44	42	41	37	34	40	42	45	34	38	39	48	32	39	42	57	40	46	45	35	43	43	26	42	35
AAGAGC	127	116.567	7.2048	113	124	122	116	127	129	116	125	112	113	115	111	121	125	117	98	112	109	111	126	109	123	114	117	113	117	111	106	127	118
TAGAGC	55	46.3333	6.64537	49	43	49	44	47	52	56	31	42	42	38	47	59	53	39	40	47	43	54	46	52	52	45	45	44	38	49	35	54	55
ATGAGC	117	98.5667	7.94239	107	99	104	92	101	98	101	101	93	87	105	106	95	110	82	90	110	104	99	109	88	102	95	90	91	90	100	100	115	93
TTGAGC	97	77.3667	7.36011	95	78	78	75	77	67	89	62	76	80	73	70	75	86	69	81	79	65	84	87	78	72	76	77	83	71	76	80	88	74
AACAGC	138	119.667	6.84475	129	118	118	118	127	124	117	111	106	113	124	124	129	123	121	112	137	104	123	116	118	123	117	123	118	119	126	114	120	118
TACAGC	117	95.9333	7.39493	105	109	95	91	82	96	100	88	92	92	85	100	100	102	86	101	101	98	96	94	92	102	95	92	105	103	86	90	112	88
ATCAGC	136	110.5	6.06715	112	107	122	102	105	118	122	106	104	109	114	110	115	111	109	98	105	118	116	109	104	117	109	111	105	109	119	110	115	104
TTCAGC	140	120.3	6.63923	111	118	123	120	120	125	121	122	112	118	110	122	136	131	117	122	114	112	118	118	116	121	117	133	113	120	115	131	129	124
AAGTGC	98	84.9667	7.13168	90	83	91	86	73	85	92	78	78	78	75	90	97	93	75	77	92	85	69	90	88	85	84	97	88	84	86	80	91	89
TAGTGC	39	40.8667	6.06706	56	45	47	37	39	34	45	41	43	40	30	37	47	50	45	32	39	44	43	41	42	41	48	36	46	39	34	41	29	35
ATGTGC	105	89.9667	9.37893	97	81	90	92	96	93	98	89	80	96	68	97	92	78	104	68	93	89	89	89	82	102	97	94	98	84	106	78	86	93
TTGTGC	96	82.8	6.3049	79	83	92	86	90	101	82	81	86	87	73	82	82	81	83	73	77	80	80	83	77	86	70	89	91	82	79	80	89	80
AACTGC	128	100.467	5.96966	101	104	103	99	101	96	99	99	106	107	103	112	100	101	99	90	89	89	106	108	90	112	96	104	101	97	98	98	103	103
TACTGC	84	73.7	7.16866	83	76	83	72	66	66	76	67	77	89	75	80	63	69	67	68	61	69	84	84	71	75	69	81	74	71	73	64	80	78
ATCTGC	130	109.267	9.12342	109	113	93	103	115	115	110	101	108	104	90	113	120	94	98	105	120	121	107	117	106	115	109	124	127	110	105	99	113	114
TTCTGC	126	114.3	6.0751	106	120	122	114	120	115	120	112	119	109	107	114	118	111	114	107	110	101	123	126	113	112	113	107	112	109	123	112	118	122
AAGACC	109	97.6333	6.75422	101	90	91	90	102	103	98	95	101	105	86	107	84	98	93	87	94	106	109	103	103	101	94	97	103	106	102	90	94	96
TAGACC	37	34.2	4.64164	33	30	36	28	29	31	30	31	39	37	35	34	27	43	35	29	32	37	32	38	37	35	37	28	47	38	33	34	31	40
ATGACC	93	85.6667	7.81834	95	83	104	87	87	92	95	73	90	91	76	95	92	78	75	75	91	84	73	86	89	98	80	85	86	81	87	78	82	82
TTGACC	80	71.0333	7.67209	68	74	64	72	78	75	78	73	67	70	61	72	79	65	60	58	81	71	79	87	75	86	71	60	73	59	70	74	63	68
AACACC	110	92.9667	8.59223	95	89	96	91	86	106	100	84	91	82	79	91	107	99	88	76	101	98	91	108	85	101	87	100	95	105	100	85	89	84
TACACC	86	68.5	6.85188	74	72	72	79	82	69	74	57	71	66	62	72	76	67	60	63	59	62	63	82	59	71	69	71	62	63	66	66	78	68
ATCACC	103	82.1	6.94982	88	82	76	77	93	83	83	67	80	77	74	80	88	82	80	67	85	87	85	92	77	77	85	85	78	97	87	78	92	81
TTCACC	118	97.9333	6.51753	103	105	97	95	91	99	97	89	83	96	86	102	100	107	89	88	100	92	98	105	101	110	100	98	103	103	98	99	106	98
AAGTCC	85	65.7333	8.04699	82	60	69	55	73	59	64	68	54	63	54	59	56	61	73	63	76	67	77	65	59	84	55	67	68	74	62	67	68	70
TAGTCC	37	27.2667	3.60013	26	28	27	28	26	34	29	25	27	31	21	28	30	27	26	25	19	28	32	23	26	31	30	36	26	27	28	24	28	22
ATGTCC	85	72.8333	5.39529	76	75	67	75	69	77	79	67	75	70	71	74	85	70	69	62	66	78	76	82	75	72	70	65	72	81	76	65	73	73
TTGTCC	77	66.8333	5.06566	68	65	62	69	73	67	62	67	64	80	65	73	69	67	63	59	62	60	72	73	64	69	73	68	70	60	71	69	61	60
AACTCC	90	79.2	7.03391	75	89	72	75	86	77	73	82	78	79	63	76	85	84	68	85	98	83	72	81	76	73	78	85	77	80	89	73	81	83
TACTCC	70	51.0333	5.38506	58	45	56	57	53	52	48	50	55	49	39	46	54	44	46	50	56	44	56	55	49	43	55	56	59	50	54	45	48	59
ATCTCC	116	84.7333	6.16404	83	81	76	85	89	95	89	81	80	83	82	100	85	87	85	89	87	88	89	89	84	88	83	77	92	82	78	74	90	71
TTCTCC	134	101.5	6.4474	99	103	99	102	100	110	103	101	96	105	93	107	104	99	94	87	105	102	109	111	95	111	98	104	115	94	99	92	108	100
GGAAGG	98	84.6333	7.68556	94	83	88	87	87	80	85	80	74	77	64	99	79	89	71	89	76	94	85	96	88	84	87	88	86	93	82	84	92	78
CGAAGG	50	42.5	5.53204	47	44	46	44	44	38	39	33	39	38	39	38	48	43	47	53	44	48	36	52	49	42	37	39	45	36	32	45	51	39
GCAAGG	76	61.7	6.24307	62	61	74	64	64	58	63	48	57	55	60	66	65	69	60	67	68	61	65	62	62	49	66	52	58	75	64	54	61	61
CCAAGG	65	61.2333	7.68646	51	61	74	66	78	66	72	63	54	64	41	70	64	66	68	52	52	64	65	60	58	62	60	56	59	62	54	52	61	62
GGTAGG	16	14.6333	4.08938	15	20	13	11	19	11	19	13	17	24	7	13	17	6	19	13	13	7	15	14	15	18	19	15	10	13	16	14	15	18
CGTAGG	8	11.4667	3.67408	14	12	12	8	12	8	10	10	7	14	11	18	7	15	8	12	11	12	9	13	13	17	13	15	7	8	22	12	6	8
GCTAGG	14	15.7667	3.26616	17	18	21	17	10	19	18	19	9	14	13	13	12	21	15	14	12	15	20	15	15	19	19	19	18	15	13	13	18	12
CCTAGG	13	13.1667	3.11928	19	15	14	11	16	10	11	15	18	11	9	16	11	18	17	13	11	7	11	13	11	13	11	15	14	15	16	8	10	16
GGATGG	108	90.4333	8.0844	88	93	109	87	90	85	94	84	82	93	80	95	77	91	87	86	87	96	82	106	82	91	89	87	91	79	102	99	96	105
CGATGG	50	50.3	4.90004	51	54	45	51	52	48	46	58	49	52	42	50	48	55	48	39	51	49	50	46	53	56	52	57	50	53	45	51	45	63
GCATGG	68	76.1667	7.2306	75	69	78	68	85	82	78	76	87	67	70	73	84	75	75	64	73	66	83	88	71	67	85	80	84	72	76	66	86	82
CCATGG	88	80.4	8.05841	71	82	103	69	77	86	89	78	71	80	83	92	88	70	66	82	85	77	84	91	80	73	74	79	79	76	89	75	77	86
GGTTGG	53	53.5333	5.11747	47	54	52	50	51	62	54	56	45	56	50	55	56	48	53	47	46	60	54	55	56	52	45	59	63	54	49	55	63	59
CGTTGG	43	31.0333	4.69397	35	34	37	36	21	29	38	33	26	34	22	35	29	31	36	28	32	26	29	32	29	29	31	27	26	24	34	34	35	39
GCTTGG	74	58.2667	5.02362	65	60	63	59	64	64	48	52	59	57	60	59	64	54	52	48	63	58	57	62	58	55	59	59	60	63	53	58	66	49
CCTTGG	47	47.3333	6.08748	51	46	54	44	50	52	55	57	44	44	38	48	54	47	43	44	36	43	44	52	46	44	58	41	43	37	52	57	53	43
GGAACG	66	49.4	5.36013	51	42	54	54	50	55	49	56	40	46	51	50	51	52	49	46	55	48	46	51	47	52	62	51	44	38	51	54	49	38
CGAACG	22	21.9667	3.89945	14	16	25	26	21	21	26	23	20	18	27	22	24	24	21	24	17	30	19	28	21	15	22	24	19	21	26	22	25	18
GCAACG	41	38.1	6.46129	38	38	42	39	37	39	37	31	51	24	38	41	41	33	46	39	33	38	39	47	28	37	31	35	34	31	55	38	45	38
CCAACG	55	43.5667	6.704	49	31	47	43	41	45	49	49	45	42	34	39	44	48	44	35	45	54	39	52	28	57	47	34	44	45	42	44	52	39
GGTACG	22	19.8	4.82379	15	20	19	30	22	20	20	12	24	20	12	24	19	16	19	18	16	15	25	32	27	20	19	17	23	20	11	21	18	20
CGTACG	22	19.0667	4.23396	23	17	11	23	13	24	17	14	26	16	25	18	20	20	22	17	23	14	24	20	22	23	13	15	18	15	19	24	22	14
GCTACG	41	34.7	5.60265	40	36	30	32	40	32	38	36	27	24	31	47	33	39	27	26	38	41	32	33	37	43	40	38	28	38	30	33	31	41
CCTACG	33	27.0333	4.64226	34	27	28	31	18	30	25	25	28	28	21	27	30	29	28	20	20	28	29	27	32	37	30	31	20	30	31	24	24	19
GGATCG	49	44.4333	7.24775	33	33	39	40	48	51	38	46	30	48	43	41	50	45	50	44	29	48	51	56	42	43	53	41	44	51	39	51	49	57
CGATCG	24	20.7667	3.78457	20	16	21	22	25	17	21	18	20	22	22	23	15	18	16	21	26	27	17	21	20	30	28	23	16	22	19	22	16	19
GCATCG	65	52.3667	6.08267	57	57	54	54	58	55	60	40	45	51	46	46	54	52	45	51	52	61	47	52	56	66	39	54	56	55	52	45	55	56
CCATCG	67	58.6	5.70299	66	52	60	53	50	63	69	56	54	69	55	58	65	64	55	62	57	58	64	57	50	68	64	57	53	61	59	54	51	54
GGTTCG	34	32.7333	4.78455	28	28	41	32	27	37	34	30	34	25	27	29	27	34	33	28	43	26	36	35	40	37	40	30	34	36	34	30	35	32
CGTTCG	20	24.4	4.96609	30	17	21	24	22	23	17	22	22	23	26	27	26	18	28	21	17	28	26	29	25	33	27	22	26	29	19	20	39	25
GCTTCG	45	44.6	5.87572	45	53	34	40	44	48	44	39	36	40	54	49	50	35	50	45	30	50	48	47	41	48	41	44	45	51	46	42	51	48
CCTTCG	50	39.7333	5.69896	36	36	54	38	39	44	44	45	45	35	38	37	36	44	33	29	45	35	43	43	35	38	31	33	44	44	50	35	41	42
GGAAGC	94	88.3333	6.83971	92	95	92	91	89	89	94	75	98	83	83	91	77	91	90	99	98	83	83	94	81	83	82	82	101	84	87	79	95	89
CGAAGC	48	40	5.19283	53	42	37	40	39	45	39	42	31	46	44	40	39	40	36	34	31	39	38	42	41	36	40	46	32	33	51	41	42	41
GCAAGC	74	62.4333	7.81106	72	64	76	64	55	67	79	54	65	60	45	61	60	55	60	64	69	53	57	75	56	72	65	64	67	56	65	54	65	54
CCAAGC	101	68.9	7.98425	80	82	82	74	75	66	77	60	59	64	70	68	67	78	64	62	69	49	69	75	67	62	74	61	63	70	59	68	71	82
GGTAGC	34	23.8333	4.57944	24	25	19	24	22	21	27	15	24	23	22	22	33	23	26	18	19	27	24	24	22	15	24	28	25	36	22	25	24	32
CGTAGC	24	17.9667	4.08938	21	17	22	21	27	21	21	12	13	13	18	13	14	16	19	18	14	23	21	15	22	18	27	16	14	21	13	16	17	16
GCTAGC	28	27.2667	5.44523	26	24	29	28	31	18	26	21	39	29	15	31	23	29	32	20	22	29	25	23	24	32	28	29	32	35	33	26	23	36
CCTAGC	27	18.9	3.25206	21	24	20	21	18	18	18	18	17	21	14	19	18	20	16	22	21	18	18	21	12	19	22	28	14	22	19	17	14	17
GGATGC	87	76.7667	7.45878	81	75	70	66	87	81	81	64	72	71	70	75	82	84	77	65	88	77	81	91	67	84	72	74	79	67	78	76	90	78
CGATGC	47	42.1	5.37138	39	46	43	37	47	49	46	39	36	36	42	32	53	48	38	36	43	41	47	52	34	41	38	40	51	40	44	40	43	42
GCATGC	68	65.7	6.82364	72	64	75	68	66	62	68	58	65	64	64	63	56	60	58	54	58	68	65	68	58	70	72	77	81	74	60	65	61	77
CCATGC	87	73.6333	6.32174	77	72	84	74	68	83	72	65	74	63	71	73	79	79	68	63	67	83	77	83	68	82	75	71	77	65	70	71	73	82
GGTTGC	55	47.5333	4.65894	46	44	45	51	46	44	57	48	47	55	42	53	49	46	41	55	55	43	46	46	42	45	38	45	52	47	51	49	46	52
CGTTGC	27	27.6	5.30842	35	28	27	29	23	29	29	20	28	26	16	30	26	36	22	27	30	20	24	34	29	25	33	40	23	28	31	27	33	20
GCTTGC	48	50.8333	5.85505	58	49	52	43	51	46	47	38	52	47	51	46	46	67	56	45	48	47	58	52	55	51	45	48	61	53	52	50	56	55
CCTTGC	52	46.8333	5.63905	52	57	42	45	46	49	55	39	43	60	44	43	49	49	41	50	50	41	36	46	47	50	36	42	50	49	52	45	50	47
GGAACC	72	64.1667	6.31956	71	59	57	70	67	76	63	69	60	58	62	65	71	58	56	49	66	65	60	63	73	65	66	76	60	57	72	63	66	62
CGAACC	37	30.9	4.74414	28	32	34	35	30	34	32	29	25	33	36	35	27	35	33	38	29	26	19	42	24	31	27	32	26	26	30	32	36	31
GCAACC	77	57.3333	6.66609	60	61	54	47	64	69	59	57	54	53	42	55	73	59	48	56	55	55	59	65	53	65	57	59	58	46	65	54	60	58
CCAACC	76	69.0333	5.94505	70	71	78	64	71	63	61	55	74	72	64	64	71	62	65	67	81	76	71	77	73	68	72	68	71	71	65	72	59	75
GGTACC	34	27.1	5.13507	24	21	21	23	23	38	26	22	22	27	24	39	26	31	22	19	36	25	28	30	27	26	30	30	29	28	26	23	33	34
CGTACC	33	24.4333	4.7101	20	22	17	22	26	31	19	26	22	26	16	30	31	27	19	20	25	21	34	24	20	23	32	24	29	30	23	24	29	21
GCTACC	51	38.8333	6.02342	38	39	48	38	36	40	52	37	36	34	35	47	37	44	34	34	28	33	40	41	36	40	50	36	35	40	32	30	48	47
CCTACC	46	39.9333	5.33649	41	43	35	40	46	45	30	39	41	36	46	35	34	50	39	40	36	46	34	41	41	38	50	43	38	43	38	31	47	32
GGATCC	76	75.1667	7.01763	76	74	67	85	77	77	76	80	68	66	69	73	66	82	72	64	70	66	71	77	83	81	86	85	72	80	71	72	92	77
CGATCC	27	30.6667	3.79049	28	30	30	31	26	38	33	28	31	27	29	33	29	31	20	26	34	30	27	35	29	36	36	29	32	37	31	30	30	34
GCATCC	80	72.2667	7.26794	72	80	72	70	78	70	76	75	65	65	61	79	80	65	69	50	75	77	76	72	82	85	72	70	83	71	72	63	72	71
CCATCC	106	84.8	5.82148	103	75	92	82	87	95	88	85	77	79	82	86	82	86	84	78	82	85	91	86	83	89	83	85	89	85	87	75	83	80
GGTTCC	53	50.4333	6.24049	52	43	46	50	46	49	54	44	43	47	43	63	60	45	45	60	50	53	53	62	54	47	41	52	54	57	49	41	54	56
CGTTCC	45	38.8667	6.71967	47	32	30	33	36	41	48	48	29	42	29	42	42	45	34	32	40	44	26	48	30	49	43	39	37	39	43	34	38	46
GCTTCC	88	74.0667	6.8528	77	69	73	74	79	72	80	67	68	68	59	80	73	85	75	64	89	67	85	73	71	70	70	65	80	77	76	75	82	79
CCTTCC	93	74.4	9.57223	75	57	68	75	82	70	92	70	68	72	61	77	80	66	67	55	91	84	80	91	78	82	81	76	79	68	77	60	69	81
AGAAGG	134	111.467	9.28006	123	114	123	96	118	111	117	111	103	110	93	116	113	126	94	110	112	111	117	128	106	121	103	98	100	115	106	114	114	121
TGAAGG	140	124.633	6.462	131	124	125	119	123	136	119	119	120	122	119	123	128	124	118	119	129	132	138	137	126	118	122	117	125	120	124	115	132	135
ACAAGG	89	84.2333	7.65048	79	83	97	81	87	91	87	79	92	89	76	84	97	88	74	70	89	95	89	85	89	86	85	65	73	86	79	78	86	88
TCAAGG	86	81.3667	5.61085	90	82	78	73	81	78	87	76	79	90	70	74	83	78	85	75	80	79	80	90	77	80	83	86	93	78	87	86	85	78
AGTAGG	41	27.1	4.70766	28	23	19	29	35	30	33	22	32	28	16	33	32	22	25	24	27	29	29	26	31	31	25	26	32	26	27	18	31	24
TGTAGG	45	38.4667	5.40583	37	38	30	56	42	41	43	30	42	33	42	36	43	39	42	37	35	33	36	42	33	32	46	35	42	38	42	37	39	33
ACTAGG	22	20.8667	5.5132	16	15	19	20	24	15	25	23	22	33	14	25	24	20	21	26	27	15	16	14	27	21	24	24	17	10	17	30	15	27
TCTAGG	32	23.9	4.6635	21	27	25	31	25	13	23	23	30	25	22	20	27	18	23	24	18	18	30	28	33	22	18	21	29	26	30	23	24	20
AGATGG	123	117.8	7.63115	124	121	115	113	119	132	115	115	122	114	105	106	121	121	112	119	120	109	126	129	109	125	117	120	133	107	104	118	118	125
TGATGG	134	122.8	7.49897	125	131	127	121	116	124	120	104	123	119	109	136	127	119	118	134	130	112	114	132	123	130	123	116	126	124	119	126	133	123
ACATGG	106	100.633	6.95048	93	108	103	104	102	104	114	99	103	104	95	103	93	95	96	95	92	88	104	102	108	110	119	97	98	104	92	99	94	101
TCATGG	112	98.1	5.67724	107	102	96	100	102	105	93	98	104	92	95	95	105	102	85	89	95	95	101	92	101	95	105	100	106	100	88	99	102	94
AGTTGG	65	64.9667	5.85152	72	75	72	65	62	70	62	68	59	66	56	60	68	65	59	50	73	66	70	70	60	70	58	68	59	66	64	63	61	72
TGTTGG	106	94.4	8.42247	100	93	89	91	100	96	100	84	91	91	77	82	106	84	108	87	96	96	99	99	97	100	96	84	110	110	88	84	98	96
ACTTGG	56	60.0667	6.34053	65	61	60	67	66	52	66	50	52	63	56	57	67	56	49	57	60	65	52	53	57	67	68	72	55	70	62	62	55	60
TCTTGG	74	68.8667	6.35574	72	63	75	69	69	68	73	62	59	82	53	68	71	73	74	65	62	69	72	78	65	76	73	72	61	71	77	61	66	67
AGAACG	77	67.8333	7.61615	69	66	68	76	72	74	63	65	59	70	57	70	64	64	68	55	73	64	71	75	57	80	68	69	73	53	73	68	89	62
TGAACG	80	66.9	6.45595	69	70	65	66	68	77	73	65	74	61	58	68	73	71	61	59	68	61	64	83	61	63	79	62	70	64	61	68	70	55
ACAACG	66	51.9333	6.18638	54	48	52	52	62	52	57	48	52	47	45	62	46	45	40	41	49	56	59	57	53	56	51	56	56	55	45	56	43	63
TCAACG	71	55.4	6.43053	59	63	48	48	52	65	57	54	47	56	60	56	53	51	61	47	45	63	70	54	48	61	61	59	58	44	56	58	58	50
AGTACG	39	35.6333	5.11579	39	33	34	25	42	47	36	32	35	41	32	35	31	30	42	35	30	30	36	42	33	36	35	32	37	31	33	46	42	37
TGTACG	50	47.6333	6.69783	42	40	43	42	37	52	46	48	39	47	43	54	59	52	43	46	55	42	45	53	50	57	51	56	40	42	44	42	59	60
ACTACG	41	38.5333	4.81902	38	38	32	40	35	44	46	35	37	36	31	29	38	43	38	34	47	41	35	38	41	38	38	43	52	40	39	35	36	39
TCTACG	42	40.4	5.66051	48	29	35	45	45	42	46	44	34	47	30	37	39	39	37	29	40	43	45	44	40	43	41	53	37	37	38	41	46	38
AGATCG	73	59.8	6.38101	71	54	61	67	67	67	53	50	59	60	54	53	56	63	55	61	68	56	51	66	61	72	58	59	54	53	51	65	67	62
TGATCG	67	58.0333	6.64615	57	47	72	61	49	69	63	52	57	61	50	57	64	65	51	62	60	55	59	54	70	62	63	60	57	45	50	58	55	56
ACATCG	72	64.5	5.96397	63	56	56	70	61	74	60	61	58	57	62	74	67	64	59	57	65	74	59	77	64	71	67	67	60	64	63	64	72	69
TCATCG	72	67.9667	6.92563	70	72	68	67	65	81	73	51	67	65	54	74	75	70	61	71	61	69	71	73	65	75	75	75	54	69	74	64	68	62
AGTTCG	36	37.8667	4.17491	40	32	43	39	44	37	38	34	39	45	34	39	40	42	37	32	41	31	39	46	37	39	34	42	38	37	39	32	36	30
TGTTCG	65	56.2	6.89528	67	43	54	62	54	62	51	51	47	50	57	61	57	53	55	64	43	52	61	69	70	61	51	53	50	54	59	61	61	53
ACTTCG	32	41.7333	6.33509	38	38	47	42	49	40	39	48	41	45	32	44	48	39	34	51	44	35	49	42	28	39	48	54	39	33	35	43	50	38
TCTTCG	65	48.1667	3.91358	44	51	52	50	50	50	48	37	48	46	47	52	49	52	52	46	50	44	50	41	48	53	42	50	47	53	44	46	50	53
AGAAGC	129	119.033	7.6089	123	127	116	113	118	130	126	125	110	112	104	135	124	117	107	117	114	118	132	114	106	125	114	123	118	122	126	116	116	123
TGAAGC	115	116.133	7.34722	110	123	131	106	129	120	122	112	108	119	112	101	109	119	111	116	123	124	115	115	110	125	119	107	115	114	115	113	129	112
ACAAGC	92	89.6	6.55796	96	82	95	89	90	85	99	91	75	90	82	95	92	81	92	76	88	96	95	92	82	86	88	97	89	98	94	98	93	82
TCAAGC	108	91.6	6.83601	101	101	102	89	97	94	96	84	84	99	89	93	98	93	89	88	91	83	90	82	89	93	89	94	92	73	92	90	87	106
AGTAGC	44	37.1333	6.21862	47	37	45	43	27	40	46	36	44	36	34	32	33	34	31	38	27	33	35	45	39	42	25	40	41	46	41	37	32	28
TGTAGC	59	50.1	5.35853	48	44	49	54	57	47	63	44	47	64	44	45	51	55	50	46	52	52	55	45	58	45	49	50	47	49	47	53	45	48
ACTAGC	33	30.2333	5.2633	30	29	35	32	25	31	34	13	39	35	22	28	32	32	26	28	32	29	25	26	29	25	34	34	34	37	37	32	28	34
TCTAGC	48	35.3667	5.15607	33	34	39	43	44	30	48	34	34	34	30	33	28	34	36	35	38	40	35	36	23	33	31	37	32	38	36	36	32	45
AGATGC	113	104.767	9.33175	124	116	118	95	117	97	110	93	112	99	101	105	115	106	96	88	99	112	101	119	104	110	95	89	101	110	102	97	110	102
TGATGC	102	100.933	8.05983	103	91	103	94	100	101	105	87	105	91	89	89	115	103	96	96	94	107	100	106	98	117	108	107	110	109	95	92	112	105
ACATGC	112	96.5	7.3285	104	104	95	79	104	97	91	78	96	101	90	104	108	101	96	98	96	107	89	96	101	101	98	102	90	93	96	85	96	99
TCATGC	97	82.4	7.12257	80	83	77	92	84	93	80	79	79	83	76	67	91	78	87	75	77	86	75	94	95	87	90	87	78	84	78	72	75	90
AGTTGC	72	56.6667	7.62181	61	68	47	49	51	62	53	43	43	55	51	59	61	72	57	54	54	66	57	71	46	52	58	53	64	56	51	59	63	64
TGTTGC	106	79.0667	7.75012	87	73	64	76	84	88	92	75	69	84	66	74	92	68	70	73	78	76	83	75	84	75	86	85	79	88	74	86	81	87
ACTTGC	67	58.2333	7.50027	68	57	61	53	55	61	67	47	58	70	43	56	54	59	55	47	52	52	66	61	56	67	53	59	64	56	77	50	59	64
TCTTGC	76	64.2333	5.51914	57	69	65	61	75	60	70	64	61	62	51	68	66	58	67	55	65	71	66	65	59	61	69	62	68	60	74	69	68	61
AGAACC	96	83.8333	5.97168	92	81	93	82	89	86	81	87	84	74	64	88	92	79	85	79	82	88	91	87	87	88	83	75	82	82	82	85	84	83
TGAACC	92	78.8	6.46689	77	70	87	85	82	76	77	79	80	77	72	77	77	87	57	80	73	79	80	80	81	88	80	70	89	86	82	75	83	78
ACAACC	107	82	5.10578	82	76	74	81	82	78	91	75	90	76	78	83	92	82	72	81	83	88	85	88	84	82	89	86	83	83	79	79	80	78
TCAACC	99	80.0333	5.93344	86	89	84	80	87	83	80	79	80	82	74	74	82	80	70	71	80	69	81	82	81	85	90	83	82	72	79	74	91	71
AGTACC	39	47.8333	5.09282	56	43	51	50	43	45	53	61	47	52	45	48	42	47	49	51	40	52	44	55	51	43	47	48	50	52	44	41	46	39
TGTACC	58	54.4333	6.5951	54	61	50	49	49	67	46	39	62	50	50	58	66	55	47	56	45	50	57	55	62	55	60	54	56	47	53	59	58	63
ACTACC	69	50	5.62016	49	46	58	56	58	50	48	49	54	48	47	47	44	60	39	55	45	53	50	43	59	54	61	46	49	49	47	47	42	47
TCTACC	73	58.4	6.79554	70	53	58	61	65	60	70	54	60	51	50	71	53	60	49	56	42	64	57	66	59	54	56	69	61	54	53	58	60	58
AGATCC	107	91.7667	8.06304	108	86	85	90	87	98	103	88	88	91	87	78	84	99	81	87	90	84	92	106	93	98	89	103	93	83	100	86	107	89
TGATCC	93	78.8667	7.19067	75	76	84	76	83	81	86	65	72	76	71	82	76	76	79	78	94	64	93	87	76	73	81	81	73	73	90	76	84	85
ACATCC	112	95.7	7.70199	107	94	101	82	105	99	96	96	99	99	82	99	92	89	81	92	97	95	91	109	110	103	93	89	97	92	95	92	108	87
TCATCC	128	100.5	9.44585	109	100	98	109	100	111	95	89	79	93	88	97	115	118	94	98	103	86	96	114	94	104	103	100	113	107	90	97	110	105
AGTTCC	69	71.2	9.45187	67	77	84	71	67	75	83	73	50	77	55	65	88	71	64	64	60	73	65	71	55	74	82	79	68	68	76	69	90	75
TGTTCC	88	80.2	6.80466	83	80	88	92	74	79	84	75	66	85	84	90	76	82	71	74	73	70	75	95	82	79	89	75	84	85	82	78	76	80
ACTTCC	93	81.3667	6.96535	99	76	88	80	83	88	86	77	71	77	69	81	86	69	83	71	86	82	86	89	80	79	80	79	89	76	90	88	76	77
TCTTCC	105	92.2333	8.83052	95	85	79	102	92	100	102	92	83	95	71	102	100	86	77	91	98	93	99	99	90	94	100	79	104	91	84	83	102	99
GAAAGG	93	90.4667	5.02911	96	97	101	88	89	91	92	84	100	89	86	98	86	87	78	89	97	92	91	89	85	85	91	93	92	91	92	87	88	90
CAAAGG	115	94.4667	6.8518	88	91	99	100	100	97	98	97	76	103	96	101	104	97	89	90	91	98	101	105	90	96	98	94	89	91	96	77	93	89
GTAAGG	44	35.5	4.81198	32	35	36	34	35	30	36	38	43	43	35	38	44	37	30	31	30	36	37	48	35	34	35	32	30	41	32	26	38	34
CTAAGG	22	32.6	3.70089	32	32	37	30	33	37	35	28	31	34	31	33	33	34	34	25	31	35	37	37	37	34	28	36	27	39	24	32	32	30
GATAGG	27	20.0667	4.74838	9	20	19	18	32	18	24	21	18	20	16	23	29	21	19	15	18	14	21	17	27	25	22	26	22	17	18	22	16	15
CATAGG	30	24.6	4.59085	30	28	22	29	19	26	31	25	23	31	16	21	28	20	24	25	24	27	22	22	29	17	18	26	25	29	27	18	34	22
GTTAGG	25	22.6333	4.97222	23	24	14	22	20	24	29	19	33	30	20	17	17	30	20	17	20	21	24	17	23	23	31	27	15	23	20	21	26	29
CTTAGG	27	17.4	3.3998	21	19	18	16	19	19	17	15	11	17	24	10	19	18	15	16	18	18	21	14	18	18	12	12	23	22	18	21	15	18
GAATGG	88	88.7	6.17643	96	87	83	87	95	91	93	84	90	87	83	91	107	90	83	78	85	92	89	87	88	85	80	92	82	88	91	82	101	94
CAATGG	114	90.0667	7.37626	91	88	90	102	85	101	100	83	97	92	87	82	91	90	82	88	76	82	87	92	82	89	90	101	103	91	94	101	77	88
GTATGG	70	59.4333	6.39872	58	63	80	62	63	64	56	47	62	62	59	56	67	52	54	52	53	54	59	64	63	52	61	60	67	61	57	54	66	55
CTATGG	69	64.7	7.28792	79	64	67	56	64	75	74	57	58	56	53	63	65	77	62	62	69	58	64	74	53	73	66	61	67	64	73	58	58	71
GATTGG	89	72.4333	7.86824	75	76	80	79	93	65	80	60	68	68	60	71	78	77	61	66	77	72	68	83	79	67	74	74	59	74	68	66	82	73
CATTGG	82	74.3333	5.86829	83	77	72	77	75	78	82	66	72	76	65	66	83	78	69	72	78	71	82	82	72	67	77	72	85	68	75	70	65	75
GTTTGG	102	101.367	7.50395	109	98	101	108	96	99	87	100	103	103	84	110	105	96	97	107	96	102	97	103	110	107	117	112	103	103	92	109	96	91
CTTTGG	115	87.7333	7.49222	99	83	82	86	79	92	92	82	72	98	78	93	91	97	83	84	68	88	86	91	90	98	96	84	95	90	92	91	86	86
GAAACG	65	63.6667	7.29824	66	68	59	53	67	63	69	75	57	50	54	65	66	76	66	67	63	59	62	78	67	71	66	60	59	65	73	60	58	48
CAAACG	82	61.5667	6.88669	70	53	66	61	70	59	63	67	46	69	45	65	67	55	49	62	66	57	54	66	66	64	65	63	65	59	66	64	69	56
GTAACG	34	27.9333	5.03048	23	30	23	22	36	28	35	29	25	30	25	31	31	23	36	25	26	29	27	32	28	28	37	24	27	26	37	25	25	15
CTAACG	24	23.9667	5.14268	33	29	25	18	28	30	25	18	29	28	20	21	28	24	11	20	16	30	28	26	22	32	24	24	22	24	17	23	19	25
GATACG	35	28.7667	3.68298	33	30	25	32	27	26	24	31	23	26	31	31	21	31	31	26	27	33	26	36	31	31	34	33	28	23	27	31	27	28
CATACG	36	31.8	5.05419	27	38	35	34	30	36	27	33	32	28	30	33	28	39	32	33	40	41	26	36	32	43	29	30	32	26	24	30	26	24
GTTACG	30	31.5333	4.58433	30	30	26	26	29	32	45	36	35	26	38	33	30	34	36	35	23	35	27	33	37	30	24	30	31	30	30	32	33	30
CTTACG	23	24.3333	5.22813	31	19	21	16	35	26	24	32	21	21	21	33	27	20	16	20	20	33	27	29	21	28	23	24	28	21	22	29	24	18
GAATCG	48	38.7667	5.16409	39	33	41	37	42	39	40	36	28	43	36	34	31	47	35	34	45	41	40	41	46	47	34	49	31	39	38	37	37	43
CAATCG	48	33.3	5.19383	42	39	35	33	27	33	32	33	32	29	38	36	31	32	23	38	30	42	37	39	38	42	30	32	34	36	26	25	29	26
GTATCG	25	28.1333	4.16664	40	29	30	32	29	28	29	22	24	28	29	32	28	23	22	33	23	27	31	24	28	33	28	26	23	25	23	33	31	31
CTATCG	29	24.4333	4.98054	27	17	33	26	25	29	22	17	19	20	21	33	25	26	20	18	23	31	31	20	23	28	32	32	23	26	19	19	24	24
GATTCG	34	41.4333	5.19737	43	38	39	35	36	47	40	41	43	36	41	46	45	49	30	32	48	44	46	42	50	48	47	44	35	37	37	40	40	44
CATTCG	62	43.6333	3.8906	43	42	49	41	46	50	39	44	43	44	39	46	47	39	39	40	37	51	42	46	50	45	44	49	38	40	45	44	41	46
GTTTCG	56	43.6333	5.66589	39	41	49	47	42	49	54	43	36	43	38	37	39	46	50	40	43	41	46	41	42	54	43	54	40	34	42	38	55	43
CTTTCG	58	38.6333	4.81723	38	41	45	40	37	32	42	36	35	37	29	36	48	36	34	39	33	42	40	37	49	40	38	46	41	30	37	44	40	37
GAAAGC	125	102.8	7.73438	111	107	106	113	102	104	101	107	85	102	92	92	111	108	93	94	105	111	104	114	90	112	103	97	98	101	116	101	104	100
CAAAGC	103	102.767	7.09387	105	96	108	107	106	114	101	101	104	113	92	98	114	100	92	95	95	105	109	106	102	114	86	101	108	97	99	105	100	110
GTAAGC	47	34.8667	6.00421	58	37	31	39	35	40	32	32	33	36	31	40	37	22	34	37	26	34	31	42	36	33	34	30	31	36	36	36	31	36
CTAAGC	40	32.7667	4.28054	31	37	37	37	31	37	33	27	29	36	42	28	29	38	29	29	30	26	26	32	30	32	32	35	35	32	41	30	37	35
GATAGC	40	31.7667	4.28054	27	39	29	38	34	33	35	31	34	36	30	30	22	31	34	27	34	29	34	30	26	30	32	42	31	29	37	28	34	27
CATAGC	38	32.5	6.45809	40	32	33	34	38	30	44	20	30	46	33	35	28	37	28	25	21	28	25	40	42	30	32	36	26	40	34	30	27	31
GTTAGC	38	31.5	4.20796	33	24	27	34	30	31	37	28	31	31	37	35	29	33	36	24	26	40	29	33	32	30	38	33	30	33	31	29	24	37
CTTAGC	32	27.1	4.70766	34	32	24	25	28	28	38	21	21	31	26	30	25	26	24	22	21	30	30	27	26	28	28	39	29	28	19	24	26	23
GAATGC	97	69.7	7.74663	72	70	66	78	70	67	54	70	81	68	63	65	63	84	69	66	71	74	62	78	62	82	82	63	73	79	73	58	70	58
CAATGC	88	78.6667	7.35472	84	80	82	76	85	88	83	75	95	79	80	71	83	71	77	72	72	79	66	94	71	69	77	86	83	77	70	87	69	79
GTATGC	58	47.6333	5.98552	44	56	44	45	41	49	54	36	54	50	40	50	49	40	50	49	41	50	50	56	52	49	58	48	44	41	44	37	57	51
CTATGC	59	49.6333	6.35981	45	48	60	59	49	56	55	39	59	42	43	56	47	50	47	42	41	45	48	41	54	53	62	50	49	49	54	41	52	53
GATTGC	66	52.4667	5.38025	60	55	48	56	48	51	59	49	50	48	41	45	53	54	53	56	61	45	48	59	53	53	60	43	49	59	58	56	51	53
CATTGC	77	72.3	6.14284	67	74	70	73	79	80	78	74	62	66	68	78	71	83	68	59	63	72	70	77	71	78	77	65	79	80	78	67	68	74
GTTTGC	97	93.9667	6.39765	103	94	86	93	97	86	96	92	86	88	80	87	101	86	96	90	95	95	107	95	96	95	108	90	98	96	90	96	101	96
CTTTGC	85	80.4667	8.71279	92	94	80	87	89	75	95	67	71	68	75	80	90	81	74	71	84	74	73	86	79	88	82	81	89	86	83	58	85	77
GAAACC	111	94.9	6.74332	102	94	96	89	109	105	90	89	93	97	90	101	102	86	90	96	88	87	102	98	96	102	88	100	102	97	86	84	101	87
CAAACC	108	105.667	7.68489	96	105	102	102	100	105	107	97	102	114	112	90	112	115	94	94	106	113	104	124	105	101	99	104	113	117	106	110	109	112
GTAACC	46	38.9333	4.31464	40	39	38	41	34	40	40	40	46	38	27	41	40	36	38	36	43	31	41	46	31	38	35	40	38	45	40	40	42	44
CTAACC	38	34.8667	5.64302	41	27	43	31	40	31	37	26	33	40	39	31	39	27	39	25	35	27	35	41	32	40	38	41	33	30	35	45	28	37
GATACC	48	38.8667	5.53816	37	45	31	29	39	43	44	40	35	41	37	47	32	36	33	45	37	33	34	42	34	50	44	34	39	50	42	40	39	34
CATACC	43	42.1	5.21503	47	42	37	41	38	47	45	37	38	45	35	44	49	36	40	38	47	43	51	47	40	43	45	38	57	35	43	39	37	39
GTTACC	54	45.1	6.30462	50	31	56	48	36	60	54	42	41	47	39	42	42	47	38	50	42	48	44	44	39	48	53	42	45	36	50	46	48	45
CTTACC	52	42.2667	6.66402	58	45	45	36	46	38	44	42	35	41	24	51	44	49	45	41	41	47	38	46	51	40	33	46	41	40	50	38	32	41
GAATCC	68	62.8667	5.84709	56	61	71	59	63	55	64	59	66	62	57	61	72	67	58	52	56	65	65	67	69	67	58	64	72	64	74	52	66	64
CAATCC	85	61.9	5.68331	64	64	65	57	61	67	74	51	69	56	67	65	69	60	58	56	48	65	63	62	65	66	56	65	64	61	67	55	59	58
GTATCC	47	43.5	5.48823	55	45	37	55	54	40	44	39	48	40	45	38	50	39	41	47	47	46	40	43	39	39	47	42	35	34	47	46	41	42
CTATCC	50	39.9	6.20539	51	36	38	47	40	39	29	35	28	38	36	47	38	53	38	36	35	44	36	42	27	40	42	44	46	41	49	39	42	41
GATTCC	81	61.2333	5.90548	69	61	65	58	62	69	65	51	66	75	56	61	62	61	50	59	61	61	55	62	61	70	66	66	52	61	53	64	54	61
CATTCC	104	73.2	7.17947	73	73	79	73	79	80	69	64	67	78	64	83	79	80	66	53	68	62	81	74	82	75	80	70	78	73	69	68	74	82
GTTTCC	107	83.2	6.77419	94	83	80	75	78	76	95	85	82	90	81	80	91	80	76	65	82	75	80	85	91	84	85	82	80	88	88	83	97	85
CTTTCC	94	80.7	7.57104	83	77	84	68	87	94	85	70	88	86	64	76	80	87	84	75	73	73	74	93	79	84	83	78	93	81	80	80	72	90
AAAAGG	126	104.7	6.61321	116	94	106	112	99	107	105	112	101	105	100	97	105	113	100	96	107	110	108	120	109	100	93	105	95	110	99	106	107	104
TAAAGG	116	92.8333	8.08184	107	105	103	105	86	89	90	81	98	93	83	93	101	102	97	78	86	86	92	104	88	100	93	93	97	84	84	95	84	88
ATAAGG	65	52.9667	5.92763	55	58	46	50	67	48	54	40	48	58	41	57	51	56	58	50	47	59	52	57	48	56	54	53	54	60	59	45	56	52
TTAAGG	74	57.6333	7.41147	67	46	64	59	67	61	65	53	54	56	38	54	63	66	55	50	59	60	49	67	62	59	67	61	58	63	56	55	43	52
AATAGG	47	32.5333	4.48548	40	31	35	28	36	32	28	36	44	31	35	39	32	28	31	25	30	36	27	29	34	38	38	30	29	34	32	31	26	31
TATAGG	41	26.1333	4.5768	22	19	22	29	29	33	32	24	34	27	18	33	34	26	25	26	25	25	24	21	21	22	31	22	24	30	21	29	29	27
ATTAGG	42	33.7	6.00661	37	40	22	35	44	38	37	30	32	40	34	39	38	29	34	27	24	31	29	29	32	30	37	37	40	36	44	33	19	34
TTTAGG	74	53.6667	6.47719	55	53	58	57	63	53	62	53	54	55	36	55	60	39	52	46	56	62	51	63	49	48	50	50	57	49	62	59	53	50
AAATGG	126	109.367	6.99992	121	109	114	102	106	112	95	100	103	115	105	107	123	112	112	113	115	95	108	119	108	107	98	114	115	116	113	108	107	109
TAATGG	77	70.4667	7.40798	76	67	69	73	61	72	75	59	67	67	70	62	92	73	65	64	62	73	65	80	83	62	81	73	66	74	73	66	77	67
ATATGG	77	70.0333	6.34895	74	69	71	70	71	71	76	71	70	74	60	69	75	64	67	62	81	69	73	64	74	78	76	84	66	72	66	59	55	70
TTATGG	93	72.9667	6.66169	72	76	80	84	75	76	71	71	75	78	69	73	83	68	63	54	77	65	70	72	83	63	72	78	70	75	69	80	79	68
AATTGG	57	52.6	5.34725	53	46	58	55	52	59	62	46	50	54	54	49	65	58	56	47	47	45	47	54	53	50	58	50	45	58	51	46	52	58
TATTGG	72	60.6333	5.53038	62	57	64	59	65	61	59	63	50	59	48	51	62	59	58	57	50	62	70	66	62	67	58	63	63	59	68	66	63	68
ATTTGG	105	87.3	7.12039	87	87	83	78	88	86	100	81	83	83	76	85	90	92	81	81	85	71	85	98	91	83	86	92	100	95	93	99	86	94
TTTTGG	125	107.6	7.32309	114	111	111	115	112	104	96	113	98	114	95	91	121	106	111	105	105	106	102	115	104	106	113	115	118	110	107	95	106	109
AAAACG	103	68.7667	6.71942	63	74	75	77	74	68	79	69	63	63	54	64	65	69	64	57	56	76	67	78	76	73	75	72	74	62	70	67	73	66
TAAACG	54	48.4667	5.47555	52	42	52	51	51	48	45	50	44	44	37	53	53	47	45	40	43	58	44	56	57	49	44	50	45	41	55	49	55	54
ATAACG	39	33.0333	4.40598	37	32	35	32	40	36	25	28	31	29	28	40	41	29	29	35	32	39	32	31	35	38	38	35	24	35	32	30	32	31
TTAACG	43	36.3	4.80768	36	30	39	37	38	49	36	39	40	32	32	39	34	36	39	28	31	38	41	41	32	33	40	29	34	35	42	35	44	30
AATACG	43	35.0667	4.68993	33	37	23	35	48	40	32	35	28	39	32	33	42	40	31	32	39	33	37	37	34	34	37	31	39	35	29	37	35	35
TATACG	37	21.6667	3.35624	23	19	28	18	21	23	21	24	24	27	22	22	23	21	25	17	15	22	21	17	21	24	15	18	26	21	25	22	19	26
ATTACG	42	35.3	3.46559	39	35	38	43	37	39	40	33	38	42	32	34	35	35	26	34	34	34	31	33	36	35	33	37	36	36	31	34	32	37
TTTACG	63	44.1333	5.82346	38	40	52	39	39	49	47	34	49	44	41	42	49	42	45	37	35	42	47	53	40	47	50	36	40	46	55	45	55	46
AAATCG	46	46.6333	5.54905	61	49	48	39	45	43	45	45	46	44	52	49	61	39	47	45	40	48	46	42	54	47	50	44	41	46	43	55	42	43
TAATCG	25	27.0667	5.23208	32	30	31	23	23	38	22	28	25	33	30	24	19	30	27	21	21	28	33	32	28	31	23	33	22	25	30	21	33	16
ATATCG	38	31.5667	4.12464	35	37	30	34	35	32	31	20	36	32	33	32	39	27	38	28	31	36	31	26	30	30	32	28	32	32	26	26	33	35
TTATCG	36	32.6	5.32787	37	31	32	38	33	37	36	26	27	32	23	37	31	33	28	24	28	33	27	32	39	33	44	38	43	25	31	38	31	31
AATTCG	32	25.1333	4.1083	18	24	29	25	18	26	29	26	30	20	28	23	31	25	20	20	20	24	26	26	32	28	31	23	23	31	29	21	26	22
TATTCG	30	32.2667	5.82464	30	28	37	38	22	35	36	25	31	37	31	30	40	26	29	32	23	37	36	39	37	43	32	33	33	22	38	38	24	26
ATTTCG	55	38.9	7.10197	41	38	35	33	26	36	46	30	38	43	31	52	38	34	37	25	39	41	44	46	53	36	48	35	49	37	44	29	41	42
TTTTCG	59	45.8333	5.39529	48	39	43	33	54	44	51	46	49	53	44	44	51	38	44	47	45	48	47	40	52	50	51	50	38	42	56	40	43	45
AAAAGC	146	109.033	7.3835	115	111	115	100	116	104	102	104	104	100	96	114	115	119	105	100	103	99	105	125	119	109	105	117	107	119	114	110	106	113
TAAAGC	120	89.5333	7.77588	93	95	107	89	92	91	94	87	88	94	75	96	97	81	89	86	74	94	88	99	104	80	82	91	95	83	85	82	94	81
ATAAGC	65	51.7667	6.90669	54	64	59	62	54	48	57	44	55	50	47	41	54	46	40	39	48	55	53	49	52	42	49	63	54	51	56	46	61	60
TTAAGC	66	53.1667	5.59608	60	52	59	49	57	55	59	45	56	50	50	55	66	52	51	41	45	58	50	51	45	55	48	56	59	59	53	52	48	59
AATAGC	53	41.8333	6.35764	42	45	40	51	51	34	53	30	48	38	43	43	39	43	34	35	44	38	40	52	29	44	51	39	44	39	35	45	47	39
TATAGC	40	36.0667	5.21889	39	39	37	31	45	40	34	38	46	35	39	33	47	32	38	30	29	29	31	35	44	35	36	27	35	33	41	38	36	30
ATTAGC	53	44.8	6.95503	60	38	47	35	36	43	48	40	42	52	37	40	47	49	51	41	35	30	40	52	51	48	54	44	39	48	47	47	55	48
TTTAGC	68	61.5	6.88702	58	60	60	63	71	53	71	58	57	65	50	54	69	67	60	71	62	53	48	68	60	61	67	76	65	67	58	59	62	52
AAATGC	126	101.333	6.72275	97	109	111	96	101	108	106	97	98	102	85	95	106	106	89	97	102	108	107	102	97	97	110	92	111	101	109	100	95	106
TAATGC	81	65.7	6.20428	68	78	60	74	67	74	74	64	71	57	63	66	71	65	57	54	57	67	57	68	73	59	69	60	62	71	64	69	64	68
ATATGC	70	61.8	7.40177	73	62	76	70	61	63	63	55	63	69	51	53	64	55	50	63	65	62	80	70	57	57	53	60	61	66	62	56	51	63
TTATGC	80	60.8667	5.36742	66	54	60	59	58	52	66	58	65	73	54	62	70	59	60	53	57	67	67	56	54	58	65	68	62	61	64	56	62	60
AATTGC	76	52.2333	8.02446	56	52	55	37	63	66	49	47	46	56	51	38	45	54	47	35	53	44	57	52	64	60	57	52	54	62	66	47	52	50
TATTGC	74	60.1333	6.56392	67	61	62	67	60	62	55	62	61	70	54	73	61	51	55	52	50	49	61	63	67	61	59	58	68	46	65	55	64	65
ATTTGC	95	76.6667	6.29358	75	80	83	86	79	79	79	73	76	87	71	71	80	73	75	67	73	78	76	84	77	72	75	94	72	75	69	83	64	74
TTTTGC	117	92.9	6.54085	91	98	94	103	88	101	95	91	94	95	82	95	100	99	103	87	77	83	92	101	86	101	89	90	96	98	93	90	88	87
AAAACC	134	109.867	7.89034	130	111	116	113	111	112	112	91	100	112	102	112	113	120	99	98	107	109	114	123	113	112	107	112	117	106	104	99	111	110
TAAACC	85	71.7333	6.58071	80	76	69	79	81	73	75	66	74	75	65	57	68	71	74	66	65	57	78	71	73	62	77	80	75	72	80	71	65	77
ATAACC	52	48.6	5.49357	53	47	52	52	54	55	49	43	46	53	40	51	56	41	42	42	51	38	46	46	45	58	59	42	52	47	49	52	46	51
TTAACC	64	55.1	5.06748	59	56	60	61	59	60	53	51	61	46	53	55	61	59	55	54	54	61	52	50	52	47	50	57	45	53	64	62	51	52
AATACC	77	48.9667	6.11095	53	32	54	43	49	59	56	38	47	50	56	50	49	57	48	50	48	43	58	47	53	44	50	51	43	50	53	39	48	51
TATACC	36	31.5333	3.78503	34	34	35	33	36	30	33	36	27	29	31	31	25	25	32	32	22	33	33	31	33	41	30	30	34	29	33	35	31	28
ATTACC	56	54.2	6.82995	52	51	52	51	54	63	59	47	46	58	38	56	73	52	49	57	51	60	53	60	63	64	50	48	55	52	59	52	56	45
TTTACC	89	78.1667	6.73172	70	77	74	79	92	70	85	74	78	85	73	83	74	83	95	67	77	74	81	75	83	85	74	82	85	70	78	80	70	72
AAATCC	108	88.1667	8.77726	97	95	93	77	92	90	97	76	84	71	83	86	98	96	71	81	70	90	94	99	81	83	84	98	94	91	90	96	91	97
TAATCC	55	42.7333	6.4857	44	41	53	46	53	47	47	43	42	41	34	40	43	30	43	40	32	38	43	49	44	46	52	47	34	57	35	44	37	37
ATATCC	82	53.9333	6.56497	54	52	66	48	51	45	63	47	57	53	49	57	61	51	59	46	46	53	48	54	46	56	71	48	60	55	55	59	47	61
TTATCC	68	52.0333	7.02941	60	63	56	53	53	47	61	46	52	55	42	70	51	56	53	41	51	43	42	51	54	54	57	49	57	54	42	59	45	44
AATTCC	54	51.7667	6.93658	58	64	61	50	56	50	65	55	45	53	41	41	48	54	44	43	60	45	58	60	54	51	52	41	51	53	58	44	46	52
TATTCC	69	56.3667	6.50455	56	67	53	45	63	60	57	56	55	61	53	49	54	59	58	49	58	56	58	58	50	64	78	47	57	61	52	52	54	51
ATTTCC	110	82.1333	6.82153	81	78	79	77	76	82	94	70	82	76	79	78	93	85	76	82	77	85	91	81	82	77	72	90	87	91	96	78	77	92
TTTTCC	119	100.267	7.79006	108	87	111	101	94	103	117	99	95	110	87	101	108	103	91	96	104	99	100	106	102	93	105	90	110	97	111	96	93	91
GGGGAG	65	63.5667	7.31406	70	60	71	59	57	70	63	48	62	55	51	58	59	55	62	59	72	64	62	62	66	76	61	71	60	66	71	64	78	75
CGGGAG	44	50.4	5.93993	49	51	60	48	48	56	58	48	41	41	45	54	64	44	49	48	49	50	60	57	45	53	39	45	55	51	49	54	50	51
GCGGAG	72	73.0667	6.26943	84	76	74	70	74	78	70	67	65	64	69	67	66	76	65	65	76	84	62	81	74	74	66	80	79	78	77	75	78	78
CCGGAG	71	64.9	7.43872	77	54	63	70	60	76	63	66	55	58	57	64	59	66	62	64	71	70	72	67	56	78	59	75	70	53	72	59	74	57
GGCGAG	64	47.5	6.94188	46	50	46	51	49	52	30	41	38	47	34	55	55	49	58	40	54	49	38	46	45	51	46	50	54	39	54	47	56	55
CGCGAG	37	28.5	5.40594	31	26	25	23	33	29	21	37	27	20	20	25	31	25	22	26	36	33	35	30	25	26	25	32	29	32	37	28	41	25
GCCGAG	45	55.0333	6.28892	55	43	58	52	57	56	47	47	51	49	55	72	55	58	55	55	65	47	55	52	59	62	55	48	62	48	65	57	53	58
CCCGAG	59	44.7333	6.19195	53	39	48	36	47	43	50	39	37	48	39	41	41	44	41	47	41	43	36	56	48	51	57	51	45	44	39	37	57	44
GGGCAG	78	75.4667	6.55341	74	86	78	68	82	77	77	66	67	62	75	80	77	86	63	74	75	79	85	74	81	79	85	78	75	70	70	80	73	68
CGGCAG	70	69.7	7.87028	71	78	75	72	74	74	64	63	72	67	65	74	63	68	60	60	80	65	74	85	65	83	64	78	76	54	61	56	76	74
GCGCAG	75	70.3333	6.96956	82	69	62	61	69	76	66	67	70	67	69	74	68	67	81	62	74	68	71	82	68	77	80	76	72	55	72	56	77	72
CCGCAG	65	69.5333	7.11838	72	65	68	71	77	81	61	68	62	70	64	77	77	75	56	54	83	66	71	65	60	80	65	69	72	66	75	69	72	75
GGCCAG	70	84.7	8.12043	103	87	87	83	82	91	71	79	86	88	78	81	91	86	77	75	92	92	74	94	83	100	86	90	85	78	67	78	92	85
CGCCAG	60	52.7667	6.27905	57	58	61	53	52	63	49	45	57	48	50	57	53	58	49	48	55	58	51	62	45	57	45	52	50	47	59	38	62	44
GCCCAG	76	78.3667	6.63576	94	79	86	83	70	81	84	74	68	69	79	69	74	74	79	76	75	81	84	76	71	87	75	83	76	71	86	79	77	91
CCCCAG	83	66.3333	6.78402	71	60	68	61	77	68	73	53	64	50	67	60	74	65	56	69	75	67	67	75	68	58	73	74	65	67	68	63	73	61
GGGGTG	61	48.1333	5.4503	48	44	48	51	51	57	49	44	52	44	41	49	41	54	46	48	49	44	48	52	41	55	39	56	61	40	45	46	47	54
CGGGTG	42	38.4667	6.65781	41	29	32	39	39	39	35	32	35	30	37	42	60	39	36	27	31	44	31	46	43	41	38	46	40	34	42	39	47	40
GCGGTG	52	55.1	6.13273	50	46	59	55	65	52	56	50	55	60	49	55	64	56	46	59	54	58	55	69	58	51	50	44	57	61	53	45	58	63
CCGGTG	63	50.3333	4.67077	41	49	48	52	54	47	49	43	48	40	50	48	54	50	52	51	55	53	50	49	58	52	53	50	57	54	52	40	56	55
GGCGTG	38	36.5	5.40594	38	39	41	43	35	32	38	34	34	34	35	28	42	33	32	29	35	48	37	37	36	49	42	44	30	33	29	31	36	41
CGCGTG	28	29.1667	4.50351	31	30	22	33	23	28	28	21	27	31	30	34	22	35	25	27	29	30	27	32	36	32	26	36	26	32	34	21	33	34
GCCGTG	61	53.8667	5.46294	47	51	45	57	47	54	51	55	66	54	47	47	52	62	61	49	60	58	60	63	51	59	55	54	53	49	53	48	52	56
CCCGTG	44	37.1667	5.77201	48	37	40	31	32	39	38	37	42	25	35	31	40	31	40	31	46	33	29	44	35	43	39	45	41	35	33	31	46	38
GGGCTG	74	73.4333	8.31568	73	84	66	68	79	72	70	78	80	70	58	81	83	81	71	66	48	77	66	76	63	81	70	72	77	77	80	70	86	80
CGGCTG	80	72.0333	5.67805	70	74	71	72	68	65	78	69	64	67	66	78	82	71	71	67	73	64	68	82	74	74	64	78	80	67	77	69	82	76
GCGCTG	78	79.3	8.63893	86	73	88	74	82	84	79	77	70	83	69	78	67	73	75	73	90	81	82	89	81	106	69	81	82	72	68	71	84	92
CCGCTG	87	78.4	6.75482	80	79	68	76	85	84	77	81	75	76	75	89	82	73	65	87	87	84	82	90	82	75	79	76	74	65	77	68	87	74
GGCCTG	87	82.7	5.85544	83	79	80	85	86	86	82	79	75	79	72	78	95	81	73	75	87	88	81	94	83	90	81	84	82	92	89	76	85	81
CGCCTG	56	55.3667	5.72643	54	56	48	53	59	63	46	58	56	56	47	60	60	60	43	61	52	61	54	60	53	71	49	51	57	53	52	57	57	54
GCCCTG	91	75.9333	6.24739	74	87	78	68	74	82	74	67	72	67	63	77	66	70	84	75	76	85	76	78	77	89	79	80	82	79	78	73	74	74
CCCCTG	69	65.9333	5.8894	72	67	73	68	71	67	63	59	71	69	54	60	63	57	64	66	60	56	67	69	65	75	76	69	68	60	62	67	63	77
GGGGAC	50	47.3	4.61743	50	52	49	42	40	55	40	40	51	47	47	44	50	44	44	45	48	43	48	41	53	54	49	49	53	46	46	50	56	43
CGGGAC	55	54.9667	6.66687	70	48	46	50	51	61	57	52	48	53	58	56	53	58	46	67	53	44	59	70	58	48	50	58	54	60	52	51	60	58
GCGGAC	47	42.2	6.21122	39	47	45	34	41	53	49	37	36	43	36	42	50	40	43	32	41	47	41	45	36	60	38	38	43	47	41	32	46	44
CCGGAC	47	44.4667	6.59537	48	46	47	44	41	57	37	50	39	38	52	50	42	43	35	45	47	37	48	55	47	54	34	50	46	34	52	40	34	42
GGCGAC	46	40.0667	5.92443	42	39	55	32	35	44	42	41	39	36	35	49	35	43	43	36	38	42	42	48	38	38	45	52	41	31	40	29	38	34
CGCGAC	29	18.1667	4.03505	15	23	13	14	21	18	25	12	20	14	14	22	22	16	15	15	22	17	18	25	23	20	18	26	16	20	12	15	17	17
GCCGAC	43	41.5	6.15742	44	44	35	48	46	54	42	40	36	30	35	47	42	49	34	37	40	38	45	47	37	48	42	39	40	32	36	45	38	55
CCCGAC	48	35.2	5.17554	35	35	34	44	34	37	35	35	33	23	28	30	32	34	29	40	38	42	35	40	29	39	35	50	37	37	37	31	36	32
GGGCAC	52	46.5333	4.40793	45	44	47	52	52	43	50	42	45	53	43	52	44	51	46	46	43	42	47	47	49	47	47	44	47	45	40	39	44	60
CGGCAC	49	46.7667	5.67926	44	45	46	52	46	48	35	40	53	43	46	45	45	46	41	49	47	47	59	50	44	43	47	63	49	36	49	44	49	52
GCGCAC	64	44.9333	6.41084	58	45	42	49	45	55	42	54	47	35	43	46	46	35	39	48	48	36	45	42	44	40	45	52	55	36	37	38	47	54
CCGCAC	45	43.8667	6.16292	49	40	56	45	53	46	48	40	51	35	44	40	49	39	41	40	44	43	44	45	38	45	44	52	41	36	33	32	55	48
GGCCAC	75	68.4333	6.28454	72	68	57	65	65	76	72	69	71	52	63	64	78	69	68	68	63	71	64	71	60	77	62	70	78	67	76	75	75	67
CGCCAC	55	57.6333	7.39284	65	52	57	54	58	63	59	68	50	57	55	44	49	49	48	52	66	53	61	73	62	65	65	68	48	68	52	54	56	58
GCCCAC	58	61.9667	6.73889	59	69	68	60	63	71	59	47	63	61	68	70	69	52	56	51	76	65	58	62	56	62	56	70	64	56	54	62	67	65
CCCCAC	64	51.5	7.0552	53	54	64	50	49	50	53	50	51	50	37	40	49	53	56	40	47	51	57	61	41	51	62	52	66	50	63	47	52	46
GGGGTC	50	46.0667	7.27743	53	48	53	40	35	54	45	48	42	52	40	50	47	32	37	48	53	44	44	36	41	57	46	42	40	57	36	48	57	57
CGGGTC	31	37.8667	5.48813	39	36	34	47	52	30	39	40	35	36	41	36	36	42	27	31	44	40	37	41	33	47	38	36	36	36	31	33	38	45
GCGGTC	30	32.6667	6.44517	38	43	41	34	28	28	33	27	27	38	22	29	38	35	30	24	31	30	34	45	24	38	35	29	44	29	21	30	37	38
CCGGTC	53	31.8333	4.29983	23	32	26	37	37	35	33	30	29	27	37	33	29	32	26	30	30	29	37	36	26	37	38	33	24	35	33	34	31	36
GGCGTC	46	49.6333	5.95664	46	51	52	54	48	60	48	44	48	41	40	57	50	48	47	40	48	58	48	50	45	52	51	66	45	48	47	60	47	50
CGCGTC	33	26.5333	4.71047	30	22	30	27	27	28	34	19	21	23	24	26	24	29	32	22	21	28	31	23	32	28	29	22	21	18	33	36	26	30
GCCGTC	56	54.8	6.85515	57	54	46	57	56	54	47	52	59	54	57	56	53	51	51	54	52	58	63	70	54	60	53	73	45	52	51	42	66	47
CCCGTC	47	46.1	5.08785	41	45	46	48	46	53	48	41	45	53	44	41	36	43	39	41	58	48	46	47	41	49	41	49	53	47	49	45	56	44
GGGCTC	73	63.5	5.96397	68	59	74	68	65	62	63	58	58	68	68	52	63	69	68	62	68	61	66	68	51	65	73	53	69	57	59	65	57	68
CGGCTC	84	65.5	6.06147	77	61	67	70	70	52	56	57	65	64	62	69	65	70	65	67	72	69	64	68	65	77	61	75	62	59	57	62	66	71
GCGCTC	64	62.4	6.66747	61	74	64	67	65	64	54	72	45	62	62	57	58	55	65	59	59	62	55	71	58	71	61	70	68	56	56	61	72	68
CCGCTC	84	57.2667	6.14724	57	47	65	62	56	53	55	62	44	61	52	55	57	69	56	48	59	58	50	69	51	70	58	59	58	57	58	57	60	55
GGCCTC	70	64.9667	5.79229	72	64	66	73	75	66	68	55	62	64	66	57	64	70	55	59	72	63	68	62	54	71	69	70	60	74	61	63	61	65
CGCCTC	52	51.8333	7.41426	55	51	58	49	49	41	62	50	47	56	42	46	49	48	52	41	60	43	58	56	50	73	48	51	60	52	65	49	51	43
GCCCTC	85	66.4333	6.35547	68	79	67	61	68	65	64	64	66	66	61	57	74	62	80	59	61	66	64	79	63	58	76	65	68	68	61	59	74	70
CCCCTC	69	60.9	7.26517	69	68	65	74	53	53	73	57	59	65	60	66	64	52	50	47	61	57	66	61	70	68	66	62	65	49	51	56	62	58
AGGGAG	92	82.1333	5.90577	89	84	82	78	82	93	83	80	67	71	79	85	84	89	79	79	85	77	81	85	77	86	81	80	97	84	83	84	85	75
TGGGAG	115	90.3667	7.86736	87	93	100	87	104	98	81	97	100	80	80	87	84	88	93	83	85	96	90	104	83	89	87	103	88	90	96	72	91	95
ACGGAG	65	70.0667	7.45531	71	75	63	65	70	77	69	81	54	70	62	80	61	71	66	55	66	77	71	79	63	73	68	80	76	71	69	61	77	81
TCGGAG	64	58.3333	6.84978	57	61	70	54	51	63	66	54	70	65	47	58	61	62	52	46	59	50	57	65	50	61	66	51	61	52	57	56	71	57
AGCGAG	70	72.0667	8.08973	84	86	80	74	77	76	75	61	64	72	70	70	78	70	53	65	73	76	62	80	62	70	63	66	83	64	73	71	84	80
TGCGAG	61	51.4333	5.40551	51	51	51	50	47	52	63	51	61	52	44	49	48	40	47	51	56	63	51	49	45	60	44	56	53	51	52	53	48	54
ACCGAG	65	53.7667	7.60074	55	58	58	54	63	50	70	51	50	48	59	61	56	57	49	41	55	44	52	59	46	42	52	63	66	52	49	37	54	62
TCCGAG	53	48.1	5.26766	54	50	59	54	51	48	48	36	45	45	43	50	53	47	45	43	46	60	48	50	46	52	46	47	46	43	49	37	52	50
AGGCAG	97	93.2667	8.01263	101	97	92	92	102	85	94	89	98	92	87	107	91	95	79	84	98	98	96	109	109	93	87	98	86	89	88	78	84	100
TGGCAG	116	111.1	5.74366	120	104	106	103	107	103	106	107	113	106	110	118	117	106	115	99	110	111	105	118	115	116	116	116	119	111	118	112	110	116
ACGCAG	85	70.6333	7.14135	80	72	75	53	69	76	73	75	63	62	55	78	78	72	63	62	71	78	69	82	76	70	70	75	71	65	69	64	76	77
TCGCAG	71	59.7	6.63923	63	52	58	46	60	65	66	53	54	62	46	58	54	56	56	68	57	63	68	71	64	67	51	70	56	58	64	58	61	66
AGCCAG	106	95.3333	8.33908	109	78	94	102	93	98	107	95	93	94	92	90	103	108	77	89	101	107	85	100	80	99	95	91	97	92	103	90	99	99
TGCCAG	104	91.4667	6.82659	89	91	83	79	86	88	96	88	99	97	82	102	92	90	86	90	103	89	91	107	82	86	99	99	93	91	88	85	96	97
ACCCAG	88	84.4	6.25107	95	80	87	82	81	84	94	79	88	78	84	88	86	86	79	87	92	82	75	87	82	92	83	87	80	100	84	70	78	82
TCCCAG	105	86.8667	6.84172	93	91	77	88	93	94	90	87	81	86	73	101	88	95	71	76	77	88	93	92	90	85	92	86	84	89	87	86	90	83
AGGGTG	73	67.2667	6.25291	73	70	85	63	70	69	69	61	69	65	46	68	74	66	59	63	64	66	67	67	72	69	65	62	69	71	70	66	71	69
TGGGTG	83	76.8333	6.92364	78	81	72	85	86	79	80	76	70	80	74	83	85	71	74	66	71	70	73	81	89	88	80	79	65	71	62	73	82	81
ACGGTG	65	57.7333	5.86005	63	61	65	63	54	55	68	52	65	63	58	55	54	55	47	51	57	55	53	53	56	65	53	64	60	50	58	50	70	59
TCGGTG	59	50.9	6.16637	40	56	46	50	67	47	54	52	56	53	47	50	65	56	52	58	46	47	53	53	41	56	46	50	50	50	41	49	50	46
AGCGTG	67	55.1333	6.20196	51	48	62	55	57	52	63	63	60	54	50	44	71	48	55	51	51	53	47	56	56	55	51	59	64	55	54	47	65	57
TGCGTG	54	54.5667	7.68646	63	55	52	47	60	58	51	62	54	49	48	57	53	49	46	42	44	53	64	64	43	67	46	63	57	52	51	51	68	68
ACCGTG	46	45.7	6.00086	52	45	46	49	46	42	57	42	45	41	46	42	48	46	31	34	51	45	39	46	46	56	56	41	50	46	42	42	55	44
TCCGTG	30	41.1	6.17196	39	39	45	38	40	49	41	41	41	45	32	43	38	56	51	34	32	35	36	49	38	50	48	38	37	47	38	31	43	39
AGGCTG	95	99.3	5.03197	107	99	99	102	106	99	106	87	106	93	88	97	97	100	98	95	94	102	105	103	97	102	95	103	101	100	100	105	95	98
TGGCTG	133	113.5	7.73149	128	104	117	111	108	120	116	103	100	126	109	113	118	121	113	96	118	114	111	123	119	117	105	109	114	102	114	116	118	122
ACGCTG	87	75.6333	8.09207	73	80	73	77	82	78	78	72	72	66	75	81	82	61	77	54	75	69	90	86	76	84	90	84	76	65	76	68	69	80
TCGCTG	85	72.2	6.18898	80	74	67	73	77	78	71	59	75	63	69	78	65	71	78	69	75	69	76	71	66	83	68	80	84	61	75	69	71	71
AGCCTG	100	97.6	6.17894	108	97	93	94	103	102	107	101	94	87	98	104	101	98	93	92	104	94	103	105	96	101	101	103	86	91	86	97	100	89
TGCCTG	92	88.7333	6.68469	87	89	89	81	101	85	86	93	92	77	78	87	88	91	87	91	95	90	100	101	90	93	86	84	76	85	99	79	93	89
ACCCTG	106	80.8667	7.98591	82	85	82	75	70	93	70	82	84	84	75	83	76	81	82	68	81	81	86	89	65	86	82	79	89	79	95	74	99	69
TCCCTG	89	76.2	7.9455	86	76	77	68	79	74	79	70	87	63	63	78	70	73	67	74	79	69	83	91	74	85	71	70	88	83	70	69	78	92
AGGGAC	66	58.6333	6.62536	59	54	70	68	65	55	59	54	59	59	53	60	67	62	47	61	48	70	58	69	50	57	59	46	51	59	55	65	60	60
TGGGAC	72	74	6.0572	79	90	81	72	77	81	68	72	75	68	73	75	76	77	78	68	74	67	80	70	74	80	72	72	59	72	82	73	69	66
ACGGAC	67	49.7	5.92569	44	54	57	43	60	54	45	44	54	41	51	51	46	52	59	47	45	50	52	55	58	55	50	54	54	50	43	41	44	38
TCGGAC	49	42.1333	5.54439	46	51	52	50	48	38	47	38	36	44	31	45	40	46	36	36	36	34	53	45	41	42	42	43	42	41	43	43	38	37
AGCGAC	71	57.4	7.17563	64	76	52	47	66	50	64	66	53	56	53	58	51	61	55	61	55	45	64	61	58	67	61	45	57	55	51	54	64	52
TGCGAC	45	38.5	4.77602	36	32	42	43	36	47	41	38	33	42	29	35	40	34	38	43	42	38	50	35	36	35	44	35	36	44	39	34	35	43
ACCGAC	42	43.7667	5.45631	49	37	40	50	45	42	52	47	44	42	47	43	49	53	48	30	42	41	45	43	42	32	45	53	41	39	44	48	41	39
TCCGAC	41	35.6333	7.02451	39	36	36	46	49	36	39	33	30	36	25	31	47	27	26	22	29	25	43	36	42	39	32	42	43	34	37	32	44	33
AGGCAC	64	57.7667	6.17941	67	66	67	59	65	55	58	54	56	63	54	54	63	54	58	57	56	48	56	52	55	56	66	53	67	64	45	47	64	54
TGGCAC	98	74.6333	7.08803	88	78	80	86	70	73	68	76	66	82	59	85	79	77	70	60	76	80	79	74	75	76	80	71	71	65	68	81	75	71
ACGCAC	57	48.1333	6.38821	65	42	48	55	48	49	46	50	58	36	44	44	54	42	47	46	48	43	44	46	44	53	45	53	55	47	43	38	60	51
TCGCAC	43	39.4	5.11657	36	42	40	45	37	39	46	40	36	46	28	49	44	30	36	33	45	41	47	46	37	40	39	38	39	37	34	33	39	40
AGCCAC	95	80.5667	7.95974	93	68	87	81	88	74	88	83	70	89	73	89	78	81	72	63	86	85	84	99	77	79	84	78	68	78	80	77	84	81
TGCCAC	78	79.5667	6.19056	77	72	78	75	77	87	79	77	66	88	79	87	82	83	75	83	91	75	73	76	73	84	86	84	84	79	79	74	92	72
ACCCAC	74	64.6667	6.9199	82	67	64	63	56	70	69	59	63	56	55	67	71	65	60	60	76	57	67	71	54	75	64	65	63	73	65	54	61	68
TCCCAC	76	69.1667	6.02342	81	67	63	62	75	75	66	71	62	65	59	64	75	75	68	56	67	71	72	75	62	71	69	71	76	72	66	68	71	80
AGGGTC	51	59.5667	6.0838	59	67	59	54	64	58	68	60	60	56	49	64	61	50	47	68	60	51	57	71	52	63	64	68	64	61	54	60	58	60
TGGGTC	66	65.3	4.6768	72	65	60	68	58	65	67	66	54	62	62	60	73	67	69	67	64	68	68	68	69	73	62	69	63	68	63	56	64	69
ACGGTC	36	36.1	5.21503	30	46	32	31	35	42	36	28	38	29	33	45	44	40	38	38	33	36	35	32	38	46	38	36	34	38	34	25	34	39
TCGGTC	51	34.8667	4.95311	43	36	41	41	32	33	31	25	35	38	33	34	37	40	23	32	41	34	35	43	35	39	34	40	36	30	32	29	35	29
AGCGTC	69	58.3333	7.70729	65	47	56	64	56	60	71	62	48	51	42	74	69	52	51	52	64	50	56	62	70	59	59	62	60	53	63	50	60	62
TGCGTC	53	48.9667	6.62015	55	47	47	55	49	49	58	44	46	40	40	54	50	51	56	36	44	56	48	64	41	39	53	48	55	47	49	43	59	46
ACCGTC	61	51	6.8077	57	53	57	44	55	58	51	38	50	39	54	50	67	51	46	49	57	47	48	49	54	61	36	55	49	43	48	55	57	52
TCCGTC	62	53.1333	6.46334	56	54	48	54	43	55	53	51	55	51	51	60	70	50	49	43	56	62	50	57	49	57	48	65	52	50	49	40	62	54
AGGCTC	100	78.5667	6.75524	83	81	64	81	89	84	84	73	71	91	68	77	83	72	75	75	74	86	77	83	76	74	74	84	81	87	73	69	80	88
TGGCTC	100	93.6333	6.46734	90	94	105	95	82	97	92	84	96	93	92	97	101	84	89	86	103	100	93	96	87	104	93	91	80	96	93	98	96	102
ACGCTC	61	57.9667	8.13033	47	58	63	56	64	54	60	54	48	53	43	52	58	52	59	63	68	63	75	75	46	67	47	53	70	56	60	62	56	57
TCGCTC	65	57.9667	7.23728	55	51	70	54	56	50	56	60	57	68	50	62	58	54	47	52	51	67	76	63	62	52	60	65	55	53	60	54	71	50
AGCCTC	68	80.2	7.49437	89	90	77	83	77	79	71	74	92	75	62	87	86	89	77	74	76	83	76	81	70	96	81	80	83	79	71	86	75	87
TGCCTC	91	74.5667	6.75524	75	76	73	76	73	70	72	71	80	74	62	88	86	65	85	68	80	73	86	84	69	73	68	70	72	63	74	75	81	75
ACCCTC	79	72.8333	5.89028	84	72	78	70	78	73	83	70	74	67	73	80	72	70	65	69	67	69	77	85	75	76	75	74	72	67	75	67	70	58
TCCCTC	91	75.6	6.77521	81	66	82	70	74	68	78	74	73	77	68	83	83	74	66	64	74	81	83	85	83	91	73	78	79	69	65	72	77	77
GAGGAG	158	151.567	6.56891	161	152	149	151	146	156	148	148	147	146	140	163	159	150	154	154	159	141	150	153	152	149	144	158	162	154	145	139	160	157
CAGGAG	152	134.667	7.76523	143	133	141	141	142	141	139	129	130	137	131	138	135	146	118	130	134	142	144	140	119	147	122	126	139	127	134	128	128	136
GTGGAG	151	136.067	6.49102	143	132	137	125	139	140	132	131	140	142	118	135	149	137	131	132	138	134	141	143	132	148	134	130	133	133	136	133	142	142
CTGGAG	175	157.7	5.64557	165	164	155	160	165	168	155	158	156	160	151	160	160	154	144	149	157	154	159	160	158	161	161	166	160	151	153	147	161	159
GACGAG	78	74.7	6.74741	86	85	75	68	77	87	81	71	73	78	59	79	75	72	77	63	79	80	71	70	70	75	77	65	85	68	71	76	78	70
CACGAG	50	53.5	5.25062	58	52	54	47	60	56	54	52	52	51	45	49	59	50	59	51	54	49	49	52	54	67	55	51	55	41	60	60	51	58
GTCGAG	44	45.2	5.15551	38	42	48	50	46	49	43	45	48	43	37	41	36	41	46	42	54	46	46	59	39	47	42	48	50	45	45	51	39	50
CTCGAG	56	45.9	6.77902	60	46	52	52	41	47	50	34	49	38	56	40	53	40	45	44	53	41	54	47	48	41	40	48	51	51	45	44	32	35
GAGCAG	144	133.833	5.13328	142	141	129	130	135	140	127	140	133	131	137	134	132	135	137	139	133	139	128	140	134	134	130	121	131	132	137	123	136	135
CAGCAG	165	152.433	7.24299	166	151	150	155	154	149	157	141	152	153	152	154	162	156	144	160	158	142	149	158	152	144	139	151	160	141	153	146	168	156
GTGCAG	103	110.567	7.39843	120	104	101	99	110	121	100	115	99	106	108	101	112	124	113	111	120	116	112	116	114	107	111	117	108	116	95	114	117	110
CTGCAG	177	151.6	7.31366	163	161	142	147	156	148	151	148	146	154	146	153	151	150	152	153	171	147	143	169	147	152	146	155	158	147	150	142	157	143
GACCAG	114	96.7667	8.7363	103	94	108	102	105	114	103	101	98	96	78	109	90	91	90	91	99	107	94	99	79	102	87	96	104	103	91	92	82	95
CACCAG	129	106.233	8.0502	108	112	107	113	113	97	102	94	101	97	99	116	113	101	105	101	115	112	105	119	89	112	110	108	100	112	110	90	119	107
GTCCAG	119	99.8333	7.2306	111	89	99	96	93	110	102	99	100	83	103	105	105	111	87	96	102	103	106	106	90	110	96	103	104	102	98	96	100	90
CTCCAG	147	129.233	8.90828	145	127	123	113	137	132	125	131	125	137	120	149	136	121	125	127	136	123	132	146	121	128	133	128	140	124	125	111	126	131
GAGGTG	118	104.3	9.31499	120	116	103	90	97	118	98	99	99	93	99	114	115	107	96	95	106	97	111	112	97	111	95	108	115	99	92	97	123	107
CAGGTG	99	99.7	6.89403	107	106	112	96	87	101	92	96	103	103	95	100	104	101	87	89	95	95	108	110	90	105	99	103	96	102	101	94	103	111
GTGGTG	108	105.433	8.43508	118	111	103	99	101	124	105	93	105	110	100	107	104	96	93	105	106	104	99	111	105	128	97	107	110	94	96	108	115	109
CTGGTG	127	118.633	7.50395	125	113	119	127	134	110	107	116	105	122	105	121	118	121	121	120	117	124	115	127	129	130	120	111	122	113	115	108	126	118
GACGTG	82	60.4	6.41442	70	70	50	59	66	63	55	56	64	60	58	51	50	61	67	59	59	65	62	65	58	66	52	61	63	50	72	52	69	59
CACGTG	42	50.5333	7.48669	60	49	57	50	54	45	50	42	50	49	48	49	50	51	37	38	57	46	66	63	36	56	50	53	50	39	49	52	59	61
GTCGTG	41	41.9667	5.22252	44	39	36	46	55	40	47	39	32	37	37	37	48	41	46	38	41	43	46	51	40	38	34	44	40	41	45	46	39	49
CTCGTG	47	45.2667	6.91292	56	39	53	39	59	50	51	44	45	32	37	44	49	47	40	43	45	34	35	52	45	57	38	41	47	52	42	45	45	52
GAGCTG	151	137.1	7.57651	140	139	143	135	136	126	151	141	129	135	135	142	145	143	134	123	145	134	140	136	132	147	130	131	144	124	131	140	153	129
CAGCTG	143	141.533	5.23735	145	135	142	146	146	141	138	145	139	140	139	143	134	138	142	141	155	142	136	144	136	147	138	149	144	138	141	130	151	141
GTGCTG	141	123.233	8.3653	137	122	118	124	123	129	118	117	107	123	111	120	120	116	120	128	125	120	120	124	104	133	125	136	143	123	131	121	130	129
CTGCTG	173	153.9	6.39693	155	157	150	144	147	151	161	155	162	157	148	154	161	150	151	150	144	151	162	156	157	147	150	156	170	158	155	142	163	153
GACCTG	101	105.333	8.43365	118	103	110	102	106	108	98	100	95	108	106	108	114	99	94	82	97	113	109	121	95	116	106	115	117	104	107	101	104	104
CACCTG	123	105.2	7.60399	118	106	104	103	103	102	101	96	107	97	108	107	107	104	93	95	112	89	114	119	103	120	94	105	110	110	113	107	102	107
GTCCTG	119	92.5333	9.71218	96	111	83	85	99	94	88	78	97	91	75	109	98	85	87	89	98	82	93	109	99	103	105	80	90	93	89	77	102	91
CTCCTG	139	114	8.25875	120	119	114	117	102	112	122	119	100	118	105	115	120	112	109	123	120	105	125	114	111	118	108	126	131	107	107	94	114	113
GAGGAC	122	118.2	8.01464	135	103	121	117	121	126	110	105	117	123	110	128	117	121	120	109	121	116	115	128	111	130	123	118	118	110	104	119	120	130
CAGGAC	127	107.533	6.38821	112	108	104	109	113	119	118	99	107	109	100	112	114	108	97	105	105	108	100	115	98	102	100	119	106	107	104	102	117	109
GTGGAC	108	100.033	8.17263	99	109	107	91	105	103	110	91	103	104	95	108	94	113	87	94	105	98	100	92	98	94	83	114	107	93	107	87	104	106
CTGGAC	144	124.5	8.64132	137	130	125	116	130	131	127	126	113	110	111	129	139	119	114	123	126	112	125	135	119	130	127	130	140	129	108	122	129	123
GACGAC	69	60.1	5.01962	57	59	55	55	61	63	63	53	58	53	59	72	67	64	55	61	59	69	59	69	59	59	60	54	61	67	54	56	63	59
CACGAC	44	42.7	6.48686	49	48	41	40	35	39	38	37	43	50	36	45	44	44	41	33	37	40	48	48	39	45	55	62	44	31	43	42	38	46
GTCGAC	39	36.7	5.22032	44	38	41	40	46	36	42	36	25	37	31	33	40	41	26	40	38	39	41	37	43	36	40	33	30	36	32	39	33	28
CTCGAC	45	41.2333	6.8616	52	50	40	44	32	49	43	34	40	47	45	56	32	43	34	36	46	41	44	38	32	48	37	44	50	35	39	40	39	27
GAGCAC	89	84.8667	7.03554	105	89	97	94	82	80	78	79	88	83	81	89	84	89	73	91	91	76	89	85	84	91	81	79	80	75	79	80	84	90
CAGCAC	130	116.4	6.10031	117	113	124	119	110	106	118	112	102	118	115	125	129	121	115	123	112	122	121	119	110	123	108	114	113	112	123	115	115	118
GTGCAC	79	67.0667	6.034	70	51	72	68	65	78	70	69	60	64	63	69	63	63	69	63	64	66	61	70	66	75	68	79	75	75	69	59	61	67
CTGCAC	123	108.7	6.96865	118	103	108	107	109	106	115	108	101	116	99	109	121	99	101	102	119	97	113	120	118	110	110	110	107	101	109	99	115	111
GACCAC	78	79.1333	5.75795	83	74	83	78	72	77	83	71	74	81	75	82	82	85	68	78	83	75	84	74	77	93	86	79	90	73	76	75	78	85
CACCAC	114	95.8333	6.10304	93	92	89	93	87	99	97	87	110	92	94	93	110	99	95	88	97	100	96	104	86	100	102	96	97	99	94	98	88	100
GTCCAC	81	72.3667	7.23251	76	84	75	75	80	73	83	62	71	67	59	71	74	62	65	69	80	62	76	80	70	86	66	70	80	75	74	65	77	64
CTCCAC	112	103.7	7.80429	114	110	106	103	101	100	109	109	103	93	99	105	99	105	97	97	99	106	95	111	100	123	106	109	111	114	93	85	111	98
GAGGTC	91	72.8667	7.79803	79	87	69	83	73	85	77	64	82	79	67	74	81	62	77	75	68	75	71	82	64	70	61	72	62	63	63	65	82	74
CAGGTC	75	75.0667	7.5655	88	73	74	83	81	60	75	63	66	74	67	84	75	78	80	68	74	67	75	75	80	87	77	79	80	74	75	64	90	66
GTGGTC	81	74.7333	7.82539	77	77	75	74	72	72	77	74	70	72	71	63	85	72	62	62	76	74	83	88	75	80	72	75	82	76	59	68	84	95
CTGGTC	100	86.1333	7.97727	93	90	87	96	89	75	85	81	78	82	73	103	102	88	87	71	89	85	74	93	86	90	92	88	80	86	81	76	90	94
GACGTC	75	60.4667	6.57966	76	53	58	63	63	59	64	54	55	56	55	69	61	50	56	55	60	55	58	77	54	65	61	62	70	59	63	65	65	53
CACGTC	53	49.3667	5.75046	47	40	55	54	54	54	54	54	49	47	54	55	50	59	40	48	51	45	59	48	43	54	43	43	46	41	51	44	57	42
GTCGTC	49	41.9333	6.49633	46	40	61	38	31	50	41	39	43	36	32	49	50	35	38	42	38	48	41	49	39	42	41	50	40	35	42	36	48	38
CTCGTC	62	54	6.71591	48	53	57	55	61	58	51	52	48	56	45	63	61	47	64	50	67	52	50	53	39	58	51	51	58	47	56	44	64	61
GAGCTC	129	110.533	6.82659	112	109	127	109	111	109	109	105	106	108	109	122	111	108	111	99	111	113	111	120	100	117	111	121	115	105	102	96	117	112
CAGCTC	147	121.267	7.87809	127	127	127	125	129	115	117	108	113	120	109	124	120	132	116	111	132	121	121	120	120	124	106	118	135	121	120	116	125	139
GTGCTC	94	79.6667	9.67875	101	82	82	78	80	86	81	68	90	83	73	76	100	79	70	63	71	74	77	78	78	101	74	72	87	81	64	75	76	90
CTGCTC	148	119.367	8.16841	134	117	115	127	129	131	111	122	116	122	99	116	129	107	118	109	110	119	136	116	122	124	122	122	123	115	115	118	113	124
GACCTC	80	78.3	7.49782	74	85	80	97	71	79	86	73	82	80	72	76	73	65	71	82	77	76	76	95	72	86	80	81	70	79	66	75	82	88
CACCTC	110	86.3333	6.79418	87	90	73	81	97	92	90	81	79	87	81	93	77	91	79	82	91	83	93	101	82	96	84	90	93	81	80	78	88	90
GTCCTC	84	79.4667	6.30125	92	74	76	86	90	73	81	82	76	77	70	82	76	67	76	77	78	81	83	85	78	90	73	86	81	89	74	76	72	83
CTCCTC	119	108.933	9.07415	113	114	100	95	118	104	101	116	115	102	104	121	121	110	103	83	117	105	123	125	113	107	107	111	109	97	105	109	107	113
AAGGAG	140	126.8	8.34349	129	116	137	128	129	128	134	122	113	122	111	134	125	138	124	127	133	136	131	147	122	132	123	129	123	126	108	130	128	119
TAGGAG	59	41.1333	4.36864	45	42	44	43	42	44	48	38	39	42	30	42	46	38	39	38	40	40	46	52	34	36	40	42	39	41	47	41	38	38
ATGGAG	144	139.167	6.05198	139	146	149	140	135	146	134	129	136	145	139	139	144	142	135	140	138	140	138	153	134	138	121	139	137	140	137	141	146	135
TTGGAG	119	109.267	9.29194	126	126	104	108	98	104	107	111	104	100	84	112	121	112	97	114	109	105	119	120	121	106	107	116	108	101	106	106	121	105
AACGAG	68	59.9333	6.99228	59	58	72	74	55	64	71	63	55	52	55	62	49	58	60	58	62	68	63	50	65	59	70	55	56	51	60	70	53	51
TACGAG	36	47.2667	4.59335	49	55	47	51	47	48	46	45	45	46	44	45	52	44	43	54	44	53	51	45	40	45	52	43	46	43	46	38	57	54
ATCGAG	64	63.4667	5.76394	61	71	67	61	61	66	65	55	67	65	60	65	72	64	55	58	67	63	63	64	62	81	59	66	61	60	73	55	56	61
TTCGAG	49	55.6667	4.65598	57	44	56	59	59	51	54	52	61	61	56	55	65	54	50	58	57	56	55	47	56	54	57	53	58	55	59	48	59	64
AAGCAG	143	125.5	7.9903	120	135	133	131	116	132	125	115	119	127	115	138	133	139	119	116	126	125	126	122	108	128	115	132	119	127	132	132	136	124
TAGCAG	68	62.4	6.19009	70	61	70	65	71	58	69	55	75	65	56	61	63	68	55	64	61	58	52	61	54	58	56	64	63	70	59	69	68	53
ATGCAG	140	118.067	8.08973	126	115	119	120	123	130	114	107	124	128	116	111	126	131	112	109	115	125	120	117	95	115	112	112	108	122	126	123	114	127
TTGCAG	107	96.2667	7.74567	102	92	102	85	93	94	103	92	87	99	79	81	93	99	96	98	103	99	102	100	94	100	104	81	96	112	107	95	100	100
AACCAG	115	102.833	6.47586	106	109	109	103	113	105	97	110	92	101	94	94	106	97	97	103	110	99	104	110	105	100	98	111	92	100	107	107	113	93
TACCAG	80	73.4	7.76642	84	81	81	73	60	78	80	76	72	74	72	82	84	76	68	83	59	69	65	89	71	64	75	68	76	60	75	67	74	66
ATCCAG	136	113.1	9.40414	128	99	110	109	123	114	116	105	103	121	103	114	140	107	101	105	109	118	107	111	118	108	120	129	123	110	103	108	119	112
TTCCAG	125	114.933	7.46917	125	123	125	108	114	115	114	117	113	116	103	124	121	118	103	109	117	104	125	110	105	113	126	103	124	109	124	114	110	116
AAGGTG	120	92.9	8.33915	90	85	98	97	85	100	96	106	72	97	88	96	102	90	85	92	92	95	106	96	96	92	97	82	81	90	94	82	112	93
TAGGTG	34	28	4.22635	22	31	28	22	36	30	29	33	35	28	19	28	31	27	32	25	27	22	22	32	29	28	28	27	24	25	25	32	34	29
ATGGTG	109	104	5.28498	100	108	101	101	106	109	107	101	95	108	91	106	109	101	98	101	98	94	106	108	106	105	112	103	109	108	106	109	112	102
TTGGTG	118	87.2333	8.2616	79	84	101	90	96	89	96	83	79	95	73	76	95	100	87	77	75	94	84	92	97	87	84	80	97	99	80	82	85	81
AACGTG	67	54.5333	6.23524	64	58	54	56	56	42	55	41	48	58	52	62	58	51	49	48	49	57	53	49	56	68	63	51	55	57	58	50	64	54
TACGTG	43	36.3333	5.22153	43	39	29	40	45	46	37	36	32	39	28	41	37	33	31	36	36	33	32	41	33	44	39	31	37	43	26	31	38	34
ATCGTG	64	49.4667	7.26225	60	37	46	47	49	64	45	41	51	48	41	48	54	57	42	54	46	41	47	56	51	65	57	55	47	39	53	42	45	56
TTCGTG	43	40.3	5.5283	35	38	42	44	38	45	36	40	40	37	41	41	39	35	45	36	27	35	41	39	33	57	40	44	48	48	39	43	45	38
AAGCTG	143	127.667	6.08748	127	127	128	124	134	126	132	120	119	134	115	123	135	130	129	124	125	130	124	136	130	129	126	138	138	118	123	120	130	136
TAGCTG	61	50.6	6.45194	54	61	43	47	50	48	60	48	43	49	48	48	52	56	47	53	40	49	51	45	51	39	67	48	51	59	43	59	53	56
ATGCTG	161	125.467	7.17627	135	124	119	120	134	131	118	120	114	125	120	116	131	128	125	123	130	138	119	134	133	123	132	125	135	131	112	117	132	120
TTGCTG	137	108.833	7.97013	120	123	101	107	115	103	117	91	99	111	95	107	116	116	99	108	105	103	116	113	101	106	119	103	115	110	110	110	120	106
AACCTG	128	106.733	8.70566	117	117	108	107	123	113	112	100	93	111	88	109	119	103	104	102	111	105	103	114	104	111	89	106	116	101	106	90	109	111
TACCTG	99	81.3	6.57136	88	87	74	83	75	93	85	69	77	85	75	92	86	84	70	73	79	79	81	76	80	91	94	85	79	77	76	82	83	81
ATCCTG	120	109.8	6.22786	115	113	109	115	112	107	125	109	111	109	105	100	101	120	107	105	115	95	114	118	106	114	115	105	112	106	111	106	104	110
TTCCTG	131	115.533	6.44196	119	106	114	108	112	116	130	113	109	116	104	126	121	103	111	112	114	115	117	123	117	114	109	121	118	116	114	122	125	121
AAGGAC	114	95.6333	7.25631	93	101	95	101	104	97	95	87	87	95	82	95	108	97	102	87	96	95	104	106	112	91	90	85	88	100	95	91	89	101
TAGGAC	29	24.8	3.80018	23	19	19	26	31	23	21	25	32	21	20	28	33	22	21	21	24	29	25	21	28	28	29	25	28	26	24	23	24	25
ATGGAC	121	105.467	9.05056	106	94	111	91	112	108	107	96	103	103	92	105	117	116	88	99	113	100	103	116	103	104	127	105	111	108	104	92	115	115
TTGGAC	89	80.0333	5.53661	77	81	80	87	78	81	87	80	77	81	87	75	84	91	82	76	63	80	79	77	75	82	81	85	73	85	87	77	80	73
AACGAC	73	50.9	6.33191	54	54	57	59	61	47	42	50	43	44	49	56	51	40	48	46	40	61	53	52	47	59	55	49	52	50	45	47	64	52
TACGAC	51	37.6667	4.92939	35	35	35	36	39	44	35	40	32	38	28	35	41	29	31	37	42	39	38	38	41	47	42	45	34	34	35	34	46	45
ATCGAC	52	54.2	5.19549	64	50	61	62	55	59	53	51	53	57	52	57	51	55	47	55	51	60	53	57	55	64	48	58	54	46	45	47	57	49
TTCGAC	61	44.6667	4.51307	50	41	48	48	48	47	41	34	48	45	47	48	44	46	42	43	48	46	33	42	48	52	46	50	39	39	43	45	48	41
AAGCAC	106	85.9667	6.05995	89	94	93	90	94	84	93	81	83	91	81	90	83	84	90	77	75	77	93	92	86	88	89	83	87	84	82	72	81	93
TAGCAC	46	37.5667	4.0657	40	38	37	37	40	37	44	33	38	40	36	35	39	45	35	36	29	38	31	41	38	35	46	42	29	36	37	41	35	39
ATGCAC	90	76.3	5.76045	74	83	83	75	88	79	80	70	85	69	74	75	80	73	72	74	76	68	78	72	79	76	79	72	80	69	66	72	79	89
TTGCAC	79	69.6	8.66463	66	67	57	62	67	67	71	72	59	75	59	77	79	80	80	62	63	55	63	78	86	67	67	92	77	66	72	69	67	66
AACCAC	105	85.6	8.80282	103	77	90	80	75	91	91	69	77	94	84	89	77	92	66	86	92	83	90	95	82	81	92	101	95	92	77	82	85	80
TACCAC	60	53.8667	6.15732	53	60	46	56	59	57	57	56	51	52	51	47	59	59	52	42	54	60	65	58	57	60	55	64	54	39	48	49	47	49
ATCCAC	114	83.0333	6.93061	93	83	89	72	89	81	84	80	85	89	72	89	84	85	76	74	92	66	81	89	75	83	80	85	97	88	88	79	81	82
TTCCAC	102	82.5	6.56926	90	83	84	73	87	87	89	91	82	91	70	85	86	82	80	68	78	89	74	90	86	81	89	73	84	76	87	75	79	86
AAGGTC	78	65.4	6.88627	67	72	70	62	67	69	77	66	62	64	51	71	65	73	54	60	59	58	62	73	55	79	69	58	65	70	58	66	74	66
TAGGTC	21	18.8	4.08023	29	26	14	25	18	16	23	17	20	19	10	15	20	23	17	15	20	16	18	20	20	17	16	18	19	25	15	21	18	14
ATGGTC	77	64.8	6.50411	73	71	69	63	69	66	71	61	58	61	74	62	64	56	55	56	65	57	58	67	64	73	62	75	71	66	59	60	59	79
TTGGTC	69	60.5	5.74606	65	64	61	61	68	60	76	61	59	64	45	61	63	56	64	58	65	65	62	51	60	56	60	59	58	67	61	51	55	59
AACGTC	62	52.1667	6.56576	60	56	47	50	57	44	56	58	52	58	42	44	55	54	48	37	48	47	59	64	55	65	48	50	45	52	60	51	52	51
TACGTC	42	31.2333	5.05612	34	31	32	37	36	30	30	30	26	26	31	29	31	31	28	29	25	29	22	31	41	47	31	33	34	24	30	38	33	28
ATCGTC	55	48.3333	5.42239	46	47	48	45	48	54	48	47	42	46	57	45	57	49	41	50	49	51	43	43	42	62	55	59	44	42	44	51	48	47
TTCGTC	47	46.1	6.27172	39	54	50	37	52	40	52	35	47	48	42	43	52	47	47	35	36	49	55	50	46	50	43	45	47	35	48	53	55	51
AAGCTC	106	94.6333	7.0783	105	108	97	96	91	102	94	78	97	99	102	87	98	96	89	82	93	82	90	95	95	96	87	99	104	90	92	104	94	97
TAGCTC	50	35.8667	4.60684	46	40	36	43	31	29	42	33	35	43	38	36	29	44	30	36	35	32	36	37	41	33	31	37	33	35	35	30	36	34
ATGCTC	81	80.2667	7.40891	85	78	75	82	87	73	84	68	85	94	80	77	87	83	87	66	80	90	74	82	76	85	82	82	85	71	92	64	81	73
TTGCTC	77	75.2333	6.71942	89	79	72	67	89	79	70	70	82	75	71	72	84	72	68	69	76	65	69	78	72	85	70	71	84	72	85	70	75	77
AACCTC	82	79.0333	6.64096	87	78	74	88	85	85	79	81	69	81	73	80	85	86	65	75	83	67	80	88	75	77	81	77	76	74	94	71	79	78
TACCTC	63	52.9667	5.01366	58	54	55	59	56	49	50	47	49	57	47	54	42	45	55	57	51	52	62	59	60	53	51	55	54	56	46	47	50	59
ATCCTC	117	89.9333	8.01263	86	106	96	91	85	96	92	85	82	80	88	84	93	85	84	75	83	94	93	99	94	104	105	88	97	88	99	77	86	83
TTCCTC	134	109.733	7.3996	119	100	104	111	119	116	122	107	99	113	105	118	122	111	100	100	108	105	118	113	98	104	113	111	104	122	107	103	112	108
GGAGAG	146	130.6	6.40905	136	122	136	136	131	141	126	128	127	128	122	136	132	136	121	135	139	138	127	146	128	125	127	132	132	122	122	130	133	124
CGAGAG	81	75	6.61242	84	85	85	67	80	60	66	75	84	72	74	77	71	71	73	66	82	77	76	76	66	76	75	69	80	73	85	77	80	68
GCAGAG	148	129.767	5.95201	133	128	132	140	124	140	126	132	126	128	123	139	132	123	124	119	133	125	139	139	132	131	123	133	125	129	123	136	131	125
CCAGAG	133	123.033	6.94055	136	120	129	118	131	123	123	114	114	116	114	125	116	124	115	116	132	115	120	128	128	131	116	122	133	123	120	123	135	131
GGTGAG	81	63.4333	6.83643	66	63	67	59	62	55	71	63	59	61	47	60	73	58	49	63	59	54	61	71	64	75	65	66	67	67	66	69	76	67
CGTGAG	37	45.1333	6.15732	53	45	46	45	44	41	51	51	36	36	46	39	58	43	44	42	44	44	39	55	42	53	52	44	52	36	49	33	48	43
GCTGAG	120	104.4	7.17082	103	103	107	102	107	111	108	104	87	104	94	99	105	101	100	112	110	108	106	110	99	111	102	101	120	93	108	91	113	113
CCTGAG	115	87.9667	7.03922	89	88	91	85	96	93	83	83	93	87	90	86	90	80	72	86	109	94	91	98	80	91	86	86	88	84	77	80	95	88
GGACAG	120	111.667	7.27932	119	122	119	108	105	110	113	93	109	116	100	106	117	119	105	111	112	106	119	117	105	112	104	129	108	113	110	112	119	112
CGACAG	58	68.2667	6.76162	70	73	68	84	70	74	71	61	61	73	60	77	76	80	60	65	80	65	62	66	69	68	65	72	62	62	63	58	70	63
GCACAG	109	108.267	6.92289	112	115	117	109	113	108	113	96	119	110	103	112	108	111	102	104	99	98	117	113	108	107	103	118	119	98	97	100	109	110
CCACAG	113	115.5	7.20512	129	114	126	109	103	121	128	113	121	114	107	117	125	109	114	106	117	118	113	123	100	121	111	118	109	113	120	110	120	116
GGTCAG	85	86.2	8.74308	96	90	94	77	98	85	68	86	87	90	82	89	93	70	82	87	91	78	78	92	78	108	73	88	97	91	83	81	91	83
CGTCAG	78	66.6333	6.15032	75	65	70	60	64	74	76	66	69	58	64	70	71	72	59	63	66	72	77	68	54	72	58	63	61	62	59	67	75	69
GCTCAG	120	112.067	7.01198	109	122	110	117	114	117	116	107	103	124	100	115	121	117	104	101	118	109	114	117	109	107	103	105	125	109	103	118	112	116
CCTCAG	115	104.467	6.82153	109	104	102	109	104	101	92	108	96	102	105	107	113	110	91	94	96	109	112	121	109	108	106	108	103	102	98	101	100	114
GGAGTG	82	91.9333	9.51563	105	85	82	93	98	94	94	75	90	88	74	93	101	93	89	87	97	94	104	98	77	101	80	102	98	79	96	80	109	102
CGAGTG	65	55.3	5.7903	60	50	55	59	54	52	53	60	61	51	40	56	53	58	50	49	65	61	54	62	43	59	63	59	56	53	48	60	57	58
GCAGTG	125	117.133	7.8553	127	109	119	110	131	113	116	113	113	121	114	112	116	116	115	107	122	122	126	134	114	130	106	114	126	119	112	99	118	120
CCAGTG	125	105.867	6.97648	124	108	98	106	109	111	103	94	117	96	99	101	109	114	98	97	108	114	107	104	97	111	100	111	110	112	104	102	104	108
GGTGTG	106	91.8	6.56742	90	101	89	91	99	89	94	82	87	84	91	90	95	86	85	98	88	107	88	99	93	96	87	96	87	88	90	80	99	105
CGTGTG	73	68.0333	7.71243	72	68	66	60	67	68	71	61	67	54	55	69	68	60	68	57	63	76	62	75	69	75	73	87	79	69	64	61	76	81
GCTGTG	141	120.3	7.28319	127	116	113	114	115	118	123	122	118	116	103	127	137	117	125	128	124	117	127	128	113	121	122	111	122	113	128	117	133	114
CCTGTG	106	100.1	8.99176	115	103	93	100	106	104	106	95	95	87	114	91	106	109	93	79	108	101	98	109	99	109	101	112	109	98	94	84	91	94
GGACTG	110	95.7667	7.04999	109	106	84	91	103	97	99	97	91	92	96	104	110	106	87	86	94	90	100	95	101	96	93	87	95	101	86	89	96	92
CGACTG	73	63.9333	7.45531	60	70	70	81	65	79	64	55	62	64	58	70	65	63	52	62	64	52	66	76	74	69	52	67	59	61	58	59	63	58
GCACTG	113	97.2667	7.88247	108	94	108	112	100	100	108	87	88	89	101	104	93	95	97	96	93	90	102	118	98	95	93	90	91	85	91	97	93	102
CCACTG	121	101.267	8.14495	117	108	104	95	99	107	110	105	92	105	91	106	104	91	94	90	104	91	111	114	98	98	114	86	111	97	101	97	97	101
GGTCTG	87	84.2667	7.17242	84	83	86	85	80	85	78	90	84	87	72	87	98	70	74	86	93	80	82	87	73	97	86	83	95	85	75	80	90	93
CGTCTG	90	81.1333	8.62128	95	84	84	88	86	92	91	81	80	67	73	81	83	67	72	72	90	84	77	75	77	83	85	87	72	63	91	73	96	85
GCTCTG	140	124.067	6.92289	130	122	108	128	134	124	120	126	116	121	119	127	133	125	123	118	136	123	129	138	124	132	115	115	118	123	125	117	122	131
CCTCTG	124	107.433	7.85069	114	117	97	113	113	105	99	87	101	112	104	107	101	106	104	93	114	104	116	118	104	123	104	108	112	111	110	102	116	108
GGAGAC	116	110.8	6.48287	111	114	125	113	105	113	117	111	108	108	97	110	120	110	104	100	116	119	117	122	102	111	104	113	106	107	112	105	114	110
CGAGAC	68	56.6667	5.25445	71	51	61	56	58	58	56	49	50	53	54	60	57	62	49	54	55	62	64	58	55	60	50	62	59	47	59	53	56	61
GCAGAC	127	106.1	8.77044	116	104	106	106	113	113	134	98	91	113	106	110	113	115	88	104	106	99	111	107	102	103	103	102	103	97	100	97	116	107
CCAGAC	133	96.4333	7.86824	103	103	107	86	101	107	94	95	98	92	79	109	103	100	87	92	96	101	93	107	85	93	99	100	95	93	105	80	99	91
GGTGAC	93	70.9667	5.53661	72	75	71	77	72	79	71	61	69	66	62	73	76	76	67	67	68	64	71	75	70	79	79	72	75	64	68	73	78	59
CGTGAC	50	41.1667	5.01778	44	39	46	35	45	51	38	35	39	46	38	31	34	36	40	34	38	37	37	43	47	47	47	41	44	44	43	44	46	46
GCTGAC	87	86.2	8.23952	103	86	103	95	87	91	84	88	81	80	77	87	75	85	77	79	84	89	78	92	69	88	83	87	87	100	91	76	86	98
CCTGAC	76	80.8333	7.70169	91	85	76	80	93	77	77	75	72	80	73	80	81	75	71	76	82	68	82	85	98	92	81	93	81	72	76	77	95	81
GGACAC	105	92.7	8.29271	96	93	98	79	106	92	81	90	99	85	91	91	102	102	84	77	96	93	81	100	97	102	101	89	92	105	97	76	95	91
CGACAC	57	54.6	6.78538	52	53	44	44	55	54	51	59	46	47	61	57	55	51	48	49	62	66	55	56	55	65	63	64	60	48	50	46	54	68
GCACAC	99	84.1333	8.29097	85	84	98	71	89	88	80	69	73	82	65	95	84	81	87	72	91	85	94	79	80	93	94	80	87	80	87	87	95	89
CCACAC	91	92.1	7.73416	93	97	93	94	87	97	101	86	90	85	86	77	100	94	96	80	105	81	82	105	94	92	93	106	96	94	93	79	89	98
GGTCAC	69	69.9667	6.83038	83	73	66	72	70	73	78	68	73	67	59	81	73	65	69	57	82	69	71	75	62	72	65	76	70	63	57	66	66	78
CGTCAC	64	55.1	6.54085	64	55	41	65	52	49	54	53	49	53	55	52	64	51	53	48	45	52	64	64	50	59	63	61	51	47	60	56	64	59
GCTCAC	88	79.7	8.80498	96	89	84	66	78	83	80	67	72	75	67	80	68	82	78	70	73	85	79	93	73	96	81	82	92	79	89	71	73	90
CCTCAC	85	83.1667	6.56051	89	79	82	80	91	91	76	78	80	72	86	95	90	79	89	78	80	79	85	97	80	91	86	85	91	75	82	77	75	77
GGAGTC	85	81.5333	6.40976	87	77	84	79	80	91	80	78	73	83	72	73	85	88	87	77	72	79	86	90	84	88	75	90	81	88	78	67	88	86
CGAGTC	45	45.7667	5.91715	51	47	47	41	47	47	54	31	41	52	36	34	47	43	42	41	49	51	49	43	38	53	46	45	51	45	51	52	45	54
GCAGTC	81	84	8.30455	85	87	79	78	85	89	85	72	82	75	67	90	77	84	76	76	77	80	83	108	86	79	87	85	94	84	100	86	91	93
CCAGTC	89	84.9667	7.62701	87	88	79	88	82	84	85	82	85	83	78	79	89	88	78	75	85	88	93	99	72	79	105	77	96	93	81	73	93	85
GGTGTC	76	70.9333	7.46917	78	66	77	89	75	70	78	76	59	71	55	76	77	72	71	65	62	75	70	81	67	78	67	62	70	71	69	57	76	68
CGTGTC	59	53.2667	7.02671	54	49	56	51	57	58	57	41	56	58	40	54	70	52	57	48	49	47	54	50	43	61	45	48	57	57	58	45	67	59
GCTGTC	106	96.3333	7.30297	109	95	84	91	95	103	96	78	92	93	83	98	97	99	101	91	108	89	100	97	93	108	95	103	102	92	94	98	105	101
CCTGTC	100	83.9	7.814	100	80	86	79	80	85	88	81	87	66	73	85	91	82	74	73	85	82	92	94	82	94	92	78	84	89	90	69	86	90
GGACTC	90	79.5	7.59651	79	73	100	77	77	83	77	71	85	78	78	83	89	76	73	79	76	79	82	79	73	95	69	92	79	74	82	69	89	69
CGACTC	53	46.0667	4.98227	51	46	49	57	46	46	45	50	42	43	47	48	43	49	38	45	50	46	47	41	45	58	38	43	49	45	40	42	54	39
GCACTC	66	66.1	6.95974	78	68	54	56	75	67	72	70	69	71	56	75	67	76	62	58	75	71	60	60	61	74	67	68	66	62	65	53	66	61
CCACTC	72	67.0333	7.34135	70	68	59	70	59	69	80	67	65	71	55	79	76	63	54	62	69	74	67	66	58	65	79	56	72	69	72	56	75	66
GGTCTC	91	57.3	5.8022	58	74	49	51	59	56	62	50	55	53	53	49	63	52	51	57	60	55	53	60	57	62	59	58	62	62	58	50	65	66
CGTCTC	69	61.4333	7.69094	63	70	68	53	55	67	74	67	49	60	57	66	75	60	65	46	58	67	56	73	48	70	61	58	61	53	63	58	67	55
GCTCTC	116	94.9667	7.63153	99	103	105	104	90	88	99	89	85	93	83	94	101	83	94	92	89	102	102	108	83	95	95	92	109	87	92	91	96	106
CCTCTC	90	85.3	7.51619	97	93	82	82	84	76	106	74	84	93	76	91	89	83	75	82	87	90	86	99	87	89	80	74	86	82	82	79	83	88
AGAGAG	120	122.767	6.44169	118	126	112	121	124	125	122	118	121	119	123	117	129	131	109	121	127	123	133	139	117	121	129	124	128	113	117	129	121	126
TGAGAG	116	99.8	8.09598	101	108	107	101	98	110	106	92	99	113	93	105	102	94	86	104	97	81	97	110	91	105	98	96	98	98	100	92	119	93
ACAGAG	141	129.5	7.21947	129	138	134	125	134	127	126	129	140	134	119	129	148	138	121	118	137	126	131	136	130	119	122	120	131	123	130	133	135	123
TCAGAG	133	127.633	6.89569	137	128	124	129	116	130	125	127	114	139	120	126	133	137	128	120	132	128	133	136	128	128	125	130	133	122	114	121	140	126
AGTGAG	99	81.4333	7.85069	88	90	78	67	83	74	76	84	87	83	59	71	84	76	77	81	79	88	84	93	80	93	83	85	93	84	78	81	91	73
TGTGAG	101	95.3333	9.15511	110	92	100	104	91	86	111	90	91	86	77	99	104	86	93	96	104	98	98	94	84	97	86	101	89	95	101	84	119	94
ACTGAG	111	93.5	6.32864	97	96	89	89	104	91	90	84	91	100	83	111	89	97	88	90	94	93	97	88	87	96	97	102	101	99	92	85	91	94
TCTGAG	115	98.8333	7.12007	102	89	99	103	103	103	105	87	89	94	96	95	108	101	86	93	111	97	92	110	105	101	94	95	112	103	93	106	99	94
AGACAG	121	115.567	8.83833	119	119	124	114	117	126	127	121	119	119	108	105	115	125	101	119	111	116	122	129	102	107	116	115	129	100	106	105	127	104
TGACAG	136	107.767	7.11329	114	114	117	110	116	120	108	104	106	118	95	108	111	111	102	109	109	100	109	114	100	108	108	94	116	103	108	91	104	106
ACACAG	120	122.733	7.42286	141	117	133	118	127	120	122	110	120	113	123	115	125	128	122	116	116	120	130	139	124	126	120	127	133	113	123	117	126	118
TCACAG	136	116.267	8.08546	125	115	126	112	122	114	114	117	123	110	101	118	121	121	113	105	113	123	120	129	112	108	105	117	132	105	121	103	128	115
AGTCAG	103	91.0333	5.31415	95	93	95	83	98	90	94	88	84	100	85	87	88	96	83	80	85	96	94	93	93	91	93	93	98	88	91	91	86	100
TGTCAG	123	107.933	7.80775	120	109	105	109	111	107	110	107	92	104	102	106	102	111	103	94	107	111	121	111	99	119	112	106	128	103	101	102	108	118
ACTCAG	98	88.8333	6.6648	82	86	91	88	93	95	95	87	81	92	88	95	89	95	82	81	94	92	96	85	86	88	88	104	83	98	79	72	86	94
TCTCAG	113	110.733	8.06411	118	113	102	114	118	119	118	118	120	118	93	113	117	115	104	103	105	110	118	105	94	103	105	103	114	114	110	105	127	106
AGAGTG	94	99.3333	6.73812	108	96	104	99	94	104	95	93	99	96	89	101	106	101	83	94	102	98	106	107	95	104	89	96	101	94	99	112	103	112
TGAGTG	104	86.2	7.9715	107	94	85	86	84	91	77	85	94	86	71	89	78	79	76	82	87	82	81	92	91	96	96	95	95	75	88	76	85	83
ACAGTG	116	117.433	8.57697	121	134	125	108	125	122	116	105	115	105	112	110	130	109	121	119	121	121	128	122	101	119	113	123	129	115	114	104	127	109
TCAGTG	134	121.5	7.95136	135	125	122	106	123	123	124	122	116	115	105	123	131	126	111	124	127	124	118	123	115	125	105	134	127	116	132	119	131	118
AGTGTG	119	111.933	8.67789	124	113	107	107	110	114	111	100	108	115	101	111	113	116	99	100	123	109	121	115	108	116	99	135	119	119	103	102	121	119
TGTGTG	141	126.533	6.21862	124	120	117	126	128	125	127	131	115	128	120	126	133	117	129	130	125	132	130	138	121	138	128	135	131	117	134	124	127	120
ACTGTG	121	111.667	5.5232	122	105	114	109	112	113	114	110	106	109	101	117	119	108	107	107	102	107	107	112	113	113	119	114	114	122	108	114	121	111
TCTGTG	157	123.067	8.23756	121	117	123	119	117	121	133	128	128	123	106	126	124	114	109	121	122	132	120	130	136	127	112	121	134	117	130	117	144	120
AGACTG	122	114.767	8.50024	118	122	117	113	126	124	128	104	95	113	99	122	115	121	110	111	128	116	124	124	106	111	108	119	113	104	115	105	120	112
TGACTG	120	102.6	6.46796	109	99	102	110	101	109	106	104	110	106	89	101	108	94	103	106	93	91	102	102	97	112	107	100	116	96	102	94	105	104
ACACTG	145	120.1	8.71127	123	123	118	119	127	121	116	126	117	122	116	118	139	118	116	107	131	95	111	116	121	120	127	126	135	116	129	105	121	124
TCACTG	141	115.2	7.16505	126	114	110	118	124	118	120	120	113	105	111	116	124	106	103	106	113	104	119	124	116	119	102	113	125	111	117	127	118	114
AGTCTG	106	104.2	6.3972	113	107	106	102	96	105	101	96	104	115	98	112	103	101	97	107	119	101	111	115	105	95	98	98	106	109	102	96	106	102
TGTCTG	123	121.933	6.86788	125	125	118	126	126	120	116	122	127	116	105	133	118	123	116	116	119	118	134	131	121	113	128	120	125	121	122	122	138	114
ACTCTG	120	105.433	6.54788	121	113	108	102	108	113	104	92	108	98	99	109	108	96	99	107	101	112	100	107	102	113	106	105	115	112	103	100	106	96
TCTCTG	144	122.7	7.01796	134	121	122	119	111	122	127	124	114	123	120	126	138	118	113	121	115	120	118	133	119	121	112	124	126	131	127	119	138	125
AGAGAC	131	117.633	9.7432	119	131	111	121	126	124	129	113	107	130	119	105	107	114	101	107	121	113	129	129	109	125	117	124	128	106	108	103	135	118
TGAGAC	74	73.9333	6.98241	80	75	74	66	71	67	82	74	76	77	60	74	59	67	66	75	76	76	80	87	62	75	80	76	78	70	78	70	84	83
ACAGAC	139	119.967	7.80576	116	135	128	127	127	125	116	117	112	119	112	114	120	109	114	115	118	118	134	136	122	128	102	126	117	122	113	117	122	118
TCAGAC	105	107.033	7.42077	121	104	98	100	111	114	110	105	103	112	110	106	116	104	88	103	104	123	114	109	107	101	103	105	120	101	106	98	109	106
AGTGAC	95	85.0333	6.25594	83	87	80	83	94	87	82	72	81	86	76	80	96	76	81	86	87	89	93	87	71	86	94	89	92	81	89	86	87	90
TGTGAC	104	90.2667	9.00166	92	89	96	93	93	98	85	83	89	94	68	88	95	85	82	89	91	93	90	102	109	101	81	76	106	85	87	84	104	80
ACTGAC	110	87.7333	6.48039	93	71	93	86	84	99	90	82	88	95	81	93	84	80	94	88	82	78	84	99	88	93	93	88	90	87	80	90	84	95
TCTGAC	103	94.3333	7.65341	101	94	88	87	89	95	95	84	94	100	87	96	98	81	95	93	107	96	101	108	95	98	85	91	101	81	100	83	110	97
AGACAC	106	99.5333	7.59643	95	113	105	97	106	97	95	85	93	97	94	89	103	99	90	97	93	96	104	109	91	109	106	111	116	98	102	93	98	105
TGACAC	91	80.2667	6.65885	88	71	79	83	78	79	79	82	77	86	74	87	86	68	81	67	72	76	94	85	80	76	79	80	81	73	83	81	92	91
ACACAC	116	112.333	7.80951	125	106	126	116	114	114	112	99	112	106	100	116	115	109	112	97	112	126	110	118	106	106	109	110	120	123	119	100	118	114
TCACAC	103	96.3333	8.12545	105	101	87	97	94	88	95	87	83	84	91	103	116	101	96	84	111	100	92	102	96	98	92	106	103	101	96	85	100	96
AGTCAC	81	71.8	6.71796	79	75	73	59	83	76	75	69	80	78	64	62	68	69	63	60	63	75	73	79	81	67	71	80	78	73	72	64	72	73
TGTCAC	94	76.7667	6.90669	80	77	75	87	76	86	77	79	74	79	55	74	74	76	69	68	74	74	82	93	77	87	79	75	84	75	77	70	77	73
ACTCAC	75	75.2	7.5265	83	73	58	71	78	77	78	79	73	73	61	78	72	78	60	79	84	82	72	75	77	83	72	73	84	71	80	62	80	90
TCTCAC	76	80.0667	7.23942	93	92	80	70	68	84	77	78	77	81	87	92	72	87	79	66	83	79	79	89	70	85	76	73	86	86	80	83	73	77
AGAGTC	91	87.1667	8.40806	91	91	92	92	93	87	79	87	73	91	79	96	108	80	80	74	94	97	89	105	81	88	79	87	88	75	87	78	87	87
TGAGTC	73	66.5333	4.97396	67	63	70	72	69	68	69	63	65	71	57	70	63	64	63	64	56	67	72	68	54	70	72	70	72	68	74	63	63	69
ACAGTC	104	91.4	7.25211	95	91	96	86	94	101	97	86	109	93	83	94	71	99	91	91	87	88	88	89	97	91	82	95	100	84	99	83	91	91
TCAGTC	115	98.7333	7.08536	103	105	99	92	96	108	100	93	93	111	91	99	99	101	85	84	107	102	95	107	89	105	95	103	109	94	94	103	94	106
AGTGTC	90	85.3667	7.51313	94	86	87	66	90	88	88	78	76	77	80	74	85	84	85	95	96	81	98	87	91	83	86	83	93	76	79	92	87	96
TGTGTC	113	98.6	7.16601	101	105	107	95	105	101	97	108	96	97	90	103	95	98	94	81	95	91	110	115	91	101	102	103	100	99	90	88	103	97
ACTGTC	82	85.8	6.6509	107	87	84	81	91	92	92	84	83	86	72	95	87	84	74	78	90	82	85	89	78	88	85	88	90	84	80	90	81	87
TCTGTC	119	108.3	8.38369	123	119	109	105	107	114	121	104	106	103	101	119	108	110	94	92	100	120	115	114	93	108	104	113	113	98	115	101	107	113
AGACTC	121	92.3667	7.84542	107	97	89	85	89	88	96	83	82	93	89	94	105	89	82	80	93	98	97	98	83	98	98	98	110	96	86	80	96	92
TGACTC	90	76.2667	6.34596	72	84	79	83	71	78	69	66	71	78	65	74	81	71	77	70	77	78	81	86	74	86	82	76	79	66	85	69	86	74
ACACTC	99	91.1	5.85073	89	93	93	91	85	86	91	90	90	85	83	93	99	93	88	84	90	85	92	91	94	96	95	100	96	78	99	84	95	105
TCACTC	84	88.5	6.61633	93	83	87	92	91	98	87	82	85	82	82	88	78	94	80	85	88	100	98	94	87	97	95	86	83	92	86	75	100	87
AGTCTC	86	76.3	7.70199	80	80	76	75	71	81	79	72	67	93	66	68	81	64	75	67	67	78	72	90	63	82	71	80	83	83	79	76	88	82
TGTCTC	91	86.4667	8.92008	91	88	89	70	86	72	93	79	73	88	74	90	96	84	84	67	93	79	91	97	93	104	85	96	90	86	85	81	96	94
ACTCTC	100	83.8	9.08732	95	83	67	74	91	86	84	81	87	75	83	91	88	81	77	71	75	97	95	82	89	80	84	84	107	82	75	71	99	80
TCTCTC	105	97.5667	9.58333	103	101	91	86	95	94	100	104	98	106	80	101	110	98	81	86	90	97	112	100	87	96	99	89	118	107	88	103	115	92
GAAGAG	150	139.667	7.97986	146	134	138	124	144	144	143	137	145	140	137	140	143	156	136	121	139	147	144	156	138	150	127	143	143	133	130	138	139	135
CAAGAG	123	109	8.37072	107	117	119	100	116	114	111	123	98	106	98	114	123	123	103	102	116	103	114	113	96	115	100	98	108	101	106	101	118	107
GTAGAG	47	53.3333	7.72516	63	50	57	49	49	71	58	47	44	47	46	59	54	52	48	45	51	49	53	70	44	58	48	60	63	44	57	60	61	43
CTAGAG	64	55.1333	5.66132	57	45	54	56	60	63	63	57	49	56	51	47	56	50	54	50	62	46	59	58	59	58	61	51	61	50	57	54	45	65
GATGAG	126	119.7	9.22945	136	124	125	130	133	110	119	111	111	111	116	132	115	122	103	115	131	111	118	122	112	122	103	112	124	112	126	132	133	120
CATGAG	108	93.9667	8.1937	100	99	86	95	86	94	95	87	99	104	86	107	85	101	94	85	88	100	85	104	95	98	99	110	88	99	82	76	101	91
GTTGAG	79	65.4333	7.70885	78	50	83	61	59	68	60	60	68	65	75	61	77	58	64	58	73	63	71	68	71	77	63	65	68	60	67	61	55	56
CTTGAG	83	66.6333	7.51772	70	64	65	60	73	68	76	58	68	73	52	55	71	74	75	75	64	64	68	81	60	64	64	73	60	56	77	54	66	71
GAACAG	119	108.667	6.06478	102	111	94	103	119	113	104	103	100	113	107	112	113	107	97	104	118	114	112	108	113	106	109	103	114	115	115	111	110	110
CAACAG	129	119.4	7.03979	123	126	116	115	121	126	120	109	112	118	108	126	120	125	124	104	126	126	117	126	120	124	113	121	112	105	131	119	128	121
GTACAG	97	80.8667	7.03064	76	77	88	75	89	91	78	84	85	93	80	96	82	76	74	88	72	84	80	79	77	83	80	80	89	63	72	76	80	79
CTACAG	122	108.267	8.02553	121	109	104	104	115	105	113	104	106	110	91	109	118	109	104	108	118	116	105	119	94	109	112	119	99	103	107	103	121	93
GATCAG	123	102.267	8.994	98	110	104	98	85	112	103	90	108	106	94	97	97	112	79	100	95	95	104	108	96	112	105	119	106	107	103	108	118	99
CATCAG	133	120.533	6.53232	124	115	126	117	111	126	113	123	116	107	115	119	138	122	118	116	122	123	127	123	117	127	119	126	113	112	121	127	129	124
GTTCAG	119	106.667	7.02377	110	112	110	98	106	113	105	115	112	109	85	104	111	117	96	98	111	106	112	114	101	109	108	108	106	99	100	104	117	104
CTTCAG	154	133.867	7.19067	134	129	128	139	144	146	140	127	134	149	122	132	140	136	135	119	133	130	129	132	125	135	125	138	132	135	134	140	146	128
GAAGTG	117	105.3	5.82592	111	102	105	99	106	108	110	109	94	108	90	110	108	101	106	94	107	100	108	110	111	111	100	103	108	102	104	115	108	111
CAAGTG	110	82.3	5.9836	78	94	84	77	84	73	75	79	71	81	83	91	92	83	87	80	86	87	78	90	85	78	83	88	90	77	76	85	79	75
GTAGTG	48	46.9333	6.11349	54	45	54	34	57	49	53	40	55	47	40	54	50	52	45	46	37	45	43	51	52	41	57	41	43	44	47	49	42	41
CTAGTG	53	45.5667	5.17743	54	48	49	40	48	46	49	41	39	42	39	36	42	49	49	48	49	47	48	58	42	46	46	42	44	52	38	45	52	39
GATGTG	107	110.033	8.5399	112	108	106	110	103	115	97	115	94	114	94	116	128	125	108	103	113	114	119	108	107	129	110	110	110	101	102	106	114	110
CATGTG	123	99.7	8.44924	108	102	95	95	94	97	97	94	84	116	91	108	107	92	93	85	88	98	109	113	94	111	104	106	112	105	98	96	96	103
GTTGTG	98	82.0333	6.31082	83	81	87	92	87	81	78	87	75	78	78	84	81	76	83	82	77	87	83	91	72	86	90	98	76	82	74	82	69	81
CTTGTG	87	75.5667	5.69139	80	60	84	74	72	80	75	80	79	81	70	67	73	71	73	66	81	75	83	69	80	78	78	72	78	83	74	79	72	80
GAACTG	113	103.5	7.3379	101	114	112	109	113	109	112	97	98	101	93	104	113	98	103	93	98	93	107	104	101	97	98	108	122	100	109	99	95	104
CAACTG	106	91.4333	6.68856	97	91	103	92	97	85	88	89	90	99	87	87	99	96	76	75	100	86	90	89	88	95	98	97	101	91	88	91	85	93
GTACTG	81	67.2	6.7691	74	57	65	69	72	62	66	56	62	77	58	71	72	60	58	68	73	61	78	76	71	69	74	72	76	69	62	57	70	61
CTACTG	92	81.5667	7.35636	93	83	79	91	77	80	91	82	83	79	71	94	79	83	69	74	75	78	96	85	81	78	85	75	79	83	85	65	91	83
GATCTG	147	115.4	6.96593	115	119	114	112	114	126	120	112	110	127	104	118	123	113	100	113	117	118	109	122	120	111	119	126	118	106	106	106	120	124
CATCTG	131	116.533	9.50402	113	128	117	116	107	121	128	118	104	103	92	118	133	118	111	115	129	118	126	125	111	126	109	117	120	114	111	100	129	119
GTTCTG	125	101.767	6.65755	106	104	107	103	116	112	100	97	95	104	93	93	105	97	97	97	104	100	107	110	111	108	88	100	95	100	91	102	104	107
CTTCTG	139	113.867	7.4913	125	115	113	119	113	124	119	100	114	110	97	118	108	100	112	119	119	104	110	120	110	108	115	110	124	112	128	116	115	119
GAAGAC	126	114.967	7.81459	111	119	120	115	111	124	106	114	106	122	109	110	119	129	110	118	110	123	119	121	110	120	96	114	125	118	115	99	109	127
CAAGAC	113	91.1667	7.15389	92	87	92	81	93	100	99	92	82	97	81	95	91	81	83	74	97	89	104	88	99	99	95	90	98	88	94	85	99	90
GTAGAC	60	36.7667	4.30464	38	40	38	39	42	37	39	33	36	42	30	38	29	32	31	38	41	46	27	42	32	38	37	38	39	36	36	34	35	40
CTAGAC	42	35.6667	5.47303	34	42	46	26	36	33	42	33	24	28	40	32	32	31	34	36	39	34	37	46	31	34	35	39	42	37	29	37	38	43
GATGAC	130	102.3	8.76966	113	99	94	106	101	100	97	98	114	103	95	109	117	104	95	84	108	87	105	117	100	114	94	95	103	93	115	108	107	94
CATGAC	90	83.6667	8.44182	93	88	86	82	87	88	99	76	83	81	72	94	90	78	69	95	91	92	78	84	78	86	84	90	84	91	82	70	63	76
GTTGAC	73	57.8333	6.27025	55	62	56	61	52	60	65	50	61	66	51	60	63	43	58	54	57	52	60	61	57	62	62	46	62	52	61	52	73	61
CTTGAC	63	57.1	6.16078	62	52	62	61	68	58	59	53	55	65	44	61	51	59	58	51	62	58	58	57	56	73	54	52	59	48	55	60	56	46
GAACAC	116	90.9	7.51711	107	93	83	88	95	102	82	86	84	92	91	84	80	91	96	72	85	89	90	98	84	93	96	95	97	85	101	93	100	95
CAACAC	129	106.367	8.41789	107	106	114	103	108	116	114	101	98	88	94	117	117	109	99	92	105	113	103	116	97	106	99	116	116	115	103	96	108	115
GTACAC	60	54.3	5.90237	63	56	53	53	57	50	59	49	57	46	45	54	59	61	51	60	53	48	54	55	56	61	56	65	67	50	50	45	50	46
CTACAC	77	78.5	7.68676	92	87	81	75	77	77	87	69	72	70	78	84	93	74	80	60	80	66	86	76	68	85	81	85	83	70	82	75	80	82
GATCAC	77	76.7333	5.69896	88	76	78	85	68	75	71	70	75	74	68	75	74	77	71	77	83	73	77	89	72	78	85	87	76	76	81	71	77	75
CATCAC	131	111.833	6.13123	113	115	107	114	124	108	119	103	105	103	104	106	123	113	112	113	113	109	121	104	104	109	111	110	119	120	117	107	115	114
GTTCAC	100	82.8	8.87227	93	85	79	77	82	83	85	88	67	91	74	79	94	80	77	58	95	79	82	93	87	96	87	82	92	83	90	73	69	84
CTTCAC	129	105.033	7.7303	106	87	112	106	106	113	114	100	97	109	90	110	116	96	114	94	107	107	102	112	110	107	105	101	109	99	102	94	117	109
GAAGTC	101	77.7	7.73327	80	74	65	78	83	74	80	79	73	66	80	92	76	79	59	73	84	68	71	83	73	76	76	74	92	82	88	85	79	89
CAAGTC	72	68.3	6.26512	73	72	66	61	65	59	68	61	63	79	67	59	64	69	69	67	72	68	83	73	70	68	74	77	66	76	71	59	72	58
GTAGTC	27	26.7667	4.63631	22	27	27	39	29	27	35	33	24	23	21	28	22	24	20	29	22	32	30	23	25	28	29	28	23	21	25	29	24	34
CTAGTC	40	29.2667	5.33003	26	31	28	36	27	23	33	22	31	44	32	23	29	35	33	26	23	31	28	32	30	27	33	26	21	28	36	37	25	22
GATGTC	89	87.1	6.56716	96	87	87	102	84	88	93	84	76	73	90	92	91	85	83	77	84	100	97	86	87	89	86	78	85	83	90	86	89	85
CATGTC	80	83.1	6.15518	89	85	83	87	86	89	87	82	78	83	70	73	90	93	70	80	82	84	83	83	84	96	80	79	83	92	78	78	79	87
GTTGTC	72	57.6333	7.49015	71	55	59	62	67	54	54	51	51	54	54	66	56	67	56	48	51	73	65	68	45	52	68	64	54	49	53	53	56	53
CTTGTC	69	56.4	6.089	60	60	64	56	49	49	55	51	58	68	44	51	58	58	59	52	50	59	66	49	59	61	67	45	57	56	57	57	55	62
GAACTC	89	75.3	6.24859	69	75	65	73	81	73	85	80	67	83	70	71	85	74	75	79	68	80	75	69	62	81	71	85	79	79	80	71	81	73
CAACTC	92	75.2	5.52362	76	79	77	83	80	73	75	75	77	82	70	72	73	81	60	72	85	77	68	68	75	77	83	78	73	74	66	81	74	72
GTACTC	38	39	6.49668	47	35	44	41	41	47	36	40	38	38	27	44	40	41	28	31	41	41	49	41	28	36	35	47	44	43	43	26	31	47
CTACTC	67	52.3	5.86133	48	51	52	55	57	51	62	49	60	48	41	49	58	51	44	58	59	49	52	53	52	61	53	48	52	45	42	48	57	64
GATCTC	84	82.8333	6.28124	87	94	73	83	83	95	89	82	79	79	80	88	86	85	72	79	84	80	95	70	83	79	80	78	89	89	77	78	84	85
CATCTC	128	99.9333	7.69654	95	94	102	105	96	100	100	93	107	107	90	110	101	112	101	85	89	106	113	108	94	90	104	96	112	95	107	91	94	101
GTTCTC	88	76.1333	8.87745	78	68	77	79	79	84	88	70	70	77	85	93	80	73	73	56	71	74	74	96	68	75	70	79	94	77	65	72	73	66
CTTCTC	126	97	8.25875	98	106	101	89	90	99	103	106	101	119	88	108	91	93	85	91	95	107	103	105	89	100	84	92	101	87	103	90	91	95
AAAGAG	151	140.367	8.88813	153	143	152	134	131	142	134	125	146	123	135	144	148	154	136	136	151	143	134	154	132	146	134	135	154	134	148	133	144	133
TAAGAG	73	56.3	5.83775	58	57	54	56	62	61	70	56	59	51	49	55	52	58	57	56	58	45	44	59	48	57	61	60	61	59	51	48	64	63
ATAGAG	84	60	6.85817	56	60	51	61	72	61	68	58	49	60	56	60	58	60	54	51	60	58	64	64	61	60	70	80	62	48	53	56	66	63
TTAGAG	75	56.5333	5.64913	65	59	49	51	55	58	63	51	54	54	45	57	55	52	56	48	57	60	60	66	61	58	48	54	62	57	58	59	54	70
AATGAG	117	100.833	6.36847	107	90	95	96	98	103	103	92	99	106	96	112	104	107	103	87	96	104	103	108	100	94	105	91	106	108	105	100	97	110
TATGAG	96	82.3667	6.05995	83	82	85	88	86	89	84	83	86	85	76	89	77	87	75	83	95	82	74	81	80	92	74	75	73	77	76	84	93	77
ATTGAG	103	87	6.74153	95	86	94	88	86	85	88	96	77	89	72	86	92	91	92	73	80	73	95	98	86	87	86	91	90	81	92	86	86	89
TTTGAG	123	112.567	7.65499	115	120	107	113	109	121	117	102	114	118	98	108	112	118	110	105	102	101	118	117	111	107	110	118	134	113	122	106	121	110
AAACAG	147	133.833	5.35681	147	136	138	127	125	134	133	131	134	128	121	135	134	138	129	134	134	140	143	136	136	138	130	135	130	129	136	129	139	136
TAACAG	87	75.0333	6.87064	73	76	73	84	82	79	83	76	69	84	61	75	76	67	71	62	74	73	83	79	65	73	74	71	90	77	84	78	70	69
ATACAG	110	85.4333	8.20296	92	83	98	79	75	101	94	73	80	78	92	90	95	91	70	78	82	84	93	99	80	83	81	87	75	91	83	93	84	79
TTACAG	116	100.633	5.61085	107	104	106	101	107	98	102	101	84	98	90	103	102	98	104	97	103	100	109	109	105	93	96	103	108	99	97	97	101	97
AATCAG	120	102.367	7.35074	98	98	107	105	96	88	111	91	102	101	101	95	109	96	96	92	101	113	111	102	99	111	115	109	104	111	102	101	113	93
TATCAG	95	87	6.47009	84	82	92	77	79	95	93	81	80	87	88	89	91	86	86	96	85	102	94	99	82	79	87	89	77	82	88	84	93	83
ATTCAG	120	112.667	6.88493	125	107	106	105	114	125	127	107	107	115	101	115	121	117	109	110	113	115	112	119	114	113	114	106	116	109	96	115	115	112
TTTCAG	136	124.2	6.46156	120	120	131	121	117	130	125	125	113	132	127	125	136	131	126	117	122	120	123	132	117	125	128	142	121	117	118	121	124	120
AAAGTG	144	117	7.91768	121	126	123	114	124	126	114	109	110	119	117	123	126	112	107	96	123	113	127	120	113	121	108	130	121	108	109	111	126	113
TAAGTG	57	50.6	4.70216	50	52	44	50	53	49	55	51	57	58	45	51	50	47	65	49	53	53	52	52	49	46	52	47	53	50	44	40	50	51
ATAGTG	57	57	6.06857	56	51	60	61	50	58	59	52	63	67	46	51	62	53	59	51	50	67	65	54	52	58	69	65	59	56	52	50	60	54
TTAGTG	60	56.4667	6.75039	72	55	57	46	56	60	49	58	56	58	46	49	70	57	52	56	48	51	59	63	66	52	63	53	66	59	58	56	57	46
AATGTG	141	110.233	6.53734	109	108	110	113	109	110	118	109	118	113	93	111	117	111	116	93	105	110	111	117	117	111	109	100	121	115	113	105	106	109
TATGTG	96	87.9333	6.16404	94	79	88	85	92	82	95	83	91	93	82	88	86	83	88	85	93	87	86	79	98	94	96	89	82	93	100	74	83	90
ATTGTG	111	96.2333	7.62339	96	95	102	100	103	111	100	92	96	103	87	96	99	101	88	91	95	82	96	110	94	90	97	108	99	108	84	90	86	88
TTTGTG	152	124.533	6.65263	127	121	125	130	128	140	136	119	132	127	115	120	116	118	118	126	125	113	129	123	119	126	121	126	140	122	122	120	124	128
AAACTG	164	131.9	6.89503	135	134	126	130	131	129	140	131	122	129	112	125	135	129	131	127	127	136	144	138	132	138	131	120	139	141	131	138	136	140
TAACTG	76	60.4667	5.86476	66	57	61	58	70	66	69	55	58	62	58	59	59	54	52	52	56	59	69	68	71	54	60	65	51	67	61	55	65	57
ATACTG	105	78.1667	6.28673	96	81	74	77	82	78	75	71	68	92	71	72	80	74	74	80	75	85	80	84	77	70	80	81	79	83	80	74	82	70
TTACTG	101	90.3667	7.09776	96	89	87	87	91	92	89	79	89	83	75	102	98	98	91	80	75	91	94	103	89	86	95	98	92	93	99	86	92	92
AATCTG	125	105.933	6.98241	103	113	110	108	113	112	105	96	95	100	104	106	105	118	95	102	103	118	111	117	96	98	106	96	111	115	103	102	108	109
TATCTG	93	86.6333	7.54062	93	83	91	90	82	101	85	80	83	80	87	77	86	84	77	72	93	98	80	93	103	92	87	95	89	74	86	84	91	83
ATTCTG	136	105.767	8.35705	101	115	102	99	99	102	116	98	93	113	101	109	118	102	98	113	98	101	111	123	109	105	91	92	117	110	109	102	111	115
TTTCTG	158	129.3	6.06943	136	128	129	134	127	132	122	126	133	133	117	131	145	134	118	125	118	128	133	135	129	126	132	125	127	127	136	126	131	136
AAAGAC	135	123.433	6.82128	131	133	119	116	129	128	121	115	122	118	104	124	132	123	125	114	123	115	129	127	128	122	127	128	132	128	120	120	117	133
TAAGAC	59	46.3	5.82	51	50	50	40	55	58	49	42	46	42	41	46	54	47	43	37	44	49	40	39	48	45	55	44	55	46	44	44	51	34
ATAGAC	55	46.1667	7.51129	50	43	49	46	36	49	43	36	55	46	48	43	44	53	44	31	46	57	50	56	50	45	60	35	50	52	31	56	41	40
TTAGAC	50	45.5667	6.32828	47	49	39	43	47	46	46	34	44	54	53	44	41	53	47	39	32	46	39	49	53	41	60	43	55	43	49	38	49	44
AATGAC	120	93.1	8.89537	93	95	103	88	92	108	112	76	89	100	75	95	79	95	92	80	91	96	95	96	99	100	97	100	99	85	98	78	93	94
TATGAC	102	69.9333	8.30012	76	71	84	79	71	84	68	68	55	82	76	80	72	71	58	66	75	65	61	55	70	62	79	67	65	68	64	62	81	63
ATTGAC	96	75.6	5.56838	72	71	77	73	80	67	75	79	83	78	73	70	82	77	64	76	72	80	78	81	72	77	85	81	82	73	82	67	65	76
TTTGAC	127	101.3	7.36324	110	94	104	109	105	100	94	114	99	97	95	108	102	104	96	87	104	92	105	117	100	96	110	93	92	102	107	96	96	111
AAACAC	148	131.733	6.8276	129	132	135	121	124	139	148	134	125	130	118	131	140	142	125	126	133	127	126	138	134	132	131	136	137	129	131	140	137	122
TAACAC	59	57.4	5.34725	66	55	54	54	50	64	58	50	63	53	56	51	55	63	49	50	58	60	56	63	58	58	53	68	63	53	60	55	66	60
ATACAC	77	69.8333	6.18164	73	73	74	59	72	73	70	59	77	69	60	68	78	63	73	74	67	72	69	79	73	69	62	64	73	82	61	62	74	73
TTACAC	85	74.5333	6.64225	81	68	81	70	84	74	87	74	76	73	58	77	80	74	74	68	73	70	81	89	67	70	74	82	70	75	76	72	73	65
AATCAC	89	79.0333	6.47267	76	75	77	77	82	72	77	70	78	75	66	80	91	82	80	62	86	84	85	86	86	84	79	86	80	79	72	81	87	76
TATCAC	74	54.9667	5.52414	65	48	53	51	57	62	54	50	55	55	46	50	56	46	60	51	63	59	51	63	56	59	65	57	52	55	55	52	58	45
ATTCAC	101	83.3667	8.13881	85	87	84	82	93	92	85	80	68	70	67	79	96	89	87	78	77	87	83	97	90	84	86	86	94	90	74	73	86	72
TTTCAC	112	97.4667	9.80054	95	112	93	103	88	107	106	79	80	92	99	104	111	97	97	86	98	86	108	112	92	86	95	115	96	95	100	101	107	84
AAAGTC	124	90.8667	7.8201	96	89	97	92	85	99	100	85	81	93	74	97	91	93	69	83	92	92	101	93	99	95	86	94	97	93	92	98	93	77
TAAGTC	42	34.6333	4.34292	40	40	36	34	37	40	33	32	37	38	26	29	40	31	36	31	32	34	30	31	47	38	30	31	32	37	32	35	34	36
ATAGTC	47	35.3	5.31848	37	36	48	29	41	45	42	29	30	36	29	29	41	39	30	35	32	33	35	34	29	35	37	33	32	36	31	44	41	31
TTAGTC	51	39.8667	6.44731	51	44	34	41	38	51	41	32	39	53	28	37	41	37	37	35	33	30	45	43	40	49	40	49	45	39	40	38	34	32
AATGTC	97	82.9	6.96964	89	76	76	89	77	92	84	77	93	79	72	77	77	90	85	79	70	75	79	94	86	94	79	84	86	93	86	89	77	83
TATGTC	66	51.9333	7.74122	55	45	43	42	60	62	58	46	50	51	47	56	56	37	51	39	49	54	47	61	57	58	58	51	45	67	68	45	51	49
ATTGTC	88	63.3333	7.72963	66	61	58	63	61	63	68	64	57	71	63	72	64	55	57	62	51	47	82	56	78	70	68	63	74	62	69	57	64	54
TTTGTC	105	95.2333	8.20716	90	94	90	99	96	97	96	85	92	107	89	91	109	92	94	75	108	93	96	115	103	97	92	104	96	81	91	92	99	94
AAACTC	121	111.233	7.57347	114	116	111	112	116	115	106	110	106	101	103	105	110	123	102	106	120	100	111	120	106	116	112	120	125	100	108	102	114	127
TAACTC	47	46.8667	4.89006	48	44	44	37	39	54	48	48	47	47	51	46	47	45	36	50	50	48	50	54	49	38	49	42	57	50	47	44	47	50
ATACTC	81	45.3667	7.0783	49	35	59	49	41	43	49	44	54	50	35	45	59	44	43	35	40	56	29	42	48	41	47	50	49	44	48	42	39	52
TTACTC	69	63.4667	6.11236	64	62	65	74	77	64	53	55	59	64	61	68	72	61	62	55	59	61	61	65	58	63	69	65	74	70	52	66	60	65
AATCTC	90	72.9333	6.14724	78	67	70	71	85	73	85	62	80	80	65	78	73	76	80	73	65	65	76	75	69	75	75	63	77	67	74	72	73	66
TATCTC	62	48.8	5.78583	53	56	48	51	48	53	53	42	41	39	37	47	52	52	44	37	52	50	48	52	46	45	55	48	56	47	49	62	53	48
ATTCTC	87	71.1333	6.65781	69	74	69	65	72	71	64	64	68	78	65	69	76	72	75	66	81	66	73	74	74	65	66	72	84	92	75	62	69	64
TTTCTC	126	107.267	5.25838	116	111	113	102	95	107	106	106	107	105	101	112	101	113	104	99	106	108	107	112	112	111	111	102	114	103	107	103	117	107
GGGAAG	111	86.7	4.15352	80	89	89	88	90	91	83	87	90	93	80	87	85	84	80	86	85	92	88	83	83	88	87	81	90	88	80	89	96	89
CGGAAG	52	46.0667	5.44523	52	44	51	45	51	44	53	41	44	48	45	47	34	42	39	49	48	51	55	52	51	44	37	46	47	51	36	40	43	52
GCGAAG	57	42.6333	5.43604	52	49	44	43	50	42	51	34	42	35	43	43	36	47	42	41	43	39	42	50	35	51	48	44	45	38	35	35	37	43
CCGAAG	57	42.8667	5.4503	47	35	42	41	42	39	39	54	37	42	50	43	45	45	41	44	42	47	36	51	48	32	36	40	43	42	45	49	53	36
GGCAAG	89	61.9667	6.36523	70	67	75	55	56	63	53	52	48	65	53	66	63	60	63	64	66	69	63	58	57	70	58	61	65	73	61	59	61	65
CGCAAG	46	48.4333	7.26201	48	47	59	42	55	49	54	40	37	49	45	52	53	42	53	38	51	54	43	64	58	51	60	37	46	50	44	40	39	53
GCCAAG	85	79.2	7.78327	84	79	89	75	83	86	82	76	68	72	74	78	79	93	78	74	74	71	95	79	96	82	71	66	85	75	80	70	88	74
CCCAAG	72	59.9333	5.48938	65	70	59	69	68	59	62	59	53	65	60	61	65	65	51	54	54	64	49	61	57	58	66	58	59	52	58	53	63	61
GGGTAG	19	17.9	4.05437	22	11	15	19	23	13	20	14	14	22	16	11	18	15	17	16	19	18	11	20	15	21	19	17	26	27	19	20	18	21
CGGTAG	12	13.4333	3.21294	17	14	16	12	14	11	14	9	12	14	8	20	15	15	17	13	15	11	20	10	15	12	19	10	11	16	9	12	12	10
GCGTAG	14	13.9	3.05524	16	12	17	16	16	16	16	14	8	12	12	14	11	11	11	16	11	12	9	17	19	19	15	19	8	13	15	14	15	13
CCGTAG	13	18.6	3.29681	22	19	24	22	17	18	22	15	14	18	23	21	14	20	18	12	16	22	16	18	25	20	16	16	19	19	18	20	13	21
GGCTAG	22	20.5	3.98921	20	21	24	14	22	22	20	16	19	20	16	25	14	16	30	15	19	22	20	19	27	19	21	19	23	22	21	16	27	26
CGCTAG	15	17.0333	3.64345	16	13	16	18	17	17	19	20	13	12	14	11	19	23	18	9	14	20	17	18	14	20	24	19	22	21	12	19	18	18
GCCTAG	14	20.6667	3.33563	24	24	14	23	20	22	19	22	17	26	20	23	18	21	24	19	26	20	25	16	19	28	19	19	18	19	20	15	20	20
CCCTAG	24	18.9333	3.90343	20	16	19	17	18	14	22	20	25	20	12	20	22	10	22	19	17	20	23	21	18	19	17	17	11	20	28	24	18	19
GGGATG	80	75.7667	6.38254	82	79	76	71	83	82	82	70	67	74	62	77	66	72	84	72	81	79	80	83	75	77	63	74	73	74	71	85	85	74
CGGATG	64	56.0333	5.43604	57	62	57	62	56	59	50	46	56	55	49	53	63	54	50	52	54	64	56	54	62	60	58	55	51	47	49	66	59	65
GCGATG	47	49.2	5.64709	46	58	47	41	55	49	50	48	49	38	50	42	54	53	52	42	61	47	58	46	46	59	43	49	52	48	42	48	50	53
CCGATG	50	44.1667	5.0452	46	47	46	43	51	48	45	47	40	33	34	48	50	35	38	41	44	38	45	54	44	46	43	41	49	45	41	49	46	48
GGCATG	71	68.9333	6.5281	75	60	71	62	79	58	69	69	72	81	59	58	65	78	66	71	69	71	71	66	72	77	73	71	73	72	62	71	56	71
CGCATG	46	49.4333	5.99818	56	52	46	46	57	59	51	40	40	46	55	39	55	49	48	47	52	50	57	49	44	56	58	54	55	44	45	39	44	50
GCCATG	103	89.4	7.69953	83	89	102	87	91	92	99	70	84	91	82	98	94	86	77	97	99	89	89	85	86	99	85	85	105	86	87	88	81	96
CCCATG	70	61.7	6.90402	69	66	73	57	51	73	71	52	58	61	58	65	69	60	53	58	50	61	68	70	58	63	60	54	63	51	59	71	63	66
GGGTTG	48	45.6	6.13975	50	54	46	37	40	54	55	56	46	32	41	40	51	47	47	47	40	45	47	44	56	49	46	35	46	39	42	50	43	43
CGGTTG	37	31.5	5.41868	36	24	32	40	30	39	33	34	21	33	30	35	31	29	27	36	34	33	27	30	26	33	22	35	46	31	32	23	34	29
GCGTTG	51	31.9333	5.48938	34	31	39	37	33	34	33	27	36	34	22	26	24	37	23	29	36	36	28	32	30	43	22	37	27	37	26	32	35	38
CCGTTG	39	28	4.89898	38	23	38	32	22	25	28	24	25	30	22	33	23	32	29	29	22	25	29	31	21	23	29	29	29	33	38	26	28	24
GGCTTG	59	54.5	5.10409	61	60	49	50	62	57	54	53	56	55	53	55	51	66	49	45	52	54	51	60	53	54	52	64	55	56	47	58	57	46
CGCTTG	59	34.4333	4.99436	44	27	36	28	34	39	34	29	28	39	35	33	35	42	41	34	29	31	39	34	38	38	39	41	24	29	37	33	31	32
GCCTTG	69	53.8333	5.78395	51	54	60	58	44	57	53	52	57	58	42	57	61	61	47	56	47	42	52	47	64	57	55	52	52	48	55	58	59	59
CCCTTG	41	39.7667	4.95277	44	44	42	44	37	36	37	37	41	42	31	32	46	40	39	41	33	33	35	38	36	47	39	38	44	38	46	38	42	53
GGGAAC	73	65.5	6.94684	58	67	67	58	66	65	68	78	63	57	75	77	74	68	60	56	59	66	72	59	69	66	71	73	49	57	63	66	72	66
CGGAAC	35	25.4667	5.56921	24	30	26	30	30	43	26	19	14	20	24	26	25	18	24	27	22	28	26	29	30	30	31	26	19	28	22	18	29	20
GCGAAC	40	31.9333	4.78455	42	30	38	29	24	30	38	29	31	34	32	40	28	29	31	26	29	33	30	36	36	37	30	29	32	29	36	25	40	25
CCGAAC	51	36.0333	4.49124	38	39	40	40	30	42	39	31	33	35	27	37	31	37	42	42	35	39	27	38	28	36	35	36	32	35	37	40	37	43
GGCAAC	79	55	5.77151	53	53	58	58	50	61	58	50	63	60	40	51	65	49	61	54	53	57	55	56	49	53	51	64	54	64	56	45	52	57
CGCAAC	53	41.2667	4.63817	42	43	44	36	38	44	40	38	40	38	35	46	38	50	47	42	46	43	36	46	33	42	36	46	36	51	42	38	37	45
GCCAAC	76	75.2667	7.89995	70	64	81	71	82	69	86	70	75	84	66	71	66	81	75	64	69	96	75	84	71	74	65	74	73	87	78	72	80	85
CCCAAC	75	64.8333	5.89613	61	60	66	60	55	65	68	63	69	53	55	70	68	69	59	61	69	68	64	68	74	69	61	77	68	64	71	57	61	72
GGGTAC	16	23.4	3.97926	21	21	21	24	23	31	30	21	33	19	18	24	23	23	20	28	29	19	23	27	19	27	18	22	26	23	20	21	22	26
CGGTAC	25	22.4667	5.04964	18	15	17	31	20	27	23	22	18	24	22	18	27	19	22	14	26	19	23	31	28	32	29	21	29	24	22	17	20	16
GCGTAC	31	25.4667	4.96007	20	36	23	28	20	27	18	29	23	22	33	30	31	22	24	27	24	17	31	27	26	21	29	19	18	25	29	23	31	31
CCGTAC	31	30.5	5.5755	36	30	23	25	35	32	28	28	35	29	19	33	36	28	24	30	31	35	40	36	34	36	30	36	41	26	20	27	27	25
GGCTAC	62	53.4	5.79298	57	56	62	47	51	60	44	61	53	44	55	60	50	55	58	53	50	48	49	58	56	53	66	49	42	54	49	48	56	58
CGCTAC	43	42.6667	5.09451	48	40	36	37	41	49	48	37	34	46	48	52	39	41	38	37	51	44	42	44	39	43	45	48	41	42	40	34	47	49
GCCTAC	62	48.2333	5.39274	50	44	49	54	48	54	47	54	57	46	44	49	45	47	45	48	41	46	46	48	50	58	58	52	46	50	40	33	52	46
CCCTAC	49	41.8333	5.69987	49	42	40	41	40	51	45	32	41	38	39	37	53	47	31	43	36	43	39	39	43	49	42	51	32	48	43	44	35	42
GGGATC	64	60.5667	6.11771	58	53	62	59	60	65	65	60	51	64	58	60	68	58	50	52	58	75	68	64	64	63	54	63	54	65	70	56	67	53
CGGATC	45	47.3	6.36342	40	49	54	56	51	54	55	46	42	44	49	47	60	39	38	39	50	40	39	51	44	58	41	50	46	43	45	42	55	52
GCGATC	41	30.6333	3.81904	30	31	34	32	32	39	37	27	37	29	22	34	29	28	24	29	33	35	27	28	32	28	28	33	34	30	29	29	27	32
CCGATC	29	32.1	5.22824	27	33	33	33	28	38	34	28	38	26	29	33	24	28	29	23	34	30	40	35	26	43	35	35	30	30	30	30	44	37
GGCATC	89	80.3	6.50809	77	82	83	67	82	79	83	81	74	85	62	86	81	72	79	75	84	78	89	85	82	91	79	89	85	84	83	69	83	80
CGCATC	44	52.8667	6.24629	50	56	48	48	47	57	55	53	46	45	54	51	56	44	55	47	59	72	56	48	55	60	59	51	58	51	51	40	56	58
GCCATC	107	93.2	7.64921	98	91	89	99	87	100	101	101	84	91	74	86	111	88	87	99	102	96	94	99	92	92	106	90	96	91	95	85	87	85
CCCATC	75	72.5	7.61464	90	64	77	72	81	72	66	54	74	72	88	72	67	69	71	63	75	73	67	83	77	73	71	80	75	68	79	61	73	68
GGGTTC	54	48.0667	5.60131	49	42	51	54	38	52	49	46	43	38	44	40	50	50	43	55	49	52	60	57	48	45	43	45	55	56	47	44	47	50
CGGTTC	43	38.7667	5.25674	42	35	39	47	40	44	33	34	31	35	36	44	45	38	32	34	43	45	47	33	36	43	40	42	47	39	28	34	37	40
GCGTTC	44	44.6	5.44945	46	49	38	46	44	43	53	42	42	52	40	40	46	28	40	42	43	42	39	56	48	48	46	44	49	45	48	42	44	53
CCGTTC	37	41.7	5.94892	51	37	37	36	35	39	35	38	47	36	38	46	42	49	31	41	40	44	34	52	36	52	37	51	47	45	41	46	45	43
GGCTTC	95	79.5333	6.79114	75	78	77	72	84	86	70	75	69	78	73	74	97	74	85	72	72	79	81	83	75	81	91	83	80	83	87	82	92	78
CGCTTC	66	63	6.78741	64	59	59	58	66	61	81	63	55	59	65	77	66	49	53	58	71	64	72	62	65	63	60	61	60	65	65	58	73	58
GCCTTC	93	78.7333	7.27743	80	64	81	76	86	73	89	81	74	83	60	86	93	70	75	76	78	77	80	81	71	85	90	75	77	76	80	83	87	75
CCCTTC	95	67.0333	7.34604	66	68	71	62	60	83	68	63	70	72	67	68	64	69	61	51	76	74	74	72	62	84	63	61	63	57	65	56	67	74
AGGAAG	124	121.233	9.29844	148	118	119	126	121	129	119	121	117	124	112	117	113	129	111	120	129	117	126	135	114	111	96	121	136	125	120	122	122	119
TGGAAG	122	113.1	7.86678	107	114	112	111	108	100	108	116	106	95	96	128	109	125	114	113	122	114	120	122	112	118	121	116	120	117	104	117	115	113
ACGAAG	59	46.6333	5.80418	52	52	47	44	40	45	48	44	43	56	44	46	36	44	50	39	45	47	40	62	46	55	51	47	41	56	46	39	49	45
TCGAAG	47	38.6	5.61156	38	33	34	43	37	44	39	39	34	43	27	47	41	38	37	38	44	40	41	33	48	46	27	39	31	42	36	48	32	39
AGCAAG	101	91	6.88827	90	92	106	91	89	96	100	98	90	88	79	95	91	91	75	95	93	88	105	103	89	89	87	85	90	84	92	83	87	89
TGCAAG	92	80.5333	6.5376	77	84	88	83	86	70	92	80	77	86	76	82	80	98	79	80	82	74	73	82	68	79	85	78	73	76	89	83	83	73
ACCAAG	99	77.4333	6.61599	86	81	70	83	79	83	82	70	73	79	56	78	71	80	76	70	83	79	87	82	70	81	80	78	82	80	74	70	74	86
TCCAAG	86	72.4333	6.48438	66	77	89	79	82	77	80	65	69	82	69	68	66	65	67	64	77	68	77	75	67	71	69	70	68	72	82	76	69	67
AGGTAG	37	28.1	6.17755	32	32	28	20	33	22	30	22	39	26	31	23	36	21	25	20	25	41	32	32	33	22	29	35	16	33	27	32	21	25
TGGTAG	38	36.3	6.12598	38	31	28	36	43	35	48	38	32	36	38	33	41	38	34	28	31	32	36	40	25	30	42	27	36	47	36	49	38	43
ACGTAG	21	17.2333	3.53	20	20	19	14	21	20	16	14	10	22	12	18	16	17	12	16	17	15	17	12	18	18	23	23	13	21	20	18	21	14
TCGTAG	19	20.0667	4.25833	17	11	27	23	26	22	20	20	15	20	18	27	19	18	18	23	14	19	23	23	29	18	20	27	18	16	16	16	20	19
AGCTAG	37	34.8333	5.88442	28	37	39	33	35	32	43	31	40	45	23	32	30	38	32	39	46	28	38	38	26	40	28	34	38	39	35	35	24	39
TGCTAG	45	42.6	6.33872	50	45	46	34	37	44	39	34	46	45	32	43	37	53	38	37	38	36	40	48	38	45	55	39	51	43	53	39	41	52
ACCTAG	33	26.2	3.71762	29	34	30	23	26	24	28	29	28	24	25	21	24	30	28	29	21	21	21	27	22	26	24	29	28	27	32	26	31	19
TCCTAG	34	29.2667	5.39434	28	32	40	30	21	28	36	20	24	32	17	35	35	23	29	23	32	31	35	30	24	33	32	25	30	37	27	31	27	31
AGGATG	135	111.567	9.76865	124	121	122	112	116	107	104	95	104	114	103	118	110	106	92	104	127	111	107	123	114	122	120	95	111	94	117	120	123	111
TGGATG	143	124.7	7.66609	138	125	118	129	131	121	132	118	109	127	121	126	137	116	110	120	117	123	128	133	120	130	128	126	132	119	121	117	138	131
ACGATG	69	58.8667	5.32226	62	54	58	64	57	66	62	52	52	61	55	60	66	57	56	57	53	61	60	66	66	65	57	58	55	48	71	52	58	57
TCGATG	62	45.8	4.63421	52	50	41	42	48	49	43	45	43	52	43	44	51	50	44	35	46	41	48	48	52	47	42	45	39	51	39	43	47	54
AGCATG	104	91.5	7.49598	102	87	96	89	97	90	93	86	97	100	94	99	90	96	81	78	75	78	94	86	80	91	103	102	97	96	90	91	94	93
TGCATG	92	89.4	7.29005	93	89	98	90	94	97	95	88	85	85	81	97	86	70	90	84	88	82	88	93	82	100	94	97	103	82	96	78	85	92
ACCATG	106	87.2333	6.54788	87	80	89	78	99	95	90	89	89	74	84	94	82	84	80	83	87	79	86	94	97	92	97	80	86	92	82	81	94	93
TCCATG	91	83.8333	7.24013	80	73	81	81	81	88	85	71	90	86	76	84	83	95	73	75	93	90	92	81	74	87	81	76	86	94	99	83	88	89
AGGTTG	65	64.1	6.08758	69	56	59	72	60	65	70	55	58	71	54	55	68	61	58	56	61	68	70	64	66	74	61	64	72	64	67	64	75	66
TGGTTG	86	73.5	5.56312	68	73	76	79	66	77	83	81	71	67	65	75	63	65	74	69	72	70	82	76	77	73	66	79	74	78	81	72	77	76
ACGTTG	46	35.6	4.59835	44	34	35	32	30	37	38	33	27	41	26	36	43	35	37	33	33	41	36	44	35	33	37	40	38	37	29	39	34	31
TCGTTG	39	29.4667	5.0085	35	26	35	34	27	34	36	28	31	23	22	25	28	26	26	29	30	34	31	37	26	27	39	23	21	28	35	22	33	33
AGCTTG	83	74.2667	5.69896	78	62	83	73	76	70	83	74	71	71	63	86	81	76	78	65	74	75	75	75	74	67	70	73	77	75	74	70	82	77
TGCTTG	84	76.9	6.12147	77	74	86	79	73	88	73	65	81	79	75	69	70	78	66	74	69	77	79	76	84	86	86	84	70	78	79	81	79	72
ACCTTG	66	53.0667	4.61581	54	50	62	48	52	56	59	53	50	59	42	58	54	58	43	53	51	54	51	58	52	50	55	51	57	50	56	47	57	52
TCCTTG	74	58.6	7.95505	60	60	51	54	66	69	73	58	63	63	62	54	78	62	50	52	52	48	50	57	57	62	63	50	57	48	68	70	51	50
AGGAAC	112	97.4333	7.97705	89	95	96	94	103	102	90	110	89	102	94	107	96	110	95	80	105	98	99	102	94	101	102	100	102	80	113	95	92	88
TGGAAC	97	84.1	7.93226	89	83	81	89	89	94	67	86	75	82	79	79	81	76	70	74	88	75	88	82	84	101	95	86	83	82	93	83	93	96
ACGAAC	34	37.7333	5.17243	28	31	47	45	38	38	35	38	34	30	41	44	47	39	39	37	42	40	34	38	36	42	30	34	35	36	47	31	37	39
TCGAAC	33	29.0667	4.61581	34	25	35	35	33	32	32	24	22	32	23	36	35	27	32	24	34	28	24	32	23	25	32	33	28	23	30	30	27	22
AGCAAC	100	86.4667	6.1405	85	97	93	96	88	92	94	84	83	78	82	92	90	85	77	85	77	78	82	90	76	84	93	90	83	83	94	85	94	84
TGCAAC	90	73.0667	8.2208	73	72	69	75	74	76	79	73	63	65	52	77	79	75	68	56	72	61	79	89	74	77	75	69	80	66	82	73	85	84
ACCAAC	86	80.2333	5.87621	87	83	88	80	82	92	69	72	79	82	77	76	82	79	79	73	87	82	70	84	81	79	75	84	93	84	79	76	80	73
TCCAAC	110	76.3333	7.05805	92	76	81	78	70	78	69	79	75	69	69	77	86	75	64	69	79	68	80	87	66	81	78	82	82	76	67	89	75	73
AGGTAC	44	35.9333	4.38598	33	37	39	35	43	38	38	32	39	41	28	45	35	35	27	36	39	35	37	44	31	29	39	35	33	38	31	37	34	35
TGGTAC	55	48.9667	6.91567	55	44	38	46	48	58	37	43	54	61	49	52	46	48	42	58	44	41	60	52	59	44	48	45	46	56	38	47	55	55
ACGTAC	37	27.9667	4.66449	25	20	26	30	28	39	26	23	21	32	34	37	31	34	30	27	31	26	31	26	26	24	32	24	24	24	22	30	31	25
TCGTAC	32	25.7	4.24386	26	18	28	34	25	21	36	19	27	30	28	24	29	27	27	21	23	29	23	20	28	26	26	27	21	27	28	19	29	25
AGCTAC	68	63.5667	7.10358	71	55	67	61	66	61	72	55	45	59	59	73	75	70	53	63	54	68	59	69	58	68	69	67	67	65	64	64	73	57
TGCTAC	75	59.6	6.82591	61	64	60	59	67	51	69	52	59	55	42	63	57	55	57	50	60	62	67	57	59	65	69	59	69	52	66	49	68	65
ACCTAC	72	55.1333	6.14611	54	61	51	61	58	56	56	51	58	51	44	52	57	54	48	41	54	63	62	64	45	56	64	58	53	62	53	65	51	51
TCCTAC	61	61.5667	6.77054	66	66	57	64	55	70	58	61	62	49	49	70	67	58	62	60	59	63	74	57	64	71	74	68	64	52	56	54	62	55
AGGATC	96	89.0333	7.04411	93	89	87	92	91	89	82	79	82	95	81	74	97	96	82	78	83	98	92	95	96	99	86	96	85	90	79	94	97	94
TGGATC	105	100.967	8.12609	95	96	89	102	111	103	98	97	87	111	82	96	105	100	92	100	90	96	109	106	105	103	117	115	106	100	106	106	105	101
ACGATC	33	32.6667	4.54353	31	32	36	29	33	39	36	33	30	33	42	31	31	28	30	25	31	29	37	34	24	33	44	35	30	31	26	36	37	34
TCGATC	33	31.7	4.94905	40	32	27	27	30	37	22	30	26	28	31	37	32	36	28	27	38	36	27	29	27	32	44	32	37	34	27	35	34	29
AGCATC	102	98.3333	7.16954	91	99	98	94	100	101	98	96	96	102	83	95	102	96	95	93	99	106	109	102	103	118	88	99	106	101	102	83	103	92
TGCATC	108	88.8667	8.45978	94	87	87	90	91	85	92	83	94	89	78	90	94	81	76	72	88	90	96	111	87	83	76	94	89	92	93	79	99	106
ACCATC	123	95.1	6.37533	105	83	98	93	96	100	85	94	96	98	87	100	100	104	93	78	86	99	102	105	95	97	97	92	96	95	97	95	97	90
TCCATC	135	97.2	5.31361	107	99	92	91	95	102	100	98	94	92	93	103	101	92	91	85	99	100	102	101	91	94	102	90	104	106	98	98	97	99
AGGTTC	71	59.8667	7.72249	61	61	68	58	49	62	64	52	53	67	50	79	50	56	54	58	53	59	63	66	55	65	48	50	59	68	59	70	68	71
TGGTTC	89	81.1	7.26992	82	86	85	78	86	91	94	72	87	70	73	84	89	79	77	75	82	79	81	98	79	89	69	77	79	81	82	68	86	75
ACGTTC	50	42.1	5.93267	42	46	42	45	36	49	46	47	36	42	34	50	41	54	52	33	35	41	39	48	45	52	34	38	41	34	37	41	43	40
TCGTTC	40	41	6.57582	41	40	35	38	57	49	44	39	36	50	37	42	43	32	28	30	38	35	36	41	34	46	44	46	41	38	51	45	48	46
AGCTTC	107	98.1333	7.7046	89	97	89	107	95	99	105	101	89	100	83	100	99	95	97	92	111	90	113	111	96	103	95	91	110	98	103	87	104	95
TGCTTC	108	92.8333	6.15368	93	97	92	101	102	87	95	90	93	90	82	98	104	103	99	82	93	95	93	92	86	86	82	91	94	89	86	93	99	98
ACCTTC	99	83.4	7.25686	81	78	82	86	86	91	97	75	81	86	72	97	84	72	71	73	91	77	92	80	91	81	84	86	88	86	94	82	81	77
TCCTTC	100	87.0333	7.59529	87	78	97	79	94	91	89	85	95	87	80	79	99	81	82	69	93	91	95	97	86	81	95	84	85	92	98	75	85	82
GAGAAG	146	138.4	8.14354	150	137	142	126	143	148	151	136	128	134	127	157	151	134	131	125	135	141	145	141	137	144	134	138	127	132	136	138	143	141
CAGAAG	150	137.3	7.20225	144	130	144	126	137	156	140	135	133	131	123	139	131	140	130	147	139	133	141	148	133	144	126	138	143	135	140	134	138	141
GTGAAG	113	118.9	8.18893	113	125	115	111	124	125	115	120	132	123	119	118	125	128	111	109	118	122	116	125	104	124	113	120	134	118	101	105	131	123
CTGAAG	166	146.567	7.18083	145	146	141	150	148	152	150	138	119	143	136	147	147	141	151	153	149	151	144	163	147	148	146	148	147	151	150	147	150	149
GACAAG	90	92.5667	6.17382	108	89	91	87	95	90	95	94	91	88	81	98	89	96	77	87	88	94	87	96	96	93	94	100	98	88	97	91	102	97
CACAAG	109	96.0667	7.15317	99	91	101	88	101	92	109	102	83	99	86	94	114	87	92	89	96	97	108	97	93	91	86	101	100	96	100	93	100	97
GTCAAG	95	80.2	7.98447	85	83	90	69	97	68	90	77	79	81	71	78	80	81	87	71	92	74	83	90	65	76	81	85	81	70	69	84	85	84
CTCAAG	111	95.3667	6.04285	97	108	93	95	91	95	107	93	86	98	97	103	102	95	89	89	93	92	93	102	87	95	83	99	104	92	101	96	96	90
GAGTAG	30	26.8	5.08141	27	20	24	21	36	22	24	22	33	23	22	25	26	26	21	27	26	28	25	25	29	26	23	35	43	25	31	28	31	30
CAGTAG	66	54.8333	8.24238	60	49	70	53	65	57	65	54	63	52	35	67	64	48	48	63	38	59	58	58	55	54	48	49	60	50	55	43	52	53
GTGTAG	57	41.7	5.12028	48	39	44	47	31	35	53	49	38	50	42	40	41	43	41	46	42	42	43	40	38	43	44	43	42	33	35	46	34	39
CTGTAG	71	65.1667	5.58374	63	69	66	69	61	62	58	69	67	63	56	69	61	70	62	58	67	61	61	75	74	71	79	63	60	58	71	64	66	62
GACTAG	33	26.5333	5.21095	15	33	28	31	30	35	33	13	28	33	29	22	28	28	23	27	27	26	23	28	23	16	29	28	30	29	27	28	22	24
CACTAG	37	39.6333	6.40842	34	44	35	38	48	31	42	34	37	52	33	38	43	41	40	44	35	41	39	35	41	34	53	36	49	32	32	37	37	54
GTCTAG	36	27.7	4.7789	28	36	33	35	33	21	24	29	22	31	21	32	27	22	28	22	20	28	22	27	30	26	34	31	32	35	24	25	28	25
CTCTAG	68	46.3333	4.64115	51	47	54	48	53	38	42	47	42	51	47	40	46	39	43	51	52	47	42	44	46	44	38	45	49	51	55	45	46	47
GAGATG	134	121.667	6.75346	123	128	123	114	130	127	121	118	109	133	107	121	126	125	108	129	122	128	121	115	119	126	128	119	133	123	117	120	119	118
CAGATG	122	133.333	9.08327	132	138	137	125	127	125	134	131	136	140	133	136	145	146	122	102	120	136	137	145	139	139	130	128	134	127	136	141	146	133
GTGATG	104	111.1	6.68684	122	114	121	105	104	118	114	103	112	107	113	120	118	104	100	103	108	103	101	114	114	118	117	104	117	109	110	121	111	108
[truncated: 2,413 more rows]

## Sheet: 7_mers
Mer	OP	CP_avg	CP_stdev	1	2	3	4	5	6	7	8	9	10	11	12	13	14	15	16	17	18	19	20	21	22	23	24	25	26	27	28	29	30
[truncated: 16,384 more rows]

[truncated: 2 more sheets: 8_mers, 9_mers]
