# Supplementary material for: Cryptic sequence features in the active postmortem transcriptome
Source: BMC Genomics. 2018 Sep 14;19:675. doi: 10.1186/s12864-018-5042-x (PMC6137749; doi:10.1186/s12864-018-5042-x)
Supplement: Supplementary file 9 — Nine sheets in MS Excel file of mouse data. The first sheet provides a detailed Readme that describes the sheets. Basically, first column is abundance of mer in OP, second column is average abundance in CP, third column is standard deviation in CP, and remaining 30 columns are abundances of 30 random draws from CP. Rows differ by mer length. (XLSX 62431 kb) [file 12864_2018_5042_MOESM9_ESM.xlsx]

## Sheet: Readme
		Sheet_name	Function
		Readme	Shows content of Excel spreadsheets
		2_mers	Shows mer counts for 30 random draws
		3_mers	Shows mer counts for 30 random draws
		4_mers	Shows mer counts for 30 random draws
		5_mers	Shows mer counts for 30 random draws
		6_mers	Shows mer counts for 30 random draws
		7_mers	Shows mer counts for 30 random draws
		8_mers	Shows mer counts for 30 random draws
		9_mers	Shows mer counts for 30 random draws
		Header
		Mer	Self _explanatory
		OP	Abundance in Over-abundant transcript Pool
		CP_avg	Average Abundance in Control transcript Pool
		CP_stdev	Standard deviation of Abundance in Control transcript Pool

## Sheet: 2_mers
Mer	OP	CP_avg	CP_stdev	1	2	3	4	5	6	7	8	9	10	11	12	13	14	15	16	17	18	19	20	21	22	23	24	25	26	27	28	29	30
GG	333	333	0	333	333	333	333	333	333	333	333	333	333	333	333	333	333	333	333	333	333	333	333	333	333	333	333	333	333	333	333	333	333
CG	332	331.433	1.40647	331	333	333	331	331	328	329	329	332	331	332	330	331	331	329	332	332	333	330	333	332	331	333	333	333	333	332	332	331	332
GC	333	333	0	333	333	333	333	333	333	333	333	333	333	333	333	333	333	333	333	333	333	333	333	333	333	333	333	333	333	333	333	333	333
CC	333	333	0	333	333	333	333	333	333	333	333	333	333	333	333	333	333	333	333	333	333	333	333	333	333	333	333	333	333	333	333	333	333
AG	333	333	0	333	333	333	333	333	333	333	333	333	333	333	333	333	333	333	333	333	333	333	333	333	333	333	333	333	333	333	333	333	333
TG	333	332.967	0.182574	333	333	333	333	333	333	333	332	333	333	333	333	333	333	333	333	333	333	333	333	333	333	333	333	333	333	333	333	333	333
AC	333	333	0	333	333	333	333	333	333	333	333	333	333	333	333	333	333	333	333	333	333	333	333	333	333	333	333	333	333	333	333	333	333
TC	333	333	0	333	333	333	333	333	333	333	333	333	333	333	333	333	333	333	333	333	333	333	333	333	333	333	333	333	333	333	333	333	333
GA	333	332.967	0.182574	333	333	333	333	333	333	333	333	333	333	333	333	333	332	333	333	333	333	333	333	333	333	333	333	333	333	333	333	333	333
CA	333	333	0	333	333	333	333	333	333	333	333	333	333	333	333	333	333	333	333	333	333	333	333	333	333	333	333	333	333	333	333	333	333
GT	333	332.967	0.182574	333	333	333	333	333	333	333	332	333	333	333	333	333	333	333	333	333	333	333	333	333	333	333	333	333	333	333	333	333	333
CT	333	333	0	333	333	333	333	333	333	333	333	333	333	333	333	333	333	333	333	333	333	333	333	333	333	333	333	333	333	333	333	333	333
AA	333	332.967	0.182574	333	333	333	333	332	333	333	333	333	333	333	333	333	333	333	333	333	333	333	333	333	333	333	333	333	333	333	333	333	333
TA	333	332.933	0.365148	333	333	333	333	331	333	333	333	333	333	333	333	333	333	333	333	333	333	333	333	333	333	333	333	333	333	333	333	333	333
AT	333	332.967	0.182574	333	333	333	333	333	333	333	332	333	333	333	333	333	333	333	333	333	333	333	333	333	333	333	333	333	333	333	333	333	333
TT	333	333	0	333	333	333	333	333	333	333	333	333	333	333	333	333	333	333	333	333	333	333	333	333	333	333	333	333	333	333	333	333	333

## Sheet: 3_mers
Mer	OP	CP_avg	CP_stdev	1	2	3	4	5	6	7	8	9	10	11	12	13	14	15	16	17	18	19	20	21	22	23	24	25	26	27	28	29	30
GGG	332	331.167	1.46413	333	333	331	330	331	332	333	329	331	332	331	330	331	331	331	333	333	328	329	332	332	332	328	331	333	330	331	333	331	330
CGG	315	312.6	5.66051	315	316	311	319	316	301	312	306	317	310	321	308	322	313	303	314	319	317	307	317	310	305	312	312	316	313	318	317	301	310
GCG	313	298.933	6.88293	293	307	287	297	305	291	298	290	306	300	300	289	312	305	302	299	305	297	295	306	298	296	300	309	297	296	301	310	287	290
CCG	316	309.467	4.50083	308	313	306	311	316	305	313	299	314	308	310	302	309	310	305	310	313	310	302	315	308	311	307	309	313	319	309	316	306	307
GGC	330	332.067	0.73968	333	332	333	333	332	332	332	332	332	332	332	330	333	332	332	332	331	332	331	333	332	331	331	332	333	332	332	333	332	333
CGC	289	302	5.28498	301	314	296	300	305	289	301	302	303	307	300	295	306	310	305	308	308	300	300	307	296	302	298	301	300	306	295	307	297	301
GCC	333	332.233	0.678911	333	333	332	332	332	332	332	332	332	333	333	332	331	333	332	331	333	332	333	333	331	333	332	333	332	332	331	333	332	332
CCC	329	331.267	1.52978	328	333	332	332	333	331	331	330	331	331	331	329	332	328	332	333	333	332	332	331	329	331	333	332	332	332	331	333	332	328
AGG	332	332.767	0.430183	333	333	333	332	333	333	333	333	333	333	333	332	332	332	333	333	332	332	333	333	333	333	332	333	333	333	333	333	333	333
TGG	333	332.967	0.182574	333	333	333	333	333	333	333	332	333	333	333	333	333	333	333	333	333	333	333	333	333	333	333	333	333	333	333	333	333	333
ACG	321	315.333	4.42823	318	318	315	317	314	304	316	309	322	315	314	312	313	307	314	316	319	320	313	324	314	311	318	317	318	318	319	321	309	315
TCG	320	313.033	3.79185	312	317	313	310	316	310	315	309	316	313	308	307	315	316	308	318	317	311	307	316	319	310	317	315	311	312	309	321	312	311
AGC	332	332.733	0.449776	333	333	333	332	333	333	333	332	333	333	332	333	333	332	333	333	333	333	333	333	333	333	332	333	333	332	332	333	332	333
TGC	333	332.467	0.819307	330	333	332	333	333	333	332	331	333	333	333	333	333	332	332	332	333	331	333	333	333	333	332	333	332	333	333	333	333	331
ACC	331	332.467	0.730297	332	333	331	331	332	331	333	332	333	333	332	333	333	331	333	332	333	333	333	332	333	333	333	332	333	333	333	333	333	332
TCC	333	332.6	0.563242	332	333	333	333	332	332	333	331	333	333	333	333	332	332	333	333	333	332	332	332	333	333	333	333	332	333	333	333	333	332
GAG	332	332.633	0.614948	333	333	333	333	333	332	333	333	333	333	332	333	333	332	333	333	333	333	331	333	333	333	332	331	333	332	333	333	332	332
CAG	332	332.967	0.182574	333	333	333	333	333	333	333	333	333	333	333	333	333	332	333	333	333	333	333	333	333	333	333	333	333	333	333	333	333	333
GTG	332	332.567	0.678911	332	333	331	333	333	333	333	331	333	333	333	333	333	333	331	332	333	332	332	333	332	333	333	333	333	333	333	332	333	332
CTG	333	332.9	0.305129	333	333	333	333	333	333	333	332	333	333	333	333	333	333	333	333	333	333	333	332	333	333	332	333	333	333	333	333	333	333
GAC	331	332.533	0.730297	333	333	331	333	333	333	333	331	332	332	333	333	333	332	333	333	332	331	333	333	332	333	333	333	332	333	333	333	333	331
CAC	332	332.467	0.681445	331	333	333	333	332	333	333	331	333	333	332	333	333	332	332	333	332	331	332	332	332	333	333	333	333	333	332	333	333	332
GTC	332	332.133	0.973204	330	333	331	331	332	331	332	331	333	333	333	333	330	332	333	332	333	333	331	332	333	332	332	333	333	333	332	333	333	331
CTC	332	332.667	0.660895	333	333	333	333	333	332	333	331	333	333	333	333	332	333	333	333	333	331	332	333	333	333	333	333	332	333	333	333	333	331
AAG	333	332.733	0.52083	333	333	333	333	332	332	332	333	333	333	333	333	333	332	333	333	333	332	333	333	332	333	333	333	333	333	333	333	331	333
TAG	332	329.133	1.92503	329	328	332	328	329	327	329	331	330	330	330	324	330	327	329	332	330	331	329	329	330	328	330	333	327	330	330	329	325	328
ATG	333	332.567	0.727932	333	333	332	333	331	332	333	330	333	333	333	333	332	333	333	333	333	333	333	333	333	333	332	332	333	333	332	332	333	332
TTG	331	332.333	0.884087	332	332	332	333	331	333	332	331	333	333	332	330	332	332	333	333	333	332	332	333	332	333	333	333	333	333	333	333	333	330
AAC	332	332.333	0.844182	331	333	333	332	330	332	333	333	332	333	331	332	333	332	333	333	333	332	331	333	333	333	333	333	332	332	331	333	332	333
TAC	333	331.567	1.10433	329	333	330	332	330	331	330	331	333	332	332	330	331	332	333	331	332	332	331	333	333	331	331	332	333	332	331	333	332	331
ATC	331	332.367	0.668675	332	333	333	332	332	333	333	331	332	332	332	333	331	333	333	333	333	333	332	331	333	333	332	332	332	332	333	333	332	332
TTC	333	332.767	0.504007	333	333	333	333	332	332	333	333	333	331	332	333	333	332	333	333	333	333	333	333	333	333	333	333	332	333	333	333	333	333
GGA	333	332.933	0.253708	333	333	333	333	332	333	333	333	333	333	333	333	333	332	333	333	333	333	333	333	333	333	333	333	333	333	333	333	333	333
CGA	323	313.1	4.68563	310	318	308	309	315	313	310	310	317	312	315	305	321	317	306	311	321	317	310	322	313	312	312	310	308	323	313	313	309	313
GCA	331	332.633	0.490133	333	332	333	332	333	332	333	332	333	333	333	332	332	332	333	333	332	333	332	333	333	333	333	332	333	333	333	332	333	333
CCA	333	332.833	0.379049	333	333	332	332	333	333	332	332	333	333	333	333	333	332	333	333	333	333	333	333	333	333	333	333	333	333	333	333	333	333
GGT	332	332.167	0.874281	333	331	332	332	333	331	333	331	332	333	333	333	333	333	333	332	333	332	332	332	332	332	332	332	333	332	332	333	330	330
CGT	321	310.533	5.61852	312	323	307	303	315	307	308	309	319	307	302	307	316	312	311	312	316	311	312	314	313	305	308	321	308	312	307	317	302	300
GCT	332	332.633	0.556053	332	333	333	332	333	333	333	331	333	333	333	333	333	333	333	332	333	332	333	333	333	333	332	333	333	332	332	333	332	332
CCT	333	332.867	0.345746	333	333	332	333	333	333	333	333	333	333	333	333	333	333	333	333	333	333	332	333	332	333	333	333	333	333	333	333	332	333
AGA	333	332.867	0.345746	333	333	333	333	332	333	333	333	333	333	333	333	333	332	333	333	333	333	333	333	333	333	332	333	333	332	333	333	333	333
TGA	332	332.2	0.805156	332	332	332	333	332	333	332	332	331	332	332	330	333	332	333	331	333	332	331	333	333	331	333	333	333	333	332	333	332	332
ACA	331	332.733	0.449776	333	333	332	332	333	333	332	333	333	333	333	333	333	333	333	333	333	332	332	332	333	333	332	333	333	333	332	333	333	333
TCA	331	332.867	0.345746	333	333	333	332	333	333	333	332	333	333	333	333	333	333	333	333	333	333	333	333	333	333	333	332	332	333	333	333	333	333
AGT	332	332.633	0.556053	333	333	332	331	333	332	332	332	332	333	332	333	332	332	333	333	333	333	332	333	333	333	333	333	333	333	333	333	333	333
TGT	333	332.533	0.819307	333	333	330	330	332	333	333	332	333	333	333	333	332	333	332	333	333	332	333	332	333	333	332	333	333	333	333	332	333	333
ACT	333	332.733	0.52083	331	333	333	332	332	333	332	332	333	333	333	333	333	333	333	333	333	333	332	333	333	333	333	333	333	333	332	333	333	333
TCT	333	332.833	0.379049	332	333	333	333	333	333	333	333	332	333	333	333	333	333	332	333	332	333	333	333	333	333	333	332	333	333	333	333	333	333
GAA	333	332.633	0.614948	333	333	333	333	331	332	333	333	332	333	332	333	333	332	333	333	333	333	333	333	332	333	332	333	333	332	333	333	331	333
CAA	331	332.767	0.430183	333	333	333	333	332	332	333	332	332	333	333	333	333	332	333	333	333	333	333	333	333	333	332	332	333	333	333	333	333	333
GTA	332	329.7	1.89646	329	330	330	329	328	326	331	331	329	332	330	326	330	327	330	328	329	333	330	329	332	329	331	333	328	332	327	332	329	331
CTA	332	331.433	1.22287	330	332	330	332	330	332	333	332	333	333	332	333	331	332	330	329	332	329	332	331	330	332	330	333	332	331	332	333	331	331
GAT	333	332.333	0.802296	332	333	332	333	330	332	332	330	333	333	333	333	333	332	332	333	333	333	332	333	332	332	333	333	332	333	332	332	332	332
CAT	332	332.533	0.730297	333	333	332	332	333	331	333	332	332	333	333	333	333	333	333	332	333	333	332	330	333	332	333	332	333	333	333	333	333	332
GTT	331	332	1.0171	333	332	332	332	332	333	333	332	333	332	330	332	331	333	330	331	332	329	332	333	333	332	332	333	332	333	333	332	331	332
CTT	333	332.7	0.466092	332	333	333	333	332	332	333	333	332	332	333	333	333	333	333	333	333	333	333	332	332	332	333	333	332	333	333	333	333	333
AAA	332	332.4	0.723974	332	333	333	333	332	332	333	333	333	331	333	333	331	332	333	333	332	333	332	332	332	333	332	333	331	333	332	333	331	333
TAA	332	330.333	1.5162	330	333	330	330	331	329	329	332	331	331	330	333	328	328	329	330	332	331	328	331	330	331	327	331	330	329	330	332	332	332
ATA	329	328.6	2.01032	328	330	330	327	327	326	327	329	328	327	327	324	331	329	331	327	331	332	326	328	327	328	330	330	332	330	328	332	328	328
TTA	331	329.9	1.78789	329	332	330	330	329	327	327	332	332	327	332	333	327	330	329	329	331	331	330	330	332	328	328	332	329	328	332	331	330	330
AAT	332	330.9	1.49366	331	331	330	332	329	330	327	331	330	330	333	329	333	332	333	332	333	331	330	331	331	332	331	333	330	332	330	332	329	329
TAT	332	328.933	1.8742	329	332	326	331	328	328	328	329	327	330	327	329	329	329	331	330	330	330	329	327	327	326	331	332	330	331	327	332	327	326
ATT	331	330.667	1.18419	330	332	330	331	329	331	329	331	331	329	331	329	332	330	331	331	331	331	329	331	332	330	332	333	330	330	329	333	332	330
TTT	332	331.633	1.09807	331	333	331	332	331	332	330	331	330	331	331	332	333	332	332	332	332	332	332	333	332	333	333	333	331	332	331	332	331	328

## Sheet: 4_mer
Mer	OP	CP_avg	CP_stdev	1	2	3	4	5	6	7	8	9	10	11	12	13	14	15	16	17	18	19	20	21	22	23	24	25	26	27	28	29	30
GGGG	287	304.1	6.17196	317	312	303	306	311	302	305	303	310	293	303	302	311	305	305	299	313	304	290	302	304	302	305	305	297	297	296	312	299	310
CGGG	239	254.967	7.04411	258	262	254	257	256	237	254	245	264	248	254	255	267	259	258	250	266	260	248	259	255	251	256	260	248	256	259	264	246	243
GCGG	240	239.933	9.70934	241	240	226	221	244	218	235	242	251	242	243	237	252	240	245	244	253	251	229	240	232	235	244	251	234	246	244	259	227	232
CCGG	252	259.133	7.4913	251	266	263	262	262	248	259	258	252	256	263	251	268	265	258	266	260	262	255	273	253	247	263	259	262	264	261	274	252	241
GGCG	237	242.767	9.50021	245	254	234	221	248	224	242	236	256	238	248	238	258	248	244	247	244	247	237	260	237	242	243	247	237	238	246	259	228	237
CGCG	166	172.133	10.8238	169	168	151	165	172	156	174	166	185	164	162	158	194	177	183	178	191	181	166	174	168	178	171	189	166	177	171	187	167	156
GCCG	239	247.4	8.91183	243	263	231	240	263	237	254	252	254	233	251	245	262	247	244	247	249	247	255	259	243	243	239	254	247	247	239	258	231	245
CCCG	246	256.767	9.73328	262	261	244	251	248	241	273	245	262	256	255	249	269	266	260	266	270	252	244	270	255	248	245	265	257	256	264	272	241	256
GGGC	309	309.133	5.9407	314	315	305	309	317	308	306	301	311	319	305	302	313	304	310	317	317	310	295	306	312	305	303	305	314	311	311	317	300	312
CGGC	239	249.3	7.93139	241	255	238	240	253	234	255	240	256	251	253	240	255	253	252	249	257	243	254	255	246	239	262	258	248	249	257	264	244	238
GCGC	220	229.033	9.44123	228	236	216	218	239	212	226	228	233	224	237	218	252	232	236	225	239	227	230	242	231	221	229	235	217	229	227	246	220	218
CCGC	235	245.133	9.03912	248	261	228	230	260	238	251	241	243	237	243	239	253	255	256	246	255	245	240	250	236	241	237	256	245	249	235	260	238	238
GGCC	290	314.5	4.79044	311	321	317	315	311	313	313	309	317	320	311	303	319	317	311	315	313	318	316	310	320	317	312	320	317	317	313	324	304	311
CGCC	238	249.233	10.0402	255	256	235	243	260	233	253	237	253	238	250	243	261	256	265	265	261	249	248	259	244	242	245	250	235	254	240	268	242	237
GCCC	280	312.6	4.34384	308	310	313	309	313	309	314	305	309	313	311	308	319	313	313	313	324	310	311	312	318	314	310	315	321	311	315	320	310	307
CCCC	271	300.867	5.92908	291	306	298	299	297	297	304	299	302	303	289	296	312	305	302	314	312	301	294	303	302	302	307	303	299	303	297	301	297	291
AGGG	308	317.7	3.96667	322	321	316	323	319	315	321	308	320	321	320	318	317	318	321	318	316	315	314	320	318	323	310	312	313	319	321	322	311	319
TGGG	327	324.8	3.08947	329	322	322	327	328	326	324	317	326	328	326	323	325	322	323	326	332	324	322	321	325	326	319	326	329	325	324	327	326	324
ACGG	244	254.533	7.76701	259	255	252	254	259	235	252	241	260	252	254	247	260	248	256	260	255	268	255	270	252	257	259	266	253	250	257	258	237	255
TCGG	263	256.9	8.08297	250	257	252	253	265	248	254	260	259	244	256	249	274	261	267	243	273	258	249	261	253	261	261	258	256	264	248	271	248	254
AGCG	284	253.067	9.67376	255	256	237	239	258	244	254	245	262	251	250	245	275	258	245	254	267	258	240	267	257	242	261	268	245	247	254	265	245	248
TGCG	257	247.467	8.70487	249	260	238	249	250	241	252	240	253	259	244	236	258	254	251	241	256	249	248	245	232	244	249	263	234	240	247	265	235	242
ACCG	255	252.133	10.0198	252	266	238	237	264	250	245	252	264	244	247	240	262	251	265	255	267	256	249	259	241	245	259	258	242	259	245	272	241	239
TCCG	279	255.533	6.83164	255	267	256	256	251	249	258	254	265	259	252	245	260	259	258	254	267	250	243	263	261	248	257	250	254	254	253	268	259	241
AGGC	323	320.833	3.7332	325	319	325	320	320	315	320	322	323	320	317	317	323	323	318	318	324	326	322	325	320	320	316	324	322	324	325	326	313	313
TGGC	300	323.833	3.48478	324	325	324	332	325	320	322	323	323	322	325	318	330	326	320	324	324	327	321	325	325	319	324	323	321	328	323	332	320	320
ACGC	233	237.467	8.70883	229	248	235	232	239	221	234	237	237	241	224	229	249	235	251	254	235	240	236	248	234	238	238	241	240	237	241	254	223	224
TCGC	232	236.467	10.1938	240	233	223	218	231	230	239	245	252	235	233	225	250	250	244	234	254	242	231	239	226	215	239	246	233	241	225	253	236	232
AGCC	327	324.267	2.77841	328	323	321	324	321	327	322	322	326	325	327	321	325	325	325	324	329	326	329	321	324	326	325	321	323	320	319	329	326	324
TGCC	293	321.867	2.76347	319	325	321	324	323	319	318	320	324	326	322	318	323	318	323	323	322	321	320	322	324	328	323	325	320	319	323	322	325	316
ACCC	316	315.133	4.87593	313	320	313	312	312	312	309	315	311	316	315	308	318	316	317	321	322	323	311	318	317	306	321	315	311	308	315	327	318	314
TCCC	288	319.367	3.43896	317	322	314	323	323	316	317	316	319	315	318	314	323	317	318	320	324	320	317	318	319	324	324	321	319	323	320	327	319	314
GAGG	305	324.6	2.83573	319	327	323	325	328	322	327	320	325	324	320	322	324	328	326	325	324	326	321	327	330	322	323	324	328	326	323	330	325	324
CAGG	326	326.6	2.41547	326	328	323	325	330	324	326	324	328	330	330	329	328	326	329	329	326	328	321	329	323	325	325	327	327	325	329	329	324	325
GTGG	329	321.333	3.26247	319	322	319	320	325	321	321	320	323	321	319	321	327	321	319	325	325	327	316	321	322	319	318	325	321	325	320	327	316	315
CTGG	327	328.133	2.25501	330	330	324	332	330	327	328	325	330	329	327	330	329	329	329	329	331	326	327	326	325	324	325	332	330	329	326	329	327	329
GACG	266	248.267	9.22864	244	247	236	244	251	234	249	242	259	238	244	241	263	243	252	249	236	262	255	264	251	242	259	259	242	249	248	267	237	241
CACG	264	267.233	9.50384	269	278	267	270	278	244	272	262	266	272	262	253	273	255	267	281	288	269	258	271	260	271	269	270	276	266	273	268	247	262
GTCG	226	225.667	10.7938	221	228	224	216	228	220	225	234	232	232	220	214	235	230	225	223	245	236	215	245	211	219	235	226	220	221	206	250	229	205
CTCG	259	259.7	7.36324	257	254	268	247	262	253	256	259	263	262	254	256	269	259	264	264	272	258	257	259	273	253	260	258	257	256	260	281	251	249
GAGC	322	321.133	3.4912	323	322	316	318	323	318	326	319	323	319	321	318	327	316	321	318	326	317	323	318	321	321	327	325	324	318	319	328	321	318
CAGC	319	327.9	1.7685	327	330	329	326	327	325	327	324	330	330	327	327	330	327	326	328	329	330	330	326	330	327	327	329	328	329	326	331	327	328
GTGC	320	317.1	3.50714	311	323	315	321	317	311	321	316	318	318	325	317	311	318	312	315	320	318	316	315	318	314	322	317	316	316	318	322	316	316
CTGC	319	324.967	3.16754	321	327	321	329	328	327	326	321	327	328	324	327	328	324	325	327	326	320	323	323	324	325	323	326	327	323	328	329	327	315
GACC	313	318.667	3.62304	315	324	308	317	318	315	319	320	322	321	317	319	324	325	321	320	321	322	321	320	321	315	319	315	314	316	315	321	319	316
CACC	321	319.933	3.32113	317	325	315	320	318	315	315	316	319	319	319	316	323	319	318	325	324	322	317	317	321	323	324	320	324	322	322	325	322	316
GTCC	306	314.7	5.42122	314	315	308	305	319	305	314	310	320	326	321	314	320	319	317	317	323	312	311	316	311	306	311	320	311	315	312	322	310	317
CTCC	323	325	2.74176	328	328	324	325	326	320	326	324	324	326	319	325	320	327	325	327	325	323	326	322	324	326	323	329	322	324	325	328	331	328
AAGG	330	326.8	2.34006	328	329	327	328	330	326	324	330	330	330	324	325	325	327	330	328	328	325	322	326	324	326	324	326	327	326	330	329	323	327
TAGG	292	291.967	5.38506	288	295	288	296	299	275	287	294	297	293	283	291	295	296	296	294	295	301	294	290	295	284	293	295	293	290	286	297	291	288
ATGG	325	325.2	3.06707	323	328	321	325	327	322	325	317	330	326	322	327	326	324	327	327	326	328	325	327	327	330	325	326	320	328	325	329	321	322
TTGG	321	321.067	3.60969	322	322	322	321	319	312	317	316	326	322	321	320	326	317	318	321	321	325	318	325	322	322	324	326	326	323	318	326	317	317
AACG	276	252	9.674	245	263	258	251	248	238	255	254	275	247	238	249	264	247	254	244	261	258	254	260	259	247	246	253	241	255	257	267	229	243
TACG	221	217.8	10.5582	227	210	213	205	221	196	218	213	214	218	211	202	233	214	235	232	223	224	207	231	217	221	220	224	209	213	213	244	207	219
ATCG	263	244.367	9.29027	243	254	240	224	241	242	247	238	254	238	235	245	260	248	256	236	256	261	237	251	238	230	259	249	238	244	234	251	238	244
TTCG	250	250.1	8.4867	249	252	238	248	250	252	250	250	247	244	243	233	260	256	246	242	264	261	258	262	247	250	259	260	238	250	243	267	240	244
AAGC	329	323.233	2.88496	323	325	324	325	326	314	320	319	324	321	324	319	326	325	319	325	326	327	323	326	325	322	327	323	324	324	322	324	321	324
TAGC	288	293.9	6.47196	299	296	290	287	296	282	282	290	291	296	298	287	301	303	300	292	303	288	289	295	292	286	296	304	298	301	300	301	286	288
ATGC	325	318.367	3.77362	313	326	319	321	315	313	319	318	319	322	318	318	324	313	314	317	321	319	318	315	319	322	321	325	315	320	324	314	316	313
TTGC	324	315.667	3.8804	313	314	316	316	319	313	313	315	312	313	312	309	318	314	320	319	322	317	314	323	317	318	315	321	309	315	314	324	310	315
AACC	325	317.733	2.99348	318	314	316	319	318	317	316	317	316	319	311	314	322	320	322	316	321	316	316	317	319	316	321	321	318	318	318	326	316	314
TACC	292	306.3	5.04565	307	310	298	310	309	305	301	308	309	307	305	305	310	302	304	301	313	313	300	306	307	306	306	312	309	315	305	313	292	301
ATCC	320	319.4	4.42251	321	319	314	324	320	320	323	314	320	313	313	314	324	325	319	320	326	320	320	317	321	318	319	316	324	324	323	327	309	315
TTCC	312	325.333	2.65659	324	328	328	327	326	322	322	324	330	322	324	323	324	329	325	324	327	324	326	327	324	329	325	329	325	322	325	331	321	323
GGAG	328	326.633	2.73525	322	330	329	326	326	323	330	327	329	327	324	330	325	326	325	326	331	328	323	329	327	321	324	323	329	327	327	330	325	330
CGAG	254	263	7.27774	259	266	254	259	266	256	275	267	267	255	265	249	273	267	264	270	271	270	257	267	264	260	264	268	259	255	256	279	255	253
GCAG	324	327.2	2.20345	329	329	322	325	328	327	327	326	330	328	330	327	325	329	329	329	329	325	327	329	329	326	327	327	330	328	327	327	322	323
CCAG	306	329.633	1.92055	328	332	324	329	331	329	330	329	332	332	327	329	331	330	331	331	331	331	329	332	331	330	331	329	330	331	327	328	327	327
GGTG	319	319.033	3.53781	315	319	323	320	322	321	320	312	319	323	319	319	330	320	318	321	318	317	317	316	318	316	317	321	323	317	313	323	315	319
CGTG	292	269.133	9.42752	264	281	266	271	277	264	269	262	283	273	260	255	279	275	273	279	269	271	270	281	265	247	276	276	265	273	261	282	250	257
GCTG	325	326.8	2.15599	328	330	327	329	329	323	327	328	327	332	327	328	326	325	327	324	327	322	325	328	326	325	325	328	329	325	324	329	327	327
CCTG	316	329.467	1.59164	329	332	330	330	330	328	332	329	329	330	326	329	332	328	330	330	328	331	327	328	329	330	328	332	328	329	328	332	329	331
GGAC	292	320.7	3.31298	323	321	323	321	322	322	322	317	323	318	321	315	320	322	327	321	320	328	318	315	325	318	323	315	324	323	318	317	321	318
CGAC	229	233.533	8.64125	235	233	226	222	245	239	229	232	241	241	235	224	247	233	235	231	242	245	227	243	232	218	240	240	219	235	232	245	217	223
GCAC	315	313.267	4.77012	308	320	313	313	316	302	312	313	316	317	309	315	315	314	307	316	323	315	314	311	311	311	308	321	318	318	312	315	303	312
CCAC	309	320.933	4.05933	321	325	316	320	315	318	315	317	325	320	323	321	325	324	319	328	322	316	314	321	320	326	322	324	323	327	321	327	319	314
GGTC	291	308.967	3.7553	307	313	304	306	309	305	306	312	316	310	305	309	311	315	316	309	310	309	304	314	307	303	305	311	312	304	309	313	307	308
CGTC	234	244.1	8.60373	246	248	238	234	240	231	239	241	254	240	234	231	254	252	250	246	257	249	241	255	248	251	253	254	235	243	240	257	233	229
GCTC	298	321.133	3.45147	320	328	316	321	324	319	316	317	318	323	319	319	322	324	317	319	325	327	321	319	322	318	322	326	325	324	316	319	325	323
CCTC	323	324.933	2.65139	326	328	324	324	325	323	324	323	326	324	327	320	326	325	326	325	329	322	326	322	324	329	327	327	321	326	323	332	323	321
AGAG	325	328.3	2.50723	327	328	324	326	331	324	329	326	332	329	326	328	331	328	327	326	333	327	328	331	332	330	329	328	331	328	328	331	323	328
TGAG	321	326.333	2.66954	328	329	322	327	328	321	328	324	323	326	325	322	327	327	326	328	329	326	324	330	329	329	327	328	327	328	321	331	324	326
ACAG	328	328.2	2.00688	329	327	327	328	330	326	325	326	329	331	327	328	330	328	327	328	331	332	327	328	326	327	330	331	332	327	325	328	330	326
TCAG	330	328	2.08443	326	328	330	325	329	328	325	330	331	329	329	329	329	328	330	331	330	325	323	331	326	326	328	327	328	328	328	330	328	325
AGTG	326	325.033	3.33718	318	330	323	322	328	320	326	322	331	323	325	326	326	326	321	326	327	325	324	326	324	330	325	329	332	325	322	322	321	326
TGTG	332	325.7	2.80578	319	327	321	327	320	328	323	321	327	326	327	324	329	330	326	326	330	327	327	325	323	324	327	328	327	329	327	325	326	325
ACTG	332	326.867	2.7384	320	328	327	328	325	328	326	326	327	330	327	319	330	327	328	327	330	330	326	326	329	326	325	331	330	323	328	326	328	325
TCTG	326	328.833	1.93129	329	331	327	326	330	328	327	327	330	328	324	330	331	331	326	332	330	327	327	327	331	329	331	330	330	331	329	328	329	329
AGAC	322	325	3.31142	324	330	321	325	321	324	326	322	327	327	321	325	329	326	324	323	329	320	328	328	320	328	322	330	322	327	320	330	328	323
TGAC	315	321.133	3.40115	322	321	319	322	316	320	321	327	321	317	325	321	325	324	318	321	325	320	326	325	324	318	317	323	320	321	320	323	321	311
ACAC	315	317.6	4.42251	314	319	313	311	322	313	313	313	325	315	321	312	318	315	319	322	322	316	311	316	319	320	319	325	321	318	327	321	315	313
TCAC	325	321.767	2.7877	322	327	323	320	320	317	324	318	321	320	320	320	323	321	327	323	321	317	325	318	323	324	322	325	320	321	318	326	324	323
AGTC	321	319.533	3.4912	319	322	321	324	323	312	316	316	325	316	322	322	321	320	322	320	327	318	314	321	319	320	319	319	314	321	320	322	314	317
TGTC	324	323.233	3.32891	324	323	318	324	322	318	325	322	321	326	325	320	322	325	326	320	328	324	322	317	321	322	331	329	329	323	325	321	323	321
ACTC	322	319.767	3.15882	321	324	324	323	319	313	318	322	324	323	317	319	324	323	316	322	316	316	318	321	324	319	318	319	314	317	321	319	321	318
TCTC	325	324.067	2.97035	324	329	322	320	324	320	326	321	318	326	320	326	321	326	329	324	327	328	321	322	325	323	327	323	322	324	326	328	327	323
GAAG	332	329.8	1.71001	333	331	330	329	329	331	327	331	331	331	330	328	331	332	329	329	331	331	325	330	328	327	330	331	331	329	331	331	328	329
CAAG	324	327.1	2.17113	330	328	329	327	327	324	328	323	329	328	330	326	331	326	327	326	329	327	327	327	327	330	323	328	325	327	328	324	323	329
GTAG	296	293.1	5.23483	292	299	290	299	291	282	288	298	293	300	289	285	296	295	300	293	303	296	291	295	290	296	295	296	286	292	295	293	281	294
CTAG	304	300.867	4.75419	302	300	308	301	304	291	296	303	309	299	301	293	305	300	302	295	302	300	300	302	300	299	301	310	303	303	303	308	292	294
GATG	321	325.6	2.76181	322	328	326	329	323	322	324	317	328	326	326	329	324	324	326	328	330	328	324	324	329	325	328	325	326	325	324	327	328	323
CATG	326	324.933	2.80312	327	322	325	327	321	321	328	324	326	320	328	325	326	322	326	321	329	326	323	323	324	328	323	326	322	329	329	326	329	322
GTTG	316	312.2	4.71535	312	316	310	310	309	305	315	309	317	315	309	305	313	311	317	311	319	313	312	323	310	310	313	321	310	307	312	320	306	306
CTTG	303	321.9	3.27319	318	322	325	323	323	315	318	322	324	321	319	317	324	325	322	322	328	325	319	325	319	322	323	325	323	325	314	325	321	323
GAAC	327	319.5	4.17505	318	327	322	323	313	308	323	319	324	315	322	317	320	319	315	316	327	320	321	325	324	317	320	318	321	321	314	319	319	318
CAAC	321	319.033	3.42892	319	323	323	320	322	316	311	318	319	323	318	317	320	316	322	324	321	314	315	322	317	318	322	320	320	325	316	321	315	314
GTAC	302	296.733	7.08536	289	308	293	287	292	289	294	301	305	299	295	295	300	294	305	296	302	306	284	306	292	297	298	298	303	298	297	309	281	289
CTAC	321	315.467	4.97396	311	314	307	315	317	311	313	311	325	315	308	317	321	323	319	318	323	319	312	310	318	317	315	322	322	311	311	315	307	317
GATC	307	314.067	4.39383	319	321	317	310	319	310	313	310	320	318	310	314	311	318	311	316	320	312	310	314	309	317	315	314	319	309	310	320	304	312
CATC	323	324	3.06257	326	326	321	322	320	320	319	326	324	322	318	326	324	332	323	327	328	325	323	321	327	323	321	326	324	324	325	326	323	328
GTTC	313	317.267	3.90343	319	319	316	315	321	311	322	318	324	316	311	312	317	321	316	311	325	313	318	315	313	317	317	320	314	320	319	324	315	319
CTTC	328	326.3	2.15198	327	328	323	330	326	326	330	326	329	327	324	327	328	329	325	323	326	322	327	326	325	323	326	329	328	329	325	325	325	325
AAAG	328	327.3	2.83026	329	329	328	330	327	322	327	331	328	323	331	332	326	326	324	328	331	324	326	323	325	325	330	326	323	329	328	331	330	327
TAAG	310	305.6	5.15016	305	314	307	301	304	297	304	313	312	302	310	306	313	300	311	313	308	313	297	306	304	300	305	310	306	301	301	304	298	303
ATAG	301	291.2	5.51737	287	296	293	287	294	282	280	288	296	285	291	290	300	296	296	288	293	297	289	286	289	292	289	287	290	287	294	305	289	300
TTAG	290	293.267	5.94766	289	297	285	292	291	280	279	298	294	288	294	295	293	299	291	288	297	308	295	293	299	298	299	292	297	293	293	301	290	290
AATG	323	319.667	3.83571	317	326	316	325	320	311	315	317	316	320	321	323	325	318	321	315	328	320	321	322	319	316	324	319	317	323	319	321	315	320
TATG	322	309.2	5.29411	308	319	306	308	313	299	310	312	314	308	307	309	318	307	310	300	310	316	312	315	306	309	307	311	305	312	314	313	298	300
ATTG	318	311.167	3.7332	315	318	308	309	308	309	306	314	315	310	309	304	314	314	311	306	319	313	307	308	310	308	314	312	311	311	313	318	310	311
TTTG	324	319.033	3.95216	314	324	321	319	316	314	321	321	321	315	317	311	324	319	322	316	322	316	321	322	319	320	325	324	322	320	319	320	318	308
AAAC	323	321.4	3.82009	321	328	322	316	319	318	313	321	327	322	321	315	324	327	322	325	324	318	320	322	316	327	322	318	321	324	319	321	327	322
TAAC	300	291.567	6.36631	287	297	289	298	295	291	283	299	293	287	285	289	288	292	293	290	307	297	289	288	289	295	291	300	286	287	285	308	286	283
ATAC	310	296.5	6.26292	293	308	290	291	292	287	293	304	304	289	293	296	306	291	300	291	302	303	287	300	298	297	306	294	299	303	300	298	286	294
TTAC	307	301.133	4.4001	303	309	300	303	300	296	297	297	305	300	310	303	301	301	302	301	306	301	297	300	299	305	300	301	291	301	300	311	293	301
AATC	319	309.633	5.71437	315	321	300	312	317	297	311	306	309	311	303	307	309	309	306	309	317	308	305	314	306	310	313	310	303	314	318	319	303	307
TATC	293	298.567	6.0554	302	304	294	305	301	294	291	295	293	292	303	301	303	309	292	299	306	299	300	301	287	301	302	302	291	298	311	301	290	290
ATTC	319	314.567	4.43095	310	317	315	312	321	303	313	314	321	318	312	319	309	323	321	315	320	317	314	310	312	311	316	316	308	315	312	316	314	313
TTTC	325	321.633	3.01128	321	323	321	321	327	320	312	322	323	321	322	319	324	320	325	320	324	321	326	318	325	326	324	321	320	322	317	323	320	321
GGGA	327	323.3	3.04166	325	329	323	326	325	323	325	316	328	321	325	326	325	320	323	325	327	324	320	322	326	324	326	320	319	318	321	324	322	321
CGGA	277	264.333	9.27114	268	271	252	257	262	242	261	265	271	263	270	250	275	259	272	268	272	276	253	269	268	264	271	272	271	259	259	284	251	255
GCGA	266	238.733	10.1606	245	245	232	227	233	236	244	233	246	241	232	213	255	241	237	236	256	255	232	240	236	231	246	256	229	230	244	252	227	232
CCGA	269	257.933	8.658	253	266	245	252	256	255	265	256	275	254	258	250	264	252	254	261	275	263	244	273	257	258	259	262	250	259	252	271	240	259
GGCA	321	320.333	4.21273	326	319	317	323	321	316	323	319	323	321	317	311	326	325	320	322	324	326	313	323	321	314	321	323	320	322	323	324	314	313
CGCA	236	245.933	8.28764	233	256	237	238	252	241	236	248	252	240	245	231	256	252	247	251	253	247	242	254	249	246	240	247	249	241	247	271	240	237
GCCA	297	324.8	2.8333	318	327	319	325	323	323	325	319	327	326	325	323	326	325	324	328	322	322	327	323	326	328	328	326	328	325	325	330	325	326
CCCA	303	325.267	3.21562	326	327	323	323	325	325	325	324	323	327	322	322	329	324	324	330	329	327	326	326	328	327	327	326	327	322	320	330	329	315
GGGT	299	304.433	5.99818	305	300	303	309	306	301	306	305	308	312	303	298	317	312	308	296	310	302	297	308	304	306	291	309	304	309	295	312	295	302
CGGT	240	237.9	10.1007	238	249	226	233	249	222	243	238	243	237	226	224	253	234	248	238	251	253	234	251	237	231	239	247	243	230	236	244	214	226
GCGT	232	232	10.7991	235	244	226	223	242	217	241	225	249	229	226	226	252	223	234	229	230	234	234	258	225	230	233	243	220	238	223	240	210	221
CCGT	243	247.7	10.1952	255	263	231	240	257	248	246	248	258	246	246	233	266	252	264	249	251	243	248	260	248	235	248	250	231	242	244	263	231	235
GGCT	322	323.8	2.90541	324	327	321	322	327	324	323	321	323	327	325	319	331	321	318	321	324	324	324	327	322	321	326	326	327	321	323	327	322	326
CGCT	253	256.5	8.0676	262	260	248	239	261	249	259	257	267	257	254	245	274	261	261	256	265	261	258	266	253	246	249	257	263	253	243	268	250	253
GCCT	330	323.867	2.66178	320	329	321	327	323	321	321	324	328	329	322	323	323	320	323	327	325	327	324	322	322	325	325	326	319	324	324	323	326	323
CCCT	321	320.233	3.53	316	317	322	318	317	316	317	322	317	318	318	318	325	319	323	324	327	322	314	325	322	319	323	322	319	325	320	327	318	317
AGGA	329	328.833	1.74363	327	331	326	329	330	329	331	327	329	331	327	330	329	327	327	331	329	331	329	329	329	328	328	326	328	331	330	330	325	331
TGGA	328	329.667	1.5162	332	331	332	329	330	328	331	328	328	330	331	329	332	328	331	328	329	330	329	328	331	330	330	331	331	329	326	328	331	329
ACGA	273	250	10.1642	250	247	241	250	258	241	240	257	260	249	237	239	266	246	247	243	266	272	244	265	237	249	250	246	254	261	253	259	229	244
TCGA	267	243.433	9.38702	249	251	235	235	254	233	249	240	248	236	234	234	254	247	241	234	250	255	251	257	235	240	247	250	228	239	255	259	224	239
AGCA	327	328.3	2.15198	330	330	329	326	328	330	324	328	329	329	331	331	328	330	328	327	330	328	332	328	331	327	327	327	327	329	326	330	322	327
TGCA	327	325.933	2.67728	326	329	325	328	327	323	326	326	324	322	326	324	329	323	326	325	329	329	324	325	327	328	331	327	324	324	331	319	327	324
ACCA	325	324.767	3.28721	326	323	322	322	325	325	324	323	326	319	325	328	327	322	324	328	329	326	319	330	326	331	329	326	324	325	325	323	325	316
TCCA	328	328.933	1.68018	329	332	327	326	329	326	330	330	330	330	329	327	329	330	329	328	331	329	329	328	325	331	327	331	328	328	331	329	330	330
AGGT	316	319	3.58156	321	325	317	314	320	319	320	317	323	319	314	317	322	321	320	321	324	315	318	319	318	314	324	323	316	316	324	322	311	316
TGGT	328	321.967	3.04544	320	323	318	322	319	318	323	321	329	325	320	327	322	324	322	317	325	328	321	323	318	322	322	321	323	321	323	325	320	317
ACGT	269	252.333	9.24134	250	257	238	254	254	237	263	250	264	250	243	236	255	248	251	257	255	257	257	260	259	241	264	261	253	256	253	272	236	239
TCGT	233	242.667	9.71431	236	246	240	238	238	238	231	235	248	242	233	240	256	253	242	254	255	248	246	247	238	236	246	247	224	247	232	273	241	230
AGCT	323	324.567	2.55536	321	326	324	329	328	321	327	324	324	327	325	324	325	321	328	325	328	321	323	320	324	328	325	327	327	321	322	324	324	324
TGCT	329	326.467	2.56949	325	332	326	325	330	325	325	322	327	328	330	328	327	321	328	327	327	327	325	331	323	326	325	329	325	327	327	328	326	322
ACCT	326	322.367	3.01128	318	325	319	326	317	320	320	324	326	323	322	323	324	318	326	322	326	326	318	323	321	320	325	326	323	327	323	322	320	318
TCCT	326	328.367	2.35597	329	331	329	330	330	321	330	324	331	331	329	330	325	330	327	329	329	327	328	325	327	327	331	330	328	327	329	327	331	329
GAGA	328	327.867	2.16131	326	329	330	327	329	322	330	329	330	327	326	328	331	327	328	326	330	329	326	329	329	328	326	329	330	326	327	332	324	326
CAGA	329	330.933	1.31131	331	332	329	333	332	331	330	331	333	332	330	330	332	331	332	330	332	330	332	331	332	329	331	333	330	328	329	332	330	330
GTGA	327	321.933	3.32113	318	327	315	323	322	317	323	322	322	322	320	321	324	328	326	321	324	321	322	326	320	317	325	324	323	325	315	325	321	319
CTGA	323	328.4	1.84951	330	330	330	328	327	331	329	328	327	327	329	324	330	327	331	328	329	329	328	328	331	328	329	329	330	330	324	329	327	325
GACA	320	325.867	2.60944	328	328	323	327	325	325	326	325	327	329	330	329	329	320	329	326	326	323	322	322	325	325	328	327	329	327	323	324	322	327
CACA	321	324.833	2.62722	324	327	321	328	324	323	320	326	325	319	324	325	327	323	324	327	329	322	325	324	325	326	323	329	325	323	330	326	328	323
GTCA	323	319.067	3.48329	322	323	314	323	323	315	316	316	319	318	316	321	311	321	320	323	325	321	323	316	320	315	320	323	320	318	319	319	313	319
CTCA	328	325.633	2.45628	325	330	326	321	325	323	323	325	325	325	327	325	329	328	328	326	330	328	323	323	326	322	330	326	325	328	326	325	322	324
GAGT	318	318.033	3.59581	314	319	314	319	318	311	315	320	319	320	316	321	322	320	319	320	319	320	307	319	323	321	320	320	320	321	319	319	314	312
CAGT	324	324.7	3.01891	323	331	324	320	327	320	327	327	327	325	328	325	326	326	325	324	326	320	320	324	319	325	328	327	322	328	325	327	320	325
GTGT	320	318.233	3.2767	314	319	318	318	312	315	317	315	321	319	320	310	322	317	320	321	320	318	320	319	322	318	316	322	324	319	318	317	323	313
CTGT	329	327.3	2.23066	322	329	325	329	326	324	324	329	328	327	328	326	328	330	331	329	330	330	323	326	328	327	327	330	329	327	327	327	328	325
GACT	314	321.9	3.26264	317	325	321	320	321	322	323	317	328	321	314	321	318	322	323	321	324	327	323	323	324	323	330	322	324	323	321	320	319	320
CACT	327	321.8	2.26518	319	322	323	319	323	317	322	322	322	324	323	320	323	323	328	322	326	318	324	319	321	322	323	321	322	323	321	320	322	320
GTCT	322	321.467	3.4912	320	323	317	322	322	317	313	321	322	326	316	318	325	328	326	324	324	323	316	320	324	323	326	322	321	324	322	321	320	318
CTCT	328	326.633	1.92055	330	329	327	326	326	324	326	326	327	327	324	330	329	328	331	328	327	323	326	325	328	325	326	328	326	325	325	325	327	325
AAGA	330	329.133	1.81437	331	331	329	326	326	325	329	328	331	332	330	331	329	332	328	328	332	328	328	331	330	329	329	330	330	329	329	328	328	327
TAGA	311	305.467	4.96007	303	310	311	304	299	293	297	303	304	307	302	299	311	308	309	302	303	304	306	311	315	305	305	311	305	304	310	313	302	308
ATGA	322	323.667	2.45418	323	322	324	324	324	317	325	322	324	322	324	323	323	320	321	325	331	327	323	325	324	322	324	325	324	328	323	324	325	322
TTGA	322	317.7	3.38506	314	325	314	315	319	317	316	320	323	318	314	311	318	321	317	313	319	318	317	323	315	316	319	317	320	319	315	325	316	317
AACA	324	323.933	3.6477	323	330	327	323	325	315	321	322	329	324	326	324	327	322	328	327	330	322	318	325	324	328	323	323	323	326	321	324	322	316
TACA	320	318.233	4.09106	311	324	314	313	321	319	315	312	324	319	314	318	321	320	319	320	322	321	307	318	321	316	320	320	317	317	323	324	317	320
ATCA	322	319.567	3.81181	322	324	322	320	326	313	312	322	319	319	316	318	315	323	323	326	318	322	317	321	317	322	320	318	315	321	316	326	314	320
TTCA	328	324.967	2.4138	322	326	321	327	328	323	323	325	328	322	324	324	326	324	327	328	327	322	326	326	324	327	325	329	322	325	322	329	326	321
AAGT	325	322.067	2.62525	322	324	323	324	322	317	322	322	325	319	320	322	321	320	324	324	325	321	318	325	323	319	328	325	324	323	323	319	317	321
TAGT	307	283	7.19195	272	293	283	281	283	267	282	284	288	279	271	279	291	285	288	275	301	288	280	287	279	289	282	283	278	286	287	292	273	284
ATGT	325	320.233	3.54949	323	326	318	321	321	316	318	317	319	321	319	325	321	325	321	319	325	324	320	321	314	315	320	321	324	322	319	324	317	311
TTGT	319	315.067	4.35441	308	322	306	313	316	316	313	315	321	320	312	307	320	318	321	311	322	320	312	318	314	313	317	317	314	313	314	316	313	310
AACT	324	321.3	2.86657	320	323	324	316	321	319	321	318	322	318	320	318	326	318	321	319	320	322	321	327	326	317	324	321	322	322	323	327	321	322
TACT	316	309.967	4.21396	305	317	304	310	303	304	307	316	315	308	307	312	312	316	317	310	313	308	305	308	310	308	317	309	307	313	308	314	309	307
ATCT	322	323	2.57307	323	328	325	322	324	320	326	320	318	321	324	321	326	328	319	327	323	322	320	325	321	322	323	324	321	325	321	324	323	324
TTCT	331	326.5	2.2705	324	328	325	327	331	327	325	326	326	324	322	327	325	326	325	329	327	326	323	326	328	327	331	326	331	324	326	329	325	329
GGAA	331	327.533	1.96053	328	328	327	329	326	326	325	331	327	330	328	327	327	331	327	330	328	328	328	328	326	325	328	326	329	324	331	327	323	328
CGAA	278	255	10.1777	255	265	254	254	262	238	244	265	255	250	246	246	277	248	247	245	275	259	241	271	260	253	257	253	243	257	259	269	242	260
GCAA	325	320.967	3.56693	325	325	320	324	321	320	320	315	322	318	319	318	321	325	323	321	326	328	312	316	322	324	322	323	324	320	321	321	316	317
CCAA	324	324.567	2.62197	324	326	326	322	325	320	326	327	328	319	329	324	327	325	328	327	326	330	323	325	322	325	325	323	321	323	322	323	323	323
GGTA	303	291.867	5.72793	293	294	286	294	293	284	286	295	295	292	285	289	299	298	297	283	296	302	293	284	289	291	293	297	292	288	295	304	280	289
CGTA	214	200.067	8.23756	204	202	190	194	198	195	204	203	214	190	193	203	212	207	205	192	207	204	199	212	189	197	206	197	184	214	193	210	194	190
GCTA	310	306.767	4.89675	314	312	302	302	304	304	306	303	306	310	306	308	319	298	312	307	308	311	301	310	304	305	306	310	303	306	306	311	296	313
CCTA	322	311.367	3.52805	314	314	318	313	312	310	308	313	313	309	304	316	312	313	313	309	318	307	309	316	310	304	311	310	309	310	312	315	312	307
GGAT	319	320.733	3.73181	320	325	322	326	317	315	324	316	323	326	315	318	319	321	320	324	325	321	313	319	320	326	325	318	319	327	320	319	318	321
CGAT	236	235.367	7.54976	243	239	233	228	241	230	238	234	237	229	231	222	245	232	226	235	243	240	224	247	231	236	239	237	241	234	245	252	224	225
GCAT	318	316.2	4.254	320	317	310	319	313	308	314	323	315	317	321	310	315	322	315	314	317	320	321	311	316	308	319	317	315	318	322	321	311	317
CCAT	325	323.267	2.59885	320	325	323	324	321	321	325	323	323	321	324	324	323	323	326	324	330	325	319	321	323	323	327	319	324	318	323	327	323	326
GGTT	306	310.433	4.58396	314	316	306	305	306	306	309	310	314	310	306	306	318	306	308	307	318	314	307	309	309	307	316	316	307	309	316	321	307	310
CGTT	236	236.967	11.1556	234	252	228	221	235	220	229	245	253	233	232	227	260	233	248	232	246	246	245	249	232	228	247	245	225	227	232	255	227	223
GCTT	320	320	3.76004	323	318	320	319	318	318	324	321	323	320	322	313	324	316	320	319	326	317	316	320	314	325	319	327	321	325	319	323	312	318
CCTT	323	322.133	2.50149	323	325	321	323	322	318	321	317	321	323	321	319	327	322	320	322	326	323	325	324	322	321	322	324	325	320	321	327	320	319
AGAA	329	330.133	1.83328	329	332	329	327	329	327	328	329	331	330	331	331	331	332	329	332	333	330	331	331	331	330	332	329	331	331	329	333	325	331
TGAA	326	327	2.42117	327	326	325	330	323	326	326	326	330	327	327	325	330	329	324	328	330	329	327	328	328	321	329	327	332	326	324	328	328	324
ACAA	324	322.333	2.86878	322	324	326	324	321	315	320	323	326	323	323	323	328	321	318	323	326	326	322	325	323	321	318	324	323	321	318	323	320	320
TCAA	326	322.733	3.93861	323	328	322	319	329	317	314	319	324	327	319	323	323	329	326	320	329	325	326	318	327	324	320	323	318	320	323	325	323	319
AGTA	308	305.233	4.78275	305	308	308	306	309	301	295	306	308	305	304	294	311	302	309	301	302	312	304	307	309	304	308	313	304	309	296	310	300	307
TGTA	321	311.467	4.83331	303	316	307	311	319	299	310	312	312	313	308	308	314	311	307	312	314	321	310	318	307	315	317	317	309	313	312	315	307	307
ACTA	305	303.133	5.25051	305	308	304	298	297	298	299	301	315	303	305	309	306	302	303	303	308	308	311	299	298	291	302	308	305	308	298	306	294	302
TCTA	320	313.233	4.23193	312	317	308	314	305	305	309	316	315	310	314	315	319	319	309	312	314	313	312	309	306	316	322	316	317	318	316	314	312	313
AGAT	309	324.2	2.6704	323	328	321	320	322	319	321	329	326	326	322	328	324	323	325	322	327	328	323	325	326	327	326	327	324	323	325	323	322	321
TGAT	318	316.667	4.34966	314	326	316	314	314	313	308	318	323	315	318	315	316	316	323	313	319	320	314	313	317	321	320	318	316	315	314	327	309	315
ACAT	324	321.767	2.86095	320	326	317	323	320	319	321	321	324	326	321	324	320	323	324	326	327	323	318	320	319	319	324	320	323	325	323	322	319	316
TCAT	325	319.067	3.237	318	322	318	313	320	313	319	318	323	319	319	318	321	321	317	323	324	319	317	318	327	319	321	322	321	319	316	318	317	312
AGTT	326	318.633	4.02992	319	326	321	321	320	316	319	320	324	319	314	316	320	323	320	314	326	313	313	320	314	317	323	323	313	321	314	321	312	317
TGTT	315	320.467	3.4912	320	327	316	320	324	316	316	319	325	321	320	320	321	314	325	319	322	320	325	324	320	319	324	321	319	318	323	324	312	320
ACTT	321	320.267	3.80502	319	315	313	319	321	320	322	323	322	313	316	314	322	327	325	317	325	322	318	319	321	322	325	325	324	315	322	321	322	319
TCTT	324	324.267	2.83978	322	329	321	325	321	321	329	326	322	322	324	327	329	328	323	320	326	326	322	324	324	327	323	323	328	323	321	320	327	325
GAAA	324	325.933	2.97035	325	331	324	328	326	320	321	325	323	324	327	328	328	331	326	327	331	328	324	326	326	326	330	326	323	329	323	328	322	322
CAAA	328	324.767	3.10376	328	324	324	328	327	318	329	321	328	323	322	323	323	322	322	331	331	325	326	326	320	324	326	321	325	327	326	326	323	324
GTAA	304	293.5	6.97162	284	299	300	291	297	279	286	288	301	290	296	289	291	288	287	289	298	298	291	299	292	303	288	307	287	307	295	304	291	290
CTAA	288	304.7	5.23351	306	312	308	305	297	292	301	314	307	300	304	312	308	302	312	303	311	305	305	299	301	301	308	304	304	301	304	314	299	302
GATA	285	298.467	5.1711	301	305	302	290	301	295	292	295	305	291	294	301	303	292	298	289	306	303	300	297	297	295	303	302	303	302	299	306	290	297
CATA	312	299.967	4.72326	305	303	301	304	299	287	295	306	301	294	300	296	305	304	303	297	302	301	292	302	291	302	304	304	299	300	303	304	294	301
GTTA	294	290.1	6.19983	290	293	284	285	295	275	286	293	298	287	291	292	299	289	294	293	296	290	283	291	285	287	293	301	288	286	298	295	275	291
CTTA	292	305.633	3.9171	302	304	305	306	307	297	299	313	300	303	308	303	306	306	310	313	306	310	309	302	305	306	310	302	304	308	305	311	302	307
GAAT	316	315.967	3.87283	316	319	310	320	314	315	311	317	320	318	314	316	314	316	320	313	322	321	316	319	313	310	318	318	316	317	318	321	305	312
CAAT	312	311.4	5.30192	316	321	310	314	315	299	307	310	312	307	304	307	315	312	310	309	321	318	311	314	318	306	311	317	308	308	317	311	302	312
GTAT	310	295.9	4.99897	296	303	284	294	304	290	294	292	303	292	294	293	295	299	294	288	295	296	302	302	290	294	303	297	298	300	294	303	296	292
CTAT	315	306.267	3.79594	306	309	308	304	304	306	299	301	313	310	309	306	310	312	307	306	305	303	306	309	302	306	304	312	297	306	307	312	305	304
GATT	309	310.033	5.78633	307	321	311	308	306	295	298	318	309	318	305	310	312	305	310	311	315	307	311	312	312	307	315	310	310	320	302	311	310	315
CATT	321	317.9	3.75408	320	321	316	316	317	313	315	318	314	318	319	315	313	323	313	318	325	324	322	318	317	320	325	312	318	320	317	322	316	312
GTTT	317	316.3	3.69669	314	322	317	316	314	313	311	322	320	319	321	308	319	312	315	312	322	310	317	317	318	317	315	320	317	318	315	320	313	315
CTTT	329	322.467	2.90936	321	323	319	323	324	318	318	320	318	324	324	318	327	323	326	321	327	324	325	325	321	320	325	324	324	321	325	327	319	320
AAAA	319	317.7	3.18564	318	324	320	317	320	308	315	320	321	318	315	316	318	317	322	316	321	315	315	315	316	322	318	318	315	319	321	320	314	317
TAAA	320	318.4	3.71019	319	320	325	315	319	309	317	317	320	317	322	323	322	311	322	321	320	321	316	321	315	321	320	317	313	319	321	319	312	318
ATAA	321	308.9	4.08825	312	317	312	312	311	299	301	309	311	306	304	306	309	309	308	308	320	313	307	311	307	307	311	309	306	310	306	308	309	309
TTAA	306	306.6	4.24751	310	313	308	307	310	297	304	300	309	308	302	310	303	303	312	305	306	311	306	300	305	312	304	314	302	307	304	312	306	308
AATA	314	309.6	5.58693	305	318	301	307	312	301	306	309	308	313	303	304	314	316	319	312	313	308	310	313	305	309	308	312	307	316	314	319	296	310
TATA	306	286.833	6.2261	289	292	289	284	290	271	282	292	296	280	280	287	285	280	281	290	287	292	292	283	296	284	288	290	287	292	279	301	281	285
ATTA	300	296.033	6.00278	299	313	289	299	291	285	293	293	306	290	295	297	292	293	294	296	299	303	303	297	290	301	299	296	293	297	284	300	299	295
TTTA	313	310	4.5334	311	313	306	309	323	306	305	307	313	311	305	311	303	313	313	313	313	314	308	309	305	315	304	314	304	308	310	317	306	311
AAAT	321	319.5	3.61749	322	324	317	322	322	312	315	322	322	320	318	318	322	318	317	319	324	317	320	321	315	325	322	324	311	325	318	319	318	316
TAAT	306	289.333	6.32637	291	296	281	284	296	280	288	286	296	290	285	286	286	292	294	289	307	290	286	288	283	299	289	291	286	293	289	297	275	287
ATAT	308	296.567	5.85858	296	306	299	296	303	285	293	296	294	295	291	302	294	297	294	295	307	294	302	298	290	289	292	303	288	304	304	306	291	293
TTAT	316	303.1	5.30679	304	317	298	308	306	291	297	301	301	296	307	299	299	301	303	305	307	301	310	300	301	306	312	307	307	301	298	308	302	300
AATT	316	308.433	6.0154	314	312	297	306	313	303	301	315	319	311	306	302	304	310	302	301	316	315	307	311	300	309	310	315	298	312	311	316	312	305
TATT	311	303.033	5.0411	307	312	296	305	304	305	294	305	307	302	301	300	298	306	308	302	310	301	310	304	290	304	305	306	301	304	300	308	302	294
ATTT	321	316.367	4.81007	324	323	323	314	315	311	310	316	319	315	318	311	318	315	316	314	315	309	318	320	315	317	319	321	309	325	305	320	321	315
TTTT	322	311.3	4.08656	310	312	311	310	313	301	303	312	315	312	316	308	315	315	318	312	313	315	311	312	304	313	316	308	305	311	307	314	314	313

## Sheet: 5_mers
Mer	OP	CP_avg	CP_stdev	1	2	3	4	5	6	7	8	9	10	11	12	13	14	15	16	17	18	19	20	21	22	23	24	25	26	27	28	29	30
GGGGG	192	200.8	9.75351	197	199	192	192	213	190	211	202	201	201	200	189	220	205	197	205	204	207	199	213	201	194	214	206	183	196	193	223	186	191
CGGGG	174	171.9	11.3239	180	181	161	163	165	160	168	162	170	157	171	166	192	163	188	167	178	191	174	174	161	172	180	178	157	178	169	203	159	169
GCGGG	156	164.567	10.0848	167	158	155	155	158	153	160	169	172	163	169	152	181	166	168	164	179	180	158	164	159	158	170	177	161	161	162	194	149	155
CCGGG	164	181.9	9.7851	190	184	169	183	175	174	195	183	175	177	183	178	201	183	190	181	198	185	176	190	178	183	186	183	169	184	180	199	170	155
GGCGG	169	170.4	12.2322	170	171	170	148	178	158	161	168	173	166	183	159	188	171	180	170	180	178	168	181	166	157	174	174	156	167	166	213	161	157
CGCGG	113	117.967	9.25681	116	101	108	113	131	117	112	118	130	99	113	107	135	118	133	123	119	117	113	119	120	120	115	117	124	129	103	133	121	115
GCCGG	154	167.867	11.218	176	163	154	159	169	153	154	175	179	161	174	152	195	162	173	172	178	170	173	167	165	169	178	182	155	176	155	187	157	153
CCCGG	168	184.033	9.93594	188	190	171	183	170	161	193	194	182	177	190	182	195	188	194	202	185	184	177	199	178	175	188	187	184	184	180	200	170	170
GGGCG	154	155.267	10.8816	171	149	146	133	156	146	155	160	159	145	158	139	176	165	160	157	170	151	157	164	165	155	155	156	143	157	150	178	141	141
CGGCG	130	128.2	9.77118	128	120	123	120	134	122	115	126	132	120	137	120	144	135	142	126	139	123	121	141	114	125	141	126	123	139	118	151	118	123
GCGCG	105	107.767	9.77923	103	100	98	106	122	99	99	112	128	103	106	102	129	103	107	110	111	103	105	106	96	109	109	111	110	109	96	137	104	100
CCGCG	104	118.267	10.3222	120	101	105	108	125	118	111	121	129	113	102	108	133	111	132	124	132	127	107	122	121	128	117	130	112	117	109	140	119	106
GGCCG	156	169.567	9.65503	175	170	155	164	174	157	168	184	181	171	170	155	191	164	180	168	178	172	183	173	162	176	170	167	165	164	156	181	159	154
CGCCG	119	121.567	8.49212	128	118	106	113	130	119	126	125	135	115	120	107	139	116	134	123	126	111	114	124	125	129	123	123	115	121	110	134	113	125
GCCCG	155	168.933	10.0651	160	170	159	160	160	163	168	172	177	163	169	163	195	166	184	180	184	174	163	188	153	163	177	170	168	166	159	176	156	162
CCCCG	170	175.667	10.8765	186	183	163	156	177	171	196	173	186	164	173	161	196	182	182	188	192	168	168	186	168	167	176	171	177	175	169	189	164	163
GGGGC	219	236.467	11.1995	238	252	222	224	243	228	228	236	251	230	231	223	255	236	239	231	250	243	229	236	242	228	233	241	239	247	232	255	205	247
CGGGC	163	166.567	8.60106	172	162	156	160	162	153	162	165	177	165	173	162	177	171	173	168	176	161	153	170	167	179	180	165	155	178	163	180	152	160
GCGGC	177	166.433	10.1291	164	160	154	166	173	158	159	167	186	160	166	155	180	169	186	157	174	161	159	162	160	161	172	167	161	173	168	197	158	160
CCGGC	160	174.633	10.6333	171	160	168	169	179	156	181	169	172	180	179	166	189	176	180	191	185	174	177	172	174	168	182	181	174	174	169	205	169	149
GGCGC	150	154.867	9.68373	159	155	139	147	164	139	151	160	166	144	154	141	177	161	159	149	149	155	146	163	159	152	155	168	154	161	156	174	144	145
CGCGC	98	104.867	10.6665	109	92	91	108	117	103	98	108	119	97	94	95	133	109	104	114	111	101	98	101	93	101	108	114	101	116	91	127	94	99
GCCGC	164	165.967	8.53586	163	174	146	161	174	162	170	173	177	161	161	160	182	165	175	162	170	165	170	167	163	167	167	175	159	160	150	183	163	154
CCCGC	161	164.9	10.7779	162	162	142	151	169	167	174	157	163	153	157	157	184	162	176	174	183	163	162	179	165	168	161	172	162	169	151	188	149	165
GGGCC	209	233.5	10.0987	231	248	227	214	223	227	235	229	243	238	229	220	258	240	230	243	235	238	226	233	232	232	233	227	239	241	239	254	214	227
CGGCC	166	171.2	11.8392	176	154	164	161	174	150	176	175	187	150	175	156	186	175	180	184	193	167	176	168	169	175	171	174	175	152	165	196	162	170
GCGCC	156	158.8	10.0358	158	164	140	150	154	140	161	160	171	154	157	153	182	166	169	164	169	155	159	158	161	154	168	166	149	150	147	180	149	156
CCGCC	164	177.067	9.73771	178	179	161	164	185	170	185	174	182	163	183	172	196	167	192	185	189	170	177	186	164	181	174	178	177	172	177	197	169	165
GGCCC	225	241.933	9.68801	242	238	224	239	247	231	245	233	251	231	235	235	261	246	254	243	255	255	244	240	249	240	244	246	239	247	241	253	216	234
CGCCC	138	159.833	11.5403	152	151	143	146	168	145	160	171	157	155	155	160	173	172	175	170	169	150	159	165	166	159	166	175	147	146	152	190	144	154
GCCCC	214	240.267	9.6022	235	250	231	225	242	233	243	238	240	246	229	240	260	244	245	247	262	242	237	244	231	256	243	239	239	235	245	242	221	224
CCCCC	208	213.333	12.0526	201	204	187	206	214	222	216	205	214	226	209	198	227	212	212	216	235	218	210	223	210	210	213	219	221	219	203	249	198	203
AGGGG	232	242.033	9.65788	255	244	243	232	245	240	245	237	262	235	228	233	252	248	240	231	257	245	236	253	239	244	241	249	236	238	239	254	215	245
TGGGG	254	271.5	6.47941	285	279	263	275	274	270	271	268	273	259	264	268	278	270	280	271	282	276	264	272	276	270	275	271	271	262	264	276	261	277
ACGGG	138	149.567	8.60106	152	161	123	140	162	146	150	144	153	146	146	138	161	141	161	143	153	152	152	150	149	152	158	154	140	154	151	160	140	155
TCGGG	168	160.8	7.64018	161	164	156	158	157	154	146	167	164	155	157	155	178	159	172	155	163	159	162	172	158	160	170	158	144	168	166	173	156	157
AGCGG	176	167.433	12.5717	169	159	144	164	164	147	163	166	167	158	163	159	197	167	177	157	182	174	155	181	176	168	188	176	166	170	159	193	149	165
TGCGG	168	165	10.5275	164	158	151	159	168	152	163	171	180	164	167	149	175	166	183	157	173	170	162	160	149	171	169	188	162	174	154	183	153	155
ACCGG	157	150.133	8.69694	153	137	136	148	149	157	153	146	146	143	151	143	169	153	161	157	166	147	151	151	152	159	154	139	139	143	147	157	162	135
TCCGG	163	168.5	10.4477	170	167	162	169	173	162	169	161	168	172	175	140	184	169	174	166	185	162	161	177	165	169	169	172	163	160	183	195	163	150
AGGCG	167	167.033	11.2142	176	160	161	149	166	149	178	166	183	151	160	153	186	172	171	159	183	168	167	179	168	157	167	180	163	166	165	192	156	160
TGGCG	164	172	8.46901	170	186	167	169	172	161	173	165	182	164	163	158	187	178	186	171	173	187	164	174	168	166	173	174	168	168	168	190	165	170
ACGCG	75	79.9667	9.8523	74	76	64	81	100	78	80	79	85	65	77	60	102	81	88	75	95	81	68	77	79	70	91	82	88	87	78	89	73	76
TCGCG	73	72.4667	7.19067	71	67	59	70	74	72	74	77	87	68	71	73	80	85	73	85	79	67	63	60	75	71	77	76	66	74	72	81	61	66
AGCCG	165	175.967	10.8897	181	179	160	170	191	159	182	181	191	152	184	174	190	176	182	172	185	174	175	187	178	171	176	177	164	184	168	196	160	160
TGCCG	168	164.733	10.4318	160	167	153	159	168	165	179	164	165	161	159	158	194	157	168	162	171	162	160	183	159	163	171	177	151	165	152	183	145	161
ACCCG	156	150.067	11.9537	154	151	136	151	145	148	155	149	160	137	163	130	167	159	157	158	170	154	142	170	153	141	141	149	142	151	118	161	134	156
TCCCG	174	170.233	10.3713	173	173	147	160	162	152	177	166	185	170	161	163	183	178	173	174	185	167	167	169	160	174	175	184	168	162	165	197	168	169
AGGGC	222	249.467	7.65521	255	244	252	249	250	252	247	255	261	261	244	233	260	250	253	252	254	253	244	254	262	246	246	238	256	248	244	251	235	235
TGGGC	264	263.967	8.08354	265	260	260	261	278	267	266	254	274	273	264	257	281	256	262	276	275	270	254	258	251	259	266	262	268	253	266	271	256	256
ACGGC	137	145.367	11.0406	149	159	137	140	145	145	123	148	152	132	150	140	142	141	166	129	162	153	159	160	135	134	152	151	141	150	146	158	125	137
TCGGC	150	150.867	8.82681	155	158	142	145	158	150	149	145	146	143	169	147	161	154	154	151	166	153	156	161	148	148	153	154	146	135	138	165	132	144
AGCGC	149	163.9	10.6069	174	155	147	155	162	150	165	170	169	154	157	151	186	166	167	171	184	157	168	179	161	156	166	160	151	164	171	185	152	164
TGCGC	151	149.133	10.4609	150	155	138	139	150	142	153	143	154	155	153	132	162	159	152	151	164	144	164	148	155	143	161	147	130	146	134	174	140	136
ACCGC	147	146.233	11.1994	157	152	143	130	154	148	144	147	147	134	131	132	165	148	159	149	172	158	155	150	135	137	135	156	144	142	145	158	133	127
TCCGC	138	151.067	8.61408	151	152	141	151	147	149	146	149	158	156	136	145	165	161	152	151	175	145	152	162	138	157	149	151	151	137	149	164	148	144
AGGCC	240	265.167	8.59464	270	267	261	255	259	262	266	265	284	271	255	266	276	264	263	261	269	277	274	269	263	274	263	268	252	266	265	274	240	256
TGGCC	260	274.167	7.20672	272	284	274	281	273	270	273	271	267	269	267	253	287	277	274	273	281	281	284	274	280	269	272	276	276	283	264	282	266	272
ACGCC	137	147.033	10.7302	146	148	141	146	146	146	154	153	146	149	126	143	162	134	159	161	147	145	141	165	145	154	145	150	136	145	157	167	136	118
TCGCC	143	151.667	11.8331	157	152	127	142	162	149	152	159	151	134	140	143	178	151	163	154	161	160	147	159	156	140	159	158	153	152	141	177	144	129
AGCCC	247	264.833	8.55442	272	263	256	262	265	259	261	264	270	264	251	255	268	278	270	271	293	273	259	268	265	252	265	269	264	268	258	271	258	253
TGCCC	239	264.733	7.36222	257	273	259	264	255	263	268	264	269	266	265	260	275	265	265	270	282	264	262	265	271	275	272	262	263	254	259	273	254	248
ACCCC	234	236.933	10.1402	242	234	232	220	235	224	241	249	243	242	232	221	248	240	238	253	250	240	228	242	240	228	238	234	240	229	222	261	220	242
TCCCC	227	254.8	7.96284	244	254	247	259	253	248	250	257	259	252	237	253	269	255	256	256	271	258	255	257	254	258	261	254	252	270	246	268	249	242
GAGGG	235	257.667	8.68742	258	261	254	256	261	254	257	260	272	255	252	255	272	263	258	244	266	268	257	265	265	260	248	257	244	256	248	275	236	253
CAGGG	238	271.133	6.86688	265	268	275	275	267	270	267	270	280	277	275	265	284	277	278	280	277	279	268	269	274	269	265	264	262	262	268	282	256	266
GTGGG	275	259.633	9.26798	264	259	254	258	276	255	260	249	264	259	256	263	275	249	270	264	275	267	245	265	255	255	256	260	255	246	262	279	244	250
CTGGG	270	289.767	8.1057	295	300	280	292	301	285	277	284	292	293	300	279	302	289	288	287	297	294	268	291	295	294	288	295	296	289	287	293	274	288
GACGG	133	147.933	8.92472	138	139	143	144	154	136	157	151	159	137	145	141	160	151	160	138	144	164	149	157	142	137	163	151	142	151	145	160	135	145
CACGG	177	179.667	9.20395	183	194	166	179	179	174	186	162	175	181	176	174	186	169	184	191	200	184	185	187	167	172	184	190	182	168	180	191	171	170
GTCGG	137	130.133	9.91597	142	127	122	126	136	121	127	141	130	131	128	129	153	125	140	130	143	123	122	140	117	134	139	134	119	127	111	148	122	117
CTCGG	201	184.1	8.61574	184	184	185	175	184	174	179	188	184	170	192	175	193	183	198	188	201	180	190	192	185	185	189	187	174	174	177	204	171	178
GAGCG	199	169.367	11.9178	177	158	159	152	182	161	167	174	163	167	165	148	188	165	185	167	186	171	165	186	151	165	172	188	172	171	173	189	149	165
CAGCG	186	195.633	11.3335	209	199	182	191	185	178	210	190	208	182	186	173	213	205	196	196	210	202	193	204	206	195	205	206	181	193	192	208	178	193
GTGCG	147	139.5	11.2426	135	136	121	131	141	133	138	150	143	133	153	141	138	151	154	139	142	147	133	144	130	138	149	151	121	126	130	175	134	128
CTGCG	194	189.633	10.4138	190	190	180	190	195	191	200	174	196	194	187	168	210	184	196	176	204	206	190	187	175	187	194	202	181	194	185	204	174	185
GACCG	142	152.067	10.3655	151	151	141	149	163	155	143	162	164	148	157	127	172	154	162	160	168	145	148	147	151	150	154	165	137	160	136	153	152	137
CACCG	168	175.733	10.5534	175	168	155	169	180	175	176	180	173	165	164	157	194	186	176	176	190	181	176	177	167	173	186	179	183	165	174	206	179	167
GTCCG	120	129.833	11.0206	134	143	109	124	124	126	141	132	134	127	118	130	153	129	133	128	141	120	133	149	117	130	141	134	113	121	128	149	118	116
CTCCG	212	185	10.5307	187	174	181	187	192	171	184	187	194	177	175	180	201	187	191	185	201	173	173	201	169	190	188	190	190	181	176	212	185	168
GAGGC	240	267.233	9.66574	270	277	260	258	263	246	265	277	270	266	250	250	278	275	270	267	264	283	275	281	275	266	264	273	268	272	259	281	255	259
CAGGC	239	270.533	7.33312	272	275	270	264	273	266	265	269	278	267	274	268	283	262	273	264	280	274	272	268	273	268	267	271	257	271	287	285	265	255
GTGGC	264	265.2	8.23533	259	266	263	265	270	267	254	266	267	270	260	257	289	278	260	268	265	267	257	271	263	251	266	264	265	267	273	277	246	265
CTGGC	250	280.6	6.76502	286	283	275	281	285	271	282	273	288	282	271	271	285	279	277	288	289	296	281	283	289	272	274	278	283	280	285	288	270	273
GACGC	136	141	9.59885	136	144	141	135	143	131	135	136	136	130	125	132	162	139	166	156	135	138	141	143	136	138	151	147	142	142	147	157	136	130
CACGC	158	151.467	10.9158	157	159	141	138	155	140	150	157	152	154	137	138	167	160	146	170	167	149	141	151	135	156	161	165	146	162	161	160	137	132
GTCGC	114	120.733	8.69377	122	117	115	115	124	118	108	133	119	119	115	111	129	128	121	122	137	127	121	121	119	112	133	123	119	120	116	143	115	100
CTCGC	134	148.4	11.3368	162	144	138	128	151	135	148	172	172	147	140	149	157	148	155	147	173	148	139	133	153	136	152	151	155	140	141	157	138	143
GAGCC	246	267.167	7.25441	266	268	254	268	275	264	271	262	280	272	272	259	271	266	265	258	284	264	262	270	265	262	279	262	266	273	255	276	259	267
CAGCC	248	285.5	6.26842	284	297	284	282	283	277	281	285	293	291	282	281	288	283	280	295	295	296	296	274	282	282	290	281	287	283	280	292	280	281
GTGCC	243	247.667	8.0701	239	257	248	242	261	235	253	245	250	245	260	242	253	247	240	249	260	249	250	242	241	246	254	250	242	240	248	268	234	240
CTGCC	257	287.433	5.91715	279	296	289	295	290	284	287	286	292	293	285	281	296	280	284	289	297	279	285	287	291	285	294	286	286	279	286	296	291	275
GACCC	236	245.2	8.7549	237	245	241	228	239	237	247	246	248	245	249	244	263	263	245	247	257	249	245	259	248	232	237	244	241	239	233	260	239	249
CACCC	245	257.467	8.36962	260	257	253	241	258	246	259	255	250	258	261	249	263	259	254	270	267	265	250	271	259	260	262	255	246	249	262	277	244	264
GTCCC	210	240.1	8.23931	236	251	227	226	245	229	241	248	246	237	225	244	258	239	247	245	243	246	236	241	245	245	232	238	235	244	246	249	232	227
CTCCC	234	270.8	8.26459	264	271	264	268	268	266	268	276	280	269	253	268	274	270	275	269	287	283	270	266	285	270	271	281	267	263	278	282	266	252
AAGGG	268	260.333	8.21829	270	260	263	264	274	252	263	256	273	260	251	250	266	262	268	255	269	265	253	263	261	255	252	256	258	255	268	266	235	267
TAGGG	182	184.4	9.43069	184	193	189	179	197	182	186	193	187	181	181	173	195	183	177	178	190	194	194	188	192	184	186	167	179	157	190	197	168	188
ATGGG	252	259.433	6.10643	258	271	255	260	262	257	257	248	265	261	250	251	267	260	258	271	264	266	256	262	262	261	257	257	251	256	264	268	259	249
TTGGG	254	255.567	8.14813	250	271	256	263	252	243	254	259	265	250	254	249	271	247	253	254	269	254	249	253	251	257	267	255	251	260	258	267	239	246
AACGG	149	139.567	10.8459	145	154	128	131	136	128	131	136	161	126	139	134	163	142	140	127	147	145	147	143	128	151	138	137	139	127	154	155	124	131
TACGG	94	111	7.81687	111	106	107	99	130	100	113	111	112	115	94	102	120	109	119	109	120	117	104	117	107	111	115	120	110	107	109	122	101	113
ATCGG	127	123.067	8.74912	120	136	105	116	119	124	118	127	137	115	127	111	123	124	127	116	134	123	125	138	129	110	134	137	119	119	123	127	120	109
TTCGG	148	149.933	9.28823	158	139	129	145	152	146	160	152	143	134	151	149	159	157	149	133	155	152	153	164	147	153	159	157	144	150	149	172	141	146
AAGCG	193	151.667	9.71076	154	153	127	152	150	136	151	151	153	141	148	154	174	162	160	153	169	157	155	157	152	149	162	147	136	147	155	161	141	143
TAGCG	68	78.9667	8.54394	85	69	70	71	94	83	89	75	77	72	78	79	92	72	74	73	96	76	83	81	77	75	86	78	71	75	72	102	73	71
ATGCG	132	120.2	11.1954	110	138	112	137	129	118	115	121	134	132	104	103	124	133	121	113	124	127	126	124	111	123	123	126	107	109	120	139	97	106
TTGCG	98	105.733	8.32086	112	98	101	96	111	93	100	111	114	105	109	97	119	100	98	110	115	113	108	114	100	85	116	118	99	107	97	112	106	108
AACCG	155	135.2	11.8566	136	143	118	128	142	114	134	141	144	122	148	131	157	138	137	130	153	119	141	142	125	126	148	152	131	130	143	148	117	118
TACCG	133	115.233	8.13966	120	110	106	112	111	119	105	118	118	114	115	110	133	113	118	117	124	125	124	136	113	115	105	119	107	103	122	114	107	104
ATCCG	131	138.5	7.47755	145	134	135	141	130	134	139	125	142	131	139	127	154	141	134	133	147	141	133	138	157	143	144	137	134	140	145	142	144	126
TTCCG	161	155.6	10.2372	158	165	140	151	152	141	157	159	162	158	161	139	178	158	161	148	170	147	148	168	160	142	147	164	155	152	160	176	146	145
AAGGC	298	270.3	7.2166	277	273	268	274	267	270	270	274	269	278	257	268	280	274	273	264	279	275	272	279	272	266	265	276	270	266	263	282	251	257
TAGGC	173	178.867	8.79551	190	186	179	172	178	163	174	188	189	180	180	176	193	195	182	180	189	183	175	174	184	172	178	180	174	178	166	185	164	159
ATGGC	248	267.767	8.5124	262	271	266	257	267	262	262	265	285	269	269	262	283	273	275	263	274	279	267	278	269	267	264	261	258	267	257	287	252	262
TTGGC	221	244.7	11.2039	267	254	241	245	241	227	236	245	260	249	245	223	251	243	236	241	253	253	242	250	247	246	246	261	244	242	241	265	222	225
AACGC	126	126.933	11.3287	121	131	106	111	134	113	126	140	124	129	111	126	136	113	129	132	128	125	137	136	139	124	135	130	120	141	116	159	121	115
TACGC	90	88.7	8.82063	103	85	86	83	75	78	84	81	88	97	78	72	98	89	100	94	90	84	95	105	94	90	86	99	85	101	81	98	79	83
ATCGC	132	124.133	9.08099	113	125	110	123	127	127	138	125	130	117	120	116	147	138	127	119	124	124	127	124	119	111	134	137	117	107	122	134	122	120
TTCGC	115	118.233	7.7801	119	117	110	118	121	126	116	120	115	110	117	102	136	126	132	111	126	110	117	123	111	119	123	124	105	121	119	127	119	107
AAGCC	291	273.467	5.75196	259	274	274	281	264	272	274	267	280	275	282	269	281	280	265	273	276	275	268	279	278	278	275	278	267	270	269	279	271	271
TAGCC	192	209.9	9.68237	213	210	193	207	200	200	205	204	228	220	225	213	211	220	218	214	221	197	198	218	210	210	209	223	203	205	214	217	189	202
ATGCC	247	253.933	7.13869	244	257	256	253	248	243	254	254	256	262	247	250	268	253	262	261	267	257	254	247	252	249	251	269	247	246	257	260	250	244
TTGCC	231	248.5	7.88167	242	252	248	236	241	236	243	255	245	246	241	239	262	260	251	253	264	258	249	264	249	250	242	254	243	245	247	254	240	246
AACCC	284	249.3	7.81753	251	254	243	245	245	249	245	254	240	253	244	236	256	253	246	257	253	253	247	254	258	235	260	265	248	236	245	264	250	240
TACCC	197	214.333	9.32306	215	231	202	210	219	202	200	209	231	209	207	213	223	207	206	209	217	222	216	216	206	216	220	224	217	221	215	238	205	204
ATCCC	224	246.533	8.78766	237	261	244	246	243	245	243	244	253	249	237	231	253	242	238	255	258	249	245	249	257	237	248	247	241	246	256	268	227	247
TTCCC	248	270.867	7.42193	266	282	272	268	280	257	262	271	278	269	263	270	283	273	279	276	286	272	271	269	269	274	273	274	266	264	268	273	252	266
GGAGG	263	281.4	7.44914	271	283	276	280	293	273	289	285	282	277	283	280	299	286	275	272	286	288	279	287	284	277	273	283	276	286	284	293	278	264
CGAGG	171	182.567	11.8079	192	173	162	177	185	164	180	177	191	180	180	156	213	185	191	197	198	184	189	192	182	171	187	192	183	177	177	195	170	177
GCAGG	272	270.7	9.04071	262	283	274	260	281	261	258	271	273	275	276	254	277	284	276	268	278	277	263	274	280	265	262	275	271	277	276	280	250	260
CCAGG	255	290.533	6.54814	297	300	286	286	293	278	297	290	294	294	282	294	300	279	289	292	286	299	283	289	288	295	301	287	287	294	288	296	278	294
GGTGG	243	262.7	8.8128	264	273	264	262	273	260	266	261	269	254	247	263	274	258	265	264	266	268	257	271	256	243	248	273	267	274	265	275	251	250
CGTGG	193	190.967	10.6657	194	190	191	186	198	187	186	191	200	187	172	174	215	196	196	199	189	209	190	201	196	179	205	194	180	184	188	204	176	172
GCTGG	298	288.167	6.84853	281	296	277	281	288	281	295	289	296	292	289	277	297	286	294	287	292	281	288	287	297	291	274	299	296	285	283	296	284	286
CCTGG	260	298.433	5.34134	305	308	295	303	302	297	299	294	306	291	295	296	305	296	294	298	299	302	292	298	302	291	302	306	300	304	293	301	288	291
GGACG	157	163.4	9.96753	154	161	153	162	171	159	162	166	180	145	164	154	179	165	177	153	159	172	178	170	160	151	174	170	168	165	153	177	149	151
CGACG	93	85.1333	8.15257	82	78	77	86	82	88	85	81	95	75	92	77	102	93	94	71	89	84	80	94	79	84	100	85	76	88	79	99	74	85
GCACG	157	149.067	11.6558	146	146	128	142	171	134	156	155	159	153	141	135	166	150	151	149	164	151	144	156	138	145	166	156	144	140	151	171	129	135
CCACG	187	182.867	9.44579	182	189	174	181	177	175	192	190	180	174	183	164	196	174	188	183	201	182	187	196	174	173	189	192	193	173	183	196	165	180
GGTCG	99	118.733	9.25103	120	117	118	108	115	108	121	127	125	121	120	108	139	108	111	123	120	124	121	123	113	112	118	121	116	115	112	152	116	110
CGTCG	86	77.9	7.76975	74	76	72	88	85	69	75	77	70	71	89	75	95	76	80	68	83	78	76	86	69	79	89	80	74	68	75	95	77	68
GCTCG	137	152.133	9.8146	151	159	141	128	173	145	141	155	155	148	140	154	165	159	165	156	160	159	147	151	160	142	155	157	152	155	143	162	134	152
CCTCG	168	175.467	10.288	171	177	162	182	166	173	164	187	177	178	174	165	184	172	185	186	193	178	162	174	184	180	181	176	165	166	171	205	159	167
GGAGC	253	274.133	6.90194	271	283	267	279	275	268	285	276	284	276	272	272	275	266	271	276	286	271	269	284	279	268	273	268	274	267	270	288	259	272
CGAGC	157	160.067	9.83636	159	163	145	140	161	172	164	159	166	159	156	160	180	156	165	160	162	168	153	171	160	148	167	171	150	163	155	179	142	148
GCAGC	253	282.1	5.91521	283	291	283	280	287	277	282	278	289	285	269	275	288	285	281	286	291	291	277	270	286	276	280	285	278	283	284	287	273	283
CCAGC	250	287.067	7.02181	291	282	279	280	286	281	293	292	291	284	275	277	301	296	283	289	301	294	290	285	293	290	282	290	285	294	282	291	277	278
GGTGC	225	239.067	9.38794	225	250	242	234	243	228	255	246	244	250	243	231	252	246	240	242	246	229	230	236	237	242	234	248	224	249	223	248	231	224
CGTGC	188	158.967	9.45947	154	154	156	151	152	148	175	157	161	161	154	161	179	155	160	168	160	154	169	165	153	151	169	156	149	152	160	187	148	150
GCTGC	257	282.4	8.07551	291	293	276	289	285	277	282	287	291	280	264	277	296	271	279	283	296	278	282	290	276	278	281	282	275	279	279	298	271	286
CCTGC	271	287.533	6.97648	284	300	282	291	287	288	283	286	291	299	289	290	292	287	277	276	290	278	277	295	297	281	281	289	288	283	303	293	287	282
GGACC	224	254.1	6.40232	257	260	255	248	253	250	254	258	263	243	246	246	268	258	252	249	256	266	249	264	259	254	252	255	251	255	246	260	251	245
CGACC	132	134.733	8.88211	140	136	131	127	141	125	134	146	146	125	126	115	161	132	137	127	151	130	136	136	135	129	137	138	131	130	129	137	142	132
GCACC	219	242.8	8.42165	240	251	248	240	242	237	243	265	242	243	234	239	252	247	231	238	267	240	239	234	236	236	240	242	245	248	244	250	229	242
CCACC	240	269.467	8.21157	262	280	252	262	269	264	267	265	273	264	270	260	286	278	274	276	277	280	273	269	269	259	276	275	266	266	265	284	255	268
GGTCC	217	231.9	8.79008	230	244	222	222	229	232	232	227	236	222	224	225	239	250	244	231	240	230	232	241	228	237	231	241	237	219	227	246	212	227
CGTCC	140	149.133	11.4853	146	151	145	156	144	140	140	155	157	144	141	129	169	152	161	151	163	163	142	158	142	151	155	154	141	154	123	175	136	136
GCTCC	244	269.867	7.05023	267	282	258	271	282	260	262	267	278	267	260	265	275	270	265	270	274	276	272	272	276	272	278	280	270	262	263	277	267	258
CCTCC	276	279.667	6.35357	274	285	268	276	274	270	271	281	281	286	270	282	293	282	286	280	281	280	281	275	284	278	283	285	280	275	273	294	285	277
AGAGG	270	291.633	6.26145	285	297	286	297	290	283	290	296	295	285	290	286	299	295	299	289	291	298	290	295	302	289	296	289	286	293	293	305	282	278
TGAGG	257	282.9	6.32646	288	291	283	281	280	280	281	280	282	285	278	274	276	289	286	285	275	296	285	289	290	275	283	283	280	275	279	300	275	283
ACAGG	295	274.067	9.60579	273	286	271	271	286	246	268	274	283	275	269	278	287	271	274	273	286	281	267	288	279	268	278	273	257	278	277	282	257	266
TCAGG	277	273.7	8.25102	273	280	281	265	267	270	269	277	288	276	277	267	277	280	281	279	292	279	269	276	265	261	278	268	269	263	275	287	261	261
AGTGG	284	273.1	7.00911	267	285	263	267	277	279	270	270	276	265	268	279	285	277	269	274	290	271	275	268	275	272	271	276	276	280	265	277	258	268
TGTGG	312	289.2	7.16505	291	288	288	291	290	281	278	291	294	297	284	285	293	291	293	301	300	305	280	297	282	285	278	291	284	287	288	300	283	280
ACTGG	280	277.633	7.04901	268	279	276	281	281	279	265	279	279	283	276	268	292	273	280	284	283	287	276	284	271	270	281	274	283	269	275	293	268	272
TCTGG	261	288.433	6.87666	296	293	284	285	291	278	282	284	293	296	281	288	303	297	278	291	299	294	288	291	294	284	284	295	290	292	278	281	279	284
AGACG	168	164	11.0952	155	170	160	154	164	155	153	173	153	157	150	155	199	158	164	166	175	177	169	164	167	170	181	165	151	147	174	174	161	159
TGACG	176	146.133	8.52474	139	142	137	156	153	127	149	145	162	140	136	140	158	142	152	162	150	142	148	148	135	142	159	153	149	144	149	146	134	145
ACACG	173	159.133	8.79943	171	163	153	150	166	151	165	158	165	149	156	156	171	163	159	167	182	149	156	167	145	155	166	159	154	158	168	160	142	150
TCACG	145	147.767	9.10355	138	155	141	149	152	137	146	147	149	149	136	126	162	137	147	148	161	143	157	157	148	153	157	151	137	141	159	165	141	144
AGTCG	131	125.567	10.2979	120	123	119	121	127	113	123	139	128	124	128	107	127	136	124	126	147	138	121	141	115	117	135	138	126	128	124	137	113	102
TGTCG	142	131.633	11.8423	138	134	122	113	141	120	117	143	143	137	113	115	152	133	140	134	153	126	134	142	126	134	152	122	126	118	124	144	134	119
ACTCG	143	139.1	9.94935	143	144	132	126	133	127	146	148	143	125	140	140	154	144	149	146	150	135	145	133	129	132	141	140	132	129	131	171	131	134
TCTCG	158	150.667	11.1458	157	145	155	147	143	143	150	162	160	131	147	166	171	159	159	133	152	142	154	137	166	150	167	141	140	146	152	168	144	133
AGAGC	288	282.6	7.18523	277	279	271	280	292	278	282	282	282	281	288	275	295	277	280	278	298	287	283	286	267	288	287	279	283	286	279	297	287	274
TGAGC	263	267.367	6.1391	273	265	259	264	265	261	265	269	264	260	263	265	277	264	268	256	278	271	267	265	276	267	269	274	268	268	269	283	258	270
ACAGC	286	281.8	7.16024	289	286	281	281	287	273	281	272	296	288	281	281	288	282	271	283	297	288	272	281	285	272	290	283	284	280	269	282	272	279
TCAGC	262	278.867	7.73141	279	280	278	269	268	269	260	280	281	283	274	276	296	278	281	278	293	284	285	277	283	284	286	278	274	276	279	292	278	267
AGTGC	247	250.867	8.39841	254	250	241	244	264	240	260	252	249	251	256	240	235	244	249	259	260	262	253	261	244	249	250	267	248	245	255	260	236	248
TGTGC	273	270.867	8.32004	270	279	258	270	262	271	267	270	288	275	281	247	274	268	266	274	278	277	266	274	265	269	276	275	277	267	277	279	254	272
ACTGC	255	269.7	5.55319	264	275	266	270	269	260	265	265	265	281	267	264	276	257	271	274	278	273	270	270	270	274	271	274	272	275	265	278	266	266
TCTGC	282	288.167	6.93359	287	301	289	293	307	274	288	288	284	293	287	282	303	286	283	291	290	284	289	288	292	283	293	287	284	288	282	290	282	277
AGACC	276	266.5	8.92787	264	277	247	264	268	255	251	264	274	252	267	268	278	284	263	265	271	269	268	279	267	274	267	259	268	264	273	280	260	255
TGACC	260	262.3	6.31992	250	258	245	259	259	256	268	263	270	262	260	257	271	269	267	267	269	267	264	256	263	262	259	261	262	263	261	276	266	259
ACACC	261	258.033	7.40216	257	267	249	251	253	241	256	259	261	251	256	244	265	255	258	264	265	267	252	258	257	247	262	269	258	272	266	262	260	259
TCACC	283	263.6	5.45578	256	268	262	261	256	261	268	264	269	264	264	256	273	262	269	265	269	259	262	262	273	266	260	265	264	255	268	273	252	262
AGTCC	250	251.267	6.96758	251	255	249	253	250	238	250	256	266	251	250	248	265	264	251	257	253	251	245	257	252	245	256	251	246	240	241	259	242	246
TGTCC	276	268.2	8.98044	267	279	261	246	274	257	278	267	276	274	266	260	282	269	273	274	286	275	262	275	263	254	263	271	271	272	262	273	259	257
ACTCC	245	260.333	7.6804	256	270	262	258	258	249	260	261	269	262	238	261	268	260	257	263	267	263	250	272	259	262	266	264	256	261	270	268	256	244
TCTCC	298	287.4	6.43053	280	298	282	288	289	288	287	290	287	285	279	286	288	299	285	295	298	296	284	285	285	295	281	294	275	287	279	295	281	281
GAAGG	303	286.667	6.34814	291	291	276	292	297	271	287	284	295	286	279	288	284	287	290	286	295	289	274	292	284	284	289	286	288	289	292	294	277	283
CAAGG	288	280.733	6.6225	290	278	284	280	279	276	278	270	285	287	275	284	282	276	278	285	284	277	281	284	288	280	278	276	282	280	298	288	261	278
GTAGG	176	180.467	10.2645	191	198	165	184	185	178	180	192	192	173	165	175	183	176	194	171	203	188	176	190	192	180	182	174	171	169	167	179	168	173
CTAGG	198	205	10.4552	204	209	213	207	205	189	200	217	216	206	205	185	222	218	194	212	218	197	196	216	222	192	215	206	202	190	199	207	194	194
GATGG	257	275.467	7.54633	279	279	278	273	269	260	279	274	288	277	269	275	277	263	272	272	284	288	265	280	281	288	287	274	269	281	268	279	268	268
CATGG	295	281.567	5.51914	280	292	270	272	282	280	286	279	285	276	283	271	285	282	282	282	289	287	288	277	278	279	280	277	284	287	287	290	277	280
GTTGG	236	244.7	6.98841	248	250	239	245	249	238	242	248	251	247	245	244	257	237	241	239	251	255	243	254	240	239	248	242	253	241	237	256	233	229
CTTGG	240	274.8	9.41898	278	277	270	280	279	256	276	278	295	270	264	272	285	284	264	272	296	291	271	272	275	276	274	276	272	268	268	282	259	264
GAACG	153	152.2	11.9204	156	153	136	141	150	139	150	150	162	158	147	146	181	146	143	152	163	162	170	163	153	145	142	157	143	168	143	176	138	133
CAACG	134	146.067	10.8562	140	165	143	145	137	135	138	145	158	144	130	143	154	141	157	132	159	159	148	151	153	152	152	142	134	143	154	170	124	134
GTACG	104	92.5	9.69091	97	88	82	89	97	80	97	94	85	87	84	92	110	106	106	107	104	86	79	108	87	95	95	87	81	90	92	107	76	87
CTACG	130	134.5	10.5135	155	124	133	120	139	116	126	133	137	132	131	113	153	127	154	143	144	136	127	141	128	135	136	139	127	142	125	149	138	132
GATCG	105	124.2	9.85901	114	131	117	127	124	121	126	126	143	114	110	116	143	114	122	113	140	115	114	133	135	113	133	133	125	120	136	134	115	119
CATCG	180	167.767	11.0537	162	171	162	151	183	175	183	173	183	168	156	164	173	180	178	164	185	174	159	175	167	148	181	172	166	157	159	166	151	147
GTTCG	111	117.967	9.30511	116	121	108	103	128	102	119	113	123	127	123	112	140	116	126	112	117	110	124	122	121	126	128	117	98	118	127	120	120	102
CTTCG	185	172.5	9.36888	175	166	162	169	160	185	168	167	173	164	167	160	178	174	177	182	190	185	184	186	174	168	177	179	163	159	173	184	172	154
GAAGC	285	283.633	7.91107	280	297	284	287	287	267	281	272	282	291	289	267	290	291	282	288	293	289	282	289	284	278	286	286	283	277	286	296	267	278
CAAGC	259	265.433	8.41462	263	280	266	273	262	255	258	266	258	247	265	255	278	270	266	270	280	273	257	267	279	258	270	270	259	258	271	271	255	263
GTAGC	171	195.433	8.93534	202	198	195	199	198	185	193	193	199	193	187	181	204	216	200	207	212	203	194	203	195	198	185	191	183	185	194	204	184	182
CTAGC	177	202.233	9.17524	200	203	221	194	203	191	186	207	204	203	210	195	210	202	202	197	225	196	200	206	198	196	207	204	201	207	200	221	191	187
GATGC	277	260.667	7.87984	250	279	251	263	270	250	256	252	268	259	255	262	268	264	259	268	273	255	261	259	258	261	264	269	264	260	262	267	244	249
CATGC	255	255.2	8.47471	256	264	260	251	257	247	270	249	269	258	252	242	264	257	258	246	271	258	252	245	255	245	264	264	248	247	256	263	247	241
GTTGC	191	222.067	9.33268	234	235	222	215	220	212	214	234	222	228	206	223	238	222	218	232	235	217	221	231	223	213	220	230	209	199	225	227	220	217
CTTGC	224	256.633	7.60437	254	260	257	253	254	249	252	261	253	258	252	247	265	255	254	265	279	258	251	274	252	259	263	264	249	252	253	260	243	253
GAACC	253	249.967	9.01142	248	260	242	250	246	236	264	240	250	248	261	239	251	245	253	256	270	266	250	254	257	242	251	242	232	255	243	258	245	245
CAACC	252	251.367	9.51762	257	255	246	253	258	250	248	252	250	257	229	254	261	270	254	254	252	262	248	247	266	238	248	255	251	242	254	264	235	231
GTACC	189	207.967	10.5192	203	219	202	208	215	195	200	207	212	201	198	205	216	200	207	205	218	230	207	208	200	202	207	214	208	214	213	240	184	201
CTACC	204	239.767	8.30323	240	241	234	229	241	245	240	233	250	243	242	232	250	236	237	230	256	251	228	244	231	234	236	253	246	241	232	256	229	233
GATCC	242	246.567	8.28244	244	252	243	246	247	231	255	252	259	250	236	242	246	252	248	241	260	252	254	251	241	247	251	234	234	247	252	258	226	246
CATCC	248	270.067	8.27515	260	266	264	275	267	270	263	260	266	269	266	266	283	283	272	274	283	272	272	265	271	266	277	262	281	271	278	284	247	269
GTTCC	229	253.8	7.41573	242	266	256	262	249	257	245	251	255	249	250	243	254	256	264	246	270	257	247	251	252	257	249	257	250	253	259	269	242	256
CTTCC	266	289.567	6.30098	292	302	289	284	286	287	286	286	293	293	293	285	296	305	287	297	295	289	287	296	286	289	291	291	286	284	284	289	271	288
AAAGG	285	283.667	7.85354	281	296	287	295	289	269	282	287	277	283	282	282	286	276	286	280	297	282	278	290	280	283	285	284	283	284	290	300	264	272
TAAGG	224	222.467	8.4557	223	220	218	230	231	218	226	230	225	213	213	211	231	228	226	207	233	231	219	220	228	222	220	239	230	223	223	225	204	207
ATAGG	213	180.9	8.14672	190	195	179	172	192	174	174	185	191	185	179	182	178	190	175	182	179	179	182	177	173	182	181	185	177	178	191	194	159	167
TTAGG	190	191.8	9.1214	178	200	194	182	207	172	185	188	201	192	195	202	198	188	192	187	198	202	197	182	201	193	198	186	192	188	190	209	177	180
AATGG	271	264.833	6.99302	251	275	254	272	270	254	257	270	276	270	270	272	272	263	271	260	266	268	262	267	259	262	270	266	260	261	260	273	253	261
TATGG	233	237.667	8.07864	232	257	237	237	238	222	222	236	244	239	234	232	245	233	239	228	242	240	239	227	228	244	243	251	234	245	242	250	234	236
ATTGG	220	231.233	8.82662	232	234	236	231	229	217	230	230	234	244	231	240	237	230	213	222	240	221	234	233	243	227	231	225	225	237	241	252	215	223
TTTGG	276	270.867	8.57717	274	278	269	276	266	243	262	263	279	268	267	266	277	265	278	267	276	268	276	283	271	265	283	269	277	276	267	287	270	260
AAACG	206	150.9	10.5352	159	160	136	140	147	125	148	169	159	146	150	136	163	141	156	138	153	161	163	153	156	148	160	144	156	146	161	167	143	143
TAACG	83	86.3	7.00812	79	84	81	91	85	84	83	101	93	82	93	78	93	88	94	82	87	100	86	91	74	85	88	87	76	86	92	94	77	75
ATACG	108	90.6333	7.64507	89	86	81	77	91	86	87	103	90	76	91	94	105	98	91	83	93	91	92	94	96	80	101	108	84	90	92	95	86	89
TTACG	92	90.6667	7.94521	103	96	87	89	92	83	95	95	96	98	83	80	104	83	96	80	98	90	96	92	90	83	101	88	80	88	95	103	74	82
AATCG	125	105.567	7.51405	111	102	89	99	115	102	105	103	113	95	97	97	103	112	115	110	108	112	105	110	97	101	115	119	102	108	101	117	96	108
TATCG	101	88.2333	11.44	82	92	80	70	94	80	96	97	82	83	90	89	119	81	87	69	95	93	105	98	87	89	89	95	60	78	91	97	80	99
ATTCG	103	113.533	8.6572	105	115	115	114	115	98	120	114	106	113	116	101	123	129	104	103	126	106	126	119	113	116	115	121	102	113	117	131	106	104
TTTCG	126	122.367	11.3851	120	135	124	139	146	109	128	128	114	107	118	110	141	139	128	110	125	120	126	118	108	114	138	128	111	115	116	132	105	119
AAAGC	287	272.967	7.25156	266	272	273	278	279	262	273	275	276	272	275	263	289	279	263	274	280	273	256	285	272	266	275	275	269	277	277	280	261	274
TAAGC	232	198.933	9.41727	202	206	198	190	204	192	187	205	204	207	192	205	210	204	189	183	206	215	195	214	204	199	200	194	186	194	186	218	189	190
ATAGC	222	190.633	8.38917	191	207	184	178	185	181	184	184	197	197	191	193	202	193	200	181	197	182	185	187	191	177	197	203	185	189	197	208	188	185
TTAGC	183	196.633	11.4394	185	204	192	189	203	176	193	201	208	207	197	196	204	216	191	197	212	189	182	194	211	192	215	201	190	195	189	214	170	186
AATGC	263	241.933	7.74567	246	238	241	249	237	232	234	235	247	240	242	237	254	256	245	247	249	253	238	242	245	237	246	251	232	242	240	249	221	233
TATGC	203	216.633	8.40559	221	218	210	212	211	201	213	230	218	220	214	211	227	220	203	203	224	210	235	224	212	225	223	210	210	218	216	231	211	218
ATTGC	217	225.633	8.09207	226	232	221	233	223	222	221	226	220	223	213	214	223	225	231	216	247	231	232	226	227	235	233	227	221	230	229	236	205	221
TTTGC	281	255.367	8.08781	247	264	243	254	259	242	253	253	251	254	252	245	272	270	257	250	262	257	258	268	259	260	252	263	257	253	253	265	239	249
AAACC	284	260.7	8.08212	257	262	256	262	254	250	252	261	267	263	249	265	273	260	266	270	267	255	257	266	248	260	273	268	249	253	260	282	260	256
TAACC	231	201.133	10.5397	204	202	215	201	209	174	198	199	201	206	198	189	203	202	200	210	195	189	195	205	211	208	206	205	208	192	201	233	189	186
ATACC	211	203.567	11.9818	197	209	193	198	190	183	216	217	225	186	208	196	217	191	205	208	212	206	198	210	202	210	220	201	198	205	211	226	182	187
TTACC	200	215.633	11.5116	208	223	218	209	231	193	207	202	213	223	219	203	231	224	220	204	236	220	215	219	220	218	217	230	204	225	220	228	192	197
AATCC	250	233.867	9.05437	229	252	226	247	238	216	239	229	233	231	222	225	239	234	232	225	240	242	239	239	244	240	236	231	230	230	246	243	226	213
TATCC	201	217.233	8.69278	204	228	208	207	224	208	223	225	222	199	214	214	230	218	210	220	226	220	226	220	222	213	231	220	222	215	216	222	197	213
ATTCC	242	248.533	9.00472	256	259	242	244	261	229	249	250	247	252	253	252	241	248	233	238	261	271	246	255	236	248	252	253	252	244	241	257	245	241
TTTCC	272	276.3	7.23569	266	284	289	278	284	266	264	278	282	268	275	278	282	279	274	281	273	274	278	280	277	283	271	282	275	280	269	287	257	275
GGGAG	255	273.1	7.02385	273	272	267	276	274	271	275	268	277	282	279	272	279	261	285	279	283	275	277	278	266	262	275	274	260	267	276	284	262	264
CGGAG	196	196.5	11.7671	194	203	182	192	179	192	195	189	201	180	195	182	205	197	209	204	217	219	183	215	186	199	203	195	200	194	195	221	180	189
GCGAG	154	159.533	12.662	160	156	153	146	146	154	171	152	166	145	155	135	182	173	171	172	185	158	166	151	158	154	165	178	152	146	166	175	138	157
CCGAG	183	191.767	11.331	184	197	177	182	192	186	198	199	203	193	184	173	207	193	198	208	199	197	182	207	192	185	188	206	178	175	172	216	190	192
GGCAG	248	275.5	8.0676	273	281	266	273	279	262	271	283	286	279	270	269	282	276	274	273	288	290	273	276	281	276	279	275	271	281	281	281	265	251
CGCAG	175	178.967	9.8488	173	187	163	177	182	166	173	181	175	172	180	168	180	179	190	186	183	181	186	187	177	182	181	198	171	175	182	205	174	155
GCCAG	252	279.733	6.34596	267	279	276	277	273	271	279	278	289	285	278	279	284	285	274	289	288	273	287	278	284	288	283	283	276	278	277	291	269	274
CCCAG	255	293.733	7.81216	289	300	283	288	304	292	301	296	282	301	293	285	300	290	300	300	306	307	291	284	302	288	297	294	298	281	291	298	293	278
GGGTG	253	244.1	9.12877	237	236	234	249	252	233	251	245	251	243	243	234	258	249	249	241	253	254	230	245	246	232	232	257	243	260	233	258	233	242
CGGTG	172	168.667	9.49531	173	172	158	171	183	155	171	163	179	165	153	153	180	169	175	166	178	174	173	182	161	156	172	178	177	162	166	182	153	160
GCGTG	158	159.733	8.88988	166	158	160	157	164	148	159	151	175	160	153	154	179	151	161	171	167	156	168	165	154	158	164	165	137	160	156	172	146	157
CCGTG	183	185.733	11.1012	188	193	173	191	196	185	196	184	195	189	175	157	214	189	196	189	188	179	180	201	190	173	180	184	173	188	177	198	173	178
GGCTG	262	282.933	7.70997	285	286	279	284	280	280	288	281	282	284	279	272	304	272	283	279	292	294	291	288	282	284	279	280	284	287	279	294	266	270
CGCTG	199	192.9	10.8575	206	188	191	183	199	189	191	199	207	184	182	178	219	190	198	193	218	189	194	197	189	188	187	199	196	184	180	209	174	186
GCCTG	249	284.6	5.21668	286	293	280	273	287	285	282	282	292	289	275	282	287	282	278	283	285	287	282	291	290	285	279	286	276	287	288	290	293	283
CCCTG	271	284.633	6.39765	284	287	278	281	275	283	289	280	292	287	281	275	288	287	284	275	300	281	277	293	284	282	294	288	285	288	294	291	278	278
GGGAC	228	247.7	6.83878	252	253	250	254	245	251	249	251	254	245	251	230	248	253	238	251	243	262	238	255	248	252	249	247	248	243	253	246	234	238
CGGAC	124	139.233	9.48568	154	147	119	132	148	140	145	149	148	132	141	139	143	130	145	130	152	127	133	149	135	140	151	142	139	131	131	151	135	119
GCGAC	140	129.3	8.91009	140	119	135	119	124	130	122	128	133	126	129	125	141	129	130	131	148	137	121	124	128	121	147	144	119	125	134	135	125	110
CCGAC	143	139.067	10.8117	137	138	126	132	132	132	156	134	158	138	128	122	159	151	151	136	155	135	132	148	143	138	155	139	131	127	126	147	126	140
GGCAC	210	240.4	8.20681	235	240	244	234	241	226	237	233	248	248	233	227	250	238	236	243	261	245	243	243	242	246	238	250	234	235	240	257	227	238
CGCAC	138	131.667	11.2199	121	135	111	121	145	127	131	133	138	124	113	131	146	129	124	145	156	136	125	134	131	125	120	138	128	134	135	157	116	141
GCCAC	232	264.5	7.4034	268	270	259	267	257	253	256	264	271	273	262	259	270	254	259	277	273	268	263	277	268	266	267	263	271	260	261	275	250	254
CCCAC	232	262.467	8.38609	264	274	261	261	269	250	261	261	262	259	252	251	271	263	257	268	279	269	251	269	250	267	263	274	266	257	259	278	260	248
GGGTC	212	223.567	10.9156	226	229	213	218	230	210	230	227	232	217	213	202	227	235	232	213	234	239	219	234	224	220	218	239	216	215	216	252	210	217
CGGTC	125	125.4	11.1467	111	135	125	127	116	117	136	126	122	125	125	105	149	120	129	124	138	131	119	147	120	135	135	119	119	124	126	143	104	110
GCGTC	131	133.2	9.8625	126	144	133	144	138	124	131	136	142	114	129	122	144	125	140	127	141	145	139	150	123	131	128	145	125	135	129	147	127	112
CCGTC	144	143.367	9.55739	140	152	132	135	152	132	145	138	150	135	143	141	161	154	152	142	150	143	142	151	138	148	157	129	135	141	138	161	120	144
GGCTC	234	265.567	6.88168	266	276	261	266	271	263	269	277	261	251	272	263	272	268	256	263	278	269	271	262	274	265	267	266	258	253	258	270	263	258
CGCTC	158	158.767	10.5035	167	169	144	147	156	155	149	174	170	150	156	151	182	168	170	149	171	156	164	168	162	154	157	148	145	158	156	169	137	161
GCCTC	263	272.467	7.56003	279	279	259	278	264	255	269	274	281	277	272	264	284	262	274	279	278	274	270	269	270	270	277	284	271	273	272	286	264	266
CCCTC	257	263.767	10.431	264	269	261	255	264	245	246	272	266	257	245	265	285	267	265	262	278	273	259	260	273	272	266	274	250	264	257	285	251	263
AGGAG	300	295.933	5.60747	292	301	291	298	297	278	293	296	301	296	292	296	301	298	303	294	300	300	288	303	296	289	298	296	299	296	300	301	285	300
TGGAG	313	301.067	6.14724	300	312	301	297	297	303	310	296	311	299	307	296	304	295	297	296	314	310	296	306	298	297	292	299	305	300	296	308	297	293
ACGAG	162	160.133	10.3148	144	155	150	156	160	145	151	168	168	159	147	155	174	175	162	165	181	166	165	170	158	160	172	152	168	163	153	167	135	160
TCGAG	157	155.4	10.6855	159	163	145	148	174	144	164	149	156	147	147	134	168	149	168	149	169	170	157	162	150	151	165	161	145	146	160	172	136	154
AGCAG	300	296.067	7.04142	297	308	292	288	295	289	296	297	298	300	295	297	295	293	291	294	301	296	295	302	298	296	297	295	298	301	290	318	274	296
TGCAG	299	293.4	6.04922	289	307	284	289	293	299	295	290	291	294	298	292	307	301	293	295	298	291	296	290	298	287	298	299	286	289	294	288	290	281
ACCAG	259	283.733	6.75652	283	288	285	278	287	277	288	285	282	278	274	278	298	283	276	292	295	291	287	288	281	281	296	282	278	277	283	292	273	276
TCCAG	275	299.467	5.31578	302	309	290	296	299	295	302	307	300	299	291	292	304	298	294	298	302	304	302	304	305	304	301	295	299	300	295	301	288	308
AGGTG	258	268.133	8.39431	264	277	257	267	275	262	276	264	277	272	267	266	285	271	265	274	277	265	265	271	273	261	269	284	259	263	266	272	251	249
TGGTG	292	282.9	6.38074	272	289	287	278	292	278	278	287	295	284	280	281	286	281	277	275	281	293	276	287	277	288	273	285	286	291	285	291	274	280
ACGTG	208	176.333	10.662	164	176	155	187	189	161	188	179	176	170	166	176	181	160	185	175	177	177	185	182	174	165	190	185	180	177	187	198	167	158
TCGTG	156	158.567	13.8879	149	156	153	147	147	150	148	156	163	162	143	141	180	181	163	166	173	175	172	175	155	144	170	164	144	152	157	191	146	134
AGCTG	290	296.133	5.02911	296	300	297	301	309	297	297	295	300	295	299	292	297	298	293	294	307	294	293	295	293	292	290	298	303	294	285	295	287	298
TGCTG	311	303.9	5.3778	306	305	300	310	306	299	300	303	311	313	306	302	304	301	306	306	312	296	306	315	293	299	304	306	299	304	308	305	298	294
ACCTG	249	284.667	6.99918	288	299	273	289	281	282	276	284	284	278	289	282	296	288	289	279	295	289	279	285	290	271	291	293	285	286	275	285	285	274
TCCTG	292	304.3	5.69422	306	306	295	306	308	296	308	302	306	309	307	301	304	298	302	310	310	310	298	300	310	303	305	314	298	308	300	317	296	296
AGGAC	263	275.033	6.99992	278	277	271	270	278	267	273	279	274	276	276	266	281	286	284	267	282	285	274	276	288	260	273	277	275	278	278	277	263	262
TGGAC	240	275.433	7.17122	276	281	264	271	275	274	279	277	280	268	258	273	289	276	283	277	282	291	281	281	271	265	276	275	280	277	267	268	270	278
ACGAC	133	127.467	10.2679	132	129	115	131	142	109	124	137	133	119	116	117	147	128	134	121	145	134	121	145	119	124	138	117	121	118	130	139	120	119
TCGAC	118	112.067	8.02983	107	112	108	109	125	111	105	116	116	110	120	88	126	108	110	109	115	115	125	116	112	108	109	120	109	111	115	120	94	113
AGCAC	238	264.233	9.62641	263	268	256	258	268	251	265	288	267	280	269	251	280	270	265	256	264	264	269	268	261	246	266	270	264	264	271	267	243	255
TGCAC	268	253.833	7.52047	248	255	249	248	260	246	258	243	250	252	252	256	262	246	243	258	275	256	251	252	253	257	255	261	257	263	258	262	236	253
ACCAC	260	260.3	6.95875	263	271	254	260	252	254	254	249	265	243	260	254	268	266	265	267	266	257	262	256	262	264	261	259	264	258	256	278	258	263
TCCAC	269	263.533	7.89908	255	266	263	252	268	260	257	262	270	256	260	260	267	277	262	275	278	266	268	254	262	258	261	280	260	252	267	272	250	268
AGGTC	225	244.133	8.82291	245	251	242	244	253	231	236	254	249	242	239	236	242	258	258	243	240	247	240	258	248	243	245	250	237	247	247	252	221	226
TGGTC	245	249.467	8.31174	250	258	246	238	242	258	242	243	254	261	239	259	260	254	253	239	255	247	259	266	254	241	249	248	255	245	237	253	235	244
ACGTC	123	133.3	10.6872	129	137	118	132	127	113	138	135	146	127	130	112	149	132	141	124	149	135	136	151	141	137	138	139	123	138	125	147	137	113
TCGTC	132	127.433	7.50946	127	117	128	124	115	122	127	127	124	128	126	125	140	128	130	128	135	135	127	125	129	137	131	129	121	124	115	150	134	115
AGCTC	244	269.7	7.5528	266	275	275	253	270	253	276	269	281	277	272	267	279	269	269	263	282	278	258	269	274	259	269	271	276	269	265	277	267	263
TGCTC	266	279.8	7.27016	287	292	274	275	293	276	275	272	281	276	272	284	284	274	276	289	283	289	274	289	282	264	282	285	287	273	279	284	270	273
ACCTC	274	260.167	8.30905	247	256	253	256	266	257	271	271	263	254	254	257	276	253	265	263	268	268	265	257	262	262	260	260	262	256	255	277	238	253
TCCTC	280	282.967	5.76842	282	289	287	281	288	275	290	287	277	285	282	284	284	289	279	278	293	289	289	279	283	283	281	294	278	278	272	284	276	273
GAGAG	299	278.133	7.28595	278	286	277	273	274	267	275	277	277	280	281	274	284	274	270	274	290	287	286	288	288	275	272	286	281	275	276	290	262	267
CAGAG	298	304.5	5.61863	301	309	299	306	307	308	299	307	315	310	299	297	308	307	308	306	302	310	294	312	308	297	308	303	305	308	300	311	293	298
GTGAG	271	260	7.12935	262	263	255	253	261	243	265	258	258	274	256	261	266	262	258	264	269	270	269	261	257	261	257	256	256	254	254	275	248	254
CTGAG	294	296.967	5.96821	299	306	293	301	298	281	308	295	293	293	297	292	300	300	302	291	295	291	297	302	302	297	295	302	300	298	291	309	292	289
GACAG	248	282.833	7.31594	279	294	282	281	279	267	275	279	297	275	278	285	297	290	292	276	291	286	279	282	278	277	279	277	291	288	285	286	274	286
CACAG	297	292.933	5.38794	294	295	291	293	302	276	290	287	298	299	290	292	299	289	292	296	301	298	297	293	294	286	291	300	293	286	294	292	292	288
GTCAG	237	258.267	7.46455	264	264	262	265	257	253	245	256	264	258	257	246	252	262	272	255	259	266	255	263	259	260	263	260	240	265	261	269	246	250
CTCAG	294	293.667	7.18875	289	305	297	284	292	282	280	293	300	291	296	292	308	299	292	300	304	292	290	302	299	297	301	295	289	289	292	295	282	283
GAGTG	282	260.467	7.92958	254	263	257	258	259	247	260	252	267	270	260	272	262	260	254	267	271	271	259	264	266	269	268	253	257	252	270	263	246	243
CAGTG	303	293.167	6.88869	285	297	299	286	295	281	297	298	300	303	291	301	307	292	291	300	296	291	291	301	287	291	289	295	288	291	281	301	280	290
GTGTG	294	270.067	7.59734	265	275	266	266	278	252	262	274	279	269	278	264	283	262	271	279	272	273	264	266	264	274	276	272	278	273	267	282	258	260
CTGTG	309	299.133	4.95311	295	305	298	302	291	299	302	291	301	301	306	291	299	301	302	301	310	305	293	305	297	301	302	300	301	298	294	298	295	290
GACTG	268	269.867	7.39866	266	285	265	271	268	271	265	277	282	279	256	257	280	267	265	264	272	279	275	272	268	272	274	262	267	265	280	267	266	259
CACTG	284	288.533	5.53193	285	288	291	287	286	280	290	290	284	290	292	278	295	294	289	282	298	295	288	292	292	285	283	298	296	283	283	295	280	287
GTCTG	249	270.567	6.93658	264	271	259	272	275	265	272	278	273	271	264	264	281	284	268	275	277	266	263	271	282	277	268	264	261	274	271	281	267	259
CTCTG	301	302.9	5.31329	309	308	306	292	302	298	292	298	296	308	302	312	314	307	303	305	308	298	304	303	305	297	304	302	303	297	305	304	306	299
GAGAC	286	274.067	8.59002	261	281	262	277	280	273	277	263	288	261	273	269	284	271	274	275	277	280	281	287	269	282	270	275	274	271	277	291	258	261
CAGAC	253	276.533	7.38467	272	288	262	280	263	275	272	275	283	279	258	276	282	281	271	279	273	284	285	283	282	276	274	279	277	272	272	289	284	270
GTGAC	266	251.967	7.819	257	270	248	256	254	241	257	254	256	246	245	246	266	258	258	241	254	250	261	253	246	251	257	255	243	249	246	262	242	237
CTGAC	237	270.533	6.30125	260	265	273	277	273	264	265	270	272	276	270	270	281	274	270	269	278	280	272	282	267	264	277	271	270	266	264	277	259	260
GACAC	245	257.467	5.73395	263	261	254	255	260	246	261	259	264	259	261	257	259	248	261	255	260	262	253	259	259	263	259	259	248	249	272	258	250	250
CACAC	260	260.567	8.33639	261	268	258	258	259	245	248	262	267	244	257	249	271	255	256	260	275	270	249	270	267	263	260	264	261	265	267	274	251	263
GTCAC	256	245.667	7.7207	253	254	245	237	243	229	244	235	254	242	248	237	245	252	254	250	251	248	244	252	259	243	237	254	239	241	255	254	236	235
CTCAC	285	266.233	7.0402	254	276	268	260	266	254	272	262	274	268	258	259	280	266	271	263	272	266	263	263	265	261	264	269	272	273	278	275	257	258
GAGTC	258	243.133	9.33932	244	258	248	244	247	229	238	245	246	237	234	240	257	251	235	257	253	243	234	241	248	233	246	250	236	246	249	257	225	223
CAGTC	277	258.733	7.48301	259	269	253	248	276	247	254	253	256	259	256	254	264	275	253	262	267	252	252	266	262	265	260	263	248	254	258	265	252	260
GTGTC	242	252.167	7.59802	243	254	250	239	249	240	260	252	266	249	251	253	255	248	247	254	270	252	242	255	259	251	260	258	258	245	259	257	251	238
CTGTC	270	280.433	8.19034	274	292	272	274	278	263	275	279	273	284	275	271	285	293	286	287	293	297	275	279	285	276	288	289	275	286	280	285	269	275
GACTC	239	257	9.59885	247	270	260	245	263	256	237	248	270	254	241	259	272	261	262	250	271	256	253	272	257	252	257	264	253	260	257	269	254	240
CACTC	270	252.867	6.90194	252	254	239	257	258	242	258	259	246	255	242	253	257	252	253	254	264	254	246	259	256	258	261	253	246	248	265	258	239	248
GTCTC	272	260.067	9.16866	258	264	245	252	264	243	265	261	256	263	242	252	269	269	281	269	270	263	262	262	252	267	264	259	264	255	257	274	248	252
CTCTC	278	273.2	7.0486	280	278	282	271	276	259	273	268	270	282	264	275	273	283	271	272	284	278	274	277	280	283	261	264	266	267	274	278	271	262
AAGAG	293	293.3	6.75763	290	296	288	290	302	276	289	294	293	285	299	301	303	296	295	282	306	299	287	297	287	297	299	294	291	295	291	301	285	291
TAGAG	248	232.267	8.57395	237	228	234	226	235	221	220	235	240	230	225	233	253	236	231	226	240	239	230	244	236	231	227	236	229	237	239	242	212	216
ATGAG	276	273.567	7.22392	263	272	273	267	271	260	266	272	274	269	272	276	280	269	277	263	287	287	271	270	282	280	284	280	281	272	273	282	263	271
TTGAG	250	252.933	6.90793	252	258	252	249	256	255	252	254	255	248	250	244	262	258	252	251	246	261	254	268	260	254	245	252	249	257	249	261	230	254
AACAG	285	276.3	7.26897	271	285	270	281	276	268	265	278	283	284	274	280	285	267	276	274	290	285	273	290	271	275	288	270	273	273	272	277	270	265
TACAG	280	265.8	6.74869	266	271	267	261	263	258	261	268	268	271	269	252	278	267	270	262	267	279	255	270	266	262	266	262	264	269	264	282	255	261
ATCAG	256	260.567	9.9851	262	261	265	249	273	247	243	280	264	255	261	263	265	271	265	257	272	273	261	265	262	269	247	259	255	252	252	278	246	245
TTCAG	281	286.967	7.64507	279	288	291	279	287	278	282	294	299	287	279	280	292	296	297	286	299	290	279	295	281	280	293	295	288	277	285	297	285	271
AAGTG	284	272.367	6.38146	269	275	267	271	278	268	266	267	279	271	279	266	275	266	265	276	284	283	269	278	274	263	282	278	277	273	272	272	257	271
TAGTG	229	207.533	7.62814	204	217	205	202	211	200	214	211	220	198	207	189	223	210	204	210	214	203	213	206	200	206	205	209	216	204	213	217	199	196
ATGTG	302	272.9	8.23093	263	288	268	278	271	256	264	269	282	283	264	269	271	278	263	277	283	286	278	271	265	272	275	273	275	279	271	287	262	266
TTGTG	280	266.9	8.17207	274	273	262	262	268	265	271	267	282	270	260	260	273	266	283	253	276	274	259	275	258	255	259	272	264	270	271	275	254	256
AACTG	247	276.433	6.36089	270	285	281	265	270	279	268	276	278	275	280	267	278	269	276	274	282	286	283	284	275	268	278	284	275	278	274	291	272	272
TACTG	270	256.7	5.63334	251	259	247	254	261	250	259	253	260	256	251	247	260	259	258	264	264	260	250	256	257	262	260	259	266	255	255	267	245	256
ATCTG	249	275.933	7.18683	278	289	274	271	289	254	272	271	272	274	279	269	284	276	270	281	288	278	278	275	278	272	276	275	278	282	279	280	264	272
TTCTG	296	293	6.02294	299	300	295	288	304	292	291	274	295	297	285	298	292	286	289	293	295	300	297	292	294	293	299	295	295	299	285	293	288	287
AAGAC	287	278.767	8.66098	281	282	280	272	275	265	268	270	280	286	290	280	288	292	257	276	299	282	274	283	276	277	281	284	276	270	282	290	271	276
TAGAC	212	204.2	8.65189	205	225	201	208	192	195	196	212	216	194	187	202	206	214	202	208	208	209	205	190	211	205	208	209	199	200	207	218	194	200
ATGAC	266	256.867	7.93392	251	253	257	255	255	233	258	257	260	246	262	253	261	257	269	252	275	261	261	261	254	252	254	265	262	257	263	267	245	250
TTGAC	221	235.1	10.1178	244	237	243	231	237	223	229	237	256	234	229	232	250	223	233	232	242	254	221	241	239	228	246	225	226	233	239	250	217	222
AACAC	268	252.367	8.29825	254	257	250	235	258	239	245	251	254	251	267	253	258	257	248	257	258	256	244	256	246	247	256	261	256	252	248	273	250	234
TACAC	229	228.2	9.18169	227	229	219	227	230	218	217	224	233	223	223	218	245	222	238	226	230	242	232	232	227	216	246	235	229	218	236	247	213	224
ATCAC	255	242.4	6.80568	254	251	248	241	238	227	241	242	249	235	251	239	241	250	240	238	244	247	241	247	247	244	248	241	240	238	250	243	228	229
TTCAC	279	255.7	6.11471	263	263	258	259	251	254	258	255	252	257	252	247	258	253	249	267	269	252	255	260	257	252	260	254	241	260	250	261	246	258
AAGTC	272	257.233	7.26201	249	258	261	266	262	245	248	267	261	247	252	253	264	258	262	268	264	261	255	257	248	257	259	262	253	257	259	270	254	240
TAGTC	216	181.967	8.49537	178	191	186	179	190	166	175	187	184	177	178	187	175	182	178	177	182	191	176	188	169	189	192	188	172	182	203	194	173	170
ATGTC	275	253.867	9.08479	263	263	241	248	256	240	247	252	262	261	233	254	253	256	259	259	264	259	258	247	249	247	267	267	260	249	256	265	243	238
TTGTC	241	249.567	7.70885	248	254	237	244	248	246	252	240	248	256	247	254	268	252	249	242	251	262	245	255	248	262	253	245	249	236	243	265	243	245
AACTC	263	255.3	8.48995	251	264	258	253	250	234	257	255	278	255	248	244	271	242	258	257	261	260	260	256	255	249	266	253	248	259	257	258	248	254
TACTC	228	217.5	9.18676	215	238	223	208	224	198	219	225	220	211	226	214	221	237	215	215	221	209	214	225	221	216	225	214	200	212	214	228	212	205
ATCTC	274	262.5	7.1233	268	272	266	263	263	256	261	263	265	255	260	267	262	267	252	254	278	264	269	265	266	270	264	259	251	252	259	274	263	247
TTCTC	298	283.333	5.79734	283	296	278	276	285	283	278	284	279	285	278	285	289	283	274	283	291	291	279	283	285	278	296	278	277	280	284	294	281	284
GGAAG	313	297.367	5.32064	293	302	298	300	307	286	290	298	298	301	292	293	295	299	294	304	303	305	294	294	299	292	303	300	303	295	300	301	286	296
CGAAG	175	170.133	10.0849	164	173	169	162	175	148	156	183	175	181	176	168	192	171	166	157	178	162	169	188	171	165	180	170	162	165	180	179	155	164
GCAAG	275	268.733	7.72338	271	259	261	267	279	272	261	259	273	268	268	258	276	279	262	267	279	283	266	272	272	270	272	264	275	278	268	271	248	264
CCAAG	272	284.7	7.18307	290	293	278	272	283	276	277	282	289	291	295	280	299	295	281	281	295	295	281	282	290	286	286	280	281	278	280	290	274	281
GGTAG	209	194.9	9.89375	195	190	183	183	203	184	192	192	205	199	193	193	200	197	183	197	225	205	207	191	200	200	199	189	187	201	190	206	180	178
CGTAG	96	92.5	11.4282	96	89	97	83	78	87	80	99	107	100	83	80	102	98	90	83	118	84	91	98	103	98	103	97	59	107	90	100	85	90
GCTAG	195	203.133	9.5149	209	210	204	198	186	190	199	207	211	207	197	206	224	189	216	195	205	218	197	199	214	196	216	201	200	202	203	213	193	189
CCTAG	196	218.567	8.83052	220	220	224	214	221	202	210	216	219	215	209	210	238	230	221	216	229	215	217	234	228	209	215	226	211	222	216	234	208	208
GGATG	279	275.667	6.84475	263	275	279	282	269	265	278	274	273	280	271	278	285	264	271	272	287	280	272	289	277	281	288	268	281	273	273	279	271	272
CGATG	154	159.1	8.56356	159	156	150	159	151	169	147	161	153	149	166	159	171	155	163	146	174	152	153	168	165	155	170	172	154	152	166	172	146	160
GCATG	274	254.267	8.52555	243	266	255	254	256	245	250	255	269	247	260	238	258	252	256	248	268	254	265	259	257	245	257	262	246	249	259	267	236	252
CCATG	288	283.8	8.26876	279	288	282	281	266	276	283	279	296	291	273	275	287	290	283	287	308	287	287	282	288	284	281	281	276	281	283	300	286	274
GGTTG	205	225.333	10.7393	226	236	218	218	225	212	218	224	231	235	208	214	245	218	232	226	240	224	226	241	228	219	238	232	233	211	228	239	203	212
CGTTG	111	123.833	9.74532	126	127	122	120	129	113	112	128	134	117	121	115	150	129	127	116	126	127	112	142	122	120	134	125	112	130	122	129	128	100
GCTTG	235	248.3	9.39607	251	268	237	256	253	233	247	243	255	250	239	239	248	253	252	246	269	256	247	259	235	254	244	255	242	251	237	257	233	240
CCTTG	261	273.233	6.68856	281	280	271	267	272	265	261	273	276	268	272	261	281	275	268	274	286	280	276	283	276	266	275	275	271	273	272	286	264	269
GGAAC	266	263.367	8.39328	264	270	263	272	260	239	264	263	268	267	262	258	266	257	281	255	275	267	264	275	257	255	266	258	254	273	256	274	261	257
CGAAC	150	114.633	11.8656	117	114	87	102	120	94	125	112	122	107	113	107	141	118	122	110	131	111	109	130	107	118	136	125	95	110	116	114	109	117
GCAAC	256	236.333	7.7519	239	230	236	246	239	218	237	244	242	234	222	235	238	239	251	233	247	240	234	229	245	234	239	239	235	229	236	248	222	230
CCAAC	249	253.6	10.5262	248	246	249	244	251	245	249	257	266	260	245	241	262	248	258	264	253	270	233	257	263	239	262	271	254	254	254	277	252	236
GGTAC	193	193.133	10.0712	200	197	194	184	204	188	191	200	185	203	182	194	204	188	197	189	205	204	196	191	192	184	199	187	186	186	200	218	165	181
CGTAC	107	86.2333	8.06304	81	86	77	90	78	78	88	89	90	67	86	90	99	86	92	75	89	105	90	95	83	85	92	83	87	83	88	99	72	84
GCTAC	229	233.933	9.50838	237	227	229	220	244	230	233	216	233	246	239	225	252	229	229	239	248	244	231	241	235	223	228	247	241	241	226	237	214	234
CCTAC	228	238.5	8.66523	231	246	219	240	243	227	234	241	259	241	230	238	237	249	237	237	256	242	239	242	231	232	241	236	241	225	242	252	236	231
GGATC	247	239.8	7.98879	233	256	240	239	257	231	244	238	249	236	241	225	252	239	235	242	247	231	238	244	237	251	241	232	237	235	240	246	230	228
CGATC	98	99.4	10.6564	106	97	84	90	117	79	110	95	102	98	101	96	111	103	98	105	116	113	104	106	87	108	96	104	99	81	92	114	80	90
GCATC	256	254	8.22528	264	263	246	246	259	250	252	254	254	257	258	240	254	263	257	264	254	271	248	255	256	243	243	257	254	253	252	267	233	253
CCATC	251	275.667	5.99617	262	279	278	275	278	265	276	279	280	266	273	283	273	287	273	273	284	277	278	275	271	287	277	276	270	269	280	278	269	279
GGTTC	211	240	7.84769	254	249	232	231	243	231	242	249	246	242	233	231	243	241	245	236	250	244	236	237	240	243	234	246	230	234	244	257	224	233
CGTTC	132	130.9	9.78158	127	126	126	111	128	128	126	148	140	127	119	131	153	126	133	117	149	143	132	137	130	122	145	139	125	125	124	136	126	128
GCTTC	261	277.233	7.3891	276	286	283	271	278	280	277	278	290	280	278	270	283	274	276	272	293	280	271	267	273	272	272	287	273	281	279	288	258	271
CCTTC	296	280.7	6.37425	266	281	284	283	279	269	286	280	283	286	279	289	292	282	274	282	287	280	275	284	285	275	283	291	279	281	273	288	273	272
AGAAG	318	307.867	5.46294	315	311	303	305	311	299	311	313	315	309	304	303	308	310	310	302	317	310	298	308	312	299	313	306	306	305	311	317	298	307
TGAAG	305	300.967	6.08833	303	302	309	301	303	305	297	292	309	299	306	291	297	307	297	303	305	306	296	309	295	291	306	298	308	298	301	310	288	297
ACAAG	284	275.267	8.38691	279	281	278	269	269	255	274	279	289	275	270	274	282	282	274	281	282	276	275	279	273	283	274	279	261	280	270	292	255	268
TCAAG	273	277	7.68339	279	287	274	281	283	260	280	281	284	272	272	271	286	264	287	272	286	281	287	277	283	269	270	281	269	270	275	289	271	269
AGTAG	218	207.8	8.00172	218	213	199	220	209	203	202	210	216	195	197	203	208	199	217	194	218	213	218	216	213	208	213	206	203	202	210	216	195	200
TGTAG	229	227.033	10.3906	226	236	217	227	233	212	228	239	229	239	225	216	243	226	236	223	249	233	220	235	219	224	223	235	202	225	235	228	207	221
ACTAG	200	188.133	8.40662	197	191	194	183	193	174	196	197	202	185	194	183	202	176	189	197	195	181	190	181	187	177	194	185	188	179	184	197	170	183
TCTAG	237	221.7	8.68272	215	222	230	233	220	209	206	229	231	224	216	211	233	219	209	216	236	217	223	231	215	227	223	227	223	220	235	227	219	205
AGATG	271	293.933	6.90294	299	303	284	291	289	284	289	291	300	296	292	301	288	283	287	289	308	306	292	294	301	294	305	294	294	296	291	300	294	283
TGATG	289	280.167	9.18801	272	291	274	283	278	273	272	277	292	284	265	271	289	275	285	278	295	291	278	281	281	283	284	292	285	278	276	297	259	266
ACATG	285	270.4	7.08374	270	273	275	269	274	260	273	265	276	285	260	266	273	270	274	266	284	275	266	262	261	275	275	282	263	271	267	275	256	271
TCATG	283	265.867	6.09541	268	267	258	265	267	257	263	262	274	260	269	268	271	265	270	271	268	280	262	270	267	249	266	270	267	268	268	268	253	265
AGTTG	256	245.467	8.82681	257	249	239	244	255	228	248	247	241	244	232	227	244	245	253	252	261	249	243	257	241	238	256	255	246	245	253	245	241	229
TGTTG	254	266.633	6.21724	269	267	264	264	257	262	268	268	279	267	259	272	272	263	270	265	272	267	277	273	259	270	269	258	261	264	268	279	261	255
ACTTG	233	255.067	7.5381	259	253	246	247	252	243	254	264	265	245	257	241	263	255	255	261	273	259	258	259	252	253	252	258	260	250	251	269	252	246
TCTTG	261	267.3	7.71541	257	271	267	260	275	255	262	263	267	265	260	280	275	285	274	262	270	276	259	276	262	261	280	261	262	269	267	273	259	266
AGAAC	299	278.567	7.68646	275	278	287	276	276	258	284	280	283	278	281	278	289	278	265	273	288	286	282	289	288	285	274	281	270	278	268	287	274	268
TGAAC	280	266.133	7.87722	270	272	267	268	268	253	265	266	279	270	271	251	274	262	262	263	284	272	265	272	263	265	265	262	274	260	254	267	272	248
ACAAC	247	250.167	7.28761	261	268	256	250	253	252	245	261	244	248	238	245	248	248	242	256	252	251	250	251	249	255	238	250	241	256	245	262	239	251
TCAAC	236	246.1	8.45006	247	248	246	244	256	232	240	236	254	238	243	243	260	254	238	247	260	255	253	254	259	248	247	240	238	243	235	256	234	235
AGTAC	230	221.033	10.3207	224	239	210	221	212	202	215	225	238	221	224	220	229	228	222	221	220	222	209	225	218	210	229	212	230	231	222	244	203	205
TGTAC	239	234.1	10.3002	231	243	219	224	234	218	233	228	243	235	228	250	247	244	239	238	241	234	227	246	239	233	237	240	237	232	219	252	207	225
ACTAC	203	225.967	9.37893	238	237	230	222	222	217	222	218	241	227	214	226	245	219	219	224	232	241	232	217	221	216	233	234	231	230	219	230	205	217
TCTAC	273	248.4	7.39804	245	248	248	244	247	245	244	249	265	251	244	249	261	250	245	242	263	246	231	248	249	253	260	253	240	242	242	259	242	247
AGATC	245	259.2	8.89556	262	271	250	243	249	242	265	267	272	264	253	266	264	260	255	265	262	259	257	271	265	270	245	264	252	252	258	272	253	248
TGATC	221	240.767	8.02876	240	249	236	242	250	234	233	234	256	251	231	228	244	246	238	235	251	242	252	242	236	239	244	247	237	244	242	247	220	233
ACATC	270	268.1	8.13825	261	269	263	266	261	259	258	276	265	273	263	265	286	273	272	269	289	261	277	278	271	260	263	267	272	265	265	266	253	277
TCATC	289	267.833	7.95714	258	268	264	264	275	257	268	277	268	265	263	263	276	283	265	256	281	266	268	267	282	261	272	274	274	265	264	277	250	264
AGTTC	267	257.267	9.2473	269	271	252	266	263	253	259	273	261	250	242	249	262	268	259	240	274	256	251	250	260	253	254	263	245	261	247	266	245	256
TGTTC	258	266.333	7.72516	252	272	265	268	273	269	264	255	273	264	263	254	265	275	267	269	271	266	273	265	270	261	276	271	271	256	280	275	248	259
ACTTC	288	270.133	8.12291	276	261	264	273	264	268	265	265	285	259	265	265	281	272	270	273	280	273	262	277	278	264	282	273	275	255	273	283	268	255
TCTTC	291	288.133	6.23524	288	300	284	281	294	287	285	286	287	292	288	279	280	298	290	280	290	290	290	296	278	293	297	291	285	287	286	292	275	295
GAAAG	298	282.7	7.33038	281	291	287	285	286	269	277	284	285	276	285	270	289	283	271	286	294	285	276	294	282	281	281	288	272	289	285	297	272	280
CAAAG	300	287.167	8.36694	290	293	276	295	286	262	300	289	286	288	289	287	294	288	283	296	300	293	283	285	281	277	296	288	291	277	293	292	285	272
GTAAG	217	193.967	9.37525	186	190	198	192	208	179	187	195	202	194	196	199	205	185	187	191	200	207	187	197	193	190	195	189	196	209	204	209	176	173
CTAAG	217	232.2	9.71455	236	241	228	230	238	213	229	247	245	239	226	245	255	223	232	236	240	231	230	224	224	238	237	226	233	226	228	235	220	211
GATAG	193	186.633	9.25681	193	194	190	162	196	187	190	188	199	181	189	177	194	185	179	173	190	192	189	193	192	181	181	187	192	182	199	201	167	176
CATAG	243	216.367	9.83829	210	221	215	204	218	207	191	211	222	227	221	207	230	223	227	231	215	215	224	210	199	220	229	219	224	208	219	227	214	203
GTTAG	170	178.1	8.92633	189	170	182	168	183	172	162	178	189	184	169	187	193	191	175	178	180	175	168	177	176	181	189	182	182	167	186	183	158	169
CTTAG	202	219.3	10.0966	205	213	218	210	220	201	209	223	215	216	213	206	224	212	225	222	231	226	222	228	243	221	227	224	211	222	221	243	204	224
GAATG	277	264.667	8.73097	256	263	257	267	283	253	259	252	265	269	260	273	271	254	278	254	272	273	275	264	263	256	276	269	255	262	273	274	254	260
CAATG	281	261.867	7.08438	253	273	261	265	257	251	260	255	274	266	254	259	273	270	267	254	274	263	253	264	267	262	256	268	264	255	260	265	250	263
GTATG	245	217.067	7.7812	208	223	217	215	219	212	217	221	226	224	207	213	222	213	214	204	221	209	223	209	213	224	210	223	225	226	225	236	205	208
CTATG	283	252.1	7.07277	256	256	246	249	256	239	244	251	248	254	243	255	253	259	261	245	254	259	259	249	248	261	259	246	238	256	258	267	244	250
GATTG	212	224.567	9.18275	233	237	225	210	223	218	217	227	232	230	214	217	236	226	221	218	230	232	231	228	229	223	232	217	227	229	225	242	202	206
CATTG	255	254.633	7.54976	252	257	248	260	250	245	254	247	258	259	253	253	255	266	254	246	272	257	245	258	259	251	258	258	251	258	256	272	236	251
GTTTG	243	254.667	9.38206	251	268	250	258	265	242	255	258	271	252	256	248	267	243	251	237	256	264	254	268	258	248	261	262	243	239	253	267	253	242
CTTTG	298	279.833	6.63888	280	277	270	278	279	271	286	281	286	282	270	274	291	281	279	277	288	281	282	286	283	283	280	271	290	277	286	290	267	269
GAAAC	292	270.733	6.94775	275	276	271	272	269	256	259	272	268	260	272	268	285	281	262	267	282	272	264	269	274	268	282	274	273	265	271	279	270	266
CAAAC	275	256.267	6.51223	259	262	256	246	256	245	246	249	266	255	265	260	248	257	253	266	267	254	263	260	260	253	269	253	253	254	253	255	251	254
GTAAC	218	181.233	9.44196	178	182	178	176	183	179	169	198	187	191	175	182	187	185	188	172	191	183	177	194	186	171	175	193	163	180	171	203	169	171
CTAAC	195	192.033	8.62827	181	193	201	184	190	179	191	197	185	188	192	180	196	189	192	196	212	197	187	194	193	197	213	188	183	192	198	198	175	200
GATAC	184	198.933	9.77306	199	213	212	181	200	180	200	195	210	183	198	208	207	194	202	197	209	196	203	195	208	193	215	198	195	204	197	209	184	183
CATAC	251	202.733	11.1693	205	208	189	202	203	192	199	231	216	191	208	209	215	197	215	204	222	203	201	193	198	204	208	206	188	184	204	213	182	192
GTTAC	217	195.333	10.9303	203	198	193	186	210	174	201	201	201	197	195	193	222	181	195	200	209	200	176	203	193	199	200	190	179	198	199	204	175	185
CTTAC	207	218.4	9.66544	210	228	211	211	225	200	208	207	214	220	232	223	229	222	223	233	227	223	213	226	213	215	227	221	201	222	223	234	203	208
GAATC	262	235.633	9.26798	242	242	221	243	246	225	237	245	233	226	229	237	229	246	231	224	243	247	238	243	248	234	240	246	224	228	236	245	213	228
CAATC	212	207.8	11.1924	213	228	209	212	213	179	201	202	211	204	184	200	216	216	204	207	209	209	211	212	214	205	211	212	218	209	216	230	190	189
GTATC	200	193.867	10.5004	188	185	187	180	198	179	189	203	207	190	187	192	214	219	203	197	202	199	202	196	200	180	196	205	176	194	192	192	183	181
CTATC	196	209.933	10.2147	215	212	207	193	213	194	198	203	213	203	213	216	236	218	210	208	215	212	207	215	209	208	226	224	201	216	220	208	197	188
GATTC	227	232.4	9.70816	248	243	227	230	233	209	226	226	240	234	231	226	237	247	243	236	248	243	238	232	226	233	235	240	226	223	221	237	216	218
CATTC	234	250.933	8.70566	253	264	254	241	253	242	253	247	258	253	243	246	257	269	244	249	255	263	262	247	239	227	260	245	256	243	252	255	247	251
GTTTC	244	252.9	6.42919	255	268	257	255	252	240	252	249	261	245	255	251	259	252	250	242	269	247	255	252	248	254	255	251	244	257	249	253	257	253
CTTTC	257	275.133	7.11353	280	278	278	275	291	270	267	276	284	279	270	262	278	267	276	265	275	279	282	277	268	278	265	283	283	271	274	283	262	278
AAAAG	300	280.1	5.93848	270	279	280	286	289	266	276	285	282	271	280	282	277	281	285	274	286	278	282	286	275	280	282	278	282	291	278	291	274	277
TAAAG	272	262.9	9.76394	248	273	271	266	269	234	259	255	261	269	269	266	271	259	252	254	268	270	261	278	256	273	272	273	252	267	252	269	253	267
ATAAG	235	211.9	8.33915	215	215	213	198	212	199	207	214	216	214	210	215	222	225	212	201	216	222	200	226	212	213	213	217	204	213	212	225	192	204
TTAAG	204	227.5	8.44352	219	229	227	224	232	213	232	238	223	217	234	222	247	221	221	222	227	255	224	230	234	230	227	229	225	226	224	226	219	228
AATAG	205	197.167	9.70987	181	209	184	187	199	187	187	204	200	191	194	206	208	210	194	187	211	201	199	196	194	200	191	206	190	193	211	213	178	204
TATAG	221	184.3	9.34455	182	205	191	181	175	163	172	190	197	177	184	186	179	182	177	190	177	187	182	184	190	183	187	194	179	188	188	207	170	182
ATTAG	161	181.967	8.61628	165	194	191	179	184	175	170	187	179	170	172	188	190	185	197	180	185	187	193	198	178	171	185	182	170	173	179	185	186	181
TTTAG	243	215.367	9.72903	207	227	209	203	228	197	205	232	230	217	206	219	213	229	211	205	213	217	215	214	219	223	219	213	217	212	224	230	195	212
AAATG	286	278	7.15349	280	282	274	282	290	252	276	279	277	277	290	279	277	282	274	269	284	278	281	288	270	279	280	277	275	284	272	283	274	275
TAATG	237	215.7	8.18388	207	228	216	205	217	200	200	211	220	214	221	226	218	216	208	213	221	223	214	222	214	216	216	232	218	219	213	231	203	209
ATATG	253	227.533	9.37985	221	238	225	232	225	204	222	231	238	223	224	234	234	228	208	227	240	223	239	236	238	225	225	234	223	216	242	235	215	221
TTATG	234	230.967	8.86482	216	239	230	232	231	214	231	226	243	219	234	223	254	230	240	215	242	230	227	237	225	239	240	233	227	237	227	232	228	228
AATTG	229	225.9	7.79633	229	230	211	220	232	219	217	241	238	226	229	218	227	231	218	216	237	230	221	224	223	230	228	224	231	235	223	236	210	223
TATTG	217	215.367	10.1318	217	223	204	211	219	194	211	223	222	213	215	203	229	218	209	216	220	224	222	228	216	222	222	202	219	213	228	228	190	200
ATTTG	253	253.567	8.1777	259	265	250	246	249	237	248	255	264	247	249	248	263	257	250	250	268	266	255	262	253	247	238	257	253	248	255	269	252	247
TTTTG	288	263.8	7.19387	261	274	266	266	260	248	251	271	268	259	260	250	275	263	271	259	270	272	258	271	264	261	270	264	261	270	259	272	255	265
AAAAC	282	266.2	7.45284	263	282	263	263	258	258	261	266	268	261	258	252	271	263	275	262	277	272	264	264	260	278	269	261	262	276	267	282	264	266
TAAAC	248	222.233	7.52322	234	212	226	219	210	218	214	235	226	222	214	223	229	228	237	227	218	230	228	218	227	224	225	211	211	220	226	226	216	213
ATAAC	193	196.233	8.68484	198	205	192	200	214	187	184	211	207	205	189	188	198	201	208	188	198	196	189	200	198	191	185	205	182	194	192	206	189	187
TTAAC	193	198.933	8.53364	201	196	207	203	200	190	182	203	205	180	202	192	204	201	202	203	212	209	211	203	189	199	203	204	195	193	185	212	189	193
AATAC	245	214.7	8.85574	208	219	214	209	211	196	209	225	217	212	209	212	230	217	208	210	219	207	211	222	207	209	223	214	217	231	218	232	198	227
TATAC	216	186.8	9.7747	181	205	186	186	188	167	185	198	199	184	187	175	185	186	195	185	202	188	173	191	193	188	190	190	182	187	190	198	158	182
ATTAC	184	204.1	9.32682	195	226	203	212	198	183	204	203	222	191	207	206	203	206	196	196	215	204	213	203	201	211	201	206	202	214	200	215	189	198
TTTAC	238	227.767	9.74037	231	236	229	218	246	223	213	223	232	229	226	223	234	237	229	225	247	239	222	232	226	237	227	226	206	221	222	241	207	226
AAATC	257	245.867	9.94028	266	253	234	251	248	220	251	244	253	246	251	227	250	240	239	235	259	247	249	244	252	249	243	252	229	247	248	263	245	241
TAATC	200	183.2	11.2262	188	197	178	184	202	161	177	184	200	182	175	183	171	180	187	171	207	185	199	180	185	188	192	182	166	185	175	186	160	186
ATATC	218	205.6	9.438	195	202	208	202	215	192	195	222	195	203	208	217	213	213	195	209	225	200	209	198	208	215	194	214	193	210	211	216	195	196
TTATC	202	210.867	9.00472	208	227	201	224	205	201	195	217	210	225	224	206	210	212	216	214	218	205	213	206	206	208	213	215	204	219	206	220	187	211
AATTC	232	240.767	9.1489	222	258	237	235	240	234	235	245	246	241	232	245	243	246	221	241	249	254	235	251	248	243	249	242	224	247	248	248	233	231
TATTC	241	218.867	7.33312	219	233	223	218	218	213	206	210	217	212	220	221	221	224	218	222	226	229	227	222	215	223	220	227	208	214	221	229	206	204
ATTTC	251	257.133	7.87284	255	264	251	250	264	247	243	268	268	242	252	258	268	258	265	253	266	254	261	254	256	258	263	262	243	260	246	267	257	261
TTTTC	285	271.133	7.92087	275	281	272	268	280	262	251	272	269	268	284	258	281	274	277	272	277	271	277	268	279	272	274	267	264	276	263	281	262	259
GGGGA	252	262.7	7.01796	273	269	264	263	266	257	272	264	264	246	255	268	271	254	266	253	267	268	258	268	263	250	272	264	258	252	264	268	259	265
CGGGA	183	186.667	8.77431	184	185	181	188	193	190	189	191	197	182	188	176	206	182	190	188	202	183	183	198	181	178	192	190	179	177	185	201	175	166
GCGGA	151	155.667	11.7864	162	154	136	148	159	149	148	163	160	148	159	138	173	156	160	148	170	162	143	171	150	148	171	163	157	157	144	188	147	138
CCGGA	184	179.133	9.41288	178	186	170	172	175	177	170	187	182	162	193	167	196	185	183	184	189	177	171	194	172	178	180	184	166	190	173	192	178	163
GGCGA	148	148.4	11.0097	159	132	152	137	145	137	149	150	166	138	137	124	167	161	160	149	168	147	143	148	142	150	153	152	150	145	141	164	133	153
CGCGA	84	73.0333	9.41563	68	69	64	59	79	63	79	78	83	79	71	56	96	74	80	80	81	83	71	62	73	66	78	80	67	70	73	88	62	59
GCCGA	142	151.667	10.8955	145	156	137	139	169	140	153	161	157	140	149	130	166	141	146	150	167	150	149	178	153	158	158	159	155	150	145	163	137	149
CCCGA	173	169.067	10.4053	174	184	161	163	161	159	173	166	183	176	162	150	191	169	178	173	192	155	160	172	169	171	176	166	157	156	162	178	163	172
GGGCA	229	252.8	9.03022	264	248	247	254	260	243	242	257	270	254	250	249	268	247	264	255	264	258	235	258	252	251	257	251	245	256	254	254	229	248
CGGCA	167	166.6	10.139	163	163	156	163	166	160	170	159	166	172	174	165	190	164	177	158	168	162	172	166	168	159	177	175	160	181	165	188	145	146
GCGCA	142	146.4	11.1467	137	133	121	141	150	141	158	146	157	151	143	132	166	146	146	140	161	148	155	157	152	156	146	160	133	154	132	162	134	134
CCGCA	156	157.433	9.99891	149	169	137	162	157	153	161	146	164	142	153	147	175	164	170	159	177	159	158	161	150	155	153	168	155	148	156	174	158	143
GGCCA	235	269.1	9.29349	271	280	270	266	265	261	267	259	290	281	263	258	274	283	260	264	282	274	261	270	277	272	265	275	259	271	263	281	249	262
CGCCA	157	173.6	10.8329	172	170	151	165	180	169	181	162	182	169	171	171	199	177	179	185	184	171	173	182	167	168	173	185	169	168	169	197	170	149
GCCCA	231	266.333	8.29762	271	260	259	269	260	252	276	272	265	264	263	258	273	271	274	261	288	269	264	263	276	260	262	261	268	268	272	282	258	251
CCCCA	245	270.1	7.09711	262	273	266	266	267	263	269	270	275	279	265	268	281	277	270	271	285	284	262	269	268	279	269	273	266	272	259	276	257	262
GGGGT	199	216.2	10.5778	220	228	206	219	220	201	224	211	229	207	219	208	234	220	220	198	231	220	205	225	220	213	219	229	192	210	212	231	208	207
CGGGT	128	137.467	9.73346	144	131	121	124	137	120	137	148	146	133	139	126	152	136	150	136	152	149	138	146	142	127	139	150	124	135	132	150	131	129
GCGGT	142	136.233	9.27616	135	128	125	135	134	125	145	129	136	126	141	124	151	129	147	143	155	145	128	144	130	124	139	152	129	145	142	140	124	137
CCGGT	119	131.6	9.65473	146	124	117	130	139	124	132	142	128	131	126	125	154	134	131	133	140	134	128	145	127	120	136	135	123	129	134	149	122	110
GGCGT	136	142.033	10.6236	158	147	147	137	149	117	143	134	156	133	133	136	152	151	147	143	143	133	145	173	135	140	149	140	139	146	130	143	135	127
CGCGT	70	79.4667	5.82937	83	82	68	81	83	79	75	87	81	75	75	75	86	79	76	75	82	81	75	80	80	85	80	83	85	73	81	97	69	73
GCCGT	152	146.633	9.20451	148	162	133	147	147	139	149	143	153	146	144	143	169	144	166	140	149	150	145	158	133	142	143	147	135	144	153	152	127	148
CCCGT	147	142.367	9.97059	146	144	131	133	143	137	157	150	145	129	146	133	162	158	158	137	150	137	146	152	132	132	135	142	133	145	136	156	123	143
GGGCT	273	262.533	6.75039	264	266	264	264	272	255	273	258	267	267	254	255	264	261	256	274	269	269	263	254	258	258	259	249	257	262	261	278	260	265
CGGCT	172	175.6	9.00421	175	190	171	174	178	172	158	176	179	181	179	162	180	178	187	173	190	175	176	170	171	173	171	187	163	181	172	198	163	165
GCGCT	150	160.9	10.6297	170	158	149	146	174	154	152	168	172	154	165	141	179	158	162	166	178	160	159	175	157	150	161	162	156	166	163	180	150	142
CCGCT	171	169.7	11.4505	178	167	152	156	174	166	167	178	171	164	154	156	197	178	175	171	187	182	185	179	168	165	164	179	162	176	157	172	145	166
GGCCT	266	264.867	7.89034	254	282	258	269	262	260	264	268	261	270	263	247	272	263	269	270	262	275	276	262	269	257	266	268	266	271	258	277	253	254
CGCCT	179	179.867	9.49313	192	187	177	175	171	171	182	185	178	161	165	179	196	184	190	190	189	180	171	179	184	178	192	172	170	195	174	191	172	166
GCCCT	246	261.567	8.13118	265	253	251	259	263	258	262	258	263	262	264	252	282	264	263	260	279	265	261	260	268	253	268	269	255	261	256	276	250	247
CCCCT	225	249.867	10.3215	244	252	232	248	240	248	247	249	258	245	224	252	266	270	250	256	275	242	251	255	248	247	258	260	251	246	248	254	237	243
AGGGA	255	271.233	5.8113	269	277	273	266	275	266	263	269	276	276	279	270	283	272	273	275	267	277	268	276	274	272	268	262	265	271	275	279	261	260
TGGGA	305	287.767	5.18408	284	292	280	290	296	292	283	290	294	285	294	285	294	288	285	285	293	290	282	294	286	294	290	287	278	285	288	288	275	286
ACGGA	158	164.367	10.2301	175	170	153	159	161	146	166	157	182	165	155	161	168	162	176	166	165	172	158	174	148	170	173	172	170	158	170	185	146	148
TCGGA	159	157.567	10.023	149	142	140	153	163	150	163	171	159	146	153	151	170	144	172	147	178	158	157	166	157	161	165	166	151	156	156	177	156	150
AGCGA	192	157.4	11.3824	170	166	148	152	158	138	148	152	159	151	150	140	183	170	165	165	175	160	155	160	149	149	164	180	143	145	168	156	154	149
TGCGA	133	129.7	8.91782	135	129	124	125	122	136	132	129	135	119	123	130	149	139	122	128	127	138	124	137	130	115	139	133	112	114	135	147	127	136
ACCGA	147	150.5	11.0008	130	145	129	149	157	146	141	154	169	143	159	133	156	155	149	149	166	152	142	164	154	147	165	166	139	139	142	163	150	162
TCCGA	187	151.433	10.903	153	157	142	150	154	141	152	150	157	134	139	140	172	151	159	143	172	156	153	164	154	138	160	161	143	151	145	176	138	138
AGGCA	290	272.7	8.53855	274	278	278	272	271	259	268	284	284	289	262	261	270	280	272	274	281	284	275	274	277	263	272	275	275	273	264	279	261	252
TGGCA	252	279.267	8.31672	284	277	280	281	281	268	279	275	286	284	273	272	285	288	266	279	291	297	272	285	274	274	276	286	279	286	290	282	257	271
ACGCA	137	134.033	10.1929	133	141	134	125	129	109	129	147	129	140	121	126	138	136	130	155	135	129	139	137	135	144	137	147	127	140	130	155	115	129
TCGCA	115	121.933	9.37691	116	118	107	107	128	118	121	126	133	116	128	103	120	126	124	119	129	130	124	127	111	115	116	131	123	129	124	151	124	114
AGCCA	267	289.733	7.72784	277	298	280	289	280	280	294	292	294	286	299	289	299	280	282	293	297	288	296	291	284	298	301	286	286	282	294	308	283	286
TGCCA	265	281.333	5.23472	267	280	283	281	280	267	280	277	285	287	285	280	286	279	281	288	284	285	284	280	272	279	285	283	284	279	286	288	284	281
ACCCA	262	271.367	8.89201	271	278	255	265	276	264	265	275	267	269	272	265	280	278	263	274	274	283	275	278	270	260	278	277	270	264	268	297	278	252
TCCCA	254	280.7	6.99828	271	290	282	281	290	278	282	282	282	289	267	274	287	272	280	281	292	286	279	273	273	288	281	289	289	275	287	278	270	273
AGGGT	238	236.567	10.1155	244	238	237	233	246	222	247	240	246	241	239	219	258	250	232	222	251	241	225	236	232	237	230	238	222	234	229	249	219	240
TGGGT	243	254.267	9.79068	252	256	245	256	259	249	262	246	267	266	243	250	268	262	255	252	261	258	247	265	256	247	246	264	255	259	242	272	229	239
ACGGT	143	128.9	11.5918	121	135	129	124	132	111	139	124	138	130	112	110	148	134	126	120	140	152	141	143	123	122	136	125	131	109	137	140	110	125
TCGGT	130	126.733	10.2316	129	131	124	137	139	119	134	137	127	104	116	120	142	127	131	127	136	124	116	144	129	126	137	129	119	114	117	142	116	109
AGCGT	142	143.6	10.0674	157	148	130	134	147	142	140	148	150	141	143	142	161	149	142	140	141	151	148	154	135	146	156	157	117	147	141	147	119	135
TGCGT	136	134.567	10.4277	128	138	139	134	136	124	137	136	149	136	132	116	150	132	141	131	152	145	142	140	122	133	132	153	127	129	120	146	110	127
ACCGT	139	140.8	9.5607	144	138	141	141	145	126	132	143	145	141	132	128	160	140	150	146	153	141	144	150	135	130	159	135	139	141	136	158	129	122
TCCGT	153	147.3	8.15856	152	158	126	145	147	151	150	156	150	143	138	146	159	135	160	145	143	144	139	160	154	143	148	148	148	144	141	161	148	137
AGGCT	251	277.667	7.26984	279	284	273	281	278	272	276	274	276	278	276	265	285	266	281	276	282	296	281	285	288	269	277	274	283	280	284	281	262	268
TGGCT	265	286.9	8.12552	282	287	277	285	294	286	284	283	294	293	289	275	307	292	286	287	291	290	290	298	288	280	284	293	287	283	280	299	264	279
ACGCT	160	149.133	9.84967	155	157	137	137	135	141	151	139	158	144	141	141	171	154	166	154	157	155	160	159	141	146	149	153	141	143	152	163	138	136
TCGCT	156	150.033	10.7494	149	150	153	143	146	153	146	170	164	144	150	137	169	155	162	136	166	147	150	152	153	137	172	144	146	126	138	148	146	149
AGCCT	303	282.467	5.5132	285	287	282	284	282	287	280	283	291	287	284	280	288	282	272	276	297	282	277	286	273	283	284	288	278	276	273	285	280	282
TGCCT	260	285.9	6.97953	278	299	282	293	292	269	276	290	297	286	286	290	294	280	282	283	296	288	287	288	289	283	284	284	278	274	285	290	292	282
ACCCT	280	262.033	8.25241	256	261	262	254	262	251	243	254	256	259	254	264	273	269	259	258	278	261	260	263	268	266	263	263	259	254	269	284	269	269
TCCCT	248	275.367	6.59406	265	273	272	281	278	264	263	280	283	263	276	276	284	270	275	276	282	277	275	277	287	271	284	275	271	283	277	281	266	276
GAGGA	279	296.833	6.2261	292	296	296	297	300	287	301	296	299	295	294	283	304	314	310	298	298	303	287	295	299	292	293	296	299	296	300	300	293	292
CAGGA	310	298.833	5.40168	297	303	293	300	302	287	297	292	297	300	297	300	300	301	308	300	307	300	296	302	298	291	300	300	301	299	294	309	287	307
GTGGA	282	277.9	7.47109	275	275	275	283	279	268	289	282	285	270	273	280	285	272	274	280	286	288	272	286	281	269	272	288	280	285	262	287	269	267
CTGGA	313	305.733	5.00299	303	310	298	304	303	302	309	304	313	309	303	302	308	308	305	303	315	306	300	308	308	290	307	313	310	310	303	308	308	302
GACGA	162	148.533	10.0918	143	151	121	153	152	153	145	147	161	136	155	139	169	147	149	145	148	153	151	149	141	137	170	157	137	146	154	160	136	151
CACGA	160	146.067	10.4285	132	140	150	138	154	134	140	152	146	144	136	129	168	149	152	157	161	140	153	161	133	146	147	140	145	146	162	158	127	142
GTCGA	94	96.4667	8.48826	94	103	91	97	108	86	109	97	104	86	91	80	107	94	100	77	97	106	105	103	91	94	102	97	98	91	98	110	93	85
CTCGA	142	145.2	10.1281	155	154	127	145	150	142	151	150	141	134	141	140	164	144	148	133	150	148	136	148	147	151	150	142	133	137	145	175	126	149
GAGCA	286	281.9	6.62467	273	287	281	283	283	269	280	281	284	274	280	276	289	281	284	277	297	285	278	290	287	286	283	281	282	275	284	298	271	278
CAGCA	278	300.733	5.10533	302	306	300	301	300	296	295	300	295	309	306	303	303	298	301	303	311	301	305	296	305	302	307	298	300	296	294	307	289	293
GTGCA	273	251.267	9.34006	247	263	243	244	245	237	260	256	257	260	257	242	259	238	234	255	270	264	246	251	266	244	256	260	244	248	252	254	240	246
CTGCA	279	294.9	5.51706	303	309	297	300	298	293	294	292	296	296	297	295	298	298	292	291	299	290	299	297	291	290	295	297	288	299	296	289	290	278
GACCA	281	267.4	7.2283	266	271	259	266	260	265	269	268	275	252	262	267	282	268	269	265	277	276	274	268	270	265	271	262	262	269	265	282	267	250
CACCA	276	284.567	7.24299	278	297	284	280	284	270	289	284	287	278	277	281	294	284	285	297	291	286	281	281	291	289	300	287	286	288	279	283	276	270
GTCCA	223	252.3	9.34824	255	256	248	229	260	240	251	255	245	257	249	249	265	258	270	253	254	259	251	262	247	244	252	271	248	239	240	264	245	253
CTCCA	301	293.4	6.27859	297	298	295	282	296	286	288	292	296	288	277	288	301	304	288	295	294	301	294	289	296	291	298	295	286	301	289	301	299	297
GAGGT	240	256.1	8.17207	253	270	255	251	264	251	255	257	256	249	242	259	259	261	259	246	269	252	259	258	257	244	259	265	256	253	262	276	242	244
CAGGT	244	264.733	7.49682	261	271	268	262	272	258	257	267	277	256	258	273	274	266	265	262	265	271	265	255	270	262	272	268	253	266	272	275	247	254
GTGGT	282	257.2	8.56376	248	273	258	238	257	255	250	263	258	274	243	258	269	265	255	255	271	259	254	264	251	262	253	262	256	260	252	260	244	249
CTGGT	254	275.067	6.53338	278	276	272	276	272	275	281	287	282	279	272	275	281	285	276	276	280	273	272	276	262	278	269	278	274	266	273	284	257	267
GACGT	174	138.167	8.00467	137	131	130	132	143	126	142	135	150	131	137	132	155	133	133	141	142	138	142	142	137	150	157	144	131	131	138	146	134	125
CACGT	169	159.933	9.82584	179	162	149	157	164	149	174	163	155	158	151	140	168	144	159	152	170	168	164	171	148	151	175	163	165	162	163	171	153	150
GTCGT	123	106.033	11.2172	87	108	105	101	109	89	93	99	115	109	96	88	128	108	92	117	119	119	120	115	97	102	115	101	111	101	97	126	113	101
CTCGT	119	137.433	11.3887	139	141	141	126	126	127	127	137	145	133	119	142	155	143	149	144	146	122	142	152	136	143	142	135	119	148	121	165	135	123
GAGCT	247	275.3	5.3701	264	272	274	270	273	268	277	270	281	272	277	277	281	272	271	282	284	274	277	272	272	280	266	282	280	273	275	280	277	286
CAGCT	301	292.033	6.15032	291	296	287	288	287	286	299	294	301	297	283	290	305	286	293	291	308	297	288	285	296	292	291	290	295	290	287	297	283	288
GTGCT	262	271.2	6.74358	264	269	280	268	280	258	271	259	275	277	272	258	271	266	274	272	281	278	266	275	271	282	272	270	274	274	270	278	259	272
CTGCT	275	298.6	6.84609	296	310	289	300	309	290	292	295	304	296	289	296	307	288	301	301	298	297	300	309	299	296	304	306	288	303	301	310	293	291
GACCT	275	264.167	7.06171	261	260	255	259	268	257	266	265	270	266	260	248	275	267	267	264	276	273	274	270	260	270	260	267	268	260	266	268	257	248
CACCT	290	273.4	6.87625	276	277	267	264	275	259	263	273	277	273	280	273	288	274	271	271	278	272	266	270	282	269	273	285	273	285	272	281	263	272
GTCCT	273	267.6	8.93115	271	268	263	259	271	265	278	265	275	282	273	260	278	271	271	262	279	267	247	269	268	259	270	278	258	272	257	283	252	257
CTCCT	258	292.533	7.30957	300	299	287	287	295	277	293	295	287	293	280	299	293	291	297	297	301	293	295	287	303	303	288	311	288	288	286	290	289	284
AAGGA	292	297.367	5.92181	300	301	298	303	308	288	302	302	305	295	298	298	291	296	298	294	299	301	282	302	291	292	301	295	289	304	305	299	290	294
TAGGA	225	216.7	7.69303	210	231	219	213	219	197	208	225	228	224	210	220	222	213	217	208	222	210	222	224	225	214	209	213	219	217	215	228	212	207
ATGGA	296	286.7	6.12034	289	298	279	286	279	274	285	282	292	292	282	294	289	280	286	283	292	288	284	290	290	291	292	291	276	299	285	287	279	287
TTGGA	265	276.667	7.3828	283	283	278	279	278	254	274	274	287	285	274	276	288	270	279	277	281	282	274	279	286	268	277	273	277	274	270	287	266	267
AACGA	169	142.267	12.5915	145	145	140	129	147	113	133	146	158	154	136	124	160	141	151	126	147	170	156	153	143	146	140	144	132	142	136	158	126	127
TACGA	125	108.467	8.98556	109	94	92	95	114	97	106	114	110	107	101	109	128	110	114	104	120	111	103	122	102	103	117	105	108	109	106	126	100	118
ATCGA	147	134	11.2495	149	135	129	122	138	140	137	123	144	123	129	125	149	127	135	118	154	131	143	148	132	127	143	130	124	131	138	146	103	147
TTCGA	155	138.533	9.58351	141	145	135	130	147	128	138	137	140	133	123	126	149	147	128	138	152	148	157	137	140	130	141	150	130	141	153	145	126	121
AAGCA	296	284.4	7.86349	286	292	292	289	283	267	275	285	290	294	285	270	292	288	280	286	293	289	284	291	287	275	283	282	277	274	293	292	268	290
TAGCA	230	217.667	9.48441	220	216	211	207	227	195	203	223	222	230	211	213	213	224	227	215	240	221	210	222	224	204	221	229	218	223	212	225	206	218
ATGCA	273	260.333	7.94521	253	269	261	263	262	248	267	262	255	244	273	250	266	259	248	262	269	258	264	259	265	264	274	266	259	254	259	268	244	265
TTGCA	280	251.333	9.07187	246	258	244	260	253	243	247	248	247	244	240	237	267	256	259	254	266	261	247	255	259	261	243	259	244	253	250	262	228	249
AACCA	287	271.433	6.6316	274	266	278	268	266	272	262	259	269	261	267	273	276	269	276	277	278	278	267	276	278	266	272	280	271	268	274	290	266	266
TACCA	234	246.533	7.59643	235	256	246	232	239	238	252	251	252	255	251	249	245	252	247	242	252	247	239	248	253	250	242	245	240	243	252	268	236	239
ATCCA	275	268.533	9.42386	253	279	257	275	275	251	264	269	271	262	259	269	277	278	262	263	280	272	282	270	268	275	264	259	272	259	285	284	254	268
TTCCA	276	284.533	7.87722	272	298	274	291	278	288	277	284	295	284	281	276	281	287	284	279	297	288	277	294	279	291	292	291	285	285	287	296	268	277
AAGGT	270	257.633	10.4502	272	254	242	257	265	236	256	261	262	259	235	249	268	256	266	255	267	249	265	264	264	266	256	271	263	259	258	272	237	245
TAGGT	206	175.067	9.87136	163	185	162	169	180	157	165	172	188	182	164	163	173	188	185	186	192	178	176	175	179	178	179	192	162	163	174	182	170	170
ATGGT	253	254.2	7.69863	247	263	251	249	253	240	247	253	269	258	255	253	260	241	252	242	258	269	250	253	254	250	260	255	268	250	256	265	247	258
TTGGT	223	247.167	9.96229	230	245	244	247	247	234	240	244	261	247	242	241	260	260	243	231	268	255	250	267	247	247	245	244	250	248	243	262	230	243
AACGT	150	139.833	11.8673	132	138	126	137	137	131	154	146	164	132	132	135	146	136	143	116	156	148	143	140	151	135	140	136	130	150	149	166	130	116
TACGT	110	108.367	10.1216	127	115	96	101	105	92	108	106	110	98	115	103	126	102	114	116	109	102	103	115	108	101	121	107	106	116	100	135	101	93
ATCGT	126	125.667	9.56406	126	108	128	110	120	127	129	137	134	125	116	129	133	139	131	131	137	134	117	134	127	120	126	132	122	127	133	129	110	99
TTCGT	130	133.2	9.17418	125	145	126	139	127	126	138	121	136	135	124	126	144	130	131	140	134	138	132	140	137	139	143	126	118	120	132	159	143	122
AAGCT	289	274.233	8.13118	273	279	285	273	285	255	267	272	274	276	268	274	285	268	280	275	280	276	268	285	271	262	280	278	283	268	282	283	261	261
TAGCT	205	220	8.89013	220	227	227	222	223	210	213	224	230	202	208	213	235	237	224	214	234	221	223	211	223	215	219	221	215	220	216	232	219	202
ATGCT	288	274.467	6.97648	278	289	271	276	279	270	277	262	286	282	274	274	287	270	278	269	281	278	268	272	271	275	280	275	265	274	272	277	263	261
TTGCT	282	274.767	7.4217	282	290	271	279	280	275	271	280	273	276	271	271	279	274	280	285	286	267	273	280	264	276	268	271	263	273	270	288	259	268
AACCT	278	262.767	6.75524	260	261	265	268	266	254	269	264	267	260	254	256	268	261	266	265	276	262	258	270	268	258	263	262	254	268	254	279	258	249
TACCT	217	243.2	11.6246	248	254	237	229	253	230	251	243	249	245	237	232	257	239	242	235	254	257	229	257	238	246	244	253	237	256	243	262	209	230
ATCCT	276	271.167	7.18275	276	276	268	280	278	258	264	271	275	269	267	260	279	280	267	274	280	279	281	267	272	266	277	276	265	269	274	272	257	258
TTCCT	270	294.667	6.27163	289	295	299	288	302	279	294	295	298	293	299	300	297	301	288	299	304	300	300	299	284	293	296	295	298	288	286	304	289	288
GGAGA	302	296	4.87782	291	302	296	299	292	290	300	292	306	296	299	297	297	284	299	294	299	303	295	295	298	294	298	296	289	293	299	304	295	288
CGAGA	175	178.333	11.839	170	190	181	168	184	159	190	185	194	157	175	163	188	178	178	162	206	172	178	177	175	180	183	192	168	168	174	199	169	187
GCAGA	292	293.133	6.97153	296	302	279	294	297	281	294	289	292	291	297	285	293	297	300	295	296	298	298	299	297	286	298	294	289	303	285	304	276	289
CCAGA	274	296.967	5.58621	293	301	291	290	299	294	302	296	294	298	298	293	305	297	299	292	306	297	298	301	300	285	306	292	298	293	304	307	292	288
GGTGA	263	259.4	8.95429	253	268	254	263	271	249	262	263	270	257	239	248	267	263	250	258	263	270	257	268	258	257	269	264	254	257	257	278	241	254
CGTGA	182	161.467	10.985	165	168	154	175	167	145	173	157	165	150	166	154	174	164	172	154	174	163	163	169	149	156	153	167	147	170	161	186	144	139
GCTGA	264	282.667	6.54604	279	287	284	291	288	277	284	280	288	282	285	278	293	282	279	279	283	283	285	295	283	276	281	283	279	280	283	297	265	271
CCTGA	262	291	5.27845	290	293	290	291	285	287	291	291	293	286	293	286	300	291	295	299	301	292	299	293	291	295	287	299	290	286	281	289	285	281
GGACA	250	277.233	5.44998	278	287	277	272	286	267	277	273	279	276	284	268	279	274	279	280	285	288	272	276	274	271	280	276	281	279	282	273	271	273
CGACA	156	144.067	8.92085	141	139	141	143	141	144	150	139	147	142	143	126	159	139	142	138	165	150	142	150	142	143	149	161	144	134	146	160	127	135
GCACA	272	264.3	8.76966	257	255	260	272	272	248	265	256	268	257	247	265	277	258	265	260	291	268	261	268	267	270	270	268	263	262	264	269	254	272
CCACA	266	284.633	6.51515	279	287	277	284	286	280	272	282	287	283	274	285	292	291	277	302	290	284	286	288	279	287	280	289	283	293	290	293	276	283
GGTCA	224	246.1	8.13401	244	254	239	244	246	249	248	248	258	246	234	245	242	251	255	244	263	260	242	256	245	251	245	242	233	238	244	254	231	232
CGTCA	147	144.8	9.49192	131	152	135	138	161	135	149	134	156	145	153	141	158	149	144	148	158	149	153	141	131	151	140	143	128	148	140	160	144	129
GCTCA	263	272.133	6.28481	266	280	268	273	275	265	262	273	278	264	272	264	285	276	276	270	287	279	275	278	271	270	274	266	273	269	270	273	261	271
CCTCA	275	283.6	7.67261	278	284	283	278	285	275	290	290	296	276	280	273	298	285	290	282	301	284	277	284	280	286	290	285	277	284	284	291	265	277
GGAGT	256	254.4	9.46718	255	264	254	263	254	239	239	252	263	262	257	243	262	258	254	260	266	261	246	259	252	253	265	246	245	264	259	267	233	237
CGAGT	149	148.667	9.66092	152	144	138	128	150	147	153	152	154	147	152	132	162	166	159	158	156	160	148	143	147	139	153	151	146	141	136	167	135	144
GCAGT	285	260.667	9.15135	261	265	260	248	280	259	255	270	260	273	263	261	270	275	252	260	270	261	251	261	264	259	260	260	247	262	258	271	238	246
CCAGT	244	270.4	7.42596	252	278	271	269	279	259	270	276	277	265	274	274	280	280	271	278	278	265	269	265	269	275	267	262	267	263	266	284	270	259
GGTGT	261	246.8	8.61994	253	248	242	245	251	233	244	240	255	251	242	237	265	241	254	246	252	246	239	258	251	244	240	261	243	250	251	260	230	232
CGTGT	179	165.767	10.4772	171	178	138	156	172	159	169	162	181	174	158	155	175	168	166	168	170	163	178	185	159	156	170	170	159	155	170	181	157	150
GCTGT	286	280.667	7.32183	278	298	278	293	285	284	272	282	276	279	277	273	280	281	272	280	303	288	274	282	283	273	277	279	280	279	280	286	276	272
CCTGT	265	282.333	6.98438	283	291	282	280	284	270	281	286	283	282	281	272	292	276	284	281	290	292	280	283	286	272	288	291	275	282	284	297	270	272
GGACT	238	263.733	7.02671	260	269	267	256	272	265	260	269	273	262	263	257	264	259	273	264	270	276	267	262	267	257	270	250	269	250	264	270	251	256
CGACT	129	138.467	10.6503	143	141	126	115	148	135	133	139	141	138	130	128	159	143	141	149	151	144	133	150	138	133	165	136	128	131	145	141	127	123
GCACT	227	244.233	11.3401	245	252	243	242	253	228	247	259	235	259	248	234	243	247	228	247	261	265	243	256	248	235	235	248	234	240	238	260	214	240
CCACT	251	266.633	6.04856	266	264	260	261	274	255	266	261	274	268	270	264	273	277	274	265	276	264	272	257	261	269	273	268	264	262	265	275	259	262
GGTCT	245	249.433	9.38702	236	253	248	236	256	248	249	254	253	256	235	243	273	257	267	246	243	254	241	263	253	241	245	252	247	257	243	258	236	240
CGTCT	154	154.533	7.66422	155	157	159	147	152	148	153	150	158	143	142	137	168	153	165	148	168	159	153	159	158	157	164	159	162	160	156	155	146	145
GCTCT	257	281.2	6.92024	278	285	282	274	294	277	282	284	278	286	280	283	286	287	283	276	280	294	271	280	290	263	281	275	290	274	281	290	273	279
CCTCT	289	286.333	5.59145	289	293	280	290	286	282	280	285	286	288	282	299	295	289	282	283	290	286	283	281	283	292	287	295	278	288	274	292	289	283
AGAGA	302	296.267	7.00706	286	309	294	295	299	282	288	297	294	292	292	301	305	298	300	296	301	302	295	305	297	292	296	302	299	293	296	312	283	287
TGAGA	295	287.5	7.44057	279	290	283	283	289	272	293	283	293	276	284	292	290	281	285	277	290	295	286	296	291	288	288	301	297	296	291	298	273	285
ACAGA	280	293.133	7.89908	292	301	285	302	291	286	283	290	297	301	281	282	303	292	303	299	298	291	293	293	287	294	305	299	302	281	295	303	288	277
TCAGA	301	291.167	6.37929	295	295	303	297	289	285	282	295	305	291	295	295	295	293	301	287	295	289	281	295	290	288	295	286	281	288	286	292	286	280
AGTGA	277	268.733	9.13098	262	283	259	274	270	247	258	268	278	271	266	267	278	278	265	269	281	270	278	281	272	266	269	273	262	268	261	277	245	266
TGTGA	303	282.333	7.07269	277	291	280	276	288	275	278	280	289	275	280	278	282	291	284	283	289	288	277	286	261	284	289	290	289	286	277	292	284	271
ACTGA	245	276.967	6.4138	273	280	269	287	278	270	282	279	283	269	279	275	280	280	276	280	281	295	274	278	277	271	270	288	272	274	274	280	267	268
TCTGA	286	287.2	5.15551	285	291	292	289	288	274	284	288	295	287	283	289	284	291	285	283	298	289	282	287	286	283	295	284	284	288	284	296	292	280
AGACA	288	290.967	4.93742	290	304	287	291	288	287	289	295	292	298	292	299	295	295	294	289	287	287	295	287	284	284	292	293	281	295	286	293	289	291
TGACA	242	277.133	7.47748	283	281	278	281	270	254	270	275	285	271	280	290	281	270	271	269	288	284	276	281	279	277	279	276	288	281	281	277	270	268
ACACA	278	272.433	6.61599	269	278	273	273	269	259	264	277	281	269	271	266	280	261	280	272	282	275	266	273	277	269	270	276	275	267	283	285	267	266
TCACA	290	271.567	7.75346	277	272	275	265	274	263	277	275	279	265	258	278	276	272	264	277	280	273	273	269	278	268	273	283	250	279	269	282	262	261
AGTCA	282	261.833	8.1836	255	267	260	258	274	247	252	266	276	247	262	265	257	264	262	264	274	259	253	262	256	262	274	266	249	256	269	271	256	272
TGTCA	288	272.4	7.2283	281	281	263	269	266	260	270	273	276	280	266	265	266	278	278	263	279	287	276	270	272	272	277	282	274	262	275	281	262	268
ACTCA	280	263.767	7.33759	263	274	266	270	267	255	267	276	255	267	256	266	269	262	259	258	280	257	255	263	262	252	274	266	263	262	267	271	262	249
TCTCA	291	277.333	6.89994	277	288	280	270	276	260	270	268	283	283	272	281	287	275	277	276	288	286	272	277	285	277	284	280	275	276	281	281	268	267
AGAGT	280	265.467	5.62466	264	270	266	266	266	254	262	267	265	271	260	274	267	260	264	266	271	270	255	262	273	265	267	275	263	264	268	275	255	259
TGAGT	266	259.567	7.24299	260	262	248	261	260	244	257	256	252	257	255	253	269	251	268	261	262	266	253	264	264	272	258	273	266	266	258	263	262	246
ACAGT	279	272.2	6.33218	270	279	269	272	275	265	264	268	278	272	280	270	275	282	264	269	279	277	267	287	269	269	279	280	271	266	267	276	263	264
TCAGT	255	266.4	7.91158	262	273	268	263	275	253	275	277	268	269	263	268	262	281	274	269	263	258	260	266	267	270	261	277	258	252	258	279	253	270
AGTGT	272	264.233	7.70438	255	276	267	261	267	244	253	262	273	273	259	259	265	269	258	269	268	270	253	266	260	268	271	267	266	261	273	278	261	255
TGTGT	268	276.733	5.69896	274	279	280	273	278	264	277	275	281	287	271	272	281	278	287	279	280	288	273	276	274	268	282	279	280	274	278	277	267	270
ACTGT	284	275.667	7.65341	275	280	275	276	276	264	272	277	279	279	270	267	278	277	287	270	292	289	269	282	280	273	281	274	283	262	279	280	262	262
TCTGT	268	284.567	5.41825	278	293	283	280	272	280	278	285	273	290	287	287	279	286	290	287	287	286	281	289	288	282	293	292	283	291	284	281	285	287
AGACT	259	271.333	8.14664	269	286	265	269	264	269	261	260	284	279	254	265	274	269	263	270	277	281	274	282	273	277	275	281	267	259	277	280	272	264
TGACT	277	270.033	7.54976	270	272	269	278	270	271	275	272	279	265	262	261	288	272	262	265	273	273	268	279	273	261	280	278	264	270	266	274	260	251
ACACT	255	262.733	7.61547	268	262	248	252	270	249	257	259	265	260	267	255	280	260	268	259	264	273	260	264	269	259	270	258	277	263	264	270	257	255
TCACT	287	267.7	7.52536	269	279	274	272	263	245	270	265	272	269	263	263	281	267	275	269	282	268	271	260	270	255	269	266	261	269	272	266	268	258
AGTCT	287	263.667	9.16264	261	274	269	264	275	248	264	261	257	262	257	256	281	278	264	278	277	259	259	262	269	264	266	252	255	260	270	271	246	251
TGTCT	269	282.7	7.23569	280	297	271	282	278	276	281	282	281	285	274	277	289	288	288	279	294	286	280	275	273	286	298	297	283	278	284	286	274	279
ACTCT	286	269.567	6.9316	271	278	276	263	275	256	258	277	275	276	261	264	283	275	269	272	272	268	273	271	268	276	263	276	260	266	275	268	259	263
TCTCT	296	287.2	6.02523	283	297	287	281	283	276	287	288	278	286	276	290	288	296	294	285	295	294	293	287	296	293	286	282	282	287	278	290	288	290
GAAGA	313	307.267	5.11208	311	312	309	311	304	303	304	305	311	301	301	308	314	312	303	296	318	312	299	310	306	306	311	304	308	305	310	316	305	303
CAAGA	285	292.833	7.59802	292	302	290	282	300	279	295	290	295	300	294	294	300	304	286	285	306	302	293	294	295	291	291	296	295	292	286	299	272	285
GTAGA	242	220.567	8.33639	225	234	229	209	213	203	218	217	214	223	206	215	226	218	215	216	233	221	219	227	232	215	227	223	218	226	231	234	210	220
CTAGA	248	228.367	10.012	227	226	226	221	220	208	218	220	253	229	228	237	251	233	230	215	234	226	221	229	242	234	233	235	224	230	218	241	223	219
GATGA	280	275.933	7.62904	275	279	268	278	266	266	272	271	278	283	270	271	273	265	271	272	289	287	276	287	284	280	286	283	273	280	269	288	261	277
CATGA	281	273.233	7.05976	276	278	271	274	271	250	276	275	279	265	274	272	271	269	277	269	285	282	280	273	276	277	271	286	271	273	271	277	269	259
GTTGA	214	226.7	7.9531	228	222	225	214	224	217	230	225	247	221	216	220	238	223	234	216	233	228	240	232	237	230	233	225	226	222	233	225	216	221
CTTGA	248	259.733	8.61408	263	272	251	252	263	243	253	260	268	258	254	258	264	270	255	262	267	266	268	265	262	254	259	262	259	255	255	281	237	256
GAACA	282	277.433	8.80315	267	278	276	280	282	250	274	276	288	281	280	276	289	277	278	281	293	280	273	294	279	284	279	277	278	276	270	279	269	259
CAACA	275	273.8	7.64921	270	282	274	263	273	258	279	276	288	278	270	263	288	269	280	279	277	281	273	275	267	269	279	277	276	275	263	283	268	261
GTACA	243	227.267	8.31672	224	244	228	226	218	212	215	232	229	233	222	227	230	233	234	218	234	240	214	240	219	218	233	235	228	228	228	235	216	225
CTACA	297	270.133	6.07841	263	269	263	269	283	267	278	264	277	279	261	269	277	277	273	276	275	269	272	267	272	270	266	269	268	260	272	275	259	265
GATCA	230	242.233	6.41487	245	249	244	235	246	231	244	245	251	243	238	247	241	242	243	244	247	253	240	253	246	245	237	238	239	230	239	250	231	231
CATCA	281	279.6	5.78106	279	283	276	277	286	275	272	292	276	276	276	277	284	295	279	280	287	283	280	269	283	283	276	280	276	279	272	282	272	283
GTTCA	238	251.1	8.39273	247	262	252	250	264	246	258	249	248	249	244	255	250	258	255	246	269	241	241	248	250	249	254	254	245	233	264	266	238	248
CTTCA	305	290.767	6.8061	284	294	285	291	298	282	301	294	299	293	283	286	299	296	293	285	298	289	291	287	299	278	294	300	286	288	289	299	285	277
GAAGT	286	270.333	6.92488	270	277	274	267	271	269	265	273	281	262	268	264	279	265	263	274	274	272	272	270	275	261	280	270	262	266	281	285	256	264
CAAGT	278	265.9	8.65966	264	274	261	263	273	245	268	272	278	267	257	258	271	255	273	262	277	280	269	268	258	267	266	270	265	259	260	284	261	252
GTAGT	207	174.7	9.93132	166	172	167	175	177	162	175	187	185	180	171	163	179	184	169	166	195	174	160	185	172	182	187	191	158	172	182	180	159	166
CTAGT	190	190.2	9.32701	197	193	184	181	193	173	190	190	197	187	177	178	204	184	197	189	212	193	195	200	185	188	183	196	196	199	190	202	172	181
GATGT	260	264	7.33438	249	277	257	270	261	262	266	264	266	268	265	266	262	264	259	264	267	274	258	259	267	267	265	271	263	266	258	283	255	247
CATGT	283	260.8	7.70759	254	253	256	254	263	244	254	263	263	270	252	261	262	266	263	257	277	266	266	267	249	256	259	275	266	264	258	273	252	261
GTTGT	257	233.233	8.40231	243	225	237	226	235	218	219	235	233	233	221	226	243	237	250	230	241	248	234	242	223	228	236	230	232	241	234	243	223	231
CTTGT	257	258.1	7.77862	248	261	255	251	267	239	253	262	261	253	256	259	260	262	253	246	279	265	264	264	256	262	264	265	254	252	255	268	251	258
GAACT	278	268.967	7.42077	268	274	272	267	272	252	261	270	275	274	258	263	279	263	265	264	285	282	273	272	264	271	273	270	268	260	263	280	270	261
CAACT	248	258.167	7.27814	258	255	251	253	269	252	249	264	266	253	260	251	255	248	247	259	271	264	262	271	264	257	256	264	249	262	263	269	249	254
GTACT	219	214.433	9.76512	218	217	204	211	217	201	212	220	230	214	215	212	224	227	224	206	222	218	204	214	223	212	217	212	217	216	203	235	188	200
CTACT	237	247.367	7.41612	251	259	241	243	250	234	245	248	259	245	237	249	254	249	237	243	258	254	252	240	246	246	260	253	246	244	246	255	231	246
GATCT	238	251.133	8.86579	266	260	254	237	268	243	247	252	256	251	249	248	256	262	255	241	254	233	252	258	249	258	245	258	255	248	249	259	237	234
CATCT	298	287.833	6.5815	280	299	288	279	276	281	288	295	283	292	285	288	291	304	284	295	288	291	286	297	292	282	282	292	290	276	289	285	286	291
GTTCT	280	267.967	8.08781	278	273	257	255	278	260	271	266	280	263	265	262	274	276	261	262	282	276	278	274	271	264	264	270	260	271	256	274	264	254
CTTCT	302	293.9	5.62231	285	299	294	293	305	295	294	290	291	293	284	294	292	298	292	290	297	292	292	298	282	284	298	298	298	296	296	307	292	298
AAAGA	299	294.6	6.91625	295	299	284	305	296	273	294	294	300	279	290	299	291	300	288	291	298	302	294	300	292	296	297	299	293	298	293	305	295	298
TAAGA	245	240.3	7.63906	242	256	243	229	241	233	241	242	250	240	239	244	252	231	238	248	236	250	239	228	237	243	250	235	232	246	242	242	238	222
ATAGA	222	216.967	6.90569	215	217	211	208	215	201	212	219	221	208	210	215	226	211	220	224	214	225	229	223	227	217	215	216	217	211	221	232	215	214
TTAGA	204	219.033	7.48554	222	220	222	216	214	205	200	232	215	220	209	210	225	228	231	215	218	220	221	230	217	222	216	230	216	218	224	223	212	220
AATGA	263	266.067	6.6225	271	272	262	271	270	248	255	258	271	264	259	265	270	266	264	260	274	274	273	263	270	257	271	266	266	274	267	269	258	274
TATGA	264	239.133	9.39087	236	246	228	237	250	214	232	239	251	240	239	246	249	247	231	230	252	244	239	250	238	245	228	241	235	241	255	237	223	231
ATTGA	252	234.1	9.2712	239	232	230	225	238	225	226	226	237	220	234	230	250	237	222	232	242	242	236	239	230	237	239	233	240	247	245	251	208	231
TTTGA	281	270.1	7.65349	278	276	272	262	268	256	272	274	279	268	272	252	274	264	272	263	273	274	273	287	269	271	265	265	276	272	276	281	260	259
AAACA	280	277.333	6.01913	280	283	274	276	268	270	271	272	281	274	274	270	275	283	278	276	280	291	278	283	269	285	290	271	286	277	277	278	278	272
TAACA	226	218.733	10.8148	223	230	219	219	226	211	199	226	221	210	221	216	219	224	219	225	236	231	220	232	202	212	222	227	206	207	211	243	199	206
ATACA	267	231.733	8.8276	229	241	231	225	229	218	216	232	226	231	223	231	245	230	236	230	242	234	226	233	226	236	244	237	228	235	253	246	217	222
TTACA	265	242.633	9.182	244	247	236	242	240	238	231	250	247	245	243	240	245	249	242	243	257	257	230	253	233	258	243	239	225	242	245	256	219	240
AATCA	245	242.5	8.30351	253	256	243	242	248	224	238	246	239	236	236	235	242	250	248	231	242	240	246	250	249	243	250	261	238	243	231	250	231	234
TATCA	235	222.333	9.23014	226	227	218	227	218	203	202	227	233	216	225	232	237	240	225	219	229	223	225	220	218	225	223	226	213	224	227	229	209	204
ATTCA	265	254.3	8.40423	251	268	263	248	255	237	248	251	264	249	254	250	250	266	253	264	272	261	263	260	256	249	258	248	240	254	244	259	246	248
TTTCA	284	269.367	8.14305	275	273	267	262	274	262	251	279	284	276	258	266	285	260	269	259	278	270	271	270	269	265	269	269	269	269	263	279	281	259
AAAGT	280	262.967	9.63644	261	261	265	273	275	243	265	264	264	250	250	259	264	267	254	260	271	255	251	267	257	268	281	268	265	283	264	272	244	268
TAAGT	196	199.733	9.32159	187	202	209	187	200	182	193	212	209	198	208	195	208	197	189	213	212	210	183	205	202	199	201	203	210	200	196	206	184	192
ATAGT	204	188.467	9.9264	177	196	195	180	195	171	181	188	195	184	188	188	206	188	190	178	195	211	176	185	182	203	187	207	183	185	195	190	174	181
TTAGT	219	188.8	7.53566	179	195	196	176	198	177	185	199	191	187	183	184	199	185	190	189	195	202	191	183	195	193	196	190	177	190	188	192	173	186
AATGT	281	261.4	8.66861	254	285	260	259	272	239	252	269	263	263	255	257	267	270	252	262	266	257	261	261	250	261	262	269	266	259	267	271	264	249
TATGT	247	236.133	9.46403	226	242	237	223	241	215	233	240	242	226	231	243	237	239	236	236	251	245	253	226	231	241	245	240	223	236	244	252	223	227
ATTGT	223	239.233	8.50024	239	240	224	228	245	228	233	246	263	249	237	245	242	230	240	232	241	245	238	245	246	239	236	237	241	238	234	256	226	234
TTTGT	272	266.367	7.55889	260	279	260	270	271	257	263	272	270	261	256	261	272	269	269	265	287	277	263	273	266	266	258	269	261	263	263	272	250	268
AAACT	278	269.033	7.20385	272	273	272	259	276	256	261	267	279	253	280	259	278	275	278	263	269	269	272	278	273	262	273	266	264	271	266	275	267	265
TAACT	220	213.467	9.49676	211	213	227	204	217	201	201	225	226	214	212	204	223	221	211	204	229	224	208	211	225	201	213	213	196	211	205	227	205	222
ATACT	240	217.9	8.76651	221	234	222	217	216	200	208	230	229	222	218	235	214	219	224	222	220	216	217	217	222	208	223	220	211	205	207	223	199	218
TTACT	231	231.6	8.0155	229	235	230	224	242	219	235	242	240	219	232	231	237	232	232	236	247	237	228	230	225	238	237	224	221	236	220	244	230	216
AATCT	262	243.467	9.87066	260	259	239	234	257	221	229	252	244	248	248	251	251	244	235	239	261	244	247	245	241	246	248	240	235	239	243	244	221	239
TATCT	223	232.5	8.53694	233	242	221	230	222	228	225	236	225	241	236	243	233	253	225	240	241	236	232	225	232	234	226	241	219	242	237	237	217	223
ATTCT	261	259.8	6.84508	264	262	249	264	268	249	247	257	261	273	257	260	264	269	263	253	254	270	262	268	258	259	262	249	261	259	265	263	254	250
TTTCT	279	285.933	5.94186	287	292	282	284	296	278	272	284	284	284	293	275	297	282	286	278	288	285	289	286	293	294	288	289	286	291	282	289	281	283
GGGAA	300	275.367	8.46691	276	288	279	276	283	255	279	280	287	275	279	278	281	278	267	266	290	282	268	282	273	275	278	275	271	266	271	277	252	274
CGGAA	198	173.367	9.96367	175	181	170	162	175	153	172	174	187	170	169	174	193	177	189	183	176	170	175	188	162	170	188	165	159	158	169	182	163	172
GCGAA	153	118.533	9.94375	122	114	118	113	124	101	116	115	124	115	108	97	140	137	117	111	124	110	122	139	112	115	115	129	113	118	118	131	113	125
CCGAA	181	150.233	10.8745	141	152	138	146	159	128	152	167	155	139	141	142	165	138	143	147	168	150	159	166	157	148	153	162	135	159	144	166	149	138
GGCAA	242	254.933	9.86437	255	253	252	251	253	250	254	261	265	268	243	249	266	267	250	253	266	266	246	253	252	246	254	265	257	262	265	265	233	228
CGCAA	113	119.433	10.0196	120	125	113	114	110	116	129	118	124	106	108	104	121	136	135	112	137	116	124	118	106	117	128	125	115	117	122	145	113	109
GCCAA	238	258.967	7.88925	262	246	259	252	256	249	258	249	267	262	260	247	276	267	255	259	269	257	249	263	259	265	266	267	258	256	259	275	248	254
CCCAA	241	267.167	8.96769	269	267	260	255	263	259	255	266	275	270	265	259	275	267	264	295	273	274	261	273	272	261	276	278	262	270	268	276	251	256
GGGTA	184	184.633	7.91107	194	185	181	181	201	169	180	178	188	186	187	187	204	196	179	187	190	179	186	184	192	184	181	181	177	184	180	192	171	175
CGGTA	86	89.6667	6.87491	97	95	86	100	84	85	93	100	72	86	101	92	98	83	91	85	93	94	93	95	83	84	88	90	78	86	88	98	85	87
GCGTA	60	72.9333	7.66961	79	68	66	65	79	76	80	86	74	70	68	68	84	83	70	67	74	68	75	77	72	75	91	78	66	73	61	75	58	62
CCGTA	109	93.4333	9.853	91	96	82	86	83	82	109	97	110	77	96	94	110	86	101	85	94	90	97	103	83	89	96	102	76	104	107	101	82	94
GGCTA	206	222.867	9.95761	235	223	200	223	220	204	207	223	228	232	222	218	241	215	229	227	222	233	225	229	219	217	226	227	226	225	228	242	205	215
CGCTA	119	110.067	7.88684	114	104	95	108	102	112	105	107	118	116	103	108	123	116	129	108	121	120	115	104	117	106	115	112	110	103	98	108	105	100
GCCTA	197	218.833	7.53421	224	224	221	210	221	220	210	215	231	208	206	213	231	211	220	213	225	225	210	223	225	231	214	218	214	216	223	226	208	229
CCCTA	234	223.867	8.06753	236	225	223	213	214	214	225	212	219	221	218	220	235	224	226	213	238	228	227	236	222	208	226	226	224	228	225	237	219	234
GGGAT	232	239.3	8.46962	241	244	223	243	241	226	247	232	262	242	228	242	248	235	242	232	237	238	238	243	242	244	247	241	229	231	236	257	235	233
CGGAT	133	136.067	9.57343	130	138	127	122	143	125	124	141	144	134	136	124	142	130	125	123	148	140	129	141	137	132	154	150	145	135	139	159	135	130
GCGAT	113	108.967	8.87648	110	106	94	112	123	100	117	119	115	105	101	97	113	109	115	111	118	127	95	106	100	103	104	108	100	103	122	124	105	107
CCGAT	125	113.8	9.70034	121	113	107	103	109	109	97	117	120	97	121	115	125	118	112	117	138	101	118	124	120	112	123	118	121	107	102	122	96	111
GGCAT	263	245.6	8.63274	246	254	237	256	236	236	240	245	258	252	252	233	259	252	247	246	246	264	238	255	240	239	241	243	247	243	251	249	227	236
CGCAT	118	123.3	8.65488	124	124	112	111	124	123	128	130	135	121	119	100	139	125	122	135	128	122	124	131	122	132	118	124	120	134	128	125	107	112
GCCAT	260	262.667	7.90606	262	262	255	268	259	246	262	257	272	264	260	264	270	267	261	266	280	266	263	266	269	258	261	256	255	245	266	282	258	260
CCCAT	247	251.6	8.21521	246	259	247	246	264	240	252	255	263	258	238	242	252	257	242	241	265	259	250	255	244	250	255	258	256	242	252	268	250	242
GGGTT	203	222.867	11.1037	225	237	227	218	224	213	221	218	232	221	215	216	245	211	233	210	245	236	224	241	227	213	227	229	211	210	211	230	206	210
CGGTT	109	122.3	10.4292	139	112	107	123	134	110	128	127	124	116	119	105	149	118	128	116	146	122	127	123	130	120	127	122	118	113	123	112	121	110
GCGTT	127	117.067	11.0201	120	121	112	117	120	99	111	127	133	111	105	111	132	119	117	99	128	129	114	138	109	118	123	130	104	115	109	133	95	113
CCGTT	130	123.533	9.78998	123	121	118	122	125	115	123	136	126	111	121	119	145	110	138	126	120	121	130	135	132	102	128	133	110	116	116	141	124	119
GGCTT	278	263.567	7.58712	262	270	259	250	273	262	272	265	270	260	256	259	269	261	262	263	275	276	263	268	260	261	263	266	264	252	271	271	241	263
CGCTT	142	145.633	9.6864	130	142	141	137	140	141	153	138	154	147	149	134	176	151	152	144	154	157	152	157	142	142	141	142	139	150	139	158	132	135
GCCTT	290	270.567	5.52539	277	273	273	273	270	265	269	269	267	268	282	264	281	266	276	268	278	269	272	278	266	263	265	266	269	267	266	282	268	267
CCCTT	251	257.667	7.11644	256	254	253	251	266	256	247	254	261	259	248	254	269	258	256	264	266	254	261	258	272	250	260	267	263	249	260	269	248	247
AGGAA	291	299.6	5.65442	299	307	295	308	306	287	298	296	300	299	295	296	299	306	305	303	302	304	298	307	292	295	306	298	297	296	305	305	287	297
TGGAA	307	296.467	6.334	303	305	293	305	297	285	290	297	302	296	293	296	305	295	301	302	295	294	293	293	307	286	299	295	297	290	298	302	280	300
ACGAA	172	136.267	8.91312	134	133	125	130	139	117	138	150	138	140	142	124	156	128	130	129	152	130	133	144	139	131	144	142	137	136	141	148	124	134
TCGAA	175	131.767	13.1062	143	146	112	134	138	104	122	130	134	127	105	121	159	138	130	121	143	144	138	134	143	127	145	143	112	132	135	147	119	127
AGCAA	290	279.967	6.52572	283	279	284	286	289	270	276	271	281	269	275	275	283	278	287	278	291	292	284	272	281	283	284	281	280	280	282	286	266	273
TGCAA	280	261.767	7.44489	272	271	264	272	266	254	260	265	262	264	269	248	258	257	260	261	267	273	244	260	261	262	267	266	266	266	255	263	245	255
ACCAA	284	267.333	7.94521	267	274	263	262	266	252	260	273	280	262	264	270	283	272	261	260	275	284	257	274	268	267	270	267	258	260	268	279	265	259
TCCAA	274	269.433	7.0353	265	281	261	268	272	264	268	266	267	273	258	269	271	274	269	267	287	277	272	271	280	268	272	272	263	260	268	274	274	252
AGGTA	211	209.3	11.7154	215	216	204	216	218	183	199	218	222	208	194	201	221	212	215	202	230	221	213	193	212	210	215	203	210	211	211	229	188	189
TGGTA	254	231.233	8.86171	231	229	223	225	229	224	228	234	244	248	227	222	241	240	225	231	245	244	228	225	227	230	230	227	234	234	239	245	210	218
ACGTA	104	95.6	7.2711	102	92	99	88	92	83	99	91	100	93	90	95	94	106	92	84	97	93	92	94	105	89	108	89	98	99	110	111	96	87
TCGTA	95	80.2	7.6447	77	90	73	76	83	77	70	74	88	68	67	86	82	84	91	80	86	77	91	95	82	87	77	70	69	85	75	89	80	77
AGCTA	250	238.4	10.3311	252	241	243	223	243	221	228	227	257	235	223	231	257	221	234	237	248	246	235	253	241	246	243	240	229	239	236	248	230	245
TGCTA	252	245.433	9.54005	251	255	242	225	256	239	242	248	236	252	254	244	262	238	258	241	261	250	238	238	244	242	244	244	236	247	248	262	225	241
ACCTA	244	220.833	12.8575	209	221	221	220	227	191	227	238	237	221	209	226	235	233	221	226	242	226	227	222	225	219	214	218	209	203	226	236	209	187
TCCTA	240	245.167	9.59196	248	254	245	243	249	224	226	246	257	257	242	243	248	263	239	235	262	255	247	247	234	235	253	249	245	238	244	254	234	239
AGGAT	252	267.667	8.26014	263	274	264	274	271	251	269	266	266	273	260	267	265	274	271	265	286	270	255	273	277	272	271	263	267	281	266	270	245	261
TGGAT	278	277.267	7.10965	279	287	284	269	273	261	281	276	289	279	274	281	279	280	269	273	285	277	274	282	282	279	278	282	275	292	276	263	271	268
ACGAT	126	121.067	9.69157	117	123	125	111	128	116	114	122	117	113	119	104	140	110	127	115	124	136	130	132	111	125	130	131	103	126	124	136	107	116
TCGAT	99	109.2	8.20597	122	117	114	109	113	110	107	104	114	110	116	98	109	105	105	96	103	109	105	111	99	106	118	109	116	110	119	129	88	105
AGCAT	261	266.2	7.029	266	274	264	256	275	260	265	258	269	270	276	262	263	275	261	258	275	263	271	266	273	259	258	275	268	271	268	273	248	266
TGCAT	276	255.6	7.55942	253	265	255	259	260	238	257	264	252	248	252	249	263	245	253	253	261	262	263	255	252	247	270	259	254	267	252	266	245	249
ACCAT	288	264.9	7.28887	263	265	268	259	248	257	259	264	269	268	255	264	255	272	259	263	277	274	266	267	265	274	273	262	263	267	272	280	254	265
TCCAT	276	267.967	7.13652	268	285	269	264	269	264	263	273	268	266	272	259	273	269	268	260	274	275	263	259	254	269	274	277	267	260	265	285	262	265
AGGTT	257	244.433	8.43917	247	251	242	245	244	239	233	247	243	242	241	235	252	240	249	247	257	240	243	247	233	244	266	243	243	237	251	266	230	236
TGGTT	235	256.1	7.53086	246	269	256	255	251	246	251	252	267	261	245	253	260	263	260	258	269	252	248	257	257	250	268	261	255	249	257	268	242	257
ACGTT	138	128.1	10.4563	143	125	106	121	125	127	126	125	133	132	124	118	154	115	132	122	135	144	128	136	124	135	148	126	127	125	119	137	117	114
TCGTT	105	119.467	8.82681	103	130	118	106	122	102	119	123	126	117	111	119	136	127	117	122	130	110	126	121	130	117	117	117	112	110	126	134	126	110
AGCTT	285	263.1	10.1143	265	259	270	259	263	248	251	263	268	268	270	250	278	270	264	273	284	275	254	267	254	258	266	268	259	274	260	270	245	240
TGCTT	270	276.833	7.456	287	289	272	283	282	266	272	275	268	278	278	269	286	269	280	268	287	276	270	289	270	282	282	279	277	275	268	285	263	280
ACCTT	267	263.1	7.80517	268	260	265	265	262	252	266	257	267	272	258	247	276	259	263	253	269	277	258	279	261	262	258	262	265	270	258	273	250	261
TCCTT	281	278.433	6.67824	275	279	281	276	281	270	269	275	279	281	273	276	279	280	284	271	290	285	280	291	270	281	270	297	281	280	275	281	273	270
GAGAA	308	298.633	7.43006	294	301	301	299	301	278	299	295	298	296	300	293	298	291	300	301	308	301	281	307	295	296	311	304	301	305	302	314	292	297
CAGAA	306	305.333	5.74956	308	302	302	313	304	295	297	306	307	304	316	296	312	310	309	302	311	309	310	312	305	301	306	303	304	308	304	311	291	302
GTGAA	287	266.7	10.0212	251	268	266	261	285	254	270	255	274	272	262	252	278	284	269	268	272	282	259	276	257	261	268	270	272	267	263	281	254	250
CTGAA	278	295.167	6.77767	301	303	298	304	292	293	287	294	301	290	295	294	293	301	297	289	307	305	298	295	299	299	287	287	293	295	301	293	290	274
GACAA	269	265.833	8.32977	279	270	275	276	264	251	262	270	265	265	259	263	275	276	254	266	273	276	268	275	269	262	264	270	255	262	268	262	257	244
CACAA	277	264.467	7.89034	261	271	258	265	256	254	269	260	267	259	261	261	268	257	255	278	275	265	258	267	259	283	257	268	263	271	278	273	251	266
GTCAA	250	232.1	9.67168	227	246	224	228	248	215	221	243	236	236	221	229	233	223	237	224	250	242	234	221	227	231	236	232	240	221	249	241	227	221
CTCAA	262	266.567	7.32348	267	279	263	261	266	260	266	254	263	264	276	259	282	272	261	267	269	263	275	271	268	266	274	273	262	259	261	281	257	258
GAGTA	197	212.333	8.96481	205	220	204	216	211	201	209	220	218	219	212	199	225	213	221	219	213	204	221	212	199	206	227	222	206	220	210	224	194	200
CAGTA	261	236.367	8.16841	241	246	243	237	244	221	224	237	251	233	235	222	244	242	245	224	250	235	235	244	234	236	240	243	232	232	223	235	231	232
GTGTA	234	221.9	9.13632	222	233	216	219	211	207	212	209	228	227	216	215	219	229	221	232	225	224	221	225	222	221	227	243	231	229	226	233	199	215
CTGTA	269	254.1	8.58768	250	267	249	258	262	243	253	251	261	252	254	246	259	256	254	252	266	255	236	258	251	254	254	266	250	256	268	265	246	231
GACTA	196	213.133	9.86716	217	215	217	205	216	212	212	205	227	211	206	215	227	215	227	198	202	223	219	204	217	202	220	205	221	212	213	236	190	205
CACTA	223	218.867	9.59789	229	234	218	210	218	202	218	221	233	222	229	220	234	211	214	218	224	230	217	209	222	216	215	225	215	209	211	235	196	211
GTCTA	208	213	8.42001	218	214	227	201	211	207	209	223	221	225	208	200	231	214	219	208	213	213	207	211	202	206	221	210	213	219	222	216	197	204
CTCTA	276	245.5	6.24638	239	248	245	241	240	240	247	258	248	245	241	247	251	250	239	242	254	239	246	257	241	244	254	245	244	242	242	259	244	233
GAGAT	253	269	9.8401	271	279	270	264	274	243	273	273	283	264	262	263	280	254	269	263	280	279	263	274	277	273	264	275	260	275	265	288	257	255
CAGAT	259	277.2	8.31036	281	300	272	275	280	276	262	280	289	280	272	275	280	266	294	277	279	275	281	278	262	280	281	270	278	272	274	286	276	265
GTGAT	270	248.367	9.03435	251	263	250	253	248	224	245	243	248	248	258	252	253	251	254	245	255	254	253	253	250	245	254	245	246	245	242	265	224	234
CTGAT	238	263.3	9.68878	264	269	264	252	253	252	258	265	282	270	269	252	268	264	259	271	270	280	273	253	254	270	271	271	264	263	246	271	241	260
GACAT	262	261.7	6.88902	260	275	263	260	257	253	256	252	257	260	264	253	268	257	270	263	275	277	265	263	261	259	266	258	269	259	256	265	249	261
CACAT	278	264.8	7.71653	270	256	260	259	265	251	262	270	264	258	258	262	279	277	279	262	279	263	254	267	254	263	267	264	266	264	259	278	269	265
GTCAT	271	242.833	8.42444	237	255	231	230	243	231	241	236	246	230	247	244	240	250	241	232	259	252	244	247	238	242	248	248	255	245	254	249	227	243
CTCAT	262	263.433	7.04999	266	258	270	263	273	258	266	272	262	257	258	266	278	262	264	253	279	275	258	254	259	260	269	259	260	269	259	264	254	258
GAGTT	262	257.033	7.40682	270	263	253	256	256	240	256	258	259	255	256	254	261	263	256	239	266	256	251	266	263	262	258	267	247	259	251	266	257	247
CAGTT	269	262.767	7.92501	261	270	268	256	272	257	261	272	265	272	265	259	261	273	270	258	272	269	247	258	259	262	269	263	249	263	264	272	252	244
GTGTT	257	254.333	8.29762	259	268	248	260	259	241	254	258	264	259	244	237	263	248	266	243	257	258	248	257	252	250	252	258	242	260	264	265	245	251
CTGTT	243	274.933	7.29163	275	276	277	276	283	266	260	264	287	275	275	274	282	273	274	276	269	275	279	280	282	279	274	282	274	273	283	283	253	269
GACTT	266	261.633	8.82193	257	257	261	258	260	262	269	248	273	261	248	242	268	270	266	266	269	276	261	264	264	263	279	263	269	244	265	260	252	254
CACTT	243	258.367	8.15151	259	255	251	253	271	247	247	259	264	260	258	252	274	263	266	258	275	255	254	260	261	256	251	259	265	260	271	257	239	251
GTCTT	273	256.2	8.31451	249	260	257	258	257	240	255	260	259	262	249	245	264	259	258	248	274	260	260	265	255	251	270	260	255	250	254	269	241	242
CTCTT	261	280.267	5.86005	277	293	278	284	274	275	283	287	280	288	272	285	282	281	285	285	282	278	278	278	283	277	282	281	265	288	270	280	274	283
AAGAA	307	302.1	6.47728	307	311	298	298	308	285	303	299	314	301	298	296	303	302	303	294	315	306	304	300	299	308	303	304	295	308	304	308	294	295
TAGAA	263	241.067	8.41564	234	252	242	242	235	223	229	235	252	234	248	248	245	233	237	220	242	244	243	245	246	252	253	246	240	246	233	251	240	242
ATGAA	292	281.967	7.13168	285	290	281	286	283	269	277	274	293	291	277	278	276	275	273	289	293	294	272	288	280	269	283	283	281	286	285	289	278	281
TTGAA	284	264.8	8.7942	277	275	261	260	263	239	264	265	275	259	279	257	267	266	247	263	268	264	271	281	260	261	274	259	267	270	260	268	260	264
AACAA	272	272.767	7.40309	273	281	278	270	275	261	268	282	275	274	268	267	281	267	274	263	281	283	278	286	273	269	277	273	268	276	259	281	261	261
TACAA	276	247.5	6.67858	258	247	248	241	255	242	238	242	257	247	239	255	246	249	243	247	257	251	242	246	248	254	248	244	241	258	248	252	230	252
ATCAA	263	254.533	8.93553	262	268	254	246	254	241	240	253	254	252	246	253	264	256	252	243	274	262	257	265	262	259	251	256	255	263	245	264	235	250
TTCAA	286	270.533	7.47286	267	275	270	274	282	262	267	273	283	266	260	265	273	266	272	268	288	273	269	264	269	271	268	284	256	274	278	275	260	264
AAGTA	259	234.367	8.32314	234	242	241	226	229	223	223	225	243	225	231	236	240	233	230	228	242	243	235	240	244	232	244	242	228	231	230	258	223	230
TAGTA	163	163.9	9.15518	163	160	167	157	165	155	145	164	160	157	163	169	176	167	178	151	171	180	155	171	167	171	171	168	155	167	170	174	142	158
ATGTA	266	235.4	8.75963	229	242	227	227	235	213	228	246	244	238	243	236	239	249	228	227	241	241	228	237	238	237	232	244	227	249	242	244	219	232
TTGTA	249	227.167	9.8579	212	232	231	212	240	214	211	226	240	226	213	231	232	226	230	228	248	229	232	233	216	233	227	231	220	237	228	241	210	226
AACTA	223	223.867	7.8553	232	224	215	217	216	206	216	224	233	224	227	226	236	216	218	224	239	229	222	232	221	228	228	224	223	225	221	240	212	218
TACTA	191	195.133	8.10591	193	210	189	194	194	192	180	203	198	190	186	199	201	197	194	183	198	201	210	197	192	188	206	202	186	201	184	205	182	199
ATCTA	244	222.067	7.47379	216	229	216	213	226	211	223	214	223	220	224	226	228	226	215	216	233	219	220	218	224	220	231	236	226	228	236	223	203	219
TTCTA	259	252.033	7.71243	239	266	243	248	252	244	251	261	253	246	243	236	262	255	257	243	263	263	252	252	252	256	264	248	258	254	247	256	250	247
AAGAT	275	282.9	7.48953	294	289	278	277	280	268	285	294	290	282	276	289	283	284	274	272	292	297	283	283	284	272	283	286	288	281	286	284	267	286
TAGAT	175	196.1	7.82282	203	198	196	184	188	180	197	194	202	204	182	195	211	199	198	195	203	199	191	201	204	189	196	209	184	193	193	206	189	200
ATGAT	255	251.733	9.23611	256	263	242	258	257	239	248	243	252	247	253	249	258	247	249	236	272	257	255	256	256	246	254	255	244	259	243	273	232	253
TTGAT	235	241.267	8.3622	245	254	233	242	245	235	233	243	246	234	237	231	250	248	244	226	252	242	240	244	246	243	246	242	244	236	243	261	221	232
AACAT	275	262.033	8.58822	255	262	256	260	267	238	262	261	272	269	265	257	261	266	271	262	282	274	274	261	252	263	256	266	258	261	259	265	261	245
TACAT	273	242.367	8.75129	234	246	237	230	244	236	243	244	242	246	236	241	256	258	238	250	260	248	241	246	220	240	249	243	235	242	245	254	227	240
ATCAT	256	248.367	8.24823	249	249	242	255	250	225	245	246	257	247	243	251	249	266	251	246	248	251	261	254	251	232	250	258	242	247	259	248	238	241
TTCAT	256	264.5	5.96975	263	267	261	268	274	249	261	267	275	255	270	271	270	261	267	259	270	268	263	267	264	263	266	261	258	256	268	269	256	268
AAGTT	278	255.733	10.0993	257	264	245	252	252	234	270	261	269	245	251	250	272	253	260	260	273	260	243	263	262	255	259	255	249	261	242	264	234	257
TAGTT	198	188.267	11.3985	186	196	184	176	194	166	188	203	196	182	180	174	195	192	190	167	205	193	189	196	182	198	194	203	170	188	191	209	169	192
ATGTT	243	258.433	7.87262	271	267	258	251	264	249	249	254	265	259	255	257	261	269	251	261	270	255	273	257	256	259	249	262	259	253	259	271	244	245
TTGTT	247	253.533	6.03857	250	259	253	259	263	245	239	259	259	244	244	255	254	252	255	252	257	256	261	259	252	258	255	247	251	252	251	265	247	253
AACTT	280	259.467	8.11016	254	262	253	262	272	248	253	255	272	246	251	243	267	267	262	260	273	261	257	264	257	263	267	264	250	251	262	273	256	259
TACTT	226	237.9	8.52319	244	239	228	231	237	231	230	247	243	229	229	240	245	244	243	234	256	248	241	235	236	235	247	243	245	239	225	247	216	230
ATCTT	252	264.8	8.31451	254	290	268	253	263	266	265	263	266	271	267	264	271	276	251	262	268	265	260	281	248	267	265	267	264	259	263	264	257	266
TTCTT	274	280.367	6.58883	281	284	271	284	288	272	275	285	270	282	284	275	289	285	281	263	285	277	284	280	278	284	286	280	286	278	279	295	273	277
GGAAA	298	289.467	6.48464	293	300	293	296	292	273	291	292	293	284	283	282	294	294	294	285	297	285	285	292	283	297	296	280	284	290	287	299	281	289
CGAAA	157	132.7	10.3961	137	144	122	139	145	109	124	139	146	121	117	120	145	126	132	127	144	126	138	133	142	128	131	151	126	134	128	150	130	127
GCAAA	260	261.1	9.07953	256	264	270	261	265	240	265	263	262	243	271	252	271	264	260	262	277	272	252	258	250	264	272	259	264	263	264	271	244	254
CCAAA	289	274.7	6.37966	275	280	269	281	280	271	267	269	283	261	274	275	280	282	272	277	281	276	270	287	272	266	274	271	272	267	286	282	270	271
GGTAA	224	187.5	10.0713	189	181	179	184	193	178	167	198	196	181	182	184	199	179	192	186	197	201	184	189	199	191	181	199	191	183	192	210	170	170
CGTAA	93	78.2667	7.4784	79	88	74	75	87	69	77	77	85	63	72	76	84	89	74	72	71	69	91	78	87	64	87	81	77	81	84	87	75	75
GCTAA	189	206.2	10.2601	210	197	194	194	213	188	195	212	210	212	204	218	222	191	215	206	218	216	205	213	198	215	208	202	208	212	209	223	188	190
CCTAA	214	222.667	8.48664	224	240	226	211	219	214	221	219	234	222	213	220	233	231	218	227	236	230	213	214	220	225	235	218	217	219	232	229	212	208
GGATA	211	213.533	9.87764	216	225	227	209	210	211	220	216	224	224	223	219	204	209	201	200	219	211	200	228	217	217	216	221	209	214	205	225	188	198
CGATA	82	76.6667	9.68943	67	95	82	71	76	74	73	76	79	65	78	64	86	62	67	75	86	78	86	91	68	75	86	74	69	90	84	95	62	66
GCATA	230	191.133	8.63327	189	199	182	188	199	177	198	198	185	185	184	176	208	188	195	183	205	187	186	207	197	190	193	187	200	193	190	200	188	177
CCATA	245	215.633	9.44123	219	227	212	211	217	214	205	215	221	208	222	217	226	204	215	215	229	229	215	211	213	211	215	211	211	204	220	246	197	209
GGTTA	201	185.733	10.1061	182	194	173	178	188	171	188	191	199	171	187	194	206	188	179	187	195	181	180	184	189	187	198	194	189	179	196	189	156	179
CGTTA	87	88.3	8.63493	80	86	78	80	88	85	88	96	95	84	83	84	99	75	95	92	100	97	82	98	87	89	96	96	78	87	101	102	69	79
GCTTA	178	204.3	10.4358	202	200	222	198	204	181	196	204	231	189	199	196	219	206	204	209	219	197	196	214	200	210	211	211	197	203	212	209	196	194
CCTTA	218	225.1	8.87985	216	221	218	231	219	219	206	232	223	227	237	220	233	234	234	212	234	231	211	232	225	222	240	221	225	238	225	235	214	218
GGAAT	273	254.633	8.25659	255	264	250	250	262	242	256	259	267	259	256	244	251	253	256	252	254	253	257	262	267	249	254	265	250	244	267	263	232	246
CGAAT	154	112.267	9.86087	100	116	105	113	127	94	112	132	114	105	107	100	124	123	106	90	111	119	117	122	111	111	116	118	107	114	108	127	101	118
GCAAT	214	220.4	10.4406	222	243	220	225	224	197	219	221	224	217	208	222	222	221	224	216	237	239	208	208	217	218	220	233	218	218	233	227	199	212
CCAAT	240	227.333	10.0767	221	237	216	219	226	219	230	226	246	213	221	217	247	232	218	232	242	233	229	230	245	216	231	237	225	223	225	236	209	219
GGTAT	195	189.333	9.76388	194	191	180	208	199	179	172	196	204	180	187	180	210	200	183	188	187	175	190	177	182	191	197	198	189	187	194	198	185	179
CGTAT	94	88.1667	7.73743	97	80	85	82	87	95	101	80	110	83	90	80	91	88	99	78	84	84	87	93	89	93	95	91	80	94	79	79	90	81
GCTAT	250	221.967	9.26053	233	230	229	207	226	209	216	213	228	224	222	217	235	217	220	229	229	210	229	213	218	224	232	229	204	230	232	234	211	209
CCTAT	243	223.733	9.02079	220	230	223	222	222	208	205	228	211	224	227	224	231	224	227	226	241	233	225	231	223	222	238	221	209	225	225	233	203	231
GGATT	248	245.7	7.11555	247	240	244	246	242	227	239	256	257	251	244	246	250	250	241	243	256	242	244	235	256	241	255	252	237	253	241	251	242	243
CGATT	119	104.733	7.51061	110	104	102	108	111	107	100	108	109	110	98	88	112	116	102	101	103	113	115	106	104	108	104	102	98	92	122	100	93	96
GCATT	237	236.767	6.52678	233	241	233	240	234	233	231	243	242	234	243	230	241	232	230	235	246	237	248	239	241	222	237	241	236	241	244	244	221	231
CCATT	274	251	8.60233	243	258	250	253	246	239	237	249	259	253	254	251	253	262	248	248	269	252	253	251	243	260	257	246	252	252	247	272	233	240
GGTTT	219	245.867	8.68901	237	260	253	253	241	239	239	241	256	245	245	229	262	238	244	248	260	254	249	251	240	244	253	237	238	243	231	259	245	242
CGTTT	149	140.567	9.81091	155	146	131	125	143	132	143	142	137	130	134	133	171	138	138	140	146	149	150	146	139	134	139	141	144	134	132	161	134	130
GCTTT	286	265.667	8.5836	251	262	265	263	288	249	262	266	274	264	273	252	267	262	270	269	283	271	259	277	261	260	270	265	258	264	267	274	259	265
CCTTT	290	273.8	8.13422	271	279	261	274	290	264	265	272	284	285	269	263	286	274	275	270	273	275	283	282	268	281	260	282	276	271	271	281	263	266
AGAAA	307	300.3	6.99828	296	304	298	304	298	286	292	299	304	291	306	301	299	299	296	295	306	300	302	306	297	300	308	308	296	308	303	317	283	307
TGAAA	296	279.633	6.50455	286	290	273	288	272	260	276	282	291	277	275	275	282	275	280	280	283	277	281	290	280	277	277	281	281	286	275	284	283	272
ACAAA	293	273.3	7.74218	273	288	279	281	277	253	283	277	284	272	270	278	269	261	259	280	276	277	271	277	267	281	266	274	278	275	270	268	266	269
TCAAA	288	265.867	7.13289	255	270	263	268	259	260	259	264	265	276	265	263	266	273	252	268	284	260	264	262	269	274	274	260	258	265	276	275	261	268
AGTAA	228	213.6	8.45923	202	209	218	200	218	192	206	218	220	216	216	209	218	211	222	214	231	219	216	220	207	215	217	229	204	216	209	223	207	206
TGTAA	263	234.3	8.87519	225	246	236	236	240	218	213	239	246	234	235	232	228	233	228	235	245	238	235	241	226	234	230	238	225	245	243	253	229	223
ACTAA	201	207.2	10.9273	199	220	210	203	217	198	196	214	216	198	205	198	218	212	204	189	211	207	209	206	198	204	221	235	204	207	202	225	181	209
TCTAA	218	228.3	9.04834	219	233	234	223	218	202	223	243	224	236	241	227	233	225	221	229	237	245	232	229	224	224	233	231	224	236	230	237	214	222
AGATA	234	234.633	8.18528	229	242	236	220	237	229	235	237	242	222	222	231	250	221	245	233	243	240	232	237	229	236	230	230	244	240	245	243	221	238
TGATA	218	220.833	11.0643	227	223	236	213	229	198	215	221	228	208	227	227	227	222	219	204	230	224	232	220	226	210	215	222	214	233	227	243	193	212
ACATA	254	223.7	8.09917	216	228	216	227	219	203	218	226	224	214	231	234	234	234	226	222	234	229	220	225	212	224	228	234	211	217	229	232	228	216
TCATA	225	211.867	9.55107	210	224	208	208	217	182	216	214	215	212	214	221	216	215	194	220	221	213	211	208	218	214	211	230	216	195	218	210	199	206
AGTTA	206	210.367	10.2368	205	218	215	199	216	186	203	212	213	215	217	207	225	220	208	201	220	204	201	226	214	211	209	223	211	204	214	222	182	210
TGTTA	217	223.8	9.1214	235	226	223	219	239	210	203	218	231	228	225	236	238	235	226	219	217	230	226	221	216	233	222	224	231	222	215	226	206	214
ACTTA	209	213.2	9.19295	206	217	211	205	222	194	209	220	212	208	212	214	217	219	229	218	220	227	201	221	210	213	206	216	206	229	204	223	192	215
TCTTA	218	233.4	8.8497	223	242	230	230	237	211	228	242	228	235	241	233	235	225	228	232	242	229	238	235	244	235	248	229	228	242	221	251	220	240
AGAAT	282	270.2	7.42967	255	278	261	274	268	260	269	272	264	263	276	262	272	278	271	262	283	274	271	275	265	274	282	277	259	280	271	279	265	266
TGAAT	273	255.2	9.47738	253	255	248	258	267	239	255	261	262	244	247	246	255	248	255	246	266	272	255	261	252	249	271	257	241	258	270	271	240	254
ACAAT	264	241.433	8.01586	236	250	239	242	239	225	234	250	246	241	231	246	254	235	242	235	251	252	237	259	242	235	248	238	236	244	242	251	230	233
TCAAT	251	228.7	9.07498	231	241	231	232	238	211	230	231	239	229	215	218	241	228	223	210	240	224	225	233	215	237	231	237	234	229	230	240	217	221
AGTAT	235	222.733	8.25429	221	226	224	213	216	220	212	230	233	218	215	209	225	231	223	220	237	222	231	227	227	225	228	224	218	236	210	237	207	217
TGTAT	249	239.4	9.57943	230	249	224	228	255	230	233	234	250	235	241	229	235	249	248	234	240	252	244	246	241	232	251	245	242	240	242	256	226	221
ACTAT	220	221.033	8.18528	223	217	217	218	220	207	215	225	235	215	225	230	233	225	222	217	227	224	235	220	228	217	223	225	210	215	208	236	209	210
TCTAT	243	233.8	7.721	237	246	227	222	238	227	221	246	240	233	234	231	243	244	226	233	229	243	226	239	231	222	239	237	235	227	245	238	233	222
AGATT	249	251.533	7.76701	258	263	248	252	248	228	250	261	254	252	254	244	258	252	255	248	259	257	256	259	247	247	253	248	255	253	241	264	236	246
TGATT	220	240.8	8.81378	242	267	239	240	234	229	228	233	248	240	236	240	247	236	233	243	247	245	244	251	241	245	254	234	237	245	234	249	221	242
ACATT	264	257.067	7.01689	259	260	255	253	259	241	247	252	252	248	258	255	253	261	265	256	272	266	253	261	247	258	255	255	256	263	255	273	264	260
TCATT	248	258.4	6.69843	256	266	260	255	275	241	256	249	267	255	254	256	265	269	258	258	259	266	266	259	258	253	260	252	257	261	252	261	254	254
AGTTT	277	260.233	7.55524	255	270	257	263	259	254	256	271	271	263	263	257	265	262	262	241	264	270	259	256	258	267	261	266	256	259	253	274	247	248
TGTTT	254	275.167	8.08184	267	285	272	275	277	257	261	280	280	265	279	277	278	271	280	270	279	275	279	283	274	281	277	288	261	278	282	289	261	274
ACTTT	276	263.067	8.1998	256	267	261	257	273	252	258	264	272	264	249	250	271	269	260	263	285	269	266	260	256	258	262	269	269	262	271	269	247	263
TCTTT	285	278.5	5.28987	281	280	277	279	276	279	276	283	272	280	281	272	290	271	280	270	283	270	281	277	279	287	280	270	283	282	280	287	271	278
GAAAA	293	286	6.89328	293	296	284	291	285	265	280	286	291	284	287	291	285	290	295	279	283	285	286	293	284	291	282	286	283	288	282	301	277	277
CAAAA	290	270.3	6.33082	260	273	265	271	281	259	270	280	266	262	266	262	281	273	264	274	272	274	264	268	271	270	269	266	274	277	277	282	267	271
GTAAA	254	226.467	8.02467	216	230	228	231	226	209	212	223	245	221	226	230	225	222	231	214	231	226	221	234	226	235	231	236	226	229	231	240	222	217
CTAAA	217	232.9	10.2363	221	238	239	218	238	219	219	231	240	239	227	224	250	232	228	232	244	252	245	234	228	221	246	228	226	230	244	249	219	226
GATAA	224	218.1	8.78616	213	221	225	214	220	199	218	216	222	213	210	227	222	221	221	199	211	231	214	233	216	218	220	216	210	228	221	237	205	222
CATAA	242	214.967	6.34352	211	221	212	219	223	202	223	221	210	210	225	208	226	218	210	220	224	215	212	216	218	212	212	216	213	204	214	219	209	206
GTTAA	194	192.3	9.64955	186	201	194	184	191	183	188	200	199	189	200	192	195	185	204	181	204	202	179	193	187	202	202	213	182	187	190	197	166	193
CTTAA	201	222.667	7.04827	218	229	230	226	225	206	218	225	232	228	218	218	237	223	221	220	227	224	215	220	227	220	226	217	220	233	209	233	215	220
GAATA	247	225.433	8.95076	213	231	224	219	230	208	227	233	229	218	230	218	237	221	224	213	238	222	218	240	231	232	232	225	218	230	237	234	205	226
CAATA	222	218.8	9.63614	223	227	210	213	213	201	210	234	228	230	213	220	228	217	209	218	226	228	228	225	206	208	216	237	212	217	218	230	200	219
GTATA	205	184.8	8.88393	184	184	181	187	186	176	168	182	196	170	196	176	187	203	185	184	194	178	179	188	181	187	191	200	183	184	187	201	174	172
CTATA	230	202.233	6.83138	200	199	211	205	201	200	195	209	212	194	209	196	209	196	197	209	204	213	198	205	213	198	203	197	199	204	208	205	185	193
GATTA	196	195.567	8.3941	182	198	193	194	188	183	180	197	209	202	189	200	193	207	195	192	210	201	200	206	195	186	198	203	187	211	189	195	197	187
CATTA	210	218.8	11.1831	216	237	220	230	230	191	214	231	220	195	208	221	225	203	213	222	223	223	232	221	221	227	213	210	220	227	215	237	203	216
GTTTA	223	214.133	10.2039	209	227	211	202	228	207	208	213	223	201	207	214	220	216	214	213	221	234	211	225	222	222	211	207	199	213	211	237	193	205
CTTTA	262	245.533	9.23536	233	259	248	244	265	229	235	249	257	238	247	242	245	247	247	255	261	250	241	251	239	251	238	252	240	242	243	255	227	236
GAAAT	254	266.933	8.851	273	278	268	272	267	239	271	274	279	257	273	266	272	267	259	255	274	270	261	276	264	260	267	280	258	267	270	275	260	256
CAAAT	276	251.7	8.27606	254	253	252	249	261	231	254	257	256	248	248	241	250	252	248	241	267	256	253	262	254	263	251	246	249	270	242	254	239	250
GTAAT	202	184.533	9.2912	186	180	195	173	188	176	168	178	196	180	190	188	189	195	189	179	201	185	184	186	181	185	187	181	174	185	185	210	175	167
CTAAT	191	192.267	9.78364	193	206	186	192	194	169	174	200	192	188	193	186	195	193	199	186	208	205	184	193	189	200	202	197	192	204	191	203	171	183
GATAT	209	212	9.31443	207	220	223	216	212	189	209	220	222	205	211	218	214	202	212	209	230	218	210	215	220	205	205	220	201	220	210	221	190	206
CATAT	243	212.933	9.31418	213	213	217	205	210	194	206	217	211	205	201	227	214	218	188	211	219	230	222	216	218	215	212	226	203	207	219	225	211	215
GTTAT	199	194.467	9.28378	193	203	188	202	196	171	176	189	192	192	206	195	205	203	194	190	207	196	200	197	188	195	201	206	204	193	195	198	173	186
CTTAT	217	222.633	7.17507	216	225	216	222	225	215	207	219	219	221	224	218	227	229	229	221	233	235	223	215	212	223	234	232	223	218	229	235	215	219
GAATT	242	240.1	8.49483	237	252	221	243	254	225	241	250	251	235	232	233	246	244	237	237	252	241	232	244	235	234	242	243	227	249	240	252	235	239
CAATT	218	218.133	9.88462	209	232	216	216	230	210	212	231	223	213	206	217	210	221	207	211	225	233	224	228	225	226	227	210	208	226	222	227	193	206
GTATT	221	212.2	7.43895	199	208	211	215	216	203	207	208	220	215	214	209	206	216	207	204	224	211	221	216	212	210	228	212	216	205	215	230	207	201
CTATT	202	225	7.7992	230	234	231	216	220	214	210	223	234	217	233	217	238	228	220	212	231	221	225	227	226	221	233	236	225	230	222	237	223	216
GATTT	262	248.933	8.27099	251	256	255	248	249	221	246	260	245	241	255	246	260	244	242	248	253	244	250	249	246	247	254	247	251	268	254	253	236	249
CATTT	277	264.3	7.41457	271	274	263	254	276	251	251	260	258	262	267	257	264	266	261	259	273	274	268	268	264	267	271	258	252	268	267	278	268	259
GTTTT	248	258.2	8.0447	253	261	256	255	262	235	237	268	263	256	261	259	270	260	260	256	269	259	256	255	260	256	260	265	254	258	255	275	252	260
CTTTT	291	269.5	6.46876	267	265	259	260	278	257	266	276	266	271	277	263	276	274	279	271	284	269	265	275	267	273	266	273	262	272	270	273	262	269
AAAAA	289	264.4	6.88627	264	263	258	263	256	245	254	277	271	261	258	265	272	268	264	262	264	266	273	266	262	275	262	265	268	268	268	275	255	264
TAAAA	282	262.5	6.67342	259	264	267	252	264	254	250	269	281	252	258	258	271	261	267	260	264	263	263	261	261	277	267	265	260	260	263	264	258	262
ATAAA	298	276.2	7.47132	275	287	284	275	277	255	271	271	289	277	268	269	283	269	271	277	278	288	279	277	270	277	277	280	279	278	272	286	264	283
TTAAA	259	254	6.49668	257	264	251	254	246	237	242	253	257	248	258	247	259	253	252	249	260	251	251	261	255	263	258	261	252	254	252	266	250	259
AATAA	257	265.433	8.32811	257	273	265	263	273	255	250	269	275	272	261	259	267	269	260	277	276	270	260	277	261	273	263	275	262	264	255	276	247	259
TATAA	238	214.267	8.93244	214	215	224	204	216	204	198	212	237	209	222	202	220	216	208	201	208	215	217	214	223	211	216	223	216	224	199	221	213	226
ATTAA	237	225	7.83449	240	222	214	224	234	210	217	228	233	223	215	219	232	226	218	227	233	233	233	227	224	230	229	220	220	231	224	236	209	219
TTTAA	264	250.533	6.43661	248	250	248	254	248	233	245	253	258	244	253	261	251	242	258	252	257	255	248	255	254	254	243	254	255	249	245	260	238	251
AAATA	283	261.533	8.10591	260	270	262	268	272	233	254	258	259	264	251	256	269	262	266	257	268	264	260	270	256	267	258	263	263	261	257	277	254	267
TAATA	198	197.067	7.99971	189	204	197	191	201	195	188	196	196	196	193	197	210	198	211	199	201	203	195	200	187	201	194	200	185	198	201	217	176	193
ATATA	213	202.2	8.37649	201	209	206	184	208	177	192	206	212	198	198	211	206	199	202	196	203	205	203	204	208	195	206	208	204	210	203	215	189	208
TTATA	243	209.033	8.52373	210	223	211	206	206	194	204	210	216	211	207	200	218	208	213	204	202	210	219	205	213	221	207	215	202	219	207	223	184	203
AATTA	222	216.5	8.78773	217	235	210	223	225	202	207	221	235	205	207	212	223	211	207	221	228	220	221	217	210	220	225	217	212	222	211	220	202	209
TATTA	195	201.633	7.03922	204	207	200	200	194	181	204	208	206	204	204	205	199	201	204	190	207	205	199	203	197	201	217	217	198	205	193	201	197	198
ATTTA	254	234.767	8.62907	228	236	240	230	240	214	227	239	239	237	231	225	243	234	228	230	242	242	251	235	235	246	230	237	232	237	235	248	212	240
TTTTA	263	249.467	7.45438	244	251	246	236	260	232	240	256	260	254	243	249	249	250	249	253	256	256	238	248	249	260	254	246	240	251	249	263	249	253
AAAAT	268	271.8	7.44358	275	285	268	275	277	252	268	274	284	261	271	265	282	277	274	265	274	269	270	275	264	277	270	277	260	278	275	279	270	263
TAAAT	249	240.9	8.71918	248	249	229	236	249	220	225	236	241	236	234	237	248	237	239	235	245	252	249	247	243	246	252	248	235	245	234	259	232	241
ATAAT	227	206.8	8.45026	208	214	205	209	212	195	203	204	220	192	201	201	225	206	204	200	224	214	209	205	213	204	198	218	200	213	201	213	196	197
TTAAT	210	214.933	9.70934	205	216	213	216	225	211	213	214	234	235	211	211	216	205	215	209	227	213	212	222	214	217	199	225	221	211	200	226	191	221
AATAT	235	232.5	7.7582	236	240	225	231	229	217	227	238	232	235	231	244	235	232	226	226	244	230	237	231	229	229	233	233	230	245	244	246	213	227
TATAT	225	210.167	6.34134	200	210	205	213	213	203	204	219	215	203	213	208	217	210	207	220	215	208	209	216	218	203	213	207	212	220	208	216	194	206
ATTAT	224	215.2	9.40066	216	235	220	226	209	196	204	231	230	208	215	218	221	214	218	210	213	217	217	226	200	218	214	219	207	225	206	215	201	207
TTTAT	272	250.933	7.52895	234	264	253	250	256	242	250	257	261	240	247	245	251	242	250	256	260	255	249	250	257	258	257	251	242	259	239	260	243	250
AAATT	262	251.167	9.02901	259	265	242	247	247	242	235	257	269	243	234	250	250	241	249	250	264	255	262	258	252	259	255	258	237	260	243	253	250	249
TAATT	205	205.6	9.1146	207	216	206	197	208	195	194	210	217	200	217	193	215	199	204	189	223	203	200	205	208	217	203	211	207	212	204	216	185	207
ATATT	225	230.033	8.60426	231	238	229	219	229	215	216	230	230	228	227	230	237	233	232	228	247	231	233	242	222	235	226	233	226	243	234	246	212	219
TTATT	264	238.7	8.54663	227	258	233	244	251	222	238	241	245	236	235	239	237	227	235	243	252	248	244	229	234	239	243	238	241	245	230	246	222	239
AATTT	246	244.067	9.72708	251	247	230	235	247	242	240	248	261	234	238	248	256	245	243	225	259	249	246	247	244	257	242	255	230	247	227	258	232	239
TATTT	251	253.033	6.71326	255	264	254	257	261	247	237	259	261	241	245	252	252	255	255	251	262	256	254	255	252	251	254	257	253	259	246	261	242	243
ATTTT	274	264.033	7.32724	264	272	267	260	269	255	252	271	273	265	270	254	268	269	257	255	272	275	262	264	264	269	260	264	260	276	245	267	262	260
TTTTT	252	250.933	8.93244	255	266	238	249	264	240	234	254	252	244	257	241	260	252	263	252	258	251	240	259	249	249	252	245	253	254	236	269	244	248

## Sheet: 6_mers
Mer	OP	CP_avg	CP_stdev	1	2	3	4	5	6	7	8	9	10	11	12	13	14	15	16	17	18	19	20	21	22	23	24	25	26	27	28	29	30
GGGGGG	66	76.4667	8.27432	89	66	81	74	91	69	84	86	83	69	67	59	98	77	79	70	75	83	78	79	73	73	77	76	69	76	69	81	74	69
CGGGGG	71	70.1667	8.46528	74	63	60	62	66	64	65	76	66	65	72	56	89	63	69	67	78	71	74	66	74	69	87	68	62	64	70	92	76	77
GCGGGG	80	87.6333	10.2233	91	88	66	90	78	85	83	88	85	76	90	74	105	74	105	80	105	91	84	95	80	86	89	85	94	82	83	113	89	95
CCGGGG	82	91.0667	8.97096	100	92	72	93	85	92	101	92	89	81	80	81	109	85	102	87	98	101	90	89	83	101	93	91	84	80	96	110	84	91
GGCGGG	89	92.7667	9.72974	96	93	88	85	88	87	86	102	104	83	94	78	104	81	101	88	105	111	92	97	96	77	97	87	90	83	86	118	99	87
CGCGGG	60	58.3	7.72435	53	51	45	61	52	56	64	44	68	53	51	57	71	53	71	67	73	59	52	63	58	56	63	52	61	59	55	71	51	59
GCCGGG	90	93.6333	9.43392	98	89	82	83	94	89	89	101	97	88	103	87	117	99	106	87	100	97	97	90	88	109	97	93	83	101	83	105	75	82
CCCGGG	103	107.433	8.47586	103	111	101	94	105	96	126	108	109	94	103	100	118	102	125	114	112	108	101	123	107	105	108	106	102	102	104	122	107	107
GGGCGG	84	88.9	9.99086	93	90	85	86	92	86	77	96	93	75	85	78	110	89	100	84	78	93	88	99	93	81	88	91	83	83	90	122	84	75
CGGCGG	75	73.7333	8.71753	81	71	73	62	65	74	65	77	83	68	86	65	82	71	84	69	87	74	75	74	66	64	78	66	70	72	59	99	76	76
GCGCGG	61	61.7	7.43779	61	51	59	61	70	60	61	66	71	54	59	59	80	69	70	62	66	47	53	62	57	59	57	64	57	67	51	77	59	62
CCGCGG	55	66.3667	8.94999	63	55	56	64	71	72	65	66	76	49	54	66	78	53	81	67	74	64	57	66	71	80	70	57	69	72	57	85	65	68
GGCCGG	84	90.7667	8.98153	97	75	77	88	86	80	80	106	100	81	97	83	103	86	97	98	97	98	95	91	86	95	99	90	84	91	81	110	81	91
CGCCGG	59	60.0667	9.31789	64	55	49	60	61	63	58	71	62	57	61	39	77	53	67	60	76	49	63	59	59	69	62	66	56	61	43	80	52	50
GCCCGG	81	99.9	8.99559	90	95	90	110	101	85	98	105	104	80	99	99	119	95	112	105	97	106	105	112	93	106	109	98	98	100	91	110	85	100
CCCCGG	98	95.1333	9.5943	107	98	81	83	100	84	108	103	89	93	89	81	113	94	102	99	101	104	89	110	91	85	90	91	91	93	101	111	78	95
GGGGCG	84	77	9.80148	86	78	71	71	83	58	82	87	71	64	68	63	95	68	91	73	88	76	79	89	66	81	77	76	67	77	74	99	78	74
CGGGCG	57	59.3667	5.56766	61	58	48	54	59	56	55	57	72	53	58	59	66	57	65	64	60	59	56	58	60	59	57	60	61	69	47	70	63	60
GCGGCG	80	78.7667	8.33225	84	74	70	77	79	82	70	78	88	71	80	71	96	88	96	71	85	83	75	86	68	74	82	70	71	79	68	96	74	77
CCGGCG	56	64	6.63845	67	55	53	67	77	59	58	69	63	57	62	59	71	70	64	61	64	70	66	61	50	69	67	55	69	68	66	78	59	66
GGCGCG	55	55.7333	7.34816	54	51	44	63	67	54	48	57	64	56	50	49	67	53	53	56	57	51	48	57	42	60	61	60	59	59	50	77	51	54
CGCGCG	44	45.9333	8.25847	51	48	45	52	42	44	45	53	51	37	43	41	59	36	42	45	46	40	34	49	38	44	46	55	52	39	36	75	40	50
GCCGCG	57	65.1333	7.61909	64	57	61	54	70	75	57	65	77	69	53	61	75	62	73	64	69	69	58	63	71	71	58	63	66	68	57	86	58	60
CCCGCG	41	58.5333	8.28265	51	52	53	58	62	62	59	58	69	51	53	55	72	49	68	58	74	58	45	62	57	66	65	53	54	58	45	80	54	55
GGGCCG	75	83.6667	7.95822	77	77	77	74	83	91	81	78	87	79	85	75	99	82	107	90	86	88	85	83	82	80	92	79	86	81	83	97	69	77
CGGCCG	57	68.0667	8.57395	67	65	65	67	84	63	65	84	69	54	66	59	79	60	87	68	69	68	64	68	55	77	63	60	63	70	63	86	68	66
GCGCCG	53	64.7	7.83955	70	65	66	57	65	62	62	81	62	67	64	55	83	59	66	64	78	57	52	57	70	66	74	69	61	62	50	74	61	62
CCGCCG	61	70.2667	7.13869	73	76	58	69	76	79	71	69	75	72	67	63	81	67	86	72	70	70	76	65	61	75	60	72	53	69	74	78	63	68
GGCCCG	79	85.7667	8.68087	86	86	72	88	79	77	87	81	92	75	79	85	98	72	100	91	99	78	84	102	77	84	88	84	100	86	78	92	77	96
CGCCCG	54	56.5	7.08933	57	55	46	47	55	49	50	63	66	53	49	58	70	60	65	52	48	57	46	65	52	59	67	59	62	60	49	66	49	61
GCCCCG	102	95.6	9.93635	105	96	83	94	102	94	108	92	99	89	86	82	119	81	108	93	103	86	92	97	100	94	106	87	94	96	87	117	80	98
CCCCCG	84	78.9333	7.62	87	75	70	69	75	87	91	75	80	77	86	70	85	75	96	84	75	75	71	75	69	76	81	86	86	73	72	95	76	76
GGGGGC	112	119.2	9.79233	124	111	102	113	117	110	115	122	124	123	120	113	142	115	126	124	128	117	113	120	119	122	135	131	97	113	123	136	105	116
CGGGGC	90	94.8667	9.2912	88	106	80	87	95	84	92	87	97	92	92	91	105	93	111	86	98	99	86	108	81	99	102	89	104	98	94	118	83	101
GCGGGC	86	84.2	6.7538	81	78	73	82	81	84	82	82	95	85	79	80	97	83	86	77	89	97	78	81	91	82	91	88	78	79	78	101	82	86
CCGGGC	89	97.6667	8.31008	95	98	81	96	92	97	104	99	94	92	101	92	114	102	104	99	106	97	88	108	96	112	99	101	82	106	88	110	87	90
GGCGGC	108	100.1	10.7008	95	100	96	92	102	89	95	102	114	86	98	81	118	107	112	87	113	104	104	102	98	99	93	96	91	100	97	135	95	102
CGCGGC	52	65.3	7.76886	67	58	60	60	76	69	62	80	78	60	63	65	69	62	76	64	61	57	52	63	64	67	58	54	64	73	55	77	66	79
GCCGGC	84	89.2333	11.953	105	84	77	79	100	75	83	95	95	85	99	69	111	66	91	89	100	86	95	87	87	91	106	93	84	89	77	118	84	77
CCCGGC	88	96.8	8.94967	97	84	89	98	108	92	88	95	96	98	87	94	112	104	105	110	101	107	97	100	93	94	94	91	95	95	80	121	84	95
GGGCGC	71	75.8	8.05327	77	74	61	65	82	74	79	81	84	71	75	60	94	72	73	76	82	68	62	85	73	82	77	83	80	80	78	85	63	78
CGGCGC	71	69.5667	7.16641	71	57	61	68	76	72	65	68	72	62	67	59	82	76	69	59	69	74	63	71	62	72	78	75	68	77	67	88	64	75
GCGCGC	52	56.8333	7.23537	61	51	47	58	62	53	57	65	58	50	51	51	71	47	58	54	57	51	55	56	45	55	58	66	63	59	52	79	60	55
CCGCGC	52	59.9333	8.23338	64	57	54	61	62	63	61	68	72	59	48	52	78	57	62	68	68	59	48	56	59	62	67	58	52	62	40	74	58	49
GGCCGC	83	91.9667	10.2838	88	91	85	85	108	89	82	98	95	78	88	77	109	94	108	90	101	107	101	96	90	104	89	75	95	80	75	106	84	91
CGCCGC	56	73.7	6.80846	81	72	62	69	67	82	73	75	79	62	68	73	87	67	86	76	70	68	70	69	83	77	83	70	70	74	66	81	72	79
GCCCGC	72	83.9	9.52076	72	89	73	77	80	79	83	85	84	86	77	83	103	80	93	90	98	83	85	104	77	89	92	82	76	80	79	95	57	86
CCCCGC	85	89.7333	9.59861	100	90	82	89	92	90	90	91	97	77	86	79	111	88	92	98	105	73	88	94	79	101	96	89	87	81	68	104	83	92
GGGGCC	116	132.7	11.6357	129	150	118	109	124	126	123	127	143	133	136	120	152	142	144	141	139	128	130	142	143	136	139	118	140	126	140	147	105	131
CGGGCC	79	86.3	9.25184	86	88	73	74	80	88	78	89	93	84	74	80	106	87	99	77	92	86	82	92	82	96	104	77	76	100	75	98	86	87
GCGGCC	91	95.4	9.71526	95	87	93	93	103	87	104	97	103	76	85	87	110	89	113	88	109	85	97	99	100	99	92	84	99	91	90	120	88	99
CCGGCC	91	96	12.3791	103	75	93	92	106	82	88	90	98	96	106	83	117	87	93	119	113	99	89	96	94	104	101	94	99	86	71	126	85	95
GGCGCC	82	82.5	8.20744	87	82	66	85	86	74	84	90	80	75	80	63	94	75	93	83	94	79	83	84	92	79	82	99	86	81	84	89	72	74
CGCGCC	43	56.6333	6.69783	63	52	53	55	59	48	61	68	64	59	52	55	70	58	55	66	60	52	53	50	50	53	64	49	52	56	41	66	54	61
GCCGCC	91	101.3	8.63094	93	101	92	94	101	108	107	111	112	90	108	102	115	94	114	109	99	105	115	98	94	107	108	96	96	90	88	106	84	102
CCCGCC	89	99.3	9.44001	103	99	82	94	98	102	111	96	103	90	94	94	116	101	108	115	110	91	96	95	88	101	102	104	96	94	92	123	82	99
GGGCCC	117	129.1	11.1273	135	128	113	122	120	123	133	121	147	129	114	122	148	127	142	126	141	146	133	137	121	128	148	135	124	122	116	144	111	117
CGGCCC	82	86.8667	10.5952	103	76	85	83	99	80	77	90	90	74	91	76	86	78	99	87	111	81	88	83	88	96	82	86	106	69	80	101	69	92
GCGCCC	72	76.0667	10.2316	67	72	62	68	74	64	83	94	70	74	64	66	96	86	81	81	76	69	76	81	79	76	92	87	65	80	67	97	62	73
CCGCCC	84	93.7	9.66026	97	84	81	90	95	91	97	98	94	85	95	98	108	99	98	98	101	90	90	92	85	97	103	100	83	72	83	123	83	101
GGCCCC	117	134.433	11.431	134	151	111	129	144	132	143	135	139	120	117	119	155	126	146	135	159	136	140	128	127	134	134	146	137	127	134	148	121	126
CGCCCC	67	82.3	9.22945	85	75	78	69	78	76	92	88	71	79	78	76	105	89	81	89	96	86	81	81	79	88	91	87	68	71	74	103	76	79
GCCCCC	124	128.9	10.5646	128	121	115	126	125	134	133	118	129	122	119	106	143	142	137	136	149	137	121	143	121	145	122	130	135	122	127	144	117	120
CCCCCC	100	93.2667	9.59142	90	99	68	93	91	98	91	98	94	89	89	71	103	92	104	108	99	88	92	92	88	100	92	94	95	92	89	121	88	90
AGGGGG	117	114.333	10.0836	119	117	96	109	111	115	125	114	124	100	101	100	140	112	119	109	125	112	109	129	107	117	115	118	118	109	111	135	109	105
TGGGGG	141	148.167	10.4257	142	139	144	137	160	145	150	149	158	154	155	142	168	151	143	144	161	161	148	161	143	137	162	153	132	134	146	162	128	136
ACGGGG	65	62.7333	7.97381	60	71	57	58	55	47	64	56	72	62	63	62	79	56	70	65	53	68	69	61	48	63	77	60	60	70	63	77	57	59
TCGGGG	79	71.6667	7.97986	76	80	74	63	72	59	58	77	68	62	73	74	76	62	70	77	79	84	80	86	64	80	78	60	58	68	72	78	68	74
AGCGGG	79	80.4	9.20869	76	67	79	96	70	72	71	86	79	74	75	69	100	75	76	79	91	72	76	93	87	101	88	76	80	85	75	90	79	75
TGCGGG	67	78.1333	8.38197	74	79	62	77	83	72	82	79	86	70	74	65	88	85	87	74	80	90	67	81	74	75	75	98	67	76	74	94	75	81
ACCGGG	61	67.3333	7.72516	81	55	52	73	56	54	70	77	77	61	63	72	81	60	65	71	71	67	68	58	72	67	71	67	67	65	71	71	76	61
TCCGGG	82	84.7667	10.7244	99	76	80	79	86	86	81	78	102	78	76	62	105	83	95	85	102	72	81	96	81	82	94	85	84	73	85	106	78	73
AGGCGG	86	91.8667	9.16791	94	85	84	88	92	79	92	84	99	86	94	84	118	85	95	81	106	99	95	91	97	92	86	92	81	87	91	116	88	95
TGGCGG	92	87.9	8.74288	90	92	83	81	88	80	85	98	96	84	92	63	91	78	93	88	98	87	84	101	99	85	95	77	77	83	87	107	87	88
ACGCGG	33	36.5667	6.76545	32	38	26	35	50	38	28	26	42	30	36	28	43	33	29	37	40	29	34	35	46	33	42	40	36	44	32	48	48	39
TCGCGG	36	31.1	4.22921	32	27	27	34	36	29	36	35	37	27	30	34	30	33	37	39	28	34	23	32	28	34	29	26	32	23	25	33	33	30
AGCCGG	80	91.9	9.58573	90	90	75	91	98	85	89	100	102	86	103	75	113	90	96	91	90	92	92	92	89	87	102	93	75	101	93	113	87	77
TGCCGG	68	72.2333	10.2812	83	59	70	62	77	72	75	79	66	74	65	62	105	61	78	66	76	73	75	78	62	72	89	74	61	78	64	87	65	59
ACCCGG	68	74.8667	8.35725	76	75	70	76	78	76	82	76	82	75	88	70	80	72	74	94	74	82	70	83	65	70	74	75	64	78	47	82	69	69
TCCCGG	93	89.4667	9.90901	97	84	61	75	89	71	91	89	93	74	88	83	92	100	94	96	103	89	91	97	82	91	103	92	94	85	94	102	102	82
AGGGCG	60	67.5667	8.09718	69	61	60	66	75	62	68	79	81	61	60	65	84	84	74	64	67	68	69	69	67	67	66	71	59	58	58	81	54	60
TGGGCG	64	76.8	6.67161	91	68	77	71	69	77	74	81	80	73	79	69	91	76	69	85	84	69	78	75	76	78	75	74	80	79	88	82	71	65
ACGGCG	42	38.9667	4.76686	38	32	36	45	43	36	39	45	41	34	39	37	41	41	46	34	45	33	37	41	40	42	40	38	36	50	27	41	36	36
TCGGCG	41	40.6667	6.38065	44	46	31	39	38	39	47	35	39	37	54	34	48	54	43	41	48	34	30	43	31	41	40	46	41	37	41	49	35	35
AGCGCG	43	47.6333	6.34895	51	39	37	45	49	34	49	48	53	47	39	48	57	52	59	48	54	44	60	45	47	46	46	45	43	51	42	59	44	48
TGCGCG	50	41.5	6.66825	48	37	44	42	51	34	37	48	40	40	44	37	47	49	38	41	46	39	36	36	39	34	45	39	32	44	34	65	40	39
ACCGCG	35	36.6667	6.13263	36	30	34	43	37	34	38	41	42	34	28	28	42	29	40	49	38	36	33	28	39	38	46	50	37	41	27	39	31	32
TCCGCG	35	39.5667	4.90379	44	41	33	40	39	42	44	41	43	41	35	36	52	40	40	34	48	36	36	40	37	42	41	31	37	42	33	41	47	31
AGGCCG	69	83.2333	8.48806	78	83	78	79	79	83	79	95	91	93	77	73	102	69	77	89	87	82	97	86	82	93	95	80	68	85	74	86	72	85
TGGCCG	93	92.4667	7.83332	89	89	83	95	95	78	92	104	101	82	93	90	113	96	106	89	97	94	95	99	83	94	97	88	100	83	89	91	85	84
ACGCCG	32	36.4	6.79046	40	29	30	25	41	41	31	40	37	28	36	30	56	30	44	36	34	36	34	42	40	52	37	27	34	38	37	37	38	32
TCGCCG	44	41.2333	6.64199	45	33	31	42	36	43	48	43	55	35	39	38	41	31	43	41	44	35	39	48	50	45	44	49	47	35	33	53	41	30
AGCCCG	71	88.0333	8.21472	86	86	88	82	88	76	83	93	101	78	88	80	104	85	103	91	96	92	86	100	74	92	96	87	76	89	86	96	83	76
TGCCCG	84	87.7	9.31499	81	86	73	77	89	87	92	88	87	75	86	86	120	89	97	93	98	90	83	95	79	95	98	86	87	76	82	96	78	82
ACCCCG	75	72.7667	10.4111	85	69	58	65	81	59	82	69	75	54	66	63	92	82	78	82	86	77	79	94	74	65	69	74	54	74	64	78	66	69
TCCCCG	80	85.1667	10.1949	81	103	83	87	89	75	91	93	94	71	83	72	105	93	85	83	103	74	79	89	76	98	88	68	88	72	79	97	74	82
AGGGGC	127	134.7	10.5148	129	136	127	115	133	120	128	130	156	118	131	121	152	146	140	130	152	141	140	148	130	145	137	133	127	141	144	135	122	134
TGGGGC	143	153.667	11.6777	173	174	133	142	162	157	147	160	160	140	132	136	165	149	164	152	167	154	151	156	165	151	155	155	160	139	151	166	134	160
ACGGGC	65	57.9333	6.44303	66	57	48	49	61	57	51	57	67	51	50	52	68	64	67	62	65	53	65	55	48	64	68	57	52	60	54	57	55	58
TCGGGC	58	62.9667	6.04856	63	63	47	61	68	60	52	74	56	60	62	68	68	63	70	61	67	54	62	60	67	71	70	61	65	63	54	66	68	65
AGCGGC	92	90.7	8.70652	95	91	73	94	96	88	95	88	96	82	81	81	105	89	102	78	100	81	86	101	94	92	97	101	88	92	81	108	80	86
TGCGGC	87	79.3667	8.49537	78	76	73	88	78	79	60	75	87	80	74	69	93	81	103	76	85	86	77	80	78	75	80	85	78	85	72	92	66	72
ACCGGC	64	66.3667	7.98914	70	59	60	65	65	60	79	64	61	68	69	61	87	78	62	80	67	57	64	62	61	73	66	65	60	66	57	83	66	56
TCCGGC	63	72.1	6.77394	67	65	62	77	74	72	76	64	60	77	74	62	84	76	74	73	76	68	67	72	73	71	72	79	78	64	74	90	65	77
AGGCGC	75	69.7333	10.5763	72	65	61	63	73	49	86	72	81	62	59	58	78	71	80	56	82	61	74	88	71	62	80	94	69	63	71	71	62	58
TGGCGC	53	68.3	7.67957	65	73	74	82	68	57	70	70	65	63	74	70	83	64	79	78	58	63	60	67	61	62	69	78	62	66	61	82	68	57
ACGCGC	21	33.5667	7.85508	43	28	25	43	43	37	33	34	35	24	26	22	47	39	39	32	40	36	19	33	29	24	42	35	31	37	21	46	25	39
TCGCGC	30	29.0333	4.33497	28	25	20	25	30	30	24	32	36	29	27	28	29	35	30	36	37	29	29	22	29	21	28	30	26	33	33	34	26	30
AGCCGC	81	87.0333	7.96321	90	86	79	85	88	77	95	84	101	76	84	86	97	82	93	91	95	88	88	93	96	81	85	89	75	88	72	106	85	76
TGCCGC	86	75.0333	8.95384	67	74	52	77	74	76	86	66	81	75	81	67	89	68	77	77	89	71	76	72	62	83	79	94	69	83	72	81	64	69
ACCCGC	69	61.3	7.79545	66	65	48	62	65	60	68	63	67	49	65	50	73	61	66	54	82	66	49	68	59	62	56	54	52	65	54	69	60	61
TCCCGC	69	72.4333	10.0058	68	64	61	65	71	65	86	74	77	80	63	67	95	68	82	81	88	75	73	67	70	67	69	77	74	70	56	97	58	65
AGGGCC	132	137.9	9.2972	143	133	127	135	146	130	135	147	148	139	136	125	157	133	140	140	149	142	142	134	135	127	151	131	135	123	129	161	134	130
TGGGCC	130	150.867	8.20317	152	151	144	144	147	148	149	152	166	153	153	149	174	152	146	157	156	152	149	145	145	150	146	154	163	142	159	158	137	133
ACGGCC	63	64.3667	8.75129	65	70	48	61	61	58	68	69	85	49	66	58	71	60	70	57	77	71	76	71	62	53	55	74	57	56	73	70	59	61
TCGGCC	59	67.7333	8.2918	74	64	65	70	67	65	69	70	73	43	67	78	63	63	69	61	81	70	79	66	63	66	66	76	71	51	69	85	59	69
AGCGCC	77	85.8	8.99195	94	85	77	80	82	73	92	100	87	82	76	90	108	86	90	87	96	80	83	89	89	84	93	81	71	79	83	104	70	83
TGCGCC	60	67.8667	10.6956	64	68	59	61	72	56	74	62	77	63	58	54	69	89	64	80	73	61	72	69	70	74	93	61	55	66	45	88	66	73
ACCGCC	69	71.0333	9.05342	79	80	64	69	73	63	84	73	72	59	60	62	86	68	68	75	82	72	88	81	62	70	63	56	75	59	73	85	68	62
TCCGCC	63	75.0667	8.26681	77	77	77	76	71	73	77	72	79	66	69	76	88	78	85	77	89	58	78	82	63	90	66	71	64	68	79	90	67	69
AGGCCC	138	146.7	9.92089	152	143	138	142	144	137	143	134	157	126	139	155	167	142	152	158	160	142	157	147	148	160	145	150	137	143	142	165	132	144
TGGCCC	144	159.667	11.7688	164	159	134	167	169	149	167	166	169	155	155	141	182	164	163	147	177	163	168	147	169	145	155	153	148	182	158	171	154	149
ACGCCC	56	59	6.18117	60	59	50	53	60	62	62	68	62	57	46	54	61	52	66	60	63	53	50	63	59	63	67	70	59	54	61	69	58	49
TCGCCC	41	58.4667	5.89993	63	55	45	58	64	52	57	68	48	55	56	56	71	63	69	59	57	61	58	58	58	56	63	57	56	53	61	68	53	56
AGCCCC	154	158.633	10.0498	164	162	147	145	157	153	166	150	163	151	156	156	168	176	164	150	181	175	141	160	150	166	168	151	162	155	161	169	148	144
TGCCCC	142	148.933	10.191	151	156	133	139	146	138	141	157	147	145	152	143	174	141	149	150	174	147	151	152	147	159	154	154	151	149	149	158	127	134
ACCCCC	135	120.967	8.68405	116	126	105	110	114	121	129	114	125	126	118	112	138	119	131	125	128	119	118	130	105	108	121	125	131	120	121	139	121	114
TCCCCC	131	134.967	10.9874	133	126	111	134	135	141	128	145	131	135	127	120	154	126	135	137	149	147	137	134	130	130	140	138	141	149	119	164	126	127
GAGGGG	135	140.7	11.5315	148	132	144	127	143	125	138	133	160	127	131	134	157	147	148	134	164	148	135	161	139	141	136	157	125	126	140	149	126	146
CAGGGG	141	147.167	9.92066	150	149	137	142	143	146	144	142	157	154	145	128	163	138	144	147	171	141	141	156	148	145	153	145	138	141	148	172	132	155
GTGGGG	150	153.267	11.7882	174	156	147	147	166	143	149	141	175	147	143	160	169	140	158	139	166	158	155	161	147	148	159	157	144	129	157	175	138	150
CTGGGG	176	187.267	7.18683	198	190	182	187	191	184	187	191	188	182	179	182	192	186	192	179	198	189	177	196	195	195	199	182	188	189	187	183	166	184
GACGGG	54	57.3667	7.34135	55	61	44	55	70	57	58	64	54	45	55	55	67	58	65	54	60	58	60	61	55	54	71	51	44	60	48	73	52	57
CACGGG	85	77.4333	7.26201	74	97	65	66	88	76	83	72	74	79	75	68	80	80	78	83	82	77	79	70	69	71	84	83	78	74	76	92	78	72
GTCGGG	57	52.2	7.31743	52	53	45	48	54	51	38	59	54	60	43	49	64	49	64	52	65	51	51	62	49	56	60	51	41	48	48	62	47	40
CTCGGG	97	91.8333	8.88658	88	101	84	89	84	82	80	97	92	80	84	100	108	88	107	102	101	86	94	98	88	93	106	91	76	83	85	104	89	95
GAGCGG	90	89.9	8.34328	93	81	79	92	85	89	85	91	88	88	85	75	111	84	100	83	102	94	87	103	85	96	96	93	102	91	87	93	75	84
CAGCGG	104	104.033	9.3973	115	96	95	118	95	87	107	111	98	99	92	92	123	98	106	103	108	98	98	114	115	107	123	104	99	100	106	116	98	100
GTGCGG	72	66.4667	7.54176	60	71	53	59	75	66	61	68	66	61	72	65	72	72	77	62	65	72	69	76	58	70	75	71	59	56	58	85	63	57
CTGCGG	101	108.733	10.9353	107	94	99	120	115	110	112	106	122	102	110	79	127	95	118	100	123	114	111	105	100	111	118	128	101	117	102	116	98	102
GACCGG	59	62.3333	7.14545	64	54	58	62	60	57	63	66	73	55	62	58	84	62	69	56	66	63	61	53	66	65	71	57	56	56	56	66	76	55
CACCGG	71	76.3667	8.84925	77	70	61	68	75	86	85	83	74	65	72	68	84	79	74	82	81	66	86	81	73	80	78	69	76	71	69	106	83	69
GTCCGG	53	55.6667	10.0767	66	57	48	53	47	59	63	48	57	56	62	37	88	58	57	58	61	49	49	67	53	54	56	60	47	48	50	75	41	46
CTCCGG	80	91.7	8.90234	92	80	85	97	105	84	97	94	97	93	85	72	98	101	93	87	101	85	86	89	87	95	94	103	88	85	84	118	92	84
GAGGCG	82	91.4333	9.62999	100	84	83	78	88	77	94	93	97	86	83	74	107	83	111	90	95	88	101	92	105	90	93	96	88	89	94	113	80	91
CAGGCG	93	84.4	7.19003	83	74	87	84	89	79	95	87	89	79	82	77	102	82	89	72	84	83	81	95	91	82	96	80	73	80	88	91	82	76
GTGGCG	85	78.7667	7.85947	82	84	64	83	73	76	75	83	90	79	68	72	87	78	93	74	78	65	79	81	70	80	89	78	74	74	89	96	75	74
CTGGCG	77	86.2333	9.19026	90	98	88	91	97	77	87	72	75	74	89	75	108	76	86	96	81	92	69	83	94	81	89	83	91	95	86	98	88	78
GACGCG	27	34.9333	6.03972	38	29	27	29	43	36	33	34	30	28	32	30	48	33	37	44	33	37	30	34	40	25	44	45	34	43	31	39	33	29
CACGCG	30	33.1	6.55139	32	34	23	37	48	35	37	33	35	20	28	24	49	31	38	28	42	36	25	32	28	25	34	31	34	38	31	36	34	35
GTCGCG	17	23.3667	3.6529	29	23	21	26	24	24	24	27	24	19	21	24	28	30	24	21	29	23	18	27	25	20	23	18	22	16	19	26	27	19
CTCGCG	27	31.0333	4.34292	35	29	29	28	33	32	34	37	42	26	26	32	29	31	33	34	29	34	25	20	30	32	33	34	35	27	29	37	28	28
GAGCCG	77	92.1	10.7779	87	87	86	86	103	80	89	97	92	83	97	78	117	101	87	87	107	87	96	102	91	90	104	95	90	92	85	118	78	71
CAGCCG	101	102.767	7.3891	106	103	90	113	104	98	104	96	110	87	101	105	109	91	112	105	99	104	95	115	112	99	106	99	95	106	103	117	97	102
GTGCCG	67	62.6333	8.2273	59	44	56	59	73	66	69	62	65	65	64	58	78	59	58	60	65	58	56	73	55	58	78	71	53	68	53	78	55	63
CTGCCG	97	100.833	9.55595	107	103	86	102	98	99	112	94	111	89	87	94	124	91	100	109	118	97	97	110	97	109	105	96	85	106	93	110	93	103
GACCCG	69	67.8333	8.37518	73	58	66	60	66	67	65	71	79	63	71	54	62	76	74	81	85	69	69	83	61	61	62	58	73	72	51	71	61	73
CACCCG	82	74.2667	9.89229	78	83	53	77	76	72	68	80	76	58	90	66	96	84	73	64	83	82	72	72	70	77	79	78	65	63	60	89	65	79
GTCCCG	62	64.4	7.65461	64	55	50	60	65	55	54	68	59	60	59	61	78	84	68	75	73	68	60	60	70	66	64	66	61	64	59	78	63	65
CTCCCG	89	92.4	9.27213	93	92	84	85	93	79	105	84	94	92	89	82	115	91	105	99	117	101	94	87	83	95	91	88	89	89	85	101	81	89
GAGGGC	133	146.167	8.83209	155	141	135	142	144	141	142	162	157	144	144	135	171	148	141	140	153	143	145	146	147	144	149	140	150	145	140	165	146	130
CAGGGC	146	165.5	9.83922	156	161	165	170	177	162	168	162	172	165	166	152	193	158	168	168	177	173	174	174	168	152	169	161	154	152	153	182	155	158
GTGGGC	174	141.633	11.3517	150	136	132	132	145	147	135	139	161	128	135	137	173	125	145	145	162	147	131	143	128	142	146	141	134	128	152	158	135	137
CTGGGC	168	186.1	7.94529	196	184	180	174	192	184	188	198	197	190	180	177	211	182	188	192	190	192	180	181	181	179	190	187	185	177	184	188	177	179
GACGGC	49	64.6667	5.90344	66	64	65	57	68	54	67	70	75	64	60	64	68	65	79	58	66	57	64	65	64	65	66	67	51	70	64	66	58	73
CACGGC	81	75.3333	8.41318	70	78	73	79	82	78	62	67	71	66	87	70	76	75	77	66	96	84	84	87	65	63	80	86	75	70	75	82	63	73
GTCGGC	45	46.0667	7.21556	58	45	42	46	43	33	52	52	52	40	59	49	53	51	48	46	48	45	49	54	33	34	37	44	48	39	37	57	40	48
CTCGGC	87	86.6667	6.0477	95	84	80	82	98	91	86	82	85	86	88	78	101	81	92	86	93	86	85	86	81	91	87	91	91	86	76	93	77	82
GAGCGC	82	85.2333	9.4127	95	72	72	76	93	78	89	94	93	80	75	71	100	82	89	80	96	84	86	107	76	78	91	83	89	86	82	102	76	82
CAGCGC	94	95.5667	8.1142	102	86	87	88	85	89	101	106	108	91	93	87	103	96	104	102	107	83	97	95	98	101	89	95	88	89	99	109	83	106
GTGCGC	69	62.4	7.88101	68	64	49	58	63	64	62	59	66	56	61	54	63	60	73	62	80	55	63	52	66	73	71	67	54	53	60	82	59	55
CTGCGC	85	96.1	11.1675	93	87	87	89	93	88	102	88	100	99	101	73	107	101	97	103	118	93	107	105	89	87	112	92	91	109	83	122	84	83
GACCGC	64	62.0333	6.66169	65	63	62	56	69	64	57	70	71	53	50	53	65	67	68	71	72	65	59	64	55	59	58	73	64	68	55	57	55	53
CACCGC	72	76.2	8.18914	73	84	67	63	81	75	78	75	77	76	68	68	103	80	77	77	84	74	73	79	70	67	66	78	80	80	74	94	76	69
GTCCGC	29	46.3667	7.46247	43	53	33	52	42	52	52	45	49	40	41	48	59	45	42	32	50	43	56	52	41	52	53	43	28	45	45	60	49	46
CTCCGC	80	83.7667	8.98153	85	77	80	78	81	80	88	93	101	78	78	81	101	78	92	85	104	78	79	89	71	84	79	77	79	75	78	105	81	78
GAGGCC	153	169.7	8.33832	172	179	158	165	172	175	168	173	175	162	159	157	189	174	177	167	168	174	170	181	173	183	163	163	152	171	169	176	159	167
CAGGCC	151	167.8	10.5582	173	190	164	152	164	161	161	170	167	176	171	174	183	157	172	167	183	176	168	165	171	174	166	174	156	155	159	187	148	150
GTGGCC	163	168.933	10.6704	164	173	157	168	161	159	172	167	172	168	163	156	195	182	167	174	171	186	178	177	171	161	167	162	179	161	170	188	151	148
CTGGCC	189	195.633	8.68007	195	207	182	193	199	193	194	199	203	194	190	167	213	202	193	196	205	197	198	197	204	190	190	189	185	202	193	207	198	194
GACGCC	55	65.9	5.83893	65	71	70	63	69	73	68	70	66	66	55	70	81	67	74	62	67	61	56	69	60	64	63	65	71	58	68	69	59	57
CACGCC	64	73.0333	8.81411	65	67	66	73	66	58	79	84	74	78	66	66	86	70	72	85	77	67	75	80	70	88	77	85	63	71	76	82	75	50
GTCGCC	48	57	7.83009	60	59	46	57	57	52	66	62	59	51	49	55	80	52	59	59	61	53	52	56	55	50	66	58	56	63	57	72	49	39
CTCGCC	69	76.5667	9.04275	90	76	69	59	82	63	73	94	89	76	68	74	85	73	81	75	82	68	77	78	90	70	79	82	67	79	71	93	69	65
GAGCCC	158	163.033	10.3873	159	160	161	152	171	156	177	163	161	155	156	170	178	176	164	159	183	157	160	164	153	152	182	162	168	169	154	178	139	152
CAGCCC	172	184.633	10.1386	186	196	175	171	188	169	183	191	196	182	180	182	196	187	192	195	205	202	185	180	169	171	182	179	197	181	171	195	179	174
GTGCCC	132	139.633	9.0229	135	157	122	139	138	137	140	141	144	136	156	126	152	141	148	137	154	142	134	137	143	140	144	133	132	132	139	155	131	124
CTGCCC	164	190.1	12.024	201	198	161	189	193	185	196	183	190	195	185	189	207	190	196	198	207	192	188	195	186	200	193	194	178	172	199	211	165	167
GACCCC	125	129.233	10.2778	130	139	120	118	123	112	142	127	132	129	121	121	146	129	128	149	147	133	135	142	122	127	134	134	127	110	129	137	111	123
CACCCC	156	144.5	10.418	143	132	150	130	141	141	156	157	146	139	145	126	159	151	152	160	155	144	131	145	149	141	144	132	141	139	147	161	121	157
GTCCCC	135	133.733	8.77667	131	139	125	137	130	128	140	136	136	125	134	123	151	133	127	152	157	125	129	126	129	140	140	120	134	139	135	138	125	128
CTCCCC	159	160.267	9.67019	161	165	139	151	166	155	171	161	162	163	141	166	178	167	160	156	169	163	172	159	154	155	164	173	156	153	149	178	153	148
AAGGGG	147	134.867	9.96107	148	130	136	120	156	124	127	133	143	126	117	125	141	142	138	127	144	138	129	145	125	137	136	132	134	154	148	140	122	129
TAGGGG	81	75.8	5.61034	77	72	78	68	77	82	73	72	78	78	71	67	88	74	69	70	78	76	76	85	73	75	88	76	76	68	84	75	70	80
ATGGGG	141	135.1	8.87985	135	151	135	126	122	132	143	140	142	129	114	126	139	131	142	145	143	137	136	140	145	140	130	143	126	118	142	143	125	133
TTGGGG	132	153.167	10.3093	141	158	149	144	161	157	164	159	153	135	143	145	174	150	154	144	165	158	160	154	170	146	170	159	141	151	136	159	139	156
AACGGG	44	53.1	8.26855	51	42	45	42	49	43	56	45	70	60	58	51	77	39	52	56	53	50	58	47	44	61	56	57	51	53	58	60	52	57
TACGGG	31	37.4333	5.43097	41	34	40	34	33	32	34	41	40	37	34	45	50	38	38	25	38	31	33	40	41	40	42	41	27	38	35	37	36	48
ATCGGG	47	48.4667	6.75039	57	42	45	53	40	43	41	52	55	39	58	39	53	54	48	41	50	49	60	47	47	37	54	57	44	56	54	43	42	54
TTCGGG	62	62.0333	7.51313	68	55	56	51	81	52	56	68	60	53	57	62	59	67	65	53	57	64	64	61	64	79	56	68	59	73	71	58	61	63
AAGCGG	79	66.8333	9.82987	63	64	48	74	58	58	61	62	62	62	62	60	88	69	81	55	89	71	66	79	75	70	78	67	57	71	61	77	58	59
TAGCGG	21	26.1	5.86251	24	23	20	18	31	27	23	29	29	20	26	22	37	25	23	17	34	20	36	29	29	22	30	26	25	25	22	41	19	31
ATGCGG	52	49.2	7.5265	38	57	42	56	51	44	42	49	58	54	37	41	52	64	56	45	50	54	49	47	50	51	47	51	58	53	52	59	34	35
TTGCGG	41	42.8667	6.79114	52	42	33	45	43	34	42	44	38	39	50	35	37	37	44	47	52	51	32	45	44	33	39	62	44	44	38	44	48	48
AACCGG	49	50.9667	6.46734	61	56	41	53	53	43	57	43	52	41	57	52	63	43	51	45	62	48	47	53	43	49	60	50	47	57	56	53	44	49
TACCGG	58	42.0333	5.26199	40	39	42	46	36	47	37	46	45	45	34	49	45	42	50	54	42	45	42	44	41	41	31	44	37	30	45	41	41	40
ATCCGG	57	58.2667	6.20863	60	54	51	60	58	58	64	52	57	49	67	41	62	57	55	56	59	54	64	64	60	66	59	55	59	55	73	67	57	55
TTCCGG	80	72.3	8.10768	74	79	64	68	83	59	70	67	75	67	68	67	87	73	75	72	86	69	67	85	69	61	73	67	74	61	89	84	67	69
AAGGCG	76	73	9.1952	73	69	67	65	70	63	72	77	101	57	69	71	84	78	74	67	84	62	77	79	67	68	70	71	75	86	74	85	57	78
TAGGCG	18	24.8333	4.96945	29	27	25	25	29	27	29	19	22	18	17	25	36	30	24	13	30	30	23	21	21	23	28	28	20	27	22	21	32	24
ATGGCG	63	71.6667	6.78911	78	77	64	65	74	60	71	81	68	70	71	54	64	74	79	72	79	71	78	80	68	72	68	76	61	69	71	82	78	75
TTGGCG	51	47.8333	5.41443	47	45	56	50	42	40	49	46	57	37	47	44	54	55	52	47	48	52	40	59	47	47	49	52	47	42	40	51	49	44
AACGCG	15	20.9	3.99439	17	22	17	22	24	18	18	18	23	19	22	17	32	22	22	15	26	25	15	18	25	17	25	18	21	19	18	25	20	27
TACGCG	12	14.3333	3.3665	18	14	9	16	11	13	18	15	19	11	15	9	13	13	14	13	19	11	13	17	13	13	12	22	17	14	14	21	9	14
ATCGCG	24	18.9	3.3769	19	16	11	19	24	17	22	21	22	14	16	17	23	24	16	21	22	17	21	14	21	15	18	19	20	23	19	22	14	20
TTCGCG	24	19.3	4.60996	21	21	13	18	23	15	16	20	17	28	24	17	22	16	22	31	25	12	14	21	19	18	19	20	20	22	20	21	9	15
AAGCCG	71	70	9.02869	72	68	64	61	77	60	80	89	73	69	76	65	82	55	73	63	85	72	70	68	64	63	75	74	51	84	59	67	77	64
TAGCCG	35	34.9667	5.64149	48	38	30	37	32	30	42	39	38	41	37	31	45	30	34	24	39	29	39	38	35	36	31	34	31	37	33	39	24	28
ATGCCG	54	52.1	7.56284	44	50	44	47	47	42	47	54	47	47	51	54	76	51	60	50	60	58	58	62	44	56	59	53	48	56	57	57	42	42
TTGCCG	60	48.7333	5.94186	47	52	53	42	56	49	53	52	47	40	48	39	62	44	50	44	51	50	50	50	50	49	56	57	36	51	42	49	39	54
AACCCG	56	50.9667	7.40682	58	47	45	49	57	55	55	52	59	64	60	40	62	55	49	54	54	47	51	56	52	41	56	52	34	55	37	48	42	43
TACCCG	42	43.2	7.53566	25	45	31	57	38	45	46	45	46	35	50	37	59	38	51	49	43	49	40	48	48	46	30	43	36	49	39	46	39	43
ATCCCG	65	53.5667	7.12298	62	63	46	54	47	44	53	44	55	44	54	48	62	50	55	51	48	56	52	74	47	50	62	60	57	52	52	64	55	46
TTCCCG	71	73.3667	9.36053	80	77	53	73	74	58	78	85	90	74	58	70	73	72	77	71	77	73	72	78	75	71	82	81	72	55	60	94	76	72
AAGGGC	128	138.667	9.72495	148	139	130	123	157	136	131	147	155	145	136	134	152	143	140	129	151	138	126	140	133	127	138	137	141	134	146	155	125	124
TAGGGC	64	66.1	7.67598	62	77	74	72	63	62	70	73	80	72	63	57	72	57	61	67	69	62	63	63	66	71	69	58	50	50	76	78	64	62
ATGGGC	110	132.5	9.46773	122	143	126	132	143	109	135	133	136	151	138	124	143	132	126	135	130	136	135	141	131	133	149	126	139	120	136	135	118	118
TTGGGC	96	121.067	7.00706	129	127	119	112	115	112	113	123	141	116	124	108	130	121	120	113	131	122	125	120	119	123	122	121	121	121	126	129	116	113
AACGGC	62	51.7667	6.94651	54	64	45	49	40	50	43	48	50	46	48	51	56	62	45	47	55	52	57	55	54	50	57	51	46	52	64	71	45	46
TACGGC	32	37.4667	6.72993	39	40	34	34	50	42	48	46	37	36	34	36	44	34	47	26	48	34	45	27	31	32	34	33	31	30	44	42	37	29
ATCGGC	45	43.5333	5.29628	45	45	30	35	44	46	45	40	40	42	45	37	48	42	41	46	51	49	45	55	41	36	51	50	41	43	48	44	43	38
TTCGGC	44	53.3667	7.28477	54	51	51	48	67	54	47	50	53	40	65	48	64	51	56	46	61	53	61	50	45	62	63	57	52	44	56	63	42	47
AAGCGC	60	63.8667	8.91621	66	74	43	60	75	54	64	73	61	61	53	54	84	59	69	66	63	61	75	61	53	72	65	57	53	68	67	79	64	62
TAGCGC	14	24.4667	4.61432	21	16	24	22	30	24	32	21	19	27	31	23	27	28	24	23	32	24	25	21	24	33	26	16	17	30	26	24	24	20
ATGCGC	44	45	6.49137	40	53	41	53	52	54	37	57	52	47	37	39	43	42	41	42	47	45	46	46	42	51	54	46	35	39	32	52	46	39
TTGCGC	31	30.4	4.45359	42	27	35	26	33	28	24	36	35	27	31	35	32	35	26	33	33	30	26	27	31	26	33	24	25	24	29	32	33	34
AACCGC	41	47.1667	8.68246	55	47	47	39	52	47	51	49	50	30	56	41	64	40	57	42	64	42	58	41	38	52	50	46	46	36	58	46	31	40
TACCGC	42	40.8	7.04371	52	39	34	45	42	45	40	42	42	39	32	33	47	43	39	35	51	47	52	59	26	35	42	37	37	40	43	39	35	32
ATCCGC	52	52.7667	6.00393	54	48	46	65	45	45	53	44	55	51	54	50	59	62	53	50	68	56	59	46	53	55	58	49	55	50	45	49	56	50
TTCCGC	55	55.9667	5.89847	51	57	49	58	55	46	60	49	67	50	54	53	61	62	59	60	62	50	50	63	51	59	49	61	59	49	63	66	50	56
AAGGCC	168	162.667	7.57643	174	158	154	161	150	165	163	159	171	171	160	166	171	172	166	157	174	150	168	167	157	158	166	165	155	157	158	178	152	157
TAGGCC	68	71	7.87839	78	76	61	64	74	54	78	67	82	65	76	78	69	70	61	73	81	69	77	76	68	75	82	77	54	79	67	74	64	61
ATGGCC	148	154.167	8.65859	144	144	150	154	146	154	151	158	170	153	142	149	166	164	159	147	153	160	150	159	163	150	177	153	152	165	142	158	144	148
TTGGCC	125	132.367	10.2603	147	151	120	130	132	119	130	125	141	132	126	118	136	121	131	127	146	135	142	139	139	132	125	140	133	131	128	157	111	127
AACGCC	50	54.4	8.57663	53	49	48	48	57	57	56	59	51	41	49	52	54	49	51	57	55	60	69	62	47	60	59	48	47	72	49	80	53	40
TACGCC	41	34.0667	5.32355	47	35	27	32	34	29	29	27	27	38	27	30	41	28	36	35	37	36	36	39	38	37	36	37	36	38	27	43	33	27
ATCGCC	51	54.7	5.5594	51	48	43	61	50	55	59	57	50	50	56	52	70	57	52	57	55	62	55	57	50	48	60	55	56	47	54	64	53	57
TTCGCC	47	50.3667	7.17507	55	51	44	50	49	63	55	55	44	34	44	42	48	48	58	43	56	54	44	58	53	52	59	55	45	57	40	60	56	39
AAGCCC	164	157.133	11.5123	165	166	151	156	150	150	155	168	158	159	149	138	170	186	145	139	182	161	143	165	155	153	156	166	144	158	144	170	153	159
TAGCCC	89	98.5667	9.0007	94	101	92	89	103	88	102	102	113	102	91	92	101	109	103	101	116	92	94	99	110	89	92	112	83	81	109	107	96	94
ATGCCC	133	136	10.3457	126	138	137	141	132	129	135	126	145	138	127	130	156	140	152	132	151	127	133	145	132	122	155	153	131	130	133	143	115	126
TTGCCC	122	128.667	12.8502	114	130	109	127	120	122	125	138	120	123	125	120	160	125	129	136	165	118	135	119	136	152	125	128	141	121	124	137	120	116
AACCCC	127	127.567	9.43465	137	120	129	122	132	116	118	127	128	142	123	121	148	127	130	130	128	125	128	134	131	113	138	138	118	125	124	148	109	118
TACCCC	100	93.3667	9.41929	98	103	80	94	90	75	84	83	95	80	100	96	99	87	106	90	113	89	104	94	83	92	102	98	93	87	91	115	90	90
ATCCCC	107	125.433	8.34053	124	131	115	134	124	121	122	129	121	131	117	137	144	119	127	127	121	118	130	119	121	129	129	122	121	127	126	148	106	123
TTCCCC	136	153.967	9.48132	147	173	142	151	167	152	145	158	156	157	140	144	175	156	149	151	159	161	161	151	157	156	154	144	150	160	140	172	149	142
GGAGGG	156	168.333	11.0962	161	156	166	158	174	155	159	168	189	165	169	173	188	175	163	156	175	173	173	180	168	168	160	194	160	164	165	188	155	152
CGAGGG	70	75.5333	9.4202	73	65	72	65	87	70	67	82	78	66	77	71	104	75	78	75	83	81	90	80	81	68	79	73	65	57	75	87	65	77
GCAGGG	145	159.333	7.6489	156	162	151	163	168	151	162	151	158	156	164	146	176	162	164	155	169	160	169	165	160	156	164	165	147	158	155	169	143	155
CCAGGG	168	183.033	9.29399	177	179	185	184	191	184	193	178	193	187	185	173	197	183	199	182	188	175	172	188	188	175	192	167	180	171	174	203	166	182
GGTGGG	140	152.5	12.9661	149	148	142	134	160	154	152	153	174	144	147	168	173	140	159	147	173	151	162	160	143	136	154	157	146	140	159	182	142	126
CGTGGG	75	84	9.465	89	78	73	80	91	85	77	89	103	70	75	81	98	71	85	75	84	99	80	97	75	94	97	88	71	81	85	95	75	79
GCTGGG	186	195.833	7.9658	203	196	188	200	198	178	187	201	192	202	194	189	212	193	198	193	202	188	197	204	216	184	198	199	193	194	200	196	196	184
CCTGGG	194	207.2	10.6233	212	211	199	201	223	202	208	205	218	204	213	197	224	211	209	211	213	221	192	217	203	196	213	205	203	215	192	224	179	195
GGACGG	67	68.9667	8.46691	61	61	67	71	79	71	69	77	84	57	61	60	79	73	85	56	61	69	80	80	60	68	77	68	69	70	68	66	53	69
CGACGG	38	31.7	5.6821	32	34	33	30	30	35	37	26	40	29	29	34	39	36	43	28	33	31	30	36	31	24	34	35	24	28	22	36	16	36
GCACGG	69	69.9333	7.95216	77	79	53	55	82	69	74	56	74	62	69	75	73	68	72	74	82	70	65	63	67	62	79	82	65	70	68	80	63	70
CCACGG	106	93.9333	9.07415	92	107	82	94	88	87	82	88	95	96	92	90	95	95	99	92	107	106	104	100	78	90	101	108	103	87	92	109	78	81
GGTCGG	32	46.8	6.81985	55	35	47	48	46	42	53	54	48	36	49	40	54	48	44	42	53	42	43	60	43	45	40	58	40	49	42	62	43	43
CGTCGG	36	32.4667	5.63691	31	37	31	41	25	32	28	38	26	22	38	32	42	25	31	31	30	34	34	31	26	38	35	35	27	33	27	47	36	31
GCTCGG	71	79.3	6.78309	83	67	73	71	87	81	78	77	81	69	82	80	95	84	88	77	88	71	80	78	75	78	85	81	79	80	77	92	68	74
CCTCGG	101	98.0333	9.26053	94	94	81	109	97	98	88	103	103	94	103	84	118	99	105	106	119	104	90	101	90	102	101	101	85	91	101	104	84	92
GGAGCG	89	94.6	8.62074	94	83	91	101	111	93	88	94	99	91	83	93	106	94	105	82	106	96	89	109	85	91	92	107	95	95	98	104	83	80
CGAGCG	46	50.2	7.68519	59	48	36	39	52	45	47	44	49	47	48	40	71	51	58	51	49	50	55	64	48	54	44	55	48	58	40	61	45	50
GCAGCG	98	108.767	8.44325	119	115	104	113	111	98	116	112	106	107	105	95	135	100	115	109	112	99	107	121	117	107	102	110	105	104	106	114	94	105
CCAGCG	99	101.4	8.53229	101	108	85	93	91	101	109	94	99	94	90	85	109	104	101	104	120	107	104	120	102	105	110	109	97	100	104	104	98	94
GGTGCG	46	55.8333	7.79957	47	49	54	59	55	61	47	59	59	43	67	56	60	60	75	54	56	57	51	49	54	61	55	64	45	51	42	71	63	51
CGTGCG	43	39.5	5.84129	45	34	32	42	41	39	41	43	41	41	42	35	42	32	43	40	45	45	40	42	34	31	51	38	36	29	32	55	39	35
GCTGCG	105	104.367	10.4864	110	98	98	108	101	113	106	93	113	102	113	81	114	94	120	99	124	101	98	110	84	102	101	117	100	113	93	123	104	98
CCTGCG	89	100.6	9.31665	96	90	86	107	100	98	102	95	115	101	96	88	118	100	102	109	120	107	108	105	96	91	107	99	83	104	96	114	89	96
GGACCG	54	69.5333	8.26598	71	62	66	69	74	54	66	80	80	52	73	63	81	62	71	65	81	61	76	61	78	75	73	78	59	77	67	80	69	62
CGACCG	29	28.4333	5.08333	25	31	28	32	29	29	23	29	32	30	26	24	44	30	35	22	28	26	32	27	26	28	23	31	38	20	20	27	32	26
GCACCG	76	71.1333	6.7094	59	54	62	64	69	76	80	71	80	70	67	73	73	81	79	74	73	73	73	75	62	65	77	71	69	72	67	81	77	67
CCACCG	84	90.4667	9.45309	85	86	82	83	92	81	94	99	97	88	80	73	114	90	94	83	91	86	97	101	93	93	84	87	103	81	83	115	88	91
GGTCCG	40	46.5667	7.97273	57	43	29	57	39	58	53	45	47	38	49	45	65	51	42	40	50	42	55	50	37	50	47	48	42	33	44	56	40	45
CGTCCG	22	32.7667	5.44998	34	32	29	33	28	32	32	25	31	22	31	36	40	37	39	40	30	38	33	43	33	37	36	29	18	31	34	39	33	28
GCTCCG	87	90.4333	11.56	89	83	75	83	88	91	89	89	104	81	75	81	109	89	94	95	97	81	79	110	83	94	91	100	91	96	91	128	78	79
CCTCCG	100	97.5333	8.43937	97	90	91	102	101	90	102	109	104	94	88	88	107	91	98	92	119	94	98	95	91	90	105	108	100	85	90	116	93	98
GGAGGC	170	183.967	13.3636	177	186	179	169	190	156	191	201	180	170	173	165	216	194	177	177	196	203	184	194	196	177	183	185	182	186	176	209	180	167
CGAGGC	70	89.0333	10.354	96	88	76	91	77	76	85	86	87	92	89	67	113	87	90	94	90	94	91	92	88	85	105	94	85	88	89	118	84	74
GCAGGC	159	158.933	10.8021	150	172	152	135	159	155	158	169	176	162	159	141	170	174	168	148	164	167	153	150	171	157	163	155	154	166	157	174	152	137
CCAGGC	160	183.9	10.6069	188	204	174	188	184	164	180	177	182	179	190	185	210	168	186	179	195	188	190	185	187	181	173	192	179	183	179	205	167	175
GGTGGC	166	162.233	9.0656	159	161	152	153	168	156	163	168	161	164	142	150	182	168	173	171	167	172	162	166	167	157	159	157	149	159	176	175	151	159
CGTGGC	89	88.9	8.93019	84	90	79	81	84	89	87	88	80	87	80	87	114	92	101	101	88	101	91	80	87	94	86	90	82	99	102	92	80	71
GCTGGC	163	184.167	10.3826	178	190	165	183	182	176	181	178	211	187	183	172	201	191	185	191	204	197	178	189	176	182	182	180	179	178	185	197	166	178
CCTGGC	188	199.2	9.54264	217	203	185	199	198	187	207	202	196	201	192	184	201	189	203	197	216	210	196	200	191	187	205	202	215	207	207	207	189	183
GGACGC	64	67.0667	5.9011	64	66	65	61	76	62	72	65	65	72	58	64	72	65	74	73	63	71	69	69	70	65	68	67	70	69	53	82	65	57
CGACGC	35	32	6.18117	31	36	32	37	26	33	30	27	38	22	29	27	51	36	36	25	28	33	26	30	26	35	27	31	31	45	27	37	38	30
GCACGC	61	59.5333	8.75621	50	56	56	60	77	55	59	81	57	58	47	48	74	55	56	55	66	62	49	67	50	70	67	63	54	57	62	70	56	49
CCACGC	82	74.8667	8.5126	84	75	62	71	72	80	89	74	77	61	67	63	92	79	78	85	87	65	70	79	68	74	80	81	76	72	65	81	79	60
GGTCGC	40	45.2	5.30712	47	50	44	46	50	45	45	39	44	41	50	44	49	44	43	45	46	58	52	45	48	41	46	40	47	42	34	56	41	34
CGTCGC	25	31.4333	5.98667	24	32	22	45	31	18	30	34	29	34	30	32	36	30	32	34	40	24	33	33	30	29	34	32	30	27	33	48	31	26
GCTCGC	62	66	7.44173	64	74	55	53	75	65	61	70	76	63	52	60	68	70	69	69	67	79	65	69	80	66	68	72	66	63	52	66	55	68
CCTCGC	62	73.9667	8.0236	79	70	66	68	72	68	77	86	83	75	73	73	75	66	74	64	91	71	58	77	81	72	81	74	82	68	67	93	64	71
GGAGCC	168	178.333	9.58207	173	186	160	170	187	180	186	170	197	187	177	172	188	188	171	177	183	166	171	196	179	185	181	165	178	171	175	193	165	173
CGAGCC	73	80.4667	7.36597	79	77	71	77	81	86	84	74	77	79	74	78	89	74	81	91	96	77	76	89	73	84	91	88	78	78	80	91	61	80
GCAGCC	175	188.033	7.10747	185	184	183	191	184	174	192	179	200	183	188	182	200	187	201	196	194	195	180	188	181	194	187	196	182	185	190	197	181	182
CCAGCC	183	192.5	12.0251	201	202	184	186	188	184	198	214	194	184	177	172	213	196	187	203	212	206	204	200	178	196	199	181	190	189	184	204	176	173
GGTGCC	127	130.567	10.6015	124	125	119	142	142	120	127	142	132	123	145	131	151	134	129	133	135	123	124	125	128	133	140	143	113	132	123	152	116	111
CGTGCC	73	69.5	6.3829	67	72	63	64	66	66	75	70	71	60	68	61	88	74	81	70	72	68	69	62	64	67	76	77	59	70	72	77	67	69
GCTGCC	182	192.733	9.78364	198	198	179	199	196	186	203	195	192	187	181	184	209	182	191	197	222	195	195	191	194	188	200	186	173	185	192	206	193	185
CCTGCC	173	196.5	9.13406	201	206	188	193	187	190	206	191	214	188	196	192	210	198	192	187	211	196	199	204	196	194	206	188	197	197	205	206	175	182
GGACCC	138	139.767	9.04656	151	148	126	133	136	137	136	146	139	134	130	117	152	147	144	138	146	144	150	158	146	135	144	149	136	125	135	143	136	132
CGACCC	56	55.6	6.80061	57	54	57	51	56	43	64	58	63	55	41	59	71	55	62	47	66	53	42	54	52	56	62	49	57	55	55	61	54	59
GCACCC	114	123.267	9.19495	131	133	116	112	126	127	127	126	127	128	111	115	127	134	118	131	143	118	125	130	121	128	119	135	120	114	116	131	100	109
CCACCC	157	163.5	9.86023	166	160	154	155	171	155	163	164	175	151	169	155	168	151	164	172	183	163	172	181	155	157	171	153	153	152	156	185	160	171
GGTCCC	115	122.6	9.52528	119	125	120	110	113	117	110	127	113	109	132	124	144	134	133	133	131	132	108	123	114	131	129	124	130	118	126	128	109	112
CGTCCC	56	64.5667	7.10844	58	74	56	70	65	59	59	71	63	55	62	58	72	65	73	60	77	68	59	71	57	66	66	64	69	69	50	80	63	58
GCTCCC	139	153.867	7.97294	145	157	145	149	167	155	155	153	153	155	136	155	164	161	169	146	164	156	156	153	151	154	162	162	151	141	148	163	143	147
CCTCCC	175	182.867	12.4975	186	172	179	173	180	158	185	191	175	199	165	173	201	186	196	192	201	184	177	185	190	183	196	199	186	167	169	204	166	168
AGAGGG	156	166.467	10.288	172	163	164	162	163	159	164	168	182	172	169	155	184	169	152	153	181	162	167	187	180	163	162	165	156	168	170	182	154	146
TGAGGG	144	146.233	10.6113	155	153	145	146	147	134	142	146	163	128	137	135	146	158	133	140	154	161	147	158	138	154	160	143	131	143	147	168	128	147
ACAGGG	155	153.7	11.4294	156	159	150	146	145	146	144	153	178	141	149	143	174	153	148	146	171	160	167	167	153	150	159	159	124	152	149	169	142	158
TCAGGG	151	152.7	11.381	151	159	143	163	153	152	142	152	160	162	162	140	151	165	155	158	177	162	155	153	156	135	167	150	148	134	146	165	143	122
AGTGGG	192	159.567	9.64073	162	166	153	160	158	148	155	154	171	159	163	156	169	154	171	158	177	149	157	162	142	159	175	163	139	157	164	174	143	169
TGTGGG	172	177.433	10.5035	196	177	161	178	188	160	171	166	185	190	177	174	190	172	179	179	189	183	165	180	185	170	174	174	182	168	182	201	159	168
ACTGGG	178	162.267	9.22117	166	165	151	155	169	154	160	161	168	153	168	157	179	168	161	160	168	165	163	173	165	160	178	167	171	158	148	170	135	152
TCTGGG	184	187.067	11.1229	211	204	176	178	185	184	185	188	188	198	178	160	208	182	179	180	190	200	183	196	185	196	199	192	185	181	180	189	168	184
AGACGG	62	71.5	7.62369	75	66	69	64	65	59	79	81	62	74	69	67	82	83	81	62	73	85	70	67	64	67	83	71	65	68	76	84	66	68
TGACGG	55	56.1667	7.68376	53	64	44	58	72	36	67	59	77	51	52	59	51	50	55	58	58	61	58	50	50	56	61	57	54	54	55	54	54	57
ACACGG	81	70.5	6.84181	79	74	64	67	71	76	79	62	72	66	65	77	86	70	69	72	79	73	67	77	63	62	66	79	70	62	70	78	60	60
TCACGG	66	68.7	8.16701	61	71	62	71	70	77	81	66	72	77	61	56	71	63	73	66	78	61	81	66	72	56	82	76	61	55	64	83	65	63
AGTCGG	58	55.1667	7.96147	61	51	54	56	56	40	54	55	45	64	56	56	60	56	58	58	67	53	56	65	43	65	60	57	46	56	48	74	41	44
TGTCGG	68	52.9667	8.62428	60	56	55	43	62	46	40	62	64	60	40	58	69	52	70	52	62	45	52	50	51	47	66	43	46	49	42	50	47	50
ACTCGG	78	71.6333	8.20632	74	80	70	63	73	57	73	75	66	63	69	70	92	63	76	77	80	73	83	73	65	69	74	65	72	69	62	92	69	62
TCTCGG	82	72.9	6.11584	81	72	74	73	62	70	76	75	72	57	73	72	71	69	81	74	75	70	85	73	74	75	86	73	69	66	67	79	66	77
AGAGCG	90	83.6333	9.51399	90	73	75	66	88	77	76	83	97	88	78	75	102	78	94	77	94	81	84	96	72	75	90	85	83	94	92	95	66	85
TGAGCG	111	73.7667	8.11845	84	66	70	77	78	68	69	79	69	69	62	67	89	79	78	75	82	73	81	69	65	80	85	68	79	62	78	86	55	71
ACAGCG	85	81.2667	9.34006	91	71	73	84	77	70	79	88	99	70	80	72	104	87	70	78	86	81	70	84	73	86	83	99	77	78	86	92	71	79
TCAGCG	70	77.5	10.1123	91	76	64	80	65	65	94	86	77	65	73	65	81	80	85	74	94	75	88	79	82	84	86	86	61	72	90	80	58	69
AGTGCG	51	50.3667	8.04934	43	55	34	45	49	49	51	49	47	55	58	58	49	61	60	47	52	46	41	53	40	53	62	53	38	47	49	74	48	45
TGTGCG	80	69.8667	8.41482	74	76	50	57	75	74	65	72	77	65	67	58	73	73	77	76	75	70	72	70	72	69	73	70	65	66	72	96	60	57
ACTGCG	57	62.3	6.92895	71	62	54	52	70	63	68	57	73	53	63	53	71	63	60	58	60	72	68	66	52	73	62	67	58	55	59	71	53	62
TCTGCG	86	79.4	8.72808	73	80	85	73	90	67	83	84	67	76	84	64	103	80	85	84	87	84	76	75	79	78	91	79	70	80	75	92	65	73
AGACCG	69	63.6	7.3747	74	66	47	67	61	69	69	61	64	59	69	52	82	64	66	77	66	62	64	68	59	68	61	60	61	63	57	60	64	48
TGACCG	66	71.4333	6.28454	62	74	72	67	75	73	64	78	83	77	68	60	85	66	81	75	77	73	65	65	73	67	73	75	62	71	67	76	69	70
ACACCG	56	63.3667	8.82193	65	67	52	60	61	58	68	70	62	55	57	52	75	55	51	72	85	72	65	72	59	61	75	67	56	51	68	77	60	53
TCACCG	78	70.1333	5.49441	71	66	65	72	75	65	78	70	69	62	72	62	85	68	75	67	80	61	71	69	71	72	76	68	63	72	69	72	65	73
AGTCCG	53	47.2	7.42503	50	52	45	34	55	45	59	49	53	53	40	38	54	45	48	60	55	46	48	59	41	48	39	48	39	38	42	57	40	36
TGTCCG	49	62.7	8.40012	58	72	50	64	69	58	62	76	67	59	59	62	79	50	67	44	65	59	66	66	63	60	73	62	60	62	61	81	57	50
ACTCCG	56	60	5.77748	67	59	64	64	64	61	62	54	62	51	56	61	59	51	63	68	69	53	62	62	58	66	56	49	52	56	64	72	59	56
TCTCCG	109	79.5	8.27439	72	79	69	80	88	69	81	94	85	73	79	80	98	71	88	77	95	76	79	85	78	81	89	84	74	79	67	76	75	64
AGAGGC	165	181.2	10.7138	173	183	169	177	186	159	178	176	192	182	167	177	202	181	192	189	188	187	187	182	196	190	185	184	180	187	175	193	158	161
TGAGGC	143	154.2	9.74998	164	163	143	155	141	144	154	151	147	148	152	142	153	153	162	152	158	142	156	168	177	161	158	165	143	162	167	160	134	151
ACAGGC	147	148.3	9.14689	145	145	138	140	149	142	145	151	150	141	140	150	167	156	136	148	146	161	151	163	161	149	158	151	141	135	151	166	137	136
TCAGGC	141	145.8	9.69323	155	142	156	130	140	141	145	152	155	129	151	139	156	153	147	135	172	136	147	158	139	142	157	142	137	144	147	151	145	131
AGTGGC	155	156.9	8.68749	151	152	141	150	164	160	152	157	164	160	163	164	175	169	155	152	167	150	155	160	162	148	170	149	155	156	156	167	144	139
TGTGGC	184	183.867	8.7207	189	183	189	181	185	171	180	187	180	191	190	183	194	198	172	185	185	191	187	198	189	167	184	179	180	180	181	199	162	176
ACTGGC	151	151.833	8.78118	149	143	158	154	150	144	150	152	163	150	162	141	158	153	152	143	156	148	158	160	171	151	146	138	139	145	171	163	144	143
TCTGGC	146	165.1	10.28	163	167	166	165	181	157	170	166	179	174	147	162	175	160	175	166	175	183	173	161	169	149	166	158	148	156	163	178	157	144
AGACGC	56	65.2	8.113	68	77	62	54	72	62	60	67	54	54	53	57	87	62	76	68	75	65	66	62	64	63	69	60	64	52	73	71	70	69
TGACGC	47	47.3	4.8718	43	56	50	54	49	43	43	47	48	41	45	49	56	46	54	48	44	48	52	50	40	46	49	56	38	47	48	45	44	40
ACACGC	56	57.8	6.66126	59	58	46	54	49	49	66	55	60	57	59	62	65	67	57	55	64	52	58	56	60	59	61	54	57	69	66	68	41	51
TCACGC	50	45.3	7.30682	58	49	44	46	42	44	39	51	46	37	31	38	40	39	41	55	50	38	48	42	46	68	50	52	41	42	46	51	46	39
AGTCGC	45	42.8333	6.96832	46	46	46	32	42	35	35	55	49	36	48	33	46	52	47	30	46	49	35	55	43	42	41	49	42	50	44	42	32	37
TGTCGC	46	50.3333	7.47102	57	40	41	45	48	52	49	60	50	55	47	46	57	45	49	51	66	48	45	52	47	45	70	52	46	46	50	66	44	41
ACTCGC	42	45.2333	6.84147	46	49	35	41	40	46	46	64	64	43	43	42	48	47	41	48	52	43	44	34	45	38	46	44	43	36	46	55	42	46
TCTCGC	43	48.7333	8.47281	55	48	48	44	49	32	54	63	60	40	53	55	69	48	47	36	56	48	51	33	50	51	51	47	44	45	47	58	46	34
AGAGCC	170	177.9	12.5213	178	177	164	164	191	172	180	197	185	168	174	172	202	166	188	160	196	182	187	172	180	163	189	188	163	189	166	197	158	169
TGAGCC	161	158.933	9.47568	155	154	142	162	159	153	163	170	162	156	161	146	166	156	138	157	176	155	158	162	167	161	167	164	161	172	151	179	151	144
ACAGCC	177	181.133	8.82681	182	183	182	173	178	164	185	178	183	186	184	180	189	174	184	177	209	189	179	169	184	174	193	175	177	192	184	187	166	174
TCAGCC	168	173.967	9.20076	168	171	178	173	174	168	174	169	180	167	182	168	186	179	165	178	187	181	173	176	155	175	201	165	161	171	162	182	168	182
AGTGCC	143	145	8.67815	155	155	153	138	151	133	145	140	144	139	135	144	136	147	143	138	157	149	151	147	140	147	157	162	138	133	147	160	130	136
TGTGCC	161	168.5	11.0039	167	184	157	159	166	156	167	167	169	172	169	151	193	157	169	176	182	176	174	168	166	166	183	162	165	157	174	193	148	162
ACTGCC	152	159.167	8.27161	160	163	153	151	160	146	161	151	156	161	162	153	176	146	159	162	167	166	173	164	156	157	164	172	155	159	152	174	152	144
TCTGCC	175	187.867	9.76882	199	187	178	196	205	174	183	186	183	185	178	185	208	190	177	195	198	178	183	187	204	181	191	190	184	182	190	207	175	177
AGACCC	165	154.567	9.90536	138	164	148	151	156	136	146	164	158	145	163	162	165	174	148	161	162	160	158	171	152	152	151	143	145	139	162	164	155	144
TGACCC	141	142.333	9.04904	137	141	121	134	140	126	153	142	135	144	140	131	150	158	142	145	154	142	149	155	139	131	144	143	144	139	137	160	142	152
ACACCC	138	138.633	8.98076	136	132	136	118	138	123	137	150	137	133	140	136	152	130	139	133	154	143	138	138	138	144	141	140	124	142	142	161	135	149
TCACCC	143	138.5	10.3015	147	138	136	123	140	137	133	133	135	134	145	114	144	139	140	134	148	145	139	142	160	143	136	146	126	122	153	161	128	134
AGTCCC	126	134.167	8.45713	137	132	132	121	132	114	130	136	135	134	131	133	157	145	129	139	135	142	140	140	132	139	138	142	127	131	136	144	123	119
TGTCCC	149	158.1	10.7554	161	163	145	159	162	142	161	169	161	154	124	151	170	159	160	164	174	168	152	164	172	163	154	139	159	159	163	170	154	147
ACTCCC	113	135.267	9.38794	124	146	130	122	121	135	146	140	140	138	141	130	144	130	142	129	146	145	152	137	134	127	154	124	138	123	129	141	127	123
TCTCCC	162	169.6	11.2697	167	175	169	169	171	167	168	181	178	171	154	164	187	161	175	162	185	185	171	164	178	166	169	175	157	159	172	195	140	153
GAAGGG	176	164.5	8.79165	168	151	154	166	182	151	162	163	175	158	161	168	171	169	170	154	171	162	166	168	173	173	166	159	160	153	172	178	144	167
CAAGGG	157	143.633	9.16697	144	149	135	137	142	124	134	143	152	154	129	134	155	149	160	141	154	153	138	153	136	146	142	147	143	142	160	144	129	140
GTAGGG	77	70.9667	6.70298	74	84	61	71	68	75	71	74	73	66	67	62	79	70	68	72	90	71	69	74	83	66	69	64	63	65	63	76	72	69
CTAGGG	96	90.8667	8.62528	87	92	95	84	96	89	93	96	105	89	92	83	109	85	85	97	102	85	90	103	93	89	95	84	73	72	96	101	81	85
GATGGG	137	145.667	9.27114	152	149	141	136	144	127	152	135	165	151	139	150	160	144	145	139	156	142	152	155	145	140	160	149	128	149	144	147	129	145
CATGGG	144	148.867	9.51852	143	157	143	133	145	148	157	161	151	152	142	150	172	153	157	162	149	141	142	148	155	146	153	154	129	134	161	150	139	139
GTTGGG	115	120.967	9.44123	124	126	125	112	126	115	123	143	134	114	115	117	131	131	112	117	134	106	124	126	132	110	131	119	110	112	115	127	108	110
CTTGGG	147	160.667	10.4497	161	170	156	149	162	148	161	173	181	145	154	157	166	168	156	149	185	172	155	163	163	159	174	164	138	155	161	162	149	164
GAACGG	66	61.6333	7.74367	61	63	54	57	63	46	62	53	67	66	56	71	83	57	53	54	63	61	75	65	64	64	65	67	64	58	72	61	53	51
CAACGG	45	54.1	6.32646	51	66	48	43	52	51	53	55	68	46	52	52	57	54	54	46	60	53	53	55	57	58	50	60	46	64	57	65	45	52
GTACGG	35	32.0333	4.95137	34	35	24	24	33	23	38	34	31	33	32	31	39	40	36	32	32	31	36	28	33	40	30	29	22	36	33	38	26	28
CTACGG	40	52.6333	5.70833	55	48	54	52	61	43	58	52	57	54	45	50	64	43	60	47	60	55	41	56	48	46	54	55	51	54	51	56	51	58
GATCGG	38	40.5667	5.91132	35	45	29	42	33	38	37	42	43	32	42	33	47	35	41	30	51	42	43	50	44	33	45	47	43	39	46	45	39	46
CATCGG	66	64.0333	5.76244	64	64	60	59	65	68	66	69	63	61	71	53	70	67	67	65	64	67	66	69	60	53	68	68	62	66	69	70	62	45
GTTCGG	38	42.8333	5.15339	34	44	31	39	49	39	42	39	41	33	48	43	47	45	49	44	50	38	46	47	38	48	46	44	37	44	51	41	46	42
CTTCGG	83	82.1	7.04346	95	70	70	80	83	78	88	90	89	69	77	84	83	92	74	83	84	87	78	94	85	81	78	80	86	82	79	92	80	72
GAAGCG	86	82.8	8.58788	81	84	65	86	78	77	78	86	85	80	91	77	105	88	91	87	96	81	94	83	75	87	78	78	69	85	85	92	69	73
CAAGCG	66	63.4333	7.11813	76	58	55	68	67	60	63	65	58	62	59	66	77	63	80	60	74	67	65	60	52	61	72	51	55	58	61	67	63	60
GTAGCG	19	25.9	5.29378	32	21	14	28	31	31	31	25	24	24	26	23	30	24	22	23	32	24	29	18	25	27	25	24	24	27	26	42	17	28
CTAGCG	20	26.8667	4.31304	25	17	31	22	27	26	36	22	26	28	31	29	35	27	33	26	31	27	26	28	24	21	30	23	25	29	21	31	23	26
GATGCG	50	49.8333	4.9625	50	49	52	57	56	49	47	53	52	57	37	51	55	54	48	50	55	55	51	51	41	47	48	52	49	41	51	49	48	40
CATGCG	60	50.8333	7.63424	50	66	42	58	58	49	44	54	51	47	48	41	47	66	57	42	58	46	53	47	50	52	51	55	40	49	51	69	39	45
GTTGCG	27	29.5333	5.25051	33	20	27	34	28	19	32	31	36	35	38	31	38	26	25	27	33	35	33	26	31	18	32	30	27	22	26	30	31	32
CTTGCG	31	41	5.63242	48	35	38	36	33	40	35	46	45	40	44	41	46	44	40	46	46	43	27	53	33	33	43	48	41	39	40	45	38	44
GAACCG	66	54.9	8.81359	52	62	39	46	56	43	58	55	56	51	56	49	78	63	65	49	74	44	55	65	45	58	58	49	52	58	56	61	46	48
CAACCG	48	51.8667	7.1522	59	44	41	54	64	46	50	57	55	43	66	49	54	45	53	55	51	51	62	43	53	45	63	60	46	48	60	52	44	43
GTACCG	39	39.2	6.93019	46	33	31	43	45	29	35	45	41	37	39	31	45	48	42	42	44	39	50	53	36	31	27	38	37	26	48	41	35	39
CTACCG	48	52.2	6.99458	57	54	54	46	47	55	48	55	60	51	56	43	69	49	51	56	62	62	42	62	44	53	47	53	51	46	58	51	37	47
GATCCG	56	57.7	6.5766	57	69	53	60	55	56	59	57	69	49	56	46	65	59	60	56	66	58	58	55	55	69	62	41	52	53	65	58	62	51
CATCCG	74	71.6	8.77536	80	59	67	72	77	67	76	57	70	67	72	74	87	92	69	63	67	67	67	78	78	65	71	81	71	70	75	89	66	54
GTTCCG	52	53.2667	6.84273	44	44	57	61	57	51	56	61	65	60	49	38	65	50	61	47	59	50	48	56	51	51	45	47	53	60	52	61	52	47
CTTCCG	76	86.2667	9.41727	88	91	73	82	74	71	91	79	94	87	93	82	105	88	92	83	95	87	73	98	88	81	91	105	88	70	87	97	82	73
GAAGGC	199	174.267	9.30678	182	180	162	164	177	163	171	174	198	177	164	166	184	176	172	173	189	179	178	181	171	163	171	185	180	166	169	188	165	160
CAAGGC	171	163.867	10.288	190	168	162	157	162	161	165	160	168	157	150	146	173	152	157	170	184	151	176	166	163	165	171	158	167	167	162	182	155	151
GTAGGC	69	67.3667	7.64507	67	70	60	61	69	63	74	84	70	57	61	61	71	67	73	69	83	72	71	74	72	64	71	74	56	71	60	64	64	48
CTAGGC	86	89.0667	7.33406	89	89	88	87	96	80	87	94	91	91	88	81	108	101	88	95	95	90	80	87	100	94	88	90	87	90	80	89	76	73
GATGGC	166	158.3	9.703	161	159	162	154	148	154	155	152	163	152	155	168	170	164	153	159	174	170	158	173	177	161	149	168	140	146	156	163	142	143
CATGGC	154	169.133	12.0021	169	154	160	155	167	157	163	179	189	175	164	156	189	163	177	163	187	182	177	188	169	168	172	167	172	161	163	189	146	153
GTTGGC	102	112.767	11.2271	111	115	102	113	120	102	118	121	121	110	113	95	134	103	124	97	108	112	113	134	112	115	120	104	109	119	110	138	92	98
CTTGGC	151	152.533	11.5959	167	170	149	146	152	144	143	154	150	152	150	129	158	162	153	158	155	170	154	156	152	148	154	179	150	131	154	168	134	134
GAACGC	51	54.1667	8.61067	48	53	39	42	59	54	58	63	54	47	57	60	65	44	53	51	54	56	62	58	47	48	54	62	52	73	47	73	55	37
CAACGC	45	52.3333	7.14545	55	59	45	47	50	42	43	55	43	53	46	54	49	59	61	47	57	44	59	51	58	57	59	48	51	54	48	76	49	51
GTACGC	37	26.5667	5.08333	33	24	24	29	27	27	27	19	30	27	24	19	30	28	30	35	33	22	26	42	25	25	20	27	23	28	18	27	22	26
CTACGC	43	41.9667	6.75422	48	40	39	30	29	31	35	43	35	45	36	33	50	50	51	48	42	45	41	55	49	46	40	41	43	51	37	41	40	45
GATCGC	47	44.8667	6.1405	38	45	34	46	46	45	60	41	56	34	43	41	48	41	38	42	47	44	46	48	49	44	57	40	44	37	50	50	49	43
CATCGC	68	64.4667	7.47748	57	60	49	58	70	69	71	69	65	67	60	50	86	71	73	72	67	67	61	68	60	65	69	66	66	55	66	61	56	60
GTTCGC	38	34.2	5.05419	36	32	33	29	39	42	30	35	38	31	37	28	51	38	43	33	34	31	31	36	36	31	33	29	31	36	35	31	29	28
CTTCGC	68	63.2667	7.80333	68	57	58	73	58	76	64	65	54	56	65	49	69	67	64	58	65	59	67	77	54	78	67	73	53	59	55	73	59	58
GAAGCC	187	186.033	9.90814	184	201	199	186	192	168	185	185	179	190	204	175	197	191	182	194	199	182	168	199	186	183	183	195	173	181	183	191	171	175
CAAGCC	167	154.8	8.53552	150	158	145	148	160	142	156	157	157	141	156	144	174	163	159	147	165	160	161	160	159	163	164	156	148	158	150	162	139	142
GTAGCC	96	98.5667	9.16772	102	104	86	103	95	87	103	97	106	90	99	82	103	104	112	104	115	96	109	109	111	97	92	104	81	89	101	100	92	84
CTAGCC	94	99.2	9.39699	105	116	105	93	103	90	87	90	101	107	105	96	96	100	96	95	112	83	103	104	95	103	116	101	80	104	106	111	89	84
GATGCC	153	150.667	9.58207	158	167	143	145	153	127	144	149	152	150	154	151	164	159	166	161	153	143	144	152	162	152	155	153	147	135	154	156	133	138
CATGCC	128	141.9	9.96321	129	143	142	138	138	135	137	141	158	144	125	139	165	128	143	146	155	141	141	144	143	127	153	160	149	135	139	154	136	129
GTTGCC	100	108.433	8.17348	107	116	108	107	116	96	104	123	103	102	98	112	130	105	109	103	119	105	100	110	114	109	115	110	95	96	108	117	113	103
CTTGCC	134	145.633	7.59075	132	144	136	137	140	135	137	151	149	149	148	140	159	160	151	151	157	147	142	153	146	153	151	143	133	148	151	147	141	138
GAACCC	151	135.633	8.94999	134	132	123	118	130	128	140	122	131	139	140	131	141	141	143	142	139	150	147	147	143	131	146	137	123	129	127	153	135	127
CAACCC	152	131.9	8.92633	136	136	134	137	144	126	124	138	131	131	129	127	154	140	126	124	138	138	133	140	130	119	119	141	119	128	136	142	113	124
GTACCC	87	89.4667	9.89508	85	97	72	73	108	73	83	87	84	97	83	97	102	92	85	84	89	113	98	95	75	94	90	94	91	88	86	100	89	80
CTACCC	122	116.5	9.23169	116	128	105	114	109	107	103	105	130	119	115	111	134	112	122	109	127	109	119	119	109	109	137	127	120	109	112	130	113	116
GATCCC	114	119.467	9.2391	112	125	126	125	122	112	125	124	125	134	109	110	130	122	121	121	115	113	140	122	105	115	113	115	101	124	127	131	102	118
CATCCC	149	157.1	9.09471	169	166	145	160	156	155	159	165	162	165	147	154	171	149	153	152	154	158	149	159	162	166	153	144	154	148	163	176	134	165
GTTCCC	129	133.033	9.09143	122	148	131	146	136	126	126	144	134	144	132	114	136	122	145	136	133	138	123	127	136	136	139	129	124	122	141	149	122	130
CTTCCC	187	187.767	9.29844	182	193	175	180	191	184	185	194	202	204	182	170	207	187	185	184	204	196	186	191	190	176	186	187	197	184	181	196	175	179
AAAGGG	163	153.867	8.67709	158	169	152	136	169	140	137	145	159	145	152	156	151	158	148	153	170	152	160	151	163	156	158	164	157	155	156	154	146	146
TAAGGG	83	83.6667	10.3135	97	65	76	87	100	80	85	100	98	69	88	75	94	81	85	72	85	84	65	85	95	76	99	91	86	82	79	87	68	76
ATAGGG	75	65.9	9.01856	58	77	65	61	68	67	60	61	75	67	68	65	80	75	52	58	72	71	72	55	66	72	83	59	62	58	81	70	49	50
TTAGGG	73	82.1333	7.18107	77	81	87	74	96	86	79	93	77	85	90	84	89	74	87	73	74	86	89	79	89	90	82	72	79	64	80	87	81	80
AATGGG	147	137.8	8.68371	129	154	135	131	149	136	143	138	146	140	132	138	146	126	147	136	132	139	137	142	141	141	142	136	146	125	137	152	118	120
TATGGG	113	107.8	9.11762	106	114	106	100	108	89	103	98	117	106	94	105	111	111	107	113	112	105	129	101	108	120	112	115	95	106	109	129	109	96
ATTGGG	88	104.633	8.13457	107	112	102	99	106	100	113	113	119	121	101	99	105	99	91	108	106	109	101	91	99	99	93	102	100	115	117	114	94	104
TTTGGG	154	160.733	8.59805	153	163	157	168	160	147	168	163	167	157	155	157	168	150	173	160	160	170	172	154	159	168	168	161	165	149	166	176	145	143
AAACGG	67	59.8	7.43431	59	57	61	52	53	55	52	56	66	54	61	49	70	58	62	60	69	49	66	63	56	63	66	61	64	47	77	75	61	52
TAACGG	31	25.1667	5.26592	30	26	24	23	17	24	23	27	35	23	26	20	36	27	33	25	21	26	32	24	18	24	22	18	22	16	32	33	25	23
ATACGG	24	31.0667	6.12476	23	27	27	17	45	31	35	34	34	27	21	40	26	36	30	23	35	29	39	32	38	30	34	33	35	31	27	28	27	38
TTACGG	26	31.1	4.97823	40	33	28	34	35	31	27	35	30	36	25	28	37	34	27	28	36	34	35	35	20	29	29	34	24	28	29	41	26	25
AATCGG	24	35.4333	4.98746	35	35	24	36	35	37	35	32	45	27	26	33	36	40	42	37	37	31	40	34	41	36	37	44	36	43	32	33	32	32
TATCGG	33	28.0667	5.23208	37	29	29	23	33	20	25	33	28	24	27	25	31	24	25	26	35	25	35	33	31	28	35	33	18	17	31	26	23	33
ATTCGG	42	42.2333	6.02113	40	42	51	40	44	37	47	36	36	33	38	41	49	39	37	31	45	42	54	33	41	45	50	47	37	44	43	54	44	47
TTTCGG	49	48	7.47409	50	44	45	53	59	44	59	48	45	39	52	38	53	50	55	35	48	48	48	55	37	53	64	48	45	44	45	57	31	48
AAAGCG	64	57.2667	7.19163	49	68	46	60	52	39	53	60	58	56	56	54	73	61	52	56	57	50	64	66	64	62	68	59	52	62	60	53	58	50
TAAGCG	68	27.3333	6.0134	25	28	30	25	32	25	26	33	24	34	18	27	38	27	22	14	29	36	29	21	33	24	32	35	16	34	25	31	19	28
ATAGCG	27	21.0333	4.85999	24	15	15	12	27	24	23	24	24	21	17	20	31	22	21	24	26	16	22	23	20	18	19	23	15	20	16	28	29	12
TTAGCG	23	22.2	4.00345	20	26	21	22	29	21	19	18	23	16	23	24	24	18	16	20	31	26	17	29	22	22	30	18	22	20	25	20	22	22
AATGCG	35	34.7667	5.13731	34	36	30	45	39	25	36	37	39	29	27	29	38	39	31	32	38	40	27	38	36	34	35	39	32	38	34	46	29	31
TATGCG	23	27.2	6.53056	22	35	28	24	29	34	27	28	40	39	19	18	33	27	26	25	24	26	39	27	25	29	29	21	28	21	26	36	15	16
ATTGCG	25	26.7333	4.79176	30	29	23	20	27	22	29	31	23	19	30	24	27	18	23	28	37	32	25	29	30	27	36	29	29	24	22	31	19	29
TTTGCG	47	38.7333	4.88441	36	35	31	43	48	40	33	39	45	35	37	33	41	40	35	43	43	41	43	40	37	30	43	41	35	44	34	46	41	30
AAACCG	50	51.9	7.70736	59	48	45	45	57	38	57	47	54	41	66	52	58	60	46	48	60	45	56	60	42	50	58	68	50	54	47	59	44	43
TAACCG	39	28.5667	5.21062	33	33	32	24	27	25	27	28	31	22	16	28	35	28	27	23	32	24	34	26	32	21	40	31	34	22	35	33	26	28
ATACCG	55	29.2667	5.11882	32	25	27	24	23	33	25	30	36	32	16	34	30	29	23	38	32	29	39	29	30	30	33	36	22	32	30	24	29	26
TTACCG	25	35.1667	5.8018	37	29	35	39	33	33	24	37	33	32	40	32	33	39	36	22	30	39	46	45	45	38	44	29	34	39	30	31	37	34
AATCCG	37	39.8	5.61648	42	43	37	44	35	38	48	37	34	36	32	35	38	40	43	30	40	43	49	30	51	44	36	38	37	44	52	38	41	39
TATCCG	36	30.4333	5.66102	35	29	34	30	25	27	31	36	34	34	25	22	38	27	20	26	38	28	29	28	34	26	41	29	37	33	18	29	39	31
ATTCCG	45	40.3667	6.88067	41	42	32	39	43	40	39	44	39	41	53	29	39	49	40	44	41	31	36	44	41	38	31	36	40	38	43	65	34	39
TTTCCG	71	56.6667	7.31712	63	62	44	50	68	56	64	54	61	44	49	47	71	52	63	52	62	55	63	63	58	52	50	51	58	50	56	70	52	60
AAAGGC	198	163.467	9.65163	168	166	174	171	148	143	159	172	155	172	160	158	175	175	159	159	165	148	165	179	156	156	171	174	162	160	162	179	148	165
TAAGGC	95	86.4667	8.41892	84	77	81	87	95	85	100	93	84	83	82	87	112	90	91	75	88	78	85	81	93	89	81	100	80	87	81	93	82	70
ATAGGC	75	65.8333	6.11997	80	68	65	59	62	56	65	61	74	71	73	71	59	73	62	73	57	72	66	66	60	62	72	66	59	64	64	73	59	63
TTAGGC	60	65	6.84307	68	78	65	51	67	66	63	71	67	67	58	76	71	60	58	55	65	69	58	64	61	58	75	69	63	64	74	74	54	61
AATGGC	130	144.933	9.69512	131	158	134	135	155	135	131	148	160	142	147	153	160	158	149	143	149	141	153	148	141	132	150	147	136	152	144	151	122	143
TATGGC	103	107.033	7.95454	98	115	110	107	108	98	105	110	120	108	112	109	106	111	110	98	108	111	94	103	100	120	118	93	95	107	104	126	102	105
ATTGGC	100	106.267	11.2952	93	128	120	115	103	87	112	108	116	109	95	93	111	97	84	105	106	95	99	109	125	110	128	107	106	111	105	116	92	103
TTTGGC	129	136.033	10.3006	150	141	128	131	142	113	124	133	160	137	138	124	142	135	138	132	150	141	151	142	131	118	133	138	129	152	137	134	128	129
AAACGC	50	50.7333	6.78199	51	46	31	45	47	45	47	56	55	48	44	50	62	41	50	54	51	59	59	45	56	52	52	53	46	46	56	62	60	53
TAACGC	21	19.8667	4.05763	13	19	25	21	23	26	18	27	15	18	17	16	22	17	23	17	16	22	27	22	24	16	19	21	14	23	25	19	16	15
ATACGC	18	21.8333	4.26763	25	20	27	23	21	21	20	19	17	20	22	20	19	20	19	19	18	19	22	29	22	19	27	33	17	31	22	28	20	16
TTACGC	22	20.2	4.06329	29	17	27	21	17	16	22	19	25	23	19	12	19	13	27	20	24	19	22	17	24	19	25	20	19	18	20	21	17	15
AATCGC	33	31.2	5.15551	30	23	32	34	35	34	27	39	30	32	33	29	26	40	24	38	31	28	31	28	30	26	36	42	28	33	28	40	24	25
TATCGC	31	25.3333	6.28262	26	25	17	26	23	23	35	28	20	21	30	29	38	28	25	10	23	26	32	18	27	18	27	29	17	22	27	26	24	40
ATTCGC	25	30.2667	5.14569	27	35	23	29	29	31	34	34	27	31	32	23	26	32	40	26	37	20	28	38	26	23	31	30	28	34	36	38	35	25
TTTCGC	29	29.4	5.36013	28	30	27	30	37	29	34	33	28	22	24	33	44	30	30	29	35	31	20	22	34	25	26	32	19	37	28	28	31	26
AAAGCC	217	172.967	9.72548	169	177	170	178	163	167	176	182	176	175	169	161	186	183	156	172	200	160	162	180	178	173	181	183	171	169	174	179	155	164
TAAGCC	113	93.1	8.66364	82	95	87	87	91	79	82	102	98	91	88	96	98	90	100	80	88	105	112	95	98	87	99	108	91	84	81	105	98	96
ATAGCC	90	91.5333	6.78606	97	96	80	92	83	96	100	93	100	96	92	90	98	92	88	88	94	86	87	88	91	85	102	101	77	86	100	98	79	91
TTAGCC	80	86.9667	9.55378	79	96	88	83	88	85	87	89	88	87	102	97	88	96	75	89	85	84	80	101	85	86	94	96	88	76	78	105	57	77
AATGCC	143	134.133	9.65521	125	122	134	139	121	139	122	129	148	139	127	130	150	130	144	138	155	140	134	128	127	134	138	149	117	126	140	144	123	132
TATGCC	92	104.067	8.4361	93	108	99	99	106	97	102	113	115	105	107	102	122	99	99	95	119	105	114	109	97	100	103	93	99	99	123	110	96	94
ATTGCC	116	112.433	9.05037	110	107	116	111	94	110	115	123	112	123	101	108	114	122	117	109	135	107	122	101	118	113	120	103	108	107	107	123	96	121
TTTGCC	137	150.5	8.95102	146	147	124	146	148	151	154	157	142	152	144	144	176	157	156	148	149	155	146	163	156	154	151	160	156	155	152	142	139	145
AAACCC	190	141.3	12.0119	137	143	126	133	137	133	139	143	143	138	121	141	169	145	133	155	142	141	153	132	152	132	173	149	136	129	141	161	135	127
TAACCC	80	85.9	8.20156	89	83	101	86	88	75	84	98	93	95	79	81	80	80	84	86	84	70	74	92	81	88	99	102	84	80	78	97	86	80
ATACCC	78	85.4667	9.48586	83	94	80	97	70	84	82	104	98	72	83	79	100	89	77	89	85	83	81	80	91	86	86	98	79	78	80	102	65	89
TTACCC	92	93.4333	7.93805	93	102	86	89	90	75	88	83	102	87	92	92	95	99	97	93	112	88	101	88	96	92	91	102	90	104	95	108	91	82
AATCCC	115	117.1	9.62522	106	132	113	117	120	104	118	104	124	116	112	109	127	112	113	120	129	112	121	114	125	118	128	132	103	108	120	141	103	112
TATCCC	79	95.6	8.72808	85	108	89	75	96	90	96	107	106	84	94	96	94	91	100	92	108	102	99	92	82	93	107	106	103	97	98	106	84	88
ATTCCC	130	122.1	9.2972	132	126	119	127	118	110	109	138	127	120	125	121	137	138	116	115	140	119	122	129	113	125	123	122	102	120	110	122	111	127
TTTCCC	148	164.8	9.79585	169	181	159	155	174	155	155	164	181	148	154	172	176	174	172	159	168	162	174	175	164	174	163	170	155	166	150	173	151	151
GGGAGG	166	172.4	8.8302	162	161	161	166	171	175	165	170	189	180	169	174	185	174	180	167	184	177	180	178	170	180	182	182	161	157	172	179	160	161
CGGAGG	91	103.033	10.8928	107	106	86	110	101	108	103	99	102	81	90	89	125	104	122	102	125	95	103	107	106	101	106	105	107	107	83	118	95	98
GCGAGG	71	78.4667	10.3748	96	73	68	72	69	72	86	71	82	75	77	60	106	91	80	91	89	75	90	74	63	70	85	73	77	71	90	83	71	74
CCGAGG	89	107.767	9.29102	114	105	93	101	107	98	98	114	115	108	106	92	125	114	111	120	99	98	114	116	111	109	115	117	96	99	97	127	111	103
GGCAGG	158	170.833	9.70277	162	180	167	170	180	148	170	176	184	177	171	163	173	181	173	169	183	174	180	172	173	174	176	166	160	158	163	190	162	150
CGCAGG	79	83.1667	6.96832	79	72	73	86	82	91	76	75	80	82	84	73	92	77	96	84	86	82	81	79	88	98	92	81	82	89	77	95	81	82
GCCAGG	171	182.233	11.3188	179	176	184	176	188	179	185	172	194	185	179	172	215	172	186	177	186	192	180	182	188	189	183	176	169	176	190	209	157	171
CCCAGG	188	201.133	9.05056	200	202	185	204	209	184	214	198	201	200	193	204	214	198	209	197	199	216	199	190	209	205	204	211	202	193	196	219	193	186
GGGTGG	143	147.567	12.1703	149	151	135	138	160	134	147	165	158	138	140	131	158	135	156	139	166	159	134	168	147	141	138	152	151	142	149	176	140	130
CGGTGG	82	89.1	9.26004	94	74	76	94	87	78	105	93	93	83	80	82	97	85	94	78	107	88	93	102	83	80	100	95	97	77	86	103	85	84
GCGTGG	75	81.6333	7.50395	80	78	84	81	82	67	80	81	98	84	81	78	86	77	84	94	83	86	89	94	77	80	88	75	71	75	80	94	67	75
CCGTGG	87	99.1	8.22255	109	96	87	102	111	97	100	98	97	99	90	87	126	97	103	91	100	99	92	110	98	101	108	92	107	101	97	95	91	92
GGCTGG	184	191.567	7.59166	190	188	173	194	192	185	195	190	207	190	189	189	203	189	190	184	199	198	189	192	198	194	184	208	187	201	184	197	182	186
CGCTGG	110	100.5	9.07725	106	102	104	90	114	100	95	101	111	94	102	93	128	94	107	105	111	94	95	97	93	108	97	101	94	84	88	110	93	104
GCCTGG	195	200.767	9.02366	205	220	191	190	205	194	198	213	207	196	194	187	203	200	205	197	201	196	205	217	203	185	207	194	199	209	206	213	183	200
CCCTGG	185	197.233	10.5722	201	206	175	190	198	198	203	184	205	196	193	189	217	200	197	185	220	205	207	190	203	196	211	205	197	188	199	199	179	181
GGGACG	58	66.5	8.38204	70	59	73	70	68	65	70	61	79	49	52	57	71	71	60	72	61	68	71	66	73	65	84	75	60	62	63	83	63	54
CGGACG	34	34.6333	4.85289	26	36	27	36	38	37	38	38	40	33	39	43	31	39	38	32	28	29	37	41	27	41	32	28	35	34	28	38	33	37
GCGACG	32	33.6333	4.78852	36	26	33	33	32	40	26	32	35	35	34	30	40	38	37	34	32	38	28	44	26	30	35	38	33	38	31	40	25	30
CCGACG	41	35.1667	5.47775	28	35	29	38	33	33	42	38	44	25	33	37	48	35	35	24	33	36	34	34	39	39	42	32	30	33	28	40	39	39
GGCACG	52	57.9333	8.72544	70	53	50	48	67	59	67	58	66	54	60	49	69	57	65	53	80	58	51	56	58	53	65	67	44	57	46	65	45	48
CGCACG	26	35.3	6.24307	32	36	28	26	44	33	37	38	42	35	23	35	46	29	32	31	34	34	30	42	35	29	30	43	42	35	44	47	29	38
GCCACG	73	83.2	8.40935	81	93	72	75	84	75	100	88	74	71	90	81	90	73	83	88	85	84	69	87	84	76	97	89	94	80	84	97	78	74
CCCACG	83	82.4667	9.79702	75	80	81	71	81	78	81	104	79	77	67	70	96	71	92	73	95	87	76	97	77	79	94	93	86	84	73	99	84	74
GGGTCG	54	47.9	7.98857	51	42	41	60	49	40	45	58	52	43	41	27	64	40	51	49	59	57	52	52	45	44	48	51	45	45	37	59	49	41
CGGTCG	18	23.1	4.79475	23	21	30	25	19	17	24	26	16	14	21	26	28	24	25	30	30	23	31	25	27	18	19	21	26	28	18	25	17	16
GCGTCG	22	28.6	4.08192	24	32	26	36	25	25	25	24	25	31	32	27	33	29	25	25	32	32	27	34	20	29	35	30	33	24	30	34	28	26
CCGTCG	40	31.9667	4.36667	28	35	32	40	37	24	29	32	30	23	35	32	40	32	33	30	35	29	31	34	30	33	35	25	32	27	33	41	29	33
GGCTCG	70	68.7667	6.53734	76	66	68	61	78	66	67	78	77	58	57	70	73	69	78	60	67	66	69	62	70	61	72	74	62	67	71	79	63	78
CGCTCG	33	39.2	6.04808	40	39	31	38	46	48	41	41	41	38	38	35	59	40	38	41	45	33	39	44	38	36	44	25	39	37	30	38	35	39
GCCTCG	91	86.1667	8.40395	88	83	83	101	84	85	82	92	86	94	86	78	101	80	94	102	91	74	88	90	85	82	91	83	81	67	80	99	72	83
CCCTCG	81	75	10.9198	84	73	53	73	68	67	57	94	82	59	66	71	76	80	87	68	93	74	69	86	80	87	77	78	62	73	65	98	75	75
GGGAGC	139	160.733	8.68583	159	158	144	163	161	171	167	147	167	157	163	167	172	149	164	175	175	162	165	165	155	152	161	163	154	162	149	175	152	148
CGGAGC	100	102.5	9.29126	92	92	95	96	102	98	95	102	110	93	105	100	115	103	124	100	110	112	101	120	93	110	100	106	95	101	92	123	94	96
GCGAGC	62	73.6333	8.88037	74	74	59	70	76	78	73	79	78	62	71	61	90	83	79	79	77	62	69	85	63	76	86	88	75	63	72	81	56	70
CCGAGC	93	87.8	7.91071	86	91	76	84	87	91	89	86	91	91	83	72	107	82	98	91	88	85	79	104	93	91	91	88	80	94	77	98	81	80
GGCAGC	152	181.3	10.6063	187	173	170	193	191	174	179	177	184	192	180	169	195	182	181	172	195	199	180	186	181	177	184	181	164	197	174	198	161	163
CGCAGC	99	94.2333	9.4602	83	92	78	88	97	90	97	89	91	87	94	84	106	98	101	115	84	84	104	101	93	107	99	101	91	90	87	115	100	81
GCCAGC	167	180.1	11.1025	175	188	165	175	177	162	193	173	197	181	183	172	206	185	180	171	190	168	186	178	180	187	197	187	166	180	184	190	166	161
CCCAGC	195	198.3	10.2794	207	200	193	186	200	182	186	215	203	203	203	190	214	195	211	196	218	209	204	200	197	188	213	192	184	191	189	205	191	184
GGGTGC	121	117.6	7.55942	115	107	108	114	112	106	120	121	119	125	123	118	132	121	121	113	119	117	119	121	121	125	117	129	109	116	112	132	98	118
CGGTGC	79	71.1	6.39693	74	78	65	68	78	74	69	79	79	67	67	62	78	63	80	75	72	64	72	69	67	64	81	75	62	68	63	83	72	65
GCGTGC	64	64.2333	5.91715	69	60	66	71	49	76	69	58	72	64	70	62	68	63	62	68	70	60	57	63	63	62	67	67	59	64	62	73	55	58
CCGTGC	78	76.1667	9.29621	82	81	65	63	84	70	89	79	81	65	75	64	96	73	82	78	80	74	78	85	66	76	77	66	59	68	81	94	69	85
GGCTGC	187	185.867	13.3771	194	204	169	183	183	183	191	181	183	192	176	172	225	171	198	190	202	189	191	198	183	185	179	190	179	176	171	207	169	162
CGCTGC	108	108.233	10.4838	118	96	89	110	114	108	110	115	116	99	98	93	116	109	115	101	132	99	101	125	107	118	117	107	110	97	109	125	97	96
GCCTGC	170	183.5	9.67311	180	200	175	187	188	183	180	170	191	184	176	188	191	179	175	189	191	177	179	188	194	177	197	186	165	173	203	196	177	166
CCCTGC	165	186.067	9.71289	191	199	183	183	186	178	181	178	184	196	183	183	193	190	180	181	199	187	184	212	185	176	187	180	191	186	179	206	161	180
GGGACC	138	140.467	8.68107	140	133	133	142	136	136	143	149	157	129	134	125	156	145	130	136	151	148	142	141	131	147	152	145	138	127	146	151	140	131
CGGACC	49	60.0333	7.72583	70	57	55	61	68	51	59	54	70	54	60	45	71	59	73	58	65	56	61	60	62	69	67	52	64	58	49	73	52	48
GCGACC	57	50.7	5.90237	51	44	53	46	58	40	47	61	54	46	45	47	68	51	47	47	49	53	48	45	61	51	58	49	53	49	48	48	54	50
CCGACC	54	56.4333	6.95147	53	55	55	53	61	49	59	56	69	58	44	48	68	51	69	55	70	45	59	57	57	58	57	52	55	55	44	64	61	56
GGCACC	123	132.867	8.31174	125	134	137	121	127	119	131	128	131	123	136	131	140	146	125	137	150	141	136	134	132	140	140	123	136	129	124	150	122	138
CGCACC	53	57.0667	6.58071	49	60	44	62	54	53	63	56	60	50	54	48	70	57	60	54	68	54	57	60	60	54	59	59	56	58	49	75	51	58
GCCACC	156	171.9	9.90071	153	171	154	172	169	160	183	172	177	180	177	151	195	169	180	181	174	176	182	178	169	174	177	176	169	171	162	182	163	160
CCCACC	152	171.2	10.9903	158	186	156	169	165	170	168	187	176	156	173	156	182	168	174	174	180	180	187	182	154	172	183	166	166	165	171	193	151	168
GGGTCC	115	117.767	9.54728	130	116	103	101	109	116	128	123	122	106	110	113	131	131	116	116	126	126	129	124	107	121	125	124	101	108	118	130	106	117
CGGTCC	50	54.1333	9.30233	46	54	42	58	41	47	52	54	43	55	60	45	72	52	61	52	68	54	53	66	49	61	71	48	44	51	62	73	43	47
GCGTCC	61	58.6333	7.59075	56	63	57	65	58	53	61	63	59	54	49	51	73	55	67	68	69	56	52	65	60	57	53	54	57	58	53	79	50	44
CCGTCC	65	64.4667	7.91652	66	64	57	72	58	60	56	74	67	57	64	61	83	71	72	65	72	61	52	72	61	67	76	59	52	63	58	78	54	62
GGCTCC	156	168.7	9.48738	169	180	159	163	186	165	170	171	157	157	171	164	185	163	161	166	185	164	171	171	166	169	176	159	162	161	168	194	172	156
CGCTCC	82	78.2333	8.61708	78	73	73	73	77	69	72	81	87	76	71	66	95	91	91	72	87	79	75	79	84	77	76	86	58	79	71	97	78	76
GCCTCC	166	180.533	8.75227	176	183	177	176	181	168	185	182	179	180	173	176	188	168	178	176	211	175	180	182	181	179	190	178	192	175	181	199	173	174
CCCTCC	162	175.1	10.4629	177	180	161	172	171	161	172	177	177	190	160	172	197	186	172	171	188	179	181	166	180	179	186	173	165	169	166	200	162	163
AGGAGG	195	207.267	11.3166	206	210	195	204	216	169	200	213	215	209	209	212	230	209	207	204	216	221	207	211	218	197	208	200	202	198	197	229	206	200
TGGAGG	205	209.633	10.1352	207	216	206	207	224	200	210	220	220	205	202	198	226	214	201	196	223	217	215	213	212	207	203	213	204	213	209	226	203	179
ACGAGG	74	75.4667	9.37985	65	69	62	82	76	64	70	75	77	77	79	61	99	87	80	80	91	70	85	87	67	68	88	73	75	76	65	80	64	72
TCGAGG	66	70.7333	10.3054	78	65	52	68	81	65	75	69	67	57	65	56	92	53	68	75	86	86	73	85	76	63	74	68	65	63	82	84	66	65
AGCAGG	176	189.633	11.1432	186	208	186	179	207	174	190	179	199	187	199	177	199	192	183	188	192	201	177	202	195	173	192	196	187	192	185	214	167	183
TGCAGG	205	180.567	8.3653	182	189	179	179	171	168	175	187	179	190	181	158	187	193	179	176	192	186	186	188	191	174	174	185	177	182	186	185	166	172
ACCAGG	166	171.233	12.3167	165	179	170	167	160	161	174	181	175	168	168	176	199	160	174	177	171	185	168	172	153	157	208	171	164	169	183	175	157	150
TCCAGG	173	199.867	7.89908	207	217	185	194	206	190	207	210	200	198	190	192	210	193	202	196	211	209	194	196	207	189	197	200	194	197	206	205	193	201
AGGTGG	160	167.167	9.32584	171	171	159	152	169	164	157	168	184	162	160	172	181	172	168	178	180	170	167	166	163	157	162	181	161	167	169	183	150	151
TGGTGG	178	193.8	7.9455	192	198	195	182	194	195	193	186	202	196	186	194	209	192	195	196	203	198	191	204	190	183	186	195	197	201	202	204	183	172
ACGTGG	89	89.5	8.60533	98	87	73	79	97	84	94	98	87	85	82	82	109	85	91	97	98	101	84	91	91	88	97	94	83	83	100	93	83	71
TCGTGG	87	79	10.154	69	79	84	75	77	79	62	81	88	87	66	69	93	86	84	84	90	95	84	83	84	72	90	79	71	57	75	95	72	60
AGCTGG	191	206	7.16794	206	213	199	194	205	197	214	201	206	218	196	205	217	215	199	203	206	210	207	214	210	202	204	201	212	211	206	218	194	197
TGCTGG	253	223.433	10.0058	229	239	205	220	224	205	217	230	240	230	220	213	236	231	238	231	237	207	216	228	227	220	221	229	221	215	222	225	219	208
ACCTGG	172	191.8	10.1892	213	196	177	192	186	177	192	192	203	183	199	184	211	184	201	198	201	196	177	190	193	177	196	195	197	193	187	206	174	184
TCCTGG	200	223.967	11.3182	243	231	224	216	236	212	232	217	230	214	222	221	235	202	207	229	232	232	220	235	214	212	222	225	220	230	233	246	199	228
AGGACG	84	83.8333	8.27161	83	79	76	82	81	82	81	81	102	75	81	68	103	87	100	74	77	85	96	91	90	79	88	87	78	84	79	87	76	83
TGGACG	71	77.5333	7.02573	71	79	57	83	93	70	78	75	81	86	76	74	85	74	87	81	75	78	78	77	68	75	84	80	84	83	79	75	67	73
ACGACG	35	29.4	5.59926	31	24	29	32	27	21	27	19	33	21	33	28	40	33	39	27	39	30	29	37	25	28	30	22	21	27	31	36	31	32
TCGACG	29	19.4667	4.60684	26	21	23	13	20	24	23	20	19	15	28	10	27	26	20	17	18	13	23	13	20	21	17	19	14	24	19	20	14	17
AGCACG	81	69.7333	8.89763	63	78	68	71	93	57	66	74	70	65	67	61	73	84	61	77	70	73	77	73	64	68	86	64	68	60	67	80	62	52
TGCACG	68	65.2	8.46249	58	69	53	59	72	58	73	70	68	67	63	54	75	51	69	62	86	64	62	70	57	70	82	64	58	67	68	75	54	58
ACCACG	93	72.5667	8.45957	92	75	56	73	67	67	77	63	73	62	68	62	83	77	72	83	80	73	76	83	71	68	70	82	82	61	69	81	60	71
TCCACG	96	75.9667	9.70774	69	83	55	73	72	76	75	91	81	76	63	74	94	86	79	78	91	73	95	68	65	84	72	61	71	66	79	82	78	69
AGGTCG	34	42.3	6.16525	44	41	51	37	44	40	39	44	43	40	41	42	49	41	39	45	33	33	40	37	50	46	44	42	38	39	36	65	47	39
TGGTCG	36	46.6	5.36656	46	51	43	41	45	42	45	45	54	53	54	47	51	46	42	35	50	53	47	53	38	37	43	50	49	47	50	54	39	48
ACGTCG	26	18.9667	3.72765	20	23	21	27	14	18	20	25	20	16	26	15	23	19	20	20	20	13	18	16	16	22	18	22	14	15	16	20	19	13
TCGTCG	23	22	5.47723	23	16	14	28	27	15	25	25	19	18	25	24	24	19	17	15	23	19	22	26	22	22	29	29	17	22	15	39	24	17
AGCTCG	65	66.4667	7.4913	54	71	67	44	67	64	65	74	64	68	69	70	75	72	63	71	81	66	65	74	71	66	71	71	59	73	51	61	63	64
TGCTCG	56	66.4	9.13349	85	75	49	60	73	59	68	54	65	61	65	63	74	69	80	70	68	81	63	67	61	64	68	68	68	71	65	78	42	58
ACCTCG	58	62.5333	7.09411	54	68	59	48	63	67	64	67	67	59	69	55	70	57	59	54	82	62	53	65	65	71	62	60	66	51	66	70	64	59
TCCTCG	75	79.2667	8.45651	91	88	78	84	84	76	76	76	79	63	78	78	93	78	86	70	92	88	75	77	78	81	83	80	67	77	70	94	58	80
AGGAGC	187	194.2	10.7042	195	196	187	201	201	192	203	190	208	206	174	187	207	206	192	183	211	189	200	206	189	192	193	202	192	181	198	201	167	177
TGGAGC	188	187.7	9.37771	192	204	176	192	182	179	199	179	191	188	184	181	179	183	188	196	194	184	191	199	185	191	195	176	196	181	194	206	162	184
ACGAGC	56	58.3333	6.39145	49	65	51	51	56	52	48	65	67	58	54	60	65	62	59	63	60	64	56	55	62	44	68	54	53	66	60	68	56	59
TCGAGC	59	53.6	7.59128	54	67	49	55	59	53	58	49	50	56	48	54	60	54	54	44	55	51	66	66	40	55	50	55	43	56	61	64	34	48
AGCAGC	188	206.033	8.4506	205	211	210	218	210	189	212	202	213	203	187	207	216	196	210	200	212	210	200	206	211	204	208	202	206	202	213	225	189	204
TGCAGC	186	192.3	8.73025	198	186	197	181	184	187	191	185	192	195	191	182	216	196	206	205	207	188	188	187	184	196	193	193	178	196	200	198	185	184
ACCAGC	153	171.4	8.27793	180	169	168	169	174	163	178	174	175	172	166	156	168	176	161	171	187	177	177	167	173	181	173	181	163	165	174	189	160	155
TCCAGC	183	193.667	9.44433	196	192	175	182	193	191	196	198	193	187	197	176	214	199	185	197	210	196	203	196	189	196	189	182	202	204	198	201	175	198
AGGTGC	125	137.467	11.9647	123	159	136	139	137	123	151	146	138	141	152	131	163	142	126	149	140	128	134	128	147	142	139	146	115	124	131	149	130	115
TGGTGC	148	152.5	9.15292	154	152	148	151	163	145	156	165	163	157	147	140	150	144	153	151	174	165	145	145	150	154	148	161	139	161	153	165	140	136
ACGTGC	99	62.5667	7.57802	68	58	58	66	56	51	75	69	61	64	62	66	68	41	63	60	67	71	68	67	58	70	66	65	62	56	52	72	68	49
TCGTGC	45	50.4	7.45839	52	52	46	47	52	38	46	48	47	59	38	50	64	53	52	52	62	42	56	52	51	45	58	53	41	52	49	70	39	46
AGCTGC	175	199.467	8.21996	201	205	198	201	211	188	195	195	214	201	194	187	207	190	205	194	211	195	198	202	192	205	203	216	192	208	192	206	185	193
TGCTGC	194	207.4	10.2068	216	209	191	205	209	187	222	197	217	203	202	198	211	206	193	211	234	204	214	222	208	209	206	208	199	203	205	226	201	206
ACCTGC	158	173.3	9.11668	168	185	167	181	173	151	179	186	179	181	173	166	196	177	174	162	180	169	172	181	162	171	177	174	168	171	174	180	161	161
TCCTGC	201	199.133	8.03326	202	211	188	191	200	196	200	208	206	199	187	195	213	203	190	189	213	197	198	202	209	201	211	198	186	193	201	205	189	193
AGGACC	164	162.667	9.08327	173	183	161	161	171	157	163	152	164	158	163	154	174	161	171	150	167	176	160	166	167	159	152	168	164	148	171	170	152	144
TGGACC	136	156.767	9.44926	162	137	159	151	149	148	154	151	152	155	142	159	179	174	160	154	162	165	175	173	162	152	154	159	156	151	149	155	152	152
ACGACC	44	48.9333	6.39468	48	51	48	53	56	46	43	57	61	47	47	37	63	52	49	42	55	41	47	54	45	41	57	52	47	38	44	53	47	47
TCGACC	42	41	6.19789	45	44	27	41	39	39	44	49	40	32	37	35	53	39	49	38	46	37	48	51	34	39	42	36	48	30	45	42	41	40
AGCACC	143	154.233	12.5634	161	155	150	152	152	136	150	196	162	161	159	141	165	160	156	161	162	149	160	143	137	150	152	175	147	160	153	154	133	135
TGCACC	114	132.9	6.62467	134	136	122	141	133	141	132	136	129	120	128	135	142	138	122	135	146	136	132	131	132	124	137	133	132	135	138	139	119	129
ACCACC	149	153.6	9.18244	152	150	160	138	153	142	136	144	167	143	149	151	165	156	152	155	161	162	159	155	161	150	166	151	155	152	162	173	136	152
TCCACC	160	157.3	9.79849	158	149	144	145	153	149	159	165	173	156	151	157	171	173	156	156	167	161	160	159	166	147	162	158	144	149	149	181	140	161
AGGTCC	126	128.233	8.53667	135	144	118	133	120	122	120	124	130	123	128	126	133	129	135	132	122	126	132	141	123	130	136	137	128	125	136	141	112	106
TGGTCC	128	137.6	9.4526	145	149	134	123	147	136	122	141	138	134	140	143	154	135	155	136	144	132	140	141	137	142	141	141	145	121	119	142	119	132
ACGTCC	42	52.3667	6.9703	52	56	49	49	50	50	46	58	63	48	50	34	56	56	64	51	59	50	50	58	50	56	63	55	52	50	37	62	54	43
TCGTCC	51	53.6	5.8345	47	49	53	68	41	53	53	48	55	61	52	53	58	57	55	52	59	61	59	51	51	59	50	54	47	55	44	63	52	48
AGCTCC	167	172.033	11.7839	167	176	171	171	183	146	178	155	175	166	173	168	192	174	163	162	189	184	176	180	182	167	168	192	175	172	164	188	156	148
TGCTCC	174	173.867	9.95761	174	176	157	181	169	159	175	168	187	173	164	167	185	172	171	186	179	195	159	181	179	176	189	178	166	169	177	177	151	176
ACCTCC	183	158.9	10.4464	162	160	145	162	164	147	155	151	162	153	162	151	184	163	170	155	170	156	171	141	154	168	163	162	144	164	148	181	145	154
TCCTCC	202	196	7.86524	189	199	189	185	198	196	205	200	197	201	181	186	213	198	187	203	207	191	195	206	193	199	203	201	201	191	190	204	185	187
GAGAGG	185	178.867	10.881	181	182	186	178	168	183	171	179	191	179	181	168	190	187	169	170	198	179	182	180	199	167	186	182	179	178	180	189	151	153
CAGAGG	198	219.2	10.4861	217	222	193	220	217	209	230	228	230	224	202	207	231	223	233	213	230	217	223	232	233	202	218	218	215	219	228	227	208	207
GTGAGG	139	151.967	8.35622	158	157	149	139	158	136	161	151	159	154	142	138	160	152	154	153	161	156	169	160	157	149	149	146	141	147	150	165	141	147
CTGAGG	178	201.8	9.02258	221	209	205	188	201	199	198	190	208	200	196	193	213	217	208	198	202	197	200	204	212	204	211	203	187	194	201	216	188	191
GACAGG	163	160.367	10.9874	165	153	169	150	144	158	139	164	164	151	154	150	180	179	151	152	176	153	164	175	169	151	174	175	155	161	169	163	153	150
CACAGG	181	182.533	10.1395	182	188	173	174	184	164	176	185	190	188	187	192	193	194	179	186	184	202	175	178	190	179	190	183	162	174	188	200	161	175
GTCAGG	131	132.6	9.81413	137	134	130	137	129	111	127	139	150	133	119	124	139	136	149	126	152	130	125	138	133	140	138	129	119	123	144	142	122	123
CTCAGG	216	185.6	10.624	184	201	197	179	187	180	180	195	191	184	198	175	204	184	174	190	209	183	184	189	191	181	200	186	176	174	175	183	172	162
GAGTGG	181	157.233	9.209	161	151	155	142	158	153	151	149	152	159	166	167	175	145	155	151	173	163	156	176	150	162	163	164	146	158	153	170	148	145
CAGTGG	204	193.6	10.5654	181	206	198	177	201	190	188	198	200	206	194	196	210	199	192	196	210	185	187	194	192	193	198	188	172	199	182	213	170	193
GTGTGG	200	175.9	8.40094	173	178	171	173	176	166	166	175	177	173	186	170	190	179	184	193	174	172	179	172	179	179	178	170	169	167	194	189	164	161
CTGTGG	230	218.2	10.8482	227	228	216	199	220	201	224	224	214	227	215	213	225	225	224	236	239	222	210	233	224	210	217	208	197	217	207	230	210	204
GACTGG	143	153.6	8.54844	149	156	153	158	156	142	156	164	157	156	145	140	160	153	160	150	154	167	153	166	160	159	150	148	153	151	160	165	131	136
CACTGG	183	183.067	9.5554	187	190	165	168	183	180	174	187	191	186	186	173	206	190	182	180	190	197	181	191	189	172	184	180	188	171	183	197	171	170
GTCTGG	148	153.267	10.56	141	168	142	139	166	142	141	167	156	159	144	150	173	175	153	152	164	144	150	159	170	153	148	155	152	155	151	146	139	144
CTCTGG	195	206.633	8.28993	222	206	203	203	214	204	206	196	197	211	204	208	224	208	202	211	218	223	212	203	207	204	193	208	209	207	198	211	196	191
GAGACG	74	76.4667	9.18294	76	81	81	69	70	71	81	72	71	66	70	66	91	86	76	80	89	86	84	88	57	76	89	75	72	66	82	90	59	74
CAGACG	72	72.4667	8.7009	72	79	69	59	65	59	66	75	78	82	70	78	96	65	79	67	70	82	64	60	76	76	86	71	66	68	77	79	79	61
GTGACG	50	57.3	7.20225	54	64	46	57	64	43	65	56	65	56	59	57	70	61	57	53	60	61	60	54	43	44	66	65	53	54	48	59	59	66
CTGACG	62	66.8333	6.45453	66	70	70	67	74	61	70	66	86	62	63	75	70	66	70	77	63	60	58	65	62	72	71	67	71	59	68	60	57	59
GACACG	71	63.9	7.18403	63	66	63	66	68	58	68	56	74	63	62	73	71	69	51	68	73	60	71	62	54	60	72	64	56	74	64	68	48	52
CACACG	75	73.3667	8.36859	73	86	78	69	73	65	74	60	68	69	69	72	77	80	72	70	88	61	67	94	64	68	82	80	74	71	85	82	62	68
GTCACG	53	47.6333	6.83038	44	46	50	42	43	50	41	49	42	37	39	43	63	43	53	48	52	50	58	49	39	58	54	52	42	41	50	61	50	40
CTCACG	79	66.5333	6.78606	68	66	59	71	72	67	67	68	72	62	54	66	64	56	65	73	81	58	72	68	70	64	72	65	67	69	63	83	54	60
GAGTCG	57	50.3333	6.14948	48	51	47	41	53	41	56	52	43	56	51	39	53	57	54	54	56	48	59	54	41	52	53	52	54	47	52	63	42	41
CAGTCG	51	52.9667	6.78987	54	65	57	53	56	40	44	65	47	51	55	42	62	49	53	58	55	58	56	59	54	48	60	56	46	56	53	54	43	40
GTGTCG	50	45.5333	6.36658	50	46	44	46	43	34	54	51	58	54	37	37	49	44	42	41	47	44	48	53	47	40	55	40	38	43	38	57	45	41
CTGTCG	67	63.4333	7.30462	62	60	58	51	60	65	52	73	70	66	53	59	80	65	71	68	75	55	61	63	56	64	75	66	64	60	62	70	66	53
GACTCG	59	57.6333	8.20632	58	63	42	51	47	54	55	63	62	45	62	54	73	70	69	53	62	44	62	58	55	57	62	66	62	55	56	69	58	42
CACTCG	63	57.4667	7.68219	56	62	49	51	56	37	63	61	70	58	52	64	74	52	64	63	63	63	62	55	59	50	59	46	50	56	56	68	54	51
GTCTCG	44	47.3333	6.45586	56	54	39	41	48	36	44	51	49	39	47	49	57	47	55	50	45	42	47	43	44	59	49	41	44	55	49	60	42	38
CTCTCG	65	66.2667	9.17242	69	62	74	60	64	57	62	74	70	52	56	66	81	77	71	60	77	64	83	59	75	59	70	62	62	51	63	88	59	61
GAGAGC	175	167.933	8.82369	168	167	157	159	176	155	161	168	166	167	160	168	176	172	170	170	177	184	168	188	172	165	165	175	157	166	173	182	153	153
CAGAGC	213	204.2	9.2042	197	203	188	196	222	202	198	210	205	207	205	189	210	207	214	205	215	209	200	208	199	199	218	204	190	203	202	226	190	205
GTGAGC	147	143.167	9.26649	146	138	147	143	156	122	134	160	144	143	143	138	161	146	143	140	143	146	157	135	150	132	137	143	144	131	139	157	128	149
CTGAGC	176	188.2	9.54987	204	193	176	190	193	178	196	193	187	190	191	181	194	190	186	170	202	188	182	186	194	190	187	196	193	179	186	210	167	174
GACAGC	156	175.3	10.1884	175	191	172	152	184	160	169	165	200	178	174	174	189	196	185	173	172	177	166	174	169	171	182	168	170	177	180	179	168	169
CACAGC	208	192.567	10.0848	200	188	186	195	197	173	191	185	200	199	190	190	204	182	204	177	218	200	184	197	196	181	188	202	204	182	195	202	177	190
GTCAGC	140	142.4	8.30289	151	144	142	127	132	137	131	141	133	139	140	143	161	154	139	144	153	148	143	139	138	149	162	142	132	142	146	147	136	137
CTCAGC	182	195.167	9.0557	198	201	193	177	184	180	188	203	205	191	196	188	215	196	205	191	204	196	205	194	201	196	208	196	192	193	201	196	177	185
GAGTGC	133	127.5	11.6256	129	124	118	125	134	113	138	122	118	120	121	138	120	141	121	134	131	126	129	137	134	119	142	131	127	112	151	155	108	107
CAGTGC	157	173	8.59832	178	168	176	163	176	159	174	180	174	188	165	169	172	172	174	172	180	183	177	180	163	179	174	190	154	167	167	186	160	170
GTGTGC	157	154.2	8.9766	151	158	149	148	161	139	151	150	169	144	160	139	166	144	149	152	158	166	153	148	160	157	166	161	157	150	158	174	147	141
CTGTGC	191	193.867	8.98939	200	207	186	201	191	195	188	192	203	202	192	177	202	186	184	200	205	203	195	203	195	185	201	200	186	175	202	197	179	184
GACTGC	141	143.767	9.74037	142	136	126	129	155	127	136	144	147	147	134	143	155	146	139	146	150	158	150	142	146	151	166	145	133	136	146	161	143	134
CACTGC	164	178.133	8.13563	180	173	182	168	180	167	178	185	174	183	174	164	189	172	177	177	197	188	176	193	168	183	185	183	175	180	167	184	175	167
GTCTGC	143	149.433	12.5084	130	136	160	147	160	137	149	166	155	142	156	139	177	132	147	163	157	138	149	140	158	162	161	146	139	157	158	161	137	124
CTCTGC	202	212.4	11.6489	220	234	204	208	224	196	209	212	214	218	208	210	246	207	207	210	209	194	220	208	230	209	220	215	203	212	210	224	191	200
GAGACC	202	160.533	12.4256	152	165	143	155	171	131	160	177	167	145	167	164	182	159	159	160	175	164	160	172	145	162	171	162	155	158	178	173	149	135
CAGACC	152	159.6	11.0066	155	166	147	164	147	159	161	159	170	158	153	159	187	177	165	153	162	172	180	160	162	162	150	147	150	139	160	170	152	142
GTGACC	179	142.833	10.4224	145	159	142	133	133	135	124	126	150	125	156	132	167	147	159	139	144	148	143	151	136	132	147	135	144	146	144	150	150	143
CTGACC	156	165.067	9.47568	150	150	150	157	177	158	172	177	174	178	158	166	180	173	167	166	180	162	165	172	160	169	166	164	162	155	155	178	155	156
GACACC	136	141.867	9.77588	157	139	129	133	135	137	154	149	141	132	133	142	153	142	145	136	155	154	151	152	138	139	153	155	119	137	143	138	125	140
CACACC	150	156.867	9.88462	153	157	159	146	155	145	142	149	162	145	150	136	179	154	144	155	174	166	156	161	159	156	168	161	162	164	169	169	159	151
GTCACC	163	142.633	9.72194	157	145	125	137	146	131	140	146	148	147	149	124	150	149	127	139	144	156	146	149	155	133	138	149	134	141	153	158	128	135
CTCACC	158	161	10.719	150	164	154	157	163	150	158	167	160	173	164	150	182	143	173	171	175	163	148	153	163	155	164	169	155	147	172	185	149	153
GAGTCC	140	135.6	9.39406	138	134	130	128	139	135	130	135	131	128	131	136	163	142	126	156	148	134	129	141	144	136	136	144	124	133	125	145	121	126
CAGTCC	155	147.2	10.8323	152	157	135	131	145	133	152	159	143	154	142	137	172	167	152	142	143	133	144	164	152	139	151	149	143	134	137	165	146	143
GTGTCC	145	147	8.26292	147	149	143	143	150	143	153	154	148	145	138	143	156	145	140	138	178	146	143	156	149	140	149	144	143	143	149	159	133	143
CTGTCC	175	183.667	9.82724	188	187	169	166	185	181	180	182	185	183	183	180	208	190	197	198	196	194	185	190	178	171	191	189	177	179	175	186	170	167
GACTCC	119	146.567	9.98856	134	152	146	142	153	150	137	145	160	140	137	156	165	144	141	143	170	130	140	144	149	153	155	142	128	145	151	163	145	137
CACTCC	133	141.567	8.21975	148	151	135	133	130	132	149	143	147	140	133	145	151	133	141	146	149	144	138	154	149	137	146	148	133	145	146	144	141	116
GTCTCC	160	165.567	8.42281	172	171	159	153	177	155	171	171	162	160	148	153	172	172	178	157	172	176	168	178	165	173	170	172	163	161	160	165	159	154
CTCTCC	207	191.833	12.0633	183	215	186	207	176	186	194	195	196	186	180	189	204	205	184	184	209	188	203	194	199	194	191	192	186	173	189	220	169	178
AAGAGG	189	195.367	9.1406	196	205	191	198	205	174	195	187	200	193	197	190	189	200	201	178	201	199	200	209	203	200	208	189	187	201	204	201	183	177
TAGAGG	123	117.667	10.6134	114	116	105	107	120	109	111	123	122	114	108	122	143	112	120	106	126	128	113	120	119	117	138	116	107	139	130	121	105	99
ATGAGG	143	159.033	9.775	159	167	152	172	163	142	151	159	160	155	141	151	172	152	172	162	173	166	162	157	153	159	175	169	156	148	159	172	142	150
TTGAGG	154	142.167	8.79688	135	150	150	140	146	142	137	151	136	129	145	140	152	152	135	138	145	146	144	149	153	143	135	145	131	140	133	165	121	137
AACAGG	135	152.433	11.7023	156	143	140	151	170	122	160	159	168	148	133	158	177	155	154	148	164	152	158	167	152	151	159	147	143	144	148	165	140	141
TACAGG	177	132.567	11.2179	145	149	136	123	131	117	123	133	123	121	127	136	154	135	119	121	133	149	138	143	150	131	141	136	119	125	141	144	115	119
ATCAGG	127	131.067	11.1012	125	128	132	110	143	117	119	132	136	121	134	137	128	141	148	136	149	127	138	135	136	124	144	132	126	126	138	150	113	107
TTCAGG	166	166.7	11.882	179	162	163	164	171	155	173	168	175	175	174	151	179	183	172	159	179	177	159	167	168	145	181	169	149	160	161	188	157	138
AAGTGG	189	165.7	8.89459	164	172	158	165	174	168	171	157	181	150	164	163	188	170	165	150	175	162	167	167	166	157	179	156	168	170	168	168	155	153
TAGTGG	119	97.8333	8.29243	106	97	97	95	94	97	106	96	107	89	103	86	116	98	86	98	105	100	90	91	89	97	105	100	107	106	99	101	100	74
ATGTGG	218	173.9	11.2965	174	193	184	170	180	170	154	189	182	184	167	175	168	174	154	176	190	185	188	160	169	175	177	174	164	162	171	192	158	158
TTGTGG	157	166.733	9.89926	179	164	165	166	168	165	156	172	168	180	154	161	167	177	182	154	160	183	149	177	165	166	163	175	172	156	168	183	147	160
AACTGG	147	160.6	8.62074	161	171	161	152	160	146	149	163	157	155	171	157	168	157	161	172	162	169	168	162	151	149	179	160	151	157	160	180	156	153
TACTGG	173	131.533	9.91945	126	124	130	123	140	119	133	133	141	116	121	117	137	121	134	136	160	129	130	137	135	141	150	136	124	131	124	140	121	137
ATCTGG	138	156.733	9.94098	174	164	151	141	161	142	158	164	158	158	143	145	159	163	142	152	170	159	170	170	158	153	162	165	155	152	167	164	143	139
TTCTGG	193	196.233	8.22814	211	199	199	202	189	200	204	196	208	203	175	183	199	196	205	194	204	194	196	199	192	202	189	210	187	191	185	193	191	191
AAGACG	90	76.1667	8.35044	65	72	70	80	86	56	84	94	66	75	74	72	86	77	72	75	73	73	86	73	80	81	81	74	79	58	84	74	86	79
TAGACG	28	28.9	4.73687	32	22	24	24	26	29	23	32	22	29	26	32	33	34	35	30	34	30	35	26	31	20	34	35	26	27	27	38	27	24
ATGACG	99	58.0667	7.37626	50	51	38	55	71	48	58	65	61	52	51	56	66	48	61	63	62	67	65	55	63	64	58	53	60	60	71	60	56	54
TTGACG	39	36.4667	6.10106	38	41	45	43	39	33	38	31	49	29	38	32	29	42	35	29	29	39	45	41	36	31	49	35	29	39	29	37	34	30
AACACG	67	55.5667	5.97514	68	58	52	45	54	51	61	54	54	56	44	51	68	46	53	59	61	56	55	62	57	54	61	56	57	53	56	62	58	45
TACACG	60	47.2	6.15546	52	50	48	50	47	40	59	58	42	44	37	47	46	54	54	51	49	53	50	42	43	39	43	48	38	41	39	57	43	52
ATCACG	46	46.6333	4.85999	53	49	44	51	47	46	50	51	55	48	53	37	49	46	45	43	43	38	54	50	38	45	50	43	41	40	49	50	47	44
TTCACG	44	54.9667	6.66687	52	58	49	61	56	48	55	58	48	59	44	45	69	51	50	49	66	56	54	48	58	51	61	56	44	58	61	67	56	61
AAGTCG	53	47.2	5.74996	44	42	41	50	54	44	44	50	49	43	47	44	45	58	45	44	55	57	40	50	44	40	47	57	51	55	43	54	40	39
TAGTCG	15	18.2	4.32634	18	20	17	16	17	13	19	24	24	9	16	17	25	19	12	16	24	27	12	20	13	17	17	19	22	21	22	21	14	15
ATGTCG	51	39.9333	7.45531	42	46	35	21	49	36	33	29	41	47	40	43	54	36	47	28	48	45	51	41	40	36	45	38	43	36	40	45	33	30
TTGTCG	36	35.2	5.24832	41	37	32	37	45	30	35	46	36	30	31	31	45	35	30	37	37	33	33	37	37	41	42	27	32	26	28	37	34	34
AACTCG	43	47.5667	7.31877	38	43	44	48	47	43	57	53	50	47	45	47	56	38	49	48	46	50	63	42	49	48	43	46	29	45	47	64	42	60
TACTCG	37	36.8333	5.90782	45	47	36	40	43	32	34	38	39	32	31	33	32	38	29	45	35	36	32	32	26	39	49	41	42	34	32	47	34	32
ATCTCG	55	45.9333	6.92787	51	51	35	55	46	42	49	55	44	41	43	47	59	52	38	36	39	51	45	47	51	40	55	37	33	49	46	55	48	38
TTCTCG	63	62.7	7.24997	63	56	59	67	56	61	60	63	77	57	72	77	68	61	74	48	63	49	63	59	66	60	66	66	60	60	65	73	52	60
AAGAGC	171	175.7	10.9013	169	168	176	163	192	169	185	182	173	172	179	166	198	188	167	148	180	181	193	180	175	173	180	180	181	181	176	178	166	152
TAGAGC	94	98.8	9.35654	104	106	96	99	104	80	83	104	113	89	107	94	107	101	99	104	112	94	107	95	94	109	104	97	84	95	103	112	86	82
ATGAGC	162	147.333	9.37102	147	149	144	139	146	133	135	156	154	147	136	153	167	142	142	133	152	167	153	140	159	145	150	147	137	146	162	158	140	141
TTGAGC	114	114.933	9.07795	123	111	113	101	112	107	107	128	113	102	109	122	142	111	114	108	118	116	114	127	114	114	123	127	109	120	115	121	100	107
AACAGC	171	162.433	9.22771	163	169	167	174	150	156	157	169	162	161	165	154	162	163	149	167	186	165	154	174	162	160	180	159	146	164	161	171	156	147
TACAGC	143	140.367	9.49586	150	147	124	135	145	134	143	135	158	145	149	118	153	137	140	144	153	139	134	143	143	144	144	140	126	146	132	153	128	129
ATCAGC	136	143.067	10.3588	156	139	146	135	160	127	133	140	140	137	142	142	145	143	134	131	163	159	170	142	141	151	149	141	137	141	136	149	136	127
TTCAGC	150	164.367	12.3134	161	172	157	171	160	150	150	168	157	183	161	146	173	161	157	157	193	172	163	169	167	152	181	174	162	158	169	190	158	139
AAGTGC	155	138.5	9.34308	133	130	144	145	140	123	144	154	134	147	143	124	136	126	130	125	152	140	139	145	153	141	150	143	130	141	138	145	119	141
TAGTGC	63	74.5	6.33409	73	81	72	60	79	71	73	77	70	70	68	62	85	71	83	74	82	78	80	80	76	71	66	85	70	75	72	83	73	75
ATGTGC	159	141.533	9.09996	132	155	125	137	140	129	132	150	149	141	149	121	147	148	139	140	154	148	153	141	136	146	145	144	136	132	143	159	133	142
TTGTGC	131	129.2	11.1862	126	147	124	118	131	109	123	134	136	140	124	109	134	127	135	132	144	137	140	135	116	125	134	116	129	127	136	146	102	140
AACTGC	143	145.333	8.52313	150	160	138	140	149	141	138	127	148	149	145	138	158	148	150	131	143	149	147	155	142	140	161	156	144	150	141	154	132	136
TACTGC	113	121.667	10.0493	125	126	107	109	118	100	126	117	123	140	127	130	137	108	117	123	124	128	121	122	118	112	126	131	127	121	127	143	108	109
ATCTGC	127	154.633	8.43017	165	161	149	149	161	147	155	167	154	157	160	143	170	168	146	159	168	151	145	153	158	141	152	151	144	155	158	162	150	140
TTCTGC	208	186.7	8.55469	196	210	183	186	197	170	190	184	193	197	186	187	179	181	186	187	189	192	192	192	183	186	187	186	180	180	193	190	169	170
AAGACC	193	162.067	10.8371	158	161	152	150	164	145	147	156	156	161	175	157	181	180	150	162	180	174	159	175	165	174	157	154	157	161	158	184	156	153
TAGACC	91	88.6333	8.82193	82	90	70	83	83	81	76	92	102	92	85	76	99	92	91	84	96	84	77	89	109	92	95	97	94	96	84	101	82	85
ATGACC	130	138.533	9.47131	131	138	117	139	134	127	138	140	139	143	131	132	156	153	147	131	154	153	157	124	143	138	133	137	139	130	139	142	134	137
TTGACC	118	118.6	7.92465	113	116	130	124	120	112	128	122	129	119	108	119	128	117	121	117	122	120	117	112	114	106	132	99	119	118	109	133	112	122
AACACC	154	133.367	9.04961	138	139	130	114	123	119	133	132	126	130	127	134	143	137	137	132	143	148	137	138	123	137	148	138	132	134	138	151	119	121
TACACC	115	103.767	7.89886	95	110	99	99	109	88	99	103	109	102	111	102	122	104	91	99	107	103	100	104	109	89	103	117	103	101	116	115	100	104
ATCACC	123	132.567	9.01984	142	134	134	131	127	120	129	129	133	118	136	123	132	138	138	126	142	130	138	138	144	138	153	122	134	128	143	142	110	125
TTCACC	145	139.733	7.08536	140	138	129	143	134	142	146	142	135	140	135	127	157	140	135	152	131	139	151	135	144	148	143	133	132	142	141	148	132	138
AAGTCC	135	141.3	8.99483	140	137	147	144	148	124	136	152	152	137	149	134	152	145	127	141	152	146	149	144	132	145	138	139	141	137	133	162	124	132
TAGTCC	63	73.4	6.66747	74	66	74	65	73	72	77	76	78	76	75	66	78	77	76	70	75	81	76	71	74	73	85	90	61	75	75	73	61	59
ATGTCC	158	138.333	9.53517	147	152	123	126	142	126	126	134	147	152	126	136	147	142	142	141	153	143	134	140	122	149	144	143	125	136	140	146	125	141
TTGTCC	128	135.8	10.2331	129	145	135	120	151	130	135	132	148	135	124	125	158	153	141	132	138	143	130	147	135	134	131	128	128	128	136	156	125	122
AACTCC	170	141.8	10.2365	140	146	139	136	137	133	138	147	160	140	121	146	160	137	137	144	151	149	145	144	130	136	167	141	133	143	149	152	125	128
TACTCC	94	101.133	9.44579	94	125	103	88	102	76	94	117	110	101	97	102	95	113	102	102	110	101	99	97	106	94	111	106	96	90	102	109	93	99
ATCTCC	185	153.967	10.0807	164	153	154	148	162	149	155	161	170	157	154	147	167	142	162	146	161	153	149	143	160	149	161	164	128	148	159	172	147	134
TTCTCC	185	195.4	8.96199	192	209	199	195	194	203	192	216	195	203	192	187	212	194	190	195	205	195	196	202	175	198	203	191	187	189	186	196	177	194
GGAAGG	225	194.7	10.7227	203	192	185	195	208	170	199	206	202	199	190	202	197	196	210	195	205	190	174	190	188	184	199	200	189	199	204	209	168	193
CGAAGG	63	66.4667	8.36962	76	68	61	68	70	59	59	74	79	62	68	48	85	72	61	54	65	59	71	80	72	62	65	65	68	64	78	67	55	59
GCAAGG	138	149.7	10.4622	150	140	131	151	147	154	140	144	154	154	143	140	161	159	149	155	167	162	146	155	141	137	161	136	153	161	159	171	136	134
CCAAGG	175	186.933	9.86087	197	196	187	179	178	178	178	174	201	198	178	174	200	171	196	188	192	193	183	180	189	194	193	199	189	182	187	203	166	185
GGTAGG	75	78	8.20849	82	80	63	70	79	81	76	73	94	69	78	85	77	73	84	74	91	88	74	85	92	78	82	69	89	79	65	74	70	66
CGTAGG	28	28.7333	5.19239	27	36	26	25	27	28	33	39	28	29	27	19	30	30	21	27	25	26	33	27	36	32	32	28	15	30	33	37	25	31
GCTAGG	79	87.7333	9.4684	86	99	85	91	90	81	75	102	103	88	84	86	107	89	95	83	80	91	86	83	92	87	103	84	73	85	100	78	79	67
CCTAGG	101	101.467	9.77941	108	111	107	100	98	88	109	102	95	101	101	82	117	109	93	109	119	93	94	110	113	85	103	96	89	106	98	115	88	105
GGATGG	153	163.933	6.94775	163	172	161	163	164	155	167	161	172	170	153	169	162	161	149	156	181	168	169	175	163	168	168	161	156	155	168	162	160	166
CGATGG	61	63.6667	8.00575	61	59	58	71	61	51	62	58	69	69	77	67	63	62	56	63	81	62	68	76	68	59	71	67	46	49	73	58	61	64
GCATGG	139	142.533	8.4557	153	143	134	144	158	142	144	145	139	136	138	134	152	137	139	132	156	138	162	152	136	134	128	149	139	147	141	152	136	136
CCATGG	168	187.133	11.0289	179	185	180	181	188	176	192	183	195	204	168	180	210	186	193	191	209	202	191	185	188	171	189	184	180	190	191	202	167	174
GGTTGG	108	119.5	10.1055	115	128	118	124	112	114	108	133	120	124	109	109	146	126	121	102	132	121	118	119	121	125	127	118	112	104	128	133	101	117
CGTTGG	46	47.6	6.33872	48	44	43	44	59	48	45	44	61	45	51	40	58	48	55	49	42	51	56	51	36	40	50	39	48	51	46	54	39	43
GCTTGG	144	146.133	9.5149	158	151	138	151	139	124	143	161	154	148	142	143	139	145	134	152	158	150	147	150	138	153	140	155	143	141	152	168	135	132
CCTTGG	160	175.6	8.2236	187	175	165	163	180	165	169	168	186	181	186	169	186	176	172	180	180	184	177	180	180	170	182	169	179	173	180	186	157	163
GGAACG	62	67	8.6861	66	69	53	64	57	52	72	64	79	71	68	65	74	59	64	69	79	79	85	84	60	67	61	65	63	69	62	73	66	51
CGAACG	16	17.4333	4.86141	15	16	10	10	11	13	20	24	21	11	13	14	29	18	18	14	20	19	20	16	18	14	24	26	11	22	17	19	20	20
GCAACG	54	48.7	6.53452	40	52	50	40	50	36	47	52	56	52	36	54	55	59	53	41	51	50	43	43	60	52	55	51	41	51	46	56	43	46
CCAACG	56	59.8667	8.36138	56	66	41	57	50	57	60	54	67	60	59	52	62	52	71	45	70	65	59	63	58	60	71	61	63	71	59	81	54	52
GGTACG	32	24.9333	4.60085	25	22	15	28	27	18	26	23	24	24	21	33	23	34	30	33	29	22	26	27	28	19	28	22	19	27	28	19	25	23
CGTACG	13	11.4333	4.1745	13	13	12	8	12	6	8	5	16	4	13	9	17	12	17	8	16	12	9	14	5	11	19	7	11	16	12	17	6	15
GCTACG	39	50.8667	6.70426	60	53	43	40	49	45	55	59	57	54	43	36	58	46	57	48	59	50	53	55	38	54	54	49	53	46	46	62	50	54
CCTACG	47	50.6667	5.64058	50	49	38	51	50	35	46	52	49	48	56	52	60	50	50	52	58	51	44	55	50	50	47	57	57	51	50	61	46	55
GGATCG	39	48.2	6.87023	33	57	40	49	53	46	46	49	46	40	44	45	60	45	41	38	58	39	60	48	51	46	52	52	52	47	61	50	51	47
CGATCG	9	15.5333	3.52071	20	15	13	11	18	14	13	18	20	12	12	12	12	16	15	11	19	14	13	21	21	11	18	20	11	15	18	22	14	17
GCATCG	61	62.6667	7.66692	65	47	56	49	69	72	71	66	66	59	57	62	76	66	73	65	55	64	61	76	70	53	61	52	63	59	60	67	67	53
CCATCG	71	72.3667	8.59223	69	72	72	65	78	77	86	82	73	67	68	58	82	76	70	69	83	86	68	85	60	76	79	83	74	59	70	61	59	64
GGTTCG	41	38.8	5.14882	44	35	36	29	43	34	36	45	43	40	35	35	46	43	44	29	43	33	37	40	34	45	42	41	34	38	49	41	36	34
CGTTCG	24	17.9667	3.47884	17	20	19	16	17	12	19	19	24	16	14	19	26	17	17	24	21	19	18	18	17	17	25	19	16	15	15	15	17	11
GCTTCG	73	74.2	7.99741	73	71	72	65	77	87	72	76	73	61	69	74	83	72	90	81	84	78	77	88	58	81	64	69	64	71	78	81	70	67
CCTTCG	89	80.3667	7.62701	80	80	74	84	79	85	80	69	82	66	78	69	94	89	68	74	95	79	82	88	83	85	86	88	83	75	78	90	80	68
GGAAGC	195	189.533	8.36138	184	193	198	184	191	184	191	196	189	195	193	177	205	185	189	194	208	182	183	187	189	193	195	180	191	185	191	202	166	186
CGAAGC	85	68.4333	7.42634	63	64	63	65	75	57	59	78	67	74	71	56	74	70	68	60	85	56	68	81	68	80	64	68	65	71	70	75	64	74
GCAAGC	149	140.9	11.3117	141	129	140	144	150	131	129	130	134	123	138	116	160	160	145	126	150	149	145	148	153	143	152	138	147	135	149	159	129	134
CCAAGC	148	160.733	10.6121	153	177	146	151	162	151	154	163	151	152	158	153	180	170	155	158	179	167	160	165	172	166	173	166	133	165	167	169	155	151
GGTAGC	71	84	8.40771	92	73	85	76	92	74	90	69	96	85	80	74	100	91	82	85	97	95	94	82	85	87	89	77	72	80	83	85	76	74
CGTAGC	37	30.9	6.57241	32	26	30	35	26	29	22	31	40	31	27	26	25	28	28	25	39	22	26	42	41	41	32	37	21	38	42	35	24	26
GCTAGC	71	87	7.6789	79	79	98	82	89	74	84	90	95	86	81	92	93	81	89	79	102	91	88	80	95	87	96	86	82	85	83	106	81	77
CCTAGC	95	100.033	8.84145	96	113	114	95	101	97	95	102	103	96	101	77	112	92	111	93	107	89	105	99	103	92	99	100	93	107	96	121	92	100
GGATGC	164	143.233	6.47373	136	147	145	151	138	137	146	133	146	148	134	138	155	148	129	154	152	147	146	140	141	144	147	144	146	138	149	144	135	139
CGATGC	57	56.7667	7.63695	54	67	51	55	59	54	43	54	58	45	49	68	63	56	80	49	50	62	56	52	64	48	65	61	52	58	55	62	56	57
GCATGC	122	125.167	12.8361	109	135	118	118	120	127	133	118	141	139	127	101	137	137	137	120	131	118	128	118	118	107	145	144	120	130	124	147	104	104
CCATGC	145	149.2	10.0117	168	162	158	142	147	138	147	147	150	148	148	144	151	137	137	136	166	148	159	154	160	146	162	143	130	140	155	167	142	144
GGTTGC	86	95.4667	7.71355	102	100	103	94	98	91	100	84	92	97	81	93	107	85	103	103	108	93	94	97	96	84	102	90	91	90	99	112	86	89
CGTTGC	31	41.5333	6.65781	50	41	47	49	38	41	37	49	33	37	31	43	49	47	38	38	49	45	30	47	41	35	55	47	43	37	37	32	47	33
GCTTGC	120	127.8	10.4598	122	144	126	129	116	126	127	127	123	136	138	126	136	121	130	124	143	121	129	148	116	127	134	125	118	127	135	148	103	109
CCTTGC	134	149.967	8.38917	152	156	154	143	156	140	152	142	155	139	151	135	171	148	157	159	161	143	148	146	144	143	149	155	143	150	151	167	151	138
GGAACC	162	145.767	7.18083	147	150	131	143	149	141	144	134	154	137	141	135	155	155	158	152	148	144	145	146	161	142	149	146	140	153	144	149	139	141
CGAACC	41	39.2333	6.95643	39	42	31	27	41	41	51	40	40	39	28	39	47	38	42	36	48	45	36	47	28	49	50	29	26	39	44	39	39	37
GCAACC	128	112.233	10.2577	116	109	101	106	114	96	108	120	117	97	101	106	132	124	128	100	124	101	132	115	117	104	120	126	114	112	106	112	103	106
CCAACC	133	139.7	9.63882	133	144	140	148	145	122	137	134	135	140	131	142	165	138	140	137	152	138	126	146	148	121	150	144	134	129	147	153	143	129
GGTACC	82	92.9333	8.95942	93	97	94	93	96	87	98	89	84	99	99	87	114	88	81	87	91	103	97	104	79	94	103	87	78	92	91	114	85	84
CGTACC	31	30.6667	5.87416	33	33	21	34	32	22	26	34	26	22	36	36	38	28	25	28	29	44	25	30	26	31	23	34	30	31	34	39	28	42
GCTACC	109	113.6	8.47145	113	112	109	120	107	105	112	109	124	121	118	103	113	105	116	119	122	126	104	129	102	120	113	133	115	105	114	111	97	111
CCTACC	107	128.7	10.2961	137	139	115	135	134	136	134	123	129	125	136	126	142	112	118	121	155	130	135	127	119	123	129	119	128	114	134	149	117	120
GGATCC	156	134.433	9.22023	131	151	126	135	149	120	140	148	136	132	125	123	147	142	135	134	137	135	138	137	129	144	137	118	134	132	139	142	116	121
CGATCC	37	38.6	6.21233	46	37	39	39	39	30	43	33	43	33	32	29	33	43	43	34	48	44	37	43	33	44	46	44	43	28	44	47	28	33
GCATCC	131	145.467	11.0695	150	154	127	149	150	132	152	141	152	148	133	141	151	160	140	166	150	139	148	156	154	133	142	152	152	153	144	149	110	136
CCATCC	153	166	7.09055	168	174	169	174	171	160	163	171	166	170	168	160	185	158	166	162	177	168	168	161	161	159	169	159	160	154	169	175	154	161
GGTTCC	106	131.1	11.1552	121	138	133	135	130	132	117	143	131	114	122	124	150	116	139	136	141	130	134	137	124	131	123	136	119	122	137	164	114	140
CGTTCC	57	54.0667	7.32936	49	50	48	48	56	67	52	59	48	45	54	47	74	51	54	47	62	59	62	54	58	46	59	59	61	50	45	63	44	51
GCTTCC	162	176.033	9.51399	169	186	169	166	177	182	183	180	177	169	172	152	191	184	181	156	184	180	168	181	177	187	179	177	179	169	179	193	162	172
CCTTCC	197	193.9	11.3026	186	208	177	186	193	177	209	200	193	195	185	190	220	211	192	199	214	185	191	200	194	181	195	197	191	185	186	212	183	182
AGAAGG	227	210.133	11.3037	201	212	197	211	229	195	213	195	218	206	198	215	220	212	212	196	224	203	204	223	221	209	200	219	198	207	211	243	201	211
TGAAGG	187	196.6	9.83519	206	194	195	189	200	182	208	194	206	191	172	202	199	198	192	202	211	205	195	197	202	188	200	179	200	204	208	211	189	179
ACAAGG	204	163.633	11.0531	165	175	162	153	162	160	170	163	170	166	148	157	168	183	157	156	174	141	170	172	175	178	165	162	143	171	177	173	145	148
TCAAGG	167	160.833	11.6562	181	153	145	172	171	151	157	167	170	145	154	163	168	162	168	152	175	171	170	166	162	163	139	164	151	163	168	176	135	143
AGTAGG	64	81.5667	7.62791	92	89	69	77	94	76	78	78	91	83	81	88	82	77	83	75	91	78	80	77	89	83	86	89	64	80	72	95	77	73
TGTAGG	105	99.7	7.45631	98	113	95	97	102	95	103	106	103	91	82	90	101	103	105	91	117	105	100	111	102	105	106	100	91	100	97	93	96	93
ACTAGG	76	74.3333	7.52162	74	76	75	83	77	64	81	73	86	81	76	78	75	69	65	81	75	64	76	78	89	77	79	76	68	53	66	79	66	70
TCTAGG	96	99.4667	6.98142	86	102	101	94	94	98	93	108	105	107	101	88	114	97	89	100	100	95	96	104	105	105	98	111	101	87	104	107	98	96
AGATGG	184	192.667	10.6943	195	187	186	179	192	176	197	198	217	190	197	191	198	189	187	178	206	212	194	204	191	202	202	201	179	196	191	196	177	172
TGATGG	179	175.3	10.6711	167	178	178	176	168	164	157	172	188	182	169	185	196	165	178	166	185	187	169	179	184	186	193	170	167	184	174	176	149	167
ACATGG	202	171.6	8.34431	177	182	164	159	167	157	172	175	183	190	164	153	173	173	170	171	181	165	178	171	166	171	176	180	164	164	178	180	169	175
TCATGG	197	163.733	7.7055	161	175	164	166	160	164	161	162	175	171	165	155	177	159	165	175	163	169	159	167	164	158	175	156	156	157	167	169	142	155
AGTTGG	142	132.167	9.8614	138	133	128	133	151	124	135	144	126	134	132	123	134	137	131	126	147	130	128	136	131	133	141	148	126	129	121	146	104	116
TGTTGG	155	164	9.36612	169	169	168	152	167	163	164	176	175	162	155	172	189	149	176	151	164	158	159	167	164	163	172	155	157	163	166	174	153	148
ACTTGG	142	155.5	12.2552	150	151	144	141	146	136	160	171	175	157	155	157	168	157	146	149	190	166	154	163	157	144	163	156	148	157	146	175	135	148
TCTTGG	163	169.767	7.95974	163	188	170	165	174	169	162	178	183	165	162	176	181	177	166	166	181	172	170	165	168	168	178	165	168	157	167	171	151	167
AGAACG	74	77.3667	10.0189	76	66	67	69	80	67	72	64	84	82	70	75	108	74	71	70	78	82	84	83	84	77	70	91	76	87	77	98	63	76
TGAACG	68	62.3	9.15442	65	49	57	55	69	50	71	65	67	69	66	62	67	60	54	56	71	51	74	69	56	67	56	71	55	80	56	78	62	41
ACAACG	52	56.5667	7.0744	52	64	64	45	57	49	48	54	67	53	47	56	57	56	52	52	59	62	65	55	64	51	59	55	49	57	65	77	56	50
TCAACG	35	51.7333	8.46467	50	54	46	64	42	40	58	46	52	41	53	47	60	55	60	52	60	59	64	56	42	61	49	46	44	43	52	70	34	52
AGTACG	36	37	6.72104	42	38	35	31	28	33	41	44	38	38	31	41	47	49	29	41	47	38	30	48	43	40	33	31	31	42	36	34	25	26
TGTACG	56	43	7.55668	44	37	37	43	57	42	49	43	36	35	36	45	49	47	55	50	36	35	34	53	35	50	39	45	40	40	43	61	30	44
ACTACG	41	44.6333	7.36011	61	35	46	44	43	34	33	47	52	43	48	36	57	33	48	54	50	49	46	38	51	39	43	44	39	55	36	48	40	47
TCTACG	53	49.8	6.7589	55	49	62	53	55	49	48	45	38	44	37	46	49	51	56	44	56	46	43	56	51	42	59	49	52	62	44	46	62	45
AGATCG	48	57.0667	5.94766	56	51	48	59	60	53	56	44	64	60	53	58	68	51	57	56	65	49	55	57	60	52	61	64	59	59	59	71	51	56
TGATCG	48	49.2667	6.7207	49	44	45	53	50	53	53	57	61	38	50	43	46	45	47	47	55	52	48	54	59	45	62	43	40	46	49	61	35	48
ACATCG	59	62.9333	8.30427	66	59	53	52	66	70	65	62	80	58	61	51	63	64	69	58	77	61	57	69	62	50	70	62	68	75	73	66	44	57
TCATCG	93	67.5	8.27022	61	64	72	73	66	65	76	65	70	75	53	69	78	75	66	60	90	63	69	61	63	54	83	72	64	61	70	69	54	64
AGTTCG	45	47.3333	7.43864	37	53	32	39	57	37	39	49	44	42	51	43	48	40	50	42	57	44	55	46	59	48	54	38	44	58	55	56	51	52
TGTTCG	50	52.5	6.68374	56	47	46	46	65	54	57	50	49	54	57	48	72	48	61	52	44	51	57	53	55	54	58	51	39	47	53	58	48	45
ACTTCG	70	57.9	7.21278	65	45	47	55	66	58	63	53	57	57	62	56	50	62	66	68	65	63	65	56	54	61	63	63	51	46	52	69	56	43
TCTTCG	82	70.4333	7.6999	80	72	52	72	62	69	69	80	70	65	61	59	77	74	57	72	68	79	65	84	74	64	81	72	72	68	75	81	73	66
AGAAGC	209	206.9	11.0745	221	213	206	194	208	180	210	206	205	208	206	185	226	222	213	204	222	212	212	212	205	207	201	221	190	204	209	217	191	197
TGAAGC	179	178.167	9.35906	186	182	177	175	182	161	170	175	193	172	177	173	191	185	171	172	186	186	177	183	183	165	180	188	183	170	183	193	152	174
ACAAGC	133	144.467	12.1335	137	152	154	138	144	130	156	152	143	134	128	142	170	140	160	149	166	139	139	161	140	138	147	151	128	145	133	164	127	127
TCAAGC	137	134.433	12.045	141	145	126	142	120	117	136	153	146	116	138	137	158	116	147	139	151	126	136	120	134	125	135	139	121	136	141	150	122	120
AGTAGC	85	94.3667	9.86629	114	103	92	98	96	80	95	89	103	80	85	91	107	108	96	87	102	98	98	108	107	72	99	86	88	90	92	94	94	79
TGTAGC	102	113.167	8.30074	111	106	110	105	125	106	104	125	120	109	116	102	113	116	126	123	115	117	108	127	107	115	116	117	102	102	120	125	98	109
ACTAGC	58	67.3	8.28022	75	82	68	54	63	63	75	77	73	77	72	57	76	54	78	66	74	65	64	70	50	72	76	67	57	65	67	63	61	58
TCTAGC	75	92.9333	6.81243	100	87	100	96	95	92	76	89	92	100	93	91	91	94	88	87	102	92	99	102	103	94	101	98	87	90	89	96	88	76
AGATGC	162	168.3	10.1137	164	179	164	165	176	154	164	161	168	170	169	172	169	157	173	156	186	170	169	176	153	168	182	181	168	175	181	182	146	151
TGATGC	171	146.933	8.08973	147	156	153	145	148	148	147	141	137	146	153	131	150	155	151	152	163	145	153	143	153	145	148	156	150	137	138	155	127	135
ACATGC	146	132.467	11.322	127	131	138	125	142	131	140	127	133	136	133	108	148	146	133	135	144	137	118	137	138	116	150	146	129	129	128	143	101	125
TCATGC	124	124.967	7.14135	127	137	123	127	116	115	131	116	131	124	113	122	140	128	125	124	130	126	120	126	129	123	138	131	125	112	125	128	124	113
AGTTGC	99	116.367	8.12185	110	120	105	116	122	110	100	125	111	116	97	104	129	123	117	123	119	120	126	117	119	115	124	120	114	104	124	126	116	119
TGTTGC	124	134.267	9.59142	142	129	130	129	146	125	129	141	145	135	127	136	151	139	125	137	131	124	139	141	135	134	147	133	111	122	155	138	121	131
ACTTGC	111	121.833	8.82037	119	112	122	103	126	113	125	137	121	118	119	113	135	127	121	134	128	129	116	136	126	129	124	101	123	122	119	128	111	118
TCTTGC	130	140.7	10.1171	133	141	139	136	145	124	140	128	152	147	138	135	146	153	154	137	160	146	144	156	136	130	146	148	119	137	149	142	120	140
AGAACC	168	160.2	10.3204	146	159	163	148	154	151	163	165	157	179	155	145	171	173	160	161	179	172	169	165	157	165	163	164	135	162	152	171	155	147
TGAACC	127	134.7	8.48589	139	142	126	135	133	134	140	116	136	128	137	118	131	125	139	134	147	131	131	140	153	126	147	136	132	146	133	141	124	141
ACAACC	125	130.133	8.06326	137	138	128	116	142	129	136	138	125	133	123	125	136	133	125	135	131	139	124	136	128	138	124	126	132	133	125	144	111	114
TCAACC	117	119.3	9.32239	129	122	116	124	136	110	103	109	127	115	115	114	131	121	110	130	125	132	118	111	137	123	117	117	112	114	107	132	106	116
AGTACC	89	110.4	8.44291	117	114	107	101	107	97	100	118	119	106	112	99	122	110	112	108	105	104	119	110	100	115	119	113	103	123	119	130	101	102
TGTACC	123	117.033	10.8548	115	122	105	110	116	104	107	114	121	110	109	123	125	121	110	114	143	134	115	121	118	112	114	133	122	118	128	134	91	102
ACTACC	90	98.9333	7.75012	103	101	101	92	104	101	84	93	112	114	86	101	114	107	88	99	99	100	102	104	97	91	97	95	100	89	95	110	95	94
TCTACC	125	132.433	10.9629	142	141	115	125	121	130	136	143	146	150	130	127	143	146	129	123	160	135	117	123	124	128	145	131	121	125	128	139	119	131
AGATCC	147	148.1	8.61974	157	160	138	141	142	132	148	155	147	156	135	143	155	148	154	146	166	146	157	153	150	148	154	147	131	155	153	151	134	141
TGATCC	113	130.567	10.595	118	141	128	140	136	132	132	126	149	132	117	121	139	142	134	121	141	127	148	133	112	125	139	124	106	133	136	143	118	124
ACATCC	151	146.367	8.25659	129	148	136	155	148	146	145	143	149	138	140	142	158	156	145	143	161	140	148	159	148	154	158	149	150	134	155	142	137	135
TCATCC	145	156.267	9.45382	165	165	154	153	168	152	156	149	158	158	148	160	166	159	150	134	162	163	157	164	156	154	150	149	167	146	154	181	136	154
AGTTCC	153	152.733	7.68309	160	172	152	153	150	139	160	171	152	145	144	149	150	163	149	149	157	155	147	152	153	149	144	154	147	162	149	160	144	151
TGTTCC	156	163.8	9.66829	141	176	160	165	171	167	154	164	170	169	155	157	167	179	167	155	170	161	163	161	167	165	182	159	157	152	172	177	142	169
ACTTCC	148	164.3	11.7448	161	168	173	146	156	157	168	158	179	170	177	152	186	180	163	155	183	158	162	182	160	154	177	167	172	146	152	168	153	146
TCTTCC	191	200.4	8.72808	202	215	213	201	199	202	189	209	196	218	199	196	202	211	199	212	202	198	199	200	195	202	202	198	185	195	202	199	174	198
GAAAGG	169	177.567	8.31153	172	171	180	165	188	161	180	175	181	177	184	170	184	184	181	176	179	170	184	187	175	177	185	185	167	185	171	198	171	164
CAAAGG	201	173.567	10.6405	177	187	180	179	187	150	177	170	175	159	167	172	180	182	164	178	201	176	174	169	175	170	178	166	181	169	174	180	148	162
GTAAGG	92	85.2	9.57871	94	73	88	75	100	83	79	101	89	93	69	93	82	79	87	74	67	82	82	92	91	86	97	96	82	98	81	95	76	72
CTAAGG	98	109	9.45042	117	110	102	108	120	98	96	111	108	94	98	108	127	118	108	99	118	117	107	112	105	98	111	120	109	106	125	125	97	98
GATAGG	70	69.9333	7.2632	80	77	77	60	86	69	69	72	78	66	71	71	81	69	68	70	65	62	76	64	63	72	80	61	67	62	78	63	60	61
CATAGG	94	82.1333	8.1568	81	87	79	68	98	64	72	79	84	93	76	78	85	89	80	83	84	89	93	79	86	73	92	89	87	70	89	87	75	75
GTTAGG	61	70.3667	8.74735	67	83	74	66	82	68	61	66	73	75	64	88	88	67	70	64	79	71	65	59	77	73	82	62	62	70	69	75	56	55
CTTAGG	105	94.4667	8.54091	87	98	98	88	108	93	88	98	88	93	87	95	106	90	89	87	112	103	96	93	111	90	107	84	93	94	96	100	87	75
GAATGG	147	152.8	11.18	143	148	153	146	175	138	148	156	170	174	155	154	172	146	163	147	163	147	161	146	163	145	147	152	159	135	155	150	131	142
CAATGG	142	142.233	8.23233	129	159	137	149	125	136	139	136	147	148	141	133	148	143	147	137	148	143	131	141	134	146	151	139	136	148	153	156	136	151
GTATGG	101	94.6667	9.39308	88	109	89	99	106	94	97	87	93	106	86	94	105	102	97	100	109	84	100	89	82	88	100	94	102	85	94	109	76	76
CTATGG	135	133.933	8.17875	128	128	132	132	147	124	116	130	130	136	133	130	145	135	136	133	132	142	135	128	137	134	148	131	119	133	130	155	136	143
GATTGG	105	104.9	10.0631	104	100	112	98	97	82	110	116	114	107	95	109	121	104	104	104	107	105	107	105	126	98	117	103	96	103	106	120	81	96
CATTGG	121	131.3	9.30758	125	142	137	136	135	122	136	126	144	140	128	122	131	138	116	119	149	114	130	129	145	127	132	126	133	132	144	139	114	128
GTTTGG	128	146.833	10.7417	135	172	150	149	148	134	155	142	144	139	146	126	153	132	155	143	156	150	161	134	161	145	161	145	137	144	141	166	142	139
CTTTGG	174	178.067	10.0651	201	171	176	181	179	151	177	176	185	182	165	175	187	178	188	173	190	178	172	182	179	178	188	174	189	184	170	186	172	155
GAAACG	75	64	8.44455	59	64	54	59	74	55	54	79	72	66	59	46	65	61	72	58	54	64	70	62	70	58	70	68	75	63	71	83	59	56
CAAACG	50	54.9667	6.25043	55	61	55	51	50	54	55	47	67	59	59	51	66	47	51	43	66	58	64	53	56	57	56	53	51	47	61	53	58	45
GTAACG	29	24.2	4.56675	22	20	22	28	29	20	24	29	35	24	32	18	29	27	29	21	27	23	28	23	19	21	27	21	18	26	19	27	21	17
CTAACG	28	27.8	4.49828	30	30	31	37	32	32	23	29	23	20	28	27	21	25	24	24	30	35	35	30	26	27	27	21	23	29	34	30	28	23
GATACG	30	27.1	4.29394	26	30	24	19	31	20	25	29	27	22	22	26	30	36	37	26	26	25	29	24	30	24	28	34	30	22	29	30	25	27
CATACG	53	29.1	4.96436	26	31	24	26	31	29	25	33	28	28	24	32	25	33	22	25	33	31	25	35	40	22	42	36	32	26	29	28	27	25
GTTACG	24	24.4333	4.78996	24	27	19	28	28	24	21	21	24	31	31	27	34	24	23	15	27	31	25	25	18	23	26	18	14	23	31	25	25	21
CTTACG	36	35.4667	5.99847	42	32	40	32	32	36	37	32	35	35	38	36	28	37	42	38	33	40	42	33	38	29	43	37	22	32	31	53	25	34
GAATCG	35	38.3333	7.05316	38	31	20	39	32	35	48	38	34	31	45	34	38	43	46	39	32	44	44	29	42	41	43	54	34	51	34	37	39	35
CAATCG	25	29.9667	5.03425	33	38	34	27	32	36	29	26	34	29	23	35	22	38	33	26	25	31	26	38	25	24	28	27	25	32	35	37	23	28
GTATCG	24	24.1	4.56637	23	19	20	17	22	20	27	21	26	25	18	25	31	26	31	17	27	25	30	33	21	26	26	23	16	26	26	31	20	25
CTATCG	30	30.4	6.73949	23	21	25	30	32	27	33	35	36	27	41	29	53	34	23	22	25	32	35	33	31	25	35	32	21	23	28	33	33	35
GATTCG	44	38.4667	5.16442	36	36	38	39	37	38	42	40	35	34	40	31	46	42	30	35	44	30	43	40	39	35	33	43	38	40	44	53	42	31
CATTCG	31	46.4667	5.4122	48	44	50	44	43	43	60	51	41	49	46	43	53	57	44	43	51	44	54	52	45	41	46	44	39	43	48	51	37	40
GTTTCG	38	35.4667	6.51647	26	35	35	41	46	29	50	38	33	32	36	30	39	37	31	27	44	31	38	33	36	34	36	50	29	39	37	35	21	36
CTTTCG	45	49.7	7.80429	51	59	49	64	62	43	50	57	43	39	58	37	50	58	50	50	45	50	53	58	46	42	63	42	39	50	44	57	40	42
GAAAGC	197	167.9	8.69939	157	184	173	165	181	155	165	178	175	166	160	158	185	169	156	159	171	168	163	176	164	164	168	169	162	176	180	170	153	167
CAAAGC	176	171.933	10.4153	165	175	170	164	181	156	181	174	177	165	170	158	195	172	153	171	186	172	160	178	183	170	175	186	182	154	169	183	174	159
GTAAGC	104	73.1	6.28819	66	69	77	78	84	68	71	72	69	78	75	83	69	76	65	73	72	77	74	77	78	68	68	68	61	69	87	84	70	67
CTAAGC	78	97.6	11.7227	102	93	93	84	98	81	95	115	105	113	93	94	130	105	87	90	105	98	101	105	88	91	102	118	89	94	79	109	84	87
GATAGC	72	74.1	7.74307	78	84	73	65	83	71	82	75	74	77	72	64	75	69	78	69	77	82	78	73	81	61	63	88	64	70	80	87	72	58
CATAGC	126	97	7.99569	100	100	90	92	94	84	95	83	98	97	84	98	109	96	107	97	111	86	96	96	102	98	107	101	87	98	110	110	95	89
GTTAGC	67	68.7333	8.16609	61	62	65	54	72	58	53	70	85	67	68	71	82	77	71	68	67	62	72	70	73	75	74	80	77	64	70	78	55	61
CTTAGC	88	100.7	9.15819	88	106	100	93	102	81	99	110	103	99	110	100	116	88	101	99	114	97	104	99	106	100	110	108	90	107	98	116	80	97
GAATGC	143	127.367	9.38996	120	112	135	134	132	123	113	124	124	131	119	124	127	132	144	124	135	125	125	114	128	137	141	131	116	120	153	132	118	128
CAATGC	127	120.5	9.5403	116	108	102	123	117	107	104	105	121	121	119	123	124	136	124	126	135	120	130	125	126	135	126	130	116	127	123	128	105	113
GTATGC	75	85.8	7.96717	91	91	72	84	92	94	86	96	97	84	76	83	99	84	66	71	86	78	85	93	87	84	88	77	83	96	91	89	83	88
CTATGC	111	108	8.96353	114	122	99	113	107	92	106	113	106	104	107	98	99	105	104	94	119	106	122	105	107	107	131	102	104	112	116	121	97	108
GATTGC	86	96.0333	8.26076	107	101	84	93	90	89	106	95	99	103	85	94	94	101	95	82	106	95	105	86	97	99	100	99	86	103	109	101	76	101
CATTGC	150	133.767	9.37599	128	143	139	137	121	122	133	144	138	132	129	126	135	136	153	130	159	131	129	134	133	136	147	133	121	126	132	142	116	128
GTTTGC	129	130.433	10.5297	140	128	120	121	141	120	124	129	143	120	119	129	161	137	133	122	124	137	127	144	122	126	137	136	121	129	135	149	125	114
CTTTGC	207	162.433	10.3746	157	166	147	161	162	165	163	170	159	152	154	161	193	170	153	161	165	156	167	184	168	166	164	169	148	160	165	174	144	149
GAAACC	206	154.633	9.45218	156	153	155	145	156	150	147	150	159	153	158	159	173	155	142	156	177	150	145	164	151	149	163	167	143	142	155	174	141	151
CAAACC	146	138.1	9.23767	131	150	127	143	138	132	134	137	135	129	126	136	146	134	134	145	139	128	153	123	155	150	159	138	128	134	139	148	131	141
GTAACC	113	74.3	7.42387	66	71	84	71	72	67	69	83	76	86	70	73	79	66	73	81	81	58	71	76	72	75	84	81	67	65	82	89	75	66
CTAACC	91	85.9667	8.0279	79	79	92	92	89	66	90	85	75	93	85	77	81	81	83	80	90	83	81	86	97	85	107	81	87	89	100	95	85	86
GATACC	80	84.1	9.03766	83	80	85	73	87	74	96	76	97	81	88	83	91	81	75	84	87	97	83	61	87	87	102	91	75	83	81	101	78	76
CATACC	114	90.8333	7.72405	98	95	86	89	85	79	97	100	93	82	90	85	93	82	91	93	100	85	87	99	101	98	105	89	81	84	100	99	76	83
GTTACC	87	83.0333	9.77147	76	81	77	81	93	67	80	87	77	89	84	81	115	83	78	87	97	86	80	84	95	66	86	77	70	86	77	94	85	72
CTTACC	106	107	10.3989	94	110	107	97	108	90	97	100	115	113	118	98	107	119	119	96	110	101	115	123	111	93	109	120	95	109	109	132	98	97
GAATCC	142	121.267	9.93056	116	132	116	133	130	112	132	145	121	115	119	121	113	129	118	111	125	129	128	123	134	121	124	122	115	107	117	120	118	92
CAATCC	104	94.2333	8.85003	76	107	99	97	94	79	88	86	97	94	88	84	106	101	97	99	94	96	101	87	102	87	99	95	109	85	98	112	85	85
GTATCC	85	88.4333	8.84223	71	91	97	80	98	73	93	94	103	83	86	85	100	100	102	89	92	91	91	81	83	88	91	102	85	81	82	88	73	80
CTATCC	91	99.1333	9.08858	104	109	90	90	107	87	89	102	109	92	99	106	113	104	104	101	97	101	103	93	97	102	125	105	91	92	97	96	82	87
GATTCC	122	121.067	6.99721	132	130	127	120	120	109	118	130	118	117	121	121	116	126	122	112	136	130	122	124	124	110	128	119	119	114	119	123	119	106
CATTCC	145	141.4	9.00804	128	147	149	131	144	118	143	144	131	149	139	129	147	151	124	148	154	146	138	143	146	139	149	142	151	142	145	154	134	137
GTTTCC	139	146.633	7.86736	149	157	147	135	154	142	156	148	146	141	144	158	151	143	143	146	147	139	159	148	140	160	147	134	132	154	149	155	132	143
CTTTCC	176	179.633	9.36421	190	173	188	187	191	165	171	175	190	173	169	178	192	169	176	176	191	189	189	171	170	176	189	194	188	172	173	182	162	180
AAAAGG	185	173.6	10.4868	170	185	177	175	174	156	159	190	183	172	151	158	181	178	167	172	183	176	189	176	166	170	167	177	178	179	180	194	157	168
TAAAGG	135	145.5	11.11	134	140	145	154	165	136	128	142	148	149	136	144	168	142	132	127	154	137	149	158	159	159	148	157	146	142	147	157	134	128
ATAAGG	105	96.5667	9.30214	98	91	93	107	111	86	106	96	91	87	92	94	99	112	108	81	102	96	75	102	91	95	104	99	103	98	98	111	80	91
TTAAGG	94	113.967	6.34352	106	116	106	111	117	116	123	120	121	116	113	104	115	114	120	103	116	118	118	109	123	109	121	120	107	123	110	115	106	103
AATAGG	69	76.2667	7.35285	69	84	75	79	69	78	71	82	84	79	66	89	79	87	74	68	75	70	80	67	79	80	80	83	67	73	87	85	62	67
TATAGG	114	68.9333	7.51061	74	71	82	66	63	64	72	76	85	70	62	64	66	75	63	75	66	66	63	77	69	71	80	70	56	65	77	69	54	57
ATTAGG	76	65.3	6.43884	52	69	74	62	70	58	73	68	65	60	59	71	72	62	78	55	58	70	76	65	64	65	71	59	61	63	63	72	62	62
TTTAGG	113	97.3667	8.26911	96	98	104	84	114	85	88	101	109	98	102	91	108	99	88	94	86	87	95	95	98	109	98	100	98	92	107	113	92	92
AAATGG	164	164.433	9.42734	164	173	164	167	178	139	168	174	172	159	163	158	169	165	161	152	157	157	170	176	164	152	173	165	164	179	162	179	147	162
TAATGG	128	104.5	8.15687	91	109	94	104	98	91	99	109	117	108	100	114	106	108	100	102	109	117	93	116	108	104	115	114	110	93	104	111	95	96
ATATGG	122	111.667	8.67948	120	128	114	102	103	90	116	104	121	117	97	128	108	116	106	105	118	121	115	111	118	113	110	117	104	118	111	110	103	106
TTATGG	97	114.367	10.3173	110	122	112	99	107	110	107	120	143	107	111	101	130	125	125	101	111	109	117	116	111	123	118	127	101	123	126	106	108	105
AATTGG	103	107.633	8.19791	101	107	106	92	114	97	104	114	121	104	106	107	111	104	109	105	98	105	120	110	107	103	122	108	90	117	109	122	100	116
TATTGG	94	99.3667	10.125	96	96	110	101	103	74	113	100	109	95	94	100	106	100	95	112	95	101	102	95	118	95	104	87	100	108	112	98	73	89
ATTTGG	150	140.7	8.04363	139	137	139	134	125	121	133	137	153	142	136	145	143	142	141	138	150	148	156	140	140	136	141	152	141	151	140	152	129	140
TTTTGG	144	162.7	8.79322	162	174	160	163	169	147	156	165	175	159	163	158	183	167	156	162	165	180	158	163	169	155	171	161	156	150	164	166	161	143
AAAACG	84	66.7	7.47017	73	69	61	69	61	52	63	80	69	57	58	64	57	67	68	61	72	78	79	71	59	66	80	68	68	68	63	73	55	72
TAAACG	79	35.2	5.92132	40	25	29	29	36	24	35	39	28	29	41	38	46	40	36	37	36	26	40	42	35	37	40	35	33	29	41	46	33	31
ATAACG	28	25.5	4.41588	24	22	22	26	26	22	23	39	29	29	25	18	29	29	28	26	24	28	24	24	26	29	29	29	20	20	27	30	17	21
TTAACG	22	27.6333	5.27508	19	28	27	24	19	28	30	30	29	28	27	27	35	26	32	21	26	34	27	36	24	15	31	34	25	29	40	27	26	25
AATACG	36	33.1	5.67724	32	26	32	31	34	32	37	41	30	27	37	29	37	25	30	32	35	24	36	46	37	23	39	43	28	34	33	41	34	28
TATACG	20	22.2	4.46751	25	17	16	14	24	17	25	26	25	23	23	22	31	25	15	15	28	18	26	18	24	22	27	24	18	27	27	23	19	22
ATTACG	28	26.6667	4.84472	35	27	23	31	25	22	29	34	29	32	21	20	25	20	26	27	25	19	38	26	29	31	30	26	25	29	28	24	17	27
TTTACG	26	29.5667	5.32841	36	33	26	20	30	28	31	34	35	31	22	19	43	29	34	21	33	31	27	32	27	26	29	29	32	34	31	34	21	29
AAATCG	48	45.8667	6.10106	45	36	42	49	51	39	46	52	55	43	38	34	52	49	49	50	53	52	53	44	46	35	55	46	45	47	43	49	36	42
TAATCG	46	20.4333	4.04017	22	26	11	14	26	20	14	25	22	23	19	14	19	15	19	21	22	20	24	25	21	26	26	21	20	17	23	20	17	21
ATATCG	38	27.7667	5.204	37	36	25	21	27	24	24	33	22	26	30	32	34	20	25	22	30	24	32	32	33	28	27	32	15	25	25	30	28	34
TTATCG	33	26.6667	5.96156	16	35	26	23	26	22	32	28	14	26	25	26	27	24	25	29	39	30	34	22	34	28	32	33	20	21	25	33	16	29
AATTCG	33	31.5333	5.53816	23	35	28	36	36	20	34	37	33	30	22	35	36	34	35	21	36	34	30	27	37	31	36	29	32	35	21	41	29	33
TATTCG	26	30.8	4.8877	35	32	33	39	32	25	33	23	31	34	31	21	31	28	33	25	34	25	39	28	32	39	33	31	25	28	40	26	29	29
ATTTCG	33	33.9333	5.02362	37	25	37	40	36	33	36	34	38	26	34	36	42	42	32	23	32	33	30	27	31	31	34	29	36	35	30	36	42	41
TTTTCG	55	42.8333	6.51832	36	50	39	36	45	43	39	41	41	44	34	41	58	44	57	35	48	40	48	35	40	40	49	53	39	33	47	46	37	47
AAAAGC	191	162.967	9.26798	151	172	170	166	173	153	147	174	168	164	164	154	162	167	156	154	182	154	155	181	169	164	172	168	165	166	159	150	160	149
TAAAGC	177	123.2	12.9838	126	130	129	119	123	95	131	110	125	132	130	97	138	120	119	110	123	130	129	128	135	103	144	132	98	125	127	143	110	135
ATAAGC	135	87.5333	7.35191	83	90	87	77	84	75	78	82	94	94	81	84	89	102	86	80	79	94	86	93	92	93	96	92	82	90	95	102	76	90
TTAAGC	90	86.9667	7.30368	95	91	84	86	90	86	90	90	80	90	85	89	94	88	88	69	85	95	85	88	102	87	95	85	72	87	77	97	73	86
AATAGC	101	83.7667	6.43634	82	89	81	78	77	76	78	92	89	100	76	91	86	88	74	85	89	72	82	83	86	82	93	87	79	91	79	86	83	79
TATAGC	58	74.3667	7.49935	75	81	76	78	64	66	69	73	90	68	84	76	85	69	76	73	69	66	74	70	69	66	86	79	68	64	80	91	72	74
ATTAGC	67	71.2333	6.6368	69	70	70	66	73	65	69	78	68	74	67	68	73	80	79	84	79	74	73	78	73	55	83	62	64	65	65	76	72	65
TTTAGC	104	91.6667	9.91806	88	96	87	81	107	80	93	93	104	99	87	87	88	94	87	80	102	79	92	91	108	100	112	87	87	90	105	93	67	86
AAATGC	173	148.9	10.3002	159	156	149	159	148	122	143	157	155	153	143	139	160	149	153	138	150	154	148	158	160	144	164	151	121	150	148	158	140	138
TAATGC	67	84.5	8.08468	88	86	91	70	89	72	77	77	86	79	77	88	90	87	95	88	79	98	86	79	97	83	88	98	81	84	76	97	70	79
ATATGC	88	103.267	10.089	99	111	112	99	96	96	97	120	116	114	98	114	111	107	90	97	107	104	113	100	96	91	116	89	82	99	110	116	88	110
TTATGC	91	88.4333	8.46772	76	86	79	85	99	80	90	93	89	93	77	82	101	91	87	80	102	81	92	114	85	85	95	90	84	92	82	95	79	89
AATTGC	82	100.067	7.39027	88	91	101	111	90	103	86	114	92	100	102	96	103	101	87	105	103	104	104	99	110	100	103	99	109	100	105	109	90	97
TATTGC	94	89.5333	7.13773	84	88	82	97	102	76	87	99	92	90	80	79	102	100	92	90	88	88	93	93	95	81	101	93	86	84	83	89	82	90
ATTTGC	127	123.467	7.93392	120	137	117	123	126	102	131	104	125	118	130	117	130	122	131	126	134	121	129	132	134	121	117	120	123	119	127	126	118	124
TTTTGC	160	142.467	8.7207	139	150	142	134	142	131	137	144	138	132	136	145	154	154	153	134	154	140	137	139	156	147	145	151	146	140	132	147	120	155
AAAACC	182	159.433	8.62108	153	159	146	146	156	154	158	164	167	160	146	144	173	164	175	159	168	163	157	164	151	159	164	171	152	168	153	175	158	156
TAAACC	114	100.1	9.20776	101	99	103	104	91	98	97	113	101	96	87	123	114	103	109	94	99	86	101	100	98	85	113	90	97	96	108	111	85	101
ATAACC	97	88.6667	8.79786	96	90	100	83	89	78	88	84	103	88	89	82	100	88	98	90	83	76	89	82	97	89	100	96	86	79	86	106	71	74
TTAACC	109	88.6667	6.91492	85	88	88	80	105	76	77	96	96	85	89	98	84	88	91	89	88	92	95	85	92	99	90	90	95	90	83	90	76	80
AATACC	91	96	6.17559	90	97	97	96	89	89	98	103	91	92	85	99	104	95	94	99	108	91	98	103	92	93	100	101	92	103	99	108	87	87
TATACC	71	75.8667	7.319	73	78	77	73	61	66	86	86	88	77	77	73	71	73	69	83	71	73	73	80	89	73	81	78	71	71	79	91	64	71
ATTACC	68	87.1333	8.26181	81	92	93	96	100	77	98	85	95	81	82	101	86	84	84	81	98	89	86	83	77	81	87	84	82	84	84	109	74	80
TTTACC	106	113.8	11.8304	112	117	113	104	128	92	112	100	115	123	115	100	131	127	124	111	119	128	110	100	129	126	120	126	98	110	118	119	87	100
AAATCC	158	138.833	8.76153	133	149	138	135	131	129	154	136	141	145	137	122	155	134	137	135	136	145	148	138	143	142	130	147	125	145	151	149	129	126
TAATCC	84	87.0333	9.0076	88	99	84	96	90	70	96	91	81	74	75	81	88	88	95	73	102	94	106	89	85	83	98	95	83	81	80	86	76	84
ATATCC	103	102.2	7.94116	82	100	96	91	96	95	108	99	107	100	100	109	105	101	93	104	108	107	114	99	113	100	119	101	102	100	110	114	91	102
TTATCC	82	96.9333	8.14918	88	89	84	91	104	98	100	113	102	96	91	88	94	91	103	90	114	97	97	104	88	95	112	96	103	91	94	101	86	108
AATTCC	111	126.267	8.30012	122	137	115	124	129	120	133	137	142	120	115	131	130	133	111	123	128	132	128	137	124	124	141	122	113	127	122	130	125	113
TATTCC	95	111.367	6.53628	121	107	111	102	107	110	105	107	116	118	113	112	125	109	105	109	114	121	107	122	109	121	115	107	107	118	107	112	98	106
ATTTCC	156	156.333	10.797	149	170	153	139	181	147	141	160	167	144	162	140	163	154	169	154	157	155	167	166	151	166	154	161	144	163	166	156	135	156
TTTTCC	172	181.433	8.48399	183	189	178	171	187	171	169	187	188	167	186	176	194	187	174	193	186	180	180	182	186	178	176	186	173	190	172	203	172	179
GGGGAG	176	165.633	8.97308	172	156	164	156	162	156	162	159	168	165	155	173	176	154	176	156	168	181	179	165	160	147	175	176	155	170	177	174	166	166
CGGGAG	109	108.167	9.2925	106	112	96	110	112	119	111	115	124	104	115	93	126	103	120	111	108	96	105	111	101	102	110	112	95	98	110	124	105	91
GCGGAG	88	96.8667	10.3248	89	97	87	103	94	104	82	101	98	87	94	83	107	91	110	98	115	104	96	104	92	99	104	102	87	94	92	127	83	82
CCGGAG	120	104.933	12.0857	105	99	94	104	100	104	92	101	104	77	107	92	134	115	114	108	122	102	99	123	95	94	112	117	98	106	95	129	109	97
GGCGAG	81	81.1	9.771	86	75	74	80	69	81	96	76	97	71	70	65	99	94	95	88	83	73	81	77	78	77	79	86	87	70	80	96	65	85
CGCGAG	40	38.2	7.42503	37	42	27	31	44	46	39	41	46	40	39	31	61	38	38	44	37	37	42	21	36	35	36	40	43	37	32	47	28	31
GCCGAG	97	96.2667	8.25847	92	97	83	99	110	83	94	102	97	98	89	88	111	92	90	94	96	94	98	109	95	96	100	106	90	89	103	114	81	98
CCCGAG	104	103.667	8.28931	113	97	95	97	99	98	100	111	113	102	107	88	124	111	113	113	113	93	100	110	102	109	111	93	97	93	100	101	104	103
GGGCAG	167	167.533	10.8746	167	166	157	175	170	157	158	171	198	166	162	166	187	156	168	160	179	183	169	170	159	172	181	165	164	167	163	173	154	143
CGGCAG	107	100.2	9.54626	95	102	81	99	101	96	95	95	103	102	108	103	121	97	118	109	107	95	94	83	102	97	101	113	94	113	103	107	88	84
GCGCAG	90	86.1	8.13825	80	73	67	83	89	83	98	83	88	85	84	80	93	78	94	82	87	82	91	90	91	96	102	100	80	90	75	94	87	78
CCGCAG	94	95.4667	7.78032	98	104	84	94	102	90	92	90	95	77	105	97	109	92	104	98	104	96	103	93	94	94	93	103	93	83	94	106	97	80
GGCCAG	167	180.367	11.9236	180	190	173	165	172	165	174	174	210	177	185	173	192	192	188	172	206	182	186	178	184	178	178	180	177	181	175	202	159	163
CGCCAG	71	88.4333	8.90441	83	82	74	81	87	79	97	89	84	84	79	88	113	93	96	95	99	89	93	85	84	92	102	104	81	80	83	96	79	82
GCCCAG	181	194.933	11.8465	206	184	182	196	188	178	209	203	196	203	187	185	211	205	209	194	220	192	195	190	210	192	201	196	192	185	193	204	170	172
CCCCAG	173	188.533	8.92394	189	197	172	188	194	184	186	195	189	186	187	185	209	192	192	187	203	201	187	192	183	182	190	176	193	179	177	205	183	173
GGGGTG	126	127.8	8.23114	130	124	132	129	130	119	127	124	132	132	117	121	141	133	129	121	146	136	127	132	127	123	125	132	112	131	120	146	124	112
CGGGTG	63	70.2667	7.63808	72	71	59	71	66	58	81	85	71	72	84	65	79	75	72	64	78	77	60	64	71	67	61	62	62	83	72	74	66	66
GCGGTG	96	76.3333	6.88994	75	67	66	78	76	68	80	75	74	72	68	72	89	81	89	74	82	86	72	84	71	67	79	84	74	77	75	90	69	76
CCGGTG	61	69.2667	9.94098	84	75	51	74	85	64	67	72	74	67	64	56	90	66	71	77	71	67	78	84	59	63	72	78	55	60	68	75	57	54
GGCGTG	78	74.9667	6.28344	79	70	73	72	76	66	69	69	82	75	72	63	80	78	75	90	73	73	85	86	71	78	72	66	72	73	78	85	76	72
CGCGTG	29	39.8333	4.55679	37	44	41	43	40	36	36	43	46	39	43	36	40	37	35	42	38	40	38	39	38	45	44	42	46	30	38	52	34	33
GCCGTG	92	84.8333	7.44211	93	96	73	85	88	86	93	84	86	86	76	83	98	79	99	84	83	84	78	99	72	89	77	81	79	85	88	88	76	77
CCCGTG	100	82.1667	9.36274	89	88	73	72	84	86	82	92	91	68	78	68	108	84	84	86	85	88	83	92	70	70	78	87	82	77	79	95	65	81
GGGCTG	165	178.367	9.62928	180	187	172	169	185	167	194	176	198	180	169	170	206	186	183	179	179	174	165	176	174	181	166	170	178	175	173	190	172	177
CGGCTG	106	106.667	9.88323	114	115	101	102	105	97	93	109	100	94	107	86	122	105	123	103	122	108	117	108	96	108	112	109	98	101	110	130	99	106
GCGCTG	86	98.6	9.43435	111	105	88	95	106	107	93	103	97	88	99	85	118	94	98	105	102	96	90	103	88	101	86	109	99	103	99	120	86	84
CCGCTG	107	102.3	10.4853	118	102	87	98	115	99	100	105	112	94	88	90	119	113	107	103	125	107	115	106	90	88	95	106	92	105	98	109	88	95
GGCCTG	173	172.167	9.47259	164	195	158	162	173	174	176	175	173	182	169	166	184	171	176	162	186	175	175	179	175	171	169	167	168	168	155	193	160	164
CGCCTG	88	102.533	9.46767	96	110	79	108	98	96	104	108	98	84	92	107	121	109	114	114	107	101	106	107	106	101	112	93	105	110	92	111	90	97
GCCCTG	171	191.633	8.69595	191	193	180	179	197	199	191	176	194	193	189	191	205	190	205	195	201	191	193	192	189	179	203	198	190	191	193	208	173	180
CCCCTG	164	164.967	11.1308	167	169	143	169	168	166	157	172	159	162	160	156	182	172	161	162	194	158	182	176	151	167	178	170	164	163	159	167	141	154
GGGGAC	141	137.3	10.482	140	138	143	144	126	130	140	136	159	129	133	132	154	134	124	132	150	152	135	134	124	139	153	134	136	124	131	159	120	134
CGGGAC	76	77	8.27126	81	63	82	74	69	72	89	77	94	69	66	70	102	73	78	73	90	75	71	80	77	75	81	79	73	77	73	81	74	72
GCGGAC	53	54.7333	6.95767	64	56	43	52	61	47	45	61	57	51	53	46	68	61	55	47	62	53	48	64	59	57	59	56	60	53	45	63	53	43
CCGGAC	52	60.7667	8.10995	68	60	39	51	55	60	66	60	77	52	61	54	60	66	59	75	69	56	56	64	51	67	70	50	65	64	64	65	66	53
GGCGAC	60	56.9	5.72562	61	50	63	51	54	59	59	73	60	50	50	48	60	55	60	59	63	50	57	60	53	56	64	62	55	63	53	56	55	48
CGCGAC	32	24.3333	4.93638	25	20	19	28	24	20	30	24	26	22	25	20	29	29	29	35	28	34	17	20	21	24	27	23	17	20	19	32	24	19
GCCGAC	56	55.7333	7.01198	54	61	49	48	49	55	64	58	58	68	51	46	65	47	52	47	65	52	62	62	61	67	66	47	54	57	45	54	53	55
CCCGAC	68	62.1667	9.72407	67	65	58	57	58	50	66	51	76	55	54	57	77	75	77	67	75	68	43	62	63	59	71	55	48	59	46	71	61	74
GGGCAC	114	122.933	10.693	115	125	121	107	128	113	122	112	139	117	122	115	138	125	124	116	152	128	106	123	117	121	127	138	113	133	117	141	120	113
CGGCAC	59	61.6	7.6771	64	50	63	64	68	61	68	55	67	63	70	49	68	42	65	64	71	59	68	64	51	56	67	61	60	56	49	76	65	64
GCGCAC	47	55.3667	6.30535	55	53	47	61	65	58	60	55	67	55	50	50	67	51	52	51	66	52	52	57	52	54	53	56	55	60	59	61	39	48
CCGCAC	73	60.0333	8.6761	49	64	42	53	71	51	62	53	64	55	45	52	80	56	57	59	73	57	63	71	65	54	62	63	63	61	58	73	56	69
GGCCAC	136	153.133	10.1429	156	164	154	139	139	156	144	144	162	154	138	146	175	156	149	168	158	162	146	164	162	144	160	152	142	144	159	170	142	145
CGCCAC	75	77.4667	9.77235	81	74	63	70	81	71	86	76	90	90	71	69	97	77	84	91	87	76	73	82	75	73	65	80	77	73	53	95	74	70
GCCCAC	121	139.567	8.42281	125	137	134	148	137	133	138	141	152	132	133	130	154	143	138	137	160	137	145	146	140	143	140	138	131	148	133	154	133	127
CCCCAC	157	157.667	9.38206	154	164	143	156	159	154	152	168	156	157	157	144	178	149	172	164	174	165	160	151	140	157	146	159	160	165	155	169	144	158
GGGGTC	106	106.067	11.7882	104	104	95	109	96	84	124	115	120	82	93	93	120	103	123	97	119	114	108	113	96	105	118	112	95	104	105	128	101	102
CGGGTC	56	59.1	7.74752	69	54	56	44	54	63	50	70	62	50	49	53	76	54	67	65	60	62	57	72	53	55	66	65	58	55	58	69	53	54
GCGGTC	43	46.2333	6.82634	44	46	42	46	40	44	46	49	35	32	59	45	62	41	43	45	50	48	40	54	41	56	46	51	40	59	49	48	43	43
CCGGTC	47	50.7	7.39128	48	46	36	52	43	36	62	46	48	52	44	45	64	51	55	54	60	54	56	62	58	50	54	46	48	52	49	63	46	41
GGCGTC	61	59.6667	7.19355	62	71	52	70	61	57	72	54	62	45	58	57	68	68	67	59	60	50	61	65	52	61	58	59	51	63	47	65	65	50
CGCGTC	32	32.7333	5.94186	33	37	28	34	31	37	35	43	37	31	27	29	38	34	35	23	36	32	29	29	35	24	34	30	34	34	27	52	22	32
GCCGTC	62	62.6333	6.68237	58	69	62	56	60	52	57	69	67	62	66	58	72	58	79	64	67	68	68	60	62	57	66	57	54	66	67	70	47	61
CCCGTC	58	54.8667	8.35313	50	51	48	53	65	54	64	56	54	43	56	55	74	69	59	49	61	51	56	55	55	67	64	39	45	55	41	62	47	48
GGGCTC	137	152.4	10.0193	142	141	148	143	151	146	154	165	159	141	156	146	167	151	151	159	171	165	161	141	151	159	167	146	155	137	144	169	150	136
CGGCTC	89	85.2	8.84892	81	94	75	88	98	84	76	78	91	89	78	81	96	89	96	72	93	86	70	93	88	95	87	85	87	93	64	95	74	80
GCGCTC	61	77.8333	6.89369	83	72	72	76	85	73	76	80	90	70	83	64	92	79	83	71	93	72	74	79	82	71	84	76	70	80	78	80	73	74
CCGCTC	74	78.1333	8.50855	83	74	75	76	74	86	76	88	74	67	70	64	92	78	91	77	92	71	75	85	83	83	74	72	63	87	80	86	62	86
GGCCTC	174	165.533	9.56911	168	176	148	163	171	161	156	174	160	170	171	143	175	150	169	173	166	167	173	167	171	165	172	167	162	161	161	191	163	152
CGCCTC	91	92.6667	10.7233	103	97	79	90	85	93	105	101	85	74	74	87	109	92	96	99	107	93	96	93	88	99	114	78	82	94	84	112	88	83
GCCCTC	152	153.1	11.2567	160	158	140	139	154	141	162	172	156	140	147	149	172	153	142	155	173	158	150	136	153	149	162	166	145	150	140	176	140	155
CCCCTC	143	152.2	10.7716	155	161	145	143	141	133	153	152	160	157	131	164	170	155	162	147	165	155	141	148	154	151	167	163	142	141	143	173	141	153
AGGGAG	164	174.2	9.31221	172	172	168	174	182	167	180	169	181	173	177	168	180	180	185	173	180	183	190	172	181	169	182	187	151	154	169	183	161	163
TGGGAG	174	189.033	10.0875	176	189	175	187	198	181	178	196	196	182	187	187	203	193	191	199	201	189	197	195	188	203	194	185	177	180	196	205	161	182
ACGGAG	77	84.5333	8.74045	94	84	80	81	79	84	82	85	98	81	78	81	91	88	93	84	103	91	77	83	65	87	89	84	101	80	82	92	73	66
TCGGAG	70	81.9667	7.04411	73	75	75	80	75	76	92	84	85	71	76	75	88	75	84	82	95	89	88	92	82	82	84	79	75	86	87	98	75	81
AGCGAG	76	85.3333	11.9405	94	92	71	84	82	71	79	84	95	73	79	69	106	98	94	85	118	82	95	84	75	85	92	96	71	75	99	89	71	72
TGCGAG	59	62.1333	6.95668	68	54	60	58	55	60	69	66	59	45	65	59	75	60	64	66	59	60	69	67	60	61	66	71	55	53	69	71	50	70
ACCGAG	71	82.9333	8.35395	64	87	61	79	91	80	87	94	89	87	78	74	97	83	85	78	86	89	83	89	81	77	90	88	74	75	75	88	85	94
TCCGAG	87	87.2	9.72519	81	94	78	78	83	83	84	81	86	81	87	77	104	91	91	88	102	88	95	96	85	81	85	94	72	84	77	118	96	76
AGGCAG	192	197.467	9.69441	207	202	195	191	192	175	197	213	206	191	188	195	205	196	195	199	201	204	203	197	207	202	213	194	200	198	189	210	189	170
TGGCAG	176	192.733	9.26593	202	203	193	184	196	173	194	197	196	208	189	191	201	207	185	189	193	197	184	200	199	189	195	188	176	200	201	199	177	176
ACGCAG	69	71.2333	6.96139	64	72	72	65	66	65	75	75	68	71	59	69	75	66	75	77	65	74	76	78	64	81	81	75	62	70	74	92	65	66
TCGCAG	75	62.8333	7.74188	59	61	48	67	61	52	67	73	62	60	62	48	68	65	68	58	67	59	76	63	58	57	64	71	64	65	62	84	65	51
AGCCAG	193	205.967	7.47171	199	202	205	216	209	191	201	209	214	203	209	203	226	199	190	202	210	202	208	211	211	210	214	197	207	201	210	214	202	204
TGCCAG	177	183.7	7.94008	170	184	182	176	186	173	177	186	186	187	177	177	200	186	184	186	187	196	190	190	189	181	190	180	166	173	185	199	180	188
ACCCAG	187	187.067	10.9416	188	197	167	167	189	186	196	192	178	188	202	180	191	182	195	174	201	197	194	189	192	178	193	192	179	170	177	213	191	174
TCCCAG	188	201.933	11.4559	191	214	210	199	219	189	198	207	208	206	183	186	212	189	209	206	226	208	194	192	207	201	212	206	203	189	213	211	192	178
AGGGTG	148	139.367	9.8558	145	126	122	126	147	135	135	127	155	145	146	138	149	140	151	130	152	147	138	135	148	140	142	146	121	123	143	149	131	149
TGGGTG	175	160.6	12.5467	151	159	154	164	157	150	166	167	183	149	141	152	172	146	158	159	161	171	152	177	156	162	160	181	165	180	155	184	131	155
ACGGTG	71	68.9	8.18893	62	66	70	59	78	63	72	62	81	61	57	57	82	73	74	66	77	76	83	69	58	62	73	61	72	64	78	82	62	67
TCGGTG	71	68.1	9.33052	71	67	68	68	77	65	81	74	75	51	60	60	77	68	60	69	78	62	69	82	63	58	73	82	74	61	47	83	65	55
AGCGTG	61	72.2333	7.0353	79	66	62	71	78	66	67	71	79	68	78	77	84	74	78	74	81	68	73	66	67	65	80	83	58	74	61	77	64	78
TGCGTG	75	67.9667	7.42077	65	70	67	70	61	69	72	64	77	77	69	59	75	57	71	68	74	67	71	77	69	58	70	78	58	65	68	84	57	52
ACCGTG	75	81.1333	7.52345	90	75	77	86	92	71	87	76	84	79	79	66	100	82	85	77	89	79	80	92	78	80	84	68	82	85	80	82	81	68
TCCGTG	75	83.4333	7.92501	88	81	73	80	91	80	82	88	81	76	77	75	89	75	94	89	84	89	71	99	94	80	86	70	78	89	73	98	90	83
AGGCTG	184	200.667	11.2014	201	219	193	204	199	206	195	206	210	202	186	183	217	190	194	204	214	212	206	211	203	184	201	202	212	203	199	210	180	174
TGGCTG	206	209.167	9.63143	208	195	196	207	208	208	215	210	207	213	207	208	233	209	202	209	226	212	211	222	219	202	213	210	195	213	203	226	192	196
ACGCTG	95	86.4333	7.877	86	84	80	76	85	82	87	83	95	83	78	84	93	84	102	88	103	93	90	89	91	95	89	92	83	69	70	93	87	79
TCGCTG	102	83.3333	9.45163	82	76	92	79	83	83	76	94	97	74	90	76	107	78	85	67	104	68	84	89	89	77	90	75	79	75	81	90	81	79
AGCCTG	198	202.8	6.82995	209	207	207	200	208	204	203	204	213	206	202	200	201	211	198	198	200	203	204	192	204	188	208	212	192	191	200	219	199	201
TGCCTG	181	204.1	8.48264	211	209	197	197	215	187	196	203	217	205	196	203	209	195	198	209	213	213	212	219	202	200	200	207	196	192	212	214	205	191
ACCCTG	187	181.733	11.1755	166	182	178	173	170	179	167	174	192	182	189	165	204	179	166	173	197	182	173	201	194	182	189	185	173	190	197	195	185	170
TCCCTG	175	198.233	9.50747	194	197	182	182	199	191	204	201	216	195	192	202	200	199	192	202	202	204	206	201	200	201	222	195	196	198	209	204	175	186
AGGGAC	143	142.3	8.90622	142	130	146	134	141	136	135	147	146	142	159	140	137	147	138	145	135	152	146	152	158	131	160	146	140	129	138	155	130	132
TGGGAC	142	155.733	10.7925	162	167	134	169	155	147	158	162	167	153	156	136	164	180	151	161	159	159	157	149	159	160	153	147	153	154	158	170	140	132
ACGGAC	51	53.3667	7.4486	63	68	50	57	51	53	68	64	60	49	51	59	53	41	59	43	51	46	63	48	55	49	43	57	50	48	45	61	47	49
TCGGAC	43	47.8	8.18072	49	46	37	46	63	48	48	51	45	43	46	56	59	41	62	37	52	31	51	60	39	49	46	51	42	46	42	64	46	38
AGCGAC	64	60.8	6.23339	72	57	61	61	60	55	51	59	62	53	62	62	75	61	52	61	75	65	58	67	61	60	66	66	53	54	65	59	54	57
TGCGAC	46	42.0333	4.67925	39	43	38	38	45	50	38	37	55	43	40	45	46	44	37	39	44	46	39	42	46	33	43	38	38	46	49	41	41	38
ACCGAC	38	48.7333	6.35682	42	45	40	60	45	38	51	56	55	44	48	45	59	57	52	43	52	46	48	53	50	49	53	55	45	36	51	53	38	53
TCCGAC	49	45.9667	6.35981	45	43	38	40	50	49	52	48	52	35	37	36	55	43	50	45	48	46	44	59	53	43	56	45	44	44	42	57	40	40
AGGCAC	120	138.233	7.78453	128	147	138	136	147	137	134	137	134	136	137	124	146	144	127	130	153	136	143	139	149	133	150	137	140	143	136	150	123	133
TGGCAC	126	143.667	9.89369	144	129	143	140	148	129	151	141	148	157	133	135	149	136	146	140	161	157	147	154	149	157	147	152	131	131	136	156	124	139
ACGCAC	51	45.9	6.96469	45	50	42	35	46	42	38	45	47	38	38	43	50	51	43	60	64	47	43	47	48	37	43	47	46	44	44	63	40	51
TCGCAC	33	36.6667	6.2496	30	34	24	23	36	36	40	42	42	37	33	33	38	34	37	38	37	47	32	44	35	34	29	40	40	42	28	44	41	50
AGCCAC	160	172.4	10.9343	170	176	161	180	160	168	169	172	171	178	187	167	179	172	171	182	184	173	193	179	180	175	176	174	172	177	167	173	133	153
TGCCAC	151	162.3	9.66383	167	168	160	168	156	150	170	155	168	159	155	140	187	162	165	156	164	175	159	159	159	165	179	166	152	158	151	175	169	152
ACCCAC	132	147.4	10.1865	154	164	138	138	150	129	143	149	147	143	150	134	153	155	125	152	155	148	149	165	141	141	159	163	141	139	140	165	149	143
TCCCAC	136	160.133	9.85667	151	184	167	141	172	149	163	152	159	169	157	147	166	166	165	153	168	174	162	164	155	164	168	156	162	145	156	170	145	154
AGGGTC	122	119.333	8.30593	121	121	126	123	118	103	119	123	123	110	128	107	140	124	108	110	127	131	119	118	123	111	118	118	112	122	117	134	110	116
TGGGTC	128	133.5	8.62534	140	133	122	131	149	122	136	128	131	138	135	135	140	149	134	126	142	140	133	138	130	140	121	139	128	124	130	151	117	123
ACGGTC	46	40.8667	6.08409	47	47	45	42	46	35	40	38	54	49	32	36	47	45	38	39	48	43	37	42	37	41	44	39	36	27	43	45	30	34
TCGGTC	45	40.7	7.21182	30	38	52	46	36	41	41	48	36	30	44	29	53	40	38	38	41	39	39	45	42	49	54	41	40	31	42	54	34	30
AGCGTC	70	56.0333	7.57711	55	55	50	53	60	50	48	66	71	56	62	51	59	41	51	51	52	64	58	66	54	55	64	61	44	57	70	63	48	46
TGCGTC	41	47.8	6.97977	44	53	59	64	48	43	42	47	45	37	45	45	49	45	49	49	66	54	49	47	38	43	48	47	51	43	43	59	39	43
ACCGTC	50	49.2	5.80368	49	46	47	47	51	38	49	47	51	44	61	50	57	51	49	45	54	51	46	52	39	48	57	51	57	43	44	62	41	49
TCCGTC	54	51.9333	5.44523	59	58	50	57	54	54	38	53	54	51	40	47	55	56	53	56	53	53	44	51	48	51	59	46	56	44	57	59	51	51
AGGCTC	150	155.033	9.6257	165	163	150	143	155	139	154	165	149	152	166	148	171	142	163	152	165	169	161	151	156	142	159	151	151	154	159	173	144	139
TGGCTC	172	181.067	8.87823	170	194	169	176	192	178	183	182	191	174	182	181	179	192	183	177	189	183	188	188	193	170	181	186	164	172	186	194	170	165
ACGCTC	58	51.4667	7.85091	51	64	40	49	50	45	41	50	55	41	48	48	74	57	53	50	51	57	56	58	49	56	53	45	37	50	61	61	52	42
TCGCTC	58	54.8667	7.45901	62	66	49	61	57	53	49	67	65	47	52	53	63	55	60	39	56	60	61	46	50	45	62	53	59	45	43	54	51	63
AGCCTC	169	177.8	8.71938	173	177	173	176	181	157	180	188	187	176	166	172	195	175	173	179	185	186	177	180	177	174	195	183	173	172	182	187	158	177
TGCCTC	183	185.4	7.929	190	185	185	197	184	168	178	188	197	191	195	185	199	175	188	183	187	178	177	185	187	187	194	186	176	177	184	201	178	177
ACCCTC	161	146.933	10.9069	157	137	129	143	138	137	134	144	137	148	140	154	162	144	140	140	165	155	157	151	145	164	150	135	144	139	143	173	140	163
TCCCTC	157	169.567	9.17524	164	180	175	173	170	165	155	175	176	157	160	161	188	160	179	167	183	166	177	162	183	173	168	174	164	156	161	185	168	162
GAGGAG	200	215.933	10.7445	207	210	214	210	221	196	219	212	222	213	206	220	232	217	228	215	231	234	211	229	221	208	211	222	210	208	218	238	200	195
CAGGAG	257	218.833	8.3793	209	235	218	220	215	215	217	216	223	222	213	209	229	221	217	225	235	227	213	224	220	205	235	213	208	221	216	228	207	209
GTGGAG	196	187.7	10.5965	183	189	182	188	184	176	196	175	195	170	184	190	207	189	188	194	216	187	190	193	184	189	183	189	195	189	185	205	170	166
CTGGAG	261	231.9	9.14764	230	242	219	221	240	227	228	230	253	236	242	223	224	240	232	226	235	253	227	238	226	232	234	229	232	226	232	243	214	223
GACGAG	81	72.4667	6.88694	63	71	63	67	62	76	71	65	75	70	72	66	79	75	77	74	84	68	78	74	72	69	83	81	60	71	86	74	66	82
CACGAG	82	71	6.74665	67	73	78	63	83	62	65	78	69	74	62	72	77	80	72	80	73	62	81	72	58	64	72	63	74	69	72	79	65	71
GTCGAG	47	40	5.72954	44	39	40	44	52	37	48	35	41	34	35	30	42	39	51	37	38	50	38	47	40	32	33	40	43	45	38	34	40	34
CTCGAG	67	69.4	7.90722	71	68	50	65	75	64	75	67	73	70	70	66	76	65	80	62	77	69	61	71	66	72	80	71	59	63	69	90	58	79
GAGCAG	188	204.3	10.8378	197	216	202	200	212	192	207	207	204	201	202	204	221	203	202	199	205	216	201	210	201	217	221	182	199	195	198	235	189	191
CAGCAG	210	223.333	8.77824	229	227	210	211	223	219	224	221	226	232	219	207	223	225	227	224	236	229	225	228	231	220	217	238	231	224	224	238	202	210
GTGCAG	176	165.933	10.7188	165	177	155	160	167	159	162	176	175	178	171	153	183	173	155	169	184	173	166	175	165	156	174	168	140	145	172	170	158	154
CTGCAG	235	227.2	7.68519	227	237	227	220	228	218	233	226	229	231	233	224	240	243	229	234	228	219	233	224	221	223	226	230	222	228	231	233	214	205
GACCAG	164	172.267	10.4053	174	173	173	168	172	170	170	181	183	152	164	165	201	168	172	172	172	174	190	182	180	158	188	169	175	156	174	170	167	155
CACCAG	168	183.767	9.8495	167	184	184	176	177	175	195	186	185	187	183	174	199	181	174	204	191	198	177	179	188	176	188	192	186	175	183	206	171	172
GTCCAG	145	155.533	8.59725	160	161	151	143	163	154	155	164	147	158	158	151	177	155	163	154	154	150	166	168	163	155	153	160	156	145	137	159	143	143
CTCCAG	211	218.533	7.60097	233	222	208	217	214	207	216	221	209	211	211	219	220	222	210	219	234	217	217	226	217	214	233	207	216	226	223	220	217	230
GAGGTG	144	165.067	10.7925	166	179	155	167	165	155	170	163	180	155	157	167	181	166	164	163	190	154	168	167	158	159	165	180	153	162	174	178	151	140
CAGGTG	174	174.767	11.5868	170	179	168	167	185	175	173	176	195	169	177	173	203	183	172	183	180	170	162	170	167	165	177	191	161	174	179	193	160	146
GTGGTG	199	171.2	8.07892	167	181	177	158	176	178	163	165	173	173	171	165	182	166	166	180	180	178	166	174	172	170	178	172	153	178	178	181	158	157
CTGGTG	178	194	8.39129	197	194	197	200	194	193	204	198	195	195	191	183	199	205	203	185	208	190	193	191	189	196	191	193	191	194	190	212	169	180
GACGTG	107	70.3667	6.40303	72	62	62	72	84	62	72	74	82	69	75	74	76	69	69	76	65	61	71	72	73	70	73	75	63	64	78	73	67	56
CACGTG	99	91.2	8.18493	99	92	77	86	101	84	99	96	86	82	79	88	97	86	96	77	88	100	96	99	87	82	104	97	97	88	101	103	88	81
GTCGTG	43	45.2	8.42983	46	45	51	35	42	33	36	43	48	52	38	31	59	46	38	50	47	51	65	57	39	38	57	49	46	35	44	56	40	39
CTCGTG	68	67.8	9.24532	68	76	57	68	63	55	58	72	71	73	53	70	80	76	76	67	65	67	71	83	66	57	77	71	55	62	66	89	72	50
GAGCTG	187	208.867	7.6462	201	200	199	215	208	219	213	200	229	204	217	215	214	207	198	208	215	211	209	207	199	210	206	204	207	209	214	220	195	213
CAGCTG	219	221.467	8.85412	222	231	210	222	225	221	219	222	221	227	207	216	241	228	233	212	244	226	211	217	220	221	217	215	227	222	224	225	205	213
GTGCTG	203	199.367	9.06484	191	200	190	191	199	184	204	199	210	215	195	187	213	202	192	205	222	200	203	202	206	199	202	198	189	190	193	212	189	199
CTGCTG	210	237.433	10.2577	243	241	224	233	242	226	231	246	241	254	227	237	247	236	228	247	247	230	232	254	235	233	251	246	221	237	239	252	230	213
GACCTG	168	178.4	8.53229	181	180	165	182	184	163	176	174	188	174	182	168	199	177	182	185	190	176	187	179	175	184	187	172	185	166	177	182	168	164
CACCTG	173	188.833	10.7738	196	192	170	184	193	174	186	197	192	190	199	186	218	190	190	174	189	192	178	189	193	176	202	207	179	198	177	197	180	177
GTCCTG	206	181.3	12.3906	187	186	183	176	185	178	191	193	198	193	191	165	204	184	168	184	190	179	165	194	179	173	182	188	163	173	183	192	146	166
CTCCTG	187	221.8	10.4795	223	229	204	220	225	211	217	226	216	217	228	214	245	212	213	221	246	225	220	223	230	231	231	238	216	216	218	228	209	202
GAGGAC	165	175.867	7.47748	177	172	168	169	180	167	175	174	180	167	188	172	185	180	190	178	180	176	187	185	190	164	164	171	175	174	174	176	168	170
CAGGAC	173	178.067	10.2921	184	185	177	161	178	160	175	180	181	184	180	169	188	175	196	163	203	186	185	168	182	173	170	184	173	180	177	193	161	171
GTGGAC	129	151.033	8.32729	147	158	145	152	156	135	143	154	168	146	145	156	160	148	149	148	162	165	161	162	143	146	153	145	156	149	145	156	143	135
CTGGAC	159	184.9	9.3674	193	183	164	171	190	181	180	179	189	182	180	187	210	192	197	185	200	186	190	196	184	171	186	191	174	184	184	179	175	184
GACGAC	70	56.8667	7.5828	61	50	55	59	77	48	57	54	54	46	59	47	69	64	63	48	62	52	59	57	53	54	73	53	57	51	54	67	50	53
CACGAC	49	46.2	7.09249	42	42	43	53	46	40	44	45	50	37	33	43	61	44	45	39	57	46	42	58	57	46	51	45	49	43	52	58	36	39
GTCGAC	24	26.3667	5.01366	22	22	30	17	26	24	30	30	32	25	22	19	34	25	29	21	23	34	32	19	25	25	28	32	31	20	33	30	21	30
CTCGAC	39	40.9	6.32646	40	54	27	41	49	39	41	46	31	35	41	36	40	43	35	40	45	39	47	50	49	46	47	36	39	36	42	47	30	36
GAGCAC	149	145.533	8.93167	155	137	140	148	147	131	152	158	150	140	148	138	163	149	148	133	159	148	151	155	148	128	141	151	146	143	140	153	137	129
CAGCAC	165	183.167	10.983	186	195	176	178	196	170	173	189	180	190	181	171	193	183	183	171	193	200	196	181	178	178	202	187	174	186	197	185	153	170
GTGCAC	117	125.1	9.50263	131	125	118	121	116	117	125	129	124	119	125	109	128	117	118	118	142	143	128	133	135	126	121	132	109	128	133	149	119	115
CTGCAC	143	168.233	10.2274	161	182	167	157	164	159	176	163	171	169	169	167	194	163	159	176	191	160	172	164	157	174	172	176	167	176	152	176	149	164
GACCAC	132	130.333	12.2933	140	143	124	125	110	119	128	108	138	117	116	128	156	138	128	128	140	131	131	141	121	133	118	132	145	130	131	163	127	121
CACCAC	158	167.167	7.06171	173	166	167	157	161	165	166	173	169	166	160	155	178	163	162	168	166	170	175	168	182	164	178	178	165	167	169	173	153	158
GTCCAC	122	115.933	9.68445	118	106	116	106	122	113	103	116	118	113	106	108	126	133	125	112	126	130	110	118	109	107	123	133	112	110	98	133	105	123
CTCCAC	185	169.767	9.32436	165	167	170	159	170	163	174	168	195	162	159	176	178	167	156	183	186	169	173	160	168	181	175	166	166	153	164	179	165	176
GAGGTC	129	130.1	10.5744	129	131	133	126	121	124	115	127	133	123	113	129	132	153	131	133	133	131	125	151	125	129	149	130	123	137	136	152	117	112
CAGGTC	119	139.867	8.94324	146	140	136	142	153	118	142	145	136	132	144	146	145	139	132	130	132	145	138	142	145	141	134	152	134	134	155	160	126	132
GTGGTC	141	129.8	8.81378	138	134	132	110	135	119	123	144	121	123	135	133	141	145	137	114	136	130	142	135	124	123	136	130	123	129	118	132	128	124
CTGGTC	150	154.933	8.55382	166	158	143	150	152	147	146	154	163	153	152	155	169	156	165	152	170	142	166	165	152	162	152	143	155	146	156	168	147	143
GACGTC	49	52.3667	5.6476	50	58	45	55	46	39	53	58	55	39	52	47	58	48	56	56	59	57	56	50	58	55	50	59	52	51	55	52	58	44
CACGTC	58	56.3333	6.91492	57	61	56	56	64	44	56	56	50	54	58	40	59	55	66	50	72	53	54	68	57	52	63	58	51	57	52	63	62	46
GTCGTC	54	41.8667	5.00161	43	41	42	47	43	35	43	39	38	43	38	37	53	42	34	45	43	51	37	47	32	45	41	40	41	43	38	49	49	37
CTCGTC	46	52.7667	5.77559	56	46	53	47	44	51	45	58	62	50	47	53	62	62	61	42	57	46	53	53	53	59	55	51	46	55	50	60	51	55
GAGCTC	151	160.333	9.71431	156	160	149	136	165	152	170	170	161	160	151	160	170	160	163	149	180	144	152	166	178	163	158	167	153	166	171	167	158	155
CAGCTC	176	196.667	10.1483	205	209	197	188	189	183	195	200	194	196	194	187	208	202	186	193	217	211	191	194	206	186	192	204	202	197	193	219	187	175
GTGCTC	148	147.767	7.28571	141	143	151	148	153	139	150	142	150	158	132	145	145	153	159	153	157	156	143	148	141	145	157	142	150	138	148	163	140	143
CTGCTC	193	204.533	10.3781	209	211	194	196	213	191	204	198	209	191	189	203	219	203	212	208	222	208	198	216	203	205	213	216	214	193	196	219	179	204
GACCTC	170	145.567	9.31326	139	136	130	140	145	142	147	155	152	136	146	132	165	152	150	143	161	145	151	148	146	150	158	144	151	134	145	160	137	127
CACCTC	162	161.9	9.17399	158	162	169	161	169	151	158	157	161	156	157	160	186	153	170	160	169	154	173	156	172	161	178	169	160	154	150	171	142	160
GTCCTC	169	150.533	9.52939	169	150	159	135	152	147	150	149	144	150	140	150	158	156	153	148	168	153	161	146	143	148	164	151	157	141	136	166	133	139
CTCCTC	178	194.767	8.18191	195	213	203	186	196	179	203	201	189	190	193	198	205	197	191	178	204	187	197	195	190	205	193	200	201	194	193	200	184	183
AAGGAG	221	213	8.81222	226	206	211	205	226	188	226	218	217	216	203	219	215	209	205	204	213	210	220	212	218	219	216	204	209	219	230	214	205	207
TAGGAG	110	105.167	10.259	96	97	115	104	114	85	95	122	113	104	116	115	120	101	85	94	107	109	108	106	120	97	111	97	100	94	115	117	97	101
ATGGAG	216	197.4	8.10534	204	205	195	199	195	189	198	196	195	213	198	186	200	194	183	195	199	193	214	210	202	200	199	186	186	205	201	201	200	181
TTGGAG	181	180.433	8.7363	186	182	183	179	175	165	189	171	183	174	181	176	187	177	184	173	192	196	184	188	180	172	188	180	179	183	181	198	157	170
AACGAG	62	64.9667	10.257	54	60	54	66	65	51	67	72	87	65	63	65	72	60	59	55	63	89	78	75	61	66	72	51	61	74	52	78	48	66
TACGAG	46	45.7333	5.52695	43	41	39	39	42	42	44	47	49	43	47	49	54	59	49	34	51	45	45	54	49	39	53	48	47	45	40	51	40	44
ATCGAG	48	61.7	7.81753	63	64	59	54	73	52	67	59	62	49	59	51	68	59	70	62	73	64	70	72	63	54	75	60	51	55	66	66	45	66
TTCGAG	89	69.7667	8.36942	70	62	69	62	81	60	69	76	65	60	56	57	90	71	67	70	79	71	88	66	76	63	74	71	64	70	78	78	63	67
AAGCAG	222	202.733	10.6478	203	214	203	201	198	182	207	207	220	209	196	203	210	200	186	207	211	205	197	221	206	203	210	196	175	201	204	222	189	196
TAGCAG	148	118.167	8.68246	106	125	117	104	123	100	112	130	120	135	117	120	122	130	114	114	125	119	107	118	126	104	125	121	117	115	123	131	109	116
ATGCAG	190	176.933	10.5043	172	195	165	167	177	172	177	172	169	182	181	167	200	186	173	182	176	175	181	179	191	166	199	177	178	165	182	184	157	161
TTGCAG	190	160.8	9.96338	161	167	149	153	168	154	163	155	151	168	148	162	175	176	175	158	171	162	165	179	165	167	157	157	145	156	168	164	144	141
AACCAG	159	168.467	7.98591	183	159	177	155	164	157	167	175	165	162	166	174	185	164	172	167	178	157	177	169	167	158	165	171	165	168	179	177	160	171
TACCAG	135	139.867	10.0575	131	155	142	125	138	134	140	138	154	162	138	137	139	131	150	134	154	138	138	140	133	136	152	141	116	138	143	156	127	136
ATCCAG	165	179.467	10.4345	175	191	159	172	191	166	188	183	175	180	161	174	192	178	181	184	184	195	181	188	181	187	180	174	182	175	196	190	160	161
TTCCAG	196	205.4	9.90158	195	210	199	199	206	205	192	207	226	206	208	201	209	200	194	207	218	207	200	214	196	209	204	200	183	223	218	225	197	204
AAGGTG	181	162.7	8.08639	168	161	148	165	162	145	161	164	166	156	153	169	176	162	162	155	171	156	160	171	171	173	166	173	160	163	164	176	151	153
TAGGTG	81	81.4667	6.14611	82	82	78	77	86	83	84	82	76	88	81	75	75	89	89	83	80	95	89	83	82	82	83	88	75	77	80	85	69	66
ATGGTG	167	168.967	10.3474	162	184	157	156	166	154	156	165	184	165	158	164	185	169	171	163	192	185	166	162	166	173	169	165	177	168	178	185	158	166
TTGGTG	161	156.033	7.33195	154	150	151	157	164	143	159	164	164	152	149	160	169	166	150	150	151	173	160	164	160	145	157	156	149	156	150	158	148	152
AACGTG	77	68.7667	9.50384	67	65	58	65	72	58	84	73	80	61	62	74	66	62	76	53	88	72	80	66	70	65	67	75	61	67	73	91	58	54
TACGTG	60	52.9	7.19363	56	57	43	56	57	54	54	48	45	48	59	46	57	36	62	68	56	47	45	52	48	45	54	54	53	60	55	69	48	55
ATCGTG	60	60.4	8.31948	53	61	62	52	60	56	58	60	68	54	59	64	72	66	63	51	68	71	59	67	64	53	62	65	54	70	65	74	45	36
TTCGTG	75	65.8333	8.30074	63	58	61	61	66	59	75	64	69	63	51	53	74	68	69	76	75	76	60	65	69	74	77	57	59	57	63	88	60	65
AAGCTG	208	200.7	10.9864	198	212	209	203	209	185	193	193	205	193	191	187	213	219	201	185	213	193	203	217	199	190	203	202	210	190	208	223	183	191
TAGCTG	111	128.1	8.95333	110	148	127	128	133	117	138	125	142	131	126	126	132	130	137	120	132	127	137	124	124	128	130	138	114	119	132	134	126	108
ATGCTG	191	192.6	8.40197	199	199	189	185	185	179	194	188	205	193	196	192	203	202	183	188	210	200	185	200	196	190	192	199	198	188	196	191	172	181
TTGCTG	215	197.4	8.27376	192	204	196	195	194	187	202	211	201	207	195	196	195	192	185	196	210	186	204	205	188	201	201	199	181	188	209	211	189	202
AACCTG	156	172.933	9.80476	174	194	163	173	180	173	176	166	191	168	157	169	184	189	180	165	187	171	170	171	174	152	177	169	160	170	166	172	181	166
TACCTG	134	155.6	9.81765	168	172	165	151	148	141	148	151	158	151	156	148	161	149	148	158	169	160	151	159	160	165	163	157	141	162	164	171	138	135
ATCCTG	171	189.467	9.84267	192	187	185	197	195	168	193	180	209	173	184	189	202	190	192	189	207	202	202	188	194	181	197	190	180	184	190	192	173	179
TTCCTG	213	228.7	9.61016	229	240	235	220	239	207	221	219	229	229	228	225	228	228	225	239	242	233	235	237	230	224	226	220	227	229	221	254	208	234
AAGGAC	181	172.233	11.9501	174	186	169	163	188	176	157	185	189	163	160	164	181	184	159	170	165	186	169	190	168	165	178	165	176	162	190	181	161	143
TAGGAC	73	79.0667	7.71891	87	84	73	77	82	74	80	75	88	77	83	87	90	72	85	69	72	66	85	77	72	80	77	83	82	84	95	86	62	68
ATGGAC	129	149.733	8.4361	145	151	136	152	144	139	153	148	147	143	138	150	154	152	146	162	150	170	165	151	153	151	158	151	157	139	161	150	136	140
TTGGAC	125	129.533	9.04675	129	135	131	132	136	107	134	128	134	127	109	124	131	134	147	142	136	133	130	121	125	133	133	118	137	124	123	142	116	135
AACGAC	40	46.3333	7.65792	52	55	45	40	40	30	45	44	55	55	39	36	58	60	49	50	51	47	48	55	41	45	49	48	32	41	44	53	49	34
TACGAC	34	34.4667	5.42493	40	33	31	31	38	26	31	45	40	33	29	36	44	29	39	37	36	36	30	38	28	27	35	27	33	28	31	41	42	40
ATCGAC	50	45.0667	6.75652	42	36	38	57	56	50	45	47	55	43	40	39	60	38	45	33	44	44	48	51	48	43	44	40	42	50	43	51	33	47
TTCGAC	49	39.8333	5.69382	38	42	38	37	43	31	41	41	42	33	48	27	39	37	38	43	55	39	45	37	33	44	34	47	38	36	49	40	42	38
AAGCAC	136	145.5	10.1123	146	145	141	145	145	136	152	155	133	162	147	123	150	149	156	134	166	151	150	154	137	150	145	152	140	130	154	154	135	128
TAGCAC	77	85.5667	8.26994	87	80	93	85	95	69	76	87	93	102	84	87	85	91	100	84	98	73	89	85	83	89	95	91	77	82	79	77	76	75
ATGCAC	108	118.333	9.03378	116	115	123	105	118	111	117	117	131	119	110	124	117	110	108	109	128	106	112	127	113	110	132	120	119	118	134	138	110	133
TTGCAC	144	107.733	9.65949	102	104	116	112	117	106	112	98	121	112	100	102	114	104	103	101	123	114	108	100	129	112	118	107	91	114	97	113	87	95
AACCAC	162	137.6	7.2995	142	141	143	141	146	133	130	132	134	138	141	126	140	141	148	142	142	139	140	128	131	129	154	140	145	125	141	139	122	135
TACCAC	107	116.867	8.37374	106	113	117	119	123	93	120	108	132	118	117	102	119	127	115	127	118	114	115	109	123	110	119	121	120	122	125	130	116	108
ATCCAC	134	130.433	10.3647	118	140	113	119	143	123	136	141	137	125	125	120	142	145	142	136	144	124	141	126	118	121	141	127	137	113	132	139	116	129
TTCCAC	143	151.233	8.77175	149	167	153	140	154	147	150	150	144	150	158	148	161	159	150	146	171	151	146	138	156	147	149	167	158	140	143	164	139	142
AAGGTC	130	129.933	9.63089	145	133	133	131	126	117	125	141	136	133	124	120	137	155	144	121	129	119	128	133	127	138	124	130	127	133	120	140	110	119
TAGGTC	74	66.7	6.41738	65	77	69	64	73	57	61	69	71	64	57	65	65	77	62	66	75	69	59	68	76	66	75	64	55	66	64	78	58	66
ATGGTC	124	113.9	10.3802	110	112	111	95	116	117	112	108	126	141	118	129	125	108	116	105	106	123	118	117	119	106	120	120	127	98	111	107	98	98
TTGGTC	97	110.067	9.90275	107	113	123	105	97	106	112	103	115	115	111	107	140	106	98	103	113	115	115	105	110	110	112	106	119	101	113	128	85	109
AACGTC	40	46.3333	6.13825	41	41	47	43	44	43	44	43	60	58	50	37	53	50	48	36	49	48	48	46	44	50	44	46	43	55	44	58	41	36
TACGTC	33	28.4333	5.50037	24	23	18	32	25	23	31	32	32	21	32	28	35	28	38	27	27	22	29	36	26	31	33	34	24	31	27	40	19	25
ATCGTC	51	42.5	5.03608	42	27	44	40	41	48	49	38	43	43	50	43	38	46	37	43	52	43	39	47	45	41	40	42	40	37	42	47	50	38
TTCGTC	36	43.4667	5.61852	35	41	43	52	40	42	41	38	40	52	46	36	52	37	51	39	47	43	46	38	45	34	55	46	42	46	38	50	47	42
AAGCTC	149	151	9.51949	138	157	146	150	147	132	156	148	154	152	157	153	176	147	152	138	159	161	154	147	151	150	154	163	148	137	154	169	139	141
TAGCTC	88	97.4	8.58869	99	103	106	84	102	83	104	103	105	84	88	99	112	99	99	87	111	82	102	105	103	97	95	93	102	87	104	100	99	85
ATGCTC	129	140.6	9.39038	151	154	133	146	144	125	142	132	138	141	133	138	140	134	137	131	153	150	136	132	156	135	159	146	134	140	144	157	124	133
TTGCTC	145	148.967	9.47404	161	162	140	148	150	144	148	148	146	141	140	149	164	144	150	159	156	144	151	149	153	142	159	156	134	150	145	171	140	125
AACCTC	146	138.633	11.8772	137	127	149	118	137	128	143	137	122	132	137	141	148	138	144	147	140	148	138	146	142	152	148	142	122	134	129	178	136	119
TACCTC	101	121.133	10.278	111	120	120	121	131	118	126	123	127	117	129	104	133	107	117	106	135	119	119	118	117	117	128	132	123	125	130	144	93	124
ATCCTC	148	151.667	7.24608	147	158	155	147	161	148	151	153	156	152	151	154	151	153	148	153	153	167	151	146	154	167	162	158	148	141	141	143	135	146
TTCCTC	187	191.233	9.19026	184	202	188	193	204	189	191	196	205	181	193	185	190	199	168	197	198	195	190	197	188	189	200	192	188	181	183	208	170	193
GGAGAG	253	204.233	10.3414	221	205	197	195	203	210	202	203	212	196	199	199	223	199	197	197	217	208	210	209	208	190	216	208	196	199	212	226	184	186
CGAGAG	90	88.6333	8.07928	85	86	92	85	83	86	94	84	93	77	76	80	105	89	101	71	101	86	90	90	88	86	93	97	91	77	99	97	83	94
GCAGAG	230	209.133	9.82163	210	217	196	202	213	199	224	211	209	213	202	196	216	209	225	208	211	204	212	225	213	199	215	217	198	214	209	226	190	191
CCAGAG	200	217.067	11.4076	207	216	194	208	213	219	215	223	226	216	214	215	236	215	220	219	231	229	202	235	217	202	244	225	200	206	216	225	205	219
GGTGAG	150	131.667	8.69139	129	124	127	127	144	123	135	143	141	135	132	124	132	134	132	129	134	121	134	143	144	132	142	128	120	126	135	147	108	125
CGTGAG	72	69.5	8.4802	67	60	64	70	76	61	78	59	77	53	73	60	72	78	70	70	85	73	71	71	61	68	62	76	68	84	70	87	56	65
GCTGAG	177	194.633	10.5748	196	205	190	179	204	177	197	182	191	199	192	189	206	209	190	186	202	176	197	207	207	201	193	200	201	190	201	214	174	184
CCTGAG	178	204.3	7.78216	207	215	205	207	194	210	197	198	205	191	201	211	216	206	201	201	222	200	208	211	212	216	202	200	192	207	201	205	196	192
GGACAG	191	184.133	10.747	183	189	187	166	204	167	166	188	200	165	193	179	194	187	189	193	197	190	190	184	178	171	181	185	179	177	196	197	174	175
CGACAG	79	68.2333	7.17122	62	65	56	66	72	65	72	62	73	66	60	62	82	66	69	61	75	69	63	82	67	70	80	78	71	70	66	77	53	67
GCACAG	174	174.233	11.6816	174	170	164	165	180	151	181	163	181	172	160	175	194	167	183	164	207	181	168	189	168	189	181	177	177	173	167	174	155	177
CCACAG	183	203.9	9.36004	195	209	196	200	202	202	188	215	212	208	195	189	214	203	201	206	214	221	207	211	205	191	208	214	215	198	203	211	203	181
GGTCAG	135	131.4	8.66065	131	140	133	131	131	118	121	126	139	128	121	123	141	138	137	132	143	135	126	140	135	135	140	145	111	140	128	136	119	119
CGTCAG	61	61.5333	7.61909	63	76	61	57	68	50	60	58	71	60	66	54	67	60	62	69	61	51	67	68	45	65	73	57	46	69	58	68	60	56
GCTCAG	203	189.467	7.70908	188	194	172	189	190	180	190	198	194	176	186	181	199	195	191	193	198	200	194	201	186	202	187	193	182	179	186	193	180	187
CCTCAG	192	204	9.78035	189	202	207	207	211	192	198	214	219	203	205	193	218	197	204	195	214	209	207	210	203	207	219	204	192	200	211	219	185	186
GGAGTG	183	149.933	10.0342	142	140	141	144	154	143	141	146	156	154	159	156	158	166	155	147	160	154	151	168	141	140	161	147	134	157	148	168	130	137
CGAGTG	65	71.1667	8.64664	71	68	66	49	63	66	77	72	74	57	74	64	82	76	86	76	80	78	76	68	76	69	78	66	65	68	69	88	56	77
GCAGTG	197	180.6	10.785	184	180	187	165	183	169	167	188	186	199	190	185	188	183	165	181	194	177	169	196	186	174	188	186	169	180	172	199	171	157
CCAGTG	182	187.733	8.98249	176	192	205	198	201	183	174	184	193	183	184	194	188	192	187	190	186	189	194	193	194	183	189	190	178	185	181	206	171	169
GGTGTG	183	154.833	10.5277	154	157	145	152	155	147	138	131	165	174	159	155	174	146	157	154	165	158	153	156	159	153	166	162	148	156	167	165	136	138
CGTGTG	101	89.8333	8.14135	95	100	66	87	105	80	93	87	91	85	87	80	100	81	98	93	88	87	101	96	87	83	97	91	91	81	98	95	86	86
GCTGTG	212	208.433	9.16772	203	219	207	204	206	211	214	216	203	211	194	198	219	208	210	208	227	220	200	217	218	203	199	207	208	209	208	223	198	185
CCTGTG	207	206.567	10.0916	217	227	208	193	212	206	220	215	215	193	206	187	222	209	208	211	214	204	211	202	202	200	218	199	191	196	207	213	190	201
GGACTG	147	162.433	8.88114	162	171	159	154	168	152	156	175	175	173	149	161	168	159	164	155	164	173	167	160	166	164	167	151	170	146	176	170	150	148
CGACTG	56	63.0667	7.85179	61	73	62	58	65	50	61	78	72	62	61	49	71	67	57	71	70	76	65	71	55	59	70	55	58	52	61	70	53	59
GCACTG	167	164.267	11.1662	150	168	154	159	177	162	167	169	153	184	172	149	179	171	160	158	178	180	176	179	167	158	164	167	157	152	159	169	138	152
CCACTG	189	187.9	7.76975	181	191	186	188	196	172	185	186	180	188	190	171	199	191	193	190	191	203	197	186	194	189	187	195	183	178	182	201	178	186
GGTCTG	146	143.267	10.0993	135	144	135	131	140	133	149	150	155	143	147	120	151	157	147	133	153	148	145	155	159	135	160	149	139	135	132	150	141	127
CGTCTG	74	72.2333	7.49107	89	75	70	66	84	77	64	69	71	65	57	66	80	78	75	62	79	64	77	72	79	65	86	65	69	70	75	73	69	76
GCTCTG	184	204.367	10.9528	211	213	203	203	221	190	204	217	202	209	191	207	215	213	207	190	219	205	202	203	224	184	205	203	199	190	206	220	184	191
CCTCTG	229	216.067	8.13224	223	209	217	215	223	215	217	211	216	225	216	223	236	211	205	212	223	224	214	204	216	222	215	223	221	207	206	226	197	210
GGAGAC	197	178.767	9.22023	175	174	166	175	182	174	184	176	181	177	182	162	197	185	173	188	189	193	177	182	171	184	175	173	170	181	196	189	174	158
CGAGAC	68	64.9333	8.74518	54	74	53	53	79	50	66	75	72	64	58	53	73	70	70	55	74	72	78	62	55	67	56	75	68	62	67	68	55	70
GCAGAC	143	152.633	7.7925	145	158	144	139	163	141	156	146	154	145	154	156	166	153	154	143	149	158	157	162	162	157	161	154	146	150	148	167	151	140
CCAGAC	160	161.633	11.1029	155	165	149	160	159	152	160	168	165	156	155	147	190	170	175	160	182	163	172	165	156	165	157	151	140	160	165	177	168	142
GGTGAC	158	140.167	10.3293	147	148	123	140	147	136	121	156	150	125	141	126	150	140	145	135	149	140	141	133	143	145	151	137	132	139	136	167	137	125
CGTGAC	73	56.9333	7.23942	64	53	59	66	58	44	68	53	61	51	62	55	69	57	63	49	58	42	62	68	54	49	59	55	47	49	58	67	53	55
GCTGAC	140	151.033	10.3474	149	149	150	142	159	133	150	150	155	155	162	150	167	148	147	154	155	155	152	155	156	144	167	158	154	138	156	166	138	117
CCTGAC	148	161.967	10.7398	154	150	160	167	162	147	167	157	184	161	166	147	176	164	162	157	184	160	173	180	169	162	161	168	161	146	152	166	155	141
GGACAC	148	151.633	8.03219	161	158	137	156	142	139	160	150	156	158	157	153	149	148	163	155	156	164	138	152	151	146	164	148	141	146	160	155	142	144
CGACAC	49	48.6	6.45194	53	54	45	41	53	49	48	46	54	47	45	44	53	53	45	43	67	60	49	54	49	43	40	50	36	43	56	51	45	42
GCACAC	139	137.4	12.1757	154	128	135	134	124	129	128	137	149	140	120	131	154	131	141	120	162	142	129	149	151	152	151	134	126	135	143	152	114	127
CCACAC	156	167.4	10.1696	170	165	161	167	179	163	154	158	174	155	156	157	180	170	163	169	176	158	168	161	174	153	170	177	170	179	172	199	154	170
GGTCAC	109	124.767	7.2048	128	132	124	123	131	129	124	122	131	122	111	117	147	124	135	114	126	129	129	126	124	113	123	127	117	120	124	128	127	116
CGTCAC	61	52.7	7.17827	44	52	48	48	63	45	56	50	60	51	64	61	63	57	53	55	51	71	52	39	49	55	43	54	48	46	53	57	48	45
GCTCAC	139	143.133	10.1191	140	155	143	139	143	145	142	122	162	138	124	139	147	139	164	133	160	136	144	142	151	135	141	137	146	145	153	158	130	141
CCTCAC	172	163.133	11.5243	162	156	174	148	169	153	175	166	163	163	162	158	185	165	169	167	179	168	166	149	159	161	166	162	168	151	157	191	133	149
GGAGTC	129	141.667	11.7366	144	156	148	144	145	124	137	148	149	132	140	133	150	137	128	162	146	145	127	140	148	145	156	133	147	142	157	155	109	123
CGAGTC	68	56.5333	6.19083	61	52	61	53	59	49	54	57	58	53	57	57	69	71	47	52	63	59	57	56	60	53	64	54	59	50	42	59	61	49
GCAGTC	171	131.367	13.571	150	156	117	119	139	129	128	134	134	148	114	128	156	129	132	142	130	126	132	132	133	138	142	148	107	118	131	138	105	106
CCAGTC	153	149.933	10.8499	142	158	147	126	161	128	151	149	143	155	145	159	174	169	152	145	151	139	158	149	155	155	143	154	133	139	148	164	156	150
GGTGTC	122	129.833	6.99302	126	135	132	124	139	140	126	131	129	134	109	123	133	137	129	128	143	128	130	131	126	116	128	136	131	124	139	133	126	129
CGTGTC	71	64.9667	8.5842	73	58	53	54	62	65	59	65	77	65	54	64	73	62	69	64	75	71	64	80	70	50	60	64	65	55	66	88	68	56
GCTGTC	177	172.233	9.18275	173	183	162	169	172	172	170	169	178	184	167	161	187	181	165	167	199	188	181	164	165	161	169	170	169	168	170	175	161	167
CCTGTC	177	176.633	12.2263	164	173	164	168	179	156	177	178	175	170	164	163	198	165	176	196	204	187	179	179	188	167	186	184	173	179	161	201	170	175
GGACTC	129	148.267	10.6575	146	159	138	140	165	151	144	155	158	141	149	144	161	150	159	134	170	150	147	147	145	134	163	134	132	161	137	154	149	131
CGACTC	47	52.8667	6.99129	47	51	49	47	56	49	48	44	56	53	52	48	63	59	56	57	60	43	45	62	58	55	66	55	37	59	54	64	45	48
GCACTC	103	115.2	8.06611	124	115	108	104	127	109	126	118	123	124	113	102	114	109	110	113	120	128	118	115	123	116	113	121	104	107	115	128	99	110
CCACTC	137	140.3	9.32239	139	155	135	135	137	128	146	142	148	137	134	147	153	145	133	138	158	135	135	142	139	152	147	143	127	152	137	147	119	124
GGTCTC	141	130.767	9.37599	130	128	133	120	134	112	135	141	141	131	119	120	144	135	146	121	138	132	130	146	122	139	116	126	127	130	138	142	117	130
CGTCTC	68	64.7333	7.71444	65	59	66	55	64	66	82	67	74	57	71	49	59	66	71	60	72	80	57	51	67	71	61	65	58	70	60	73	63	63
GCTCTC	172	159.133	9.49676	152	163	161	163	169	153	159	163	170	175	161	152	168	151	150	149	177	164	155	170	167	151	162	143	156	147	158	174	146	145
CCTCTC	166	179.033	9.71839	189	192	169	184	172	169	180	183	177	163	175	190	196	186	172	168	187	181	186	164	177	186	183	180	173	177	185	198	163	166
AGAGAG	208	196.1	10.7906	177	212	196	193	190	182	195	192	193	195	193	203	215	202	182	190	212	200	207	211	203	199	181	204	193	187	200	211	191	174
TGAGAG	201	171	11.0329	170	172	182	156	167	147	175	174	175	172	167	178	152	181	167	156	176	167	188	179	190	174	173	187	167	170	174	184	150	160
ACAGAG	191	208.1	10.5286	207	225	208	195	207	193	205	210	219	216	196	197	229	210	208	209	211	208	203	213	206	192	212	219	213	209	216	223	205	179
TCAGAG	211	199.867	8.78766	206	204	203	187	201	195	188	208	208	201	197	204	212	198	214	196	202	208	198	192	200	195	199	201	183	201	203	220	180	192
AGTGAG	166	160.667	11.8739	152	169	142	154	154	141	154	175	171	172	147	167	184	164	163	177	159	177	157	164	178	162	163	156	148	147	162	170	151	140
TGTGAG	197	174.3	9.48011	181	187	174	165	184	150	171	181	166	185	177	164	187	179	162	169	188	172	188	179	161	170	176	177	160	177	171	183	173	172
ACTGAG	171	172.967	9.7432	174	173	166	186	170	161	183	179	164	177	177	164	189	182	186	163	180	162	176	188	171	170	164	171	158	169	182	187	157	160
TCTGAG	204	193.6	10.8393	203	192	185	194	207	172	188	198	195	187	184	193	210	212	198	185	194	197	193	190	212	198	199	187	184	178	204	212	181	176
AGACAG	181	201.033	9.20076	206	208	191	179	191	190	193	191	208	207	201	204	226	214	217	192	196	194	200	206	208	202	203	200	204	202	197	200	202	199
TGACAG	144	179.967	12.1669	185	187	183	196	174	141	167	187	183	184	168	176	185	189	189	167	179	191	179	194	175	180	188	176	183	193	187	193	163	157
ACACAG	186	196.733	10.0788	210	201	189	193	185	173	196	205	212	204	202	188	210	192	207	195	206	196	191	202	199	188	198	192	185	185	201	219	194	184
TCACAG	214	187.033	12.6341	202	198	185	178	195	179	193	177	193	194	169	191	198	192	176	182	199	204	196	189	197	166	189	206	161	173	197	196	165	171
AGTCAG	149	158.9	9.39681	160	168	162	158	160	141	150	169	166	147	153	162	164	173	171	155	170	151	152	156	153	158	170	157	137	150	168	174	151	161
TGTCAG	160	170.733	9.53373	173	170	165	164	162	157	169	166	169	173	158	161	175	176	174	170	172	183	174	181	171	176	195	180	174	163	186	169	145	171
ACTCAG	202	176.533	10.006	170	192	184	174	167	169	160	184	169	187	184	174	185	186	176	174	199	177	182	180	180	181	184	175	168	171	167	183	162	152
TCTCAG	225	194.033	11.3335	201	209	195	176	194	173	189	180	207	203	189	201	213	194	188	188	210	194	193	213	202	192	198	193	201	187	190	201	173	174
AGAGTG	192	166.4	7.84153	161	163	159	168	161	156	173	160	166	167	163	184	172	163	163	171	176	169	164	167	171	160	175	172	163	166	176	180	157	146
TGAGTG	179	156.733	10.2349	149	147	161	151	157	133	146	160	153	163	155	164	161	159	153	144	170	173	163	157	161	181	153	151	162	151	171	164	151	138
ACAGTG	206	193.667	9.48441	191	193	185	183	200	165	192	198	203	193	188	207	212	200	190	194	202	199	190	206	197	191	197	197	188	188	193	206	181	181
TCAGTG	179	185.833	9.08232	177	187	190	172	186	171	198	199	191	195	182	184	194	196	182	200	182	185	182	192	186	193	185	195	180	171	181	194	164	181
AGTGTG	198	174.067	9.78364	180	183	174	169	175	145	162	177	173	164	182	163	193	169	183	179	173	170	168	176	169	181	174	183	173	175	177	197	171	164
TGTGTG	203	200.467	8.13139	193	206	211	188	199	183	209	204	205	202	193	201	203	195	203	207	201	212	197	202	199	200	209	188	209	199	201	217	186	192
ACTGTG	206	196.067	11.9624	176	205	190	196	197	186	193	189	211	200	204	196	207	198	202	198	213	211	181	216	207	174	199	201	184	178	195	213	184	178
TCTGTG	210	214.2	9.64687	215	235	222	199	207	204	204	215	209	218	213	198	223	227	221	217	220	212	208	215	226	219	234	216	214	201	208	219	201	206
AGACTG	169	176.4	9.0348	172	187	172	183	176	178	172	177	178	183	169	159	186	179	175	170	160	180	187	191	185	178	193	176	161	165	181	184	172	163
TGACTG	194	169.533	10.4806	173	175	166	166	167	163	174	181	183	162	169	159	184	172	169	166	194	180	155	174	166	149	182	168	152	174	176	176	154	157
ACACTG	187	178.833	9.02901	174	176	167	178	172	168	164	183	181	174	181	174	199	190	195	179	195	186	166	189	181	171	180	175	179	181	180	187	175	165
TCACTG	170	185.067	8.97865	188	190	180	181	179	166	193	187	198	194	179	176	194	192	185	173	189	195	179	191	196	173	179	189	192	179	186	202	171	176
AGTCTG	166	165.167	11.8091	153	165	165	164	176	147	168	168	163	162	155	152	177	193	160	180	171	162	173	161	168	174	175	145	167	168	169	184	139	151
TGTCTG	195	190.967	9.43757	186	201	183	195	190	176	191	214	188	184	181	195	189	201	202	201	205	189	182	188	191	187	195	193	181	184	200	203	181	173
ACTCTG	185	183.367	9.17073	189	199	182	172	179	179	181	170	190	186	175	185	194	192	185	184	194	175	187	194	186	183	185	179	174	193	189	194	164	162
TCTCTG	209	220.733	9.78364	231	228	214	207	224	193	216	223	210	214	218	218	229	244	210	227	231	224	223	228	228	223	225	216	212	214	227	233	218	214
AGAGAC	214	185.5	10.6795	187	199	181	174	178	177	192	182	181	184	184	197	201	187	183	176	174	190	187	196	180	192	202	189	184	189	192	205	157	165
TGAGAC	150	152.233	9.87398	138	138	151	153	150	147	144	140	175	146	147	150	176	158	145	140	149	155	154	161	147	162	164	158	156	159	152	165	141	146
ACAGAC	145	165.967	8.92298	169	180	150	165	153	155	152	168	170	175	157	153	181	167	166	159	161	172	164	158	166	178	173	171	177	159	162	175	177	166
TCAGAC	165	151.667	9.6144	149	157	157	154	158	146	147	157	174	145	129	164	157	153	150	147	146	162	156	166	163	148	139	139	149	151	158	146	149	134
AGTGAC	166	152.033	7.34604	152	157	150	151	153	135	150	154	148	149	143	151	164	160	153	156	160	152	152	170	156	148	152	163	143	155	147	154	138	145
TGTGAC	180	161.1	8.96487	160	171	167	163	154	152	173	155	172	157	156	162	169	156	158	143	169	165	154	163	141	153	184	161	156	162	163	172	158	164
ACTGAC	131	136.8	8.39294	134	130	145	139	150	142	152	125	143	125	126	128	138	144	138	151	141	139	133	138	147	131	142	137	139	122	130	140	122	133
TCTGAC	133	150.333	8.50693	140	162	139	149	144	131	144	150	154	161	154	159	156	155	142	149	145	147	164	154	146	146	165	142	138	152	158	162	154	148
AGACAC	164	169.567	7.29517	177	175	169	165	174	156	175	168	175	161	157	175	178	156	163	173	173	159	170	169	170	174	173	174	161	168	184	180	171	164
TGACAC	134	138.867	10.0712	136	130	131	126	129	123	139	141	155	138	139	141	152	141	131	140	150	146	148	153	155	143	153	139	129	133	143	141	122	119
ACACAC	164	157.467	11.1068	157	154	159	147	157	142	138	158	165	150	150	137	178	147	159	156	172	169	148	155	159	153	160	161	153	158	171	189	159	163
TCACAC	145	135.033	9.95328	144	126	127	115	127	117	148	132	148	141	135	131	148	138	131	128	151	131	139	147	131	135	134	140	121	140	147	147	132	120
AGTCAC	155	138.133	9.61584	155	138	132	122	136	128	125	140	150	144	141	134	145	149	127	140	145	139	125	140	140	130	136	140	120	144	160	146	129	144
TGTCAC	152	154.9	9.52076	158	167	150	144	144	143	157	160	153	153	154	142	164	160	152	160	162	164	164	164	165	135	150	165	152	148	158	172	153	134
ACTCAC	134	133.267	8.94401	141	135	126	124	132	118	144	136	136	139	129	129	146	121	130	127	152	137	115	143	139	126	133	143	125	137	141	136	138	120
TCTCAC	178	144.267	8.22919	138	152	146	137	143	125	145	138	152	143	145	145	168	145	131	139	151	146	146	143	148	139	152	149	147	140	151	155	137	132
AGAGTC	178	146.267	10.7957	149	155	151	130	142	132	154	154	136	140	133	147	164	145	142	154	156	148	154	157	156	131	145	159	140	139	159	161	130	125
TGAGTC	119	127.067	8.15341	130	125	123	130	123	120	118	133	126	122	129	120	156	126	132	129	127	121	131	132	118	131	127	132	119	126	136	139	114	117
ACAGTC	135	134.5	11.6138	138	141	127	115	136	121	114	135	135	132	134	128	148	149	119	133	140	119	119	150	151	133	143	157	134	133	139	155	126	131
TCAGTC	131	135.067	9.98597	145	145	136	126	139	128	137	137	124	124	134	117	134	159	143	140	137	135	140	144	130	127	151	126	121	117	143	147	129	137
AGTGTC	155	146.633	9.44488	146	152	142	133	141	129	141	147	156	153	153	149	150	147	144	149	159	149	142	147	152	150	153	156	148	130	152	168	139	122
TGTGTC	172	168.333	9.4735	157	170	176	166	170	151	175	176	185	170	156	169	175	175	166	164	171	175	159	177	174	165	186	172	165	156	172	175	156	146
ACTGTC	150	150.5	10.8143	151	150	151	135	150	130	148	154	154	141	127	147	154	160	150	152	158	168	165	163	151	159	172	143	141	147	153	164	134	143
TCTGTC	160	174.4	9.06528	181	191	170	170	178	165	175	177	163	180	159	169	174	171	174	176	188	174	184	178	173	174	188	171	169	173	185	187	150	165
AGACTC	163	152.633	10.1454	146	155	156	143	148	146	136	147	161	148	134	160	174	152	142	162	173	159	149	157	149	156	156	158	154	148	147	163	167	133
TGACTC	142	148.633	10.1284	147	152	147	153	152	154	133	146	148	147	137	138	149	163	147	140	163	138	154	153	161	142	152	157	139	133	159	177	143	135
ACACTC	135	129.5	9.4166	141	129	122	126	138	130	134	137	129	126	106	130	134	122	133	126	135	134	125	133	150	131	140	118	126	128	127	147	114	114
TCACTC	191	139.433	9.52559	135	151	151	138	139	131	134	135	141	134	145	141	153	139	152	128	157	131	140	143	147	124	152	142	124	123	152	140	132	129
AGTCTC	184	146.033	10.7494	151	156	132	133	162	131	150	138	142	148	142	146	156	157	144	150	170	150	137	142	154	140	161	147	134	136	151	161	129	131
TGTCTC	163	176.633	8.97692	176	182	167	178	183	170	170	179	167	174	158	161	178	188	192	178	178	164	180	176	183	182	188	186	188	164	173	189	167	180
ACTCTC	163	140.3	8.83235	154	159	154	132	145	122	136	141	137	139	142	143	151	145	138	140	143	131	149	142	142	141	141	142	120	143	133	144	125	135
TCTCTC	169	174.9	9.10608	163	181	177	177	165	157	174	173	178	189	167	160	193	193	176	172	187	177	171	186	170	177	172	180	171	165	172	174	166	184
GAAGAG	258	220.033	10.3873	205	220	216	231	225	202	217	221	231	214	218	225	225	221	222	204	245	230	220	220	225	225	228	213	225	227	211	230	212	193
CAAGAG	169	181.067	12.6898	172	191	181	173	189	155	177	178	181	177	195	198	196	192	177	168	185	181	180	189	188	173	185	189	178	196	185	199	145	159
GTAGAG	123	109.5	10.6924	110	108	112	99	111	89	102	114	110	97	102	103	113	117	108	108	126	109	109	125	117	107	132	116	92	125	119	117	88	100
CTAGAG	147	124.933	8.65401	123	116	124	121	123	119	123	124	141	125	117	128	145	123	121	133	132	118	121	137	119	129	114	120	124	134	127	143	114	110
GATGAG	156	167.3	9.3924	167	176	159	160	161	165	165	172	169	153	159	158	170	153	165	152	180	178	169	181	179	171	173	182	164	162	166	186	153	171
CATGAG	184	157.167	10.4818	150	170	159	155	159	138	154	158	164	142	148	163	152	158	159	154	165	177	172	145	159	160	160	174	134	149	160	174	157	146
GTTGAG	106	105.233	9.64788	109	103	113	86	109	101	104	108	105	90	93	99	121	97	104	112	115	100	128	99	118	106	120	101	103	112	101	111	97	92
CTTGAG	147	146.067	9.74833	152	142	130	132	142	145	144	148	144	136	143	157	134	162	136	146	154	135	151	164	155	149	153	149	126	153	148	160	137	155
GAACAG	171	171.233	12.3195	170	176	160	163	169	139	169	166	187	181	182	166	194	172	164	171	188	166	178	195	168	170	185	160	172	167	167	184	152	156
CAACAG	162	170.3	7.57104	164	184	161	175	179	171	168	184	180	175	172	162	185	166	171	164	175	176	160	177	172	166	170	167	160	158	165	171	162	169
GTACAG	125	128.433	8.79531	128	149	122	123	127	112	115	138	129	133	128	131	133	130	132	113	131	126	126	140	123	118	144	123	122	128	124	145	130	130
CTACAG	167	177.1	9.37476	176	182	181	171	178	168	184	178	170	181	183	152	185	180	179	172	177	180	188	181	190	176	191	191	169	176	171	184	164	155
GATCAG	127	125.9	9.46992	131	112	122	115	131	123	122	137	128	113	124	127	134	128	124	123	127	141	143	120	140	127	135	126	111	113	127	144	115	114
CATCAG	165	173.633	10.8102	171	178	178	168	185	146	165	191	177	181	166	175	184	177	176	156	190	195	172	174	175	170	160	159	173	180	165	186	166	170
GTTCAG	150	145	10.0413	138	144	152	138	144	134	151	152	148	149	139	140	143	160	152	139	151	138	161	143	148	138	144	148	130	147	156	171	124	128
CTTCAG	205	210.6	10.122	197	219	195	203	215	197	212	212	224	218	206	202	221	212	215	207	217	211	225	221	217	191	221	218	200	203	214	228	201	196
GAAGTG	192	168.633	10.3307	169	185	168	156	169	153	157	162	177	169	170	153	190	154	170	166	180	180	180	181	166	172	169	168	166	176	176	170	146	161
CAAGTG	172	163.967	10.0361	173	160	164	169	179	153	161	167	179	154	161	143	167	164	163	157	174	188	155	165	172	155	174	176	160	156	163	166	152	149
GTAGTG	117	84.7	7.45631	79	86	79	77	86	91	83	100	92	81	84	87	101	79	86	83	98	84	75	77	82	85	95	81	73	81	88	94	75	79
CTAGTG	109	103.7	7.42387	116	104	100	98	109	88	105	92	107	99	96	106	112	101	106	102	111	106	108	110	103	93	102	112	119	97	111	107	92	99
GATGTG	191	165.233	9.40537	154	183	165	156	173	167	162	169	166	162	173	169	163	163	155	181	175	172	163	165	158	160	175	158	162	152	158	188	164	146
CATGTG	197	161.1	10.5776	160	164	167	151	150	150	147	166	173	175	154	147	155	156	149	171	177	176	173	164	154	165	163	177	145	163	158	179	148	156
GTTGTG	141	129	9.90646	143	124	132	119	125	112	132	131	131	120	122	133	140	120	131	119	129	154	121	135	113	128	139	130	138	137	142	136	115	119
CTTGTG	162	156.567	7.70885	164	158	153	156	164	147	160	155	170	160	147	146	163	156	151	149	165	153	158	165	149	152	156	161	157	147	165	174	141	155
GAACTG	156	171.667	10.453	182	191	179	175	174	148	166	169	176	170	170	176	188	170	172	160	188	188	170	181	160	172	182	172	158	162	165	170	159	157
CAACTG	147	152.9	9.6037	155	151	152	150	167	151	138	146	161	150	162	151	160	155	134	136	165	154	156	158	157	160	154	162	146	162	153	169	132	140
GTACTG	123	113.6	7.21875	118	110	115	110	119	104	114	108	125	112	114	119	120	117	117	109	117	110	118	104	123	120	120	105	112	106	109	130	97	106
CTACTG	144	149.033	8.78668	148	157	137	140	157	127	147	137	152	153	140	147	155	147	134	151	157	159	153	147	158	152	153	164	159	144	151	160	139	146
GATCTG	133	145.9	9.71082	153	148	145	128	151	131	155	143	143	152	140	147	156	144	152	143	164	143	157	160	137	150	158	150	134	145	146	148	129	125
CATCTG	176	193.067	8.34156	197	210	186	185	190	181	186	202	187	189	193	190	199	193	181	196	197	189	195	189	212	189	186	193	196	192	214	201	186	188
GTTCTG	187	169.7	10.5214	175	170	155	164	186	158	172	176	186	178	164	156	170	185	168	165	180	180	172	170	173	169	172	186	159	164	168	173	156	141
CTTCTG	211	218.467	7.30486	223	229	219	203	226	218	214	210	216	227	220	224	217	220	222	216	212	227	219	223	200	210	232	225	216	221	211	223	213	218
GAAGAC	225	196.867	9.50039	208	201	199	188	186	173	187	186	203	185	199	185	208	200	188	199	210	207	202	207	199	192	202	202	192	193	199	217	196	193
CAAGAC	155	153.033	8.23987	152	149	146	144	154	140	149	145	157	167	153	148	160	167	145	155	164	162	156	156	157	154	148	170	141	148	150	165	146	143
GTAGAC	112	90.1667	9.50892	110	106	79	87	90	87	84	85	92	100	76	94	99	88	96	85	104	92	78	80	97	73	84	88	90	104	92	97	75	93
CTAGAC	97	88.0667	9.49386	76	95	81	86	90	65	73	96	103	88	91	99	96	101	94	80	101	89	83	79	89	95	94	87	85	82	86	103	77	78
GATGAC	177	154.033	10.1284	155	153	147	144	149	133	155	154	149	150	146	146	162	169	157	142	177	164	162	146	158	154	173	153	166	157	149	166	139	146
CATGAC	142	126.133	10.187	110	139	133	137	130	111	134	119	143	120	124	120	127	116	124	123	130	136	117	116	137	130	130	126	123	117	138	147	105	122
GTTGAC	95	93.3	9.80552	97	87	93	104	96	90	89	85	108	91	84	83	104	90	92	69	92	98	92	84	92	93	124	83	97	103	103	95	91	90
CTTGAC	93	115.567	7.61434	111	116	114	110	116	98	113	120	123	119	103	110	124	122	116	111	123	128	106	119	124	108	119	120	107	115	125	129	109	109
GAACAC	185	145.667	9.91806	162	130	140	139	147	125	145	144	153	138	146	143	152	143	153	135	161	155	139	150	152	151	162	146	147	149	132	162	140	129
CAACAC	146	131.733	10.6251	119	140	133	115	117	127	141	125	119	138	144	141	149	129	138	138	133	145	131	136	113	127	145	127	139	131	129	149	119	115
GTACAC	96	93.6333	9.18951	86	106	77	89	95	81	95	86	91	94	101	91	103	100	111	88	96	99	111	104	95	85	94	91	96	84	99	98	71	92
CTACAC	107	128.5	10.006	113	140	131	134	134	116	130	131	128	123	123	124	151	110	131	116	129	143	116	125	115	115	132	133	135	128	140	142	137	130
GATCAC	104	105.3	9.90698	117	109	104	102	99	98	114	108	117	103	99	90	122	108	101	107	112	101	110	122	100	108	111	114	91	95	112	114	80	91
CATCAC	168	158.933	7.27269	161	167	167	152	149	155	162	156	155	149	149	165	154	160	154	160	167	154	168	159	176	169	168	153	150	159	166	159	149	156
GTTCAC	120	112.467	7.62814	104	123	111	102	119	109	115	118	114	116	106	108	129	106	125	108	130	111	113	116	110	111	112	108	105	105	113	121	106	100
CTTCAC	201	162.033	8.34383	173	176	161	167	152	165	166	173	165	159	153	146	168	153	154	169	170	159	172	160	173	170	164	158	156	155	154	169	150	151
GAAGTC	201	153.567	9.55811	148	152	147	165	155	148	148	171	162	143	153	152	161	160	141	154	166	147	152	149	151	151	162	156	136	162	164	173	143	135
CAAGTC	123	136.733	10.0479	134	127	138	121	139	119	135	133	146	122	134	140	154	137	131	139	140	158	145	140	121	145	141	146	138	143	132	153	130	121
GTAGTC	86	67.5667	7.15678	60	61	64	73	58	61	71	68	70	72	82	66	60	60	62	62	74	68	62	79	58	70	80	70	67	69	76	78	70	56
CTAGTC	76	76.2	7.83185	77	75	77	83	78	61	68	74	85	74	74	80	77	78	81	79	93	70	78	78	68	91	80	74	74	70	87	80	64	58
GATGTC	126	133.767	12.1021	155	142	121	122	122	119	115	133	121	145	117	127	131	141	133	126	133	142	145	125	134	151	150	136	150	128	132	159	120	138
CATGTC	141	137.8	9.31591	139	138	120	128	141	126	140	134	150	151	123	137	143	140	155	139	151	148	134	132	139	126	150	152	132	141	134	133	131	127
GTTGTC	109	111.933	8.31672	109	120	117	106	112	105	104	100	105	113	109	109	134	100	113	103	114	120	124	120	116	107	127	109	110	104	102	115	109	122
CTTGTC	134	137.7	9.02544	133	138	125	135	149	131	139	149	133	134	131	133	152	150	126	133	140	149	134	153	139	142	136	148	126	124	139	153	131	126
GAACTC	181	153.867	11.0258	160	161	162	142	136	133	144	149	153	171	153	134	177	150	162	149	172	152	166	156	163	147	146	147	154	153	162	166	151	145
CAACTC	136	128.767	10.5787	125	118	120	120	136	112	136	142	148	121	129	126	141	118	120	130	134	139	143	133	126	124	124	139	115	124	118	154	117	131
GTACTC	107	81.4	7.26636	76	87	81	73	77	66	84	88	87	74	77	82	84	93	78	77	81	79	82	84	92	81	94	84	75	77	81	100	72	76
CTACTC	98	115.933	8.62608	111	130	126	102	114	98	109	119	111	111	116	107	119	121	107	124	123	118	118	122	118	111	130	119	112	132	114	126	105	105
GATCTC	129	127.333	8.8759	141	135	116	137	127	131	123	126	125	124	135	128	124	134	118	124	126	125	129	132	146	120	126	138	113	106	127	143	122	119
CATCTC	215	181.5	9.07346	177	188	187	176	163	178	169	182	178	184	184	187	191	192	170	170	195	188	178	191	182	172	182	198	184	169	180	199	176	175
GTTCTC	162	151.267	8.42383	164	153	148	149	157	129	148	158	156	152	143	152	171	158	149	155	158	148	152	157	152	139	154	153	136	144	149	163	146	145
CTTCTC	227	199.267	7.99109	196	205	205	197	203	202	193	199	207	192	197	204	208	205	189	185	216	208	192	200	202	198	204	201	197	188	199	213	181	192
AAAGAG	194	193.7	9.28904	188	197	200	188	206	169	185	187	198	196	193	189	199	198	194	191	193	200	205	206	201	194	193	199	171	199	180	205	185	202
TAAGAG	118	119.933	9.54096	115	112	118	105	122	107	126	121	128	117	121	120	123	130	130	119	128	126	129	118	121	117	135	127	125	131	124	109	94	100
ATAGAG	111	108.1	7.57195	99	103	102	109	109	99	103	117	116	112	119	109	123	117	111	106	113	123	100	111	106	102	113	104	104	99	110	112	95	97
TTAGAG	103	113.233	10.595	122	108	110	103	120	94	99	132	115	116	106	101	140	113	116	108	122	101	116	119	128	117	109	124	111	105	119	120	97	106
AATGAG	151	157.8	9.65759	150	155	166	153	160	144	148	148	170	154	154	167	176	151	164	152	171	161	154	157	153	153	177	170	169	159	158	157	138	145
TATGAG	141	126.433	8.81098	119	117	124	121	125	103	126	135	131	134	127	137	138	134	115	127	120	119	138	126	125	128	137	136	126	118	137	137	115	118
ATTGAG	103	118.967	9.55739	114	106	118	115	127	115	114	115	119	121	126	120	138	127	109	112	110	125	123	115	123	133	122	119	129	116	127	135	96	100
TTTGAG	167	164.5	9.21674	164	172	168	157	167	143	166	173	178	156	171	153	176	156	170	166	177	166	162	173	174	158	160	179	157	164	159	166	144	160
AAACAG	197	176.533	9.09237	173	185	181	174	167	165	171	183	174	171	164	174	190	180	184	177	187	186	186	196	188	171	183	170	170	165	184	170	166	161
TAACAG	112	114.167	8.3587	120	125	113	115	122	108	110	114	121	112	101	106	117	110	119	118	129	118	116	116	109	97	123	120	99	117	110	131	105	104
ATACAG	177	131.1	8.77044	133	135	138	132	136	116	118	125	121	127	119	130	147	131	125	137	144	136	131	130	136	127	148	139	134	117	140	138	124	119
TTACAG	151	146.433	8.85003	154	153	146	146	152	140	143	155	161	144	151	145	157	153	146	135	142	162	134	158	144	151	146	142	131	150	141	152	128	131
AATCAG	142	135.3	9.31869	141	140	143	120	147	129	135	139	131	126	132	137	134	154	150	125	147	142	142	129	139	120	135	146	129	120	129	144	123	131
TATCAG	125	116.533	8.26598	106	121	112	115	128	110	110	126	121	105	122	110	120	118	126	115	125	106	127	111	119	124	130	117	109	115	118	126	97	107
ATTCAG	155	153.333	10.3034	157	169	166	137	152	144	143	148	158	142	158	154	166	173	155	150	166	161	156	148	149	142	164	153	145	158	153	164	133	136
TTTCAG	192	175.6	9.93288	181	172	172	170	178	162	168	191	194	170	181	173	185	192	166	157	191	179	164	177	174	168	188	178	172	186	174	176	172	157
AAAGTG	182	167.333	7.62181	174	172	164	176	175	160	165	170	167	160	164	155	175	175	147	160	172	158	168	168	160	166	179	168	170	178	172	173	157	172
TAAGTG	104	104.133	9.04675	94	102	114	87	114	90	108	108	110	121	109	116	103	102	95	112	110	103	98	94	112	94	115	103	102	110	110	106	87	95
ATAGTG	98	95	9.344	79	97	88	83	109	92	99	117	107	99	105	83	111	95	94	92	98	87	95	81	87	91	100	106	93	95	95	100	89	83
TTAGTG	104	97.7333	6.16404	95	96	103	96	105	93	97	101	99	95	90	90	105	99	97	97	92	100	103	85	111	96	99	109	93	103	106	98	90	89
AATGTG	223	168.3	9.20701	160	190	165	171	172	149	167	171	184	165	158	163	176	172	156	162	169	172	161	166	151	164	169	174	182	168	177	180	164	171
TATGTG	160	149.667	11.333	146	158	152	135	159	130	142	150	150	142	141	154	157	150	148	154	165	154	177	134	141	148	160	149	131	153	156	174	145	135
ATTGTG	136	141.633	10.5061	154	136	141	144	143	127	138	158	151	154	142	143	133	138	140	136	154	142	135	147	148	125	156	129	137	137	140	168	122	131
TTTGTG	182	183.233	9.05799	176	188	187	178	177	178	185	189	189	183	169	172	205	193	199	170	192	183	175	183	185	172	183	193	175	183	185	197	170	183
AAACTG	163	175.967	8.69595	178	180	183	159	186	173	172	182	172	175	187	157	177	171	182	165	171	175	189	184	190	167	187	169	172	172	176	189	169	170
TAACTG	109	112.733	6.64848	109	111	118	104	114	118	103	112	116	114	109	116	113	116	111	113	121	128	114	106	127	111	118	110	101	103	114	120	109	103
ATACTG	149	123.4	7.74419	128	130	123	123	109	118	117	132	135	120	125	129	131	119	136	137	120	124	121	117	119	117	134	126	125	109	122	125	107	124
TTACTG	126	135.367	9.77852	134	130	133	124	151	133	145	142	138	139	135	126	152	134	142	132	148	126	129	150	132	124	147	142	116	140	128	142	133	114
AATCTG	127	143.167	8.48968	151	148	144	137	156	128	135	150	152	146	140	138	153	153	146	139	143	137	149	140	153	136	139	133	146	132	149	157	123	142
TATCTG	119	134.2	9.24159	148	136	126	120	130	116	140	143	132	126	140	136	133	147	124	142	145	127	125	137	135	141	142	139	127	144	149	134	119	123
ATTCTG	171	171.433	9.25383	176	179	163	167	173	142	165	151	176	176	167	177	175	166	181	166	177	186	177	172	173	172	181	171	173	184	172	176	158	171
TTTCTG	211	204.867	8.27432	211	207	217	201	209	189	198	201	215	198	194	196	215	201	214	206	205	205	207	211	211	208	216	212	208	211	193	207	191	189
AAAGAC	186	167.667	11.012	169	171	169	180	168	155	159	168	160	162	145	173	179	168	166	175	179	167	164	171	173	178	166	175	174	157	181	190	144	144
TAAGAC	87	96.2333	7.40775	90	81	102	89	94	85	93	95	101	100	100	97	108	90	102	89	107	105	98	91	97	93	114	89	94	90	101	102	101	89
ATAGAC	94	88.9667	7.59983	86	90	87	87	85	88	85	95	90	93	80	95	103	86	78	86	92	77	93	83	96	91	110	104	86	84	85	88	89	77
TTAGAC	76	81.5667	8.68087	79	86	89	74	69	75	80	86	87	85	65	91	87	99	77	76	73	77	85	76	86	81	86	75	90	83	85	96	60	89
AATGAC	133	137.7	9.64597	133	147	135	137	127	118	132	142	138	129	145	138	154	124	140	132	134	128	159	145	144	132	141	136	136	138	160	131	129	147
TATGAC	115	110.533	8.90847	112	117	97	114	112	100	97	118	122	108	107	118	124	106	109	112	133	116	100	108	107	118	104	122	106	109	110	113	105	92
[truncated: 2,586 more rows]

## Sheet: 7_mers
Mer	OP	CP_avg	CP_stdev	1	2	3	4	5	6	7	8	9	10	11	12	13	14	15	16	17	18	19	20	21	22	23	24	25	26	27	28	29	30
[truncated: 16,384 more rows]

[truncated: 2 more sheets: 8_mers, 9_mers]
