# Supplementary material for: Cryptic sequence features in the active postmortem transcriptome
Source: BMC Genomics. 2018 Sep 14;19:675. doi: 10.1186/s12864-018-5042-x (PMC6137749; doi:10.1186/s12864-018-5042-x)
Supplement: Supplementary file 10 — 11 sheets in MS Excel file. It is similar to the Online Resource_8 zebrafish file except the raw data is missing to reduce matrix size. The purpose of the sheets is to calculate over- and under-abundant mers that are 5 X the standard deviation of the CP for each mer. The first sheet provides a detailed Readme that describes the sheets. Rows differ by mer length. (XLSX 65834 kb) [file 12864_2018_5042_MOESM10_ESM.xlsx]

## Sheet: 2
Mer	S	NS_avg	std	diff	5		-	+
GG	230	230	0	0	230	230			GG	230		GG	230		GG	230
CG	230	229.867	0.345746	0.133333	228.138	231.595			CG	230		CG	230		CG	230
GC	230	229.967	0.182574	0.0333333	229.054	230.88			GC	230		GC	230		GC	230
CC	230	229.9	0.305129	0.1	228.374	231.426			CC	230		CC	230		CC	230
AG	230	230	0	0	230	230			AG	230		AG	230		AG	230
TG	230	230	0	0	230	230			TG	230		TG	230		TG	230
AC	230	230	0	0	230	230			AC	230		AC	230		AC	230
TC	230	230	0	0	230	230			TC	230		TC	230		TC	230
GA	230	230	0	0	230	230			GA	230		GA	230		GA	230
CA	230	230	0	0	230	230			CA	230		CA	230		CA	230
GT	230	230	0	0	230	230			GT	230		GT	230		GT	230
CT	230	230	0	0	230	230			CT	230		CT	230		CT	230
AA	230	230	0	0	230	230			AA	230		AA	230		AA	230
TA	230	229.933	0.253708	0.0666667	228.665	231.202			TA	230		TA	230		TA	229
AT	230	229.967	0.182574	0.0333333	229.054	230.88			AT	230		AT	230		AT	230
TT	230	230	0	0	230	230			TT	230		TT	230		TT	230
avg	230	229.977					0	0
max	230	230
min	230	229.867
std	0	0.0416667

## Sheet: 3
Mer	Sign	avg	std	diff	5		-	+				-	+			-	+			-	+
GGG	229	227.367	1.44993	1.63333	220.117	234.616				GGG	228			GGG	229			GGG	227
CGG	230	223.633	2.37056	6.36667	211.781	235.486				CGG	220			CGG	225			CGG	222
GCG	228	224.233	2.41666	3.76667	212.15	236.317				GCG	220			GCG	227			GCG	224
CCG	227	223.933	1.96404	3.06667	214.113	233.754				CCG	223			CCG	222			CCG	223
GGC	230	228.533	1.43198	1.46667	221.373	235.693				GGC	227			GGC	228			GGC	228
CGC	229	224.133	2.54251	4.86667	211.421	236.846				CGC	219			CGC	226			CGC	222
GCC	230	228.6	1.32873	1.4	221.956	235.244				GCC	230			GCC	228			GCC	227
CCC	230	225.433	2.07918	4.56667	215.037	235.829				CCC	226			CCC	226			CCC	225
AGG	230	229.533	0.776079	0.466667	225.653	233.414				AGG	230			AGG	229			AGG	229
TGG	230	229.833	0.379049	0.166667	227.938	231.729				TGG	230			TGG	229			TGG	229
ACG	230	226.633	1.56433	3.36667	218.812	234.455				ACG	225			ACG	226			ACG	228
TCG	228	225.067	2.1645	2.93333	214.244	235.889				TCG	221			TCG	228			TCG	221
AGC	230	229.733	0.583292	0.266667	226.817	232.65				AGC	230			AGC	228			AGC	229
TGC	230	229.7	0.534983	0.3	227.025	232.375				TGC	230			TGC	229			TGC	229
ACC	230	229.367	0.718395	0.633333	225.775	232.959				ACC	230			ACC	228			ACC	228
TCC	230	229.2	0.846901	0.8	224.965	233.435				TCC	230			TCC	229			TCC	229
GAG	230	229.633	0.490133	0.366667	227.183	232.084				GAG	230			GAG	229			GAG	228
CAG	230	229.833	0.379049	0.166667	227.938	231.729				CAG	230			CAG	229			CAG	228
GTG	230	229.667	0.606478	0.333333	226.634	232.699				GTG	227			GTG	229			GTG	229
CTG	230	230	0	0	230	230				CTG	230			CTG	229	1		CTG	229	1
GAC	230	229.633	0.614948	0.366667	226.559	232.708				GAC	230			GAC	229			GAC	227
CAC	230	229.567	0.727932	0.433333	225.927	233.206				CAC	230			CAC	229			CAC	229
GTC	230	229.467	0.681445	0.533333	226.059	232.874				GTC	230			GTC	229			GTC	229
CTC	230	229.433	0.678911	0.566667	226.039	232.828				CTC	230			CTC	229			CTC	229
AAG	230	229.733	0.583292	0.266667	226.817	232.65				AAG	230			AAG	229			AAG	229
TAG	229	223.867	2.93297	5.13333	209.202	238.532				TAG	224			TAG	223			TAG	222
ATG	230	229.733	0.52083	0.266667	227.129	232.337				ATG	230			ATG	229			ATG	229
TTG	230	229.4	0.770132	0.6	225.549	233.251				TTG	229			TTG	228			TTG	228
AAC	230	229.833	0.461133	0.166667	227.528	232.139				AAC	230			AAC	228			AAC	228
TAC	230	229.167	0.874281	0.833333	224.795	233.538				TAC	230			TAC	227			TAC	228
ATC	230	229.667	0.479463	0.333333	227.269	232.064				ATC	230			ATC	228			ATC	228
TTC	230	229.867	0.345746	0.133333	228.138	231.595				TTC	230			TTC	229			TTC	229
GGA	230	229.533	0.62881	0.466667	226.389	232.677				GGA	230			GGA	229			GGA	229
CGA	229	225.867	2.45979	3.13333	213.568	238.166				CGA	223			CGA	226			CGA	223
GCA	230	229.767	0.504007	0.233333	227.247	232.287				GCA	230			GCA	228			GCA	229
CCA	230	229.5	0.731083	0.5	225.845	233.155				CCA	229			CCA	228			CCA	228
GGT	229	228.833	1.08543	0.166667	223.406	234.26				GGT	226			GGT	227			GGT	229
CGT	230	225.7	1.74494	4.3	216.975	234.425				CGT	224			CGT	228			CGT	224
GCT	230	229.633	0.614948	0.366667	226.559	232.708				GCT	230			GCT	228			GCT	229
CCT	230	229.3	0.651259	0.7	226.044	232.556				CCT	230			CCT	229			CCT	227
AGA	230	229.8	0.406838	0.2	227.766	231.834				AGA	230			AGA	229			AGA	229
TGA	230	229.933	0.253708	0.0666667	228.665	231.202				TGA	230			TGA	229			TGA	229
ACA	230	229.933	0.253708	0.0666667	228.665	231.202				ACA	230			ACA	229			ACA	228	1
TCA	230	229.9	0.305129	0.1	228.374	231.426				TCA	230			TCA	229			TCA	229
AGT	230	229.7	0.534983	0.3	227.025	232.375				AGT	230			AGT	229			AGT	227	1
TGT	230	229.833	0.461133	0.166667	227.528	232.139				TGT	230			TGT	229			TGT	229
ACT	230	229.833	0.461133	0.166667	227.528	232.139				ACT	230			ACT	229			ACT	229
TCT	230	229.667	0.546672	0.333333	226.933	232.4				TCT	230			TCT	228			TCT	228
GAA	230	229.867	0.434172	0.133333	227.696	232.038				GAA	230			GAA	229			GAA	229
CAA	230	229.833	0.379049	0.166667	227.938	231.729				CAA	229			CAA	229			CAA	229
GTA	229	228.167	1.26173	0.833333	221.858	234.475				GTA	230			GTA	227			GTA	227
CTA	230	228.7	1.1188	1.3	223.106	234.294				CTA	228			CTA	226			CTA	225
GAT	230	229.667	0.546672	0.333333	226.933	232.4				GAT	230			GAT	228			GAT	229
CAT	230	229.633	0.718395	0.366667	226.041	233.225				CAT	230			CAT	229			CAT	229
GTT	230	229.433	0.678911	0.566667	226.039	232.828				GTT	230			GTT	229			GTT	228
CTT	229	229.5	0.572351	0.5	226.638	232.362				CTT	230			CTT	229			CTT	229
AAA	230	229.733	0.52083	0.266667	227.129	232.337				AAA	230			AAA	229			AAA	228
TAA	230	229.1	0.959526	0.9	224.302	233.898				TAA	229			TAA	229			TAA	225
ATA	229	228.267	1.31131	0.733333	221.71	234.823				ATA	228			ATA	227			ATA	228
TTA	230	228.4	1.32873	1.6	221.756	235.044				TTA	228			TTA	227			TTA	224
AAT	230	229.5	0.731083	0.5	225.845	233.155				AAT	230			AAT	229			AAT	229
TAT	230	228.033	1.29943	1.96667	221.536	234.53				TAT	226			TAT	223			TAT	226
ATT	230	229.133	0.937102	0.866667	224.448	233.819				ATT	230			ATT	228			ATT	228
TTT	230	229.333	0.758098	0.666667	225.543	233.124				TTT	230			TTT	227			TTT	228
avg	229.766	228.695		1.08646			0	0				0	0			1	0			3	0
max	230	230		6.36667
min	227	223.633		0
std	0.583971	1.78728		1.45039
	1.84127e-07

## Sheet: 4
Mer	Sign	avg	std	diff	5		-	+				-	+			-	+			-	+
ATAG	213	185.933	4.87027	27.0667	161.582	210.285		1		ATAG	187			ATAG	199			ATAG	184
GGGG	204	185.133	5.70984	18.8667	156.584	213.683				GGGG	182			GGGG	193			GGGG	175
CGGG	190	176.2	6.52	13.8	143.6	208.8				CGGG	169			CGGG	183			CGGG	174
GCGG	202	188.367	6.63056	13.6333	155.214	221.519				GCGG	173			GCGG	198			GCGG	179
CCGG	199	180.967	7.76146	18.0333	142.159	219.774				CCGG	173			CCGG	190			CCGG	176
GGCG	201	184.633	6.26145	16.3667	153.326	215.941				GGCG	175			GGCG	197			GGCG	171
CGCG	146	140.733	7.55638	5.26667	102.951	178.515				CGCG	133			CGCG	155			CGCG	130
GCCG	205	187.9	6.64545	17.1	154.673	221.127				GCCG	187			GCCG	192			GCCG	189
CCCG	193	174.467	7.22893	18.5333	138.322	210.611				CCCG	157			CCCG	192			CCCG	162
GGGC	195	198.033	3.97825	3.03333	178.142	217.925				GGGC	186			GGGC	205			GGGC	204
CGGC	203	187.8	5.97927	15.2	157.904	217.696				CGGC	174			CGGC	202			CGGC	188
GCGC	196	182.733	6.6381	13.2667	149.543	215.924				GCGC	179			GCGC	204			GCGC	180
CCGC	201	184.6	6.72412	16.4	150.979	218.221				CCGC	173			CCGC	193			CCGC	176
GGCC	214	205.1	4.67827	8.9	181.709	228.491				GGCC	195			GGCC	210			GGCC	201
CGCC	206	180.233	5.61822	25.7667	152.142	208.324				CGCC	178			CGCC	198			CGCC	181
GCCC	211	197.567	5.34134	13.4333	170.86	224.273				GCCC	186			GCCC	205			GCCC	188
CCCC	194	181.5	6.12372	12.5	150.881	212.119				CCCC	174			CCCC	192			CCCC	184
AGGG	216	208.333	4.47471	7.66667	185.96	230.707				AGGG	201			AGGG	219			AGGG	208
TGGG	223	216.667	3.28354	6.33333	200.249	233.084				TGGG	212			TGGG	221			TGGG	213
ACGG	217	194.2	5.19549	22.8	168.223	220.177				ACGG	188			ACGG	198			ACGG	189
TCGG	206	184.367	6.69268	21.6333	150.903	217.83				TCGG	175			TCGG	196			TCGG	186
AGCG	220	201.667	5.22153	18.3333	175.559	227.774				AGCG	197			AGCG	215			AGCG	203
TGCG	198	194.967	4.65709	3.03333	171.681	218.252				TGCG	179			TGCG	208			TGCG	195
ACCG	208	192.067	5.58281	15.9333	164.153	219.981				ACCG	177			ACCG	200			ACCG	191
TCCG	200	185	6.51259	15	152.437	217.563				TCCG	186			TCCG	191			TCCG	175
AGGC	219	213.667	3.56548	5.33333	195.839	231.494				AGGC	214			AGGC	218			AGGC	210
TGGC	228	218.633	2.89451	9.36667	204.161	233.106				TGGC	211			TGGC	219			TGGC	218
ACGC	212	191.567	6.2128	20.4333	160.503	222.631				ACGC	195			ACGC	198			ACGC	188
TCGC	210	188.2	6.31583	21.8	156.621	219.779				TCGC	178			TCGC	193			TCGC	176
AGCC	225	216.733	3.62875	8.26667	198.59	234.877				AGCC	219			AGCC	218			AGCC	208
TGCC	221	212.933	3.72256	8.06667	194.321	231.546				TGCC	209			TGCC	219			TGCC	214
ACCC	222	205.367	4.74511	16.6333	181.641	229.092				ACCC	199			ACCC	218			ACCC	208
TCCC	219	203.833	4.8072	15.1667	179.797	227.869				TCCC	203			TCCC	210			TCCC	203
GAGG	227	222.367	2.95347	4.63333	207.599	237.134				GAGG	223			GAGG	224			GAGG	220
CAGG	222	221.533	2.77592	0.466667	207.654	235.413				CAGG	222			CAGG	228			CAGG	224
GTGG	223	221.033	2.88257	1.96667	206.62	235.446				GTGG	214			GTGG	224			GTGG	219
CTGG	229	225.4	1.97571	3.6	215.521	235.279				CTGG	223			CTGG	227			CTGG	221
GACG	214	201.733	5.65035	12.2667	173.482	229.985				GACG	195			GACG	209			GACG	205
CACG	205	193.633	6.74401	11.3667	159.913	227.353				CACG	186			CACG	200			CACG	187
GTCG	186	179.8	6.34307	6.2	148.085	211.515				GTCG	165			GTCG	187			GTCG	180
CTCG	214	189.2	6.38641	24.8	157.268	221.132				CTCG	184			CTCG	199			CTCG	180
GAGC	228	219.767	2.93238	8.23333	205.105	234.429				GAGC	225			GAGC	224			GAGC	221
CAGC	230	225.733	2.14851	4.26667	214.991	236.476				CAGC	224			CAGC	222			CAGC	225
GTGC	222	217.233	4.07417	4.76667	196.862	237.604				GTGC	209			GTGC	221			GTGC	217
CTGC	230	224.933	2.04995	5.06667	214.684	235.183				CTGC	227			CTGC	227			CTGC	223
GACC	225	214.867	4.36074	10.1333	193.063	236.67				GACC	210			GACC	218			GACC	209
CACC	225	218.9	3.79064	6.1	199.947	237.853				CACC	217			CACC	222			CACC	216
GTCC	222	209.233	4.46969	12.7667	186.885	231.582				GTCC	208			GTCC	216			GTCC	210
CTCC	227	217.833	3.81543	9.16667	198.756	236.91				CTCC	211			CTCC	218			CTCC	221
AAGG	228	221.133	3.02556	6.86667	206.006	236.261				AAGG	220			AAGG	224			AAGG	219
TAGG	181	160.833	7.25441	20.1667	124.561	197.105				TAGG	148			TAGG	166			TAGG	159
ATGG	228	223.567	2.82456	4.43333	209.444	237.689				ATGG	217			ATGG	226			ATGG	225
TTGG	224	216.333	3.37673	7.66667	199.45	233.217				TTGG	211			TTGG	217			TTGG	217
AACG	218	196.733	5.21228	21.2667	170.672	222.795				AACG	200			AACG	203			AACG	192
TACG	204	175.5	6.58499	28.5	142.575	208.425				TACG	167			TACG	183			TACG	179
ATCG	215	194.733	6.1808	20.2667	163.829	225.637				ATCG	189			ATCG	206			ATCG	192
TTCG	198	187.567	4.99436	10.4333	162.595	212.538				TTCG	180			TTCG	200			TTCG	191
AAGC	229	222.033	2.99981	6.96667	207.034	237.032				AAGC	218			AAGC	224			AAGC	222
TAGC	186	177.967	5.62313	8.03333	149.851	206.082				TAGC	170			TAGC	180			TAGC	181
ATGC	227	219.733	2.74092	7.26667	206.029	233.438				ATGC	219			ATGC	221			ATGC	219
TTGC	226	211.867	3.94561	14.1333	192.139	231.595				TTGC	212			TTGC	215			TTGC	210
AACC	228	217.167	3.58236	10.8333	199.255	235.078				AACC	216			AACC	221			AACC	215
TACC	216	197.267	5.54563	18.7333	169.539	224.995				TACC	194			TACC	206			TACC	199
ATCC	225	217.5	3.79428	7.5	198.529	236.471				ATCC	222			ATCC	219			ATCC	214
TTCC	226	216.467	3.65526	9.53333	198.19	234.743				TTCC	215			TTCC	220			TTCC	218
GGAG	227	223.3	2.07032	3.7	212.948	233.652				GGAG	228			GGAG	229			GGAG	225
CGAG	206	196.833	5.55898	9.16667	169.038	224.628				CGAG	195			CGAG	211			CGAG	199
GCAG	228	225.6	2.22215	2.4	214.489	236.711				GCAG	227			GCAG	225			GCAG	226
CCAG	229	222.767	2.44503	6.23333	210.542	234.992				CCAG	220			CCAG	224			CCAG	220
GGTG	225	219.233	2.81233	5.76667	205.172	233.295				GGTG	212			GGTG	221			GGTG	220
CGTG	210	196.733	4.89851	13.2667	172.241	221.226				CGTG	188			CGTG	206			CGTG	194
GCTG	230	225.867	2.09652	4.13333	215.384	236.349				GCTG	226			GCTG	227			GCTG	223
CCTG	229	223.767	2.54183	5.23333	211.057	236.476				CCTG	223			CCTG	223			CCTG	223
GGAC	227	217.3	3.83406	9.7	198.13	236.47				GGAC	214			GGAC	223			GGAC	213
CGAC	209	191.067	6.19195	17.9333	160.107	222.026				CGAC	185			CGAC	204			CGAC	184
GCAC	227	216.933	3.41329	10.0667	199.867	234				GCAC	215			GCAC	220			GCAC	218
CCAC	226	218.133	3.48131	7.86667	200.727	235.54				CCAC	218			CCAC	218			CCAC	212
GGTC	222	206.667	4.51307	15.3333	184.101	229.232				GGTC	206			GGTC	213			GGTC	204
CGTC	216	196.967	5.69018	19.0333	168.516	225.418				CGTC	192			CGTC	202			CGTC	195
GCTC	229	219.567	3.26616	9.43333	203.236	235.897				GCTC	217			GCTC	224			GCTC	224
CCTC	226	216.4	3.47999	9.6	199	233.8				CCTC	215			CCTC	219			CCTC	212
AGAG	230	224.733	2.51798	5.26667	212.143	237.323				AGAG	228			AGAG	225			AGAG	224
TGAG	229	223.967	2.61934	5.03333	210.87	237.063				TGAG	224			TGAG	224			TGAG	220
ACAG	228	227.2	1.58441	0.8	219.278	235.122				ACAG	228			ACAG	225			ACAG	224
TCAG	230	226.267	1.94641	3.73333	216.535	235.999				TCAG	228			TCAG	227			TCAG	222
AGTG	227	224.3	2.42331	2.7	212.183	236.417				AGTG	219			AGTG	224			AGTG	223
TGTG	227	224.867	2.19299	2.13333	213.902	235.832				TGTG	224			TGTG	227			TGTG	228
ACTG	230	225.733	1.81817	4.26667	216.642	234.824				ACTG	225			ACTG	224			ACTG	222
TCTG	230	226.833	1.72374	3.16667	218.215	235.452				TCTG	223			TCTG	227			TCTG	226
AGAC	229	223.133	2.70036	5.86667	209.632	236.635				AGAC	227			AGAC	225			AGAC	223
TGAC	229	222.067	3.10654	6.93333	206.534	237.599				TGAC	221			TGAC	225			TGAC	222
ACAC	226	222.5	3.23505	3.5	206.325	238.675				ACAC	222			ACAC	223			ACAC	221
TCAC	227	221.7	2.19953	5.3	210.702	232.698				TCAC	222			TCAC	225			TCAC	220
AGTC	221	217.767	2.66113	3.23333	204.461	231.072				AGTC	215			AGTC	218			AGTC	216
TGTC	225	221.2	2.8333	3.8	207.034	235.366				TGTC	224			TGTC	226			TGTC	222
ACTC	227	217.8	3.98618	9.2	197.869	237.731				ACTC	222			ACTC	219			ACTC	222
TCTC	226	219.867	3.09319	6.13333	204.401	235.333				TCTC	215			TCTC	221			TCTC	216
GAAG	230	225.933	1.65952	4.06667	217.636	234.231				GAAG	228			GAAG	227			GAAG	227
CAAG	228	222.167	2.39372	5.83333	210.198	234.135				CAAG	220			CAAG	223			CAAG	218
GTAG	196	180.467	6.38281	15.5333	148.553	212.381				GTAG	169			GTAG	187			GTAG	184
CTAG	201	173.033	6.38146	27.9667	141.126	204.941				CTAG	189			CTAG	181			CTAG	168
GATG	227	225.167	2.21411	1.83333	214.096	236.237				GATG	222			GATG	223			GATG	226
CATG	228	223.333	2.64358	4.66667	210.115	236.551				CATG	225			CATG	223			CATG	225
GTTG	223	213.033	3.2746	9.96667	196.66	229.406				GTTG	214			GTTG	213			GTTG	213
CTTG	223	210.6	2.69866	12.4	197.107	224.093				CTTG	209			CTTG	210			CTTG	209
GAAC	228	220.7	3.00746	7.3	205.663	235.737				GAAC	220			GAAC	224			GAAC	218
CAAC	228	220.3	2.91429	7.7	205.729	234.871				CAAC	218			CAAC	225			CAAC	221
GTAC	212	201.667	5.49817	10.3333	174.176	229.158				GTAC	201			GTAC	206			GTAC	207
CTAC	225	211.033	5.13597	13.9667	185.353	236.713				CTAC	210			CTAC	210			CTAC	208
GATC	228	219.633	2.82212	8.36667	205.523	233.744				GATC	215			GATC	223			GATC	219
CATC	229	223.9	2.17113	5.1	213.044	234.756				CATC	226			CATC	223			CATC	223
GTTC	228	215.6	4.31197	12.4	194.04	237.16				GTTC	209			GTTC	222			GTTC	217
CTTC	229	222	2.94782	7	207.261	236.739				CTTC	225			CTTC	226			CTTC	222
AAAG	229	226.667	1.5162	2.33333	219.086	234.248				AAAG	226			AAAG	226			AAAG	224
TAAG	215	200.8	5.56714	14.2	172.964	228.636				TAAG	206			TAAG	214			TAAG	203
TTAG	208	191.7	7.08641	16.3	156.268	227.132				TTAG	194			TTAG	198			TTAG	192
AATG	226	222.333	2.07337	3.66667	211.966	232.7				AATG	219			AATG	225			AATG	226
TATG	222	213.467	3.38081	8.53333	196.563	230.371				TATG	202			TATG	217			TATG	215
ATTG	227	217.333	3.86258	9.66667	198.02	236.646				ATTG	218			ATTG	214			ATTG	216
TTTG	229	224.567	2.16051	4.43333	213.764	235.369				TTTG	225			TTTG	224			TTTG	224
AAAC	229	226	2.13348	3	215.333	236.667				AAAC	225			AAAC	224			AAAC	224
TAAC	202	202.267	5.38794	0.266667	175.327	229.206				TAAC	197			TAAC	206			TAAC	200
ATAC	223	205.167	4.11962	17.8333	184.569	225.765				ATAC	205			ATAC	201			ATAC	204
TTAC	224	213.633	4.13966	10.3667	192.935	234.332				TTAC	217			TTAC	216			TTAC	211
AATC	228	217.333	3.92458	10.6667	197.71	236.956				AATC	219			AATC	219			AATC	216
TATC	217	205.6	5.31491	11.4	179.025	232.175				TATC	208			TATC	210			TATC	206
ATTC	223	217.133	3.42137	5.86667	200.027	234.24				ATTC	215			ATTC	218			ATTC	213
TTTC	228	223	2.33415	5	211.329	234.671				TTTC	225			TTTC	221			TTTC	222
GGGA	225	215.4	3.94444	9.6	195.678	235.122				GGGA	212			GGGA	220			GGGA	217
CGGA	211	195.3	6.79833	15.7	161.308	229.292				CGGA	193			CGGA	208			CGGA	192
GCGA	199	188.4	7.25211	10.6	152.139	224.661				GCGA	175			GCGA	200			GCGA	170
CCGA	208	185.867	6.84172	22.1333	151.658	220.075				CCGA	180			CCGA	199			CCGA	179
GGCA	226	216.433	3.33925	9.56667	199.737	233.13				GGCA	215			GGCA	217			GGCA	219
CGCA	218	198.133	5.53816	19.8667	170.443	225.824				CGCA	189			CGCA	214			CGCA	197
GCCA	226	218.767	2.83675	7.23333	204.583	232.95				GCCA	218			GCCA	222			GCCA	218
CCCA	220	211.267	4.48702	8.73333	188.832	233.702				CCCA	210			CCCA	217			CCCA	209
GGGT	212	199.9	4.35771	12.1	178.111	221.689				GGGT	192			GGGT	211			GGGT	198
CGGT	208	183.1	5.92685	24.9	153.466	212.734				CGGT	168			CGGT	198			CGGT	187
GCGT	205	188.4	5.49357	16.6	160.932	215.868				GCGT	181			GCGT	200			GCGT	191
CCGT	196	190.867	5.30279	5.13333	164.353	217.381				CCGT	186			CCGT	192			CCGT	187
GGCT	221	215.267	3.49318	5.73333	197.801	232.733				GGCT	211			GGCT	218			GGCT	219
CGCT	217	203.333	4.88723	13.6667	178.897	227.77				CGCT	191			CGCT	201			CGCT	197
GCCT	222	212	3.62938	10	193.853	230.147				GCCT	208			GCCT	217			GCCT	200
CCCT	219	205.167	4.15297	13.8333	184.402	225.931				CCCT	200			CCCT	206			CCCT	206
AGGA	230	225.6	1.97571	4.4	215.721	235.479				AGGA	227			AGGA	229			AGGA	224
TGGA	230	227.633	1.49674	2.36667	220.15	235.117				TGGA	227			TGGA	226			TGGA	226
ACGA	212	196.633	5.05476	15.3667	171.36	221.907				ACGA	188			ACGA	206			ACGA	190
TCGA	202	193.033	7.80134	8.96667	154.027	232.04				TCGA	192			TCGA	204			TCGA	189
AGCA	229	225.8	2.17192	3.2	214.94	236.66				AGCA	221			AGCA	226			AGCA	226
TGCA	229	226.067	2.18037	2.93333	215.165	236.969				TGCA	224			TGCA	225			TGCA	221
ACCA	228	222.333	2.70801	5.66667	208.793	235.873				ACCA	222			ACCA	224			ACCA	223
TCCA	229	224.033	2.38506	4.96667	212.108	235.959				TCCA	225			TCCA	225			TCCA	224
AGGT	222	215.267	3.59054	6.73333	197.314	233.219				AGGT	212			AGGT	221			AGGT	214
TGGT	223	220.3	3.38506	2.7	203.375	237.225				TGGT	213			TGGT	222			TGGT	217
ACGT	213	193.7	5.85544	19.3	164.423	222.977				ACGT	187			ACGT	207			ACGT	194
TCGT	209	187.333	5.73154	21.6667	158.676	215.991				TCGT	190			TCGT	196			TCGT	184
AGCT	228	224.633	2.22033	3.36667	213.532	235.735				AGCT	225			AGCT	225			AGCT	222
TGCT	230	224.633	2.05918	5.36667	214.337	234.929				TGCT	227			TGCT	227			TGCT	225
ACCT	227	218.633	3.56693	8.36667	200.799	236.468				ACCT	219			ACCT	221			ACCT	215
TCCT	226	220.9	3.27319	5.1	204.534	237.266				TCCT	218			TCCT	221			TCCT	221
GAGA	230	224.467	2.33021	5.53333	212.816	236.118				GAGA	224			GAGA	227			GAGA	223
CAGA	230	227.9	1.37339	2.1	221.033	234.767				CAGA	229			CAGA	229			CAGA	226
GTGA	225	223.133	2.63574	1.86667	209.955	236.312				GTGA	220			GTGA	225			GTGA	226
CTGA	230	227	1.72207	3	218.39	235.61				CTGA	226			CTGA	225			CTGA	226
GACA	229	225.133	2.38867	3.86667	213.19	237.077				GACA	227			GACA	227			GACA	217
CACA	227	224.4	2.26822	2.6	213.059	235.741				CACA	227			CACA	223			CACA	225
GTCA	224	221.9	2.36862	2.1	210.057	233.743				GTCA	224			GTCA	226			GTCA	221
CTCA	230	224.2	2.18774	5.8	213.261	235.139				CTCA	223			CTCA	223			CTCA	224
GAGT	226	217.633	3.02271	8.36667	202.52	232.747				GAGT	222			GAGT	220			GAGT	214
CAGT	228	225.4	2.343	2.6	213.685	237.115				CAGT	227			CAGT	225			CAGT	223
GTGT	228	222	3.03996	6	206.8	237.2				GTGT	220			GTGT	224			GTGT	223
CTGT	230	225.567	2.0957	4.43333	215.088	236.045				CTGT	222			CTGT	224			CTGT	225
GACT	229	221.433	3.09263	7.56667	205.97	236.896				GACT	218			GACT	221			GACT	219
CACT	228	221.833	2.54725	6.16667	209.097	234.57				CACT	220			CACT	222			CACT	221
GTCT	227	219.033	3.10154	7.96667	203.526	234.541				GTCT	218			GTCT	218			GTCT	218
CTCT	230	222.067	3.20488	7.93333	206.042	238.091				CTCT	217			CTCT	222			CTCT	221
AAGA	230	226.233	1.99453	3.76667	216.261	236.206				AAGA	221			AAGA	229			AAGA	226
TAGA	216	198.067	4.84187	17.9333	173.857	222.276				TAGA	202			TAGA	205			TAGA	195
ATGA	229	225.1	2.18695	3.9	214.165	236.035				ATGA	225			ATGA	225			ATGA	228
TTGA	228	221.1	2.78357	6.9	207.182	235.018				TTGA	224			TTGA	219			TTGA	221
AACA	228	226.667	1.76817	1.33333	217.826	235.508				AACA	228			AACA	225			AACA	223
TACA	229	221.367	3.50845	7.63333	203.824	238.909				TACA	223			TACA	216			TACA	221
ATCA	229	225.033	2.14127	3.96667	214.327	235.74				ATCA	226			ATCA	225			ATCA	222
TTCA	230	227.333	1.37297	2.66667	220.468	234.198				TTCA	230			TTCA	227			TTCA	224
AAGT	226	221.4	2.96648	4.6	206.568	236.232				AAGT	216			AAGT	222			AAGT	220
TAGT	197	185.667	6.71762	11.3333	152.079	219.255				TAGT	182			TAGT	194			TAGT	187
ATGT	227	223.033	2.47028	3.96667	210.682	235.385				ATGT	221			ATGT	220			ATGT	223
TTGT	227	218.733	2.79079	8.26667	204.779	232.687				TTGT	216			TTGT	222			TTGT	220
AACT	229	221.767	3.16972	7.23333	205.918	237.615				AACT	217			AACT	218			AACT	223
TACT	224	211.467	4.20782	12.5333	190.428	232.506				TACT	207			TACT	210			TACT	209
ATCT	228	222.433	2.14449	5.56667	211.711	233.156				ATCT	223			ATCT	223			ATCT	220
TTCT	229	222.433	2.97905	6.56667	207.538	237.329				TTCT	221			TTCT	223			TTCT	221
GGAA	229	224.933	2.14851	4.06667	214.191	235.676				GGAA	220			GGAA	226			GGAA	224
CGAA	208	187.667	5.96156	20.3333	157.859	217.474				CGAA	175			CGAA	199			CGAA	171
GCAA	225	218.567	3.66421	6.43333	200.246	236.888				GCAA	222			GCAA	221			GCAA	216
CCAA	228	219.667	3.27302	8.33333	203.302	236.032				CCAA	213			CCAA	222			CCAA	222
GGTA	190	185.267	5.82464	4.73333	156.143	214.39				GGTA	181			GGTA	190			GGTA	176
CGTA	183	162.733	9.10829	20.2667	117.192	208.275				CGTA	154			CGTA	168			CGTA	167
GCTA	218	200.633	5.97399	17.3667	170.763	230.503				GCTA	200			GCTA	198			GCTA	206
CCTA	199	191.767	4.96667	7.23333	166.933	216.6				CCTA	190			CCTA	200			CCTA	182
GGAT	227	221.367	2.76035	5.63333	207.565	235.168				GGAT	222			GGAT	220			GGAT	221
CGAT	214	183.667	7.42007	30.3333	146.566	220.767				CGAT	166			CGAT	192			CGAT	180
GCAT	225	217.467	3.6928	7.53333	199.003	235.931				GCAT	214			GCAT	220			GCAT	217
CCAT	228	218.767	4.44649	9.23333	196.534	240.999				CCAT	221			CCAT	218			CCAT	219
GGTT	221	211.633	3.62447	9.36667	193.511	229.756				GGTT	201			GGTT	219			GGTT	209
CGTT	205	190.233	5.27638	14.7667	163.851	216.615				CGTT	185			CGTT	194			CGTT	190
GCTT	225	219.533	3.05956	5.46667	204.236	234.831				GCTT	219			GCTT	221			GCTT	218
CCTT	218	211.4	3.91813	6.6	191.809	230.991				CCTT	211			CCTT	216			CCTT	210
AGAA	229	226.7	2.0869	2.3	216.265	237.135				AGAA	229			AGAA	227			AGAA	226
TGAA	230	227.233	1.81342	2.76667	218.166	236.3				TGAA	230			TGAA	226			TGAA	228
ACAA	230	224.267	2.93532	5.73333	209.59	238.943				ACAA	225			ACAA	225			ACAA	224
TCAA	230	224.433	2.22344	5.56667	213.316	235.551				TCAA	223			TCAA	225			TCAA	226
AGTA	211	209.067	3.74104	1.93333	190.361	227.772				AGTA	215			AGTA	218			AGTA	208
TGTA	227	215.367	3.64345	11.6333	197.149	233.584				TGTA	215			TGTA	221			TGTA	212
ACTA	221	207.433	3.91886	13.5667	187.839	227.028				ACTA	202			ACTA	209			ACTA	208
TCTA	228	210.5	4.64424	17.5	187.279	233.721				TCTA	211			TCTA	212			TCTA	202
AGAT	229	225.067	1.79911	3.93333	216.071	234.062				AGAT	227			AGAT	228			AGAT	225
TGAT	227	224.233	2.58221	2.76667	211.322	237.144				TGAT	221			TGAT	219			TGAT	223
ACAT	229	224.267	2.2884	4.73333	212.825	235.709				ACAT	225			ACAT	225			ACAT	220
TCAT	228	222.933	2.65139	5.06667	209.676	236.19				TCAT	222			TCAT	223			TCAT	223
AGTT	229	219.733	3.27933	9.26667	203.337	236.13				AGTT	218			AGTT	220			AGTT	217
TGTT	227	224.467	2.0126	2.53333	214.404	234.53				TGTT	224			TGTT	223			TGTT	225
ACTT	224	218.867	2.9447	5.13333	204.143	233.59				ACTT	217			ACTT	217			ACTT	217
TCTT	228	221.6	2.59442	6.4	208.628	234.572				TCTT	220			TCTT	218			TCTT	218
GAAA	228	226.567	2.17641	1.43333	215.685	237.449				GAAA	227			GAAA	225			GAAA	226
CAAA	229	225.867	1.52527	3.13333	218.24	233.493				CAAA	226			CAAA	227			CAAA	227
GTAA	223	206.5	4.60697	16.5	183.465	229.535				GTAA	207			GTAA	207			GTAA	208
CTAA	219	207.1	3.76325	11.9	188.284	225.916				CTAA	198			CTAA	203			CTAA	206
GATA	225	207.733	4.51765	17.2667	185.145	230.322				GATA	195			GATA	217			GATA	205
CATA	216	206.7	3.79791	9.3	187.71	225.69				CATA	201			CATA	214			CATA	202
GTTA	215	201.533	5.10398	13.4667	176.013	227.053				GTTA	190			GTTA	211			GTTA	200
CTTA	198	197.567	5.04246	0.433333	172.354	222.779				CTTA	197			CTTA	203			CTTA	201
GAAT	225	216.033	3.1237	8.96667	200.415	231.652				GAAT	219			GAAT	219			GAAT	213
CAAT	227	215.467	4.29702	11.5333	193.982	236.952				CAAT	214			CAAT	218			CAAT	215
GTAT	221	206.4	4.37548	14.6	184.523	228.277				GTAT	205			GTAT	212			GTAT	209
CTAT	223	203.5	4.79044	19.5	179.548	227.452				CTAT	199			CTAT	207			CTAT	199
GATT	226	219.533	3.22419	6.46667	203.412	235.654				GATT	221			GATT	221			GATT	222
CATT	228	222.433	2.56882	5.56667	209.589	235.277				CATT	226			CATT	223			CATT	219
GTTT	227	223.967	2.23581	3.03333	212.788	235.146				GTTT	225			GTTT	223			GTTT	223
CTTT	229	222.633	2.44221	6.36667	210.422	234.844				CTTT	226			CTTT	223			CTTT	217
AAAA	226	223.7	2.30666	2.3	212.167	235.233				AAAA	223			AAAA	224			AAAA	221
TAAA	229	223.133	2.41737	5.86667	211.046	235.22				TAAA	225			TAAA	218			TAAA	218
ATAA	225	216.733	3.8411	8.26667	197.528	235.939				ATAA	216			ATAA	218			ATAA	216
TTAA	227	215.367	3.32683	11.6333	198.733	232.001				TTAA	218			TTAA	218			TTAA	214
AATA	228	217.067	3.00498	10.9333	202.042	232.092				AATA	220			AATA	216			AATA	211
TATA	211	200	5.44566	11	172.772	227.228				TATA	197			TATA	200			TATA	196
ATTA	221	213.4	4.48446	7.6	190.978	235.822				ATTA	214			ATTA	214			ATTA	211
TTTA	228	220.067	2.75347	7.93333	206.299	233.834				TTTA	224			TTTA	216			TTTA	220
AAAT	228	223.5	2.4879	4.5	211.06	235.94				AAAT	225			AAAT	221			AAAT	222
TAAT	220	208.767	4.82582	11.2333	184.638	232.896				TAAT	202			TAAT	206			TAAT	209
ATAT	221	213.333	3.46742	7.66667	195.996	230.67				ATAT	213			ATAT	212			ATAT	211
TTAT	227	215.3	3.12001	11.7	199.7	230.9				TTAT	212			TTAT	210			TTAT	213
AATT	222	208.4	4.62825	13.6	185.259	231.541				AATT	210			AATT	212			AATT	205
TATT	228	214.867	3.71143	13.1333	196.31	233.424				TATT	210			TATT	212			TATT	213
ATTT	227	220.367	2.57954	6.63333	207.469	233.264				ATTT	219			ATTT	219			ATTT	219
TTTT	229	218.2	3.17751	10.8	202.312	234.088				TTTT	224			TTTT	217			TTTT	216
avg	220.266	210.979		9.3125			0	1				0	0			0	0			0	0
max	230	227.9		30.3333
min	146	140.733		0.266667
std	11.8451	15.5159		6.07451
	2.47757e-68

## Sheet: 5
Mer	Sign	avg	std	diff	5		-	+				-	+			-	+			-	+
TTGCC	173	133.8	6.54639	39.2	101.068	166.532		1		TTGCC	114			TTGCC	152			TTGCC	128
CTACC	156	117.6	7.32779	38.4	80.961	154.239		1		CTACC	111			CTACC	129			CTACC	112
AATGC	197	163.9	5.28727	33.1	137.464	190.336		1		AATGC	161			AATGC	184			AATGC	163
ATTCC	176	139.633	7.13652	36.3667	103.951	175.316		1		ATTCC	142			ATTCC	157			ATTCC	145
TTGAC	188	161.5	4.86189	26.5	137.191	185.809		1		TTGAC	159			TTGAC	155			TTGAC	153
CGAAG	144	113.933	5.83056	30.0667	84.7805	143.086		1		CGAAG	96			CGAAG	115			CGAAG	99
CCATC	205	173.333	5.41603	31.6667	146.253	200.413		1		CCATC	170			CCATC	180			CCATC	175
TCTAG	143	106.267	6.83265	36.7333	72.1034	140.43		1		TCTAG	106			TCTAG	109			TCTAG	109
AGTTG	182	149.367	6.47267	32.6333	117.003	181.73		1		AGTTG	154			AGTTG	157			AGTTG	138
GATAC	152	120.9	5.92103	31.1	91.2948	150.505		1		GATAC	118			GATAC	124			GATAC	128
GAATC	178	150.267	5.53941	27.7333	122.57	177.964		1		GAATC	163			GAATC	167			GAATC	142
CATTC	201	166.5	6.62154	34.5	133.392	199.608		1		CATTC	163			CATTC	182			CATTC	158
TATAC	142	114.9	4.31797	27.1	93.3102	136.49		1		TATAC	113			TATAC	122			TATAC	108
CCGGT	125	94.3	6.10907	30.7	63.7547	124.845		1		CCGGT	96			CCGGT	113			CCGGT	96
GAGCA	208	185.867	4.07459	22.1333	165.494	206.24		1		GAGCA	179			GAGCA	197			GAGCA	187
CTGCT	218	198.067	3.8231	19.9333	178.951	217.182		1		CTGCT	193			CTGCT	210			CTGCT	194
ATCGT	145	110.833	6.37929	34.1667	78.9369	142.73		1		ATCGT	121			ATCGT	129			ATCGT	105
GGTCT	183	142.133	7.14256	40.8667	106.421	177.846		1		GGTCT	139			GGTCT	145			GGTCT	137
ATACA	198	161.667	6.0134	36.3333	131.6	191.734		1		ATACA	167			ATACA	165			ATACA	171
AATGT	206	177.6	5.49984	28.4	150.101	205.099		1		AATGT	174			AATGT	186			AATGT	185
ATTGT	201	163	7.273	38	126.635	199.365		1		ATTGT	163			ATTGT	176			ATTGT	168
AATCT	195	165.467	5.6917	29.5333	137.008	193.925		1		AATCT	171			AATCT	171			AATCT	167
GGCTA	148	111	6.7313	37	77.3435	144.656		1		GGCTA	117			GGCTA	110			GGCTA	100
CACAA	212	181.533	5.60624	30.4667	153.502	209.565		1		CACAA	172			CACAA	194			CACAA	177
GTGTA	181	146.467	6.07274	34.5333	116.103	176.83		1		GTGTA	138			GTGTA	162			GTGTA	148
GCTAT	164	123.233	7.97705	40.7667	83.3481	163.119		1		GCTAT	122			GCTAT	137			GCTAT	124
TGAAT	200	172.533	5.37384	27.4667	145.664	199.403		1		TGAAT	176			TGAAT	184			TGAAT	171
TGTAT	198	165.767	5.35423	32.2333	138.995	192.538		1		TGTAT	153			TGTAT	172			TGTAT	166
GTATT	189	148.6	7.03979	40.4	113.401	183.799		1		GTATT	149			GTATT	158			GTATT	139
TTATT	204	176.667	5.43509	27.3333	149.491	203.842		1		TTATT	175			TTATT	178			TTATT	172
TATTT	212	180.9	5.04702	31.1	155.665	206.135		1		TATTT	178			TATTT	181			TATTT	172
GGGGG	113	93.7667	6.78072	19.2333	59.8631	127.67				GGGGG	82			GGGGG	101			GGGGG	81
CGGGG	98	87.7333	8.16187	10.2667	46.924	128.543				CGGGG	84			CGGGG	98			CGGGG	77
GCGGG	105	101.133	7.14256	3.86667	65.4206	136.846				GCGGG	99			GCGGG	121			GCGGG	105
CCGGG	97	92.3333	7.87984	4.66667	52.9341	131.733				CCGGG	87			CCGGG	93			CCGGG	85
GGCGG	131	111.3	7.07667	19.7	75.9166	146.683				GGCGG	101			GGCGG	132			GGCGG	94
CGCGG	72	73.1667	6.41165	1.16667	41.1084	105.225				CGCGG	69			CGCGG	76			CGCGG	60
GCCGG	133	104.967	5.69624	28.0333	76.4855	133.448				GCCGG	111			GCCGG	124			GCCGG	102
CCCGG	106	92.6333	6.02571	13.3667	62.5048	122.762				CCCGG	86			CCCGG	109			CCCGG	81
GGGCG	93	93.1667	8.01758	0.166667	53.0788	133.255				GGGCG	84			GGGCG	100			GGGCG	77
CGGCG	113	95.9333	8.14072	17.0667	55.2298	136.637				CGGCG	89			CGGCG	109			CGGCG	81
GCGCG	73	70.8	5.76194	2.2	41.9903	99.6097				GCGCG	74			GCGCG	82			GCGCG	74
CCGCG	84	72.4667	7.72249	11.5333	33.8542	111.079				CCGCG	64			CCGCG	77			CCGCG	59
GGCCG	122	114.5	6.62154	7.5	81.3923	147.608				GGCCG	103			GGCCG	120			GGCCG	110
CGCCG	106	89.1	8.57161	16.9	46.242	131.958				CGCCG	88			CGCCG	105			CGCCG	80
GCCCG	116	96.4333	6.89669	19.5667	61.9499	130.917				GCCCG	91			GCCCG	111			GCCCG	79
CCCCG	96	88.9	6.92995	7.1	54.2503	123.55				CCCCG	82			CCCCG	103			CCCCG	84
GGGGC	114	105.1	7.7297	8.9	66.4515	143.749				GGGGC	98			GGGGC	119			GGGGC	91
CGGGC	91	90.4	7.73528	0.6	51.7236	129.076				CGGGC	84			CGGGC	107			CGGGC	83
GCGGC	126	120.933	7.29635	5.06667	84.4516	157.415				GCGGC	114			GCGGC	126			GCGGC	106
CCGGC	126	106.067	8.20821	19.9333	65.0256	147.108				CCGGC	98			CCGGC	126			CCGGC	105
GGCGC	107	100.433	6.82634	6.56667	66.3017	134.565				GGCGC	93			GGCGC	118			GGCGC	91
CGCGC	77	72	6.54955	5	39.2523	104.748				CGCGC	79			CGCGC	82			CGCGC	63
GCCGC	123	115.8	9.84501	7.2	66.575	165.025				GCCGC	123			GCCGC	124			GCCGC	102
CCCGC	113	97.2667	7.19642	15.7333	61.2846	133.249				CCCGC	94			CCCGC	107			CCCGC	93
GGGCC	120	114.467	6.87691	5.53333	80.0821	148.851				GGGCC	109			GGGCC	131			GGGCC	121
CGGCC	118	110.067	7.91739	7.93333	70.4797	149.654				CGGCC	92			CGGCC	133			CGGCC	99
GCGCC	108	92.2333	9.28359	15.7667	45.8154	138.651				GCGCC	90			GCGCC	116			GCGCC	79
CCGCC	121	107.533	7.30486	13.4667	71.0091	144.058				CCGCC	118			CCGCC	132			CCGCC	96
GGCCC	104	113.233	7.95541	9.23333	73.4563	153.01				GGCCC	110			GGCCC	120			GGCCC	103
CGCCC	97	86.4	6.2345	10.6	55.2275	117.572				CGCCC	91			CGCCC	107			CGCCC	75
GCCCC	121	106.4	6.41442	14.6	74.3279	138.472				GCCCC	103			GCCCC	129			GCCCC	102
CCCCC	100	90	6.77215	10	56.1392	123.861				CCCCC	91			CCCCC	96			CCCCC	80
AGGGG	143	128.267	6.54919	14.7333	95.5207	161.013				AGGGG	117			AGGGG	128			AGGGG	110
TGGGG	156	139.467	6.04998	16.5333	109.217	169.717				TGGGG	131			TGGGG	143			TGGGG	136
ACGGG	112	102.533	7.17627	9.46667	66.652	138.415				ACGGG	101			ACGGG	115			ACGGG	91
TCGGG	95	96.3667	5.91015	1.36667	66.8159	125.917				TCGGG	96			TCGGG	106			TCGGG	89
AGCGG	158	131.833	6.96832	26.1667	96.9917	166.675				AGCGG	137			AGCGG	145			AGCGG	127
TGCGG	126	121.167	8.45305	4.83333	78.9014	163.432				TGCGG	108			TGCGG	131			TGCGG	123
ACCGG	134	112.367	8.015	21.6333	72.2917	152.442				ACCGG	104			ACCGG	133			ACCGG	103
TCCGG	112	103.967	7.819	8.03333	64.8717	143.062				TCCGG	98			TCCGG	118			TCCGG	98
AGGCG	123	108.533	6.90194	14.4667	74.0236	143.043				AGGCG	117			AGGCG	133			AGGCG	93
TGGCG	131	125.867	6.1405	5.13333	95.1642	156.569				TGGCG	113			TGGCG	145			TGGCG	125
ACGCG	74	71.2333	7.85069	2.76667	31.9799	110.487				ACGCG	58			ACGCG	75			ACGCG	75
TCGCG	70	61.3	5.76045	8.7	32.4978	90.1022				TCGCG	61			TCGCG	76			TCGCG	60
AGCCG	152	130.5	7.91223	21.5	90.9388	170.061				AGCCG	133			AGCCG	143			AGCCG	125
TGCCG	130	116.2	7.71653	13.8	77.6174	154.783				TGCCG	113			TGCCG	123			TGCCG	115
ACCCG	126	101.6	8.10534	24.4	61.0733	142.127				ACCCG	100			ACCCG	122			ACCCG	92
TCCCG	119	101.033	7.08317	17.9667	65.6175	136.449				TCCCG	93			TCCCG	109			TCCCG	104
AGGGC	139	138.967	8.0107	0.0333333	98.9132	179.02				AGGGC	124			AGGGC	145			AGGGC	143
TGGGC	159	145.667	5.64058	13.3333	117.464	173.87				TGGGC	144			TGGGC	154			TGGGC	145
ACGGC	143	125.9	7.48493	17.1	88.4754	163.325				ACGGC	125			ACGGC	138			ACGGC	112
TCGGC	131	112.467	8.36138	18.5333	70.6598	154.274				TCGGC	106			TCGGC	130			TCGGC	106
AGCGC	150	131.733	7.5152	18.2667	94.1574	169.309				AGCGC	129			AGCGC	158			AGCGC	128
TGCGC	121	119.7	6.9637	1.3	84.8815	154.518				TGCGC	117			TGCGC	152			TGCGC	121
ACCGC	125	115.467	6.75039	9.53333	81.7147	149.219				ACCGC	115			ACCGC	120			ACCGC	111
TCCGC	130	112.767	7.79338	17.2333	73.7998	151.734				TCCGC	115			TCCGC	116			TCCGC	98
AGGCC	150	146.933	7.4275	3.06667	109.796	184.071				AGGCC	150			AGGCC	155			AGGCC	138
TGGCC	174	163.333	7.50326	10.6667	125.817	200.85				TGGCC	149			TGGCC	171			TGGCC	164
ACGCC	132	114.033	6.02571	17.9667	83.9048	144.162				ACGCC	115			ACGCC	129			ACGCC	109
TCGCC	126	109.133	5.56921	16.8667	81.2873	136.979				TCGCC	107			TCGCC	129			TCGCC	105
AGCCC	169	141.4	6.91625	27.6	106.819	175.981				AGCCC	132			AGCCC	149			AGCCC	129
TGCCC	163	139.1	8.4378	23.9	96.911	181.289				TGCCC	137			TGCCC	163			TGCCC	136
ACCCC	140	129.167	7.52505	10.8333	91.5414	166.792				ACCCC	127			ACCCC	134			ACCCC	123
TCCCC	134	122.5	8.60132	11.5	79.4934	165.507				TCCCC	115			TCCCC	135			TCCCC	120
GAGGG	175	160.733	5.85417	14.2667	131.463	190.004				GAGGG	144			GAGGG	170			GAGGG	156
CAGGG	153	153.033	7.47171	0.0333333	115.675	190.392				CAGGG	152			CAGGG	161			CAGGG	163
GTGGG	166	148.167	7.01763	17.8333	113.079	183.255				GTGGG	149			GTGGG	154			GTGGG	136
CTGGG	168	165.667	6.99425	2.33333	130.695	200.638				CTGGG	152			CTGGG	174			CTGGG	158
GACGG	144	134.133	7.34252	9.86667	97.4207	170.846				GACGG	130			GACGG	140			GACGG	124
CACGG	124	114.867	7.20504	9.13333	78.8415	150.892				CACGG	113			CACGG	136			CACGG	111
GTCGG	107	99.0667	7.07562	7.93333	63.6886	134.445				GTCGG	95			GTCGG	106			GTCGG	98
CTCGG	135	111.2	7.2749	23.8	74.8255	147.574				CTCGG	110			CTCGG	115			CTCGG	94
GAGCG	162	142.167	6.23164	19.8333	111.008	173.325				GAGCG	138			GAGCG	160			GAGCG	144
CAGCG	179	156.167	7.66579	22.8333	117.838	194.496				CAGCG	150			CAGCG	173			CAGCG	154
GTGCG	115	112.733	8.46467	2.26667	70.41	155.057				GTGCG	109			GTGCG	135			GTGCG	109
CTGCG	158	141.567	5.73365	16.4333	112.898	170.235				CTGCG	130			CTGCG	154			CTGCG	141
GACCG	136	122.1	6.28819	13.9	90.659	153.541				GACCG	107			GACCG	132			GACCG	105
CACCG	153	130.367	8.85704	22.6333	86.0815	174.652				CACCG	122			CACCG	156			CACCG	126
GTCCG	100	99.1667	7.456	0.833333	61.8867	136.447				GTCCG	87			GTCCG	94			GTCCG	85
CTCCG	150	119.7	6.92895	30.3	85.0553	154.345				CTCCG	129			CTCCG	132			CTCCG	99
GAGGC	182	163.2	7.029	18.8	128.055	198.345				GAGGC	167			GAGGC	173			GAGGC	154
CAGGC	171	159.667	6.08748	11.3333	129.229	190.104				CAGGC	156			CAGGC	178			CAGGC	159
GTGGC	179	160.267	6.85783	18.7333	125.977	194.556				GTGGC	158			GTGGC	167			GTGGC	150
CTGGC	180	167.133	6.73505	12.8667	133.458	200.809				CTGGC	154			CTGGC	179			CTGGC	169
GACGC	146	127.167	7.0666	18.8333	91.8337	162.5				GACGC	123			GACGC	138			GACGC	116
CACGC	138	118.233	8.46365	19.7667	75.9151	160.552				CACGC	123			CACGC	132			CACGC	102
GTCGC	106	91.8333	6.96337	14.1667	57.0165	126.65				GTCGC	84			GTCGC	100			GTCGC	82
CTCGC	134	115.967	6.32719	18.0333	84.3307	147.603				CTCGC	118			CTCGC	132			CTCGC	100
GAGCC	165	156.967	7.48093	8.03333	119.562	194.371				GAGCC	163			GAGCC	161			GAGCC	167
CAGCC	197	175.567	5.71558	21.4333	146.989	204.145				CAGCC	177			CAGCC	175			CAGCC	166
GTGCC	145	138.8	6.34307	6.2	107.085	170.515				GTGCC	133			GTGCC	148			GTGCC	134
CTGCC	177	170.433	6.58464	6.56667	137.51	203.357				CTGCC	164			CTGCC	186			CTGCC	161
GACCC	154	142.367	8.47098	11.6333	100.012	184.722				GACCC	138			GACCC	152			GACCC	143
CACCC	160	138.133	6.88694	21.8667	103.699	172.568				CACCC	135			CACCC	157			CACCC	121
GTCCC	128	117.9	6.33736	10.1	86.2132	149.587				GTCCC	109			GTCCC	129			GTCCC	111
CTCCC	162	129.333	7.73854	32.6667	90.6406	168.026				CTCCC	121			CTCCC	134			CTCCC	131
AAGGG	168	145.233	6.5794	22.7667	112.336	178.13				AAGGG	130			AAGGG	162			AAGGG	148
TAGGG	76	62.5333	6.7606	13.4667	28.7303	96.3363				TAGGG	62			TAGGG	76			TAGGG	63
ATGGG	165	155.933	5.02362	9.06667	130.815	181.051				ATGGG	147			ATGGG	167			ATGGG	154
TTGGG	154	140.933	8.225	13.0667	99.8083	182.058				TTGGG	126			TTGGG	153			TTGGG	137
AACGG	152	123	9.07441	29	77.628	168.372				AACGG	117			AACGG	137			AACGG	109
TACGG	109	90.3667	7.26106	18.6333	54.0614	126.672				TACGG	97			TACGG	91			TACGG	93
ATCGG	124	105.6	7.55942	18.4	67.8029	143.397				ATCGG	94			ATCGG	125			ATCGG	113
TTCGG	124	109.067	7.62	14.9333	70.9667	147.167				TTCGG	96			TTCGG	120			TTCGG	101
AAGCG	146	128.933	7.53353	17.0667	91.2657	166.601				AAGCG	123			AAGCG	140			AAGCG	134
TAGCG	70	63.0667	6.50164	6.93333	30.5585	95.5748				TAGCG	64			TAGCG	80			TAGCG	61
ATGCG	111	108.733	9.35482	2.26667	61.9592	155.507				ATGCG	105			ATGCG	120			ATGCG	105
TTGCG	102	93.8667	7.30486	8.13333	57.3424	130.391				TTGCG	102			TTGCG	105			TTGCG	93
AACCG	129	116.867	7.52345	12.1333	79.2494	154.484				AACCG	119			AACCG	127			AACCG	122
TACCG	84	81.9	6.50914	2.1	49.3543	114.446				TACCG	74			TACCG	87			TACCG	76
ATCCG	124	109.133	9.08479	14.8667	63.7094	154.557				ATCCG	106			ATCCG	123			ATCCG	94
TTCCG	90	95.9667	8.99994	5.96667	50.967	140.966				TTCCG	102			TTCCG	105			TTCCG	90
AAGGC	173	156.967	7.77478	16.0333	118.093	195.841				AAGGC	150			AAGGC	164			AAGGC	152
TAGGC	76	66.9333	6.64848	9.06667	33.6909	100.176				TAGGC	66			TAGGC	72			TAGGC	67
ATGGC	184	169.233	5.40551	14.7667	142.206	196.261				ATGGC	161			ATGGC	185			ATGGC	173
TTGGC	167	150.133	7.92087	16.8667	110.529	189.738				TTGGC	148			TTGGC	153			TTGGC	143
AACGC	141	121.8	9.13274	19.2	76.1363	167.464				AACGC	125			AACGC	133			AACGC	113
TACGC	107	88.9667	8.10059	18.0333	48.4637	129.47				TACGC	91			TACGC	103			TACGC	85
ATCGC	145	118.4	7.31366	26.6	81.8317	154.968				ATCGC	116			ATCGC	134			ATCGC	111
TTCGC	125	105.933	6.6277	19.0667	72.7948	139.072				TTCGC	101			TTCGC	119			TTCGC	93
AAGCC	177	161.567	6.82634	15.4333	127.435	195.698				AAGCC	145			AAGCC	183			AAGCC	152
TAGCC	95	86.8	7.5265	8.2	49.1675	124.433				TAGCC	91			TAGCC	95			TAGCC	81
ATGCC	171	150.567	6.2128	20.4333	119.503	181.631				ATGCC	147			ATGCC	157			ATGCC	152
AACCC	176	148.767	6.8616	27.2333	114.459	183.075				AACCC	132			AACCC	167			AACCC	149
TACCC	130	101	8.31285	29	59.4358	142.564				TACCC	102			TACCC	113			TACCC	103
ATCCC	152	136.333	6.43446	15.6667	104.161	168.506				ATCCC	138			ATCCC	143			ATCCC	134
TTCCC	176	146.733	7.41356	29.2667	109.666	183.801				TTCCC	143			TTCCC	161			TTCCC	145
GGAGG	192	188.033	6.60451	3.96667	155.011	221.056				GGAGG	184			GGAGG	205			GGAGG	173
CGAGG	137	130.233	5.87621	6.76667	100.852	159.614				CGAGG	121			CGAGG	142			CGAGG	122
GCAGG	197	173.967	5.17609	23.0333	148.086	199.847				GCAGG	170			GCAGG	188			GCAGG	181
CCAGG	173	159.133	6.8719	13.8667	124.774	193.493				CCAGG	151			CCAGG	179			CCAGG	161
GGTGG	188	168	5.84867	20	138.757	197.243				GGTGG	161			GGTGG	181			GGTGG	157
CGTGG	146	119.267	9.08934	26.7333	73.82	164.713				CGTGG	116			CGTGG	137			CGTGG	109
GCTGG	205	190.833	5.57756	14.1667	162.946	218.721				GCTGG	193			GCTGG	207			GCTGG	184
CCTGG	181	171.6	6.5842	9.4	138.679	204.521				CCTGG	163			CCTGG	182			CCTGG	173
GGACG	151	141.433	7.77123	9.56667	102.577	180.289				GGACG	131			GGACG	170			GGACG	135
CGACG	106	84.1	8.73104	21.9	40.4448	127.755				CGACG	79			CGACG	106			CGACG	73
GCACG	108	106.333	7.35941	1.66667	69.5363	143.13				GCACG	100			GCACG	128			GCACG	100
CCACG	119	110.933	7.41356	8.06667	73.8655	148.001				CCACG	114			CCACG	117			CCACG	106
GGTCG	90	90.5	7.50057	0.5	52.9971	128.003				GGTCG	87			GGTCG	103			GGTCG	81
CGTCG	88	71.5667	7.32348	16.4333	34.9493	108.184				CGTCG	76			CGTCG	78			CGTCG	61
GCTCG	127	117.533	7.71355	9.46667	78.9656	156.101				GCTCG	120			GCTCG	138			GCTCG	101
CCTCG	122	106.833	7.02745	15.1667	71.6961	141.971				CCTCG	103			CCTCG	110			CCTCG	100
GGAGC	190	179.033	4.30303	10.9667	157.518	200.548				GGAGC	170			GGAGC	193			GGAGC	186
CGAGC	143	123.9	5.95587	19.1	94.1206	153.679				CGAGC	118			CGAGC	143			CGAGC	115
GCAGC	199	187.233	6.2955	11.7667	155.756	218.711				GCAGC	178			GCAGC	201			GCAGC	189
CCAGC	195	179.167	6.23164	15.8333	148.008	210.325				CCAGC	174			CCAGC	187			CCAGC	176
GGTGC	162	146	6.62284	16	112.886	179.114				GGTGC	134			GGTGC	156			GGTGC	146
CGTGC	107	105.3	6.61321	1.7	72.234	138.366				CGTGC	105			CGTGC	128			CGTGC	96
GCTGC	207	186.3	4.8718	20.7	161.941	210.659				GCTGC	182			GCTGC	200			GCTGC	186
CCTGC	194	180.7	7.07667	13.3	145.317	216.083				CCTGC	173			CCTGC	192			CCTGC	178
GGACC	168	145.4	6.48925	22.6	112.954	177.846				GGACC	138			GGACC	162			GGACC	147
CGACC	123	104.8	6.52	18.2	72.2	137.4				CGACC	101			CGACC	123			CGACC	93
GCACC	165	144.4	6.21788	20.6	113.311	175.489				GCACC	140			GCACC	171			GCACC	129
CCACC	176	154.633	7.91543	21.3667	115.056	194.21				CCACC	145			CCACC	171			CCACC	142
GGTCC	127	116.267	7.9261	10.7333	76.6362	155.897				GGTCC	113			GGTCC	120			GGTCC	115
CGTCC	135	115.067	7.93914	19.9333	75.371	154.762				CGTCC	121			CGTCC	122			CGTCC	105
GCTCC	190	162	8.3666	28	120.167	203.833				GCTCC	151			GCTCC	172			GCTCC	166
CCTCC	181	159.133	6.11236	21.8667	128.572	189.695				CCTCC	153			CCTCC	166			CCTCC	158
AGAGG	202	190.067	6.41622	11.9333	157.986	222.148				AGAGG	187			AGAGG	202			AGAGG	186
TGAGG	199	182.467	6.68881	16.5333	149.023	215.911				TGAGG	181			TGAGG	189			TGAGG	176
ACAGG	172	174.9	7.48493	2.9	137.475	212.325				ACAGG	180			ACAGG	184			ACAGG	172
TCAGG	187	176.533	5.87651	10.4667	147.151	205.916				TCAGG	175			TCAGG	200			TCAGG	174
AGTGG	188	174.533	8.19896	13.4667	133.539	215.528				AGTGG	177			AGTGG	182			AGTGG	172
TGTGG	200	190.333	4.55111	9.66667	167.578	213.089				TGTGG	184			TGTGG	194			TGTGG	190
ACTGG	196	184.633	8.20632	11.3667	143.602	225.665				ACTGG	177			ACTGG	190			ACTGG	168
TCTGG	211	189.733	5.38154	21.2667	162.826	216.641				TCTGG	184			TCTGG	201			TCTGG	180
AGACG	181	150.567	7.15196	30.4333	114.807	186.326				AGACG	147			AGACG	158			AGACG	154
TGACG	154	136.767	6.42561	17.2333	104.639	168.895				TGACG	140			TGACG	142			TGACG	128
ACACG	138	128.033	8.66815	9.96667	84.6926	171.374				ACACG	116			ACACG	146			ACACG	120
TCACG	123	117.8	8.78635	5.2	73.8682	161.732				TCACG	110			TCACG	140			TCACG	107
AGTCG	111	105.733	7.6471	5.26667	67.4978	143.969				AGTCG	101			AGTCG	118			AGTCG	103
TGTCG	137	116.933	8.44836	20.0667	74.6916	159.175				TGTCG	108			TGTCG	113			TGTCG	112
ACTCG	134	110.2	8.10874	23.8	69.6563	150.744				ACTCG	110			ACTCG	127			ACTCG	103
TCTCG	116	113.2	8.12149	2.8	72.5925	153.807				TCTCG	114			TCTCG	124			TCTCG	101
AGAGC	200	183.467	5.9812	16.5333	153.561	213.373				AGAGC	185			AGAGC	197			AGAGC	191
TGAGC	202	173.467	7.84652	28.5333	134.234	212.699				TGAGC	174			TGAGC	177			TGAGC	168
ACAGC	211	192.433	4.93183	18.5667	167.774	217.093				ACAGC	184			ACAGC	199			ACAGC	193
TCAGC	202	190.933	5.23867	11.0667	164.74	217.127				TCAGC	190			TCAGC	196			TCAGC	175
AGTGC	176	164.267	6.52282	11.7333	131.653	196.881				AGTGC	156			AGTGC	174			AGTGC	158
TGTGC	191	177.9	6.94486	13.1	143.176	212.624				TGTGC	165			TGTGC	189			TGTGC	187
ACTGC	195	179.533	6.80128	15.4667	145.527	213.54				ACTGC	174			ACTGC	200			ACTGC	167
TCTGC	204	192.2	4.97857	11.8	167.307	217.093				TCTGC	186			TCTGC	194			TCTGC	184
AGACC	176	171.3	6.53452	4.7	138.627	203.973				AGACC	176			AGACC	180			AGACC	167
TGACC	179	166.4	7.54115	12.6	128.694	204.106				TGACC	160			TGACC	174			TGACC	161
ACACC	184	169.967	8.32729	14.0333	128.33	211.603				ACACC	174			ACACC	179			ACACC	165
TCACC	190	166.7	5.65777	23.3	138.411	194.989				TCACC	154			TCACC	176			TCACC	164
AGTCC	162	145.367	7.23251	16.6333	109.204	181.529				AGTCC	141			AGTCC	144			AGTCC	141
TGTCC	170	165.933	5.21889	4.06667	139.839	192.028				TGTCC	169			TGTCC	180			TGTCC	155
ACTCC	181	154.033	8.69595	26.9667	110.554	197.513				ACTCC	143			ACTCC	168			ACTCC	151
TCTCC	198	172.267	8.08546	25.7333	131.839	212.694				TCTCC	171			TCTCC	175			TCTCC	172
GAAGG	200	180.067	5.48938	19.9333	152.62	207.514				GAAGG	175			GAAGG	188			GAAGG	183
CAAGG	176	156.2	6.8652	19.8	121.874	190.526				CAAGG	150			CAAGG	165			CAAGG	150
GTAGG	80	73.1333	6.77589	6.86667	39.2539	107.013				GTAGG	73			GTAGG	84			GTAGG	67
CTAGG	64	58.9	5.47313	5.1	31.5343	86.2657				CTAGG	63			CTAGG	64			CTAGG	53
GATGG	204	184.633	6.68752	19.3667	151.196	218.071				GATGG	170			GATGG	183			GATGG	187
CATGG	190	176.9	5.86251	13.1	147.587	206.213				CATGG	166			CATGG	190			CATGG	185
GTTGG	157	145.467	6.88694	11.5333	111.032	179.901				GTTGG	159			GTTGG	144			GTTGG	146
CTTGG	150	135.9	7.06302	14.1	100.585	171.215				CTTGG	133			CTTGG	144			CTTGG	126
GAACG	153	127.8	7.35035	25.2	91.0483	164.552				GAACG	119			GAACG	145			GAACG	117
CAACG	141	118.433	7.29044	22.5667	81.9811	154.886				CAACG	123			CAACG	123			CAACG	108
GTACG	94	88.3667	7.26106	5.63333	52.0614	124.672				GTACG	81			GTACG	106			GTACG	84
CTACG	112	97.6667	7.07757	14.3333	62.2788	133.055				CTACG	106			CTACG	106			CTACG	94
GATCG	140	121.1	7.71184	18.9	82.5408	159.659				GATCG	106			GATCG	138			GATCG	107
CATCG	166	137.867	6.61103	28.1333	104.812	170.922				CATCG	131			CATCG	147			CATCG	138
GTTCG	112	103.6	7.20919	8.4	67.5541	139.646				GTTCG	103			GTTCG	131			GTTCG	102
CTTCG	120	114.1	5.02648	5.9	88.9676	139.232				CTTCG	109			CTTCG	122			CTTCG	118
GAAGC	191	183.433	4.15794	7.56667	162.644	204.223				GAAGC	175			GAAGC	187			GAAGC	180
CAAGC	188	165.033	6.27795	22.9667	133.644	196.423				CAAGC	154			CAAGC	186			CAAGC	166
GTAGC	109	92.6	6.07766	16.4	62.2117	122.988				GTAGC	92			GTAGC	103			GTAGC	92
CTAGC	103	80.4333	8.16504	22.5667	39.6082	121.259				CTAGC	80			CTAGC	80			CTAGC	81
GATGC	179	170.933	7.55181	8.06667	133.174	208.692				GATGC	167			GATGC	172			GATGC	171
CATGC	189	167.7	6.69096	21.3	134.245	201.155				CATGC	169			CATGC	172			CATGC	150
GTTGC	168	133.333	7.36878	34.6667	96.4895	170.177				GTTGC	144			GTTGC	140			GTTGC	133
CTTGC	144	133.6	7.01525	10.4	98.5237	168.676				CTTGC	144			CTTGC	143			CTTGC	130
GAACC	171	149.367	5.37865	21.6333	122.473	176.26				GAACC	149			GAACC	161			GAACC	148
CAACC	181	151.467	6.09541	29.5333	120.99	181.944				CAACC	163			CAACC	169			CAACC	147
GTACC	106	105.267	8.02124	0.733333	65.1605	145.373				GTACC	100			GTACC	118			GTACC	111
GATCC	180	157.233	6.5162	22.7667	124.652	189.814				GATCC	162			GATCC	163			GATCC	159
CATCC	199	173.633	6.8606	25.3667	139.33	207.936				CATCC	177			CATCC	185			CATCC	174
GTTCC	157	140.833	7.87437	16.1667	101.461	180.205				GTTCC	136			GTTCC	143			GTTCC	136
CTTCC	188	163.267	8.3828	24.7333	121.353	205.181				CTTCC	158			CTTCC	172			CTTCC	164
AAAGG	204	181.767	6.91168	22.2333	147.208	216.325				AAAGG	170			AAAGG	195			AAAGG	182
TAAGG	135	117.933	8.2918	17.0667	76.4743	159.392				TAAGG	126			TAAGG	134			TAAGG	119
ATAGG	101	78.3	5.40211	22.7	51.2895	105.311				ATAGG	68			ATAGG	86			ATAGG	87
TTAGG	115	92.9333	6.55972	22.0667	60.1347	125.732				TTAGG	85			TTAGG	94			TTAGG	93
AATGG	192	175.167	6.43312	16.8333	143.001	207.332				AATGG	164			AATGG	188			AATGG	180
TATGG	170	149.567	5.45631	20.4333	122.285	176.848				TATGG	137			TATGG	162			TATGG	148
ATTGG	173	147.2	7.22734	25.8	111.063	183.337				ATTGG	144			ATTGG	148			ATTGG	155
TTTGG	199	180.2	5.56095	18.8	152.395	208.005				TTTGG	170			TTTGG	191			TTTGG	174
AAACG	178	142.4	8.07123	35.6	102.044	182.756				AAACG	140			AAACG	156			AAACG	136
TAACG	101	88.5333	6.77589	12.4667	54.6539	122.413				TAACG	96			TAACG	95			TAACG	86
ATACG	113	86.6333	6.4299	26.3667	54.4838	118.783				ATACG	92			ATACG	103			ATACG	88
TTACG	115	95.9	6.88502	19.1	61.4749	130.325				TTACG	88			TTACG	112			TTACG	94
AATCG	120	102.267	5.45156	17.7333	75.0089	129.524				AATCG	113			AATCG	117			AATCG	103
TATCG	96	85.9667	7.59529	10.0333	47.9902	123.943				TATCG	89			TATCG	105			TATCG	89
ATTCG	122	99.4667	8.05898	22.5333	59.1718	139.762				ATTCG	96			ATTCG	112			ATTCG	91
TTTCG	142	110.5	6.44205	31.5	78.2898	142.71				TTTCG	105			TTTCG	121			TTTCG	107
AAAGC	206	183.4	5.97466	22.6	153.527	213.273				AAAGC	184			AAAGC	203			AAAGC	183
TAAGC	137	113.7	8.23847	23.3	72.5076	154.892				TAAGC	106			TAAGC	117			TAAGC	118
ATAGC	115	97.5	8.00323	17.5	57.4838	137.516				ATAGC	91			ATAGC	114			ATAGC	102
TTAGC	124	109.6	7.31366	14.4	73.0317	146.168				TTAGC	126			TTAGC	115			TTAGC	107
TATGC	151	133.033	6.93558	17.9667	98.3554	167.711				TATGC	119			TATGC	139			TATGC	133
ATTGC	170	139.2	7.60399	30.8	101.18	177.22				ATTGC	145			ATTGC	153			ATTGC	138
TTTGC	188	171.8	6.46689	16.2	139.466	204.134				TTTGC	164			TTTGC	189			TTTGC	171
AAACC	198	181.767	6.5794	16.2333	148.87	214.664				AAACC	180			AAACC	192			AAACC	181
TAACC	123	116.4	7.04468	6.6	81.1766	151.623				TAACC	121			TAACC	127			TAACC	108
ATACC	135	109.433	5.49409	25.5667	81.9629	136.904				ATACC	108			ATACC	120			ATACC	104
TTACC	151	135.833	7.61615	15.1667	97.7526	173.914				TTACC	132			TTACC	143			TTACC	125
AATCC	168	148.467	8.26598	19.5333	107.137	189.797				AATCC	155			AATCC	163			AATCC	139
TATCC	154	121.5	7.7981	32.5	82.5095	160.49				TATCC	119			TATCC	140			TATCC	118
TTTCC	198	171.767	7.19523	26.2333	135.791	207.743				TTTCC	167			TTTCC	180			TTTCC	175
GGGAG	175	156.633	6.23938	18.3667	125.436	187.83				GGGAG	155			GGGAG	155			GGGAG	153
CGGAG	151	143.633	9.4083	7.36667	96.5918	190.675				CGGAG	135			CGGAG	163			CGGAG	135
GCGAG	136	123.933	7.06586	12.0667	88.604	159.263				GCGAG	122			GCGAG	148			GCGAG	119
CCGAG	137	122	7.79036	15	83.0482	160.952				CCGAG	124			CCGAG	137			CCGAG	114
GGCAG	184	174.733	6.25291	9.26667	143.469	205.998				GGCAG	162			GGCAG	186			GGCAG	175
CGCAG	170	145.8	9.0949	24.2	100.325	191.275				CGCAG	131			CGCAG	159			CGCAG	141
GCCAG	168	163.967	7.36948	4.03333	127.119	200.814				GCCAG	155			GCCAG	184			GCCAG	162
CCCAG	174	159.433	6.53206	14.5667	126.773	192.094				CCCAG	147			CCCAG	173			CCCAG	157
GGGTG	153	139.367	7.69901	13.6333	100.872	177.862				GGGTG	118			GGGTG	142			GGGTG	126
CGGTG	150	129.633	7.21341	20.3667	93.5663	165.7				CGGTG	122			CGGTG	139			CGGTG	127
GCGTG	124	115.667	7.48946	8.33333	78.2194	153.114				GCGTG	105			GCGTG	125			GCGTG	123
CCGTG	125	114.433	7.08901	10.5667	78.9883	149.878				CCGTG	114			CCGTG	135			CCGTG	98
GGCTG	186	175.6	5.78702	10.4	146.665	204.535				GGCTG	175			GGCTG	186			GGCTG	179
CGCTG	180	158.9	7.92791	21.1	119.26	198.54				CGCTG	161			CGCTG	158			CGCTG	145
GCCTG	175	167.3	6.93392	7.7	132.63	201.97				GCCTG	160			GCCTG	183			GCCTG	158
CCCTG	178	155.633	6.54683	22.3667	122.899	188.367				CCCTG	159			CCCTG	172			CCCTG	143
GGGAC	147	138.967	6.094	8.03333	108.497	169.437				GGGAC	130			GGGAC	156			GGGAC	138
CGGAC	134	114.467	7.9078	19.5333	74.9277	154.006				CGGAC	108			CGGAC	128			CGGAC	101
GCGAC	123	107.1	6.49323	15.9	74.6338	139.566				GCGAC	99			GCGAC	123			GCGAC	86
CCGAC	113	104.1	7.91485	8.9	64.5258	143.674				CCGAC	99			CCGAC	120			CCGAC	88
GGCAC	156	135.567	7.8331	20.4333	96.4012	174.732				GGCAC	145			GGCAC	156			GGCAC	120
CGCAC	128	113.9	9.59652	14.1	65.9174	161.883				CGCAC	104			CGCAC	130			CGCAC	107
GCCAC	174	155.533	7.95129	18.4667	115.777	195.29				GCCAC	145			GCCAC	168			GCCAC	143
CCCAC	156	140.333	7.47102	15.6667	102.978	177.688				CCCAC	144			CCCAC	143			CCCAC	134
GGGTC	128	127.967	7.8805	0.0333333	88.5642	167.369				GGGTC	144			GGGTC	145			GGGTC	114
CGGTC	120	95.4	7.49529	24.6	57.9236	132.876				CGGTC	94			CGGTC	117			CGGTC	92
GCGTC	139	116.033	8.7434	22.9667	72.3163	159.75				GCGTC	123			GCGTC	124			GCGTC	121
CCGTC	130	124.6	8.04127	5.4	84.3936	164.806				CCGTC	121			CCGTC	138			CCGTC	118
GGCTC	179	158.233	5.07654	20.7667	132.851	183.616				GGCTC	141			GGCTC	172			GGCTC	149
CGCTC	166	134.3	9.29646	31.7	87.8177	180.782				CGCTC	127			CGCTC	158			CGCTC	123
GCCTC	159	148.767	6.64199	10.2333	115.557	181.977				GCCTC	144			GCCTC	156			GCCTC	153
CCCTC	168	146.867	7.06489	21.1333	111.542	182.191				CCCTC	135			CCCTC	158			CCCTC	140
AGGAG	208	198.367	4.25468	9.63333	177.093	219.64				AGGAG	200			AGGAG	209			AGGAG	197
TGGAG	213	206.933	4.02521	6.06667	186.807	227.059				TGGAG	203			TGGAG	213			TGGAG	205
ACGAG	143	137.3	6.00086	5.7	107.296	167.304				ACGAG	135			ACGAG	153			ACGAG	134
TCGAG	126	125.8	7.31743	0.2	89.2128	162.387				TCGAG	125			TCGAG	143			TCGAG	130
AGCAG	210	201.467	4.37653	8.53333	179.584	223.349				AGCAG	199			AGCAG	208			AGCAG	209
TGCAG	215	201.9	4.41276	13.1	179.836	223.964				TGCAG	201			TGCAG	209			TGCAG	196
ACCAG	200	180.167	7.10553	19.8333	144.639	215.694				ACCAG	179			ACCAG	190			ACCAG	179
TCCAG	207	196.067	6.17522	10.9333	165.191	226.943				TCCAG	197			TCCAG	206			TCCAG	203
AGGTG	184	171.067	7.22989	12.9333	134.917	207.216				AGGTG	169			AGGTG	182			AGGTG	167
TGGTG	201	187.4	5.61771	13.6	159.311	215.489				TGGTG	181			TGGTG	195			TGGTG	194
ACGTG	153	126.1	6.50385	26.9	93.5808	158.619				ACGTG	123			ACGTG	148			ACGTG	125
TCGTG	125	115.833	7.0078	9.16667	80.7944	150.872				TCGTG	114			TCGTG	126			TCGTG	108
AGCTG	215	198.833	4.51116	16.1667	176.278	221.389				AGCTG	194			AGCTG	206			AGCTG	198
TGCTG	218	204.867	3.63634	13.1333	186.685	223.048				TGCTG	200			TGCTG	220			TGCTG	200
ACCTG	206	183.967	6.82027	22.0333	149.865	218.068				ACCTG	190			ACCTG	197			ACCTG	180
TCCTG	206	189.567	5.23703	16.4333	163.382	215.752				TCCTG	174			TCCTG	187			TCCTG	192
AGGAC	198	176.9	6.43991	21.1	144.7	209.1				AGGAC	167			AGGAC	194			AGGAC	171
TGGAC	203	186.9	6.2165	16.1	155.818	217.982				TGGAC	181			TGGAC	196			TGGAC	176
ACGAC	142	120.567	8.23233	21.4333	79.405	161.728				ACGAC	115			ACGAC	140			ACGAC	117
TCGAC	136	116.567	8.82662	19.4333	72.4336	160.7				TCGAC	126			TCGAC	132			TCGAC	118
AGCAC	185	171.2	6.49881	13.8	138.706	203.694				AGCAC	169			AGCAC	186			AGCAC	172
TGCAC	189	170.3	5.82592	18.7	141.17	199.43				TGCAC	166			TGCAC	183			TGCAC	157
ACCAC	174	163.633	6.20613	10.3667	132.603	194.664				ACCAC	160			ACCAC	167			ACCAC	150
TCCAC	195	172.533	6.54287	22.4667	139.819	205.248				TCCAC	172			TCCAC	184			TCCAC	168
AGGTC	173	139.6	7.94637	33.4	99.8681	179.332				AGGTC	139			AGGTC	147			AGGTC	136
TGGTC	183	155.167	6.80306	27.8333	121.151	189.182				TGGTC	146			TGGTC	164			TGGTC	160
ACGTC	151	122.867	7.68668	28.1333	84.4333	161.3				ACGTC	120			ACGTC	146			ACGTC	123
TCGTC	138	119.2	6.74358	18.8	85.4821	152.918				TCGTC	115			TCGTC	126			TCGTC	109
AGCTC	203	179.2	6.7691	23.8	145.355	213.045				AGCTC	177			AGCTC	194			AGCTC	178
TGCTC	197	176.1	6.64545	20.9	142.873	209.327				TGCTC	182			TGCTC	184			TGCTC	185
ACCTC	175	158.3	5.84365	16.7	129.082	187.518				ACCTC	156			ACCTC	175			ACCTC	147
TCCTC	206	180.333	5.86241	25.6667	151.021	209.645				TCCTC	181			TCCTC	181			TCCTC	176
GAGAG	206	186.5	6.0955	19.5	156.022	216.978				GAGAG	192			GAGAG	198			GAGAG	185
CAGAG	215	202.133	4.68109	12.8667	178.728	225.539				CAGAG	200			CAGAG	213			CAGAG	201
GTGAG	182	160.9	7.68496	21.1	122.475	199.325				GTGAG	165			GTGAG	171			GTGAG	152
CTGAG	203	181.6	6.04352	21.4	151.382	211.818				CTGAG	179			CTGAG	179			CTGAG	177
GACAG	201	186.767	5.99243	14.2333	156.805	216.729				GACAG	183			GACAG	195			GACAG	185
CACAG	212	197.433	5.16409	14.5667	171.613	223.254				CACAG	197			CACAG	200			CACAG	197
GTCAG	196	174.533	5.66132	21.4667	146.227	202.84				GTCAG	180			GTCAG	194			GTCAG	171
CTCAG	195	185.6	5.76912	9.4	156.754	214.446				CTCAG	184			CTCAG	197			CTCAG	182
GAGTG	178	169.9	8.23512	8.1	128.724	211.076				GAGTG	171			GAGTG	175			GAGTG	162
CAGTG	209	195.667	5.88003	13.3333	166.267	225.067				CAGTG	189			CAGTG	197			CAGTG	189
GTGTG	190	182.367	4.77409	7.63333	158.496	206.237				GTGTG	179			GTGTG	197			GTGTG	179
CTGTG	211	194.3	4.63978	16.7	171.101	217.499				CTGTG	191			CTGTG	205			CTGTG	201
GACTG	209	185.6	5.80487	23.4	156.576	214.624				GACTG	179			GACTG	195			GACTG	176
CACTG	211	192.633	6.16712	18.3667	161.798	223.469				CACTG	194			CACTG	194			CACTG	178
GTCTG	193	184.333	6.07615	8.66667	153.953	214.714				GTCTG	179			GTCTG	189			GTCTG	176
CTCTG	217	194.4	4.94522	22.6	169.674	219.126				CTCTG	192			CTCTG	197			CTCTG	190
GAGAC	191	178.967	7.10261	12.0333	143.454	214.48				GAGAC	184			GAGAC	183			GAGAC	178
CAGAC	212	191.467	6.13488	20.5333	160.792	222.141				CAGAC	198			CAGAC	198			CAGAC	186
GTGAC	189	160.467	6.7708	28.5333	126.613	194.321				GTGAC	154			GTGAC	155			GTGAC	168
CTGAC	193	174.867	6.35574	18.1333	143.088	206.645				CTGAC	175			CTGAC	186			CTGAC	180
GACAC	179	169.8	6.92522	9.2	135.174	204.426				GACAC	163			GACAC	183			GACAC	166
CACAC	172	175.067	7.19163	3.06667	139.109	211.025				CACAC	176			CACAC	186			CACAC	175
GTCAC	163	153.433	6.84147	9.56667	119.226	187.641				GTCAC	140			GTCAC	168			GTCAC	147
CTCAC	167	164.433	7.5962	2.56667	126.452	202.414				CTCAC	165			CTCAC	180			CTCAC	154
GAGTC	159	155.1	5.96166	3.9	125.292	184.908				GAGTC	155			GAGTC	167			GAGTC	159
CAGTC	188	174.767	7.04509	13.2333	139.541	209.992				CAGTC	171			CAGTC	184			CAGTC	182
GTGTC	178	164.367	6.9703	13.6333	129.515	199.218				GTGTC	163			GTGTC	178			GTGTC	156
CTGTC	181	179.533	7.16184	1.46667	143.724	215.343				CTGTC	179			CTGTC	186			CTGTC	183
GACTC	191	159.233	7.35168	31.7667	122.475	195.992				GACTC	160			GACTC	166			GACTC	156
CACTC	174	163.367	6.54683	10.6333	130.633	196.101				CACTC	171			CACTC	158			CACTC	153
GTCTC	172	153.633	6.74912	18.3667	119.888	187.379				GTCTC	155			GTCTC	176			GTCTC	160
CTCTC	182	170.7	8.40012	11.3	128.699	212.701				CTCTC	168			CTCTC	184			CTCTC	168
AAGAG	211	196.067	6.11912	14.9333	165.471	226.662				AAGAG	195			AAGAG	206			AAGAG	191
TAGAG	157	132.233	7.63695	24.7667	94.0486	170.418				TAGAG	142			TAGAG	157			TAGAG	138
ATGAG	195	185.267	6.48039	9.73333	152.865	217.669				ATGAG	176			ATGAG	186			ATGAG	183
TTGAG	191	171.5	7.3332	19.5	134.834	208.166				TTGAG	169			TTGAG	175			TTGAG	163
AACAG	196	195	5.80725	1	165.964	224.036				AACAG	198			AACAG	201			AACAG	193
TACAG	200	180.767	6.46307	19.2333	148.451	213.082				TACAG	191			TACAG	181			TACAG	178
ATCAG	200	187.467	6.40438	12.5333	155.445	219.489				ATCAG	191			ATCAG	199			ATCAG	181
TTCAG	211	201.2	5.61034	9.8	173.148	229.252				TTCAG	206			TTCAG	210			TTCAG	197
AAGTG	199	181.2	5.48603	17.8	153.77	208.63				AAGTG	169			AAGTG	186			AAGTG	179
TAGTG	133	126.167	7.60709	6.83333	88.1312	164.202				TAGTG	134			TAGTG	138			TAGTG	139
ATGTG	203	186.733	5.70501	16.2667	158.208	215.258				ATGTG	179			ATGTG	194			ATGTG	194
TTGTG	196	180.433	5.87034	15.5667	151.082	209.785				TTGTG	180			TTGTG	199			TTGTG	191
AACTG	210	186.767	5.59977	23.2333	158.768	214.766				AACTG	184			AACTG	198			AACTG	187
TACTG	198	164.133	7.6055	33.8667	126.106	202.161				TACTG	159			TACTG	175			TACTG	165
ATCTG	208	191.9	6.15518	16.1	161.124	222.676				ATCTG	187			ATCTG	204			ATCTG	184
TTCTG	217	195.8	4.83093	21.2	171.645	219.955				TTCTG	194			TTCTG	199			TTCTG	192
AAGAC	208	184.833	5.90782	23.1667	155.294	214.372				AAGAC	182			AAGAC	190			AAGAC	176
TAGAC	131	109.233	6.80103	21.7667	75.2282	143.238				TAGAC	115			TAGAC	105			TAGAC	110
ATGAC	203	175.667	6.9745	27.3333	140.794	210.539				ATGAC	175			ATGAC	189			ATGAC	169
AACAC	203	186	6.02294	17	155.885	216.115				AACAC	189			AACAC	190			AACAC	183
TACAC	174	154.133	7.07952	19.8667	118.736	189.531				TACAC	156			TACAC	160			TACAC	160
ATCAC	193	169.467	5.49441	23.5333	141.995	196.939				ATCAC	177			ATCAC	176			ATCAC	163
TTCAC	203	180.433	7.1616	22.5667	144.625	216.241				TTCAC	177			TTCAC	189			TTCAC	182
AAGTC	184	154.633	7.42541	29.3667	117.506	191.76				AAGTC	146			AAGTC	166			AAGTC	147
TAGTC	105	91.4	7.19003	13.6	55.4498	127.35				TAGTC	76			TAGTC	100			TAGTC	82
ATGTC	180	164.233	6.72967	15.7667	130.585	197.882				ATGTC	153			ATGTC	181			ATGTC	166
TTGTC	174	153.333	6.52493	20.6667	120.709	185.958				TTGTC	157			TTGTC	172			TTGTC	154
AACTC	184	167.867	6.93682	16.1333	133.183	202.551				AACTC	173			AACTC	172			AACTC	167
TACTC	150	126.267	8.03412	23.7333	86.0961	166.437				TACTC	112			TACTC	137			TACTC	120
ATCTC	180	164.433	6.7348	15.5667	130.759	198.107				ATCTC	171			ATCTC	176			ATCTC	165
TTCTC	198	175.767	5.89379	22.2333	146.298	205.236				TTCTC	163			TTCTC	177			TTCTC	172
GGAAG	195	181.533	5.9523	13.4667	151.772	211.295				GGAAG	174			GGAAG	192			GGAAG	176
GCAAG	187	156.567	6.26805	30.4333	125.226	187.907				GCAAG	157			GCAAG	169			GCAAG	153
CCAAG	190	155.067	8.39923	34.9333	113.07	197.063				CCAAG	131			CCAAG	165			CCAAG	156
GGTAG	80	73.4333	7.63695	6.56667	35.2486	111.618				GGTAG	75			GGTAG	77			GGTAG	68
CGTAG	54	57.1333	7.2337	3.13333	20.9648	93.3018				CGTAG	47			CGTAG	70			CGTAG	55
GCTAG	90	83.7	7.74663	6.3	44.9668	122.433				GCTAG	92			GCTAG	98			GCTAG	77
CCTAG	78	71.2667	5.8894	6.73333	41.8197	100.714				CCTAG	85			CCTAG	83			CCTAG	73
GGATG	206	181.733	7.19642	24.2667	145.751	217.715				GGATG	181			GGATG	198			GGATG	175
CGATG	153	125.733	5.98235	27.2667	95.8216	155.645				CGATG	112			CGATG	139			CGATG	113
GCATG	160	162.7	6.64442	2.7	129.478	195.922				GCATG	159			GCATG	180			GCATG	168
CCATG	192	166.233	6.54788	25.7667	133.494	198.973				CCATG	156			CCATG	182			CCATG	166
GGTTG	140	133.667	6.42373	6.33333	101.548	165.785				GGTTG	123			GGTTG	139			GGTTG	135
CGTTG	117	91.7667	7.05976	25.2333	56.4679	127.065				CGTTG	99			CGTTG	99			CGTTG	90
GCTTG	171	143.967	5.78037	27.0333	115.065	172.869				GCTTG	144			GCTTG	161			GCTTG	134
CCTTG	152	126.567	7.29044	25.4333	90.1144	163.019				CCTTG	129			CCTTG	139			CCTTG	127
GGAAC	181	159.267	7.91739	21.7333	119.68	198.854				GGAAC	161			GGAAC	168			GGAAC	146
CGAAC	113	94.7333	6.25291	18.2667	63.4688	125.998				CGAAC	88			CGAAC	105			CGAAC	78
GCAAC	175	146.8	6.95007	28.2	112.05	181.55				GCAAC	159			GCAAC	158			GCAAC	147
CCAAC	177	154.5	6.50597	22.5	121.97	187.03				CCAAC	150			CCAAC	171			CCAAC	154
GGTAC	92	95.1667	7.9658	3.16667	55.3376	134.996				GGTAC	100			GGTAC	102			GGTAC	84
CGTAC	101	82.6	5.7751	18.4	53.7245	111.475				CGTAC	80			CGTAC	96			CGTAC	80
GCTAC	147	136.067	6.74119	10.9333	102.361	169.773				GCTAC	138			GCTAC	135			GCTAC	119
CCTAC	144	127.333	8.172	16.6667	86.4733	168.193				CCTAC	118			CCTAC	135			CCTAC	114
GGATC	169	163.633	8.21892	5.36667	122.539	204.728				GGATC	164			GGATC	169			GGATC	151
CGATC	100	92.2667	7.53353	7.73333	54.599	129.934				CGATC	100			CGATC	103			CGATC	93
GCATC	183	167.1	8.5151	15.9	124.525	209.675				GCATC	159			GCATC	179			GCATC	164
GGTTC	157	138.667	7.53536	18.3333	100.99	176.343				GGTTC	136			GGTTC	151			GGTTC	137
CGTTC	111	111.267	6.5281	0.266667	78.6262	143.907				CGTTC	105			CGTTC	124			CGTTC	97
GCTTC	179	172.3	7.03268	6.7	137.137	207.463				GCTTC	173			GCTTC	182			GCTTC	178
CCTTC	177	163.633	8.04506	13.3667	123.408	203.859				CCTTC	162			CCTTC	178			CCTTC	162
AGAAG	217	200.533	5.73395	16.4667	171.864	229.203				AGAAG	203			AGAAG	211			AGAAG	202
TGAAG	220	205.3	3.57337	14.7	187.433	223.167				TGAAG	206			TGAAG	210			TGAAG	215
ACAAG	201	181.433	5.73365	19.5667	152.765	210.102				ACAAG	180			ACAAG	188			ACAAG	182
TCAAG	206	180.2	6.57791	25.8	147.31	213.09				TCAAG	168			TCAAG	193			TCAAG	184
AGTAG	116	103.333	8.24342	12.6667	62.1162	144.55				AGTAG	104			AGTAG	113			AGTAG	103
TGTAG	157	129.933	6.79723	27.0667	95.9472	163.919				TGTAG	127			TGTAG	141			TGTAG	144
ACTAG	115	93.8	7.67621	21.2	55.419	132.181				ACTAG	97			ACTAG	94			ACTAG	87
AGATG	196	197.633	5.44872	1.63333	170.39	224.877				AGATG	192			AGATG	203			AGATG	201
TGATG	207	199.933	4.38598	7.06667	178.003	221.863				TGATG	189			TGATG	199			TGATG	210
ACATG	203	185.2	5.89213	17.8	155.739	214.661				ACATG	189			ACATG	192			ACATG	192
TCATG	198	182.867	5.23735	15.1333	156.68	209.053				TCATG	178			TCATG	191			TCATG	183
TGTTG	201	178.7	5.41486	22.3	151.626	205.774				TGTTG	189			TGTTG	189			TGTTG	183
ACTTG	175	147.8	8.40525	27.2	105.774	189.826				ACTTG	141			ACTTG	155			ACTTG	151
TCTTG	177	156.633	6.78479	20.3667	122.709	190.557				TCTTG	164			TCTTG	157			TCTTG	158
AGAAC	207	179.1	6.41308	27.9	147.035	211.165				AGAAC	175			AGAAC	194			AGAAC	185
TGAAC	206	180.667	5.42874	25.3333	153.523	207.81				TGAAC	183			TGAAC	199			TGAAC	176
ACAAC	194	177.267	7.03162	16.7333	142.109	212.425				ACAAC	173			ACAAC	192			ACAAC	166
TCAAC	200	177.267	6.59118	22.7333	144.311	210.223				TCAAC	169			TCAAC	186			TCAAC	181
AGTAC	155	139.6	6.28408	15.4	108.18	171.02				AGTAC	134			AGTAC	152			AGTAC	142
TGTAC	177	154.4	7.24259	22.6	118.187	190.613				TGTAC	162			TGTAC	160			TGTAC	164
ACTAC	176	147.2	7.16986	28.8	111.351	183.049				ACTAC	148			ACTAC	165			ACTAC	147
TCTAC	180	156.667	7.57188	23.3333	118.807	194.526				TCTAC	160			TCTAC	163			TCTAC	155
AGATC	197	179.467	6.64744	17.5333	146.229	212.704				AGATC	179			AGATC	199			AGATC	185
TGATC	192	175.133	6.72993	16.8667	141.484	208.783				TGATC	173			TGATC	174			TGATC	166
ACATC	207	187.833	6.18721	19.1667	156.897	218.769				ACATC	188			ACATC	201			ACATC	185
TCATC	205	188	7.19195	17	152.04	223.96				TCATC	190			TCATC	189			TCATC	187
AGTTC	185	164.8	6.58839	20.2	131.858	197.742				AGTTC	147			AGTTC	178			AGTTC	166
TGTTC	199	176.667	7.39214	22.3333	139.706	213.627				TGTTC	173			TGTTC	185			TGTTC	182
ACTTC	190	172.5	5.78196	17.5	143.59	201.41				ACTTC	172			ACTTC	182			ACTTC	164
TCTTC	205	183.4	6.65194	21.6	150.14	216.66				TCTTC	182			TCTTC	189			TCTTC	183
GAAAG	205	190.233	6.66273	14.7667	156.92	223.547				GAAAG	189			GAAAG	203			GAAAG	189
CAAAG	204	190.5	6.96172	13.5	155.691	225.309				CAAAG	182			CAAAG	200			CAAAG	184
GTAAG	116	107.933	5.75915	8.06667	79.1376	136.729				GTAAG	109			GTAAG	125			GTAAG	117
CTAAG	112	98.2667	6.65367	13.7333	64.9983	131.535				CTAAG	101			CTAAG	112			CTAAG	89
GATAG	111	94.3667	6.4299	16.6333	62.2171	126.516				GATAG	95			GATAG	100			GATAG	88
CATAG	124	103.433	6.0838	20.5667	73.0143	133.852				CATAG	110			CATAG	122			CATAG	100
GTTAG	98	90.4	7.66362	7.6	52.0819	128.718				GTTAG	97			GTTAG	103			GTTAG	93
CTTAG	91	80.8333	7.42356	10.1667	43.7155	117.951				CTTAG	86			CTTAG	98			CTTAG	93
GAATG	189	174.533	5.1242	14.4667	148.912	200.154				GAATG	167			GAATG	189			GAATG	165
CAATG	196	175.2	6.73846	20.8	141.508	208.892				CAATG	162			CAATG	183			CAATG	176
GTATG	178	145.633	7.00484	32.3667	110.609	180.658				GTATG	140			GTATG	148			GTATG	150
CTATG	167	142.9	6.76375	24.1	109.081	176.719				CTATG	132			CTATG	138			CTATG	146
GATTG	179	158.333	6.41836	20.6667	126.242	190.425				GATTG	158			GATTG	167			GATTG	161
CATTG	186	170.633	7.09776	15.3667	135.145	206.122				CATTG	167			CATTG	177			CATTG	171
GTTTG	202	188.8	6.43482	13.2	156.626	220.974				GTTTG	184			GTTTG	200			GTTTG	192
CTTTG	205	177.7	5.98936	27.3	147.753	207.647				CTTTG	169			CTTTG	193			CTTTG	165
GAAAC	207	183.8	6.60929	23.2	150.754	216.846				GAAAC	187			GAAAC	193			GAAAC	182
CAAAC	201	192.367	7.01468	8.63333	157.293	227.44				CAAAC	185			CAAAC	199			CAAAC	194
GTAAC	122	116.233	7.29044	5.76667	79.7811	152.686				GTAAC	107			GTAAC	115			GTAAC	108
CTAAC	114	107.3	8.30932	6.7	65.7534	148.847				CTAAC	99			CTAAC	109			CTAAC	106
CATAC	159	134.033	8.70388	24.9667	90.5139	177.553				CATAC	140			CATAC	144			CATAC	120
GTTAC	156	130.8	8.63194	25.2	87.6403	173.96				GTTAC	118			GTTAC	137			GTTAC	126
CTTAC	128	122.9	7.69393	5.1	84.4304	161.37				CTTAC	121			CTTAC	127			CTTAC	116
CAATC	175	149.267	6.49633	25.7333	116.785	181.748				CAATC	156			CAATC	158			CAATC	146
GTATC	139	124.833	6.92862	14.1667	90.1902	159.476				GTATC	130			GTATC	137			GTATC	127
CTATC	136	112.667	8.89918	23.3333	68.1708	157.163				CTATC	118			CTATC	137			CTATC	108
GATTC	167	157.733	7.72784	9.26667	119.094	196.373				GATTC	147			GATTC	176			GATTC	158
GTTTC	192	174.3	7.16385	17.7	138.481	210.119				GTTTC	179			GTTTC	173			GTTTC	179
CTTTC	180	168.433	5.58744	11.5667	140.496	196.371				CTTTC	162			CTTTC	181			CTTTC	171
AAAAG	208	194.067	5.33003	13.9333	167.417	220.717				AAAAG	199			AAAAG	203			AAAAG	192
TAAAG	204	185.667	6.78402	18.3333	151.747	219.587				TAAAG	183			TAAAG	186			TAAAG	181
ATAAG	157	134.667	8.19307	22.3333	93.7013	175.632				ATAAG	138			ATAAG	151			ATAAG	132
TTAAG	172	139.8	8.63194	32.2	96.6403	182.96				TTAAG	146			TTAAG	155			TTAAG	142
AATAG	134	117.8	8.42983	16.2	75.6508	159.949				AATAG	116			AATAG	127			AATAG	116
TATAG	134	107.067	7.72784	26.9333	68.4275	145.706				TATAG	109			TATAG	115			TATAG	109
ATTAG	132	113.3	7.23092	18.7	77.1454	149.455				ATTAG	111			ATTAG	114			ATTAG	106
TTTAG	170	148.2	9.27511	21.8	101.824	194.576				TTTAG	156			TTTAG	156			TTTAG	148
AAATG	207	193.133	5.77589	13.8667	164.254	222.013				AAATG	194			AAATG	203			AAATG	197
TAATG	185	162.133	5.1242	22.8667	136.512	187.754				TAATG	164			TAATG	171			TAATG	164
ATATG	177	158.2	6.55691	18.8	125.415	190.985				ATATG	164			ATATG	171			ATATG	150
TTATG	182	159.433	6.09513	22.5667	128.958	189.909				TTATG	153			TTATG	182			TTATG	164
AATTG	174	138.467	7.78032	35.5333	99.5651	177.368				AATTG	137			AATTG	143			AATTG	147
TATTG	177	154.9	6.43991	22.1	122.7	187.1				TATTG	144			TATTG	156			TATTG	157
ATTTG	196	175	6.21455	21	143.927	206.073				ATTTG	178			ATTTG	185			ATTTG	169
TTTTG	212	188.367	4.75962	23.6333	164.569	212.165				TTTTG	185			TTTTG	196			TTTTG	191
AAAAC	215	195.667	6.85984	19.3333	161.367	229.966				AAAAC	200			AAAAC	203			AAAAC	196
TAAAC	183	169.533	6.78097	13.4667	135.628	203.438				TAAAC	175			TAAAC	182			TAAAC	175
ATAAC	158	136.067	7.24418	21.9333	99.8458	172.288				ATAAC	138			ATAAC	152			ATAAC	131
TTAAC	149	140.233	7.50027	8.76667	102.732	177.735				TTAAC	138			TTAAC	157			TTAAC	139
AATAC	178	147.833	6.10304	30.1667	117.318	178.349				AATAC	153			AATAC	168			AATAC	152
ATTAC	157	150.4	7.75309	6.6	111.635	189.165				ATTAC	145			ATTAC	157			ATTAC	142
TTTAC	195	172.2	6.90527	22.8	137.674	206.726				TTTAC	177			TTTAC	184			TTTAC	173
AAATC	198	177.933	5.51445	20.0667	150.361	205.506				AAATC	180			AAATC	183			AAATC	169
TAATC	135	123.2	7.28437	11.8	86.7781	159.622				TAATC	127			TAATC	139			TAATC	126
ATATC	176	143.567	8.22395	32.4333	102.447	184.686				ATATC	145			ATATC	154			ATATC	138
TTATC	163	140.8	7.70311	22.2	102.284	179.316				TTATC	154			TTATC	166			TTATC	149
AATTC	154	140.4	8.14354	13.6	99.6823	181.118				AATTC	147			AATTC	153			AATTC	136
TATTC	163	143.867	7.03064	19.1333	108.713	179.02				TATTC	141			TATTC	154			TATTC	149
ATTTC	204	173.7	7.15903	30.3	137.905	209.495				ATTTC	171			ATTTC	175			ATTTC	170
TTTTC	205	182.867	5.85888	22.1333	153.572	212.161				TTTTC	183			TTTTC	188			TTTTC	182
GGGGA	153	143.133	6.3231	9.86667	111.518	174.749				GGGGA	137			GGGGA	154			GGGGA	130
CGGGA	129	123.6	7.23307	5.4	87.4347	159.765				CGGGA	126			CGGGA	118			CGGGA	121
GCGGA	150	125.167	8.00036	24.8333	85.1649	165.168				GCGGA	116			GCGGA	134			GCGGA	115
CCGGA	131	119.767	8.95076	11.2333	75.0129	164.52				CCGGA	119			CCGGA	134			CCGGA	107
GGCGA	132	110.133	6.59537	21.8667	77.1565	143.11				GGCGA	103			GGCGA	120			GGCGA	80
CGCGA	88	64.4667	7.06489	23.5333	29.1422	99.7911				CGCGA	58			CGCGA	69			CGCGA	54
GCCGA	127	113.133	6.52704	13.8667	80.4981	145.769				GCCGA	94			GCCGA	112			GCCGA	108
CCCGA	124	99.7	8.07785	24.3	59.3107	140.089				CCCGA	96			CCCGA	119			CCCGA	86
GGGCA	153	138.567	6.6316	14.4333	105.409	171.725				GGGCA	132			GGGCA	152			GGGCA	139
CGGCA	136	126.333	9.93889	9.66667	76.6389	176.028				CGGCA	122			CGGCA	142			CGGCA	110
GCGCA	138	123.7	7.87904	14.3	84.3048	163.095				GCGCA	118			GCGCA	149			GCGCA	125
CCGCA	125	124.767	7.7978	0.233333	85.7776	163.756				CCGCA	127			CCGCA	131			CCGCA	123
GGCCA	179	160.3	7.01796	18.7	125.21	195.39				GGCCA	145			GGCCA	162			GGCCA	155
CGCCA	145	131.033	6.32719	13.9667	99.3974	162.669				CGCCA	132			CGCCA	147			CGCCA	126
GCCCA	142	146.5	7.98166	4.5	106.592	186.408				GCCCA	136			GCCCA	152			GCCCA	151
CCCCA	151	136.933	8.16609	14.0667	96.1029	177.764				CCCCA	137			CCCCA	155			CCCCA	139
GGGGT	139	109.167	6.7112	29.8333	75.6107	142.723				GGGGT	111			GGGGT	112			GGGGT	105
CGGGT	95	88.5667	6.81622	6.43333	54.4855	122.648				CGGGT	86			CGGGT	111			CGGGT	84
GCGGT	114	103.367	9.44123	10.6333	56.1605	150.573				GCGGT	92			GCGGT	118			GCGGT	97
GGCGT	105	106.533	7.30957	1.53333	69.9855	143.081				GGCGT	104			GGCGT	123			GGCGT	114
CGCGT	73	67.5333	6.21862	5.46667	36.4402	98.6264				CGCGT	73			CGCGT	92			CGCGT	61
GCCGT	129	116.467	6.81142	12.5333	82.4096	150.524				GCCGT	112			GCCGT	136			GCCGT	108
CCCGT	112	96.4333	6.07813	15.5667	66.0427	126.824				CCCGT	87			CCCGT	117			CCCGT	82
GGGCT	150	137.8	6.33218	12.2	106.139	169.461				GGGCT	134			GGGCT	145			GGGCT	131
CGGCT	156	129.833	7.06171	26.1667	94.5248	165.142				CGGCT	129			CGGCT	144			CGGCT	121
GCGCT	145	135.633	7.151	9.36667	99.8783	171.388				GCGCT	131			GCGCT	154			GCGCT	126
CCGCT	152	130.033	7.32724	21.9667	93.3971	166.67				CCGCT	120			CCGCT	138			CCGCT	115
GGCCT	160	145.867	6.61103	14.1333	112.812	178.922				GGCCT	140			GGCCT	163			GGCCT	131
CGCCT	122	110.233	6.57416	11.7667	77.3625	143.104				CGCCT	108			CGCCT	135			CGCCT	106
GCCCT	153	136.3	6.29806	16.7	104.81	167.79				GCCCT	130			GCCCT	149			GCCCT	124
CCCCT	139	123.9	6.80948	15.1	89.8526	157.947				CCCCT	116			CCCCT	137			CCCCT	126
AGGGA	175	156.767	6.53734	18.2333	124.08	189.453				AGGGA	148			AGGGA	174			AGGGA	157
TGGGA	183	173.8	6.07652	9.2	143.417	204.183				TGGGA	166			TGGGA	179			TGGGA	175
ACGGA	155	130	7.91332	25	90.4334	169.567				ACGGA	135			ACGGA	153			ACGGA	119
TCGGA	126	114.267	8.03412	11.7333	74.0961	154.437				TCGGA	97			TCGGA	116			TCGGA	114
AGCGA	150	137.567	6.65755	12.4333	104.279	170.854				AGCGA	123			AGCGA	157			AGCGA	129
TGCGA	119	110.2	5.35885	8.8	83.4058	136.994				TGCGA	98			TGCGA	126			TGCGA	102
ACCGA	137	115.6	8.38142	21.4	73.6929	157.507				ACCGA	115			ACCGA	139			ACCGA	111
TCCGA	118	102.733	6.7207	15.2667	69.1298	136.337				TCCGA	108			TCCGA	120			TCCGA	86
AGGCA	177	156.433	6.88669	20.5667	122	190.867				AGGCA	156			AGGCA	171			AGGCA	154
TGGCA	193	173.867	5.70984	19.1333	145.317	202.416				TGGCA	174			TGGCA	184			TGGCA	173
ACGCA	152	130	8.85905	22	85.7048	174.295				ACGCA	133			ACGCA	140			ACGCA	120
TCGCA	138	114.833	6.36306	23.1667	83.018	146.649				TCGCA	105			TCGCA	137			TCGCA	104
AGCCA	190	174.033	5.46767	15.9667	146.695	201.372				AGCCA	174			AGCCA	187			AGCCA	167
TGCCA	193	172.6	6.07766	20.4	142.212	202.988				TGCCA	157			TGCCA	184			TGCCA	175
ACCCA	175	152.267	6.55446	22.7333	119.494	185.039				ACCCA	149			ACCCA	172			ACCCA	148
TCCCA	178	153.533	7.48209	24.4667	116.123	190.944				TCCCA	149			TCCCA	155			TCCCA	143
AGGGT	139	133	5.93063	6	103.347	162.653				AGGGT	125			AGGGT	142			AGGGT	124
TGGGT	157	146.733	6.05112	10.2667	116.478	176.989				TGGGT	139			TGGGT	153			TGGGT	131
ACGGT	128	110.433	6.50561	17.5667	77.9053	142.961				ACGGT	101			ACGGT	106			ACGGT	107
TCGGT	114	100.833	6.98315	13.1667	65.9176	135.749				TCGGT	97			TCGGT	118			TCGGT	96
AGCGT	149	124.4	7.59128	24.6	86.4436	162.356				AGCGT	124			AGCGT	131			AGCGT	140
TGCGT	134	118.9	8.73893	15.1	75.2053	162.595				TGCGT	108			TGCGT	117			TGCGT	122
ACCGT	122	112.7	9.23319	9.3	66.5341	158.866				ACCGT	110			ACCGT	119			ACCGT	124
TCCGT	109	108.733	7.03652	0.266667	73.5507	143.916				TCCGT	111			TCCGT	109			TCCGT	86
AGGCT	178	161.6	5.58693	16.4	133.665	189.535				AGGCT	163			AGGCT	176			AGGCT	163
TGGCT	197	174.7	6.61321	22.3	141.634	207.766				TGGCT	167			TGGCT	180			TGGCT	171
ACGCT	155	131.067	9.18745	23.9333	85.1294	177.004				ACGCT	133			ACGCT	135			ACGCT	130
TCGCT	163	132.433	6.22943	30.5667	101.286	163.58				TCGCT	131			TCGCT	135			TCGCT	116
AGCCT	177	161.133	6.98636	15.8667	126.202	196.065				AGCCT	161			AGCCT	171			AGCCT	160
TGCCT	159	157.233	5.82908	1.76667	128.088	186.379				TGCCT	145			TGCCT	163			TGCCT	137
ACCCT	165	142.833	6.45453	22.1667	110.561	175.106				ACCCT	134			ACCCT	161			ACCCT	150
TCCCT	169	141.633	8.77097	27.3667	97.7785	185.488				TCCCT	137			TCCCT	151			TCCCT	151
GAGGA	215	203.5	5.13776	11.5	177.811	229.189				GAGGA	202			GAGGA	213			GAGGA	192
CAGGA	212	195.867	4.84756	16.1333	171.629	220.104				CAGGA	192			CAGGA	215			CAGGA	200
GTGGA	205	195.033	6.33264	9.96667	163.37	226.697				GTGGA	189			GTGGA	196			GTGGA	191
CTGGA	215	207.8	4.74451	7.2	184.077	231.523				CTGGA	209			CTGGA	208			CTGGA	203
GACGA	157	136.1	8.02732	20.9	95.9634	176.237				GACGA	125			GACGA	155			GACGA	130
CACGA	110	114.967	8.26911	4.96667	73.6211	156.312				CACGA	103			CACGA	139			CACGA	108
GTCGA	105	100.4	9.06528	4.6	55.0736	145.726				GTCGA	99			GTCGA	108			GTCGA	93
CTCGA	117	108.767	8.20716	8.23333	67.7309	149.802				CTCGA	116			CTCGA	116			CTCGA	99
CAGCA	219	204.533	4.80469	14.4667	180.51	228.557				CAGCA	200			CAGCA	213			CAGCA	204
GTGCA	173	170.067	6.44303	2.93333	137.852	202.282				GTGCA	161			GTGCA	180			GTGCA	170
CTGCA	221	201.033	5.95664	19.9667	171.25	230.817				CTGCA	204			CTGCA	208			CTGCA	192
GACCA	194	169.733	7.41356	24.2667	132.666	206.801				GACCA	167			GACCA	189			GACCA	158
CACCA	203	183.267	6.51223	19.7333	150.705	215.828				CACCA	176			CACCA	190			CACCA	181
GTCCA	183	166.8	8.15116	16.2	126.044	207.556				GTCCA	165			GTCCA	176			GTCCA	167
CTCCA	218	190.833	6.25373	27.1667	159.565	222.102				CTCCA	184			CTCCA	201			CTCCA	198
GAGGT	175	161	8.39951	14	119.002	202.998				GAGGT	156			GAGGT	173			GAGGT	164
CAGGT	175	163.333	5.42239	11.6667	136.221	190.445				CAGGT	163			CAGGT	183			CAGGT	153
GTGGT	166	165.433	7.65499	0.566667	127.158	203.708				GTGGT	153			GTGGT	174			GTGGT	167
CTGGT	193	175.8	7.6807	17.2	137.397	214.203				CTGGT	167			CTGGT	181			CTGGT	166
GACGT	156	126.733	8.71358	29.2667	83.1654	170.301				GACGT	119			GACGT	138			GACGT	139
CACGT	124	113.533	6.31218	10.4667	81.9724	145.094				CACGT	109			CACGT	121			CACGT	117
GTCGT	111	99.0667	7.34346	11.9333	62.3494	135.784				GTCGT	105			GTCGT	99			GTCGT	100
CTCGT	132	111.733	7.5655	20.2667	73.9058	149.561				CTCGT	94			CTCGT	129			CTCGT	106
GAGCT	207	186.8	6.55165	20.2	154.042	219.558				GAGCT	189			GAGCT	195			GAGCT	178
CAGCT	207	195.467	5.05646	11.5333	170.184	220.749				CAGCT	197			CAGCT	197			CAGCT	189
GTGCT	191	174.367	6.34895	16.6333	142.622	206.111				GTGCT	169			GTGCT	186			GTGCT	175
GACCT	174	161.9	8.80576	12.1	117.871	205.929				GACCT	164			GACCT	170			GACCT	153
CACCT	180	169.533	7.09411	10.4667	134.063	205.004				CACCT	163			CACCT	179			CACCT	161
GTCCT	175	152.5	7.4452	22.5	115.274	189.726				GTCCT	164			GTCCT	163			GTCCT	157
CTCCT	196	173.367	6.12785	22.6333	142.727	204.006				CTCCT	168			CTCCT	173			CTCCT	168
AAGGA	213	189.267	6.59118	23.7333	156.311	222.223				AAGGA	188			AAGGA	209			AAGGA	187
TAGGA	129	100.867	7.22416	28.1333	64.7459	136.987				TAGGA	89			TAGGA	107			TAGGA	101
ATGGA	208	196.633	5.32712	11.3667	169.998	223.269				ATGGA	189			ATGGA	203			ATGGA	197
TTGGA	195	175.4	6.15097	19.6	144.645	206.155				TTGGA	179			TTGGA	183			TTGGA	165
AACGA	155	123.6	7.35128	31.4	86.8436	160.356				AACGA	119			AACGA	129			AACGA	118
TACGA	115	102.2	6.0822	12.8	71.789	132.611				TACGA	102			TACGA	121			TACGA	93
ATCGA	142	126.133	7.66422	15.8667	87.8122	164.454				ATCGA	121			ATCGA	141			ATCGA	118
TTCGA	130	112.233	6.81622	17.7667	78.1522	146.314				TTCGA	117			TTCGA	131			TTCGA	116
AAGCA	203	184.633	6.26145	18.3667	153.326	215.941				AAGCA	190			AAGCA	195			AAGCA	173
TAGCA	133	120	8.37072	13	78.1464	161.854				TAGCA	117			TAGCA	123			TAGCA	124
ATGCA	194	177.833	7.56618	16.1667	140.002	215.664				ATGCA	164			ATGCA	188			ATGCA	172
TTGCA	179	162.733	6.43768	16.2667	130.545	194.922				TTGCA	171			TTGCA	175			TTGCA	162
AACCA	207	174.533	6.79114	32.4667	140.578	208.489				AACCA	182			AACCA	191			AACCA	170
TACCA	166	141.933	8.8471	24.0667	97.6978	186.169				TACCA	129			TACCA	155			TACCA	132
ATCCA	195	175.4	6.75992	19.6	141.6	209.2				ATCCA	176			ATCCA	189			ATCCA	173
TTCCA	200	173.467	7.01099	26.5333	138.412	208.522				TTCCA	175			TTCCA	185			TTCCA	181
AAGGT	185	157.233	8.29908	27.7667	115.738	198.729				AAGGT	153			AAGGT	167			AAGGT	143
TAGGT	92	71	5.40115	21	43.9943	98.0057				TAGGT	69			TAGGT	85			TAGGT	70
ATGGT	174	161.033	5.70229	12.9667	132.522	189.545				ATGGT	166			ATGGT	165			ATGGT	169
TTGGT	169	150.9	7.6083	18.1	112.859	188.941				TTGGT	152			TTGGT	159			TTGGT	160
AACGT	136	120	7.64289	16	81.7855	158.214				AACGT	125			AACGT	138			AACGT	118
TACGT	108	87.8	7.43895	20.2	50.6053	124.995				TACGT	88			TACGT	105			TACGT	84
TTCGT	118	104.167	7.10553	13.8333	68.639	139.694				TTCGT	109			TTCGT	122			TTCGT	102
AAGCT	204	181	5.43298	23	153.835	208.165				AAGCT	180			AAGCT	184			AAGCT	187
TAGCT	125	100.167	8.4978	24.8333	57.6777	142.656				TAGCT	107			TAGCT	113			TAGCT	105
ATGCT	198	178.233	6.14583	19.7667	147.504	208.962				ATGCT	176			ATGCT	186			ATGCT	176
TTGCT	194	166.167	8.40806	27.8333	124.126	208.207				TTGCT	167			TTGCT	170			TTGCT	163
AACCT	186	164.867	5.66132	21.1333	136.56	193.173				AACCT	162			AACCT	181			AACCT	152
TACCT	162	132.567	6.83138	29.4333	98.4097	166.724				TACCT	146			TACCT	143			TACCT	129
ATCCT	190	169.833	6.0804	20.1667	139.431	200.235				ATCCT	171			ATCCT	169			ATCCT	167
TTCCT	200	178.433	6.50561	21.5667	145.905	210.961				TTCCT	176			TTCCT	179			TTCCT	184
GGAGA	214	201.6	4.50747	12.4	179.063	224.137				GGAGA	204			GGAGA	219			GGAGA	198
CGAGA	156	139.467	6.56917	16.5333	106.621	172.313				CGAGA	144			CGAGA	160			CGAGA	140
GCAGA	211	201.333	4.62626	9.66667	178.202	224.465				GCAGA	197			GCAGA	210			GCAGA	201
CCAGA	201	190.267	6.83265	10.7333	156.103	224.43				CCAGA	189			CCAGA	198			CCAGA	193
GGTGA	184	167.567	6.54261	16.4333	134.854	200.28				GGTGA	162			GGTGA	181			GGTGA	167
CGTGA	124	116.5	8.27022	7.5	75.1489	157.851				CGTGA	120			CGTGA	127			CGTGA	111
GCTGA	206	192.767	5.09688	13.2333	167.282	218.251				GCTGA	190			GCTGA	198			GCTGA	185
CCTGA	204	180.133	7.43122	23.8667	142.977	217.289				CCTGA	182			CCTGA	184			CCTGA	180
GGACA	207	186.467	5.89408	20.5333	156.996	215.937				GGACA	177			GGACA	198			GGACA	182
CGACA	140	135.9	8.51915	4.1	93.3043	178.496				CGACA	129			CGACA	151			CGACA	125
GCACA	203	177.633	5.78037	25.3667	148.731	206.535				GCACA	175			GCACA	186			GCACA	173
CCACA	195	183.333	6.40761	11.6667	151.295	215.371				CCACA	185			CCACA	196			CCACA	175
GGTCA	178	164.433	7.38444	13.5667	127.511	201.356				GGTCA	166			GGTCA	177			GGTCA	160
CGTCA	155	140.433	6.07246	14.5667	110.071	170.796				CGTCA	141			CGTCA	162			CGTCA	142
GCTCA	200	179.7	7.97907	20.3	139.805	219.595				GCTCA	169			GCTCA	183			GCTCA	175
CCTCA	195	178.967	6.15032	16.0333	148.215	209.718				CCTCA	180			CCTCA	186			CCTCA	174
GGAGT	181	168	6.88827	13	133.559	202.441				GGAGT	167			GGAGT	185			GGAGT	173
CGAGT	119	116.067	7.72338	2.93333	77.4498	154.684				CGAGT	114			CGAGT	134			CGAGT	117
GCAGT	200	182.333	7.29352	17.6667	145.866	218.801				GCAGT	174			GCAGT	182			GCAGT	178
CCAGT	189	172.067	5.90694	16.9333	142.532	201.601				CCAGT	170			CCAGT	180			CCAGT	162
GGTGT	189	165.733	6.71043	23.2667	132.181	199.285				GGTGT	167			GGTGT	170			GGTGT	174
CGTGT	136	131.433	7.73565	4.56667	92.7551	170.112				CGTGT	131			CGTGT	150			CGTGT	134
GCTGT	211	190.4	5.20345	20.6	164.383	216.417				GCTGT	184			GCTGT	197			GCTGT	190
CCTGT	188	174.4	7.18523	13.6	138.474	210.326				CCTGT	165			CCTGT	178			CCTGT	160
GGACT	183	164.167	6.60242	18.8333	131.155	197.179				GGACT	159			GGACT	177			GGACT	149
CGACT	147	118.633	8.45468	28.3667	76.3599	160.907				CGACT	117			CGACT	141			CGACT	121
GCACT	178	160.667	5.56053	17.3333	132.864	188.469				GCACT	161			GCACT	171			GCACT	160
CCACT	181	158.433	8.50835	22.5667	115.892	200.975				CCACT	152			CCACT	169			CCACT	150
CGTCT	163	138.867	7.59643	24.1333	100.885	176.849				CGTCT	127			CGTCT	158			CGTCT	138
GCTCT	208	180.967	6.094	27.0333	150.497	211.437				GCTCT	185			GCTCT	197			GCTCT	184
CCTCT	191	169.5	7.51894	21.5	131.905	207.095				CCTCT	165			CCTCT	171			CCTCT	163
AGAGA	217	195.833	5.83144	21.1667	166.676	224.991				AGAGA	191			AGAGA	210			AGAGA	195
TGAGA	200	182.167	5.47775	17.8333	154.778	209.555				TGAGA	178			TGAGA	194			TGAGA	172
ACAGA	209	203.233	5.48153	5.76667	175.826	230.641				ACAGA	208			ACAGA	204			ACAGA	210
TCAGA	212	198.867	5.31578	13.1333	172.288	225.446				TCAGA	198			TCAGA	206			TCAGA	195
AGTGA	199	178.367	6.83542	20.6333	144.19	212.544				AGTGA	175			AGTGA	183			AGTGA	180
TGTGA	206	188.567	6.88168	17.4333	154.158	222.975				TGTGA	183			TGTGA	192			TGTGA	199
ACTGA	205	188.2	4.42875	16.8	166.056	210.344				ACTGA	198			ACTGA	193			ACTGA	187
TCTGA	214	190	7.12935	24	154.353	225.647				TCTGA	193			TCTGA	192			TCTGA	199
AGACA	204	190.933	5.96503	13.0667	161.108	220.758				AGACA	193			AGACA	201			AGACA	183
TGACA	208	183.833	5.08604	24.1667	158.403	209.264				TGACA	178			TGACA	182			TGACA	177
ACACA	189	189.967	7.12201	0.966667	154.357	225.577				ACACA	193			ACACA	201			ACACA	186
TCACA	198	182.933	6.41084	15.0667	150.879	214.988				TCACA	184			TCACA	194			TCACA	186
AGTCA	196	169.033	6.72865	26.9667	135.39	202.677				AGTCA	174			AGTCA	180			AGTCA	170
TGTCA	187	182	5.01721	5	156.914	207.086				TGTCA	188			TGTCA	201			TGTCA	187
ACTCA	197	169.2	7.67621	27.8	130.819	207.581				ACTCA	172			ACTCA	175			ACTCA	166
TCTCA	190	177.4	5.48729	12.6	149.964	204.836				TCTCA	176			TCTCA	192			TCTCA	171
AGAGT	183	172.133	6.89694	10.8667	137.649	206.618				AGAGT	176			AGAGT	184			AGAGT	167
TGAGT	179	160.467	7.03064	18.5333	125.313	195.62				TGAGT	158			TGAGT	169			TGAGT	170
ACAGT	201	185.7	6.46022	15.3	153.399	218.001				ACAGT	190			ACAGT	188			ACAGT	182
TCAGT	205	185.033	5.44872	19.9667	157.79	212.277				TCAGT	185			TCAGT	199			TCAGT	182
AGTGT	198	181.067	6.36224	16.9333	149.255	212.878				AGTGT	180			AGTGT	190			AGTGT	180
TGTGT	207	190.033	4.44494	16.9667	167.809	212.258				TGTGT	191			TGTGT	205			TGTGT	184
ACTGT	205	181.967	6.83038	23.0333	147.815	216.119				ACTGT	169			ACTGT	199			ACTGT	184
TCTGT	211	191.9	5.50454	19.1	164.377	219.423				TCTGT	184			TCTGT	188			TCTGT	199
AGACT	209	181.167	6.18721	27.8333	150.231	212.103				AGACT	180			AGACT	189			AGACT	166
TGACT	198	168.967	6.34895	29.0333	137.222	200.711				TGACT	175			TGACT	169			TGACT	165
ACACT	191	181.767	4.50045	9.23333	159.264	204.269				ACACT	180			ACACT	190			ACACT	170
TCACT	194	177.5	5.04975	16.5	152.251	202.749				TCACT	172			TCACT	187			TCACT	174
AGTCT	173	165.433	7.52322	7.56667	127.817	203.049				AGTCT	159			AGTCT	190			AGTCT	161
TGTCT	190	181.467	5.99847	8.53333	151.474	211.459				TGTCT	176			TGTCT	191			TGTCT	176
ACTCT	189	171.733	6.60686	17.2667	138.699	204.768				ACTCT	162			ACTCT	177			ACTCT	171
TCTCT	203	178.067	6.76162	24.9333	144.259	211.875				TCTCT	174			TCTCT	193			TCTCT	183
GAAGA	221	203.967	5.41698	17.0333	176.882	231.052				GAAGA	198			GAAGA	217			GAAGA	209
CAAGA	205	190.4	6.15097	14.6	159.645	221.155				CAAGA	178			CAAGA	197			CAAGA	186
GTAGA	140	116.733	7.59734	23.2667	78.7466	154.72				GTAGA	113			GTAGA	116			GTAGA	132
CTAGA	136	113.567	8.03734	22.4333	73.38	153.753				CTAGA	116			CTAGA	120			CTAGA	115
GATGA	216	196.067	6.48039	19.9333	163.665	228.469				GATGA	192			GATGA	204			GATGA	201
CATGA	195	180.633	5.0274	14.3667	155.496	205.77				CATGA	189			CATGA	191			CATGA	187
GTTGA	182	154.833	6.23164	27.1667	123.675	185.992				GTTGA	156			GTTGA	162			GTTGA	159
CTTGA	176	154.467	7.64169	21.5333	116.258	192.675				CTTGA	144			CTTGA	156			CTTGA	149
GAACA	205	185.767	5.60593	19.2333	157.737	213.796				GAACA	188			GAACA	192			GAACA	184
CAACA	208	194.9	5.46683	13.1	167.566	222.234				CAACA	190			CAACA	202			CAACA	198
GTACA	181	155.533	6.06137	25.4667	125.226	185.84				GTACA	161			GTACA	168			GTACA	159
CTACA	195	177.1	7.63544	17.9	138.923	215.277				CTACA	178			CTACA	174			CTACA	168
GATCA	198	176.833	6.35764	21.1667	145.045	208.622				GATCA	176			GATCA	188			GATCA	182
CATCA	214	198.733	4.6456	15.2667	175.505	221.961				CATCA	197			CATCA	202			CATCA	194
GTTCA	196	178.533	7.70908	17.4667	139.988	217.079				GTTCA	169			GTTCA	188			GTTCA	183
CTTCA	213	199.9	5.90937	13.1	170.353	229.447				CTTCA	204			CTTCA	213			CTTCA	192
GAAGT	203	175.2	6.32128	27.8	143.594	206.806				GAAGT	170			GAAGT	181			GAAGT	178
CAAGT	181	159.1	6.96469	21.9	124.277	193.923				CAAGT	165			CAAGT	170			CAAGT	151
GTAGT	105	97.2	7.06814	7.8	61.8593	132.541				GTAGT	99			GTAGT	107			GTAGT	105
CTAGT	123	94.9667	6.37605	28.0333	63.0864	126.847				CTAGT	113			CTAGT	95			CTAGT	97
GATGT	195	181.833	5.4966	13.1667	154.35	209.316				GATGT	178			GATGT	178			GATGT	182
CATGT	197	176.6	7.35597	20.4	139.82	213.38				CATGT	169			CATGT	185			CATGT	180
GTTGT	188	153.567	7.19523	34.4333	117.591	189.543				GTTGT	166			GTTGT	172			GTTGT	159
CTTGT	167	150.3	5.65777	16.7	122.011	178.589				CTTGT	157			CTTGT	162			CTTGT	154
GAACT	194	166.233	7.17122	27.7667	130.377	202.089				GAACT	166			GAACT	175			GAACT	167
CAACT	172	161.1	5.70753	10.9	132.562	189.638				CAACT	151			CAACT	156			CAACT	159
GTACT	144	126.3	7.44242	17.7	89.0879	163.512				GTACT	124			GTACT	140			GTACT	122
CTACT	161	143.867	6.97648	17.1333	108.984	178.749				CTACT	138			CTACT	150			CTACT	125
GATCT	193	172.8	5.8274	20.2	143.663	201.937				GATCT	172			GATCT	183			GATCT	172
CATCT	200	183.467	7.19546	16.5333	147.489	219.444				CATCT	183			CATCT	187			CATCT	179
GTTCT	191	162.033	7.31311	28.9667	125.468	198.599				GTTCT	152			GTTCT	168			GTTCT	158
CTTCT	198	177.833	5.95433	20.1667	148.062	207.605				CTTCT	182			CTTCT	189			CTTCT	171
AAAGA	219	205.467	4.883	13.5333	181.052	229.882				AAAGA	200			AAAGA	203			AAAGA	203
TAAGA	160	141.167	7.72851	18.8333	102.524	179.809				TAAGA	152			TAAGA	159			TAAGA	140
ATAGA	153	127.167	6.50773	25.8333	94.628	159.705				ATAGA	140			ATAGA	139			ATAGA	123
TTAGA	151	125.767	8.72841	25.2333	82.1246	169.409				TTAGA	137			TTAGA	131			TTAGA	126
AATGA	208	188.133	6.21862	19.8667	157.04	219.226				AATGA	188			AATGA	196			AATGA	181
TATGA	195	167.933	6.4644	27.0667	135.611	200.255				TATGA	166			TATGA	173			TATGA	163
ATTGA	197	170.767	5.96937	26.2333	140.92	200.613				ATTGA	171			ATTGA	170			ATTGA	165
TTTGA	211	191.233	4.8685	19.7667	166.891	215.576				TTTGA	191			TTTGA	201			TTTGA	182
AAACA	210	206.6	4.76771	3.4	182.761	230.439				AAACA	209			AAACA	205			AAACA	205
TAACA	153	153.867	8.24928	0.866667	112.62	195.113				TAACA	141			TAACA	159			TAACA	154
TTACA	198	172.733	6.87792	25.2667	138.344	207.123				TTACA	185			TTACA	176			TTACA	168
AATCA	200	177.633	5.01366	22.3667	152.565	202.702				AATCA	182			AATCA	201			AATCA	184
TATCA	177	154.967	8.68007	22.0333	111.566	198.367				TATCA	163			TATCA	170			TATCA	153
ATTCA	196	181.8	6.31583	14.2	150.221	213.379				ATTCA	173			ATTCA	193			ATTCA	168
TTTCA	207	190.2	6.28298	16.8	158.785	221.615				TTTCA	193			TTTCA	196			TTTCA	185
AAAGT	201	182.8	6.65608	18.2	149.52	216.08				AAAGT	168			AAAGT	196			AAAGT	180
TAAGT	134	112	8.11554	22	71.4223	152.578				TAAGT	117			TAAGT	127			TAAGT	118
ATAGT	129	114.367	6.08267	14.6333	83.9533	144.78				ATAGT	117			ATAGT	124			ATAGT	114
TTAGT	136	118.267	9.20245	17.7333	72.2544	164.279				TTAGT	115			TTAGT	131			TTAGT	119
TATGT	166	153.367	7.28003	12.6333	116.967	189.767				TATGT	142			TATGT	164			TATGT	158
TTTGT	198	189.367	6.81015	8.63333	155.316	223.417				TTTGT	184			TTTGT	192			TTTGT	193
AAACT	210	191.533	5.95809	18.4667	161.743	221.324				AAACT	185			AAACT	198			AAACT	197
TAACT	152	127.767	7.39377	24.2333	90.7978	164.736				TAACT	128			TAACT	123			TAACT	125
ATACT	172	137.433	7.24299	34.5667	101.218	173.648				ATACT	128			ATACT	145			ATACT	135
TTACT	173	155.633	7.33195	17.3667	118.974	192.293				TTACT	144			TTACT	163			TTACT	148
TATCT	157	142.3	8.09065	14.7	101.847	182.753				TATCT	152			TATCT	167			TATCT	141
ATTCT	185	163.667	6.94477	21.3333	128.943	198.391				ATTCT	167			ATTCT	175			ATTCT	156
TTTCT	213	191.133	5.9349	21.8667	161.459	220.808				TTTCT	185			TTTCT	196			TTTCT	190
GGGAA	194	167.933	7.02181	26.0667	132.824	203.042				GGGAA	162			GGGAA	171			GGGAA	164
CGGAA	133	108.867	7.95562	24.1333	69.0885	148.645				CGGAA	90			CGGAA	118			CGGAA	112
GCGAA	130	103.2	8.22276	26.8	62.0862	144.314				GCGAA	98			GCGAA	116			GCGAA	89
CCGAA	130	109	5.74756	21	80.2622	137.738				CCGAA	95			CCGAA	123			CCGAA	86
GGCAA	174	143.4	6.54744	30.6	110.663	176.137				GGCAA	151			GGCAA	160			GGCAA	150
CGCAA	132	115.2	8.02324	16.8	75.0838	155.316				CGCAA	113			CGCAA	136			CGCAA	115
GCCAA	192	169.933	5.25838	22.0667	143.641	196.225				GCCAA	155			GCCAA	178			GCCAA	164
CCCAA	171	151.6	4.92425	19.4	126.979	176.221				CCCAA	146			CCCAA	162			CCCAA	151
GGGTA	99	80.0667	5.95925	18.9333	50.2704	109.863				GGGTA	79			GGGTA	98			GGGTA	83
CGGTA	70	64.5	7.84659	5.5	25.2671	103.733				CGGTA	58			CGGTA	79			CGGTA	63
GCGTA	86	75.1	6.47728	10.9	42.7136	107.486				GCGTA	69			GCGTA	88			GCGTA	76
CCGTA	85	84	7.65641	1	45.7179	122.282				CCGTA	75			CCGTA	94			CCGTA	82
CGCTA	97	92	8.02152	5	51.8924	132.108				CGCTA	87			CGCTA	94			CGCTA	77
GCCTA	114	104.667	6.23302	9.33333	73.5016	135.832				GCCTA	114			GCCTA	112			GCCTA	82
CCCTA	107	94.6333	6.531	12.3667	61.9783	127.288				CCCTA	81			CCCTA	102			CCCTA	93
GGGAT	164	145.867	5.65523	18.1333	117.591	174.143				GGGAT	144			GGGAT	162			GGGAT	136
CGGAT	144	115.833	7.93979	28.1667	76.1344	155.532				CGGAT	110			CGGAT	115			CGGAT	98
GCGAT	119	99.2667	6.73608	19.7333	65.5863	132.947				GCGAT	86			GCGAT	110			GCGAT	96
CCGAT	112	94.6333	6.39225	17.3667	62.6721	126.595				CCGAT	91			CCGAT	103			CCGAT	88
GGCAT	180	147.667	7.28406	32.3333	111.246	184.087				GGCAT	137			GGCAT	154			GGCAT	142
CGCAT	117	111.333	7.84036	5.66667	72.1315	150.535				CGCAT	114			CGCAT	126			CGCAT	108
GCCAT	183	164.467	6.20196	18.5333	133.457	195.476				GCCAT	159			GCCAT	167			GCCAT	158
CCCAT	146	139.233	7.877	6.76667	99.8483	178.618				CCCAT	131			CCCAT	150			CCCAT	131
GGGTT	153	131.4	6.71386	21.6	97.8307	164.969				GGGTT	135			GGGTT	146			GGGTT	140
CGGTT	116	103.933	8.20821	12.0667	62.8923	144.974				CGGTT	101			CGGTT	114			CGGTT	103
GCGTT	144	114.067	7.8386	29.9333	74.8737	153.26				GCGTT	115			GCGTT	116			GCGTT	127
CCGTT	114	104.3	6.20984	9.7	73.2508	135.349				CCGTT	109			CCGTT	109			CCGTT	92
GGCTT	166	151.133	6.50588	14.8667	118.604	183.663				GGCTT	148			GGCTT	160			GGCTT	151
CGCTT	146	120.367	6.08833	25.6333	89.925	150.808				CGCTT	117			CGCTT	130			CGCTT	111
GCCTT	160	145.5	7.55098	14.5	107.745	183.255				GCCTT	141			GCCTT	153			GCCTT	141
CCCTT	149	130.167	7.14424	18.8333	94.4454	165.888				CCCTT	120			CCCTT	146			CCCTT	141
AGGAA	216	194.333	6.29906	21.6667	162.838	225.829				AGGAA	188			AGGAA	205			AGGAA	197
TGGAA	203	190.367	6.12785	12.6333	159.727	221.006				TGGAA	188			TGGAA	199			TGGAA	187
ACGAA	132	111.2	5.89798	20.8	81.7101	140.69				ACGAA	105			ACGAA	119			ACGAA	101
TCGAA	106	100.3	7.01304	5.7	65.2348	135.365				TCGAA	99			TCGAA	109			TCGAA	84
AGCAA	192	181.967	5.85741	10.0333	152.68	211.254				AGCAA	182			AGCAA	192			AGCAA	179
TGCAA	187	170.5	5.98706	16.5	140.565	200.435				TGCAA	157			TGCAA	183			TGCAA	167
ACCAA	184	168.533	5.54439	15.4667	140.811	196.255				ACCAA	153			ACCAA	188			ACCAA	170
TCCAA	195	167.667	6.33182	27.3333	136.008	199.326				TCCAA	165			TCCAA	176			TCCAA	169
AGGTA	111	106.233	7.6999	4.76667	67.7338	144.733				AGGTA	101			AGGTA	112			AGGTA	98
TGGTA	129	126	6.00574	3	95.9713	156.029				TGGTA	138			TGGTA	120			TGGTA	123
ACGTA	93	76	6.52845	17	43.3577	108.642				ACGTA	78			ACGTA	86			ACGTA	74
TCGTA	89	77.9333	7.36222	11.0667	41.1222	114.744				TCGTA	87			TCGTA	83			TCGTA	98
AGCTA	161	131.6	8.7083	29.4	88.0585	175.141				AGCTA	135			AGCTA	137			AGCTA	129
TGCTA	159	140.9	7.64898	18.1	102.655	179.145				TGCTA	143			TGCTA	154			TGCTA	136
ACCTA	131	110.8	6.45622	20.2	78.5189	143.081				ACCTA	114			ACCTA	141			ACCTA	106
TCCTA	142	123.733	7.68758	18.2667	85.2954	162.171				TCCTA	125			TCCTA	134			TCCTA	119
AGGAT	189	178.067	8.07693	10.9333	137.682	218.451				AGGAT	176			AGGAT	199			AGGAT	165
TGGAT	199	188.533	5.73996	10.4667	159.834	217.233				TGGAT	188			TGGAT	189			TGGAT	188
ACGAT	132	107.4	7.71742	24.6	68.8129	145.987				ACGAT	104			ACGAT	124			ACGAT	104
TCGAT	116	99.8667	8.89298	16.1333	55.4018	144.332				TCGAT	97			TCGAT	104			TCGAT	90
AGCAT	182	170.933	7.5152	11.0667	133.357	208.509				AGCAT	175			AGCAT	180			AGCAT	168
TGCAT	186	172.3	7.53452	13.7	134.627	209.973				TGCAT	174			TGCAT	180			TGCAT	172
ACCAT	179	166.033	6.73377	12.9667	132.364	199.702				ACCAT	166			ACCAT	179			ACCAT	167
TCCAT	197	168.1	7.50333	28.9	130.583	205.617				TCCAT	164			TCCAT	175			TCCAT	163
AGGTT	171	153.167	7.86122	17.8333	113.861	192.473				AGGTT	156			AGGTT	175			AGGTT	150
TGGTT	185	165.567	7.37041	19.4333	128.715	202.419				TGGTT	155			TGGTT	179			TGGTT	170
ACGTT	123	116.5	7.0796	6.5	81.102	151.898				ACGTT	110			ACGTT	121			ACGTT	124
TCGTT	128	100.833	7.61615	27.1667	62.7526	138.914				TCGTT	104			TCGTT	124			TCGTT	93
AGCTT	187	169.367	7.08317	17.6333	133.951	204.783				AGCTT	181			AGCTT	177			AGCTT	171
TGCTT	187	174.567	6.1346	12.4333	143.894	205.24				TGCTT	176			TGCTT	191			TGCTT	175
ACCTT	159	152.1	7.54458	6.9	114.377	189.823				ACCTT	160			ACCTT	160			ACCTT	142
TCCTT	169	156.433	8.50835	12.5667	113.892	198.975				TCCTT	151			TCCTT	168			TCCTT	155
GAGAA	213	199.867	4.49316	13.1333	177.401	222.332				GAGAA	200			GAGAA	216			GAGAA	195
CAGAA	218	203.267	4.66782	14.7333	179.928	226.606				CAGAA	196			CAGAA	209			CAGAA	202
GTGAA	196	186.367	6.81521	9.63333	152.291	220.443				GTGAA	184			GTGAA	194			GTGAA	199
CTGAA	218	202.1	5.18852	15.9	176.157	228.043				CTGAA	206			CTGAA	208			CTGAA	202
GACAA	197	179.8	4.72995	17.2	156.15	203.45				GACAA	183			GACAA	187			GACAA	174
GTCAA	184	169.633	6.23385	14.3667	138.464	200.803				GTCAA	163			GTCAA	177			GTCAA	183
CTCAA	206	178.133	6.66299	27.8667	144.818	211.448				CTCAA	171			CTCAA	191			CTCAA	184
GAGTA	152	130.8	8.08745	21.2	90.3627	171.237				GAGTA	129			GAGTA	161			GAGTA	134
CAGTA	180	162.4	7.78416	17.6	123.479	201.321				CAGTA	168			CAGTA	176			CAGTA	156
CTGTA	202	170.433	7.24299	31.5667	134.218	206.648				CTGTA	176			CTGTA	169			CTGTA	167
GACTA	164	128.367	8.91911	35.6333	83.7711	172.962				GACTA	131			GACTA	140			GACTA	131
CACTA	145	140.967	5.83381	4.03333	111.798	170.136				CACTA	138			CACTA	154			CACTA	144
GTCTA	148	123.9	9.499	24.1	76.405	171.395				GTCTA	116			GTCTA	137			GTCTA	120
CTCTA	169	145.733	6.91791	23.2667	111.144	180.323				CTCTA	134			CTCTA	153			CTCTA	148
GAGAT	204	183.833	6.13123	20.1667	153.177	214.489				GAGAT	179			GAGAT	196			GAGAT	178
CAGAT	206	192.767	4.8685	13.2333	168.424	217.109				CAGAT	191			CAGAT	204			CAGAT	197
GTGAT	186	169.367	6.80002	16.6333	135.367	203.367				GTGAT	161			GTGAT	178			GTGAT	183
CTGAT	210	188.267	6.7769	21.7333	154.382	222.151				CTGAT	187			CTGAT	184			CTGAT	190
GACAT	212	176.967	7.50854	35.0333	139.424	214.509				GACAT	175			GACAT	183			GACAT	163
CACAT	183	177.267	6.36224	5.73333	145.455	209.078				CACAT	181			CACAT	180			CACAT	176
GTCAT	178	166.533	7.20026	11.4667	130.532	202.535				GTCAT	156			GTCAT	181			GTCAT	167
CTCAT	195	173.967	6.14471	21.0333	143.243	204.69				CTCAT	174			CTCAT	175			CTCAT	164
GAGTT	191	169.367	6.96535	21.6333	134.54	204.193				GAGTT	172			GAGTT	178			GAGTT	166
CAGTT	194	179.233	6.68856	14.7667	145.791	212.676				CAGTT	175			CAGTT	184			CAGTT	182
GTGTT	203	187.7	5.62721	15.3	159.564	215.836				GTGTT	185			GTGTT	194			GTGTT	197
CTGTT	207	188.433	6.77563	18.5667	154.555	222.311				CTGTT	180			CTGTT	191			CTGTT	193
GACTT	196	164.7	6.33082	31.3	133.046	196.354				GACTT	146			GACTT	171			GACTT	153
CACTT	181	166.633	7.36948	14.3667	129.786	203.481				CACTT	163			CACTT	161			CACTT	160
GTCTT	194	159.233	7.22869	34.7667	123.09	195.377				GTCTT	155			GTCTT	161			GTCTT	164
CTCTT	204	175.633	6.90569	28.3667	141.105	210.162				CTCTT	170			CTCTT	185			CTCTT	175
AAGAA	219	199.767	4.77554	19.2333	175.889	223.644				AAGAA	195			AAGAA	211			AAGAA	202
TAGAA	146	121.367	8.64823	24.6333	78.1255	164.608				TAGAA	132			TAGAA	120			TAGAA	124
ATGAA	217	196.033	5.66589	20.9667	167.704	224.363				ATGAA	197			ATGAA	207			ATGAA	197
TTGAA	206	176.667	6.45586	29.3333	144.387	208.946				TTGAA	187			TTGAA	190			TTGAA	179
AACAA	217	191.733	6.80737	25.2667	157.697	225.77				AACAA	189			AACAA	200			AACAA	191
TACAA	204	168.9	8.80184	35.1	124.891	212.909				TACAA	171			TACAA	168			TACAA	167
ATCAA	203	182.8	6.32128	20.2	151.194	214.406				ATCAA	186			ATCAA	184			ATCAA	174
TTCAA	210	183.333	6.65056	26.6667	150.081	216.586				TTCAA	179			TTCAA	191			TTCAA	184
AAGTA	162	140.467	7.95129	21.5333	100.71	180.223				AAGTA	142			AAGTA	154			AAGTA	133
TAGTA	101	87.5333	7.4913	13.4667	50.0768	124.99				TAGTA	95			TAGTA	97			TAGTA	95
ATGTA	173	155.267	6.28591	17.7333	123.837	186.696				ATGTA	146			ATGTA	162			ATGTA	160
TTGTA	179	147.9	6.73309	31.1	114.235	181.565				TTGTA	148			TTGTA	173			TTGTA	142
AACTA	162	143.633	8.33556	18.3667	101.956	185.311				AACTA	140			AACTA	148			AACTA	157
TACTA	147	118.5	7.84659	28.5	79.2671	157.733				TACTA	116			TACTA	129			TACTA	91
ATCTA	157	140.3	7.02778	16.7	105.161	175.439				ATCTA	139			ATCTA	159			ATCTA	147
TTCTA	172	142.3	8.76966	29.7	98.4517	186.148				TTCTA	150			TTCTA	149			TTCTA	146
AAGAT	213	191.667	4.57379	21.3333	168.798	214.536				AAGAT	185			AAGAT	202			AAGAT	192
TAGAT	137	114.7	6.27612	22.3	83.3194	146.081				TAGAT	126			TAGAT	125			TAGAT	111
ATGAT	194	182.4	6.0663	11.6	152.068	212.732				ATGAT	188			ATGAT	190			ATGAT	187
TTGAT	197	169.6	6.80061	27.4	135.597	203.603				TTGAT	163			TTGAT	176			TTGAT	177
AACAT	206	190.167	5.09958	15.8333	164.669	215.665				AACAT	190			AACAT	196			AACAT	188
TACAT	185	165.3	6.85892	19.7	131.005	199.595				TACAT	164			TACAT	176			TACAT	177
ATCAT	206	181.2	6.46156	24.8	148.892	213.508				ATCAT	188			ATCAT	195			ATCAT	190
TTCAT	214	188.833	6.75729	25.1667	155.047	222.62				TTCAT	186			TTCAT	192			TTCAT	178
AAGTT	201	169.7	7.47479	31.3	132.326	207.074				AAGTT	169			AAGTT	173			AAGTT	172
TAGTT	129	114.1	8.04449	14.9	73.8776	154.322				TAGTT	119			TAGTT	121			TAGTT	118
ATGTT	211	181.267	7.206	29.7333	145.237	217.297				ATGTT	169			ATGTT	190			ATGTT	190
TTGTT	197	175.5	6.64753	21.5	142.262	208.738				TTGTT	182			TTGTT	171			TTGTT	176
AACTT	180	164.533	7.41728	15.4667	127.447	201.62				AACTT	144			AACTT	163			AACTT	156
TACTT	162	141.933	7.81658	20.0667	102.85	181.016				TACTT	143			TACTT	159			TACTT	134
ATCTT	177	166.633	5.88091	10.3667	137.229	196.038				ATCTT	175			ATCTT	177			ATCTT	175
TTCTT	189	175.1	6.17196	13.9	144.24	205.96				TTCTT	163			TTCTT	191			TTCTT	175
GGAAA	217	196.8	5.59187	20.2	168.841	224.759				GGAAA	197			GGAAA	203			GGAAA	201
CGAAA	132	117.633	7.15582	14.3667	81.8542	153.412				CGAAA	110			CGAAA	134			CGAAA	104
GCAAA	194	180.867	7.42193	13.1333	143.757	217.976				GCAAA	176			GCAAA	198			GCAAA	179
CCAAA	204	186.933	6.91292	17.0667	152.369	221.498				CCAAA	178			CCAAA	194			CCAAA	182
GGTAA	110	113.8	7.85384	3.8	74.5308	153.069				GGTAA	119			GGTAA	124			GGTAA	114
CGTAA	93	80.3333	8.8759	12.6667	35.9538	124.713				CGTAA	81			CGTAA	87			CGTAA	91
GCTAA	165	131.433	7.92936	33.5667	91.7865	171.08				GCTAA	144			GCTAA	131			GCTAA	131
CCTAA	136	119.4	7.97237	16.6	79.5382	159.262				CCTAA	122			CCTAA	123			CCTAA	105
GGATA	156	140.033	7.60437	15.9667	102.011	178.055				GGATA	140			GGATA	141			GGATA	129
CGATA	102	80.1667	8.42035	21.8333	38.0649	122.268				CGATA	79			CGATA	88			CGATA	72
GCATA	125	117.967	5.30116	7.03333	91.4609	144.472				GCATA	116			GCATA	124			GCATA	109
CCATA	126	124.7	8.37957	1.3	82.8021	166.598				CCATA	122			CCATA	142			CCATA	115
GGTTA	138	117.767	7.1616	20.2333	81.9587	153.575				GGTTA	119			GGTTA	135			GGTTA	119
CGTTA	96	84.1333	8.10591	11.8667	43.6038	124.663				CGTTA	72			CGTTA	98			CGTTA	90
GCTTA	136	116.167	7.47448	19.8333	78.7943	153.539				GCTTA	127			GCTTA	123			GCTTA	123
CCTTA	117	113.4	7.25211	3.6	77.1394	149.661				CCTTA	121			CCTTA	136			CCTTA	127
GGAAT	179	154.333	7.60822	24.6667	116.292	192.374				GGAAT	147			GGAAT	169			GGAAT	147
CGAAT	110	94.5667	8.2616	15.4333	53.2587	135.875				CGAAT	92			CGAAT	108			CGAAT	84
GCAAT	157	139.5	7.27656	17.5	103.117	175.883				GCAAT	131			GCAAT	163			GCAAT	148
CCAAT	175	147.4	7.2283	27.6	111.259	183.541				CCAAT	148			CCAAT	158			CCAAT	156
GGTAT	121	102.867	7.86408	18.1333	63.5463	142.187				GGTAT	104			GGTAT	114			GGTAT	97
CGTAT	111	90.2667	6.79723	20.7333	56.2805	124.253				CGTAT	89			CGTAT	98			CGTAT	92
CCTAT	125	107.6	7.04468	17.4	72.3766	142.823				CCTAT	110			CCTAT	118			CCTAT	100
GGATT	182	168	5.81911	14	138.904	197.096				GGATT	165			GGATT	174			GGATT	156
CGATT	123	97	6.82793	26	62.8603	131.14				CGATT	86			CGATT	108			CGATT	97
GCATT	194	160.5	7.03072	33.5	125.346	195.654				GCATT	177			GCATT	161			GCATT	161
CCATT	185	158.767	8.06732	26.2333	118.43	199.103				CCATT	154			CCATT	162			CCATT	152
GGTTT	189	169.133	7.5737	19.8667	131.265	207.002				GGTTT	171			GGTTT	190			GGTTT	163
CGTTT	151	138.3	8.07785	12.7	97.9107	178.689				CGTTT	142			CGTTT	139			CGTTT	147
GCTTT	192	179.367	5.67197	12.6333	151.007	207.727				GCTTT	175			GCTTT	188			GCTTT	180
CCTTT	172	160.333	6.91492	11.6667	125.759	194.908				CCTTT	158			CCTTT	167			CCTTT	150
AGAAA	219	204.733	4.47933	14.2667	182.337	227.13				AGAAA	203			AGAAA	215			AGAAA	198
TGAAA	212	194.667	5.91511	17.3333	165.091	224.242				TGAAA	194			TGAAA	201			TGAAA	196
ACAAA	217	194.7	6.59754	22.3	161.712	227.688				ACAAA	194			ACAAA	198			ACAAA	189
TCAAA	216	191.133	6.36116	24.8667	159.328	222.939				TCAAA	198			TCAAA	201			TCAAA	197
AGTAA	166	145.167	8.0733	20.8333	104.8	185.533				AGTAA	147			AGTAA	153			AGTAA	145
TGTAA	198	164.667	7.37813	33.3333	127.776	201.557				TGTAA	162			TGTAA	174			TGTAA	166
ACTAA	149	137.467	6.55867	11.5333	104.673	170.26				ACTAA	133			ACTAA	142			ACTAA	138
TCTAA	152	137.433	7.04509	14.5667	102.208	172.659				TCTAA	130			TCTAA	149			TCTAA	136
AGATA	164	144.6	6.93119	19.4	109.944	179.256				AGATA	144			AGATA	162			AGATA	139
TGATA	179	147.033	6.73889	31.9667	113.339	180.728				TGATA	155			TGATA	157			TGATA	144
ACATA	166	140.5	7.53726	25.5	102.814	178.186				ACATA	146			ACATA	154			ACATA	138
TCATA	167	144.2	7.18907	22.8	108.255	180.145				TCATA	147			TCATA	163			TCATA	146
AGTTA	161	130.333	8.89918	30.6667	85.8374	174.829				AGTTA	128			AGTTA	140			AGTTA	124
TGTTA	181	154.267	6.1808	26.7333	123.363	185.171				TGTTA	150			TGTTA	164			TGTTA	156
ACTTA	140	119.9	7.06302	20.1	84.5849	155.215				ACTTA	116			ACTTA	129			ACTTA	110
TCTTA	147	133.267	6.25842	13.7333	101.975	164.559				TCTTA	135			TCTTA	148			TCTTA	137
AGAAT	186	171.7	6.6496	14.3	138.452	204.948				AGAAT	181			AGAAT	175			AGAAT	180
ACAAT	188	166.667	6.64018	21.3333	133.466	199.868				ACAAT	166			ACAAT	171			ACAAT	171
TCAAT	188	160.167	6.3847	27.8333	128.243	192.09				TCAAT	154			TCAAT	170			TCAAT	149
AGTAT	167	146.733	7.08049	20.2667	111.331	182.136				AGTAT	152			AGTAT	169			AGTAT	151
ACTAT	169	142.8	6.32128	26.2	111.194	174.406				ACTAT	135			ACTAT	151			ACTAT	138
TCTAT	165	140.767	7.76679	24.2333	101.933	179.601				TCTAT	138			TCTAT	150			TCTAT	141
AGATT	199	175.4	5.54977	23.6	147.651	203.149				AGATT	181			AGATT	192			AGATT	180
TGATT	202	175.067	8.15341	26.9333	134.3	215.834				TGATT	171			TGATT	177			TGATT	177
ACATT	208	183.767	5.85269	24.2333	154.503	213.03				ACATT	181			ACATT	184			ACATT	174
TCATT	198	181.2	6.92522	16.8	146.574	215.826				TCATT	191			TCATT	196			TCATT	178
AGTTT	212	188.6	6.37127	23.4	156.744	220.456				AGTTT	192			AGTTT	196			AGTTT	193
TGTTT	209	202.567	5.32193	6.43333	175.957	229.176				TGTTT	200			TGTTT	204			TGTTT	201
ACTTT	207	178.733	7.41821	28.2667	141.642	215.824				ACTTT	172			ACTTT	184			ACTTT	176
TCTTT	213	181.433	7.42634	31.5667	144.302	218.565				TCTTT	174			TCTTT	193			TCTTT	183
GAAAA	213	201.133	4.59185	11.8667	178.174	224.093				GAAAA	198			GAAAA	204			GAAAA	200
CAAAA	214	191.767	5.39913	22.2333	164.771	218.762				CAAAA	200			CAAAA	204			CAAAA	186
GTAAA	200	167.1	7.26992	32.9	130.75	203.45				GTAAA	175			GTAAA	180			GTAAA	170
CTAAA	184	166.667	7.10674	17.3333	131.133	202.2				CTAAA	142			CTAAA	162			CTAAA	164
GATAA	173	150.1	8.03591	22.9	109.92	190.28				GATAA	145			GATAA	174			GATAA	143
CATAA	170	141.2	6.15546	28.8	110.423	171.977				CATAA	139			CATAA	153			CATAA	134
GTTAA	161	136.967	7.47171	24.0333	99.6081	174.325				GTTAA	143			GTTAA	147			GTTAA	141
CTTAA	155	133.867	6.85683	21.1333	99.5825	168.151				CTTAA	134			CTTAA	154			CTTAA	134
GAATA	169	147.967	8.33556	21.0333	106.289	189.644				GAATA	154			GAATA	154			GAATA	149
CAATA	167	151.1	7.33132	15.9	114.443	187.757				CAATA	140			CAATA	156			CAATA	161
GTATA	135	115.8	7.32685	19.2	79.1657	152.434				GTATA	120			GTATA	129			GTATA	122
CTATA	152	122.8	7.65822	29.2	84.5089	161.091				CTATA	109			CTATA	129			CTATA	126
GATTA	164	144.933	7.43678	19.0667	107.749	182.117				GATTA	148			GATTA	158			GATTA	143
CATTA	179	161.167	6.25373	17.8333	129.898	192.435				CATTA	164			CATTA	170			CATTA	166
GTTTA	200	169.067	7.18203	30.9333	133.156	204.977				GTTTA	166			GTTTA	182			GTTTA	168
CTTTA	198	171.067	7.80333	26.9333	132.05	210.083				CTTTA	174			CTTTA	179			CTTTA	167
GAAAT	200	183.033	5.36581	16.9667	156.204	209.862				GAAAT	180			GAAAT	194			GAAAT	186
CAAAT	195	175.9	5.66508	19.1	147.575	204.225				CAAAT	176			CAAAT	183			CAAAT	178
GTAAT	146	128.1	7.77862	17.9	89.2069	166.993				GTAAT	130			GTAAT	133			GTAAT	138
CTAAT	161	129.833	7.34886	31.1667	93.089	166.578				CTAAT	138			CTAAT	125			CTAAT	134
GATAT	179	151.233	7.16641	27.7667	115.401	187.065				GATAT	151			GATAT	174			GATAT	146
CATAT	157	147.667	8.32666	9.33333	106.033	189.3				CATAT	147			CATAT	160			CATAT	145
GTTAT	176	139.8	8.44209	36.2	97.5895	182.01				GTTAT	136			GTTAT	148			GTTAT	148
CTTAT	150	133.433	6.89169	16.5667	98.9749	167.892				CTTAT	133			CTTAT	145			CTTAT	141
GAATT	173	146.833	7.12975	26.1667	111.185	182.482				GAATT	142			GAATT	161			GAATT	143
CAATT	153	134.067	5.4262	18.9333	106.936	161.198				CAATT	127			CAATT	137			CAATT	134
CTATT	161	137.733	6.65367	23.2667	104.465	171.002				CTATT	140			CTATT	147			CTATT	132
GATTT	207	177.467	6.06706	29.5333	147.131	207.802				GATTT	168			GATTT	190			GATTT	172
CATTT	194	185.033	5.61085	8.96667	156.979	213.088				CATTT	187			CATTT	192			CATTT	179
GTTTT	216	189.833	5.47775	26.1667	162.445	217.222				GTTTT	193			GTTTT	201			GTTTT	200
CTTTT	210	180.933	5.85417	29.0667	151.663	210.204				CTTTT	180			CTTTT	191			CTTTT	176
AAAAA	212	188.467	6.00995	23.5333	158.417	218.516				AAAAA	189			AAAAA	188			AAAAA	193
TAAAA	203	183.233	5.17076	19.7667	157.38	209.087				TAAAA	181			TAAAA	189			TAAAA	180
ATAAA	208	188.3	5.77241	19.7	159.438	217.162				ATAAA	188			ATAAA	192			ATAAA	195
TTAAA	201	184.7	5.47817	16.3	157.309	212.091				TTAAA	187			TTAAA	184			TTAAA	182
AATAA	197	180.467	5.89408	16.5333	150.996	209.937				AATAA	185			AATAA	184			AATAA	187
TATAA	173	150.933	7.91303	22.0667	111.368	190.498				TATAA	146			TATAA	153			TATAA	155
ATTAA	191	167.3	6.8034	23.7	133.283	201.317				ATTAA	176			ATTAA	179			ATTAA	167
TTTAA	203	183.967	6.70812	19.0333	150.426	217.507				TTTAA	185			TTTAA	191			TTTAA	183
AAATA	207	181.367	6.70812	25.6333	147.826	214.907				AAATA	183			AAATA	194			AAATA	191
TAATA	166	144.067	6.55972	21.9333	111.268	176.865				TAATA	155			TAATA	149			TAATA	155
ATATA	166	140.7	7.27845	25.3	104.308	177.092				ATATA	142			ATATA	147			ATATA	139
TTATA	174	148.1	6.32646	25.9	116.468	179.732				TTATA	151			TTATA	150			TTATA	147
AATTA	168	145.867	6.60059	22.1333	112.864	178.87				AATTA	148			AATTA	142			AATTA	144
TATTA	186	148.133	8.52879	37.8667	105.489	190.777				TATTA	158			TATTA	164			TATTA	144
ATTTA	195	169.267	6.71557	25.7333	135.689	202.845				ATTTA	171			ATTTA	180			ATTTA	166
TTTTA	197	183.433	6.43098	13.5667	151.278	215.588				TTTTA	190			TTTTA	187			TTTTA	183
AAAAT	214	190.067	5.98811	23.9333	160.126	220.007				AAAAT	187			AAAAT	200			AAAAT	191
TAAAT	185	166.8	6.32128	18.2	135.194	198.406				TAAAT	172			TAAAT	165			TAAAT	167
ATAAT	179	151.867	6.90194	27.1333	117.357	186.376				ATAAT	150			ATAAT	162			ATAAT	144
TTAAT	180	159.733	8.37045	20.2667	117.881	201.586				TTAAT	161			TTAAT	166			TTAAT	165
AATAT	194	170.567	7.48646	23.4333	133.134	207.999				AATAT	167			AATAT	164			AATAT	170
TATAT	174	143.8	7.46671	30.2	106.466	181.134				TATAT	136			TATAT	151			TATAT	149
ATTAT	189	164.3	5.85544	24.7	135.023	193.577				ATTAT	166			ATTAT	163			ATTAT	158
TTTAT	199	182.5	4.87605	16.5	158.12	206.88				TTTAT	183			TTTAT	184			TTTAT	183
AAATT	193	160.4	6.80061	32.6	126.397	194.403				AAATT	167			AAATT	164			AAATT	149
TAATT	165	137.667	8.25178	27.3333	96.4077	178.926				TAATT	140			TAATT	140			TAATT	135
ATATT	192	170.833	7.17795	21.1667	134.944	206.723				ATATT	172			ATATT	174			ATATT	174
AATTT	180	156.767	9.90884	23.2333	107.222	206.311				AATTT	150			AATTT	167			AATTT	159
ATTTT	210	183.133	5.92326	26.8667	153.517	212.75				ATTTT	180			ATTTT	192			ATTTT	174
TTTTT	202	177.4	5.48729	24.6	149.964	204.836				TTTTT	183			TTTTT	186			TTTTT	175
avg	165.881	148.138		17.8441			0	31				0	0			0	0			0	0
max	221	207.8		40.8667
min	54	57.1333		0.0333333
std	35.6824	33.5386		8.06741

## Sheet: 6
Mer	Sign	avg	std	diff	5		-	+				-	+			-	+			-	+
CTCCCC	76	52.1667	4.41067	23.8333	30.1133	74.22		1		CTCCCC	60			CTCCCC	53			CTCCCC	48
ATCTCC	116	84.7333	6.16404	31.2667	53.9131	115.554		1		ATCTCC	94			ATCTCC	99			ATCTCC	86
TTCTCC	134	101.5	6.4474	32.5	69.263	133.737		1		TTCTCC	97			TTCTCC	101			TTCTCC	99
AAAACG	103	68.7667	6.71942	34.2333	35.1696	102.364		1		AAAACG	79			AAAACG	79			AAAACG	69
AAAAGC	146	109.033	7.3835	36.9667	72.1158	145.951		1		AAAAGC	107			AAAAGC	130			AAAAGC	106
GGTCTC	91	57.3	5.8022	33.7	28.289	86.311		1		GGTCTC	65			GGTCTC	52			GGTCTC	53
GTAGAC	60	36.7667	4.30464	23.2333	15.2435	58.2898		1		GTAGAC	39			GTAGAC	31			GTAGAC	45
ATACTC	81	45.3667	7.0783	35.6333	9.97518	80.7582		1		ATACTC	42			ATACTC	52			ATACTC	50
GGGAAG	111	86.7	4.15352	24.3	65.9324	107.468		1		GGGAAG	80			GGGAAG	101			GGGAAG	82
TCCATC	135	97.2	5.31361	37.8	70.6319	123.768		1		TCCATC	104			TCCATC	112			TCCATC	101
CAGAAC	135	105.867	5.66132	29.1333	77.5601	134.173		1		CAGAAC	103			CAGAAC	118			CAGAAC	106
AACTAG	62	38.5	4.1502	23.5	17.749	59.251		1		AACTAG	37			AACTAG	33			AACTAG	49
TGAATG	138	107.667	5.71346	30.3333	79.0993	136.234		1		TGAATG	105			TGAATG	130			TGAATG	110
AGATAC	89	55.6667	5.16175	33.3333	29.8579	81.4754		1		AGATAC	69			AGATAC	62			AGATAC	62
TGATAC	74	43.3667	4.88829	30.6333	18.9252	67.8081		1		TGATAC	37			TGATAC	41			TGATAC	46
ACATTC	128	88.6667	7.00903	39.3333	53.6215	123.712		1		ACATTC	93			ACATTC	101			ACATTC	82
CAAAAG	136	103.367	6.32719	32.6333	71.7307	135.003		1		CAAAAG	108			CAAAAG	121			CAAAAG	102
GAAATG	143	115.8	4.79511	27.2	91.8244	139.776		1		GAAATG	111			GAAATG	132			GAAATG	124
GATTTG	119	90.0667	5.52695	28.9333	62.4319	117.701		1		GATTTG	100			GATTTG	92			GATTTG	94
ATTTTG	141	110	5.98849	31	80.0575	139.942		1		ATTTTG	111			ATTTTG	126			ATTTTG	111
TTTTTG	155	119	6.64883	36	85.7559	152.244		1		TTTTTG	125			TTTTTG	136			TTTTTG	123
AAATAC	128	95.7	6.03524	32.3	65.5238	125.876		1		AAATAC	107			AAATAC	122			AAATAC	95
TTATAC	79	52.9	4.96436	26.1	28.0782	77.7218		1		TTATAC	48			TTATAC	63			TTATAC	47
AATTTC	106	70.8333	6.3141	35.1667	39.2629	102.404		1		AATTTC	70			AATTTC	70			AATTTC	75
AACCCA	116	85	5.35627	31	58.2186	111.781		1		AACCCA	86			AACCCA	104			AACCCA	79
GTAGCA	67	43.4	4.00517	23.6	23.3742	63.4258		1		GTAGCA	38			GTAGCA	46			GTAGCA	45
TGGTCT	110	77.3	5.8022	32.7	48.289	106.311		1		TGGTCT	77			TGGTCT	80			TGGTCT	75
AAGTGA	126	90.6667	6.65574	35.3333	57.388	123.945		1		AAGTGA	80			AAGTGA	93			AAGTGA	97
TTCTGT	156	119.067	6.6225	36.9333	85.9542	152.179		1		TTCTGT	106			TTCTGT	114			TTCTGT	125
CGTTGT	59	33.4333	4.90379	25.5667	8.9144	57.9523		1		CGTTGT	36			CGTTGT	53			CGTTGT	31
TGTTGA	136	104.733	5.97658	31.2667	74.8504	134.616		1		TGTTGA	117			TGTTGA	101			TGTTGA	116
TCTAGT	69	41.4333	4.72472	27.5667	17.8097	65.0569		1		TCTAGT	52			TCTAGT	44			TCTAGT	40
ACTTCT	120	89	5.8722	31	59.639	118.361		1		ACTTCT	90			ACTTCT	100			ACTTCT	93
TCTTCT	141	108.667	6.13263	32.3333	78.0035	139.33		1		TCTTCT	105			TCTTCT	123			TCTTCT	108
AAATGA	158	122.067	6.44838	35.9333	89.8248	154.309		1		AAATGA	126			AAATGA	129			AAATGA	130
TTTTGA	145	114.9	5.61617	30.1	86.8191	142.981		1		TTTTGA	111			TTTTGA	128			TTTTGA	112
ATTTCA	149	110.433	6.32828	38.5667	78.7919	142.075		1		ATTTCA	110			ATTTCA	111			ATTTCA	105
AAATGT	155	121.067	6.39468	33.9333	89.0933	153.04		1		AAATGT	130			AAATGT	132			AAATGT	131
TTTTGT	161	124.133	6.54287	36.8667	91.419	156.848		1		TTTTGT	121			TTTTGT	127			TTTTGT	127
AAAACT	150	115.233	6.41487	34.7667	83.159	147.308		1		AAAACT	118			AAAACT	131			AAAACT	121
ACCCAA	105	77.2667	5.29107	27.7333	50.8113	103.722		1		ACCCAA	71			ACCCAA	103			ACCCAA	66
CTCCAT	145	101.867	5.96966	43.1333	72.0184	131.715		1		CTCCAT	96			CTCCAT	120			CTCCAT	110
AACGAA	75	47.4667	4.91818	27.5333	22.8758	72.0576		1		AACGAA	49			AACGAA	46			AACGAA	42
ATGGTT	105	71.0667	6.14162	33.9333	40.3585	101.775		1		ATGGTT	71			ATGGTT	85			ATGGTT	84
ACTGAA	158	122.4	6.40905	35.6	90.3548	154.445		1		ACTGAA	140			ACTGAA	131			ACTGAA	123
ACTGTA	125	92.4	6.2731	32.6	61.0345	123.765		1		ACTGTA	93			ACTGTA	103			ACTGTA	95
CATGAA	145	110.333	6.76366	34.6667	76.515	144.152		1		CATGAA	117			CATGAA	116			CATGAA	116
ATTGAA	124	91.9333	5.5082	32.0667	64.3924	119.474		1		ATTGAA	101			ATTGAA	96			ATTGAA	89
ATACAA	121	78.0333	8.40559	42.9667	36.0054	120.061		1		ATACAA	74			ATACAA	82			ATACAA	82
CTCAAA	145	109.367	6.52572	35.6333	76.7381	141.995		1		CTCAAA	113			CTCAAA	123			CTCAAA	120
TTGAAA	136	102.433	5.88208	33.5667	73.0229	131.844		1		TTGAAA	104			TTGAAA	114			TTGAAA	103
GCTAAT	93	54.5	6.80644	38.5	20.4678	88.5322		1		GCTAAT	69			GCTAAT	56			GCTAAT	51
TCAAAA	151	114.567	6.24601	36.4333	83.3366	145.797		1		TCAAAA	126			TCAAAA	129			TCAAAA	112
ACATAA	106	65.4333	6.24601	40.5667	34.2033	96.6634		1		ACATAA	66			ACATAA	71			ACATAA	57
GTAAAA	126	90.0667	5.66254	35.9333	61.754	118.379		1		GTAAAA	89			GTAAAA	100			GTAAAA	84
CTAATT	80	45.6333	6.61494	34.3667	12.5586	78.708		1		CTAATT	50			CTAATT	49			CTAATT	54
GTATTT	134	92.6	6.30052	41.4	61.0974	124.103		1		GTATTT	92			GTATTT	89			GTATTT	85
TTTATA	135	94.5	4.1252	40.5	73.874	115.126		1		TTTATA	98			TTTATA	102			TTTATA	96
TATTTA	141	99.1667	6.73172	41.8333	65.5081	132.825		1		TATTTA	100			TATTTA	102			TATTTA	88
ATTTTA	141	109.4	5.41135	31.6	82.3432	136.457		1		ATTTTA	103			ATTTTA	127			ATTTTA	100
AAAAAT	167	122.1	7.03366	44.9	86.9317	157.268		1		AAAAAT	124			AAAAAT	130			AAAAAT	118
TTAAAT	134	99.4333	5.8113	34.5667	70.3768	128.49		1		TTAAAT	100			TTAAAT	89			TTAAAT	84
TAATAT	111	74.6667	6.96956	36.3333	39.8189	109.514		1		TAATAT	78			TAATAT	75			TAATAT	84
ATATAT	116	81.3667	6.18944	34.6333	50.4195	112.314		1		ATATAT	84			ATATAT	88			ATATAT	80
AATTAT	109	79.7	5.47187	29.3	52.3406	107.059		1		AATTAT	84			AATTAT	73			AATTAT	83
TATTAT	130	85.2667	8.31672	44.7333	43.6831	126.85		1		TATTAT	77			TATTAT	88			TATTAT	88
ATTTTT	158	120.567	5.94041	37.4333	90.8646	150.269		1		ATTTTT	123			ATTTTT	132			ATTTTT	121
GGGGGG	33	24.1333	3.8393	8.86667	4.93683	43.3298				GGGGGG	27			GGGGGG	28			GGGGGG	21
CGGGGG	25	24.1333	4.78311	0.866667	0.217773	48.0489				CGGGGG	29			CGGGGG	33			CGGGGG	24
GCGGGG	34	30.5667	4.97361	3.43333	5.69862	55.4347				GCGGGG	35			GCGGGG	35			GCGGGG	34
CCGGGG	32	27.8667	5.18442	4.13333	1.94459	53.7887				CCGGGG	34			CCGGGG	38			CCGGGG	16
GGCGGG	41	34.5667	4.8897	6.43333	10.1182	59.0152				GGCGGG	38			GGCGGG	43			GGCGGG	36
CGCGGG	15	22.2333	4.15794	7.23333	1.44361	43.0231				CGCGGG	23			CGCGGG	29			CGCGGG	23
GCCGGG	29	32.9333	5.77111	3.93333	4.07777	61.7889				GCCGGG	40			GCCGGG	29			GCCGGG	38
CCCGGG	27	28.5667	4.70277	1.56667	5.05279	52.0805				CCCGGG	36			CCCGGG	35			CCCGGG	22
GGGCGG	38	33.6	5.75715	4.4	4.81423	62.3858				GGGCGG	25			GGGCGG	46			GGGCGG	23
CGGCGG	59	42.5667	5.34134	16.4333	15.86	69.2734				CGGCGG	44			CGGCGG	46			CGGCGG	38
GCGCGG	16	24.7667	5.04246	8.76667	0	49.979				GCGCGG	31			GCGCGG	27			GCGCGG	17
CCGCGG	30	29.7667	4.93183	0.233333	5.1075	54.4258				CCGCGG	30			CCGCGG	29			CCGCGG	19
GGCCGG	53	39.2667	5.29107	13.7333	12.8113	65.722				GGCCGG	38			GGCCGG	52			GGCCGG	46
CGCCGG	42	31.4333	6.36631	10.5667	0	63.2649				CGCCGG	32			CGCCGG	40			CGCCGG	37
GCCCGG	42	34.9333	5.17909	7.06667	9.03788	60.8288				GCCCGG	38			GCCCGG	42			GCCCGG	29
CCCCGG	28	28.3	4.59497	0.3	5.32513	51.2749				CCCCGG	29			CCCCGG	35			CCCCGG	28
GGGGCG	39	31.9333	4.56322	7.06667	9.11723	54.7494				GGGGCG	32			GGGGCG	30			GGGGCG	31
CGGGCG	20	22.9	4.55881	2.9	0.105945	45.6941				CGGGCG	19			CGGGCG	25			CGGGCG	23
GCGGCG	50	45.2	4.29434	4.8	23.7283	66.6717				GCGGCG	36			GCGGCG	52			GCGGCG	35
CCGGCG	42	31.5	6.2519	10.5	0.240519	62.7595				CCGGCG	37			CCGGCG	40			CCGGCG	31
GGCGCG	22	23.5333	3.9977	1.53333	3.54483	43.5218				GGCGCG	25			GGCGCG	33			GGCGCG	18
CGCGCG	24	20.3333	4.55111	3.66667	0	43.0889				CGCGCG	19			CGCGCG	21			CGCGCG	19
GCCGCG	35	27.7667	4.53099	7.23333	5.11171	50.4216				GCCGCG	24			GCCGCG	28			GCCGCG	20
CCCGCG	30	21.3667	4.53708	8.63333	0	44.052				CCCGCG	22			CCCGCG	29			CCCGCG	25
GGGCCG	40	42	5.71749	2	13.4126	70.5874				GGGCCG	35			GGGCCG	44			GGGCCG	45
CGGCCG	37	34.9667	3.89945	2.03333	15.4694	54.4639				CGGCCG	26			CGGCCG	39			CGGCCG	29
GCGCCG	31	30.0333	5.96821	0.966667	0.192279	59.8744				GCGCCG	27			GCGCCG	43			GCGCCG	28
CCGCCG	42	38.2667	4.33059	3.73333	16.6137	59.9196				CCGCCG	45			CCGCCG	41			CCGCCG	37
GGCCCG	36	35.9	6.08758	0.1	5.4621	66.3379				GGCCCG	36			GGCCCG	42			GGCCCG	31
CGCCCG	25	21.6333	4.29501	3.36667	0.158274	43.1084				CGCCCG	23			CGCCCG	34			CGCCCG	11
GCCCCG	29	32.5333	5.28324	3.53333	6.11712	58.9495				GCCCCG	32			GCCCCG	40			GCCCCG	23
CCCCCG	26	25.9	4.42836	0.1	3.75822	48.0418				CCCCCG	32			CCCCCG	26			CCCCCG	23
GGGGGC	38	36.6333	5.54283	1.36667	8.91917	64.3475				GGGGGC	35			GGGGGC	35			GGGGGC	36
CGGGGC	36	32.1333	5.72793	3.86667	3.49368	60.773				CGGGGC	30			CGGGGC	39			CGGGGC	30
GCGGGC	36	32.3333	5.25445	3.66667	6.06111	58.6056				GCGGGC	28			GCGGGC	42			GCGGGC	34
CCGGGC	23	31.2667	5.31707	8.26667	4.6813	57.852				CCGGGC	34			CCGGGC	31			CCGGGC	33
GGCGGC	62	51.0333	5.04793	10.9667	25.7937	76.273				GGCGGC	36			GGCGGC	57			GGCGGC	43
CGCGGC	26	29.6667	5.04007	3.66667	4.46632	54.867				CGCGGC	27			CGCGGC	28			CGCGGC	19
GCCGGC	51	39.0333	6.37064	11.9667	7.18013	70.8865				GCCGGC	42			GCCGGC	49			GCCGGC	37
CCCGGC	46	36.2333	5.67319	9.76667	7.8674	64.5993				CCCGGC	34			CCCGGC	43			CCCGGC	42
GGGCGC	28	31.3667	5.06838	3.36667	6.02475	56.7086				GGGCGC	34			GGGCGC	34			GGGCGC	27
CGGCGC	36	36.2333	5.88208	0.233333	6.82294	65.6437				CGGCGC	43			CGGCGC	56			CGGCGC	28
GCGCGC	34	29.6333	4.40598	4.36667	7.60344	51.6632				GCGCGC	26			GCGCGC	31			GCGCGC	24
CCGCGC	28	25.9333	5.55805	2.06667	0	53.7236				CCGCGC	32			CCGCGC	29			CCGCGC	20
GGCCGC	47	47	6	0	17	77				GGCCGC	44			GGCCGC	47			GGCCGC	43
CGCCGC	39	41.2333	5.25674	2.23333	14.9496	67.517				CGCCGC	47			CGCCGC	56			CGCCGC	37
GCCCGC	40	34.3	4.66942	5.7	10.9529	57.6471				GCCCGC	32			GCCCGC	44			GCCCGC	34
CCCCGC	32	35.9667	4.75962	3.96667	12.1685	59.7648				CCCCGC	42			CCCCGC	39			CCCCGC	30
GGGGCC	41	35.7333	4.36233	5.26667	13.9217	57.545				GGGGCC	36			GGGGCC	48			GGGGCC	33
CGGGCC	27	33.7333	4.14341	6.73333	13.0163	54.4504				CGGGCC	34			CGGGCC	41			CGGGCC	34
GCGGCC	45	46.4	5.92831	1.4	16.7585	76.0415				GCGGCC	32			GCGGCC	50			GCGGCC	32
CCGGCC	39	40.4667	4.43912	1.46667	18.2711	62.6622				CCGGCC	43			CCGGCC	50			CCGGCC	42
GGCGCC	37	28.5	4.51625	8.5	5.91873	51.0813				GGCGCC	24			GGCGCC	35			GGCGCC	28
CGCGCC	23	21.2333	5.0493	1.76667	0	46.4798				CGCGCC	23			CGCGCC	26			CGCGCC	16
GCCGCC	48	46.3333	7.30769	1.66667	9.7949	82.8718				GCCGCC	50			GCCGCC	65			GCCGCC	40
CCCGCC	35	37.7667	4.09106	2.76667	17.3114	58.222				CCCGCC	45			CCCGCC	45			CCCGCC	39
GGGCCC	32	34.2	4.49828	2.2	11.7086	56.6914				GGGCCC	33			GGGCCC	37			GGGCCC	35
CGGCCC	28	41.6	5.41135	13.6	14.5432	68.6568				CGGCCC	36			CGGCCC	48			CGGCCC	32
GCGCCC	36	25.2333	5.39913	10.7667	0	52.229				GCGCCC	24			GCGCCC	39			GCGCCC	22
CCGCCC	39	33.8667	5.32873	5.13333	7.223	60.5103				CCGCCC	42			CCGCCC	43			CCGCCC	24
GGCCCC	29	34	4.96192	5	9.19038	58.8096				GGCCCC	34			GGCCCC	36			GGCCCC	34
CGCCCC	28	30.7667	4.76831	2.76667	6.92512	54.6082				CGCCCC	30			CGCCCC	40			CGCCCC	26
GCCCCC	42	39.1333	4.86177	2.86667	14.8245	63.4422				GCCCCC	37			GCCCCC	50			GCCCCC	32
CCCCCC	37	27.9333	6.21973	9.06667	0	59.032				CCCCCC	32			CCCCCC	29			CCCCCC	28
AGGGGG	60	51.4667	5.38025	8.53333	24.5654	78.3679				AGGGGG	44			AGGGGG	48			AGGGGG	43
TGGGGG	64	51.2	5.44186	12.8	23.9907	78.4093				TGGGGG	39			TGGGGG	59			TGGGGG	44
ACGGGG	36	32	6.14761	4	1.26195	62.738				ACGGGG	30			ACGGGG	41			ACGGGG	34
TCGGGG	31	33.8667	5.31578	2.86667	7.28779	60.4455				TCGGGG	19			TCGGGG	36			TCGGGG	26
AGCGGG	57	48.7667	5.99243	8.23333	18.8045	78.7288				AGCGGG	51			AGCGGG	63			AGCGGG	44
TGCGGG	47	46.1	5.97899	0.9	16.2051	75.9949				TGCGGG	37			TGCGGG	57			TGCGGG	55
ACCGGG	40	38.5333	4.91116	1.46667	13.9775	63.0892				ACCGGG	33			ACCGGG	38			ACCGGG	30
TCCGGG	34	35.0667	5.72914	1.06667	6.42099	63.7123				TCCGGG	37			TCCGGG	35			TCCGGG	29
AGGCGG	57	47.9	6.56716	9.1	15.0642	80.7358				AGGCGG	44			AGGCGG	57			AGGCGG	45
TGGCGG	68	57.0333	6.11095	10.9667	26.4786	87.5881				TGGCGG	48			TGGCGG	73			TGGCGG	56
ACGCGG	30	25.4333	4.70277	4.56667	1.91946	48.9472				ACGCGG	15			ACGCGG	24			ACGCGG	23
TCGCGG	22	21.4	3.87387	0.6	2.03063	40.7694				TCGCGG	20			TCGCGG	25			TCGCGG	19
AGCCGG	62	50.2667	4.6752	11.7333	26.8907	73.6427				AGCCGG	64			AGCCGG	55			AGCCGG	40
TGCCGG	44	42.9	4.97823	1.1	18.0089	67.7911				TGCCGG	44			TGCCGG	48			TGCCGG	45
ACCCGG	42	37.1	5.25455	4.9	10.8272	63.3728				ACCCGG	36			ACCCGG	48			ACCCGG	36
TCCCGG	46	35.7667	4.78996	10.2333	11.8169	59.7164				TCCCGG	38			TCCCGG	47			TCCCGG	32
AGGGCG	33	36.9	4.9574	3.9	12.113	61.687				AGGGCG	36			AGGGCG	39			AGGGCG	25
TGGGCG	45	39.8	7.06814	5.2	4.45929	75.1407				TGGGCG	37			TGGGCG	46			TGGGCG	32
ACGGCG	48	38.0333	6.15032	9.96667	7.28173	68.7849				ACGGCG	41			ACGGCG	42			ACGGCG	35
TCGGCG	41	32.0333	5.0274	8.96667	6.89635	57.1703				TCGGCG	33			TCGGCG	36			TCGGCG	32
AGCGCG	39	33.0333	4.52185	5.96667	10.4241	55.6426				AGCGCG	33			AGCGCG	44			AGCGCG	31
TGCGCG	32	27.7667	4.01449	4.23333	7.69424	47.8391				TGCGCG	31			TGCGCG	33			TGCGCG	29
ACCGCG	24	25.6667	4.39697	1.66667	3.68182	47.6515				ACCGCG	28			ACCGCG	29			ACCGCG	16
TCCGCG	31	25.6333	4.99989	5.36667	0.633908	50.6328				TCCGCG	29			TCCGCG	18			TCCGCG	15
AGGCCG	49	48.2	4.72995	0.8	24.5503	71.8497				AGGCCG	50			AGGCCG	62			AGGCCG	38
TGGCCG	47	55.7667	6.53206	8.76667	23.1064	88.427				TGGCCG	55			TGGCCG	63			TGGCCG	56
ACGCCG	51	35.4667	4.9878	15.5333	10.5277	60.4057				ACGCCG	37			ACGCCG	49			ACGCCG	29
TCGCCG	37	31.4667	4.86177	5.53333	7.15783	55.7755				TCGCCG	43			TCGCCG	35			TCGCCG	23
AGCCCG	57	42.1	4.67089	14.9	18.7455	65.4545				AGCCCG	43			AGCCCG	46			AGCCCG	35
TGCCCG	50	42.3667	4.78131	7.63333	18.4601	66.2732				TGCCCG	44			TGCCCG	55			TGCCCG	36
ACCCCG	40	35.7	4.88594	4.3	11.2703	60.1297				ACCCCG	29			ACCCCG	45			ACCCCG	38
TCCCCG	42	34.4667	4.17491	7.53333	13.5921	55.3412				TCCCCG	29			TCCCCG	46			TCCCCG	32
AGGGGC	50	45.0333	6.57835	4.96667	12.1416	77.9251				AGGGGC	41			AGGGGC	49			AGGGGC	39
TGGGGC	56	47.0667	6.91791	8.93333	12.4771	81.6562				TGGGGC	49			TGGGGC	66			TGGGGC	44
ACGGGC	34	37.5	6.06715	3.5	7.16424	67.8358				ACGGGC	41			ACGGGC	45			ACGGGC	30
TCGGGC	24	30.2333	5.08333	6.23333	4.81669	55.65				TCGGGC	34			TCGGGC	41			TCGGGC	31
AGCGGC	70	66.0667	6.65367	3.93333	32.7983	99.335				AGCGGC	73			AGCGGC	70			AGCGGC	62
TGCGGC	52	50.6667	5.10803	1.33333	25.1265	76.2068				TGCGGC	44			TGCGGC	56			TGCGGC	40
ACCGGC	58	48.2333	5.47523	9.76667	20.8572	75.6095				ACCGGC	47			ACCGGC	65			ACCGGC	45
TCCGGC	53	42.9667	5.94505	10.0333	13.2414	72.6919				TCCGGC	39			TCCGGC	54			TCCGGC	44
AGGCGC	40	38.7	5.7903	1.3	9.74849	67.6515				AGGCGC	37			AGGCGC	45			AGGCGC	41
TGGCGC	34	42.9667	6.06564	8.96667	12.6385	73.2949				TGGCGC	40			TGGCGC	39			TGGCGC	29
ACGCGC	30	29.6667	6.03629	0.333333	0	59.8481				ACGCGC	27			ACGCGC	28			ACGCGC	33
TCGCGC	29	21	4.00861	8	0.956943	41.0431				TCGCGC	24			TCGCGC	31			TCGCGC	21
AGCCGC	69	58.9	7.15036	10.1	23.1482	94.6518				AGCCGC	68			AGCCGC	67			AGCCGC	50
TGCCGC	47	47.0333	6.91068	0.0333333	12.4799	81.5867				TGCCGC	51			TGCCGC	57			TGCCGC	56
ACCCGC	52	40.1333	5.28324	11.8667	13.7171	66.5495				ACCCGC	41			ACCCGC	51			ACCCGC	34
TCCCGC	54	41.5667	5.85269	12.4333	12.3032	70.8301				TCCCGC	44			TCCCGC	48			TCCCGC	51
AGGGCC	54	52.3	6.52924	1.7	19.6538	84.9462				AGGGCC	35			AGGGCC	50			AGGGCC	64
TGGGCC	55	58.6333	5.20267	3.63333	32.62	84.6467				TGGGCC	69			TGGGCC	78			TGGGCC	53
ACGGCC	52	48.7667	7.34229	3.23333	12.0552	85.4781				ACGGCC	41			ACGGCC	63			ACGGCC	41
TCGGCC	55	42.8	5.03368	12.2	17.6316	67.9684				TCGGCC	38			TCGGCC	51			TCGGCC	38
AGCGCC	50	46.7333	8.1998	3.26667	5.73431	87.7324				AGCGCC	44			AGCGCC	66			AGCGCC	44
TGCGCC	44	36.9333	6.82255	7.06667	2.82061	71.0461				TGCGCC	41			TGCGCC	49			TGCGCC	26
ACCGCC	47	44.1	5.01274	2.9	19.0363	69.1637				ACCGCC	55			ACCGCC	61			ACCGCC	40
TCCGCC	56	47.2	5.66538	8.8	18.8731	75.5269				TCCGCC	57			TCCGCC	45			TCCGCC	41
AGGCCC	44	50.5333	6.09541	6.53333	20.0563	81.0104				AGGCCC	53			AGGCCC	65			AGGCCC	43
TGGCCC	58	56	7.18715	2	20.0642	91.9358				TGGCCC	60			TGGCCC	67			TGGCCC	49
ACGCCC	26	31.6333	3.68111	5.63333	13.2278	50.0389				ACGCCC	33			ACGCCC	43			ACGCCC	30
TCGCCC	37	34.7333	4.12673	2.26667	14.0997	55.367				TCGCCC	39			TCGCCC	47			TCGCCC	34
AGCCCC	70	52.3333	5.70138	17.6667	23.8264	80.8402				AGCCCC	48			AGCCCC	69			AGCCCC	36
TGCCCC	57	50.9	6.58813	6.1	17.9594	83.8406				TGCCCC	53			TGCCCC	68			TGCCCC	57
ACCCCC	57	42.0667	5.05783	14.9333	16.7775	67.3558				ACCCCC	51			ACCCCC	42			ACCCCC	41
TCCCCC	52	50.4333	6.98611	1.56667	15.5028	85.3639				TCCCCC	47			TCCCCC	50			TCCCCC	43
GAGGGG	69	61.8667	6.21307	7.13333	30.8013	92.932				GAGGGG	67			GAGGGG	68			GAGGGG	60
CAGGGG	70	63.1333	7.00607	6.86667	28.103	98.1637				CAGGGG	63			CAGGGG	65			CAGGGG	48
GTGGGG	59	52.1667	4.63929	6.83333	28.9702	75.3631				GTGGGG	52			GTGGGG	64			GTGGGG	53
CTGGGG	68	65.3	7.10585	2.7	29.7708	100.829				CTGGGG	57			CTGGGG	73			CTGGGG	64
GACGGG	55	47.4667	5.84119	7.53333	18.2607	76.6726				GACGGG	47			GACGGG	57			GACGGG	50
CACGGG	29	37.7333	4.99609	8.73333	12.7529	62.7138				CACGGG	42			CACGGG	47			CACGGG	28
GTCGGG	25	30.5667	5.15741	5.56667	4.77963	56.3537				GTCGGG	30			GTCGGG	42			GTCGGG	28
CTCGGG	34	36.2333	5.32193	2.23333	9.62366	62.843				CTCGGG	34			CTCGGG	40			CTCGGG	30
GAGCGG	71	63.1333	6.31218	7.86667	31.5724	94.6943				GAGCGG	60			GAGCGG	73			GAGCGG	58
CAGCGG	92	81.9	6.09324	10.1	51.4338	112.366				CAGCGG	94			CAGCGG	88			CAGCGG	77
GTGCGG	41	44.1	6.0478	3.1	13.861	74.339				GTGCGG	45			GTGCGG	51			GTGCGG	37
CTGCGG	74	67.3333	5.4919	6.66667	39.8739	94.7928				CTGCGG	61			CTGCGG	79			CTGCGG	75
GACCGG	55	43.8	6.04238	11.2	13.5881	74.0119				GACCGG	38			GACCGG	48			GACCGG	37
CACCGG	67	55.4333	8.46772	11.5667	13.0947	97.7719				CACCGG	63			CACCGG	77			CACCGG	40
GTCCGG	30	36.6	4.5758	6.6	13.721	59.479				GTCCGG	32			GTCCGG	47			GTCCGG	31
CTCCGG	62	47.3333	5.1884	14.6667	21.3913	73.2754				CTCCGG	40			CTCCGG	52			CTCCGG	42
GAGGCG	65	59.2333	7.08901	5.76667	23.7883	94.6784				GAGGCG	63			GAGGCG	69			GAGGCG	51
CAGGCG	49	48.8667	5.72793	0.133333	20.227	77.5063				CAGGCG	56			CAGGCG	74			CAGGCG	47
GTGGCG	55	53.6	7.94637	1.4	13.8681	93.3319				GTGGCG	60			GTGGCG	60			GTGGCG	52
CTGGCG	63	54.4667	6.91193	8.53333	19.907	89.0263				CTGGCG	43			CTGGCG	66			CTGGCG	49
GACGCG	31	31.8667	5.96966	0.866667	2.01839	61.7149				GACGCG	27			GACGCG	28			GACGCG	19
CACGCG	28	27.3333	4.49776	0.666667	4.84451	49.8222				CACGCG	20			CACGCG	36			CACGCG	35
GTCGCG	14	17.7667	3.70166	3.76667	0	36.275				GTCGCG	18			GTCGCG	16			GTCGCG	20
CTCGCG	26	24.2333	4.75382	1.76667	0.464209	48.0025				CTCGCG	26			CTCGCG	22			CTCGCG	19
GAGCCG	59	64.8	6.59362	5.8	31.8319	97.7681				GAGCCG	72			GAGCCG	64			GAGCCG	63
CAGCCG	86	71.7667	6.95643	14.2333	36.9845	106.549				CAGCCG	73			CAGCCG	74			CAGCCG	70
GTGCCG	42	43.5667	6.24049	1.56667	12.3642	74.7691				GTGCCG	42			GTGCCG	53			GTGCCG	46
CTGCCG	63	65.5667	6.91168	2.56667	31.0083	100.125				CTGCCG	69			CTGCCG	72			CTGCCG	63
GACCCG	47	46.7	6.89903	0.3	12.2049	81.1951				GACCCG	48			GACCCG	54			GACCCG	39
CACCCG	60	41.7667	5.71558	18.2333	13.1888	70.3445				CACCCG	46			CACCCG	50			CACCCG	29
GTCCCG	45	40	5.45831	5	12.7085	67.2915				GTCCCG	43			GTCCCG	52			GTCCCG	39
CTCCCG	43	35.9333	5.22549	7.06667	9.80588	62.0608				CTCCCG	33			CTCCCG	41			CTCCCG	44
GAGGGC	77	76.9667	8.18528	0.0333333	36.0403	117.893				GAGGGC	66			GAGGGC	79			GAGGGC	70
CAGGGC	66	71.9	6.24417	5.9	40.6792	103.121				CAGGGC	72			CAGGGC	73			CAGGGC	77
GTGGGC	86	63.5333	6.80128	22.4667	29.5269	97.5398				GTGGGC	78			GTGGGC	80			GTGGGC	48
CTGGGC	77	81.0333	5.14938	4.03333	55.2864	106.78				CTGGGC	77			CTGGGC	88			CTGGGC	73
GACGGC	64	62.2333	6.96139	1.76667	27.4264	97.0403				GACGGC	71			GACGGC	73			GACGGC	48
CACGGC	50	50.8333	5.91365	0.833333	21.2651	80.4016				CACGGC	58			CACGGC	68			CACGGC	51
GTCGGC	40	36.6333	6.79494	3.36667	2.65861	70.6081				GTCGGC	39			GTCGGC	39			GTCGGC	36
CTCGGC	59	47.3667	4.52947	11.6333	24.7193	70.014				CTCGGC	50			CTCGGC	50			CTCGGC	36
GAGCGC	77	66.0333	5.94505	10.9667	36.3081	95.7586				GAGCGC	71			GAGCGC	92			GAGCGC	65
CAGCGC	91	76.9333	8.61808	14.0667	33.8429	120.024				CAGCGC	68			CAGCGC	96			CAGCGC	67
GTGCGC	43	47.0333	5.6047	4.03333	19.0098	75.0568				GTGCGC	48			GTGCGC	64			GTGCGC	50
CTGCGC	63	68.6667	6.54077	5.66667	35.9628	101.37				CTGCGC	66			CTGCGC	83			CTGCGC	58
GACCGC	45	49.7	6.61842	4.7	16.6079	82.7921				GACCGC	49			GACCGC	51			GACCGC	41
CACCGC	69	56.1	7.15036	12.9	20.3482	91.8518				CACCGC	68			CACCGC	62			CACCGC	57
GTCCGC	38	35	6.40043	3	2.99784	67.0022				GTCCGC	25			GTCCGC	32			GTCCGC	26
CTCCGC	57	55.9333	6.97252	1.06667	21.0707	90.796				CTCCGC	71			CTCCGC	47			CTCCGC	47
GAGGCC	82	82.5	7.36136	0.5	45.6932	119.307				GAGGCC	81			GAGGCC	86			GAGGCC	79
CAGGCC	89	82.4333	5.72161	6.56667	53.8253	111.041				CAGGCC	82			CAGGCC	89			CAGGCC	68
GTGGCC	89	78.7667	7.08901	10.2333	43.3216	114.212				GTGGCC	81			GTGGCC	81			GTGGCC	74
CTGGCC	86	87.7	6.85892	1.7	53.4054	121.995				CTGGCC	89			CTGGCC	105			CTGGCC	89
GACGCC	66	50.9667	6.13348	15.0333	20.2993	81.6341				GACGCC	49			GACGCC	70			GACGCC	50
CACGCC	47	45.1333	6.89194	1.86667	10.6736	79.593				CACGCC	42			CACGCC	44			CACGCC	39
GTCGCC	39	32.2667	5.64424	6.73333	4.04546	60.4879				GTCGCC	33			GTCGCC	39			GTCGCC	30
CTCGCC	54	44.2667	5.65035	9.73333	16.0149	72.5184				CTCGCC	52			CTCGCC	59			CTCGCC	44
GAGCCC	85	68.3667	7.31311	16.6333	31.8011	104.932				GAGCCC	70			GAGCCC	69			GAGCCC	68
CAGCCC	101	81.5667	5.51289	19.4333	54.0022	109.131				CAGCCC	83			CAGCCC	93			CAGCCC	76
GTGCCC	58	51.9333	5.3687	6.06667	25.0898	78.7769				GTGCCC	55			GTGCCC	60			GTGCCC	50
CTGCCC	95	80.8333	8.19623	14.1667	39.8522	121.814				CTGCCC	91			CTGCCC	104			CTGCCC	88
GACCCC	74	63.4667	5.76992	10.5333	34.6171	92.3163				GACCCC	63			GACCCC	70			GACCCC	65
CACCCC	72	56.1	5.75566	15.9	27.3217	84.8783				CACCCC	54			CACCCC	68			CACCCC	45
GTCCCC	34	37.8	4.93684	3.8	13.1158	62.4842				GTCCCC	37			GTCCCC	43			GTCCCC	31
AAGGGG	71	55.5667	5.85269	15.4333	26.3032	84.8301				AAGGGG	54			AAGGGG	56			AAGGGG	41
TAGGGG	37	20.6	3.71947	16.4	2.00263	39.1974				TAGGGG	18			TAGGGG	19			TAGGGG	19
ATGGGG	70	64.5	6.14621	5.5	33.769	95.231				ATGGGG	72			ATGGGG	68			ATGGGG	61
TTGGGG	69	57.3667	7.19427	11.6333	21.3953	93.338				TTGGGG	50			TTGGGG	64			TTGGGG	50
AACGGG	49	41.3667	5.63538	7.63333	13.1898	69.5436				AACGGG	34			AACGGG	47			AACGGG	29
TACGGG	25	26.1333	4.30504	1.13333	4.60815	47.6585				TACGGG	29			TACGGG	34			TACGGG	32
ATCGGG	29	32	4.5334	3	9.333	54.667				ATCGGG	34			ATCGGG	45			ATCGGG	33
TTCGGG	50	37.6	5.4621	12.4	10.2895	64.9105				TTCGGG	30			TTCGGG	43			TTCGGG	33
AAGCGG	64	51.1	6.18312	12.9	20.1844	82.0156				AAGCGG	47			AAGCGG	54			AAGCGG	50
TAGCGG	22	21.9333	5.17243	0.0666667	0	47.7955				TAGCGG	34			TAGCGG	27			TAGCGG	21
ATGCGG	42	43.3	5.18719	1.3	17.3641	69.2359				ATGCGG	33			ATGCGG	51			ATGCGG	48
TTGCGG	37	32.8667	5.63079	4.13333	4.71274	61.0206				TTGCGG	32			TTGCGG	35			TTGCGG	32
AACCGG	39	42.6333	5.06838	3.63333	17.2914	67.9752				AACCGG	46			AACCGG	55			AACCGG	42
TACCGG	30	27.5667	5.204	2.43333	1.54667	53.5867				TACCGG	21			TACCGG	30			TACCGG	22
ATCCGG	42	38.3	5.05248	3.7	13.0376	63.5624				ATCCGG	37			ATCCGG	48			ATCCGG	32
TTCCGG	29	32.8	5.59187	3.8	4.84067	60.7593				TTCCGG	36			TTCCGG	41			TTCCGG	37
AAGGCG	50	40.7333	5.15908	9.26667	14.9379	66.5287				AAGGCG	46			AAGGCG	51			AAGGCG	34
TAGGCG	13	11.3667	3.59581	1.63333	0	29.3457				TAGGCG	12			TAGGCG	13			TAGGCG	9
ATGGCG	52	57.1	7.23187	5.1	20.9406	93.2594				ATGGCG	40			ATGGCG	71			ATGGCG	55
TTGGCG	38	37.0333	5.16943	0.966667	11.1862	62.8805				TTGGCG	32			TTGGCG	43			TTGGCG	32
AACGCG	27	21.9667	5.01366	5.03333	0	47.035				AACGCG	18			AACGCG	34			AACGCG	16
TACGCG	17	13.5667	3.3803	3.43333	0	30.4682				TACGCG	12			TACGCG	14			TACGCG	18
ATCGCG	17	20.5	3.8841	3.5	1.07952	39.9205				ATCGCG	22			ATCGCG	33			ATCGCG	22
TTCGCG	30	15.3333	3.51679	14.6667	0	32.9173				TTCGCG	14			TTCGCG	26			TTCGCG	13
AAGCCG	68	49.8667	5.84709	18.1333	20.6312	79.1021				AAGCCG	60			AAGCCG	61			AAGCCG	46
TAGCCG	18	18.4	3.12498	0.4	2.77509	34.0249				TAGCCG	25			TAGCCG	31			TAGCCG	15
ATGCCG	45	39.4	5.41772	5.6	12.3114	66.4886				ATGCCG	36			ATGCCG	41			ATGCCG	36
TTGCCG	49	29.6333	4.60497	19.3667	6.60848	52.6582				TTGCCG	22			TTGCCG	32			TTGCCG	31
AACCCG	46	38.5333	5.09045	7.46667	13.0811	63.9856				AACCCG	40			AACCCG	52			AACCCG	31
TACCCG	34	23.1	3.55596	10.9	5.32022	40.8798				TACCCG	27			TACCCG	29			TACCCG	24
ATCCCG	47	39.3	5.59649	7.7	11.3176	67.2824				ATCCCG	40			ATCCCG	50			ATCCCG	42
TTCCCG	51	35.8333	6.62328	15.1667	2.71694	68.9497				TTCCCG	40			TTCCCG	41			TTCCCG	24
AAGGGC	66	64.2	7.59038	1.8	26.2481	102.152				AAGGGC	59			AAGGGC	70			AAGGGC	64
TAGGGC	16	15.6	3.79292	0.4	0	34.5646				TAGGGC	18			TAGGGC	16			TAGGGC	16
ATGGGC	73	66.4333	5.59977	6.56667	38.4345	94.4322				ATGGGC	54			ATGGGC	71			ATGGGC	70
TTGGGC	52	50.6333	6.72865	1.36667	16.9901	84.2766				TTGGGC	48			TTGGGC	53			TTGGGC	53
AACGGC	69	60.7333	7.15799	8.26667	24.9434	96.5233				AACGGC	58			AACGGC	79			AACGGC	48
TACGGC	40	37.3333	5.35842	2.66667	10.5412	64.1254				TACGGC	44			TACGGC	35			TACGGC	39
ATCGGC	49	46.2	6.6974	2.8	12.713	79.687				ATCGGC	39			ATCGGC	53			ATCGGC	48
TTCGGC	46	46.1	5.5108	0.1	18.546	73.654				TTCGGC	42			TTCGGC	47			TTCGGC	40
AAGCGC	74	54.1667	5.63905	19.8333	25.9714	82.3619				AAGCGC	49			AAGCGC	65			AAGCGC	53
TAGCGC	16	17.7	3.94925	1.7	0	37.4462				TAGCGC	16			TAGCGC	25			TAGCGC	19
ATGCGC	49	39.9333	6.11349	9.06667	9.3659	70.5008				ATGCGC	48			ATGCGC	50			ATGCGC	38
TTGCGC	35	29.1667	4.94161	5.83333	4.4586	53.8747				TTGCGC	32			TTGCGC	45			TTGCGC	32
AACCGC	47	48.6333	5.30766	1.63333	22.095	75.1716				AACCGC	51			AACCGC	56			AACCGC	48
TACCGC	31	29.8333	5.28553	1.16667	3.4057	56.261				TACCGC	32			TACCGC	39			TACCGC	27
ATCCGC	60	47.7	7.25472	12.3	11.4264	83.9736				ATCCGC	49			ATCCGC	47			ATCCGC	38
TTCCGC	47	39.5667	5.26984	7.43333	13.2174	65.9159				TTCCGC	39			TTCCGC	48			TTCCGC	35
AAGGCC	64	71.3	6.29806	7.3	39.8097	102.79				AAGGCC	68			AAGGCC	74			AAGGCC	66
TAGGCC	22	18.4667	3.9193	3.53333	0	38.0632				TAGGCC	23			TAGGCC	20			TAGGCC	13
ATGGCC	76	78.1333	6.474	2.13333	45.7633	110.503				ATGGCC	67			ATGGCC	87			ATGGCC	85
TTGGCC	67	62.8667	6.02714	4.13333	32.731	93.0024				TTGGCC	60			TTGGCC	61			TTGGCC	56
AACGCC	55	47.2667	6.86286	7.73333	12.9524	81.581				AACGCC	54			AACGCC	60			AACGCC	44
TACGCC	39	36.0333	5.06157	2.96667	10.7255	61.3412				TACGCC	35			TACGCC	48			TACGCC	36
ATCGCC	54	50.3	5.86721	3.7	20.964	79.636				ATCGCC	47			ATCGCC	59			ATCGCC	43
TTCGCC	48	44.1667	4.5719	3.83333	21.3072	67.0262				TTCGCC	42			TTCGCC	48			TTCGCC	42
AAGCCC	78	70.8	6.45088	7.2	38.5456	103.054				AAGCCC	63			AAGCCC	89			AAGCCC	60
TAGCCC	31	22.6	4.1323	8.4	1.93852	43.2615				TAGCCC	24			TAGCCC	25			TAGCCC	22
ATGCCC	66	60.2333	5.82316	5.76667	31.1175	89.3491				ATGCCC	65			ATGCCC	71			ATGCCC	66
TTGCCC	66	46.1333	5.07688	19.8667	20.7489	71.5177				TTGCCC	39			TTGCCC	61			TTGCCC	43
AACCCC	75	64.6667	5.83292	10.3333	35.5021	93.8313				AACCCC	54			AACCCC	68			AACCCC	66
TACCCC	40	33.1	4.85195	6.9	8.84027	57.3597				TACCCC	38			TACCCC	31			TACCCC	34
ATCCCC	47	46.7667	6.06677	0.233333	16.4328	77.1005				ATCCCC	49			ATCCCC	51			ATCCCC	59
TTCCCC	73	66	6.45408	7	33.7296	98.2704				TTCCCC	63			TTCCCC	79			TTCCCC	58
GGAGGG	90	86.9333	7.68758	3.06667	48.4954	125.371				GGAGGG	81			GGAGGG	104			GGAGGG	73
CGAGGG	47	43.3	5.19383	3.7	17.3309	69.2691				CGAGGG	44			CGAGGG	52			CGAGGG	38
GCAGGG	65	73.9667	6.23938	8.96667	42.7698	105.164				GCAGGG	79			GCAGGG	76			GCAGGG	70
CCAGGG	67	62.8	6.19455	4.2	31.8273	93.7727				CCAGGG	55			CCAGGG	69			CCAGGG	62
GGTGGG	69	59.6667	4.53594	9.33333	36.987	82.3463				GGTGGG	64			GGTGGG	75			GGTGGG	52
CGTGGG	51	36.3333	5.73154	14.6667	7.67562	64.991				CGTGGG	41			CGTGGG	43			CGTGGG	27
GCTGGG	86	87.8667	6.70426	1.86667	54.3454	121.388				GCTGGG	75			GCTGGG	92			GCTGGG	75
CCTGGG	80	68.6667	6.78402	11.3333	34.7465	102.587				CCTGGG	68			CCTGGG	83			CCTGGG	66
GGACGG	70	61.1667	6.35221	8.83333	29.4056	92.9277				GGACGG	52			GGACGG	65			GGACGG	56
CGACGG	35	31.7667	5.35423	3.23333	4.9955	58.5378				CGACGG	30			CGACGG	36			CGACGG	25
GCACGG	40	39.6333	5.4297	0.366667	12.4848	66.7818				GCACGG	38			GCACGG	50			GCACGG	31
CCACGG	47	42.6	5.69089	4.4	14.1456	71.0544				CCACGG	48			CCACGG	45			CCACGG	39
GGTCGG	37	29.6667	5.35198	7.33333	2.90677	56.4266				GGTCGG	24			GGTCGG	47			GGTCGG	23
CGTCGG	24	23.2	4.42095	0.8	1.09523	45.3048				CGTCGG	27			CGTCGG	28			CGTCGG	20
GCTCGG	47	45.9667	5.53661	1.03333	18.2836	73.6497				GCTCGG	50			GCTCGG	54			GCTCGG	30
CCTCGG	47	39.3333	4.92939	7.66667	14.6864	63.9803				CCTCGG	32			CCTCGG	45			CCTCGG	39
GGAGCG	86	72.4667	4.82617	13.5333	48.3358	96.5975				GGAGCG	68			GGAGCG	90			GGAGCG	75
CGAGCG	59	41.3667	6.69268	17.6333	7.90327	74.8301				CGAGCG	46			CGAGCG	52			CGAGCG	36
GCAGCG	88	79.4	5.81081	8.6	50.3459	108.454				GCAGCG	74			GCAGCG	88			GCAGCG	70
CCAGCG	99	72.0667	7.57461	26.9333	34.1936	109.94				CCAGCG	66			CCAGCG	80			CCAGCG	74
GGTGCG	38	39.9333	6.09654	1.93333	9.45063	70.416				GGTGCG	37			GGTGCG	42			GGTGCG	36
CGTGCG	17	27.6333	5.41698	10.6333	0.548431	54.7182				CGTGCG	32			CGTGCG	34			CGTGCG	27
GCTGCG	75	68.1667	5.43985	6.83333	40.9674	95.3659				GCTGCG	64			GCTGCG	82			GCTGCG	65
CCTGCG	59	61.2667	7.03652	2.26667	26.0841	96.4493				CCTGCG	60			CCTGCG	79			CCTGCG	81
GGACCG	44	47.8333	5.93112	3.83333	18.1777	77.4889				GGACCG	48			GGACCG	52			GGACCG	38
CGACCG	26	29.4	4.27986	3.4	8.00068	50.7993				CGACCG	17			CGACCG	35			CGACCG	20
GCACCG	53	48.1	6.60381	4.9	15.0809	81.1191				GCACCG	57			GCACCG	56			GCACCG	32
CCACCG	77	58.0333	6.57311	18.9667	25.1678	90.8989				CCACCG	60			CCACCG	72			CCACCG	63
GGTCCG	27	27.9	4.11348	0.9	7.33262	48.4674				GGTCCG	24			GGTCCG	25			GGTCCG	19
CGTCCG	29	28.5	3.91945	0.5	8.90276	48.0972				CGTCCG	29			CGTCCG	30			CGTCCG	31
GCTCCG	75	54.0333	6.34352	20.9667	22.3157	85.7509				GCTCCG	59			GCTCCG	55			GCTCCG	43
CCTCCG	59	51.2667	6.42159	7.73333	19.1587	83.3746				CCTCCG	55			CCTCCG	59			CCTCCG	40
GGAGGC	84	94.3667	9.182	10.3667	48.4566	140.277				GGAGGC	96			GGAGGC	109			GGAGGC	89
CGAGGC	51	48.7333	6.04542	2.26667	18.5062	78.9604				CGAGGC	45			CGAGGC	49			CGAGGC	43
GCAGGC	93	77.4	7.88101	15.6	37.9949	116.805				GCAGGC	70			GCAGGC	88			GCAGGC	70
CCAGGC	83	69.7	6.04666	13.3	39.4667	99.9333				CCAGGC	73			CCAGGC	76			CCAGGC	72
GGTGGC	93	77.6333	7.3648	15.3667	40.8094	114.457				GGTGGC	85			GGTGGC	83			GGTGGC	63
CGTGGC	50	46.1333	7.30013	3.86667	9.63266	82.634				CGTGGC	42			CGTGGC	56			CGTGGC	41
GCTGGC	90	89.6	7.56398	0.4	51.7801	127.42				GCTGGC	94			GCTGGC	101			GCTGGC	78
CCTGGC	86	72.3667	8.1091	13.6333	31.8212	112.912				CCTGGC	70			CCTGGC	89			CCTGGC	68
GGACGC	63	59.5	5.32884	3.5	32.8558	86.1442				GGACGC	67			GGACGC	60			GGACGC	55
CGACGC	35	28.4333	5.68533	6.56667	0.00667837	56.86				CGACGC	26			CGACGC	38			CGACGC	19
GCACGC	41	38.9	5.28074	2.1	12.4963	65.3037				GCACGC	37			GCACGC	46			GCACGC	34
CCACGC	52	46.2333	5.80537	5.76667	17.2065	75.2602				CCACGC	51			CCACGC	41			CCACGC	41
GGTCGC	30	29.3	5.04565	0.7	4.07173	54.5283				GGTCGC	41			GGTCGC	32			GGTCGC	29
CGTCGC	26	25.9667	5.57385	0.0333333	0	53.8359				CGTCGC	24			CGTCGC	33			CGTCGC	24
GCTCGC	53	49.7	4.71352	3.3	26.1324	73.2676				GCTCGC	53			GCTCGC	47			GCTCGC	36
CCTCGC	52	42.7333	6.59118	9.26667	9.77742	75.6892				CCTCGC	44			CCTCGC	50			CCTCGC	37
GGAGCC	81	86.2333	7.7801	5.23333	47.3329	125.134				GGAGCC	96			GGAGCC	89			GGAGCC	94
CGAGCC	37	45.0667	4.6456	8.06667	21.8387	68.2947				CGAGCC	55			CGAGCC	48			CGAGCC	44
GCAGCC	100	93.0667	7.87809	6.93333	53.6762	132.457				GCAGCC	97			GCAGCC	87			GCAGCC	94
CCAGCC	111	87.7667	8.20716	23.2333	46.7309	128.802				CCAGCC	84			CCAGCC	105			CCAGCC	83
GGTGCC	64	54.4667	5.80567	9.53333	25.4383	83.495				GGTGCC	61			GGTGCC	80			GGTGCC	38
CGTGCC	39	37.7667	5.39913	1.23333	10.771	64.7623				CGTGCC	35			CGTGCC	33			CGTGCC	38
GCTGCC	97	93.3667	6.92563	3.63333	58.7385	127.995				GCTGCC	87			GCTGCC	107			GCTGCC	88
CCTGCC	83	83.3333	8.59163	0.333333	40.3752	126.291				CCTGCC	81			CCTGCC	89			CCTGCC	72
GGACCC	65	60.5333	6.57966	4.46667	27.635	93.4316				GGACCC	53			GGACCC	67			GGACCC	63
CGACCC	48	42.0667	5.43255	5.93333	14.9039	69.2294				CGACCC	40			CGACCC	58			CGACCC	42
GCACCC	60	48.1667	4.7422	11.8333	24.4556	71.8777				GCACCC	43			GCACCC	65			GCACCC	35
CCACCC	78	62.9	6.05919	15.1	32.604	93.196				CCACCC	60			CCACCC	68			CCACCC	48
GGTCCC	41	33.7	4.87888	7.3	9.30561	58.0944				GGTCCC	37			GGTCCC	37			GGTCCC	36
CGTCCC	49	40.6667	5.67106	8.33333	12.3114	69.022				CGTCCC	38			CGTCCC	49			CGTCCC	26
GCTCCC	52	50.4	6.84105	1.6	16.1947	84.6053				GCTCCC	58			GCTCCC	65			GCTCCC	44
CCTCCC	70	56.6333	5.92181	13.3667	27.0243	86.2424				CCTCCC	56			CCTCCC	62			CCTCCC	58
AGAGGG	101	89.1667	6.25373	11.8333	57.898	120.435				AGAGGG	84			AGAGGG	101			AGAGGG	82
TGAGGG	99	83.6333	6.40303	15.3667	51.6182	115.649				TGAGGG	91			TGAGGG	81			TGAGGG	85
ACAGGG	68	70.1333	7.52345	2.13333	32.5161	107.751				ACAGGG	81			ACAGGG	82			ACAGGG	69
TCAGGG	82	79.8	7.90199	2.2	40.2901	119.31				TCAGGG	77			TCAGGG	95			TCAGGG	80
AGTGGG	89	70.4	5.84041	18.6	41.198	99.602				AGTGGG	75			AGTGGG	69			AGTGGG	57
TGTGGG	100	89.1333	7.20504	10.8667	53.1081	125.159				TGTGGG	97			TGTGGG	97			TGTGGG	88
ACTGGG	93	78.9333	6.81749	14.0667	44.8459	113.021				ACTGGG	67			ACTGGG	83			ACTGGG	87
TCTGGG	81	88.8667	6.69397	7.86667	55.3968	122.337				TCTGGG	90			TCTGGG	103			TCTGGG	89
AGACGG	70	70.2	8.07892	0.2	29.8054	110.595				AGACGG	73			AGACGG	89			AGACGG	76
TGACGG	60	64.2333	4.62887	4.23333	41.089	87.3777				TGACGG	67			TGACGG	73			TGACGG	42
ACACGG	50	51.3667	5.71437	1.36667	22.7948	79.9385				ACACGG	50			ACACGG	71			ACACGG	44
TCACGG	57	46.6	6.24003	10.4	15.3999	77.8001				TCACGG	43			TCACGG	58			TCACGG	47
AGTCGG	33	40.1	5.93848	7.1	10.4076	69.7924				AGTCGG	37			AGTCGG	39			AGTCGG	44
TGTCGG	60	48.8333	5.32453	11.1667	22.2107	75.456				TGTCGG	47			TGTCGG	43			TGTCGG	39
ACTCGG	70	41.2667	5.83647	28.7333	12.0843	70.449				ACTCGG	34			ACTCGG	47			ACTCGG	35
TCTCGG	44	43.4667	5.85299	0.533333	14.2017	72.7316				TCTCGG	40			TCTCGG	38			TCTCGG	34
AGAGCG	81	77.5	6.29039	3.5	46.0481	108.952				AGAGCG	77			AGAGCG	99			AGAGCG	81
TGAGCG	65	64.2	6.7589	0.8	30.4055	97.9945				TGAGCG	65			TGAGCG	78			TGAGCG	62
ACAGCG	93	76.5333	7.24799	16.4667	40.2934	112.773				ACAGCG	78			ACAGCG	93			ACAGCG	77
TCAGCG	83	72.7333	7.12902	10.2667	37.0882	108.378				TCAGCG	81			TCAGCG	90			TCAGCG	71
AGTGCG	44	44.5	7.29076	0.5	8.0462	80.9538				AGTGCG	46			AGTGCG	57			AGTGCG	50
TGTGCG	73	61.7	7.46555	11.3	24.3722	99.0278				TGTGCG	58			TGTGCG	68			TGTGCG	58
ACTGCG	60	57.6	6.38209	2.4	25.6896	89.5104				ACTGCG	52			ACTGCG	63			ACTGCG	44
TCTGCG	77	67.8667	6.3231	9.13333	36.2512	99.4822				TCTGCG	55			TCTGCG	75			TCTGCG	64
AGACCG	62	53.7667	7.17122	8.23333	17.9106	89.6228				AGACCG	50			AGACCG	67			AGACCG	48
TGACCG	58	58.7	6.40124	0.7	26.6938	90.7062				TGACCG	51			TGACCG	54			TGACCG	52
ACACCG	63	59.2667	7.82539	3.73333	20.1397	98.3936				ACACCG	62			ACACCG	77			ACACCG	57
TCACCG	64	54.3333	6.79926	9.66667	20.3371	88.3296				TCACCG	57			TCACCG	67			TCACCG	51
AGTCCG	40	34.9	6.00775	5.1	4.86123	64.9388				AGTCCG	27			AGTCCG	39			AGTCCG	28
TGTCCG	48	50.8	4.91584	2.8	26.2208	75.3792				TGTCCG	45			TGTCCG	47			TGTCCG	43
ACTCCG	43	37.7333	5.92443	5.26667	8.11119	67.3555				ACTCCG	44			ACTCCG	51			ACTCCG	30
TCTCCG	68	53.6	6.8158	14.4	19.521	87.679				TCTCCG	66			TCTCCG	68			TCTCCG	50
AGAGGC	97	94.3	6.5556	2.7	61.522	127.078				AGAGGC	105			AGAGGC	101			AGAGGC	86
TGAGGC	84	76.2333	6.11771	7.76667	45.6448	106.822				TGAGGC	73			TGAGGC	93			TGAGGC	69
ACAGGC	87	81.9667	6.44062	5.03333	49.7636	114.17				ACAGGC	84			ACAGGC	89			ACAGGC	79
TCAGGC	80	79.4667	5.62466	0.533333	51.3434	107.59				TCAGGC	85			TCAGGC	99			TCAGGC	72
AGTGGC	87	83.7667	5.95201	3.23333	54.0066	113.527				AGTGGC	90			AGTGGC	86			AGTGGC	80
TGTGGC	115	89.5667	7.38444	25.4333	52.6445	126.489				TGTGGC	97			TGTGGC	98			TGTGGC	81
ACTGGC	94	82.2	7.08276	11.8	46.7862	117.614				ACTGGC	69			ACTGGC	95			ACTGGC	69
TCTGGC	97	94.7333	6.34596	2.26667	63.0035	126.463				TCTGGC	89			TCTGGC	102			TCTGGC	98
AGACGC	82	68.8333	8.20043	13.1667	27.8312	109.836				AGACGC	64			AGACGC	87			AGACGC	64
TGACGC	57	49.8667	7.55547	7.13333	12.0893	87.644				TGACGC	53			TGACGC	56			TGACGC	46
ACACGC	63	57.5333	6.68366	5.46667	24.1151	90.9516				ACACGC	62			ACACGC	59			ACACGC	58
TCACGC	49	47.7667	6.98611	1.23333	12.8361	82.6972				TCACGC	49			TCACGC	61			TCACGC	37
AGTCGC	39	35.6667	5.73154	3.33333	7.00896	64.3244				AGTCGC	31			AGTCGC	34			AGTCGC	33
TGTCGC	48	37.0667	4.8276	10.9333	12.9287	61.2047				TGTCGC	33			TGTCGC	35			TGTCGC	28
ACTCGC	46	43.1	5.80933	2.9	14.0534	72.1466				ACTCGC	42			ACTCGC	52			ACTCGC	40
TCTCGC	47	46.4333	4.89675	0.566667	21.9496	70.9171				TCTCGC	48			TCTCGC	70			TCTCGC	44
AGAGCC	92	94	6.0572	2	63.714	124.286				AGAGCC	86			AGAGCC	103			AGAGCC	90
TGAGCC	90	71.9	8.43372	18.1	29.7314	114.069				TGAGCC	71			TGAGCC	73			TGAGCC	74
ACAGCC	104	92.7667	6.82128	11.2333	58.6603	126.873				ACAGCC	96			ACAGCC	94			ACAGCC	87
TCAGCC	118	99.5	7.08447	18.5	64.0777	134.922				TCAGCC	102			TCAGCC	100			TCAGCC	88
AGTGCC	78	68.4667	5.9407	9.53333	38.7632	98.1702				AGTGCC	70			AGTGCC	85			AGTGCC	59
TGTGCC	72	78.7	7.17347	6.7	42.8327	114.567				TGTGCC	72			TGTGCC	81			TGTGCC	85
ACTGCC	89	75.1667	5.95433	13.8333	45.395	104.938				ACTGCC	86			ACTGCC	87			ACTGCC	69
TCTGCC	100	96.3333	6.95965	3.66667	61.5351	131.132				TCTGCC	87			TCTGCC	102			TCTGCC	98
AGACCC	81	74.5667	5.38634	6.43333	47.635	101.498				AGACCC	77			AGACCC	90			AGACCC	71
TGACCC	81	74.4	7.01034	6.6	39.3483	109.452				TGACCC	75			TGACCC	82			TGACCC	68
ACACCC	77	64.9	5.90937	12.1	35.3531	94.4469				ACACCC	68			ACACCC	83			ACACCC	57
TCACCC	90	68.8	6.89027	21.2	34.3486	103.251				TCACCC	67			TCACCC	73			TCACCC	81
AGTCCC	52	49.8	6.98471	2.2	14.8764	84.7236				AGTCCC	60			AGTCCC	64			AGTCCC	54
TGTCCC	68	64.0667	5.41348	3.93333	36.9993	91.1341				TGTCCC	48			TGTCCC	74			TGTCCC	56
ACTCCC	60	47.4333	6.39333	12.5667	15.4667	79.4				ACTCCC	43			ACTCCC	54			ACTCCC	41
TCTCCC	98	67.8333	7.73297	30.1667	29.1685	106.498				TCTCCC	66			TCTCCC	74			TCTCCC	67
GAAGGG	97	76.3333	6.03629	20.6667	46.1519	106.515				GAAGGG	78			GAAGGG	82			GAAGGG	76
CAAGGG	65	58.1	6.51973	6.9	25.5013	90.6987				CAAGGG	59			CAAGGG	58			CAAGGG	53
GTAGGG	18	17.4333	3.61685	0.566667	0	35.5176				GTAGGG	20			GTAGGG	27			GTAGGG	12
CTAGGG	12	14.8	3.84528	2.8	0	34.0264				CTAGGG	18			CTAGGG	14			CTAGGG	11
GATGGG	87	79.8333	7.4837	7.16667	42.4148	117.252				GATGGG	78			GATGGG	78			GATGGG	68
CATGGG	75	73.6667	5.99617	1.33333	43.6858	103.648				CATGGG	80			CATGGG	77			CATGGG	72
GTTGGG	48	47.5	6.3829	0.5	15.5855	79.4145				GTTGGG	56			GTTGGG	62			GTTGGG	45
CTTGGG	55	49.6333	5.52414	5.36667	22.0126	77.254				CTTGGG	41			CTTGGG	43			CTTGGG	43
GAACGG	52	57.9333	6.47506	5.93333	25.558	90.3086				GAACGG	57			GAACGG	71			GAACGG	38
CAACGG	69	48	5.98849	21	18.0575	77.9425				CAACGG	45			CAACGG	42			CAACGG	44
GTACGG	40	32.3667	4.62738	7.63333	9.22977	55.5036				GTACGG	34			GTACGG	34			GTACGG	38
CTACGG	43	34.5333	5.5754	8.46667	6.65635	62.4103				CTACGG	35			CTACGG	31			CTACGG	32
GATCGG	56	42.6667	6.21085	13.3333	11.6124	73.7209				GATCGG	32			GATCGG	57			GATCGG	37
CATCGG	53	54.1	7.10197	1.1	18.5902	89.6098				CATCGG	51			CATCGG	62			CATCGG	53
GTTCGG	43	37.6	4.54555	5.4	14.8722	60.3278				GTTCGG	40			GTTCGG	45			GTTCGG	36
CTTCGG	49	44.5	6.12372	4.5	13.8814	75.1186				CTTCGG	42			CTTCGG	41			CTTCGG	42
GAAGCG	74	65.2	7.42503	8.8	28.0749	102.325				GAAGCG	66			GAAGCG	75			GAAGCG	53
CAAGCG	61	48.8	5.46714	12.2	21.4643	76.1357				CAAGCG	45			CAAGCG	62			CAAGCG	56
GTAGCG	18	19.8	4.15559	1.8	0	40.578				GTAGCG	17			GTAGCG	25			GTAGCG	18
CTAGCG	17	18.1667	4.02649	1.16667	0	38.2991				CTAGCG	18			CTAGCG	22			CTAGCG	22
GATGCG	42	46.2333	7.4217	4.23333	9.12484	83.3418				GATGCG	42			GATGCG	54			GATGCG	43
CATGCG	50	45.6667	5.55433	4.33333	17.895	73.4383				CATGCG	40			CATGCG	63			CATGCG	42
GTTGCG	30	25.6	4.68747	4.4	2.16263	49.0374				GTTGCG	29			GTTGCG	42			GTTGCG	31
CTTGCG	37	29.3	4.6768	7.7	5.91602	52.684				CTTGCG	42			CTTGCG	33			CTTGCG	33
GAACCG	51	47.6	6.40366	3.4	15.5817	79.6183				GAACCG	50			GAACCG	59			GAACCG	51
CAACCG	44	45.8667	5.13765	1.86667	20.1784	71.5549				CAACCG	56			CAACCG	53			CAACCG	47
GTACCG	21	25.8	4.13897	4.8	5.10517	46.4948				GTACCG	20			GTACCG	30			GTACCG	27
CTACCG	36	28.1	4.20468	7.9	7.07661	49.1234				CTACCG	28			CTACCG	40			CTACCG	27
GATCCG	50	46.0333	6.48863	3.96667	13.5902	78.4765				GATCCG	49			GATCCG	52			GATCCG	43
CATCCG	65	58.1	8.16363	6.9	17.2819	98.9181				CATCCG	42			CATCCG	58			CATCCG	46
GTTCCG	31	24.9667	4.22214	6.03333	3.85598	46.0773				GTTCCG	24			GTTCCG	26			GTTCCG	20
CTTCCG	41	39.5333	6.39899	1.46667	7.53836	71.5283				CTTCCG	44			CTTCCG	48			CTTCCG	37
GAAGGC	103	82.9667	6.31082	20.0333	51.4126	114.521				GAAGGC	82			GAAGGC	96			GAAGGC	91
CAAGGC	67	69.1	7.87116	2.1	29.7442	108.456				CAAGGC	74			CAAGGC	82			CAAGGC	55
GTAGGC	21	18.5333	3.8213	2.46667	0	37.6398				GTAGGC	20			GTAGGC	23			GTAGGC	19
CTAGGC	24	16	3.21634	8	0	32.0817				CTAGGC	16			CTAGGC	14			CTAGGC	18
GATGGC	102	93.6667	7.69385	8.33333	55.1974	132.136				GATGGC	88			GATGGC	95			GATGGC	94
CATGGC	88	87.1	5.87426	0.9	57.7287	116.471				CATGGC	87			CATGGC	105			CATGGC	86
GTTGGC	57	58.2	6.41872	1.2	26.1064	90.2936				GTTGGC	64			GTTGGC	67			GTTGGC	53
CTTGGC	57	54	6.39504	3	22.0248	85.9752				CTTGGC	51			CTTGGC	55			CTTGGC	45
GAACGC	60	49.7667	5.09688	10.2333	24.2823	75.2511				GAACGC	56			GAACGC	54			GAACGC	43
CAACGC	46	43.6333	5.33358	2.36667	16.9654	70.3013				CAACGC	42			CAACGC	52			CAACGC	33
GTACGC	32	26.6667	4.37338	5.33333	4.79978	48.5336				GTACGC	24			GTACGC	32			GTACGC	33
CTACGC	33	32.9	5.49828	0.1	5.40862	60.3914				CTACGC	41			CTACGC	40			CTACGC	35
GATCGC	51	45.6	5.99195	5.4	15.6403	75.5597				GATCGC	35			GATCGC	61			GATCGC	33
CATCGC	85	66.4	5.9977	18.6	36.4115	96.3885				CATCGC	72			CATCGC	69			CATCGC	65
GTTCGC	37	35.7667	5.8113	1.23333	6.71014	64.8232				GTTCGC	31			GTTCGC	49			GTTCGC	30
CTTCGC	47	42.6	5.36013	4.4	15.7993	69.4007				CTTCGC	36			CTTCGC	49			CTTCGC	38
GAAGCC	84	87.9333	5.65645	3.93333	59.6511	116.216				GAAGCC	94			GAAGCC	94			GAAGCC	80
CAAGCC	92	72.2667	6.32419	19.7333	40.6457	103.888				CAAGCC	60			CAAGCC	86			CAAGCC	86
GTAGCC	37	28.6667	5.33261	8.33333	2.00359	55.3297				GTAGCC	31			GTAGCC	36			GTAGCC	24
CTAGCC	31	25.3	5.08649	5.7	0	50.7325				CTAGCC	31			CTAGCC	27			CTAGCC	19
GATGCC	89	79.6333	6.00278	9.36667	49.6194	109.647				GATGCC	78			GATGCC	81			GATGCC	80
CATGCC	69	70.7333	6.51223	1.73333	38.1722	103.295				CATGCC	75			CATGCC	79			CATGCC	62
GTTGCC	64	50.1	6.40232	13.9	18.0884	82.1116				GTTGCC	42			GTTGCC	56			GTTGCC	54
CTTGCC	67	47.9667	5.92763	19.0333	18.3285	77.6048				CTTGCC	42			CTTGCC	51			CTTGCC	41
GAACCC	72	58	6.26429	14	26.6785	89.3215				GAACCC	51			GAACCC	66			GAACCC	56
CAACCC	95	70.0667	5.66863	24.9333	41.7235	98.4098				CAACCC	65			CAACCC	82			CAACCC	51
GTACCC	39	29.3333	5.28063	9.66667	2.93018	55.7365				GTACCC	25			GTACCC	30			GTACCC	38
CTACCC	48	35.3333	4.94336	12.6667	10.6165	60.0501				CTACCC	36			CTACCC	42			CTACCC	34
GATCCC	65	56.4667	6.84172	8.53333	22.258	90.6753				GATCCC	60			GATCCC	60			GATCCC	59
CATCCC	89	76.3333	8.09995	12.6667	35.8336	116.833				CATCCC	79			CATCCC	90			CATCCC	75
GTTCCC	49	54.7	6.75252	5.7	20.9374	88.4626				GTTCCC	59			GTTCCC	62			GTTCCC	50
CTTCCC	87	68.8667	7.22893	18.1333	32.722	105.011				CTTCCC	71			CTTCCC	77			CTTCCC	61
AAAGGG	93	81	6.96791	12	46.1605	115.84				AAAGGG	56			AAAGGG	100			AAAGGG	76
TAAGGG	49	35.3667	5.32064	13.6333	8.76347	61.9699				TAAGGG	40			TAAGGG	44			TAAGGG	39
ATAGGG	28	19.6667	4.26156	8.33333	0	40.9745				ATAGGG	23			ATAGGG	20			ATAGGG	23
TTAGGG	39	28.3	4.71352	10.7	4.73242	51.8676				TTAGGG	28			TTAGGG	31			TTAGGG	34
AATGGG	80	73.6	4.53036	6.4	50.9482	96.2518				AATGGG	64			AATGGG	84			AATGGG	80
TATGGG	74	54.5333	6.21862	19.4667	23.4402	85.6264				TATGGG	65			TATGGG	68			TATGGG	54
ATTGGG	72	51.1	6.13835	20.9	20.4083	81.7917				ATTGGG	46			ATTGGG	49			ATTGGG	54
TTTGGG	98	86.2333	8.37354	11.7667	44.3657	128.101				TTTGGG	68			TTTGGG	101			TTTGGG	82
AAACGG	76	59	8.78871	17	15.0565	102.944				AAACGG	64			AAACGG	88			AAACGG	48
TAACGG	45	31.1333	5.46925	13.8667	3.78711	58.4796				TAACGG	29			TAACGG	32			TAACGG	30
ATACGG	37	28.2	4.73723	8.8	4.51383	51.8862				ATACGG	42			ATACGG	29			ATACGG	29
TTACGG	32	30.7333	5.19903	1.26667	4.7382	56.7285				TTACGG	33			TTACGG	36			TTACGG	36
AATCGG	41	31.6	5.22329	9.4	5.48355	57.7165				AATCGG	28			AATCGG	38			AATCGG	40
TATCGG	21	26.8	5.57334	5.8	0	54.6667				TATCGG	35			TATCGG	31			TATCGG	28
ATTCGG	40	36.7333	5.71708	3.26667	8.14791	65.3188				ATTCGG	31			ATTCGG	39			ATTCGG	28
TTTCGG	55	44.4667	4.6958	10.5333	20.9876	67.9457				TTTCGG	29			TTTCGG	51			TTTCGG	34
AAAGCG	79	62.3333	5.12824	16.6667	36.6921	87.9745				AAAGCG	61			AAAGCG	71			AAAGCG	61
TAAGCG	21	24.6667	4.36549	3.66667	2.83923	46.4941				TAAGCG	26			TAAGCG	21			TAAGCG	21
ATAGCG	24	18.5	4.79763	5.5	0	42.4881				ATAGCG	26			ATAGCG	21			ATAGCG	20
TTAGCG	29	22.4	3.96189	6.6	2.59056	42.2094				TTAGCG	24			TTAGCG	34			TTAGCG	15
AATGCG	41	37.8333	4.93463	3.16667	13.1602	62.5065				AATGCG	37			AATGCG	35			AATGCG	45
TATGCG	25	25.0667	4.10998	0.0666667	4.51676	45.6166				TATGCG	32			TATGCG	22			TATGCG	20
ATTGCG	29	30.3667	6.44597	1.36667	0	62.5965				ATTGCG	22			ATTGCG	32			ATTGCG	22
TTTGCG	44	44.5333	5.85888	0.533333	15.2389	73.8277				TTTGCG	45			TTTGCG	50			TTTGCG	44
AAACCG	67	58.0667	6.83769	8.93333	23.8782	92.2551				AAACCG	60			AAACCG	67			AAACCG	60
TAACCG	28	26.3667	4.2303	1.63333	5.21519	47.5181				TAACCG	29			TAACCG	30			TAACCG	15
ATACCG	22	22.1333	3.42137	0.133333	5.0265	39.2402				ATACCG	20			ATACCG	23			ATACCG	16
TTACCG	37	33	5.42027	4	5.89866	60.1013				TTACCG	30			TTACCG	34			TTACCG	34
AATCCG	44	31.5	5.36753	12.5	4.66237	58.3376				AATCCG	39			AATCCG	47			AATCCG	23
TATCCG	27	25.1	4.03733	1.9	4.91337	45.2866				TATCCG	25			TATCCG	37			TATCCG	17
ATTCCG	25	24.5	4.77602	0.5	0.619912	48.3801				ATTCCG	28			ATTCCG	28			ATTCCG	22
TTTCCG	46	42.7333	5.21889	3.26667	16.6389	68.8278				TTTCCG	47			TTTCCG	52			TTTCCG	41
AAAGGC	111	92.5667	6.48438	18.4333	60.1448	124.989				AAAGGC	83			AAAGGC	102			AAAGGC	88
TAAGGC	35	33.3667	5.61085	1.63333	5.31243	61.4209				TAAGGC	26			TAAGGC	36			TAAGGC	37
ATAGGC	28	23.6667	3.96826	4.33333	3.82534	43.508				ATAGGC	19			ATAGGC	23			ATAGGC	29
TTAGGC	35	27.0333	4.71595	7.96667	3.45356	50.6131				TTAGGC	34			TTAGGC	27			TTAGGC	24
AATGGC	101	90.4	5.64831	10.6	62.1584	118.642				AATGGC	80			AATGGC	106			AATGGC	87
TATGGC	72	57	6.29724	15	25.5138	88.4862				TATGGC	51			TATGGC	75			TATGGC	55
ATTGGC	61	64.5667	5.98667	3.56667	34.6333	94.5				ATTGGC	75			ATTGGC	69			ATTGGC	57
TTTGGC	103	86.9333	7.09022	16.0667	51.4822	122.384				TTTGGC	85			TTTGGC	87			TTTGGC	77
AAACGC	71	66.9667	8.15574	4.03333	26.188	107.745				AAACGC	59			AAACGC	74			AAACGC	58
TAACGC	30	27.3	4.99068	2.7	2.3466	52.2534				TAACGC	33			TAACGC	27			TAACGC	24
ATACGC	30	30.2	4.76626	0.2	6.3687	54.0313				ATACGC	32			ATACGC	37			ATACGC	25
TTACGC	47	32.6333	4.26278	14.3667	11.3195	53.9472				TTACGC	39			TTACGC	44			TTACGC	24
AATCGC	39	36.6333	5.42334	2.36667	9.51662	63.75				AATCGC	36			AATCGC	45			AATCGC	29
TATCGC	31	29.7333	4.2421	1.26667	8.52284	50.9438				TATCGC	37			TATCGC	32			TATCGC	32
ATTCGC	48	38.2667	4.96146	9.73333	13.4594	63.074				ATTCGC	42			ATTCGC	42			ATTCGC	34
TTTCGC	47	37.6667	5.13496	9.33333	11.9919	63.3415				TTTCGC	42			TTTCGC	46			TTTCGC	31
AAAGCC	122	97.4	7.02017	24.6	62.2992	132.501				AAAGCC	79			AAAGCC	123			AAAGCC	92
TAAGCC	38	35.4333	5.55029	2.56667	7.68187	63.1848				TAAGCC	32			TAAGCC	45			TAAGCC	29
ATAGCC	29	31.5667	4.55377	2.56667	8.79784	54.3355				ATAGCC	26			ATAGCC	38			ATAGCC	25
TTAGCC	38	36.9	5.33272	1.1	10.2364	63.5636				TTAGCC	48			TTAGCC	41			TTAGCC	39
AATGCC	93	70.9333	6.36224	22.0667	39.1221	102.745				AATGCC	71			AATGCC	80			AATGCC	69
TATGCC	55	47.9333	6.09088	7.06667	17.4789	78.3877				TATGCC	45			TATGCC	46			TATGCC	52
ATTGCC	61	46.5667	5.50037	14.4333	19.0648	74.0685				ATTGCC	45			ATTGCC	53			ATTGCC	45
TTTGCC	89	78.4667	6.40976	10.5333	46.4179	110.515				TTTGCC	67			TTTGCC	104			TTTGCC	85
AAACCC	118	93.8	7.65371	24.2	55.5314	132.069				AAACCC	86			AAACCC	103			AAACCC	97
TAACCC	38	39.7	5.66386	1.7	11.3807	68.0193				TAACCC	42			TAACCC	52			TAACCC	38
ATACCC	49	34.0333	6.29988	14.9667	2.53393	65.5327				ATACCC	38			ATACCC	32			ATACCC	37
TTACCC	58	47.2667	5.78305	10.7333	18.3514	76.1819				TTACCC	51			TTACCC	58			TTACCC	45
AATCCC	72	57.2667	5.82464	14.7333	28.1435	86.3899				AATCCC	58			AATCCC	62			AATCCC	49
TATCCC	47	38.1	5.23483	8.9	11.9258	64.2742				TATCCC	36			TATCCC	45			TATCCC	35
ATTCCC	72	59.5	5.3611	12.5	32.6945	86.3055				ATTCCC	64			ATTCCC	65			ATTCCC	60
TTTCCC	100	83.2	8.2437	16.8	41.9815	124.419				TTTCCC	68			TTTCCC	95			TTTCCC	82
GGGAGG	84	70.7667	5.79348	13.2333	41.7993	99.734				GGGAGG	69			GGGAGG	78			GGGAGG	64
CGGAGG	64	73.8	8.80987	9.8	29.7507	117.849				CGGAGG	68			CGGAGG	81			CGGAGG	63
GCGAGG	68	50.2667	5.71105	17.7333	21.7114	78.8219				GCGAGG	46			GCGAGG	59			GCGAGG	47
CCGAGG	55	50	6.86822	5	15.6589	84.3411				CCGAGG	40			CCGAGG	45			CCGAGG	48
GGCAGG	88	72.3333	6.29906	15.6667	40.838	103.829				GGCAGG	71			GGCAGG	90			GGCAGG	68
CGCAGG	64	61.6	4.93125	2.4	36.9437	86.2563				CGCAGG	61			CGCAGG	67			CGCAGG	58
GCCAGG	70	66.5	6.74025	3.5	32.7987	100.201				GCCAGG	76			GCCAGG	76			GCCAGG	65
CCCAGG	66	61.7333	6.55972	4.26667	28.9347	94.5319				CCCAGG	55			CCCAGG	65			CCCAGG	55
GGGTGG	65	62.3	5.73645	2.7	33.6177	90.9823				GGGTGG	58			GGGTGG	62			GGGTGG	52
CGGTGG	59	62.5	6.11809	3.5	31.9095	93.0905				CGGTGG	58			CGGTGG	76			CGGTGG	52
GCGTGG	49	43.9667	5.44238	5.03333	16.7547	71.1786				GCGTGG	42			GCGTGG	61			GCGTGG	47
CCGTGG	56	45.1333	5.60624	10.8667	17.1022	73.1645				CCGTGG	45			CCGTGG	48			CCGTGG	34
GGCTGG	99	88.1667	7.29706	10.8333	51.6814	124.652				GGCTGG	97			GGCTGG	104			GGCTGG	73
CGCTGG	102	82.5	8.71681	19.5	38.916	126.084				CGCTGG	98			CGCTGG	86			CGCTGG	71
GCCTGG	86	82.9333	7.42286	3.06667	45.819	120.048				GCCTGG	77			GCCTGG	99			GCCTGG	67
CCCTGG	93	69.3667	5.6537	23.6333	41.0981	97.6352				CCCTGG	64			CCCTGG	84			CCCTGG	58
GGGACG	52	51.3333	6.27163	0.666667	19.9752	82.6915				GGGACG	42			GGGACG	63			GGGACG	53
CGGACG	39	35.9333	4.4095	3.06667	13.8858	57.9808				CGGACG	35			CGGACG	40			CGGACG	35
GCGACG	38	29.2	4.19688	8.8	8.21561	50.1844				GCGACG	30			GCGACG	42			GCGACG	22
CCGACG	28	24.7	4.9351	3.3	0.0245201	49.3755				CCGACG	25			CCGACG	32			CCGACG	26
GGCACG	36	33.4667	4.27288	2.53333	12.1023	54.831				GGCACG	36			GGCACG	43			GGCACG	22
CGCACG	27	26.5667	4.3286	0.433333	4.92366	48.2097				CGCACG	25			CGCACG	31			CGCACG	26
GCCACG	37	43.3	6.05805	6.3	13.0097	73.5903				GCCACG	55			GCCACG	49			GCCACG	45
CCCACG	40	32.5667	5.42461	7.43333	5.4436	59.6897				CCCACG	27			CCCACG	40			CCCACG	28
GGGTCG	29	35.2	5.52986	6.2	7.55072	62.8493				GGGTCG	35			GGGTCG	43			GGGTCG	21
CGGTCG	26	19.5667	3.87462	6.43333	0.19359	38.9397				CGGTCG	21			CGGTCG	34			CGGTCG	22
GCGTCG	23	24.2	3.64266	1.2	5.9867	42.4133				GCGTCG	31			GCGTCG	28			GCGTCG	18
CCGTCG	34	26.2	5.44819	7.8	0	53.4409				CCGTCG	24			CCGTCG	34			CCGTCG	16
GGCTCG	48	44.2667	5.29107	3.73333	17.8113	70.722				GGCTCG	46			GGCTCG	45			GGCTCG	37
CGCTCG	41	36.1333	6.02142	4.86667	6.02624	66.2404				CGCTCG	40			CGCTCG	45			CGCTCG	37
GCCTCG	33	37.6667	6.0988	4.66667	7.17265	68.1607				GCCTCG	35			GCCTCG	39			GCCTCG	43
CCCTCG	48	36.5667	4.33656	11.4333	14.8839	58.2495				CCCTCG	37			CCCTCG	43			CCCTCG	27
GGGAGC	63	67.7	6.7423	4.7	33.9885	101.412				GGGAGC	62			GGGAGC	78			GGGAGC	65
CGGAGC	80	65.3667	7.72137	14.6333	26.7598	103.974				CGGAGC	61			CGGAGC	78			CGGAGC	70
GCGAGC	49	48.2	5.37812	0.8	21.3094	75.0906				GCGAGC	39			GCGAGC	61			GCGAGC	46
CCGAGC	59	53.0667	6.44303	5.93333	20.8515	85.2818				CCGAGC	52			CCGAGC	64			CCGAGC	40
GGCAGC	109	96.1667	8.42854	12.8333	54.024	138.309				GGCAGC	96			GGCAGC	105			GGCAGC	86
CGCAGC	81	71.7667	9.27244	9.23333	25.4045	118.129				CGCAGC	70			CGCAGC	70			CGCAGC	65
GCCAGC	97	83.3	7.9531	13.7	43.5345	123.065				GCCAGC	77			GCCAGC	95			GCCAGC	89
CCCAGC	89	83.3667	6.80002	5.63333	49.3666	117.367				CCCAGC	76			CCCAGC	91			CCCAGC	78
GGGTGC	48	44.4667	5.76394	3.53333	15.647	73.2864				GGGTGC	41			GGGTGC	40			GGGTGC	32
CGGTGC	63	44.7667	5.67319	18.2333	16.4007	73.1326				CGGTGC	40			CGGTGC	52			CGGTGC	40
GCGTGC	34	37.4	4.87499	3.4	13.0251	61.7749				GCGTGC	34			GCGTGC	41			GCGTGC	38
CCGTGC	40	38.3	5.6821	1.7	9.88952	66.7105				CCGTGC	42			CCGTGC	52			CCGTGC	29
GGCTGC	97	92.2333	6.75014	4.76667	58.4826	125.984				GGCTGC	94			GGCTGC	113			GGCTGC	99
CGCTGC	82	78.7	7.15903	3.3	42.9048	114.495				CGCTGC	88			CGCTGC	85			CGCTGC	78
GCCTGC	76	82.8	8.45842	6.8	40.5079	125.092				GCCTGC	81			GCCTGC	96			GCCTGC	75
CCCTGC	78	81.1333	7.96862	3.13333	41.2903	120.976				CCCTGC	83			CCCTGC	103			CCCTGC	72
GGGACC	52	46.9333	5.35584	5.06667	20.1541	73.7125				GGGACC	46			GGGACC	52			GGGACC	52
CGGACC	38	36.1333	4.92519	1.86667	11.5074	60.7593				CGGACC	43			CGGACC	52			CGGACC	29
GCGACC	37	35	5.42663	2	7.86687	62.1331				GCGACC	25			GCGACC	42			GCGACC	26
CCGACC	40	37.8667	5.58775	2.13333	9.9279	65.8054				CCGACC	34			CCGACC	47			CCGACC	33
GGCACC	58	55.5	7.18115	2.5	19.5942	91.4058				GGCACC	55			GGCACC	75			GGCACC	53
CGCACC	53	39.7333	6.24187	13.2667	8.52399	70.9427				CGCACC	35			CGCACC	61			CGCACC	29
GCCACC	89	72.2333	7.54153	16.7667	34.5257	109.941				GCCACC	64			GCCACC	84			GCCACC	62
CCCACC	83	63.5667	8.58099	19.4333	20.6617	106.472				CCCACC	64			CCCACC	67			CCCACC	54
GGGTCC	35	40.8333	5.44618	5.83333	13.6024	68.0643				GGGTCC	58			GGGTCC	58			GGGTCC	43
CGGTCC	33	27.9	5.22824	5.1	1.75881	54.0412				CGGTCC	28			CGGTCC	34			CGGTCC	27
GCGTCC	51	45.0333	6.78479	5.96667	11.1094	78.9573				GCGTCC	47			GCGTCC	52			GCGTCC	41
CCGTCC	51	49.6	7.82392	1.4	10.4804	88.7196				CCGTCC	65			CCGTCC	47			CCGTCC	40
GGCTCC	90	73.3667	6.75933	16.6333	39.57	107.163				GGCTCC	67			GGCTCC	74			GGCTCC	70
CGCTCC	57	58.3333	7.41077	1.33333	21.2795	95.3872				CGCTCC	59			CGCTCC	74			CGCTCC	53
GCCTCC	77	72.1	6.16637	4.9	41.2681	102.932				GCCTCC	76			GCCTCC	81			GCCTCC	70
CCCTCC	77	70.5667	7.40309	6.43333	33.5512	107.582				CCCTCC	69			CCCTCC	74			CCCTCC	77
AGGAGG	127	127.567	6.55314	0.566667	94.801	160.332				AGGAGG	126			AGGAGG	150			AGGAGG	113
TGGAGG	150	146.133	8.32004	3.86667	104.533	187.734				TGGAGG	137			TGGAGG	157			TGGAGG	126
ACGAGG	62	65.2	6.56217	3.2	32.3892	98.0108				ACGAGG	58			ACGAGG	81			ACGAGG	57
TCGAGG	42	52.6333	6.14471	10.6333	21.9098	83.3569				TCGAGG	61			TCGAGG	68			TCGAGG	45
AGCAGG	132	112	6.51788	20	79.4106	144.589				AGCAGG	118			AGCAGG	117			AGCAGG	113
TGCAGG	138	115.333	7.16954	22.6667	79.4856	151.181				TGCAGG	124			TGCAGG	137			TGCAGG	119
ACCAGG	91	81.1667	6.63888	9.83333	47.9723	114.361				ACCAGG	72			ACCAGG	99			ACCAGG	74
TCCAGG	118	95.7333	6.37848	22.2667	63.8409	127.626				TCCAGG	99			TCCAGG	102			TCCAGG	103
AGGTGG	117	97.2	8.13422	19.8	56.5289	137.871				AGGTGG	103			AGGTGG	99			AGGTGG	84
TGGTGG	126	113.867	8.29513	12.1333	72.391	155.342				TGGTGG	109			TGGTGG	132			TGGTGG	111
ACGTGG	67	53.7	6.21539	13.3	22.6231	84.7769				ACGTGG	54			ACGTGG	63			ACGTGG	50
TCGTGG	58	49.1333	6.54287	8.86667	16.419	81.8477				TCGTGG	49			TCGTGG	53			TCGTGG	43
AGCTGG	143	124.467	6.79114	18.5333	90.511	158.422				AGCTGG	129			AGCTGG	145			AGCTGG	111
TGCTGG	159	136.6	8.04556	22.4	96.3722	176.828				TGCTGG	127			TGCTGG	149			TGCTGG	131
ACCTGG	102	95.0667	7.27269	6.93333	58.7032	131.43				ACCTGG	93			ACCTGG	109			ACCTGG	91
TCCTGG	118	107.267	7.843	10.7333	68.0517	146.482				TCCTGG	105			TCCTGG	111			TCCTGG	108
AGGACG	75	73.9	7.79633	1.1	34.9184	112.882				AGGACG	65			AGGACG	93			AGGACG	68
TGGACG	95	81.7	7.29738	13.3	45.2131	118.187				TGGACG	84			TGGACG	100			TGGACG	67
ACGACG	44	31.9333	4.52528	12.0667	9.30693	54.5597				ACGACG	29			ACGACG	44			ACGACG	26
TCGACG	36	32.2	6.98471	3.8	0	67.1236				TCGACG	25			TCGACG	39			TCGACG	23
AGCACG	46	48.4333	5.78156	2.43333	19.5255	77.3411				AGCACG	47			AGCACG	62			AGCACG	42
TGCACG	44	45.6333	5.11579	1.63333	20.0544	71.2123				TGCACG	41			TGCACG	56			TGCACG	51
ACCACG	53	44.8333	4.50351	8.16667	22.3158	67.3509				ACCACG	52			ACCACG	49			ACCACG	44
TCCACG	56	48.1667	5.43985	7.83333	20.9674	75.3659				TCCACG	55			TCCACG	45			TCCACG	53
AGGTCG	26	30.4667	4.76144	4.46667	6.65949	54.2738				AGGTCG	37			AGGTCG	34			AGGTCG	30
TGGTCG	36	37.9	5.68331	1.9	9.48346	66.3165				TGGTCG	41			TGGTCG	42			TGGTCG	40
ACGTCG	25	21.1	4.41276	3.9	0	43.1638				ACGTCG	23			ACGTCG	24			ACGTCG	18
TCGTCG	23	23.9667	5.12925	0.966667	0	49.6129				TCGTCG	20			TCGTCG	19			TCGTCG	22
AGCTCG	57	51.5667	5.8113	5.43333	22.5101	80.6232				AGCTCG	49			AGCTCG	56			AGCTCG	32
TGCTCG	43	52.8667	5.81753	9.86667	23.779	81.9543				TGCTCG	55			TGCTCG	59			TGCTCG	48
ACCTCG	38	37.4	6.02638	0.6	7.26811	67.5319				ACCTCG	33			ACCTCG	35			ACCTCG	27
TCCTCG	66	48.8667	7.20504	17.1333	12.8415	84.8919				TCCTCG	57			TCCTCG	62			TCCTCG	53
AGGAGC	111	118.267	5.86594	7.26667	88.937	147.596				AGGAGC	121			AGGAGC	130			AGGAGC	125
TGGAGC	134	128.533	6.3936	5.46667	96.5653	160.501				TGGAGC	123			TGGAGC	143			TGGAGC	130
ACGAGC	59	56.7667	5.22384	2.23333	30.6475	82.8859				ACGAGC	62			ACGAGC	73			ACGAGC	52
TCGAGC	52	49.1	4.07135	2.9	28.7433	69.4567				TCGAGC	57			TCGAGC	53			TCGAGC	45
AGCAGC	150	131.733	7.62904	18.2667	93.5881	169.879				AGCAGC	130			AGCAGC	143			AGCAGC	133
TGCAGC	109	117.267	6.49633	8.26667	84.785	149.748				TGCAGC	111			TGCAGC	128			TGCAGC	115
ACCAGC	126	103.4	6.92621	22.6	68.7689	138.031				ACCAGC	100			ACCAGC	118			ACCAGC	98
TCCAGC	144	121.967	8.90751	22.0333	77.4291	166.504				TCCAGC	126			TCCAGC	130			TCCAGC	121
AGGTGC	79	72.5	6.26842	6.5	41.1579	103.842				AGGTGC	71			AGGTGC	76			AGGTGC	67
TGGTGC	95	91.6667	6.31546	3.33333	60.0894	123.244				TGGTGC	93			TGGTGC	96			TGGTGC	91
ACGTGC	48	43.8333	6.79799	4.16667	9.84339	77.8233				ACGTGC	40			ACGTGC	52			ACGTGC	37
TCGTGC	33	37.9	6.31555	4.9	6.32224	69.4778				TCGTGC	43			TCGTGC	40			TCGTGC	33
AGCTGC	133	123.9	6.58289	9.1	90.9855	156.814				AGCTGC	112			AGCTGC	131			AGCTGC	121
TGCTGC	155	124.3	7.03268	30.7	89.1366	159.463				TGCTGC	123			TGCTGC	135			TGCTGC	110
ACCTGC	131	110.7	9.79849	20.3	61.7076	159.692				ACCTGC	112			ACCTGC	119			ACCTGC	107
TCCTGC	140	113.733	8.92472	26.2667	69.1097	158.357				TCCTGC	110			TCCTGC	117			TCCTGC	125
AGGACC	91	73.2667	7.02181	17.7333	38.1576	108.376				AGGACC	72			AGGACC	81			AGGACC	73
TGGACC	110	93.1667	8.33391	16.8333	51.4971	134.836				TGGACC	87			TGGACC	104			TGGACC	100
ACGACC	62	43.6	4.73141	18.4	19.943	67.257				ACGACC	39			ACGACC	56			ACGACC	41
TCGACC	45	40.4667	5.18442	4.53333	14.5446	66.3887				TCGACC	46			TCGACC	50			TCGACC	40
AGCACC	92	82.2333	5.67926	9.76667	53.837	110.63				AGCACC	84			AGCACC	96			AGCACC	60
TGCACC	89	74.4667	6.118	14.5333	43.8767	105.057				TGCACC	72			TGCACC	82			TGCACC	65
ACCACC	97	80.8333	6.65444	16.1667	47.5611	114.106				ACCACC	86			ACCACC	91			ACCACC	68
TCCACC	105	90.4333	7.43099	14.5667	53.2784	127.588				TCCACC	93			TCCACC	107			TCCACC	89
AGGTCC	58	46.7333	6.05682	11.2667	16.4492	77.0174				AGGTCC	53			AGGTCC	43			AGGTCC	40
TGGTCC	63	62.8333	6.54472	0.166667	30.1097	95.5569				TGGTCC	61			TGGTCC	60			TGGTCC	60
ACGTCC	56	44.6667	6.94974	11.3333	9.91798	79.4154				ACGTCC	44			ACGTCC	55			ACGTCC	38
TCGTCC	47	47.6333	4.72326	0.633333	24.017	71.2496				TCGTCC	44			TCGTCC	59			TCGTCC	40
AGCTCC	115	96.1333	7.20504	18.8667	60.1081	132.159				AGCTCC	96			AGCTCC	103			AGCTCC	95
TGCTCC	105	84.8333	10.4125	20.1667	32.771	136.896				TGCTCC	83			TGCTCC	92			TGCTCC	84
ACCTCC	89	76.3333	5.56673	12.6667	48.4997	104.167				ACCTCC	75			ACCTCC	83			ACCTCC	78
TCCTCC	111	104.733	8.38691	6.26667	62.7988	146.668				TCCTCC	110			TCCTCC	108			TCCTCC	98
GAGAGG	115	105.8	7.69863	9.2	67.3068	144.293				GAGAGG	111			GAGAGG	128			GAGAGG	110
CAGAGG	139	128.1	8.80184	10.9	84.0908	172.109				CAGAGG	128			CAGAGG	139			CAGAGG	133
GTGAGG	91	82.3667	6.23385	8.63333	51.1974	113.536				GTGAGG	90			GTGAGG	88			GTGAGG	75
CTGAGG	129	106	7.273	23	69.635	142.365				CTGAGG	106			CTGAGG	102			CTGAGG	104
GACAGG	83	82.0667	7.45068	0.933333	44.8133	119.32				GACAGG	84			GACAGG	95			GACAGG	86
CACAGG	106	97.2333	7.35168	8.76667	60.475	133.992				CACAGG	112			CACAGG	111			CACAGG	85
GTCAGG	82	78.0667	6.77181	3.93333	44.2076	111.926				GTCAGG	78			GTCAGG	88			GTCAGG	72
CTCAGG	105	94.6	6.71899	10.4	61.005	128.195				CTCAGG	97			CTCAGG	125			CTCAGG	84
GAGTGG	84	81.3333	7.434	2.66667	44.1633	118.503				GAGTGG	85			GAGTGG	90			GAGTGG	79
CAGTGG	135	116.433	7.05488	18.5667	81.159	151.708				CAGTGG	125			CAGTGG	122			CAGTGG	115
GTGTGG	113	107.633	5.62313	5.36667	79.5177	135.749				GTGTGG	104			GTGTGG	115			GTGTGG	103
CTGTGG	142	120.333	7.56276	21.6667	82.5195	158.147				CTGTGG	111			CTGTGG	127			CTGTGG	122
GACTGG	112	96.5667	7.68197	15.4333	58.1568	134.977				GACTGG	91			GACTGG	113			GACTGG	98
CACTGG	120	107	6.83298	13	72.8351	141.165				CACTGG	107			CACTGG	104			CACTGG	98
GTCTGG	99	99.7	7.5756	0.7	61.822	137.578				GTCTGG	104			GTCTGG	111			GTCTGG	84
CTCTGG	132	113.867	6.24629	18.1333	82.6352	145.098				CTCTGG	110			CTCTGG	123			CTCTGG	105
GAGACG	81	79.8667	8.36138	1.13333	38.0598	121.674				GAGACG	82			GAGACG	96			GAGACG	75
CAGACG	97	82.7	6.90901	14.3	48.1549	117.245				CAGACG	78			CAGACG	91			CAGACG	88
GTGACG	59	58.2667	6.06819	0.733333	27.9257	88.6076				GTGACG	56			GTGACG	68			GTGACG	59
CTGACG	67	62.7	6.54507	4.3	29.9747	95.4253				CTGACG	66			CTGACG	68			CTGACG	58
GACACG	62	50.7667	5.23703	11.2333	24.5815	76.9518				GACACG	53			GACACG	60			GACACG	52
CACACG	47	59.4333	5.66102	12.4333	31.1282	87.7384				CACACG	59			CACACG	69			CACACG	66
GTCACG	50	42.1	5.85073	7.9	12.8464	71.3536				GTCACG	46			GTCACG	52			GTCACG	43
CTCACG	48	44.8667	6.75039	3.13333	11.1147	78.6186				CTCACG	44			CTCACG	61			CTCACG	41
GAGTCG	42	44.8667	5.44397	2.86667	17.6468	72.0865				GAGTCG	44			GAGTCG	48			GAGTCG	48
CAGTCG	41	57.7667	7.20002	16.7667	21.7666	93.7667				CAGTCG	52			CAGTCG	63			CAGTCG	49
GTGTCG	50	46.3	6.04095	3.7	16.0952	76.5048				GTGTCG	48			GTGTCG	37			GTGTCG	38
CTGTCG	71	56.2	8.22276	14.8	15.0862	97.3138				CTGTCG	46			CTGTCG	54			CTGTCG	57
GACTCG	52	49.4333	6.45239	2.56667	17.1714	81.6953				GACTCG	48			GACTCG	59			GACTCG	46
CACTCG	52	47.1	5.88012	4.9	17.6994	76.5006				CACTCG	51			CACTCG	53			CACTCG	42
GTCTCG	39	38.1333	5.44397	0.866667	10.9135	65.3532				GTCTCG	45			GTCTCG	49			GTCTCG	38
CTCTCG	70	53.2	5.88628	16.8	23.7686	82.6314				CTCTCG	48			CTCTCG	57			CTCTCG	43
GAGAGC	117	112.233	8.53667	4.76667	69.55	154.917				GAGAGC	107			GAGAGC	126			GAGAGC	121
CAGAGC	131	121.2	7.22257	9.8	85.0872	157.313				CAGAGC	125			CAGAGC	137			CAGAGC	114
GTGAGC	74	72.6333	7.57711	1.36667	34.7478	110.519				GTGAGC	77			GTGAGC	70			GTGAGC	61
CTGAGC	123	99.4667	7.13773	23.5333	63.778	135.155				CTGAGC	98			CTGAGC	109			CTGAGC	90
GACAGC	123	104.133	7.71802	18.8667	65.5432	142.723				GACAGC	111			GACAGC	116			GACAGC	98
CACAGC	132	115.6	7.29478	16.4	79.1261	152.074				CACAGC	115			CACAGC	130			CACAGC	111
GTCAGC	85	89.4333	7.00583	4.43333	54.4042	124.462				GTCAGC	100			GTCAGC	94			GTCAGC	84
CTCAGC	120	103.833	6.6803	16.1667	70.4318	137.235				CTCAGC	105			CTCAGC	106			CTCAGC	102
GAGTGC	74	71.8	7.39711	2.2	34.8144	108.786				GAGTGC	64			GAGTGC	81			GAGTGC	62
CAGTGC	120	103.967	8.08781	16.0333	63.5276	144.406				CAGTGC	101			CAGTGC	112			CAGTGC	97
GTGTGC	96	88.6333	6.52572	7.36667	56.0047	121.262				GTGTGC	82			GTGTGC	99			GTGTGC	98
CTGTGC	101	100.367	6.39225	0.633333	68.4054	132.328				CTGTGC	105			CTGTGC	105			CTGTGC	110
GACTGC	104	90.6333	7.80134	13.3667	51.6266	129.64				GACTGC	80			GACTGC	103			GACTGC	80
CACTGC	108	103.933	8.95172	4.06667	59.1747	148.692				CACTGC	106			CACTGC	113			CACTGC	107
GTCTGC	110	95.7333	5.65035	14.2667	67.4816	123.985				GTCTGC	97			GTCTGC	100			GTCTGC	95
CTCTGC	127	115.267	7.53353	11.7333	77.599	152.934				CTCTGC	115			CTCTGC	135			CTCTGC	109
GAGACC	86	87.6333	7.58621	1.63333	49.7023	125.564				GAGACC	99			GAGACC	101			GAGACC	76
CAGACC	109	100.2	7.1506	8.8	64.447	135.953				CAGACC	105			CAGACC	111			CAGACC	109
GTGACC	78	78.3	7.10585	0.3	42.7708	113.829				GTGACC	65			GTGACC	81			GTGACC	65
CTGACC	94	92.2	6.8652	1.8	57.874	126.526				CTGACC	89			CTGACC	105			CTGACC	100
GACACC	84	79.2333	6.72967	4.76667	45.585	112.882				GACACC	83			GACACC	99			GACACC	76
CACACC	90	90.0667	9.71644	0.0666667	41.4845	138.649				CACACC	101			CACACC	108			CACACC	88
GTCACC	68	67.4667	8.31589	0.533333	25.8872	109.046				GTCACC	55			GTCACC	59			GTCACC	60
CTCACC	96	81.1333	7.56914	14.8667	43.2876	118.979				CTCACC	74			CTCACC	89			CTCACC	73
GAGTCC	82	72.4	6.99557	9.6	37.4222	107.378				GAGTCC	75			GAGTCC	70			GAGTCC	73
CAGTCC	108	83.5667	6.81116	24.4333	49.5108	117.622				CAGTCC	79			CAGTCC	94			CAGTCC	90
GTGTCC	87	80.7333	7.6786	6.26667	42.3403	119.126				GTGTCC	72			GTGTCC	96			GTGTCC	80
CTGTCC	100	95.4	8.6487	4.6	52.1565	138.643				CTGTCC	100			CTGTCC	109			CTGTCC	94
GACTCC	94	75.3	8.29686	18.7	33.8157	116.784				GACTCC	66			GACTCC	87			GACTCC	66
CACTCC	76	75.7	8.59089	0.3	32.7455	118.654				CACTCC	87			CACTCC	84			CACTCC	65
GTCTCC	83	73.6667	7.35472	9.33333	36.8931	110.44				GTCTCC	80			GTCTCC	88			GTCTCC	77
CTCTCC	115	94.9	9.87979	20.1	45.501	144.299				CTCTCC	92			CTCTCC	99			CTCTCC	92
AAGAGG	132	124.667	8.29762	7.33333	83.1785	166.155				AAGAGG	126			AAGAGG	139			AAGAGG	112
TAGAGG	76	61.2667	6.84273	14.7333	27.053	95.4803				TAGAGG	63			TAGAGG	80			TAGAGG	58
ATGAGG	113	110.933	8.07266	2.06667	70.57	151.297				ATGAGG	106			ATGAGG	119			ATGAGG	109
TTGAGG	116	91.0667	8.03841	24.9333	50.8746	131.259				TTGAGG	94			TTGAGG	111			TTGAGG	89
AACAGG	91	97.1667	9.52703	6.16667	49.5315	144.802				AACAGG	109			AACAGG	119			AACAGG	87
TACAGG	86	79.8	6.90527	6.2	45.2736	114.326				TACAGG	90			TACAGG	94			TACAGG	74
ATCAGG	85	90.5	7.14264	5.5	54.7868	126.213				ATCAGG	101			ATCAGG	111			ATCAGG	90
TTCAGG	114	105.867	8.819	8.13333	61.7717	149.962				TTCAGG	105			TTCAGG	130			TTCAGG	109
AAGTGG	105	93.6	7.80186	11.4	54.5907	132.609				AAGTGG	92			AAGTGG	97			AAGTGG	91
TAGTGG	61	51.7333	6.84273	9.26667	17.5197	85.947				TAGTGG	61			TAGTGG	53			TAGTGG	45
ATGTGG	127	107.7	8.78145	19.3	63.7928	151.607				ATGTGG	103			ATGTGG	118			ATGTGG	100
TTGTGG	99	96.4333	6.1346	2.56667	65.7603	127.106				TTGTGG	94			TTGTGG	103			TTGTGG	103
AACTGG	107	103.267	7.60188	3.73333	65.2573	141.276				AACTGG	97			AACTGG	104			AACTGG	99
TACTGG	103	75	9.09718	28	29.5141	120.486				TACTGG	75			TACTGG	78			TACTGG	73
ATCTGG	117	104.667	7.86671	12.3333	65.3331	144				ATCTGG	107			ATCTGG	127			ATCTGG	104
TTCTGG	142	115.5	8.22003	26.5	74.3998	156.6				TTCTGG	118			TTCTGG	125			TTCTGG	109
AAGACG	77	73.5667	6.12898	3.43333	42.9218	104.212				AAGACG	70			AAGACG	78			AAGACG	72
TAGACG	34	26.7	5.03881	7.3	1.50593	51.8941				TAGACG	27			TAGACG	23			TAGACG	33
ATGACG	79	61.6	6.34959	17.4	29.8521	93.3479				ATGACG	61			ATGACG	74			ATGACG	48
TTGACG	54	48.9333	4.91257	5.06667	24.3705	73.4962				TTGACG	53			TTGACG	46			TTGACG	40
AACACG	72	57.4333	7.19043	14.5667	21.4812	93.3855				AACACG	62			AACACG	64			AACACG	49
TACACG	24	35.2667	6.8023	11.2667	1.25517	69.2782				TACACG	37			TACACG	46			TACACG	32
ATCACG	42	47.3333	6.22195	5.33333	16.2236	78.4431				ATCACG	46			ATCACG	50			ATCACG	43
TTCACG	55	48.7333	5.93025	6.26667	19.0821	78.3846				TTCACG	49			TTCACG	58			TTCACG	43
AAGTCG	50	35.3	5.32496	14.7	8.67521	61.9248				AAGTCG	34			AAGTCG	38			AAGTCG	35
TAGTCG	22	16.5667	3.55919	5.43333	0	34.3626				TAGTCG	16			TAGTCG	22			TAGTCG	10
ATGTCG	38	38.7667	5.01503	0.766667	13.6915	63.8418				ATGTCG	41			ATGTCG	39			ATGTCG	40
TTGTCG	43	32.9333	4.95451	10.0667	8.1608	57.7059				TTGTCG	34			TTGTCG	34			TTGTCG	31
AACTCG	65	40.0333	5.22252	24.9667	13.9207	66.1459				AACTCG	44			AACTCG	50			AACTCG	37
TACTCG	44	25.5667	4.65116	18.4333	2.31084	48.8225				TACTCG	21			TACTCG	37			TACTCG	26
ATCTCG	40	36.3667	5.16275	3.63333	10.5529	62.1804				ATCTCG	36			ATCTCG	37			ATCTCG	37
TTCTCG	36	40.1333	5.97543	4.13333	10.2562	70.0105				TTCTCG	32			TTCTCG	46			TTCTCG	30
AAGAGC	127	116.567	7.2048	10.4333	80.5426	152.591				AAGAGC	109			AAGAGC	119			AAGAGC	108
TAGAGC	55	46.3333	6.64537	8.66667	13.1065	79.5602				TAGAGC	60			TAGAGC	56			TAGAGC	50
ATGAGC	117	98.5667	7.94239	18.4333	58.8547	138.279				ATGAGC	92			ATGAGC	101			ATGAGC	102
TTGAGC	97	77.3667	7.36011	19.6333	40.5661	114.167				TTGAGC	67			TTGAGC	80			TTGAGC	79
AACAGC	138	119.667	6.84475	18.3333	85.4429	153.89				AACAGC	120			AACAGC	133			AACAGC	117
TACAGC	117	95.9333	7.39493	21.0667	58.9587	132.908				TACAGC	90			TACAGC	101			TACAGC	93
ATCAGC	136	110.5	6.06715	25.5	80.1642	140.836				ATCAGC	113			ATCAGC	110			ATCAGC	99
TTCAGC	140	120.3	6.63923	19.7	87.1039	153.496				TTCAGC	123			TTCAGC	131			TTCAGC	109
AAGTGC	98	84.9667	7.13168	13.0333	49.3082	120.625				AAGTGC	78			AAGTGC	92			AAGTGC	79
TAGTGC	39	40.8667	6.06706	1.86667	10.5314	71.202				TAGTGC	45			TAGTGC	52			TAGTGC	46
ATGTGC	105	89.9667	9.37893	15.0333	43.072	136.861				ATGTGC	81			ATGTGC	104			ATGTGC	99
TTGTGC	96	82.8	6.3049	13.2	51.2755	114.324				TTGTGC	86			TTGTGC	92			TTGTGC	86
AACTGC	128	100.467	5.96966	27.5333	70.6184	130.315				AACTGC	109			AACTGC	124			AACTGC	104
TACTGC	84	73.7	7.16866	10.3	37.8567	109.543				TACTGC	78			TACTGC	77			TACTGC	73
ATCTGC	130	109.267	9.12342	20.7333	63.6496	154.884				ATCTGC	107			ATCTGC	106			ATCTGC	104
TTCTGC	126	114.3	6.0751	11.7	83.9245	144.676				TTCTGC	105			TTCTGC	118			TTCTGC	101
AAGACC	109	97.6333	6.75422	11.3667	63.8622	131.404				AAGACC	88			AAGACC	105			AAGACC	98
TAGACC	37	34.2	4.64164	2.8	10.9918	57.4082				TAGACC	44			TAGACC	35			TAGACC	29
ATGACC	93	85.6667	7.81834	7.33333	46.575	124.758				ATGACC	84			ATGACC	92			ATGACC	85
TTGACC	80	71.0333	7.67209	8.96667	32.6729	109.394				TTGACC	66			TTGACC	77			TTGACC	63
AACACC	110	92.9667	8.59223	17.0333	50.0055	135.928				AACACC	98			AACACC	93			AACACC	88
TACACC	86	68.5	6.85188	17.5	34.2406	102.759				TACACC	75			TACACC	72			TACACC	68
ATCACC	103	82.1	6.94982	20.9	47.3509	116.849				ATCACC	92			ATCACC	87			ATCACC	78
TTCACC	118	97.9333	6.51753	20.0667	65.3457	130.521				TTCACC	100			TTCACC	117			TTCACC	94
AAGTCC	85	65.7333	8.04699	19.2667	25.4984	105.968				AAGTCC	58			AAGTCC	67			AAGTCC	61
TAGTCC	37	27.2667	3.60013	9.73333	9.26603	45.2673				TAGTCC	31			TAGTCC	30			TAGTCC	27
ATGTCC	85	72.8333	5.39529	12.1667	45.8569	99.8098				ATGTCC	72			ATGTCC	82			ATGTCC	67
TTGTCC	77	66.8333	5.06566	10.1667	41.505	92.1616				TTGTCC	74			TTGTCC	60			TTGTCC	65
AACTCC	90	79.2	7.03391	10.8	44.0305	114.37				AACTCC	81			AACTCC	76			AACTCC	86
TACTCC	70	51.0333	5.38506	18.9667	24.108	77.9586				TACTCC	45			TACTCC	49			TACTCC	42
GGAAGG	98	84.6333	7.68556	13.3667	46.2055	123.061				GGAAGG	79			GGAAGG	93			GGAAGG	86
CGAAGG	50	42.5	5.53204	7.5	14.8398	70.1602				CGAAGG	40			CGAAGG	47			CGAAGG	36
GCAAGG	76	61.7	6.24307	14.3	30.4847	92.9153				GCAAGG	65			GCAAGG	74			GCAAGG	64
CCAAGG	65	61.2333	7.68646	3.76667	22.8011	99.6656				CCAAGG	55			CCAAGG	65			CCAAGG	45
GGTAGG	16	14.6333	4.08938	1.36667	0	35.0802				GGTAGG	15			GGTAGG	14			GGTAGG	13
CGTAGG	8	11.4667	3.67408	3.46667	0	29.8371				CGTAGG	10			CGTAGG	14			CGTAGG	10
GCTAGG	14	15.7667	3.26616	1.76667	0	32.0975				GCTAGG	21			GCTAGG	11			GCTAGG	6
CCTAGG	13	13.1667	3.11928	0.166667	0	28.763				CCTAGG	20			CCTAGG	11			CCTAGG	10
GGATGG	108	90.4333	8.0844	17.5667	50.0113	130.855				GGATGG	99			GGATGG	102			GGATGG	89
CGATGG	50	50.3	4.90004	0.3	25.7998	74.8002				CGATGG	50			CGATGG	60			CGATGG	47
GCATGG	68	76.1667	7.2306	8.16667	40.0137	112.32				GCATGG	76			GCATGG	84			GCATGG	73
CCATGG	88	80.4	8.05841	7.6	40.108	120.692				CCATGG	82			CCATGG	102			CCATGG	84
GGTTGG	53	53.5333	5.11747	0.533333	27.946	79.1207				GGTTGG	55			GGTTGG	62			GGTTGG	49
CGTTGG	43	31.0333	4.69397	11.9667	7.56349	54.5032				CGTTGG	37			CGTTGG	29			CGTTGG	29
GCTTGG	74	58.2667	5.02362	15.7333	33.1486	83.3848				GCTTGG	47			GCTTGG	61			GCTTGG	50
CCTTGG	47	47.3333	6.08748	0.333333	16.8959	77.7708				CCTTGG	42			CCTTGG	47			CCTTGG	39
GGAACG	66	49.4	5.36013	16.6	22.5993	76.2007				GGAACG	48			GGAACG	55			GGAACG	37
CGAACG	22	21.9667	3.89945	0.0333333	2.46939	41.4639				CGAACG	26			CGAACG	25			CGAACG	20
GCAACG	41	38.1	6.46129	2.9	5.79355	70.4065				GCAACG	36			GCAACG	32			GCAACG	43
CCAACG	55	43.5667	6.704	11.4333	10.0466	77.0867				CCAACG	46			CCAACG	41			CCAACG	35
GGTACG	22	19.8	4.82379	2.2	0	43.919				GGTACG	25			GGTACG	19			GGTACG	18
CGTACG	22	19.0667	4.23396	2.93333	0	40.2365				CGTACG	19			CGTACG	26			CGTACG	17
GCTACG	41	34.7	5.60265	6.3	6.68676	62.7132				GCTACG	42			GCTACG	39			GCTACG	35
CCTACG	33	27.0333	4.64226	5.96667	3.82204	50.2446				CCTACG	27			CCTACG	32			CCTACG	23
GGATCG	49	44.4333	7.24775	4.56667	8.19458	80.6721				GGATCG	38			GGATCG	64			GGATCG	31
CGATCG	24	20.7667	3.78457	3.23333	1.8438	39.6895				CGATCG	27			CGATCG	24			CGATCG	25
GCATCG	65	52.3667	6.08267	12.6333	21.9533	82.78				GCATCG	50			GCATCG	71			GCATCG	54
CCATCG	67	58.6	5.70299	8.4	30.085	87.115				CCATCG	55			CCATCG	65			CCATCG	60
GGTTCG	34	32.7333	4.78455	1.26667	8.81056	56.6561				GGTTCG	45			GGTTCG	31			GGTTCG	30
CGTTCG	20	24.4	4.96609	4.4	0	49.2305				CGTTCG	23			CGTTCG	36			CGTTCG	19
GCTTCG	45	44.6	5.87572	0.4	15.2214	73.9786				GCTTCG	47			GCTTCG	48			GCTTCG	45
CCTTCG	50	39.7333	5.69896	10.2667	11.2385	68.2281				CCTTCG	34			CCTTCG	36			CCTTCG	47
GGAAGC	94	88.3333	6.83971	5.66667	54.1348	122.532				GGAAGC	76			GGAAGC	103			GGAAGC	72
CGAAGC	48	40	5.19283	8	14.0358	65.9642				CGAAGC	32			CGAAGC	41			CGAAGC	38
GCAAGC	74	62.4333	7.81106	11.5667	23.378	101.489				GCAAGC	57			GCAAGC	84			GCAAGC	65
CCAAGC	101	68.9	7.98425	32.1	28.9787	108.821				CCAAGC	70			CCAAGC	86			CCAAGC	76
GGTAGC	34	23.8333	4.57944	10.1667	0.936137	46.7305				GGTAGC	25			GGTAGC	22			GGTAGC	17
CGTAGC	24	17.9667	4.08938	6.03333	0	38.4135				CGTAGC	19			CGTAGC	21			CGTAGC	20
GCTAGC	28	27.2667	5.44523	0.733333	0.040496	54.4928				GCTAGC	27			GCTAGC	27			GCTAGC	34
CCTAGC	27	18.9	3.25206	8.1	2.63972	35.1603				CCTAGC	20			CCTAGC	25			CCTAGC	16
GGATGC	87	76.7667	7.45878	10.2333	39.4728	114.061				GGATGC	73			GGATGC	91			GGATGC	69
CGATGC	47	42.1	5.37138	4.9	15.2431	68.9569				CGATGC	39			CGATGC	51			CGATGC	39
GCATGC	68	65.7	6.82364	2.3	31.5818	99.8182				GCATGC	67			GCATGC	80			GCATGC	66
CCATGC	87	73.6333	6.32174	13.3667	42.0246	105.242				CCATGC	72			CCATGC	85			CCATGC	56
GGTTGC	55	47.5333	4.65894	7.46667	24.2386	70.828				GGTTGC	47			GGTTGC	55			GGTTGC	44
CGTTGC	27	27.6	5.30842	0.6	1.05791	54.1421				CGTTGC	25			CGTTGC	25			CGTTGC	27
GCTTGC	48	50.8333	5.85505	2.83333	21.5581	80.1086				GCTTGC	56			GCTTGC	58			GCTTGC	43
CCTTGC	52	46.8333	5.63905	5.16667	18.6381	75.0286				CCTTGC	55			CCTTGC	54			CCTTGC	45
GGAACC	72	64.1667	6.31956	7.83333	32.5689	95.7644				GGAACC	72			GGAACC	72			GGAACC	62
CGAACC	37	30.9	4.74414	6.1	7.17928	54.6207				CGAACC	23			CGAACC	40			CGAACC	30
GCAACC	77	57.3333	6.66609	19.6667	24.0029	90.6638				GCAACC	63			GCAACC	69			GCAACC	62
CCAACC	76	69.0333	5.94505	6.96667	39.3081	98.7586				CCAACC	71			CCAACC	72			CCAACC	71
GGTACC	34	27.1	5.13507	6.9	1.42464	52.7754				GGTACC	28			GGTACC	30			GGTACC	29
CGTACC	33	24.4333	4.7101	8.56667	0.882825	47.9838				CGTACC	24			CGTACC	33			CGTACC	17
GCTACC	51	38.8333	6.02342	12.1667	8.71622	68.9504				GCTACC	41			GCTACC	42			GCTACC	34
CCTACC	46	39.9333	5.33649	6.06667	13.2509	66.6158				CCTACC	36			CCTACC	47			CCTACC	43
GGATCC	76	75.1667	7.01763	0.833333	40.0785	110.255				GGATCC	81			GGATCC	77			GGATCC	71
CGATCC	27	30.6667	3.79049	3.66667	11.7142	49.6191				CGATCC	30			CGATCC	36			CGATCC	26
GCATCC	80	72.2667	7.26794	7.73333	35.927	108.606				GCATCC	71			GCATCC	79			GCATCC	65
CCATCC	106	84.8	5.82148	21.2	55.6926	113.907				CCATCC	88			CCATCC	92			CCATCC	72
GGTTCC	53	50.4333	6.24049	2.56667	19.2309	81.6358				GGTTCC	58			GGTTCC	47			GGTTCC	56
CGTTCC	45	38.8667	6.71967	6.13333	5.2683	72.465				CGTTCC	36			CGTTCC	44			CGTTCC	25
GCTTCC	88	74.0667	6.8528	13.9333	39.8026	108.331				GCTTCC	75			GCTTCC	81			GCTTCC	84
CCTTCC	93	74.4	9.57223	18.6	26.5389	122.261				CCTTCC	75			CCTTCC	80			CCTTCC	84
AGAAGG	134	111.467	9.28006	22.5333	65.0664	157.867				AGAAGG	118			AGAAGG	117			AGAAGG	108
TGAAGG	140	124.633	6.462	15.3667	92.3233	156.943				TGAAGG	128			TGAAGG	139			TGAAGG	131
ACAAGG	89	84.2333	7.65048	4.76667	45.9809	122.486				ACAAGG	94			ACAAGG	90			ACAAGG	77
TCAAGG	86	81.3667	5.61085	4.63333	53.3124	109.421				TCAAGG	84			TCAAGG	84			TCAAGG	82
AGTAGG	41	27.1	4.70766	13.9	3.5617	50.6383				AGTAGG	30			AGTAGG	33			AGTAGG	22
TGTAGG	45	38.4667	5.40583	6.53333	11.4375	65.4958				TGTAGG	41			TGTAGG	47			TGTAGG	39
ACTAGG	22	20.8667	5.5132	1.13333	0	48.4327				ACTAGG	21			ACTAGG	19			ACTAGG	23
TCTAGG	32	23.9	4.6635	8.1	0.582477	47.2175				TCTAGG	20			TCTAGG	30			TCTAGG	25
AGATGG	123	117.8	7.63115	5.2	79.6442	155.956				AGATGG	104			AGATGG	120			AGATGG	120
TGATGG	134	122.8	7.49897	11.2	85.3052	160.295				TGATGG	113			TGATGG	123			TGATGG	119
ACATGG	106	100.633	6.95048	5.36667	65.8809	135.386				ACATGG	93			ACATGG	106			ACATGG	99
TCATGG	112	98.1	5.67724	13.9	69.7138	126.486				TCATGG	95			TCATGG	103			TCATGG	117
AGTTGG	65	64.9667	5.85152	0.0333333	35.7091	94.2242				AGTTGG	68			AGTTGG	66			AGTTGG	46
TGTTGG	106	94.4	8.42247	11.6	52.2877	136.512				TGTTGG	99			TGTTGG	99			TGTTGG	97
ACTTGG	56	60.0667	6.34053	4.06667	28.364	91.7693				ACTTGG	64			ACTTGG	70			ACTTGG	58
TCTTGG	74	68.8667	6.35574	5.13333	37.088	100.645				TCTTGG	72			TCTTGG	73			TCTTGG	68
AGAACG	77	67.8333	7.61615	9.16667	29.7526	105.914				AGAACG	63			AGAACG	68			AGAACG	57
TGAACG	80	66.9	6.45595	13.1	34.6202	99.1798				TGAACG	66			TGAACG	79			TGAACG	56
ACAACG	66	51.9333	6.18638	14.0667	21.0014	82.8652				ACAACG	55			ACAACG	57			ACAACG	39
TCAACG	71	55.4	6.43053	15.6	23.2473	87.5527				TCAACG	58			TCAACG	66			TCAACG	54
AGTACG	39	35.6333	5.11579	3.36667	10.0544	61.2123				AGTACG	39			AGTACG	54			AGTACG	36
TGTACG	50	47.6333	6.69783	2.36667	14.1442	81.1225				TGTACG	45			TGTACG	48			TGTACG	46
ACTACG	41	38.5333	4.81902	2.46667	14.4382	62.6285				ACTACG	43			ACTACG	45			ACTACG	31
TCTACG	42	40.4	5.66051	1.6	12.0974	68.7026				TCTACG	43			TCTACG	49			TCTACG	41
AGATCG	73	59.8	6.38101	13.2	27.895	91.705				AGATCG	43			AGATCG	72			AGATCG	42
TGATCG	67	58.0333	6.64615	8.96667	24.8026	91.2641				TGATCG	50			TGATCG	58			TGATCG	50
ACATCG	72	64.5	5.96397	7.5	34.6801	94.3199				ACATCG	65			ACATCG	63			ACATCG	69
TCATCG	72	67.9667	6.92563	4.03333	33.3385	102.595				TCATCG	67			TCATCG	73			TCATCG	66
AGTTCG	36	37.8667	4.17491	1.86667	16.9921	58.7412				AGTTCG	32			AGTTCG	42			AGTTCG	35
TGTTCG	65	56.2	6.89528	8.8	21.7236	90.6764				TGTTCG	49			TGTTCG	66			TGTTCG	53
ACTTCG	32	41.7333	6.33509	9.73333	10.0579	73.4088				ACTTCG	37			ACTTCG	43			ACTTCG	29
TCTTCG	65	48.1667	3.91358	16.8333	28.5988	67.7346				TCTTCG	48			TCTTCG	59			TCTTCG	50
AGAAGC	129	119.033	7.6089	9.96667	80.9888	157.078				AGAAGC	118			AGAAGC	125			AGAAGC	110
TGAAGC	115	116.133	7.34722	1.13333	79.3972	152.869				TGAAGC	133			TGAAGC	111			TGAAGC	127
ACAAGC	92	89.6	6.55796	2.4	56.8102	122.39				ACAAGC	81			ACAAGC	99			ACAAGC	99
TCAAGC	108	91.6	6.83601	16.4	57.4199	125.78				TCAAGC	88			TCAAGC	97			TCAAGC	95
AGTAGC	44	37.1333	6.21862	6.86667	6.04022	68.2264				AGTAGC	41			AGTAGC	45			AGTAGC	35
TGTAGC	59	50.1	5.35853	8.9	23.3074	76.8926				TGTAGC	50			TGTAGC	57			TGTAGC	53
ACTAGC	33	30.2333	5.2633	2.76667	3.91685	56.5498				ACTAGC	35			ACTAGC	28			ACTAGC	24
TCTAGC	48	35.3667	5.15607	12.6333	9.58632	61.147				TCTAGC	33			TCTAGC	33			TCTAGC	33
AGATGC	113	104.767	9.33175	8.23333	58.1079	151.425				AGATGC	117			AGATGC	112			AGATGC	103
TGATGC	102	100.933	8.05983	1.06667	60.6342	141.233				TGATGC	100			TGATGC	103			TGATGC	103
ACATGC	112	96.5	7.3285	15.5	59.8575	133.142				ACATGC	97			ACATGC	107			ACATGC	88
TCATGC	97	82.4	7.12257	14.6	46.7871	118.013				TCATGC	91			TCATGC	100			TCATGC	71
AGTTGC	72	56.6667	7.62181	15.3333	18.5576	94.7757				AGTTGC	62			AGTTGC	62			AGTTGC	55
TGTTGC	106	79.0667	7.75012	26.9333	40.3161	117.817				TGTTGC	87			TGTTGC	94			TGTTGC	78
ACTTGC	67	58.2333	7.50027	8.76667	20.732	95.7347				ACTTGC	55			ACTTGC	58			ACTTGC	65
TCTTGC	76	64.2333	5.51914	11.7667	36.6376	91.829				TCTTGC	70			TCTTGC	62			TCTTGC	66
AGAACC	96	83.8333	5.97168	12.1667	53.975	113.692				AGAACC	79			AGAACC	94			AGAACC	92
TGAACC	92	78.8	6.46689	13.2	46.4655	111.134				TGAACC	80			TGAACC	94			TGAACC	73
ACAACC	107	82	5.10578	25	56.4711	107.529				ACAACC	83			ACAACC	92			ACAACC	66
TCAACC	99	80.0333	5.93344	18.9667	50.3661	109.701				TCAACC	91			TCAACC	100			TCAACC	78
AGTACC	39	47.8333	5.09282	8.83333	22.3692	73.2974				AGTACC	44			AGTACC	45			AGTACC	40
TGTACC	58	54.4333	6.5951	3.56667	21.4578	87.4089				TGTACC	59			TGTACC	66			TGTACC	60
ACTACC	69	50	5.62016	19	21.8992	78.1008				ACTACC	45			ACTACC	66			ACTACC	46
TCTACC	73	58.4	6.79554	14.6	24.4223	92.3777				TCTACC	68			TCTACC	70			TCTACC	63
AGATCC	107	91.7667	8.06304	15.2333	51.4515	132.082				AGATCC	94			AGATCC	111			AGATCC	89
TGATCC	93	78.8667	7.19067	14.1333	42.9133	114.82				TGATCC	90			TGATCC	70			TGATCC	70
ACATCC	112	95.7	7.70199	16.3	57.19	134.21				ACATCC	95			ACATCC	99			ACATCC	92
TCATCC	128	100.5	9.44585	27.5	53.2707	147.729				TCATCC	112			TCATCC	113			TCATCC	105
AGTTCC	69	71.2	9.45187	2.2	23.9406	118.459				AGTTCC	66			AGTTCC	69			AGTTCC	65
TGTTCC	88	80.2	6.80466	7.8	46.1767	114.223				TGTTCC	80			TGTTCC	93			TGTTCC	76
ACTTCC	93	81.3667	6.96535	11.6333	46.5399	116.193				ACTTCC	79			ACTTCC	90			ACTTCC	81
TCTTCC	105	92.2333	8.83052	12.7667	48.0807	136.386				TCTTCC	95			TCTTCC	102			TCTTCC	103
GAAAGG	93	90.4667	5.02911	2.53333	65.3211	115.612				GAAAGG	88			GAAAGG	92			GAAAGG	91
CAAAGG	115	94.4667	6.8518	20.5333	60.2077	128.726				CAAAGG	84			CAAAGG	113			CAAAGG	86
GTAAGG	44	35.5	4.81198	8.5	11.4401	59.5599				GTAAGG	31			GTAAGG	50			GTAAGG	33
CTAAGG	22	32.6	3.70089	10.6	14.0956	51.1044				CTAAGG	34			CTAAGG	33			CTAAGG	28
GATAGG	27	20.0667	4.74838	6.93333	0	43.8086				GATAGG	23			GATAGG	20			GATAGG	24
CATAGG	30	24.6	4.59085	5.4	1.64577	47.5542				CATAGG	26			CATAGG	29			CATAGG	24
GTTAGG	25	22.6333	4.97222	2.36667	0	47.4944				GTTAGG	19			GTTAGG	19			GTTAGG	22
CTTAGG	27	17.4	3.3998	9.6	0.401014	34.399				CTTAGG	21			CTTAGG	26			CTTAGG	21
GAATGG	88	88.7	6.17643	0.7	57.8179	119.582				GAATGG	87			GAATGG	100			GAATGG	80
CAATGG	114	90.0667	7.37626	23.9333	53.1854	126.948				CAATGG	76			CAATGG	111			CAATGG	86
GTATGG	70	59.4333	6.39872	10.5667	27.4397	91.427				GTATGG	58			GTATGG	65			GTATGG	68
CTATGG	69	64.7	7.28792	4.3	28.2604	101.14				CTATGG	61			CTATGG	64			CTATGG	58
GATTGG	89	72.4333	7.86824	16.5667	33.0921	111.775				GATTGG	68			GATTGG	70			GATTGG	75
CATTGG	82	74.3333	5.86829	7.66667	44.9919	103.675				CATTGG	78			CATTGG	79			CATTGG	82
GTTTGG	102	101.367	7.50395	0.633333	63.8469	138.886				GTTTGG	101			GTTTGG	105			GTTTGG	100
CTTTGG	115	87.7333	7.49222	27.2667	50.2722	125.194				CTTTGG	90			CTTTGG	91			CTTTGG	72
GAAACG	65	63.6667	7.29824	1.33333	27.1754	100.158				GAAACG	60			GAAACG	80			GAAACG	49
CAAACG	82	61.5667	6.88669	20.4333	27.1332	96.0001				CAAACG	56			CAAACG	80			CAAACG	63
GTAACG	34	27.9333	5.03048	6.06667	2.78092	53.0857				GTAACG	29			GTAACG	27			GTAACG	28
CTAACG	24	23.9667	5.14268	0.0333333	0	49.6801				CTAACG	33			CTAACG	26			CTAACG	22
GATACG	35	28.7667	3.68298	6.23333	10.3517	47.1816				GATACG	37			GATACG	33			GATACG	29
CATACG	36	31.8	5.05419	4.2	6.52905	57.0709				CATACG	34			CATACG	39			CATACG	28
GTTACG	30	31.5333	4.58433	1.53333	8.61168	54.455				GTTACG	24			GTTACG	34			GTTACG	24
CTTACG	23	24.3333	5.22813	1.33333	0	50.474				CTTACG	29			CTTACG	28			CTTACG	26
GAATCG	48	38.7667	5.16409	9.23333	12.9462	64.5871				GAATCG	41			GAATCG	47			GAATCG	33
CAATCG	48	33.3	5.19383	14.7	7.33085	59.2691				CAATCG	37			CAATCG	39			CAATCG	36
GTATCG	25	28.1333	4.16664	3.13333	7.30011	48.9666				GTATCG	26			GTATCG	23			GTATCG	30
CTATCG	29	24.4333	4.98054	4.56667	0	49.336				CTATCG	28			CTATCG	33			CTATCG	25
GATTCG	34	41.4333	5.19737	7.43333	15.4465	67.4202				GATTCG	41			GATTCG	49			GATTCG	29
CATTCG	62	43.6333	3.8906	18.3667	24.1803	63.0863				CATTCG	46			CATTCG	46			CATTCG	39
GTTTCG	56	43.6333	5.66589	12.3667	15.3039	71.9628				GTTTCG	38			GTTTCG	48			GTTTCG	34
CTTTCG	58	38.6333	4.81723	19.3667	14.5472	62.7195				CTTTCG	35			CTTTCG	46			CTTTCG	35
GAAAGC	125	102.8	7.73438	22.2	64.1281	141.472				GAAAGC	108			GAAAGC	127			GAAAGC	111
CAAAGC	103	102.767	7.09387	0.233333	67.2973	138.236				CAAAGC	95			CAAAGC	112			CAAAGC	101
GTAAGC	47	34.8667	6.00421	12.1333	4.8456	64.8877				GTAAGC	30			GTAAGC	42			GTAAGC	34
CTAAGC	40	32.7667	4.28054	7.23333	11.364	54.1693				CTAAGC	35			CTAAGC	33			CTAAGC	26
GATAGC	40	31.7667	4.28054	8.23333	10.364	53.1693				GATAGC	31			GATAGC	34			GATAGC	28
CATAGC	38	32.5	6.45809	5.5	0.209562	64.7904				CATAGC	33			CATAGC	36			CATAGC	26
GTTAGC	38	31.5	4.20796	6.5	10.4602	52.5398				GTTAGC	43			GTTAGC	39			GTTAGC	31
CTTAGC	32	27.1	4.70766	4.9	3.5617	50.6383				CTTAGC	24			CTTAGC	37			CTTAGC	31
GAATGC	97	69.7	7.74663	27.3	30.9668	108.433				GAATGC	63			GAATGC	78			GAATGC	63
CAATGC	88	78.6667	7.35472	9.33333	41.8931	115.44				CAATGC	75			CAATGC	82			CAATGC	83
GTATGC	58	47.6333	5.98552	10.3667	17.7057	77.5609				GTATGC	44			GTATGC	42			GTATGC	47
CTATGC	59	49.6333	6.35981	9.36667	17.8343	81.4324				CTATGC	51			CTATGC	53			CTATGC	52
GATTGC	66	52.4667	5.38025	13.5333	25.5654	79.3679				GATTGC	61			GATTGC	69			GATTGC	47
CATTGC	77	72.3	6.14284	4.7	41.5858	103.014				CATTGC	76			CATTGC	77			CATTGC	64
GTTTGC	97	93.9667	6.39765	3.03333	61.9784	125.955				GTTTGC	91			GTTTGC	104			GTTTGC	95
CTTTGC	85	80.4667	8.71279	4.53333	36.9027	124.031				CTTTGC	73			CTTTGC	95			CTTTGC	76
GAAACC	111	94.9	6.74332	16.1	61.1834	128.617				GAAACC	103			GAAACC	101			GAAACC	92
CAAACC	108	105.667	7.68489	2.33333	67.2422	144.091				CAAACC	100			CAAACC	103			CAAACC	95
GTAACC	46	38.9333	4.31464	7.06667	17.3601	60.5065				GTAACC	33			GTAACC	41			GTAACC	33
CTAACC	38	34.8667	5.64302	3.13333	6.65157	63.0818				CTAACC	39			CTAACC	31			CTAACC	29
GATACC	48	38.8667	5.53816	9.13333	11.1758	66.5575				GATACC	45			GATACC	42			GATACC	36
CATACC	43	42.1	5.21503	0.9	16.0248	68.1752				CATACC	47			CATACC	51			CATACC	40
GTTACC	54	45.1	6.30462	8.9	13.5769	76.6231				GTTACC	39			GTTACC	52			GTTACC	32
CTTACC	52	42.2667	6.66402	9.73333	8.94655	75.5868				CTTACC	44			CTTACC	40			CTTACC	36
GAATCC	68	62.8667	5.84709	5.13333	33.6312	92.1021				GAATCC	71			GAATCC	78			GAATCC	59
CAATCC	85	61.9	5.68331	23.1	33.4835	90.3165				CAATCC	63			CAATCC	68			CAATCC	69
GTATCC	47	43.5	5.48823	3.5	16.0588	70.9412				GTATCC	41			GTATCC	42			GTATCC	53
CTATCC	50	39.9	6.20539	10.1	8.87304	70.927				CTATCC	37			CTATCC	61			CTATCC	37
GATTCC	81	61.2333	5.90548	19.7667	31.7059	90.7607				GATTCC	58			GATTCC	65			GATTCC	66
CATTCC	104	73.2	7.17947	30.8	37.3026	109.097				CATTCC	71			CATTCC	84			CATTCC	67
GTTTCC	107	83.2	6.77419	23.8	49.329	117.071				GTTTCC	86			GTTTCC	86			GTTTCC	89
CTTTCC	94	80.7	7.57104	13.3	42.8448	118.555				CTTTCC	76			CTTTCC	85			CTTTCC	77
AAAAGG	126	104.7	6.61321	21.3	71.634	137.766				AAAAGG	105			AAAAGG	123			AAAAGG	103
TAAAGG	116	92.8333	8.08184	23.1667	52.4241	133.243				TAAAGG	92			TAAAGG	108			TAAAGG	91
ATAAGG	65	52.9667	5.92763	12.0333	23.3285	82.6048				ATAAGG	58			ATAAGG	65			ATAAGG	49
TTAAGG	74	57.6333	7.41147	16.3667	20.576	94.6907				TTAAGG	55			TTAAGG	65			TTAAGG	64
AATAGG	47	32.5333	4.48548	14.4667	10.1059	54.9607				AATAGG	25			AATAGG	40			AATAGG	39
TATAGG	41	26.1333	4.5768	14.8667	3.24932	49.0173				TATAGG	28			TATAGG	25			TATAGG	22
ATTAGG	42	33.7	6.00661	8.3	3.66697	63.733				ATTAGG	34			ATTAGG	34			ATTAGG	35
TTTAGG	74	53.6667	6.47719	20.3333	21.2807	86.0526				TTTAGG	52			TTTAGG	51			TTTAGG	44
AAATGG	126	109.367	6.99992	16.6333	74.3671	144.366				AAATGG	94			AAATGG	124			AAATGG	119
TAATGG	77	70.4667	7.40798	6.53333	33.4268	107.507				TAATGG	78			TAATGG	74			TAATGG	74
ATATGG	77	70.0333	6.34895	6.96667	38.2886	101.778				ATATGG	72			ATATGG	83			ATATGG	61
TTATGG	93	72.9667	6.66169	20.0333	39.6582	106.275				TTATGG	70			TTATGG	94			TTATGG	81
AATTGG	57	52.6	5.34725	4.4	25.8637	79.3363				AATTGG	57			AATTGG	54			AATTGG	50
TATTGG	72	60.6333	5.53038	11.3667	32.9815	88.2852				TATTGG	60			TATTGG	62			TATTGG	56
ATTTGG	105	87.3	7.12039	17.7	51.698	122.902				ATTTGG	76			ATTTGG	94			ATTTGG	79
TTTTGG	125	107.6	7.32309	17.4	70.9846	144.215				TTTTGG	108			TTTTGG	118			TTTTGG	104
TAAACG	54	48.4667	5.47555	5.53333	21.0889	75.8444				TAAACG	55			TAAACG	62			TAAACG	41
ATAACG	39	33.0333	4.40598	5.96667	11.0034	55.0632				ATAACG	31			ATAACG	39			ATAACG	36
TTAACG	43	36.3	4.80768	6.7	12.2616	60.3384				TTAACG	40			TTAACG	46			TTAACG	32
AATACG	43	35.0667	4.68993	7.93333	11.617	58.5163				AATACG	38			AATACG	40			AATACG	34
TATACG	37	21.6667	3.35624	15.3333	4.88545	38.4479				TATACG	19			TATACG	28			TATACG	20
ATTACG	42	35.3	3.46559	6.7	17.972	52.628				ATTACG	34			ATTACG	44			ATTACG	35
TTTACG	63	44.1333	5.82346	18.8667	15.0161	73.2506				TTTACG	42			TTTACG	50			TTTACG	51
AAATCG	46	46.6333	5.54905	0.633333	18.8881	74.3786				AAATCG	49			AAATCG	58			AAATCG	51
TAATCG	25	27.0667	5.23208	2.06667	0.906242	53.2271				TAATCG	32			TAATCG	33			TAATCG	28
ATATCG	38	31.5667	4.12464	6.43333	10.9435	52.1899				ATATCG	37			ATATCG	41			ATATCG	36
TTATCG	36	32.6	5.32787	3.4	5.96065	59.2394				TTATCG	36			TTATCG	46			TTATCG	27
AATTCG	32	25.1333	4.1083	6.86667	4.59181	45.6749				AATTCG	31			AATTCG	26			AATTCG	19
TATTCG	30	32.2667	5.82464	2.26667	3.14346	61.3899				TATTCG	33			TATTCG	37			TATTCG	27
ATTTCG	55	38.9	7.10197	16.1	3.39017	74.4098				ATTTCG	40			ATTTCG	41			ATTTCG	42
TTTTCG	59	45.8333	5.39529	13.1667	18.8569	72.8098				TTTTCG	49			TTTTCG	50			TTTTCG	42
TAAAGC	120	89.5333	7.77588	30.4667	50.6539	128.413				TAAAGC	88			TAAAGC	111			TAAAGC	90
ATAAGC	65	51.7667	6.90669	13.2333	17.2332	86.3001				ATAAGC	45			ATAAGC	48			ATAAGC	51
TTAAGC	66	53.1667	5.59608	12.8333	25.1863	81.1471				TTAAGC	59			TTAAGC	50			TTAAGC	58
AATAGC	53	41.8333	6.35764	11.1667	10.0452	73.6215				AATAGC	49			AATAGC	50			AATAGC	43
TATAGC	40	36.0667	5.21889	3.93333	9.97223	62.1611				TATAGC	34			TATAGC	38			TATAGC	43
ATTAGC	53	44.8	6.95503	8.2	10.0249	79.5751				ATTAGC	50			ATTAGC	43			ATTAGC	41
TTTAGC	68	61.5	6.88702	6.5	27.0649	95.9351				TTTAGC	77			TTTAGC	71			TTTAGC	55
AAATGC	126	101.333	6.72275	24.6667	67.7196	134.947				AAATGC	99			AAATGC	109			AAATGC	88
TAATGC	81	65.7	6.20428	15.3	34.6786	96.7214				TAATGC	73			TAATGC	67			TAATGC	60
ATATGC	70	61.8	7.40177	8.2	24.7911	98.8089				ATATGC	62			ATATGC	72			ATATGC	58
TTATGC	80	60.8667	5.36742	19.1333	34.0296	87.7038				TTATGC	65			TTATGC	63			TTATGC	60
AATTGC	76	52.2333	8.02446	23.7667	12.111	92.3556				AATTGC	44			AATTGC	53			AATTGC	59
TATTGC	74	60.1333	6.56392	13.8667	27.3137	92.9529				TATTGC	64			TATTGC	67			TATTGC	64
ATTTGC	95	76.6667	6.29358	18.3333	45.1987	108.135				ATTTGC	86			ATTTGC	92			ATTTGC	80
TTTTGC	117	92.9	6.54085	24.1	60.1957	125.604				TTTTGC	90			TTTTGC	105			TTTTGC	89
AAAACC	134	109.867	7.89034	24.1333	70.415	149.318				AAAACC	105			AAAACC	123			AAAACC	118
TAAACC	85	71.7333	6.58071	13.2667	38.8298	104.637				TAAACC	76			TAAACC	95			TAAACC	70
ATAACC	52	48.6	5.49357	3.4	21.1322	76.0678				ATAACC	57			ATAACC	67			ATAACC	47
TTAACC	64	55.1	5.06748	8.9	29.7626	80.4374				TTAACC	51			TTAACC	66			TTAACC	50
AATACC	77	48.9667	6.11095	28.0333	18.4119	79.5214				AATACC	51			AATACC	54			AATACC	38
TATACC	36	31.5333	3.78503	4.46667	12.6082	50.4585				TATACC	28			TATACC	36			TATACC	37
ATTACC	56	54.2	6.82995	1.8	20.0502	88.3498				ATTACC	47			ATTACC	52			ATTACC	55
TTTACC	89	78.1667	6.73172	10.8333	44.5081	111.825				TTTACC	90			TTTACC	97			TTTACC	76
AAATCC	108	88.1667	8.77726	19.8333	44.2804	132.053				AAATCC	96			AAATCC	100			AAATCC	73
TAATCC	55	42.7333	6.4857	12.2667	10.3048	75.1619				TAATCC	46			TAATCC	42			TAATCC	41
ATATCC	82	53.9333	6.56497	28.0667	21.1085	86.7582				ATATCC	51			ATATCC	60			ATATCC	42
TTATCC	68	52.0333	7.02941	15.9667	16.8863	87.1804				TTATCC	56			TTATCC	64			TTATCC	59
AATTCC	54	51.7667	6.93658	2.23333	17.0838	86.4495				AATTCC	65			AATTCC	56			AATTCC	61
TATTCC	69	56.3667	6.50455	12.6333	23.8439	88.8894				TATTCC	65			TATTCC	62			TATTCC	53
ATTTCC	110	82.1333	6.82153	27.8667	48.0257	116.241				ATTTCC	85			ATTTCC	82			ATTTCC	86
TTTTCC	119	100.267	7.79006	18.7333	61.3164	139.217				TTTTCC	103			TTTTCC	108			TTTTCC	103
GGGGAG	65	63.5667	7.31406	1.43333	26.9964	100.137				GGGGAG	73			GGGGAG	77			GGGGAG	58
CGGGAG	44	50.4	5.93993	6.4	20.7004	80.0996				CGGGAG	48			CGGGAG	45			CGGGAG	42
GCGGAG	72	73.0667	6.26943	1.06667	41.7195	104.414				GCGGAG	64			GCGGAG	80			GCGGAG	67
CCGGAG	71	64.9	7.43872	6.1	27.7064	102.094				CCGGAG	70			CCGGAG	82			CCGGAG	61
GGCGAG	64	47.5	6.94188	16.5	12.7906	82.2094				GGCGAG	47			GGCGAG	55			GGCGAG	31
CGCGAG	37	28.5	5.40594	8.5	1.47032	55.5297				CGCGAG	30			CGCGAG	45			CGCGAG	23
GCCGAG	45	55.0333	6.28892	10.0333	23.5887	86.478				GCCGAG	45			GCCGAG	62			GCCGAG	61
CCCGAG	59	44.7333	6.19195	14.2667	13.7736	75.6931				CCCGAG	45			CCCGAG	57			CCCGAG	38
GGGCAG	78	75.4667	6.55341	2.53333	42.6996	108.234				GGGCAG	79			GGGCAG	76			GGGCAG	79
CGGCAG	70	69.7	7.87028	0.3	30.3486	109.051				CGGCAG	75			CGGCAG	81			CGGCAG	64
GCGCAG	75	70.3333	6.96956	4.66667	35.4856	105.181				GCGCAG	51			GCGCAG	77			GCGCAG	65
CCGCAG	65	69.5333	7.11838	4.53333	33.9415	105.125				CCGCAG	80			CCGCAG	75			CCGCAG	69
GGCCAG	70	84.7	8.12043	14.7	44.0979	125.302				GGCCAG	72			GGCCAG	81			GGCCAG	87
CGCCAG	60	52.7667	6.27905	7.23333	21.3714	84.1619				CGCCAG	61			CGCCAG	70			CGCCAG	55
GCCCAG	76	78.3667	6.63576	2.36667	45.1879	111.545				GCCCAG	74			GCCCAG	86			GCCCAG	78
CCCCAG	83	66.3333	6.78402	16.6667	32.4132	100.253				CCCCAG	67			CCCCAG	77			CCCCAG	69
GGGGTG	61	48.1333	5.4503	12.8667	20.8818	75.3848				GGGGTG	37			GGGGTG	45			GGGGTG	39
CGGGTG	42	38.4667	6.65781	3.53333	5.17762	71.7557				CGGGTG	35			CGGGTG	39			CGGGTG	35
GCGGTG	52	55.1	6.13273	3.1	24.4364	85.7636				GCGGTG	52			GCGGTG	71			GCGGTG	52
CCGGTG	63	50.3333	4.67077	12.6667	26.9795	73.6872				CCGGTG	53			CCGGTG	60			CCGGTG	50
GGCGTG	38	36.5	5.40594	1.5	9.47032	63.5297				GGCGTG	33			GGCGTG	43			GGCGTG	40
CGCGTG	28	29.1667	4.50351	1.16667	6.64911	51.6842				CGCGTG	29			CGCGTG	37			CGCGTG	33
GCCGTG	61	53.8667	5.46294	7.13333	26.552	81.1814				GCCGTG	56			GCCGTG	62			GCCGTG	39
CCCGTG	44	37.1667	5.77201	6.83333	8.30662	66.0267				CCCGTG	28			CCCGTG	44			CCCGTG	30
GGGCTG	74	73.4333	8.31568	0.566667	31.8549	115.012				GGGCTG	74			GGGCTG	89			GGGCTG	72
CGGCTG	80	72.0333	5.67805	7.96667	43.6431	100.424				CGGCTG	70			CGGCTG	88			CGGCTG	67
GCGCTG	78	79.3	8.63893	1.3	36.1054	122.495				GCGCTG	81			GCGCTG	87			GCGCTG	76
CCGCTG	87	78.4	6.75482	8.6	44.6259	112.174				CCGCTG	73			CCGCTG	82			CCGCTG	70
GGCCTG	87	82.7	5.85544	4.3	53.4228	111.977				GGCCTG	79			GGCCTG	99			GGCCTG	75
CGCCTG	56	55.3667	5.72643	0.633333	26.7345	83.9988				CGCCTG	53			CGCCTG	72			CGCCTG	56
GCCCTG	91	75.9333	6.24739	15.0667	44.6964	107.17				GCCCTG	77			GCCCTG	95			GCCCTG	63
CCCCTG	69	65.9333	5.8894	3.06667	36.4863	95.3803				CCCCTG	80			CCCCTG	85			CCCCTG	54
GGGGAC	50	47.3	4.61743	2.7	24.2128	70.3872				GGGGAC	44			GGGGAC	51			GGGGAC	51
CGGGAC	55	54.9667	6.66687	0.0333333	21.6323	88.301				CGGGAC	58			CGGGAC	62			CGGGAC	60
GCGGAC	47	42.2	6.21122	4.8	11.1439	73.2561				GCGGAC	47			GCGGAC	53			GCGGAC	35
CCGGAC	47	44.4667	6.59537	2.53333	11.4898	77.4435				CCGGAC	46			CCGGAC	50			CCGGAC	34
GGCGAC	46	40.0667	5.92443	5.93333	10.4445	69.6888				GGCGAC	36			GGCGAC	49			GGCGAC	28
CGCGAC	29	18.1667	4.03505	10.8333	0	38.3419				CGCGAC	17			CGCGAC	16			CGCGAC	17
GCCGAC	43	41.5	6.15742	1.5	10.7129	72.2871				GCCGAC	41			GCCGAC	44			GCCGAC	37
CCCGAC	48	35.2	5.17554	12.8	9.3223	61.0777				CCCGAC	32			CCCGAC	48			CCCGAC	26
GGGCAC	52	46.5333	4.40793	5.46667	24.4937	68.573				GGGCAC	47			GGGCAC	64			GGGCAC	38
CGGCAC	49	46.7667	5.67926	2.23333	18.3704	75.163				CGGCAC	56			CGGCAC	60			CGGCAC	37
GCGCAC	64	44.9333	6.41084	19.0667	12.8791	76.9875				GCGCAC	44			GCGCAC	52			GCGCAC	46
CCGCAC	45	43.8667	6.16292	1.13333	13.0521	74.6813				CCGCAC	36			CCGCAC	56			CCGCAC	38
GGCCAC	75	68.4333	6.28454	6.56667	37.0106	99.856				GGCCAC	59			GGCCAC	77			GGCCAC	71
CGCCAC	55	57.6333	7.39284	2.63333	20.6692	94.5975				CGCCAC	56			CGCCAC	64			CGCCAC	51
GCCCAC	58	61.9667	6.73889	3.96667	28.2722	95.6611				GCCCAC	65			GCCCAC	67			GCCCAC	62
CCCCAC	64	51.5	7.0552	12.5	16.224	86.776				CCCCAC	51			CCCCAC	54			CCCCAC	44
GGGGTC	50	46.0667	7.27743	3.93333	9.67954	82.4538				GGGGTC	55			GGGGTC	50			GGGGTC	35
CGGGTC	31	37.8667	5.48813	6.86667	10.426	65.3073				CGGGTC	40			CGGGTC	55			CGGGTC	30
GCGGTC	30	32.6667	6.44517	2.66667	0.440811	64.8925				GCGGTC	30			GCGGTC	41			GCGGTC	34
CCGGTC	53	31.8333	4.29983	21.1667	10.3342	53.3325				CCGGTC	28			CCGGTC	46			CCGGTC	28
GGCGTC	46	49.6333	5.95664	3.63333	19.8501	79.4166				GGCGTC	52			GGCGTC	56			GGCGTC	51
CGCGTC	33	26.5333	4.71047	6.46667	2.98099	50.0857				CGCGTC	30			CGCGTC	43			CGCGTC	23
GCCGTC	56	54.8	6.85515	1.2	20.5242	89.0758				GCCGTC	53			GCCGTC	64			GCCGTC	44
CCCGTC	47	46.1	5.08785	0.9	20.6608	71.5392				CCCGTC	49			CCCGTC	56			CCCGTC	39
GGGCTC	73	63.5	5.96397	9.5	33.6801	93.3199				GGGCTC	57			GGGCTC	69			GGGCTC	60
CGGCTC	84	65.5	6.06147	18.5	35.1927	95.8073				CGGCTC	65			CGGCTC	66			CGGCTC	64
GCGCTC	64	62.4	6.66747	1.6	29.0626	95.7374				GCGCTC	59			GCGCTC	86			GCGCTC	63
CCGCTC	84	57.2667	6.14724	26.7333	26.5305	88.0028				CCGCTC	65			CCGCTC	69			CCGCTC	58
GGCCTC	70	64.9667	5.79229	5.03333	36.0052	93.9281				GGCCTC	72			GGCCTC	75			GGCCTC	62
CGCCTC	52	51.8333	7.41426	0.166667	14.762	88.9046				CGCCTC	58			CGCCTC	65			CGCCTC	49
GCCCTC	85	66.4333	6.35547	18.5667	34.656	98.2107				GCCCTC	69			GCCCTC	74			GCCCTC	50
CCCCTC	69	60.9	7.26517	8.1	24.5741	97.2259				CCCCTC	56			CCCCTC	72			CCCCTC	60
AGGGAG	92	82.1333	5.90577	9.86667	52.6045	111.662				AGGGAG	76			AGGGAG	89			AGGGAG	81
TGGGAG	115	90.3667	7.86736	24.6333	51.0299	129.703				TGGGAG	91			TGGGAG	96			TGGGAG	88
ACGGAG	65	70.0667	7.45531	5.06667	32.7901	107.343				ACGGAG	72			ACGGAG	88			ACGGAG	64
TCGGAG	64	58.3333	6.84978	5.66667	24.0844	92.5823				TCGGAG	49			TCGGAG	59			TCGGAG	50
AGCGAG	70	72.0667	8.08973	2.06667	31.618	112.515				AGCGAG	64			AGCGAG	88			AGCGAG	70
TGCGAG	61	51.4333	5.40551	9.56667	24.4058	78.4609				TGCGAG	54			TGCGAG	57			TGCGAG	56
ACCGAG	65	53.7667	7.60074	11.2333	15.763	91.7704				ACCGAG	62			ACCGAG	58			ACCGAG	42
TCCGAG	53	48.1	5.26766	4.9	21.7617	74.4383				TCCGAG	51			TCCGAG	58			TCCGAG	44
AGGCAG	97	93.2667	8.01263	3.73333	53.2035	133.33				AGGCAG	86			AGGCAG	109			AGGCAG	86
TGGCAG	116	111.1	5.74366	4.9	82.3817	139.818				TGGCAG	106			TGGCAG	126			TGGCAG	92
ACGCAG	85	70.6333	7.14135	14.3667	34.9266	106.34				ACGCAG	73			ACGCAG	75			ACGCAG	62
TCGCAG	71	59.7	6.63923	11.3	26.5039	92.8961				TCGCAG	53			TCGCAG	68			TCGCAG	54
AGCCAG	106	95.3333	8.33908	10.6667	53.6379	137.029				AGCCAG	94			AGCCAG	109			AGCCAG	86
TGCCAG	104	91.4667	6.82659	12.5333	57.3337	125.6				TGCCAG	89			TGCCAG	112			TGCCAG	79
ACCCAG	88	84.4	6.25107	3.6	53.1447	115.655				ACCCAG	85			ACCCAG	91			ACCCAG	82
TCCCAG	105	86.8667	6.84172	18.1333	52.658	121.075				TCCCAG	68			TCCCAG	90			TCCCAG	80
AGGGTG	73	67.2667	6.25291	5.73333	36.0021	98.5312				AGGGTG	57			AGGGTG	73			AGGGTG	55
TGGGTG	83	76.8333	6.92364	6.16667	42.2151	111.452				TGGGTG	73			TGGGTG	75			TGGGTG	64
ACGGTG	65	57.7333	5.86005	7.26667	28.4331	87.0336				ACGGTG	52			ACGGTG	47			ACGGTG	57
TCGGTG	59	50.9	6.16637	8.1	20.0681	81.7319				TCGGTG	43			TCGGTG	65			TCGGTG	47
AGCGTG	67	55.1333	6.20196	11.8667	24.1235	86.1432				AGCGTG	54			AGCGTG	67			AGCGTG	61
TGCGTG	54	54.5667	7.68646	0.566667	16.1344	92.9989				TGCGTG	45			TGCGTG	55			TGCGTG	55
ACCGTG	46	45.7	6.00086	0.3	15.6957	75.7043				ACCGTG	51			ACCGTG	58			ACCGTG	43
TCCGTG	30	41.1	6.17196	11.1	10.2402	71.9598				TCCGTG	38			TCCGTG	50			TCCGTG	30
AGGCTG	95	99.3	5.03197	4.3	74.1402	124.46				AGGCTG	110			AGGCTG	111			AGGCTG	101
TGGCTG	133	113.5	7.73149	19.5	74.8426	152.157				TGGCTG	108			TGGCTG	123			TGGCTG	114
ACGCTG	87	75.6333	8.09207	11.3667	35.173	116.094				ACGCTG	82			ACGCTG	77			ACGCTG	66
TCGCTG	85	72.2	6.18898	12.8	41.2551	103.145				TCGCTG	85			TCGCTG	79			TCGCTG	61
AGCCTG	100	97.6	6.17894	2.4	66.7053	128.495				AGCCTG	94			AGCCTG	110			AGCCTG	94
TGCCTG	92	88.7333	6.68469	3.26667	55.3099	122.157				TGCCTG	87			TGCCTG	101			TGCCTG	75
ACCCTG	106	80.8667	7.98591	25.1333	40.9371	120.796				ACCCTG	85			ACCCTG	98			ACCCTG	89
TCCCTG	89	76.2	7.9455	12.8	36.4725	115.928				TCCCTG	68			TCCCTG	92			TCCCTG	72
AGGGAC	66	58.6333	6.62536	7.36667	25.5065	91.7601				AGGGAC	61			AGGGAC	73			AGGGAC	61
TGGGAC	72	74	6.0572	2	43.714	104.286				TGGGAC	68			TGGGAC	92			TGGGAC	69
ACGGAC	67	49.7	5.92569	17.3	20.0716	79.3284				ACGGAC	56			ACGGAC	69			ACGGAC	48
TCGGAC	49	42.1333	5.54439	6.86667	14.4114	69.8553				TCGGAC	36			TCGGAC	43			TCGGAC	33
AGCGAC	71	57.4	7.17563	13.6	21.5219	93.2781				AGCGAC	54			AGCGAC	69			AGCGAC	50
TGCGAC	45	38.5	4.77602	6.5	14.6199	62.3801				TGCGAC	32			TGCGAC	45			TGCGAC	26
ACCGAC	42	43.7667	5.45631	1.76667	16.4851	71.0482				ACCGAC	41			ACCGAC	57			ACCGAC	40
TCCGAC	41	35.6333	7.02451	5.36667	0.510806	70.7559				TCCGAC	35			TCCGAC	53			TCCGAC	36
AGGCAC	64	57.7667	6.17941	6.23333	26.8696	88.6637				AGGCAC	67			AGGCAC	64			AGGCAC	48
TGGCAC	98	74.6333	7.08803	23.3667	39.1932	110.074				TGGCAC	88			TGGCAC	94			TGGCAC	69
ACGCAC	57	48.1333	6.38821	8.86667	16.1923	80.0744				ACGCAC	47			ACGCAC	56			ACGCAC	42
TCGCAC	43	39.4	5.11657	3.6	13.8171	64.9829				TCGCAC	36			TCGCAC	49			TCGCAC	29
AGCCAC	95	80.5667	7.95974	14.4333	40.768	120.365				AGCCAC	74			AGCCAC	86			AGCCAC	73
TGCCAC	78	79.5667	6.19056	1.56667	48.6139	110.519				TGCCAC	73			TGCCAC	92			TGCCAC	74
ACCCAC	74	64.6667	6.9199	9.33333	30.0672	99.2662				ACCCAC	73			ACCCAC	75			ACCCAC	60
TCCCAC	76	69.1667	6.02342	6.83333	39.0496	99.2838				TCCCAC	74			TCCCAC	65			TCCCAC	65
AGGGTC	51	59.5667	6.0838	8.56667	29.1477	89.9857				AGGGTC	68			AGGGTC	62			AGGGTC	58
TGGGTC	66	65.3	4.6768	0.7	41.916	88.684				TGGGTC	76			TGGGTC	79			TGGGTC	57
ACGGTC	36	36.1	5.21503	0.1	10.0248	62.1752				ACGGTC	40			ACGGTC	40			ACGGTC	38
TCGGTC	51	34.8667	4.95311	16.1333	10.1011	59.6322				TCGGTC	38			TCGGTC	38			TCGGTC	28
AGCGTC	69	58.3333	7.70729	10.6667	19.7969	96.8698				AGCGTC	76			AGCGTC	62			AGCGTC	62
TGCGTC	53	48.9667	6.62015	4.03333	15.8659	82.0674				TGCGTC	41			TGCGTC	39			TGCGTC	53
ACCGTC	61	51	6.8077	10	16.9615	85.0385				ACCGTC	54			ACCGTC	54			ACCGTC	62
TCCGTC	62	53.1333	6.46334	8.86667	20.8167	85.45				TCCGTC	58			TCCGTC	51			TCCGTC	44
AGGCTC	100	78.5667	6.75524	21.4333	44.7904	112.343				AGGCTC	71			AGGCTC	101			AGGCTC	68
TGGCTC	100	93.6333	6.46734	6.36667	61.2967	125.97				TGGCTC	90			TGGCTC	105			TGGCTC	75
ACGCTC	61	57.9667	8.13033	3.03333	17.315	98.6183				ACGCTC	56			ACGCTC	71			ACGCTC	52
TCGCTC	65	57.9667	7.23728	7.03333	21.7803	94.153				TCGCTC	66			TCGCTC	68			TCGCTC	46
AGCCTC	68	80.2	7.49437	12.2	42.7282	117.672				AGCCTC	75			AGCCTC	82			AGCCTC	88
TGCCTC	91	74.5667	6.75524	16.4333	40.7904	108.343				TGCCTC	69			TGCCTC	78			TGCCTC	75
ACCCTC	79	72.8333	5.89028	6.16667	43.3819	102.285				ACCCTC	65			ACCCTC	94			ACCCTC	75
TCCCTC	91	75.6	6.77521	15.4	41.724	109.476				TCCCTC	85			TCCCTC	76			TCCCTC	77
GAGGAG	158	151.567	6.56891	6.43333	118.722	184.411				GAGGAG	144			GAGGAG	166			GAGGAG	148
CAGGAG	152	134.667	7.76523	17.3333	95.8405	173.493				CAGGAG	132			CAGGAG	158			CAGGAG	131
GTGGAG	151	136.067	6.49102	14.9333	103.612	168.522				GTGGAG	128			GTGGAG	148			GTGGAG	135
CTGGAG	175	157.7	5.64557	17.3	129.472	185.928				CTGGAG	158			CTGGAG	177			CTGGAG	152
GACGAG	78	74.7	6.74741	3.3	40.9629	108.437				GACGAG	79			GACGAG	89			GACGAG	78
CACGAG	50	53.5	5.25062	3.5	27.2469	79.7531				CACGAG	53			CACGAG	65			CACGAG	50
GTCGAG	44	45.2	5.15551	1.2	19.4224	70.9776				GTCGAG	39			GTCGAG	48			GTCGAG	39
CTCGAG	56	45.9	6.77902	10.1	12.0049	79.7951				CTCGAG	51			CTCGAG	54			CTCGAG	44
GAGCAG	144	133.833	5.13328	10.1667	108.167	159.5				GAGCAG	130			GAGCAG	145			GAGCAG	136
CAGCAG	165	152.433	7.24299	12.5667	116.218	188.648				CAGCAG	146			CAGCAG	165			CAGCAG	156
GTGCAG	103	110.567	7.39843	7.56667	73.5745	147.559				GTGCAG	112			GTGCAG	113			GTGCAG	116
CTGCAG	177	151.6	7.31366	25.4	115.032	188.168				CTGCAG	146			CTGCAG	158			CTGCAG	150
GACCAG	114	96.7667	8.7363	17.2333	53.0852	140.448				GACCAG	96			GACCAG	101			GACCAG	87
CACCAG	129	106.233	8.0502	22.7667	65.9823	146.484				CACCAG	102			CACCAG	113			CACCAG	111
GTCCAG	119	99.8333	7.2306	19.1667	63.6803	135.986				GTCCAG	103			GTCCAG	108			GTCCAG	103
CTCCAG	147	129.233	8.90828	17.7667	84.6919	173.775				CTCCAG	121			CTCCAG	128			CTCCAG	131
GAGGTG	118	104.3	9.31499	13.7	57.7251	150.875				GAGGTG	111			GAGGTG	113			GAGGTG	99
CAGGTG	99	99.7	6.89403	0.7	65.2299	134.17				CAGGTG	98			CAGGTG	115			CAGGTG	94
GTGGTG	108	105.433	8.43508	2.56667	63.2579	147.609				GTGGTG	107			GTGGTG	119			GTGGTG	107
CTGGTG	127	118.633	7.50395	8.36667	81.1136	156.153				CTGGTG	121			CTGGTG	141			CTGGTG	108
GACGTG	82	60.4	6.41442	21.6	28.3279	92.4721				GACGTG	61			GACGTG	71			GACGTG	67
CACGTG	42	50.5333	7.48669	8.53333	13.0999	87.9668				CACGTG	49			CACGTG	57			CACGTG	43
GTCGTG	41	41.9667	5.22252	0.966667	15.8541	68.0793				GTCGTG	41			GTCGTG	46			GTCGTG	38
CTCGTG	47	45.2667	6.91292	1.73333	10.7021	79.8313				CTCGTG	38			CTCGTG	50			CTCGTG	40
GAGCTG	151	137.1	7.57651	13.9	99.2175	174.983				GAGCTG	136			GAGCTG	148			GAGCTG	136
CAGCTG	143	141.533	5.23735	1.46667	115.347	167.72				CAGCTG	137			CAGCTG	146			CAGCTG	143
GTGCTG	141	123.233	8.3653	17.7667	81.4069	165.06				GTGCTG	124			GTGCTG	140			GTGCTG	121
CTGCTG	173	153.9	6.39693	19.1	121.915	185.885				CTGCTG	146			CTGCTG	164			CTGCTG	146
GACCTG	101	105.333	8.43365	4.33333	63.1651	147.502				GACCTG	102			GACCTG	108			GACCTG	103
CACCTG	123	105.2	7.60399	17.8	67.18	143.22				CACCTG	109			CACCTG	116			CACCTG	108
GTCCTG	119	92.5333	9.71218	26.4667	43.9724	141.094				GTCCTG	104			GTCCTG	104			GTCCTG	94
CTCCTG	139	114	8.25875	25	72.7063	155.294				CTCCTG	113			CTCCTG	116			CTCCTG	116
GAGGAC	122	118.2	8.01464	3.8	78.1268	158.273				GAGGAC	110			GAGGAC	129			GAGGAC	108
CAGGAC	127	107.533	6.38821	19.4667	75.5923	139.474				CAGGAC	101			CAGGAC	129			CAGGAC	116
GTGGAC	108	100.033	8.17263	7.96667	59.1702	140.897				GTGGAC	102			GTGGAC	109			GTGGAC	104
CTGGAC	144	124.5	8.64132	19.5	81.2934	167.707				CTGGAC	118			CTGGAC	129			CTGGAC	111
GACGAC	69	60.1	5.01962	8.9	35.0019	85.1981				GACGAC	47			GACGAC	75			GACGAC	55
CACGAC	44	42.7	6.48686	1.3	10.2657	75.1343				CACGAC	48			CACGAC	52			CACGAC	39
GTCGAC	39	36.7	5.22032	2.3	10.5984	62.8016				GTCGAC	44			GTCGAC	46			GTCGAC	36
CTCGAC	45	41.2333	6.8616	3.76667	6.92531	75.5414				CTCGAC	49			CTCGAC	51			CTCGAC	40
GAGCAC	89	84.8667	7.03554	4.13333	49.689	120.044				GAGCAC	92			GAGCAC	97			GAGCAC	83
CAGCAC	130	116.4	6.10031	13.6	85.8984	146.902				CAGCAC	113			CAGCAC	134			CAGCAC	113
GTGCAC	79	67.0667	6.034	11.9333	36.8967	97.2367				GTGCAC	78			GTGCAC	83			GTGCAC	66
CTGCAC	123	108.7	6.96865	14.3	73.8568	143.543				CTGCAC	108			CTGCAC	117			CTGCAC	105
GACCAC	78	79.1333	5.75795	1.13333	50.3436	107.923				GACCAC	81			GACCAC	88			GACCAC	78
CACCAC	114	95.8333	6.10304	18.1667	65.3181	126.349				CACCAC	95			CACCAC	102			CACCAC	87
GTCCAC	81	72.3667	7.23251	8.63333	36.2041	108.529				GTCCAC	77			GTCCAC	68			GTCCAC	69
CTCCAC	112	103.7	7.80429	8.3	64.6786	142.721				CTCCAC	102			CTCCAC	116			CTCCAC	104
GAGGTC	91	72.8667	7.79803	18.1333	33.8765	111.857				GAGGTC	66			GAGGTC	76			GAGGTC	70
CAGGTC	75	75.0667	7.5655	0.0666667	37.2392	112.894				CAGGTC	90			CAGGTC	77			CAGGTC	67
GTGGTC	81	74.7333	7.82539	6.26667	35.6064	113.86				GTGGTC	60			GTGGTC	78			GTGGTC	80
CTGGTC	100	86.1333	7.97727	13.8667	46.247	126.02				CTGGTC	89			CTGGTC	87			CTGGTC	78
GACGTC	75	60.4667	6.57966	14.5333	27.5684	93.365				GACGTC	59			GACGTC	63			GACGTC	64
CACGTC	53	49.3667	5.75046	3.63333	20.6144	78.119				CACGTC	42			CACGTC	54			CACGTC	46
GTCGTC	49	41.9333	6.49633	7.06667	9.45169	74.415				GTCGTC	46			GTCGTC	35			GTCGTC	40
CTCGTC	62	54	6.71591	8	20.4204	87.5796				CTCGTC	45			CTCGTC	60			CTCGTC	45
GAGCTC	129	110.533	6.82659	18.4667	76.4004	144.666				GAGCTC	106			GAGCTC	131			GAGCTC	106
CAGCTC	147	121.267	7.87809	25.7333	81.8762	160.657				CAGCTC	132			CAGCTC	129			CAGCTC	121
GTGCTC	94	79.6667	9.67875	14.3333	31.2729	128.06				GTGCTC	80			GTGCTC	80			GTGCTC	82
CTGCTC	148	119.367	8.16841	28.6333	78.5246	160.209				CTGCTC	121			CTGCTC	134			CTGCTC	118
GACCTC	80	78.3	7.49782	1.7	40.8109	115.789				GACCTC	73			GACCTC	80			GACCTC	67
CACCTC	110	86.3333	6.79418	23.6667	52.3624	120.304				CACCTC	85			CACCTC	106			CACCTC	77
GTCCTC	84	79.4667	6.30125	4.53333	47.9604	110.973				GTCCTC	86			GTCCTC	89			GTCCTC	83
CTCCTC	119	108.933	9.07415	10.0667	63.5626	154.304				CTCCTC	112			CTCCTC	107			CTCCTC	101
AAGGAG	140	126.8	8.34349	13.2	85.0826	168.517				AAGGAG	130			AAGGAG	140			AAGGAG	125
TAGGAG	59	41.1333	4.36864	17.8667	19.2901	62.9766				TAGGAG	39			TAGGAG	46			TAGGAG	45
ATGGAG	144	139.167	6.05198	4.83333	108.907	169.427				ATGGAG	140			ATGGAG	147			ATGGAG	139
TTGGAG	119	109.267	9.29194	9.73333	62.8069	155.726				TTGGAG	108			TTGGAG	128			TTGGAG	99
AACGAG	68	59.9333	6.99228	8.06667	24.9719	94.8947				AACGAG	61			AACGAG	81			AACGAG	54
TACGAG	36	47.2667	4.59335	11.2667	24.2999	70.2334				TACGAG	45			TACGAG	62			TACGAG	36
ATCGAG	64	63.4667	5.76394	0.533333	34.647	92.2864				ATCGAG	58			ATCGAG	63			ATCGAG	62
TTCGAG	49	55.6667	4.65598	6.66667	32.3868	78.9466				TTCGAG	63			TTCGAG	72			TTCGAG	63
AAGCAG	143	125.5	7.9903	17.5	85.5485	165.451				AAGCAG	137			AAGCAG	134			AAGCAG	127
TAGCAG	68	62.4	6.19009	5.6	31.4495	93.3505				TAGCAG	52			TAGCAG	64			TAGCAG	61
ATGCAG	140	118.067	8.08973	21.9333	77.618	158.515				ATGCAG	114			ATGCAG	132			ATGCAG	116
TTGCAG	107	96.2667	7.74567	10.7333	57.5383	134.995				TTGCAG	99			TTGCAG	111			TTGCAG	88
AACCAG	115	102.833	6.47586	12.1667	70.454	135.213				AACCAG	118			AACCAG	111			AACCAG	101
TACCAG	80	73.4	7.76642	6.6	34.5679	112.232				TACCAG	63			TACCAG	77			TACCAG	67
ATCCAG	136	113.1	9.40414	22.9	66.0793	160.121				ATCCAG	118			ATCCAG	122			ATCCAG	113
TTCCAG	125	114.933	7.46917	10.0667	77.5875	152.279				TTCCAG	127			TTCCAG	131			TTCCAG	134
AAGGTG	120	92.9	8.33915	27.1	51.2043	134.596				AAGGTG	97			AAGGTG	97			AAGGTG	81
TAGGTG	34	28	4.22635	6	6.86823	49.1318				TAGGTG	33			TAGGTG	34			TAGGTG	28
ATGGTG	109	104	5.28498	5	77.5751	130.425				ATGGTG	101			ATGGTG	111			ATGGTG	121
TTGGTG	118	87.2333	8.2616	30.7667	45.9253	128.541				TTGGTG	90			TTGGTG	91			TTGGTG	84
AACGTG	67	54.5333	6.23524	12.4667	23.3572	85.7095				AACGTG	57			AACGTG	60			AACGTG	48
TACGTG	43	36.3333	5.22153	6.66667	10.2257	62.441				TACGTG	37			TACGTG	46			TACGTG	31
ATCGTG	64	49.4667	7.26225	14.5333	13.1554	85.7779				ATCGTG	59			ATCGTG	50			ATCGTG	34
TTCGTG	43	40.3	5.5283	2.7	12.6585	67.9415				TTCGTG	47			TTCGTG	49			TTCGTG	41
AAGCTG	143	127.667	6.08748	15.3333	97.2292	158.104				AAGCTG	116			AAGCTG	120			AAGCTG	130
TAGCTG	61	50.6	6.45194	10.4	18.3403	82.8597				TAGCTG	52			TAGCTG	59			TAGCTG	55
ATGCTG	161	125.467	7.17627	35.5333	89.5853	161.348				ATGCTG	123			ATGCTG	130			ATGCTG	117
TTGCTG	137	108.833	7.97013	28.1667	68.9827	148.684				TTGCTG	110			TTGCTG	113			TTGCTG	111
AACCTG	128	106.733	8.70566	21.2667	63.205	150.262				AACCTG	94			AACCTG	122			AACCTG	100
TACCTG	99	81.3	6.57136	17.7	48.4432	114.157				TACCTG	95			TACCTG	92			TACCTG	80
ATCCTG	120	109.8	6.22786	10.2	78.6607	140.939				ATCCTG	108			ATCCTG	119			ATCCTG	109
TTCCTG	131	115.533	6.44196	15.4667	83.3235	147.743				TTCCTG	113			TTCCTG	124			TTCCTG	131
AAGGAC	114	95.6333	7.25631	18.3667	59.3518	131.915				AAGGAC	98			AAGGAC	109			AAGGAC	82
TAGGAC	29	24.8	3.80018	4.2	5.79909	43.8009				TAGGAC	24			TAGGAC	29			TAGGAC	26
ATGGAC	121	105.467	9.05056	15.5333	60.2139	150.719				ATGGAC	91			ATGGAC	135			ATGGAC	103
TTGGAC	89	80.0333	5.53661	8.96667	52.3503	107.716				TTGGAC	77			TTGGAC	81			TTGGAC	72
AACGAC	73	50.9	6.33191	22.1	19.2404	82.5596				AACGAC	42			AACGAC	50			AACGAC	53
TACGAC	51	37.6667	4.92939	13.3333	13.0197	62.3136				TACGAC	41			TACGAC	55			TACGAC	35
ATCGAC	52	54.2	5.19549	2.2	28.2226	80.1774				ATCGAC	52			ATCGAC	69			ATCGAC	49
TTCGAC	61	44.6667	4.51307	16.3333	22.1013	67.232				TTCGAC	39			TTCGAC	48			TTCGAC	40
AAGCAC	106	85.9667	6.05995	20.0333	55.6669	116.266				AAGCAC	85			AAGCAC	99			AAGCAC	92
TAGCAC	46	37.5667	4.0657	8.43333	17.2382	57.8951				TAGCAC	42			TAGCAC	32			TAGCAC	34
ATGCAC	90	76.3	5.76045	13.7	47.4978	105.102				ATGCAC	79			ATGCAC	95			ATGCAC	61
TTGCAC	79	69.6	8.66463	9.4	26.2768	112.923				TTGCAC	63			TTGCAC	75			TTGCAC	71
AACCAC	105	85.6	8.80282	19.4	41.5859	129.614				AACCAC	89			AACCAC	97			AACCAC	81
TACCAC	60	53.8667	6.15732	6.13333	23.08	84.6533				TACCAC	47			TACCAC	47			TACCAC	48
ATCCAC	114	83.0333	6.93061	30.9667	48.3803	117.686				ATCCAC	90			ATCCAC	110			ATCCAC	89
TTCCAC	102	82.5	6.56926	19.5	49.6537	115.346				TTCCAC	84			TTCCAC	96			TTCCAC	74
AAGGTC	78	65.4	6.88627	12.6	30.9687	99.8313				AAGGTC	60			AAGGTC	72			AAGGTC	62
TAGGTC	21	18.8	4.08023	2.2	0	39.2011				TAGGTC	18			TAGGTC	20			TAGGTC	13
ATGGTC	77	64.8	6.50411	12.2	32.2794	97.3206				ATGGTC	66			ATGGTC	71			ATGGTC	76
TTGGTC	69	60.5	5.74606	8.5	31.7697	89.2303				TTGGTC	72			TTGGTC	57			TTGGTC	67
AACGTC	62	52.1667	6.56576	9.83333	19.3379	84.9955				AACGTC	55			AACGTC	67			AACGTC	47
TACGTC	42	31.2333	5.05612	10.7667	5.95272	56.5139				TACGTC	34			TACGTC	43			TACGTC	35
ATCGTC	55	48.3333	5.42239	6.66667	21.2214	75.4453				ATCGTC	51			ATCGTC	54			ATCGTC	48
TTCGTC	47	46.1	6.27172	0.9	14.7414	77.4586				TTCGTC	39			TTCGTC	53			TTCGTC	40
AAGCTC	106	94.6333	7.0783	11.3667	59.2418	130.025				AAGCTC	92			AAGCTC	105			AAGCTC	91
TAGCTC	50	35.8667	4.60684	14.1333	12.8325	58.9009				TAGCTC	39			TAGCTC	46			TAGCTC	33
ATGCTC	81	80.2667	7.40891	0.733333	43.2221	117.311				ATGCTC	81			ATGCTC	92			ATGCTC	82
TTGCTC	77	75.2333	6.71942	1.76667	41.6362	108.83				TTGCTC	86			TTGCTC	73			TTGCTC	76
AACCTC	82	79.0333	6.64096	2.96667	45.8286	112.238				AACCTC	69			AACCTC	100			AACCTC	84
TACCTC	63	52.9667	5.01366	10.0333	27.8984	78.035				TACCTC	57			TACCTC	65			TACCTC	54
ATCCTC	117	89.9333	8.01263	27.0667	49.8702	129.997				ATCCTC	99			ATCCTC	102			ATCCTC	87
TTCCTC	134	109.733	7.3996	24.2667	72.7354	146.731				TTCCTC	109			TTCCTC	101			TTCCTC	108
GGAGAG	146	130.6	6.40905	15.4	98.5548	162.645				GGAGAG	127			GGAGAG	143			GGAGAG	140
CGAGAG	81	75	6.61242	6	41.9379	108.062				CGAGAG	80			CGAGAG	93			CGAGAG	84
GCAGAG	148	129.767	5.95201	18.2333	100.007	159.527				GCAGAG	127			GCAGAG	140			GCAGAG	130
CCAGAG	133	123.033	6.94055	9.96667	88.3306	157.736				CCAGAG	126			CCAGAG	136			CCAGAG	128
GGTGAG	81	63.4333	6.83643	17.5667	29.2512	97.6155				GGTGAG	67			GGTGAG	80			GGTGAG	50
CGTGAG	37	45.1333	6.15732	8.13333	14.3467	75.92				CGTGAG	49			CGTGAG	46			CGTGAG	38
GCTGAG	120	104.4	7.17082	15.6	68.5459	140.254				GCTGAG	106			GCTGAG	117			GCTGAG	95
CCTGAG	115	87.9667	7.03922	27.0333	52.7706	123.163				CCTGAG	92			CCTGAG	92			CCTGAG	90
GGACAG	120	111.667	7.27932	8.33333	75.2701	148.063				GGACAG	114			GGACAG	130			GGACAG	104
CGACAG	58	68.2667	6.76162	10.2667	34.4586	102.075				CGACAG	59			CGACAG	57			CGACAG	61
GCACAG	109	108.267	6.92289	0.733333	73.6522	142.881				GCACAG	105			GCACAG	120			GCACAG	98
CCACAG	113	115.5	7.20512	2.5	79.4744	151.526				CCACAG	111			CCACAG	127			CCACAG	109
GGTCAG	85	86.2	8.74308	1.2	42.4846	129.915				GGTCAG	94			GGTCAG	96			GGTCAG	79
CGTCAG	78	66.6333	6.15032	11.3667	35.8817	97.3849				CGTCAG	67			CGTCAG	80			CGTCAG	72
GCTCAG	120	112.067	7.01198	7.93333	77.0068	147.127				GCTCAG	102			GCTCAG	124			GCTCAG	111
CCTCAG	115	104.467	6.82153	10.5333	70.359	138.574				CCTCAG	99			CCTCAG	126			CCTCAG	115
GGAGTG	82	91.9333	9.51563	9.93333	44.3552	139.511				GGAGTG	89			GGAGTG	105			GGAGTG	89
CGAGTG	65	55.3	5.7903	9.7	26.3485	84.2515				CGAGTG	66			CGAGTG	65			CGAGTG	55
GCAGTG	125	117.133	7.8553	7.86667	77.8568	156.41				GCAGTG	114			GCAGTG	126			GCAGTG	114
CCAGTG	125	105.867	6.97648	19.1333	70.9843	140.749				CCAGTG	94			CCAGTG	107			CCAGTG	94
GGTGTG	106	91.8	6.56742	14.2	58.9629	124.637				GGTGTG	86			GGTGTG	96			GGTGTG	90
CGTGTG	73	68.0333	7.71243	4.96667	29.4712	106.595				CGTGTG	68			CGTGTG	76			CGTGTG	77
GCTGTG	141	120.3	7.28319	20.7	83.8841	156.716				GCTGTG	125			GCTGTG	131			GCTGTG	116
CCTGTG	106	100.1	8.99176	5.9	55.1412	145.059				CCTGTG	94			CCTGTG	117			CCTGTG	108
GGACTG	110	95.7667	7.04999	14.2333	60.5167	131.017				GGACTG	104			GGACTG	110			GGACTG	90
CGACTG	73	63.9333	7.45531	9.06667	26.6568	101.21				CGACTG	59			CGACTG	68			CGACTG	55
GCACTG	113	97.2667	7.88247	15.7333	57.8543	136.679				GCACTG	88			GCACTG	104			GCACTG	93
CCACTG	121	101.267	8.14495	19.7333	60.5419	141.991				CCACTG	101			CCACTG	119			CCACTG	100
GGTCTG	87	84.2667	7.17242	2.73333	48.4045	120.129				GGTCTG	78			GGTCTG	87			GGTCTG	79
CGTCTG	90	81.1333	8.62128	8.86667	38.0269	124.24				CGTCTG	74			CGTCTG	71			CGTCTG	66
GCTCTG	140	124.067	6.92289	15.9333	89.4522	158.681				GCTCTG	122			GCTCTG	131			GCTCTG	111
CCTCTG	124	107.433	7.85069	16.5667	68.1799	146.687				CCTCTG	106			CCTCTG	111			CCTCTG	107
GGAGAC	116	110.8	6.48287	5.2	78.3857	143.214				GGAGAC	111			GGAGAC	127			GGAGAC	98
CGAGAC	68	56.6667	5.25445	11.3333	30.3944	82.9389				CGAGAC	64			CGAGAC	64			CGAGAC	60
GCAGAC	127	106.1	8.77044	20.9	62.2478	149.952				GCAGAC	115			GCAGAC	119			GCAGAC	95
CCAGAC	133	96.4333	7.86824	36.5667	57.0921	135.775				CCAGAC	97			CCAGAC	102			CCAGAC	102
GGTGAC	93	70.9667	5.53661	22.0333	43.2836	98.6497				GGTGAC	76			GGTGAC	69			GGTGAC	65
CGTGAC	50	41.1667	5.01778	8.83333	16.0777	66.2556				CGTGAC	36			CGTGAC	46			CGTGAC	31
GCTGAC	87	86.2	8.23952	0.8	45.0024	127.398				GCTGAC	83			GCTGAC	96			GCTGAC	81
CCTGAC	76	80.8333	7.70169	4.83333	42.3249	119.342				CCTGAC	85			CCTGAC	86			CCTGAC	88
GGACAC	105	92.7	8.29271	12.3	51.2365	134.164				GGACAC	84			GGACAC	109			GGACAC	95
CGACAC	57	54.6	6.78538	2.4	20.6731	88.5269				CGACAC	57			CGACAC	59			CGACAC	47
GCACAC	99	84.1333	8.29097	14.8667	42.6785	125.588				GCACAC	98			GCACAC	98			GCACAC	89
CCACAC	91	92.1	7.73416	1.1	53.4292	130.771				CCACAC	100			CCACAC	103			CCACAC	86
GGTCAC	69	69.9667	6.83038	0.966667	35.8148	104.119				GGTCAC	70			GGTCAC	71			GGTCAC	59
CGTCAC	64	55.1	6.54085	8.9	22.3957	87.8043				CGTCAC	65			CGTCAC	69			CGTCAC	58
GCTCAC	88	79.7	8.80498	8.3	35.6751	123.725				GCTCAC	90			GCTCAC	88			GCTCAC	74
CCTCAC	85	83.1667	6.56051	1.83333	50.3641	115.969				CCTCAC	91			CCTCAC	93			CCTCAC	86
GGAGTC	85	81.5333	6.40976	3.46667	49.4845	113.582				GGAGTC	80			GGAGTC	104			GGAGTC	79
CGAGTC	45	45.7667	5.91715	0.766667	16.1809	75.3524				CGAGTC	45			CGAGTC	50			CGAGTC	39
GCAGTC	81	84	8.30455	3	42.4773	125.523				GCAGTC	85			GCAGTC	88			GCAGTC	86
CCAGTC	89	84.9667	7.62701	4.03333	46.8316	123.102				CCAGTC	81			CCAGTC	101			CCAGTC	86
GGTGTC	76	70.9333	7.46917	5.06667	33.5875	108.279				GGTGTC	69			GGTGTC	78			GGTGTC	63
CGTGTC	59	53.2667	7.02671	5.73333	18.1331	88.4002				CGTGTC	50			CGTGTC	63			CGTGTC	48
GCTGTC	106	96.3333	7.30297	9.66667	59.8185	132.848				GCTGTC	87			GCTGTC	100			GCTGTC	87
CCTGTC	100	83.9	7.814	16.1	44.83	122.97				CCTGTC	82			CCTGTC	93			CCTGTC	86
GGACTC	90	79.5	7.59651	10.5	41.5175	117.483				GGACTC	73			GGACTC	93			GGACTC	78
CGACTC	53	46.0667	4.98227	6.93333	21.1553	70.978				CGACTC	46			CGACTC	64			CGACTC	49
GCACTC	66	66.1	6.95974	0.1	31.3013	100.899				GCACTC	80			GCACTC	78			GCACTC	55
CCACTC	72	67.0333	7.34135	4.96667	30.3266	103.74				CCACTC	75			CCACTC	67			CCACTC	63
CGTCTC	69	61.4333	7.69094	7.56667	22.9786	99.888				CGTCTC	58			CGTCTC	87			CGTCTC	62
GCTCTC	116	94.9667	7.63153	21.0333	56.809	133.124				GCTCTC	89			GCTCTC	118			GCTCTC	93
CCTCTC	90	85.3	7.51619	4.7	47.7191	122.881				CCTCTC	92			CCTCTC	92			CCTCTC	76
AGAGAG	120	122.767	6.44169	2.76667	90.5582	154.975				AGAGAG	121			AGAGAG	140			AGAGAG	132
TGAGAG	116	99.8	8.09598	16.2	59.3201	140.28				TGAGAG	108			TGAGAG	122			TGAGAG	100
ACAGAG	141	129.5	7.21947	11.5	93.4027	165.597				ACAGAG	135			ACAGAG	143			ACAGAG	126
TCAGAG	133	127.633	6.89569	5.36667	93.1549	162.112				TCAGAG	132			TCAGAG	146			TCAGAG	133
AGTGAG	99	81.4333	7.85069	17.5667	42.1799	120.687				AGTGAG	87			AGTGAG	86			AGTGAG	85
TGTGAG	101	95.3333	9.15511	5.66667	49.5578	141.109				TGTGAG	106			TGTGAG	111			TGTGAG	96
ACTGAG	111	93.5	6.32864	17.5	61.8568	125.143				ACTGAG	104			ACTGAG	94			ACTGAG	96
TCTGAG	115	98.8333	7.12007	16.1667	63.233	134.434				TCTGAG	94			TCTGAG	113			TCTGAG	106
AGACAG	121	115.567	8.83833	5.43333	71.375	159.758				AGACAG	116			AGACAG	129			AGACAG	113
TGACAG	136	107.767	7.11329	28.2333	72.2002	143.333				TGACAG	98			TGACAG	112			TGACAG	117
ACACAG	120	122.733	7.42286	2.73333	85.619	159.848				ACACAG	123			ACACAG	136			ACACAG	120
TCACAG	136	116.267	8.08546	19.7333	75.8394	156.694				TCACAG	118			TCACAG	130			TCACAG	115
AGTCAG	103	91.0333	5.31415	11.9667	64.4626	117.604				AGTCAG	94			AGTCAG	98			AGTCAG	88
TGTCAG	123	107.933	7.80775	15.0667	68.8946	146.972				TGTCAG	112			TGTCAG	123			TGTCAG	113
ACTCAG	98	88.8333	6.6648	9.16667	55.5093	122.157				ACTCAG	96			ACTCAG	90			ACTCAG	84
TCTCAG	113	110.733	8.06411	2.26667	70.4128	151.054				TCTCAG	121			TCTCAG	124			TCTCAG	98
AGAGTG	94	99.3333	6.73812	5.33333	65.6427	133.024				AGAGTG	103			AGAGTG	111			AGAGTG	92
TGAGTG	104	86.2	7.9715	17.8	46.3425	126.058				TGAGTG	79			TGAGTG	98			TGAGTG	96
ACAGTG	116	117.433	8.57697	1.43333	74.5485	160.318				ACAGTG	111			ACAGTG	108			ACAGTG	116
TCAGTG	134	121.5	7.95136	12.5	81.7432	161.257				TCAGTG	119			TCAGTG	135			TCAGTG	118
AGTGTG	119	111.933	8.67789	7.06667	68.5439	155.323				AGTGTG	118			AGTGTG	122			AGTGTG	116
TGTGTG	141	126.533	6.21862	14.4667	95.4402	157.626				TGTGTG	122			TGTGTG	146			TGTGTG	122
ACTGTG	121	111.667	5.5232	9.33333	84.0507	139.283				ACTGTG	107			ACTGTG	120			ACTGTG	118
TCTGTG	157	123.067	8.23756	33.9333	81.8788	164.254				TCTGTG	121			TCTGTG	130			TCTGTG	131
AGACTG	122	114.767	8.50024	7.23333	72.2655	157.268				AGACTG	120			AGACTG	123			AGACTG	110
TGACTG	120	102.6	6.46796	17.4	70.2602	134.94				TGACTG	106			TGACTG	106			TGACTG	108
ACACTG	145	120.1	8.71127	24.9	76.5437	163.656				ACACTG	127			ACACTG	124			ACACTG	113
TCACTG	141	115.2	7.16505	25.8	79.3748	151.025				TCACTG	121			TCACTG	124			TCACTG	104
AGTCTG	106	104.2	6.3972	1.8	72.214	136.186				AGTCTG	109			AGTCTG	129			AGTCTG	105
TGTCTG	123	121.933	6.86788	1.06667	87.5939	156.273				TGTCTG	111			TGTCTG	129			TGTCTG	124
ACTCTG	120	105.433	6.54788	14.5667	72.6939	138.173				ACTCTG	102			ACTCTG	117			ACTCTG	94
TCTCTG	144	122.7	7.01796	21.3	87.6102	157.79				TCTCTG	128			TCTCTG	138			TCTCTG	127
AGAGAC	131	117.633	9.7432	13.3667	68.9173	166.349				AGAGAC	123			AGAGAC	122			AGAGAC	110
TGAGAC	74	73.9333	6.98241	0.0666667	39.0213	108.845				TGAGAC	82			TGAGAC	85			TGAGAC	75
ACAGAC	139	119.967	7.80576	19.0333	80.9379	158.995				ACAGAC	125			ACAGAC	130			ACAGAC	107
TCAGAC	105	107.033	7.42077	2.03333	69.9295	144.137				TCAGAC	104			TCAGAC	113			TCAGAC	101
AGTGAC	95	85.0333	6.25594	9.96667	53.7536	116.313				AGTGAC	82			AGTGAC	84			AGTGAC	89
TGTGAC	104	90.2667	9.00166	13.7333	45.2584	135.275				TGTGAC	74			TGTGAC	94			TGTGAC	101
ACTGAC	110	87.7333	6.48039	22.2667	55.3314	120.135				ACTGAC	99			ACTGAC	98			ACTGAC	89
TCTGAC	103	94.3333	7.65341	8.66667	56.0663	132.6				TCTGAC	90			TCTGAC	105			TCTGAC	100
AGACAC	106	99.5333	7.59643	6.46667	61.5512	137.515				AGACAC	111			AGACAC	104			AGACAC	84
TGACAC	91	80.2667	6.65885	10.7333	46.9724	113.561				TGACAC	80			TGACAC	81			TGACAC	81
ACACAC	116	112.333	7.80951	3.66667	73.2858	151.381				ACACAC	114			ACACAC	120			ACACAC	109
TCACAC	103	96.3333	8.12545	6.66667	55.7061	136.961				TCACAC	111			TCACAC	117			TCACAC	96
AGTCAC	81	71.8	6.71796	9.2	38.2102	105.39				AGTCAC	68			AGTCAC	75			AGTCAC	70
TGTCAC	94	76.7667	6.90669	17.2333	42.2332	111.3				TGTCAC	68			TGTCAC	86			TGTCAC	71
ACTCAC	75	75.2	7.5265	0.2	37.5675	112.833				ACTCAC	74			ACTCAC	85			ACTCAC	78
TCTCAC	76	80.0667	7.23942	4.06667	43.8696	116.264				TCTCAC	75			TCTCAC	103			TCTCAC	76
AGAGTC	91	87.1667	8.40806	3.83333	45.1264	129.207				AGAGTC	91			AGAGTC	96			AGAGTC	96
TGAGTC	73	66.5333	4.97396	6.46667	41.6636	91.4031				TGAGTC	72			TGAGTC	72			TGAGTC	77
ACAGTC	104	91.4	7.25211	12.6	55.1394	127.661				ACAGTC	86			ACAGTC	107			ACAGTC	94
TCAGTC	115	98.7333	7.08536	16.2667	63.3065	134.16				TCAGTC	96			TCAGTC	107			TCAGTC	108
AGTGTC	90	85.3667	7.51313	4.63333	47.801	122.932				AGTGTC	78			AGTGTC	98			AGTGTC	81
TGTGTC	113	98.6	7.16601	14.4	62.7699	134.43				TGTGTC	109			TGTGTC	106			TGTGTC	90
ACTGTC	82	85.8	6.6509	3.8	52.5455	119.055				ACTGTC	92			ACTGTC	108			ACTGTC	86
TCTGTC	119	108.3	8.38369	10.7	66.3816	150.218				TCTGTC	92			TCTGTC	115			TCTGTC	119
AGACTC	121	92.3667	7.84542	28.6333	53.1396	131.594				AGACTC	92			AGACTC	98			AGACTC	88
TGACTC	90	76.2667	6.34596	13.7333	44.5368	107.996				TGACTC	73			TGACTC	75			TGACTC	70
ACACTC	99	91.1	5.85073	7.9	61.8464	120.354				ACACTC	96			ACACTC	94			ACACTC	76
TCACTC	84	88.5	6.61633	4.5	55.4183	121.582				TCACTC	83			TCACTC	94			TCACTC	76
AGTCTC	86	76.3	7.70199	9.7	37.79	114.81				AGTCTC	80			AGTCTC	86			AGTCTC	77
TGTCTC	91	86.4667	8.92008	4.53333	41.8663	131.067				TGTCTC	78			TGTCTC	107			TGTCTC	86
ACTCTC	100	83.8	9.08732	16.2	38.3634	129.237				ACTCTC	85			ACTCTC	90			ACTCTC	80
TCTCTC	105	97.5667	9.58333	7.43333	49.65	145.483				TCTCTC	93			TCTCTC	103			TCTCTC	99
GAAGAG	150	139.667	7.97986	10.3333	99.7674	179.566				GAAGAG	135			GAAGAG	148			GAAGAG	137
CAAGAG	123	109	8.37072	14	67.1464	150.854				CAAGAG	101			CAAGAG	111			CAAGAG	98
GTAGAG	47	53.3333	7.72516	6.33333	14.7075	91.9592				GTAGAG	54			GTAGAG	64			GTAGAG	50
CTAGAG	64	55.1333	5.66132	8.86667	26.8267	83.4399				CTAGAG	58			CTAGAG	67			CTAGAG	59
GATGAG	126	119.7	9.22945	6.3	73.5527	165.847				GATGAG	107			GATGAG	133			GATGAG	114
CATGAG	108	93.9667	8.1937	14.0333	52.9981	134.935				CATGAG	99			CATGAG	107			CATGAG	98
GTTGAG	79	65.4333	7.70885	13.5667	26.8891	103.978				GTTGAG	63			GTTGAG	64			GTTGAG	66
CTTGAG	83	66.6333	7.51772	16.3667	29.0447	104.222				CTTGAG	69			CTTGAG	77			CTTGAG	64
GAACAG	119	108.667	6.06478	10.3333	78.3427	138.991				GAACAG	117			GAACAG	118			GAACAG	115
CAACAG	129	119.4	7.03979	9.6	84.2011	154.599				CAACAG	121			CAACAG	128			CAACAG	120
GTACAG	97	80.8667	7.03064	16.1333	45.7135	116.02				GTACAG	76			GTACAG	93			GTACAG	83
CTACAG	122	108.267	8.02553	13.7333	68.139	148.394				CTACAG	105			CTACAG	104			CTACAG	101
GATCAG	123	102.267	8.994	20.7333	57.2967	147.237				GATCAG	102			GATCAG	114			GATCAG	104
CATCAG	133	120.533	6.53232	12.4667	87.8717	153.195				CATCAG	120			CATCAG	134			CATCAG	123
GTTCAG	119	106.667	7.02377	12.3333	71.5478	141.786				GTTCAG	112			GTTCAG	116			GTTCAG	102
CTTCAG	154	133.867	7.19067	20.1333	97.9133	169.82				CTTCAG	142			CTTCAG	151			CTTCAG	140
GAAGTG	117	105.3	5.82592	11.7	76.1704	134.43				GAAGTG	101			GAAGTG	107			GAAGTG	100
CAAGTG	110	82.3	5.9836	27.7	52.382	112.218				CAAGTG	83			CAAGTG	90			CAAGTG	82
GTAGTG	48	46.9333	6.11349	1.06667	16.3659	77.5008				GTAGTG	52			GTAGTG	54			GTAGTG	61
CTAGTG	53	45.5667	5.17743	7.43333	19.6795	71.4538				CTAGTG	57			CTAGTG	52			CTAGTG	39
GATGTG	107	110.033	8.5399	3.03333	67.3338	152.733				GATGTG	101			GATGTG	116			GATGTG	116
CATGTG	123	99.7	8.44924	23.3	57.4538	141.946				CATGTG	95			CATGTG	112			CATGTG	97
GTTGTG	98	82.0333	6.31082	15.9667	50.4792	113.587				GTTGTG	95			GTTGTG	109			GTTGTG	97
CTTGTG	87	75.5667	5.69139	11.4333	47.1097	104.024				CTTGTG	83			CTTGTG	91			CTTGTG	82
GAACTG	113	103.5	7.3379	9.5	66.8105	140.19				GAACTG	101			GAACTG	117			GAACTG	97
CAACTG	106	91.4333	6.68856	14.5667	57.9906	124.876				CAACTG	89			CAACTG	85			CAACTG	83
GTACTG	81	67.2	6.7691	13.8	33.3545	101.045				GTACTG	72			GTACTG	70			GTACTG	62
CTACTG	92	81.5667	7.35636	10.4333	44.7848	118.348				CTACTG	86			CTACTG	78			CTACTG	74
GATCTG	147	115.4	6.96593	31.6	80.5704	150.23				GATCTG	112			GATCTG	128			GATCTG	116
CATCTG	131	116.533	9.50402	14.4667	69.0132	164.053				CATCTG	121			CATCTG	127			CATCTG	120
GTTCTG	125	101.767	6.65755	23.2333	68.4789	135.054				GTTCTG	95			GTTCTG	107			GTTCTG	101
CTTCTG	139	113.867	7.4913	25.1333	76.4102	151.323				CTTCTG	117			CTTCTG	131			CTTCTG	119
GAAGAC	126	114.967	7.81459	11.0333	75.8937	154.04				GAAGAC	106			GAAGAC	135			GAAGAC	115
CAAGAC	113	91.1667	7.15389	21.8333	55.3972	126.936				CAAGAC	84			CAAGAC	101			CAAGAC	90
CTAGAC	42	35.6667	5.47303	6.33333	8.30153	63.0318				CTAGAC	38			CTAGAC	32			CTAGAC	35
GATGAC	130	102.3	8.76966	27.7	58.4517	146.148				GATGAC	99			GATGAC	112			GATGAC	101
CATGAC	90	83.6667	8.44182	6.33333	41.4576	125.876				CATGAC	92			CATGAC	94			CATGAC	81
GTTGAC	73	57.8333	6.27025	15.1667	26.4821	89.1846				GTTGAC	68			GTTGAC	58			GTTGAC	60
CTTGAC	63	57.1	6.16078	5.9	26.2961	87.9039				CTTGAC	65			CTTGAC	57			CTTGAC	49
GAACAC	116	90.9	7.51711	25.1	53.3145	128.486				GAACAC	95			GAACAC	106			GAACAC	72
CAACAC	129	106.367	8.41789	22.6333	64.2772	148.456				CAACAC	104			CAACAC	128			CAACAC	105
GTACAC	60	54.3	5.90237	5.7	24.7882	83.8118				GTACAC	68			GTACAC	67			GTACAC	51
CTACAC	77	78.5	7.68676	1.5	40.0662	116.934				CTACAC	73			CTACAC	79			CTACAC	77
GATCAC	77	76.7333	5.69896	0.266667	48.2385	105.228				GATCAC	81			GATCAC	74			GATCAC	79
CATCAC	131	111.833	6.13123	19.1667	81.1772	142.489				CATCAC	116			CATCAC	130			CATCAC	99
GTTCAC	100	82.8	8.87227	17.2	38.4386	127.161				GTTCAC	81			GTTCAC	89			GTTCAC	79
CTTCAC	129	105.033	7.7303	23.9667	66.3819	143.685				CTTCAC	104			CTTCAC	123			CTTCAC	107
GAAGTC	101	77.7	7.73327	23.3	39.0337	116.366				GAAGTC	84			GAAGTC	85			GAAGTC	71
CAAGTC	72	68.3	6.26512	3.7	36.9744	99.6256				CAAGTC	76			CAAGTC	72			CAAGTC	66
GTAGTC	27	26.7667	4.63631	0.233333	3.5851	49.9482				GTAGTC	21			GTAGTC	34			GTAGTC	27
CTAGTC	40	29.2667	5.33003	10.7333	2.61653	55.9168				CTAGTC	27			CTAGTC	27			CTAGTC	22
GATGTC	89	87.1	6.56716	1.9	54.2642	119.936				GATGTC	84			GATGTC	90			GATGTC	98
CATGTC	80	83.1	6.15518	3.1	52.3241	113.876				CATGTC	75			CATGTC	91			CATGTC	83
GTTGTC	72	57.6333	7.49015	14.3667	20.1826	95.0841				GTTGTC	68			GTTGTC	65			GTTGTC	52
CTTGTC	69	56.4	6.089	12.6	25.955	86.845				CTTGTC	61			CTTGTC	76			CTTGTC	57
GAACTC	89	75.3	6.24859	13.7	44.0571	106.543				GAACTC	81			GAACTC	90			GAACTC	70
CAACTC	92	75.2	5.52362	16.8	47.5819	102.818				CAACTC	80			CAACTC	80			CAACTC	67
GTACTC	38	39	6.49668	1	6.51658	71.4834				GTACTC	41			GTACTC	48			GTACTC	36
CTACTC	67	52.3	5.86133	14.7	22.9934	81.6066				CTACTC	46			CTACTC	50			CTACTC	40
GATCTC	84	82.8333	6.28124	1.16667	51.4271	114.24				GATCTC	89			GATCTC	83			GATCTC	85
CATCTC	128	99.9333	7.69654	28.0667	61.4506	138.416				CATCTC	96			CATCTC	118			CATCTC	92
GTTCTC	88	76.1333	8.87745	11.8667	31.7461	120.521				GTTCTC	65			GTTCTC	81			GTTCTC	78
CTTCTC	126	97	8.25875	29	55.7063	138.294				CTTCTC	95			CTTCTC	115			CTTCTC	89
AAAGAG	151	140.367	8.88813	10.6333	95.926	184.807				AAAGAG	137			AAAGAG	159			AAAGAG	133
TAAGAG	73	56.3	5.83775	16.7	27.1113	85.4887				TAAGAG	65			TAAGAG	61			TAAGAG	51
ATAGAG	84	60	6.85817	24	25.7092	94.2908				ATAGAG	72			ATAGAG	78			ATAGAG	59
TTAGAG	75	56.5333	5.64913	18.4667	28.2877	84.779				TTAGAG	64			TTAGAG	54			TTAGAG	54
AATGAG	117	100.833	6.36847	16.1667	68.991	132.676				AATGAG	102			AATGAG	108			AATGAG	99
TATGAG	96	82.3667	6.05995	13.6333	52.0669	112.666				TATGAG	83			TATGAG	85			TATGAG	82
ATTGAG	103	87	6.74153	16	53.2923	120.708				ATTGAG	76			ATTGAG	98			ATTGAG	88
TTTGAG	123	112.567	7.65499	10.4333	74.2917	150.842				TTTGAG	112			TTTGAG	126			TTTGAG	107
AAACAG	147	133.833	5.35681	13.1667	107.049	160.617				AAACAG	149			AAACAG	144			AAACAG	115
TAACAG	87	75.0333	6.87064	11.9667	40.6801	109.387				TAACAG	68			TAACAG	83			TAACAG	64
ATACAG	110	85.4333	8.20296	24.5667	44.4185	126.448				ATACAG	102			ATACAG	88			ATACAG	86
TTACAG	116	100.633	5.61085	15.3667	72.5791	128.688				TTACAG	115			TTACAG	106			TTACAG	104
AATCAG	120	102.367	7.35074	17.6333	65.613	139.12				AATCAG	112			AATCAG	112			AATCAG	102
TATCAG	95	87	6.47009	8	54.6495	119.35				TATCAG	83			TATCAG	99			TATCAG	79
ATTCAG	120	112.667	6.88493	7.33333	78.242	147.091				ATTCAG	112			ATTCAG	137			ATTCAG	102
TTTCAG	136	124.2	6.46156	11.8	91.8922	156.508				TTTCAG	126			TTTCAG	129			TTTCAG	129
AAAGTG	144	117	7.91768	27	77.4116	156.588				AAAGTG	112			AAAGTG	129			AAAGTG	122
TAAGTG	57	50.6	4.70216	6.4	27.0892	74.1108				TAAGTG	45			TAAGTG	54			TAAGTG	56
ATAGTG	57	57	6.06857	0	26.6571	87.3429				ATAGTG	58			ATAGTG	60			ATAGTG	54
TTAGTG	60	56.4667	6.75039	3.53333	22.7147	90.2186				TTAGTG	63			TTAGTG	60			TTAGTG	62
AATGTG	141	110.233	6.53734	30.7667	77.5466	142.92				AATGTG	113			AATGTG	126			AATGTG	109
TATGTG	96	87.9333	6.16404	8.06667	57.1131	118.754				TATGTG	85			TATGTG	93			TATGTG	102
ATTGTG	111	96.2333	7.62339	14.7667	58.1164	134.35				ATTGTG	95			ATTGTG	90			ATTGTG	94
TTTGTG	152	124.533	6.65263	27.4667	91.2702	157.796				TTTGTG	124			TTTGTG	137			TTTGTG	133
AAACTG	164	131.9	6.89503	32.1	97.4249	166.375				AAACTG	126			AAACTG	150			AAACTG	146
TAACTG	76	60.4667	5.86476	15.5333	31.1429	89.7905				TAACTG	62			TAACTG	58			TAACTG	55
ATACTG	105	78.1667	6.28673	26.8333	46.733	109.6				ATACTG	67			ATACTG	85			ATACTG	82
TTACTG	101	90.3667	7.09776	10.6333	54.8779	125.855				TTACTG	91			TTACTG	109			TTACTG	100
AATCTG	125	105.933	6.98241	19.0667	71.0213	140.845				AATCTG	108			AATCTG	117			AATCTG	97
TATCTG	93	86.6333	7.54062	6.36667	48.9302	124.336				TATCTG	88			TATCTG	105			TATCTG	79
ATTCTG	136	105.767	8.35705	30.2333	63.9814	147.552				ATTCTG	111			ATTCTG	108			ATTCTG	102
TTTCTG	158	129.3	6.06943	28.7	98.9529	159.647				TTTCTG	125			TTTCTG	127			TTTCTG	133
AAAGAC	135	123.433	6.82128	11.5667	89.3269	157.54				AAAGAC	118			AAAGAC	123			AAAGAC	109
TAAGAC	59	46.3	5.82	12.7	17.2	75.4				TAAGAC	54			TAAGAC	43			TAAGAC	54
ATAGAC	55	46.1667	7.51129	8.83333	8.6102	83.7231				ATAGAC	52			ATAGAC	54			ATAGAC	44
TTAGAC	50	45.5667	6.32828	4.43333	13.9253	77.2081				TTAGAC	53			TTAGAC	48			TTAGAC	44
AATGAC	120	93.1	8.89537	26.9	48.6232	137.577				AATGAC	92			AATGAC	100			AATGAC	90
TATGAC	102	69.9333	8.30012	32.0667	28.4327	111.434				TATGAC	66			TATGAC	80			TATGAC	63
ATTGAC	96	75.6	5.56838	20.4	47.7581	103.442				ATTGAC	79			ATTGAC	83			ATTGAC	67
TTTGAC	127	101.3	7.36324	25.7	64.4838	138.116				TTTGAC	88			TTTGAC	100			TTTGAC	92
AAACAC	148	131.733	6.8276	16.2667	97.5953	165.871				AAACAC	142			AAACAC	141			AAACAC	134
TAACAC	59	57.4	5.34725	1.6	30.6637	84.1363				TAACAC	63			TAACAC	51			TAACAC	54
ATACAC	77	69.8333	6.18164	7.16667	38.9251	100.742				ATACAC	71			ATACAC	72			ATACAC	72
TTACAC	85	74.5333	6.64225	10.4667	41.3221	107.745				TTACAC	82			TTACAC	79			TTACAC	76
AATCAC	89	79.0333	6.47267	9.96667	46.67	111.397				AATCAC	87			AATCAC	92			AATCAC	85
TATCAC	74	54.9667	5.52414	19.0333	27.346	82.5874				TATCAC	70			TATCAC	56			TATCAC	58
ATTCAC	101	83.3667	8.13881	17.6333	42.6726	124.061				ATTCAC	87			ATTCAC	94			ATTCAC	87
TTTCAC	112	97.4667	9.80054	14.5333	48.464	146.469				TTTCAC	94			TTTCAC	118			TTTCAC	102
AAAGTC	124	90.8667	7.8201	33.1333	51.7661	129.967				AAAGTC	80			AAAGTC	104			AAAGTC	87
TAAGTC	42	34.6333	4.34292	7.36667	12.9188	56.3479				TAAGTC	43			TAAGTC	41			TAAGTC	37
ATAGTC	47	35.3	5.31848	11.7	8.70761	61.8924				ATAGTC	36			ATAGTC	35			ATAGTC	33
TTAGTC	51	39.8667	6.44731	11.1333	7.63011	72.1032				TTAGTC	37			TTAGTC	45			TTAGTC	34
AATGTC	97	82.9	6.96964	14.1	48.0518	117.748				AATGTC	77			AATGTC	96			AATGTC	93
TATGTC	66	51.9333	7.74122	14.0667	13.2272	90.6394				TATGTC	49			TATGTC	60			TATGTC	57
ATTGTC	88	63.3333	7.72963	24.6667	24.6852	101.981				ATTGTC	74			ATTGTC	76			ATTGTC	79
TTTGTC	105	95.2333	8.20716	9.76667	54.1975	136.269				TTTGTC	87			TTTGTC	91			TTTGTC	89
AAACTC	121	111.233	7.57347	9.76667	73.366	149.101				AAACTC	109			AAACTC	108			AAACTC	113
TAACTC	47	46.8667	4.89006	0.133333	22.4164	71.3169				TAACTC	44			TAACTC	44			TAACTC	47
TTACTC	69	63.4667	6.11236	5.53333	32.9049	94.0285				TTACTC	51			TTACTC	66			TTACTC	53
AATCTC	90	72.9333	6.14724	17.0667	42.1972	103.67				AATCTC	75			AATCTC	84			AATCTC	75
TATCTC	62	48.8	5.78583	13.2	19.8708	77.7292				TATCTC	61			TATCTC	68			TATCTC	50
ATTCTC	87	71.1333	6.65781	15.8667	37.8443	104.422				ATTCTC	74			ATTCTC	68			ATTCTC	73
TTTCTC	126	107.267	5.25838	18.7333	80.9748	133.559				TTTCTC	103			TTTCTC	113			TTTCTC	107
CGGAAG	52	46.0667	5.44523	5.93333	18.8405	73.2928				CGGAAG	34			CGGAAG	51			CGGAAG	48
GCGAAG	57	42.6333	5.43604	14.3667	15.4531	69.8136				GCGAAG	34			GCGAAG	54			GCGAAG	29
CCGAAG	57	42.8667	5.4503	14.1333	15.6152	70.1182				CCGAAG	39			CCGAAG	38			CCGAAG	33
GGCAAG	89	61.9667	6.36523	27.0333	30.1405	93.7928				GGCAAG	64			GGCAAG	75			GGCAAG	63
CGCAAG	46	48.4333	7.26201	2.43333	12.1233	84.7434				CGCAAG	50			CGCAAG	57			CGCAAG	48
GCCAAG	85	79.2	7.78327	5.8	40.2836	118.116				GCCAAG	81			GCCAAG	88			GCCAAG	78
CCCAAG	72	59.9333	5.48938	12.0667	32.4864	87.3803				CCCAAG	51			CCCAAG	65			CCCAAG	61
GGGTAG	19	17.9	4.05437	1.1	0	38.1719				GGGTAG	23			GGGTAG	19			GGGTAG	20
CGGTAG	12	13.4333	3.21294	1.43333	0	29.498				CGGTAG	19			CGGTAG	17			CGGTAG	12
GCGTAG	14	13.9	3.05524	0.1	0	29.1762				GCGTAG	11			GCGTAG	22			GCGTAG	15
CCGTAG	13	18.6	3.29681	5.6	2.11594	35.0841				CCGTAG	16			CCGTAG	23			CCGTAG	16
GGCTAG	22	20.5	3.98921	1.5	0.553952	40.446				GGCTAG	28			GGCTAG	28			GGCTAG	11
CGCTAG	15	17.0333	3.64345	2.03333	0	35.2506				CGCTAG	18			CGCTAG	12			CGCTAG	13
GCCTAG	14	20.6667	3.33563	6.66667	3.98851	37.3448				GCCTAG	20			GCCTAG	22			GCCTAG	18
CCCTAG	24	18.9333	3.90343	5.06667	0	38.4505				CCCTAG	22			CCCTAG	25			CCCTAG	18
GGGATG	80	75.7667	6.38254	4.23333	43.854	107.679				GGGATG	76			GGGATG	90			GGGATG	61
CGGATG	64	56.0333	5.43604	7.96667	28.8531	83.2136				CGGATG	45			CGGATG	51			CGGATG	55
GCGATG	47	49.2	5.64709	2.2	20.9645	77.4355				GCGATG	49			GCGATG	58			GCGATG	45
CCGATG	50	44.1667	5.0452	5.83333	18.9407	69.3927				CCGATG	46			CCGATG	54			CCGATG	32
GGCATG	71	68.9333	6.5281	2.06667	36.2928	101.574				GGCATG	67			GGCATG	79			GGCATG	65
CGCATG	46	49.4333	5.99818	3.43333	19.4424	79.4242				CGCATG	41			CGCATG	58			CGCATG	48
GCCATG	103	89.4	7.69953	13.6	50.9024	127.898				GCCATG	88			GCCATG	106			GCCATG	75
CCCATG	70	61.7	6.90402	8.3	27.1799	96.2201				CCCATG	56			CCCATG	75			CCCATG	57
GGGTTG	48	45.6	6.13975	2.4	14.9012	76.2988				GGGTTG	49			GGGTTG	64			GGGTTG	55
CGGTTG	37	31.5	5.41868	5.5	4.40661	58.5934				CGGTTG	29			CGGTTG	50			CGGTTG	29
GCGTTG	51	31.9333	5.48938	19.0667	4.48641	59.3803				GCGTTG	33			GCGTTG	37			GCGTTG	32
CCGTTG	39	28	4.89898	11	3.5051	52.4949				CCGTTG	27			CCGTTG	28			CCGTTG	25
GGCTTG	59	54.5	5.10409	4.5	28.9796	80.0204				GGCTTG	60			GGCTTG	57			GGCTTG	54
CGCTTG	59	34.4333	4.99436	24.5667	9.46151	59.4052				CGCTTG	31			CGCTTG	41			CGCTTG	24
GCCTTG	69	53.8333	5.78395	15.1667	24.9136	82.7531				GCCTTG	50			GCCTTG	61			GCCTTG	57
CCCTTG	41	39.7667	4.95277	1.23333	15.0028	64.5305				CCCTTG	39			CCCTTG	48			CCCTTG	38
GGGAAC	73	65.5	6.94684	7.5	30.7658	100.234				GGGAAC	79			GGGAAC	72			GGGAAC	65
CGGAAC	35	25.4667	5.56921	9.53333	0	53.3127				CGGAAC	25			CGGAAC	31			CGGAAC	29
GCGAAC	40	31.9333	4.78455	8.06667	8.01056	55.8561				GCGAAC	33			GCGAAC	41			GCGAAC	26
CCGAAC	51	36.0333	4.49124	14.9667	13.5771	58.4895				CCGAAC	37			CCGAAC	43			CCGAAC	28
GGCAAC	79	55	5.77151	24	26.1424	83.8576				GGCAAC	67			GGCAAC	68			GGCAAC	57
CGCAAC	53	41.2667	4.63817	11.7333	18.0758	64.4575				CGCAAC	36			CGCAAC	50			CGCAAC	43
GCCAAC	76	75.2667	7.89995	0.733333	35.7669	114.766				GCCAAC	73			GCCAAC	81			GCCAAC	64
CCCAAC	75	64.8333	5.89613	10.1667	35.3527	94.314				CCCAAC	60			CCCAAC	67			CCCAAC	61
GGGTAC	16	23.4	3.97926	7.4	3.50372	43.2963				GGGTAC	28			GGGTAC	34			GGGTAC	23
CGGTAC	25	22.4667	5.04964	2.53333	0	47.7149				CGGTAC	16			CGGTAC	23			CGGTAC	23
GCGTAC	31	25.4667	4.96007	5.53333	0.666314	50.267				GCGTAC	22			GCGTAC	27			GCGTAC	23
CCGTAC	31	30.5	5.5755	0.5	2.6225	58.3775				CCGTAC	31			CCGTAC	38			CCGTAC	30
GGCTAC	62	53.4	5.79298	8.6	24.4351	82.3649				GGCTAC	55			GGCTAC	55			GGCTAC	46
CGCTAC	43	42.6667	5.09451	0.333333	17.1941	68.1392				CGCTAC	46			CGCTAC	48			CGCTAC	35
GCCTAC	62	48.2333	5.39274	13.7667	21.2696	75.197				GCCTAC	50			GCCTAC	49			GCCTAC	41
CCCTAC	49	41.8333	5.69987	7.16667	13.334	70.3327				CCCTAC	34			CCCTAC	45			CCCTAC	40
GGGATC	64	60.5667	6.11771	3.43333	29.9781	91.1552				GGGATC	61			GGGATC	71			GGGATC	54
CGGATC	45	47.3	6.36342	2.3	15.4829	79.1171				CGGATC	39			CGGATC	56			CGGATC	38
GCGATC	41	30.6333	3.81904	10.3667	11.5381	49.7285				GCGATC	31			GCGATC	34			GCGATC	28
CCGATC	29	32.1	5.22824	3.1	5.95881	58.2412				CCGATC	42			CCGATC	30			CCGATC	36
GGCATC	89	80.3	6.50809	8.7	47.7596	112.84				GGCATC	75			GGCATC	85			GGCATC	65
CGCATC	44	52.8667	6.24629	8.86667	21.6352	84.0981				CGCATC	59			CGCATC	67			CGCATC	56
GCCATC	107	93.2	7.64921	13.8	54.954	131.446				GCCATC	87			GCCATC	98			GCCATC	97
CCCATC	75	72.5	7.61464	2.5	34.4268	110.573				CCCATC	79			CCCATC	79			CCCATC	64
GGGTTC	54	48.0667	5.60131	5.93333	20.0601	76.0732				GGGTTC	53			GGGTTC	54			GGGTTC	48
CGGTTC	43	38.7667	5.25674	4.23333	12.483	65.0504				CGGTTC	38			CGGTTC	32			CGGTTC	49
GCGTTC	44	44.6	5.44945	0.6	17.3527	71.8473				GCGTTC	41			GCGTTC	51			GCGTTC	45
CCGTTC	37	41.7	5.94892	4.7	11.9554	71.4446				CCGTTC	42			CCGTTC	49			CCGTTC	36
GGCTTC	95	79.5333	6.79114	15.4667	45.5776	113.489				GGCTTC	77			GGCTTC	91			GGCTTC	81
CGCTTC	66	63	6.78741	3	29.0629	96.9371				CGCTTC	69			CGCTTC	68			CGCTTC	62
GCCTTC	93	78.7333	7.27743	14.2667	42.3462	115.12				GCCTTC	78			GCCTTC	88			GCCTTC	75
CCCTTC	95	67.0333	7.34604	27.9667	30.3031	103.764				CCCTTC	62			CCCTTC	77			CCCTTC	72
AGGAAG	124	121.233	9.29844	2.76667	74.7412	167.726				AGGAAG	115			AGGAAG	131			AGGAAG	107
TGGAAG	122	113.1	7.86678	8.9	73.7661	152.434				TGGAAG	105			TGGAAG	133			TGGAAG	108
ACGAAG	59	46.6333	5.80418	12.3667	17.6124	75.6542				ACGAAG	42			ACGAAG	51			ACGAAG	49
TCGAAG	47	38.6	5.61156	8.4	10.5422	66.6578				TCGAAG	32			TCGAAG	41			TCGAAG	31
AGCAAG	101	91	6.88827	10	56.5586	125.441				AGCAAG	89			AGCAAG	99			AGCAAG	101
TGCAAG	92	80.5333	6.5376	11.4667	47.8453	113.221				TGCAAG	75			TGCAAG	90			TGCAAG	76
ACCAAG	99	77.4333	6.61599	21.5667	44.3534	110.513				ACCAAG	71			ACCAAG	87			ACCAAG	77
TCCAAG	86	72.4333	6.48438	13.5667	40.0115	104.855				TCCAAG	65			TCCAAG	92			TCCAAG	64
AGGTAG	37	28.1	6.17755	8.9	0	58.9877				AGGTAG	22			AGGTAG	25			AGGTAG	22
TGGTAG	38	36.3	6.12598	1.7	5.67012	66.9299				TGGTAG	32			TGGTAG	42			TGGTAG	34
ACGTAG	21	17.2333	3.53	3.76667	0	34.8833				ACGTAG	12			ACGTAG	25			ACGTAG	17
TCGTAG	19	20.0667	4.25833	1.06667	0	41.3583				TCGTAG	23			TCGTAG	24			TCGTAG	19
AGCTAG	37	34.8333	5.88442	2.16667	5.41122	64.2554				AGCTAG	40			AGCTAG	40			AGCTAG	40
TGCTAG	45	42.6	6.33872	2.4	10.9064	74.2936				TGCTAG	43			TGCTAG	41			TGCTAG	27
ACCTAG	33	26.2	3.71762	6.8	7.61191	44.7881				ACCTAG	34			ACCTAG	34			ACCTAG	28
TCCTAG	34	29.2667	5.39434	4.73333	2.29499	56.2383				TCCTAG	46			TCCTAG	30			TCCTAG	25
AGGATG	135	111.567	9.76865	23.4333	62.7234	160.41				AGGATG	118			AGGATG	137			AGGATG	104
TGGATG	143	124.7	7.66609	18.3	86.3695	163.03				TGGATG	134			TGGATG	127			TGGATG	121
ACGATG	69	58.8667	5.32226	10.1333	32.2554	85.478				ACGATG	49			ACGATG	70			ACGATG	48
TCGATG	62	45.8	4.63421	16.2	22.629	68.971				TCGATG	36			TCGATG	45			TCGATG	46
AGCATG	104	91.5	7.49598	12.5	54.0201	128.98				AGCATG	99			AGCATG	117			AGCATG	90
TGCATG	92	89.4	7.29005	2.6	52.9498	125.85				TGCATG	86			TGCATG	100			TGCATG	93
ACCATG	106	87.2333	6.54788	18.7667	54.4939	119.973				ACCATG	94			ACCATG	104			ACCATG	101
TCCATG	91	83.8333	7.24013	7.16667	47.6327	120.034				TCCATG	87			TCCATG	99			TCCATG	82
AGGTTG	65	64.1	6.08758	0.9	33.6621	94.5379				AGGTTG	56			AGGTTG	69			AGGTTG	66
TGGTTG	86	73.5	5.56312	12.5	45.6844	101.316				TGGTTG	73			TGGTTG	70			TGGTTG	69
ACGTTG	46	35.6	4.59835	10.4	12.6082	58.5918				ACGTTG	35			ACGTTG	37			ACGTTG	40
TCGTTG	39	29.4667	5.0085	9.53333	4.42417	54.5092				TCGTTG	32			TCGTTG	32			TCGTTG	28
AGCTTG	83	74.2667	5.69896	8.73333	45.7719	102.761				AGCTTG	81			AGCTTG	79			AGCTTG	74
TGCTTG	84	76.9	6.12147	7.1	46.2926	107.507				TGCTTG	85			TGCTTG	85			TGCTTG	61
ACCTTG	66	53.0667	4.61581	12.9333	29.9876	76.1457				ACCTTG	57			ACCTTG	71			ACCTTG	48
TCCTTG	74	58.6	7.95505	15.4	18.8248	98.3752				TCCTTG	62			TCCTTG	50			TCCTTG	54
AGGAAC	112	97.4333	7.97705	14.5667	57.5481	137.319				AGGAAC	103			AGGAAC	113			AGGAAC	84
TGGAAC	97	84.1	7.93226	12.9	44.4387	123.761				TGGAAC	81			TGGAAC	84			TGGAAC	83
ACGAAC	34	37.7333	5.17243	3.73333	11.8712	63.5955				ACGAAC	33			ACGAAC	34			ACGAAC	33
TCGAAC	33	29.0667	4.61581	3.93333	5.98759	52.1457				TCGAAC	31			TCGAAC	31			TCGAAC	24
AGCAAC	100	86.4667	6.1405	13.5333	55.7642	117.169				AGCAAC	105			AGCAAC	90			AGCAAC	82
TGCAAC	90	73.0667	8.2208	16.9333	31.9626	114.171				TGCAAC	63			TGCAAC	79			TGCAAC	65
ACCAAC	86	80.2333	5.87621	5.76667	50.8523	109.614				ACCAAC	74			ACCAAC	92			ACCAAC	75
TCCAAC	110	76.3333	7.05805	33.6667	41.0431	111.624				TCCAAC	80			TCCAAC	76			TCCAAC	82
AGGTAC	44	35.9333	4.38598	8.06667	14.0035	57.8632				AGGTAC	35			AGGTAC	45			AGGTAC	38
TGGTAC	55	48.9667	6.91567	6.03333	14.3883	83.545				TGGTAC	60			TGGTAC	44			TGGTAC	39
ACGTAC	37	27.9667	4.66449	9.03333	4.64421	51.2891				ACGTAC	38			ACGTAC	34			ACGTAC	29
TCGTAC	32	25.7	4.24386	6.3	4.4807	46.9193				TCGTAC	25			TCGTAC	26			TCGTAC	27
AGCTAC	68	63.5667	7.10358	4.43333	28.0487	99.0846				AGCTAC	61			AGCTAC	70			AGCTAC	60
TGCTAC	75	59.6	6.82591	15.4	25.4704	93.7296				TGCTAC	66			TGCTAC	61			TGCTAC	59
ACCTAC	72	55.1333	6.14611	16.8667	24.4028	85.8639				ACCTAC	60			ACCTAC	70			ACCTAC	49
TCCTAC	61	61.5667	6.77054	0.566667	27.714	95.4194				TCCTAC	57			TCCTAC	65			TCCTAC	57
AGGATC	96	89.0333	7.04411	6.96667	53.8128	124.254				AGGATC	97			AGGATC	99			AGGATC	88
TGGATC	105	100.967	8.12609	4.03333	60.3362	141.597				TGGATC	94			TGGATC	120			TGGATC	96
ACGATC	33	32.6667	4.54353	0.333333	9.94901	55.3843				ACGATC	36			ACGATC	41			ACGATC	35
TCGATC	33	31.7	4.94905	1.3	6.95475	56.4453				TCGATC	36			TCGATC	37			TCGATC	29
AGCATC	102	98.3333	7.16954	3.66667	62.4856	134.181				AGCATC	96			AGCATC	106			AGCATC	101
TGCATC	108	88.8667	8.45978	19.1333	46.5678	131.166				TGCATC	96			TGCATC	102			TGCATC	81
ACCATC	123	95.1	6.37533	27.9	63.2234	126.977				ACCATC	96			ACCATC	115			ACCATC	92
AGGTTC	71	59.8667	7.72249	11.1333	21.2542	98.4791				AGGTTC	65			AGGTTC	62			AGGTTC	64
TGGTTC	89	81.1	7.26992	7.9	44.7504	117.45				TGGTTC	82			TGGTTC	93			TGGTTC	80
ACGTTC	50	42.1	5.93267	7.9	12.4367	71.7633				ACGTTC	43			ACGTTC	40			ACGTTC	44
TCGTTC	40	41	6.57582	1	8.12091	73.8791				TCGTTC	31			TCGTTC	58			TCGTTC	31
AGCTTC	107	98.1333	7.7046	8.86667	59.6103	136.656				AGCTTC	105			AGCTTC	103			AGCTTC	109
TGCTTC	108	92.8333	6.15368	15.1667	62.0649	123.602				TGCTTC	97			TGCTTC	103			TGCTTC	93
ACCTTC	99	83.4	7.25686	15.6	47.1157	119.684				ACCTTC	96			ACCTTC	91			ACCTTC	75
TCCTTC	100	87.0333	7.59529	12.9667	49.0569	125.01				TCCTTC	88			TCCTTC	109			TCCTTC	80
GAGAAG	146	138.4	8.14354	7.6	97.6823	179.118				GAGAAG	141			GAGAAG	157			GAGAAG	135
CAGAAG	150	137.3	7.20225	12.7	101.289	173.311				CAGAAG	130			CAGAAG	157			CAGAAG	129
GTGAAG	113	118.9	8.18893	5.9	77.9553	159.845				GTGAAG	114			GTGAAG	127			GTGAAG	144
CTGAAG	166	146.567	7.18083	19.4333	110.662	182.471				CTGAAG	151			CTGAAG	151			CTGAAG	150
GACAAG	90	92.5667	6.17382	2.56667	61.6976	123.436				GACAAG	105			GACAAG	99			GACAAG	85
CACAAG	109	96.0667	7.15317	12.9333	60.3008	131.833				CACAAG	91			CACAAG	106			CACAAG	95
GTCAAG	95	80.2	7.98447	14.8	40.2777	120.122				GTCAAG	69			GTCAAG	90			GTCAAG	85
CTCAAG	111	95.3667	6.04285	15.6333	65.1524	125.581				CTCAAG	90			CTCAAG	94			CTCAAG	78
GAGTAG	30	26.8	5.08141	3.2	1.39297	52.207				GAGTAG	26			GAGTAG	33			GAGTAG	26
CAGTAG	66	54.8333	8.24238	11.1667	13.6214	96.0452				CAGTAG	64			CAGTAG	54			CAGTAG	54
GTGTAG	57	41.7	5.12028	15.3	16.0986	67.3014				GTGTAG	47			GTGTAG	46			GTGTAG	60
CTGTAG	71	65.1667	5.58374	5.83333	37.248	93.0854				CTGTAG	75			CTGTAG	64			CTGTAG	71
GACTAG	33	26.5333	5.21095	6.46667	0.478572	52.5881				GACTAG	29			GACTAG	40			GACTAG	23
CACTAG	37	39.6333	6.40842	2.63333	7.59125	71.6754				CACTAG	49			CACTAG	32			CACTAG	37
GTCTAG	36	27.7	4.7789	8.3	3.80548	51.5945				GTCTAG	32			GTCTAG	33			GTCTAG	26
CTCTAG	68	46.3333	4.64115	21.6667	23.1276	69.5391				CTCTAG	40			CTCTAG	51			CTCTAG	40
GAGATG	134	121.667	6.75346	12.3333	87.8994	155.434				GAGATG	119			GAGATG	130			GAGATG	126
CAGATG	122	133.333	9.08327	11.3333	87.917	178.75				CAGATG	128			CAGATG	137			CAGATG	134
GTGATG	104	111.1	6.68684	7.1	77.6658	144.534				GTGATG	105			GTGATG	121			GTGATG	117
CTGATG	141	129.6	8.22779	11.4	88.461	170.739				CTGATG	135			CTGATG	127			CTGATG	134
GACATG	116	98.9667	6.27795	17.0333	67.5769	130.356				GACATG	84			GACATG	111			GACATG	87
CACATG	105	94.9	9.43343	10.1	47.7328	142.067				CACATG	90			CACATG	99			CACATG	90
GTCATG	88	85	7.273	3	48.635	121.365				GTCATG	81			GTCATG	96			GTCATG	87
CTCATG	107	91.6667	5.81516	15.3333	62.5909	120.742				CTCATG	86			CTCATG	84			CTCATG	91
GAGTTG	82	68.9	6.17196	13.1	38.0402	99.7598				GAGTTG	66			GAGTTG	79			GAGTTG	62
CAGTTG	99	78.7	6.96865	20.3	43.8568	113.543				CAGTTG	82			CAGTTG	91			CAGTTG	72
GTGTTG	112	95.6667	6.62458	16.3333	62.5438	128.79				GTGTTG	93			GTGTTG	108			GTGTTG	101
CTGTTG	119	101.667	8.03584	17.3333	61.4875	141.846				CTGTTG	108			CTGTTG	99			CTGTTG	104
GACTTG	84	65.6667	6.88493	18.3333	31.242	100.091				GACTTG	63			GACTTG	71			GACTTG	71
CACTTG	87	67.1667	6.62848	19.8333	34.0243	100.309				CACTTG	60			CACTTG	66			CACTTG	57
GTCTTG	81	65.3333	6.16628	15.6667	34.5019	96.1647				GTCTTG	74			GTCTTG	76			GTCTTG	64
CTCTTG	75	73.7667	8.02876	1.23333	33.6229	113.91				CTCTTG	84			CTCTTG	79			CTCTTG	77
GAGAAC	130	107.3	8.61494	22.7	64.2253	150.375				GAGAAC	106			GAGAAC	123			GAGAAC	117
GTGAAC	106	84.4	7.30895	21.6	47.8553	120.945				GTGAAC	83			GTGAAC	111			GTGAAC	89
CTGAAC	147	110.3	8.2552	36.7	69.024	151.576				CTGAAC	121			CTGAAC	115			CTGAAC	94
GACAAC	112	89.4667	5.82937	22.5333	60.3198	118.614				GACAAC	93			GACAAC	98			GACAAC	77
CACAAC	106	88.5	8.85029	17.5	44.2486	132.751				CACAAC	91			CACAAC	93			CACAAC	80
GTCAAC	93	76.6667	6.55656	16.3333	43.8839	109.449				GTCAAC	67			GTCAAC	91			GTCAAC	78
CTCAAC	102	90.3	7.75108	11.7	51.5446	129.055				CTCAAC	92			CTCAAC	105			CTCAAC	98
GAGTAC	73	60.6	6.19009	12.4	29.6495	91.5505				GAGTAC	59			GAGTAC	68			GAGTAC	58
CAGTAC	85	78.6667	6.58804	6.33333	45.7265	111.607				CAGTAC	77			CAGTAC	92			CAGTAC	84
GTGTAC	68	60.4333	5.54408	7.56667	32.713	88.1537				GTGTAC	65			GTGTAC	70			GTGTAC	54
CTGTAC	106	83.4667	6.13488	22.5333	52.7923	114.141				CTGTAC	94			CTGTAC	88			CTGTAC	88
GACTAC	86	66.0333	6.8606	19.9667	31.7303	100.336				GACTAC	68			GACTAC	75			GACTAC	49
CACTAC	71	61.8333	5.66954	9.16667	33.4856	90.181				CACTAC	62			CACTAC	73			CACTAC	59
GTCTAC	71	57.6333	7.79692	13.3667	18.6487	96.6179				GTCTAC	53			GTCTAC	60			GTCTAC	57
CTCTAC	87	77.8	7.11676	9.2	42.2162	113.384				CTCTAC	82			CTCTAC	78			CTCTAC	71
GAGATC	124	107.333	8.5514	16.6667	64.5763	150.09				GAGATC	111			GAGATC	122			GAGATC	106
CAGATC	130	110.967	7.8805	19.0333	71.5642	150.369				CAGATC	114			CAGATC	121			CAGATC	115
GTGATC	78	77.6667	8.32252	0.333333	36.0541	119.279				GTGATC	78			GTGATC	83			GTGATC	88
CTGATC	110	100.7	7.38194	9.3	63.7903	137.61				CTGATC	94			CTGATC	81			CTGATC	91
GACATC	120	105.4	6.62597	14.6	72.2702	138.53				GACATC	101			GACATC	105			GACATC	98
CACATC	100	97.0333	9.40463	2.96667	50.0102	144.056				CACATC	106			CACATC	100			CACATC	96
GTCATC	109	88.4	5.58693	20.6	60.4653	116.335				GTCATC	96			GTCATC	99			GTCATC	96
CTCATC	108	105.967	7.2895	2.03333	69.5192	142.414				CTCATC	113			CTCATC	119			CTCATC	100
GAGTTC	101	87.3667	7.53604	13.6333	49.6864	125.047				GAGTTC	79			GAGTTC	88			GAGTTC	85
CAGTTC	96	97.3	7.22138	1.3	61.1931	133.407				CAGTTC	93			CAGTTC	105			CAGTTC	93
GTGTTC	111	92.5667	6.7348	18.4333	58.8927	126.241				GTGTTC	94			GTGTTC	94			GTGTTC	104
CTGTTC	114	99.1333	7.63717	14.8667	60.9475	137.319				CTGTTC	89			CTGTTC	107			CTGTTC	104
GACTTC	110	92.5	5.29639	17.5	66.0181	118.982				GACTTC	92			GACTTC	102			GACTTC	88
CACTTC	109	87.1	7.10682	21.9	51.5659	122.634				CACTTC	99			CACTTC	105			CACTTC	94
GTCTTC	95	87.5667	5.70954	7.43333	59.019	116.114				GTCTTC	89			GTCTTC	87			GTCTTC	83
CTCTTC	142	111.4	7.69505	30.6	72.9248	149.875				CTCTTC	109			CTCTTC	126			CTCTTC	112
AAGAAG	173	139.533	7.94261	33.4667	99.8203	179.246				AAGAAG	140			AAGAAG	156			AAGAAG	140
TAGAAG	64	55.7	6.44419	8.3	23.479	87.921				TAGAAG	58			TAGAAG	61			TAGAAG	56
ATGAAG	164	137.5	6.74537	26.5	103.773	171.227				ATGAAG	138			ATGAAG	149			ATGAAG	134
TTGAAG	119	110.167	7.9658	8.83333	70.3376	149.996				TTGAAG	131			TTGAAG	120			TTGAAG	104
AACAAG	128	108.167	6.18721	19.8333	77.2306	139.103				AACAAG	107			AACAAG	114			AACAAG	108
TACAAG	112	80.2333	6.99105	31.7667	45.2781	115.189				TACAAG	76			TACAAG	84			TACAAG	81
ATCAAG	109	101.933	7.72338	7.06667	63.3164	140.55				ATCAAG	106			ATCAAG	104			ATCAAG	90
TTCAAG	132	98.8333	8.37106	33.1667	56.978	140.689				TTCAAG	98			TTCAAG	116			TTCAAG	110
AAGTAG	51	41.6333	5.37224	9.36667	14.7722	68.4945				AAGTAG	39			AAGTAG	49			AAGTAG	35
TAGTAG	34	28.0333	5.82198	5.96667	0	57.1432				TAGTAG	34			TAGTAG	32			TAGTAG	31
ATGTAG	72	55.3	6.9736	16.7	20.432	90.168				ATGTAG	57			ATGTAG	63			ATGTAG	69
TTGTAG	69	52.9	5.11489	16.1	27.3256	78.4744				TTGTAG	53			TTGTAG	62			TTGTAG	52
TACTAG	37	26.9667	4.49891	10.0333	4.4721	49.4612				TACTAG	26			TACTAG	22			TACTAG	26
ATCTAG	49	37.5333	5.34166	11.4667	10.825	64.2416				ATCTAG	39			ATCTAG	43			ATCTAG	39
TTCTAG	68	46.5	6.32864	21.5	14.8568	78.1432				TTCTAG	50			TTCTAG	38			TTCTAG	62
AAGATG	139	135.6	7.84593	3.4	96.3703	174.83				AAGATG	121			AAGATG	152			AAGATG	135
TAGATG	64	61.3	5.39572	2.7	34.3214	88.2786				TAGATG	75			TAGATG	60			TAGATG	55
ATGATG	143	128.333	7.14062	14.6667	92.6302	164.036				ATGATG	127			ATGATG	133			ATGATG	132
TTGATG	121	108.433	7.30934	12.5667	71.8866	144.98				TTGATG	98			TTGATG	108			TTGATG	110
AACATG	148	116.667	7.12128	31.3333	81.0603	152.273				AACATG	119			AACATG	142			AACATG	127
TACATG	98	84.7	8.70652	13.3	41.1674	128.233				TACATG	93			TACATG	85			TACATG	91
ATCATG	123	105.067	8.25847	17.9333	63.7743	146.359				ATCATG	111			ATCATG	100			ATCATG	115
TTCATG	114	104.6	7.40736	9.4	67.5632	141.637				TTCATG	103			TTCATG	122			TTCATG	102
AAGTTG	87	78.1	5.46052	8.9	50.7974	105.403				AAGTTG	85			AAGTTG	85			AAGTTG	80
TAGTTG	42	35.6333	6.01999	6.36667	5.5334	65.7333				TAGTTG	44			TAGTTG	35			TAGTTG	34
ATGTTG	126	95.4333	6.32828	30.5667	63.7919	127.075				ATGTTG	100			ATGTTG	118			ATGTTG	109
TTGTTG	116	94.1333	8.819	21.8667	50.0383	138.228				TTGTTG	103			TTGTTG	100			TTGTTG	93
AACTTG	90	71.0333	6.39225	18.9667	39.0721	102.995				AACTTG	74			AACTTG	88			AACTTG	80
TACTTG	73	54.5667	5.61822	18.4333	26.4756	82.6578				TACTTG	62			TACTTG	68			TACTTG	61
ATCTTG	81	68.8333	6.11997	12.1667	38.2335	99.4332				ATCTTG	88			ATCTTG	71			ATCTTG	71
TTCTTG	87	79.5	7.28603	7.5	43.0699	115.93				TTCTTG	83			TTCTTG	83			TTCTTG	81
AAGAAC	128	109.033	6.00852	18.9667	78.9907	139.076				AAGAAC	107			AAGAAC	120			AAGAAC	113
TAGAAC	43	30.3667	5.6537	12.6333	2.09815	58.6352				TAGAAC	37			TAGAAC	33			TAGAAC	27
ATGAAC	132	101.633	9.3679	30.3667	54.7939	148.473				ATGAAC	99			ATGAAC	119			ATGAAC	99
TTGAAC	96	75.3333	5.74356	20.6667	46.6155	104.051				TTGAAC	78			TTGAAC	84			TTGAAC	80
AACAAC	138	106.267	6.5281	31.7333	73.6262	138.907				AACAAC	101			AACAAC	128			AACAAC	111
TACAAC	85	78.2	7.5265	6.8	40.5675	115.833				TACAAC	76			TACAAC	81			TACAAC	72
ATCAAC	124	96.4333	6.1346	27.5667	65.7603	127.106				ATCAAC	99			ATCAAC	114			ATCAAC	97
TTCAAC	117	96.3	9.20326	20.7	50.2837	142.316				TTCAAC	92			TTCAAC	90			TTCAAC	85
AAGTAC	75	65.0333	6.12222	9.96667	34.4222	95.6444				AAGTAC	65			AAGTAC	75			AAGTAC	57
TAGTAC	28	21.8	4.99241	6.2	0	46.762				TAGTAC	22			TAGTAC	28			TAGTAC	19
ATGTAC	81	73.8667	7.37065	7.13333	37.0134	110.72				ATGTAC	73			ATGTAC	83			ATGTAC	82
TTGTAC	81	64.3	6.33082	16.7	32.6459	95.9541				TTGTAC	76			TTGTAC	72			TTGTAC	68
AACTAC	79	78.4	8.85749	0.6	34.1125	122.687				AACTAC	75			AACTAC	81			AACTAC	90
TACTAC	77	55.6667	7.09703	21.3333	20.1815	91.1518				TACTAC	59			TACTAC	60			TACTAC	43
ATCTAC	85	72.7667	6.90169	12.2333	38.2582	107.275				ATCTAC	77			ATCTAC	95			ATCTAC	94
TTCTAC	92	74.3	8.2552	17.7	33.024	115.576				TTCTAC	86			TTCTAC	80			TTCTAC	72
AAGATC	130	106.067	8.25429	23.9333	64.7952	147.338				AAGATC	104			AAGATC	128			AAGATC	111
TAGATC	49	34.1667	4.77842	14.8333	10.2745	58.0588				TAGATC	34			TAGATC	41			TAGATC	37
ATGATC	104	91.9333	7.19163	12.0667	55.9752	127.891				ATGATC	105			ATGATC	94			ATGATC	82
TTGATC	82	71.3667	6.37064	10.6333	39.5135	103.22				TTGATC	74			TTGATC	75			TTGATC	87
AACATC	138	114.367	5.6476	23.6333	86.1287	142.605				AACATC	119			AACATC	120			AACATC	114
TACATC	109	86.5	7.05031	22.5	51.2484	121.752				TACATC	84			TACATC	93			TACATC	92
ATCATC	129	110	9.46136	19	62.6932	157.307				ATCATC	114			ATCATC	123			ATCATC	112
TTCATC	130	117.633	7.86298	12.3667	78.3184	156.948				TTCATC	116			TTCATC	119			TTCATC	124
AAGTTC	90	81.7333	7.52437	8.26667	44.1115	119.355				AAGTTC	73			AAGTTC	102			AAGTTC	82
TAGTTC	51	38.9333	6.07387	12.0667	8.56396	69.3027				TAGTTC	33			TAGTTC	35			TAGTTC	41
ATGTTC	106	90.4333	8.56892	15.5667	47.5887	133.278				ATGTTC	94			ATGTTC	97			ATGTTC	84
TTGTTC	106	81.6	7.09346	24.4	46.1327	117.067				TTGTTC	75			TTGTTC	83			TTGTTC	91
AACTTC	103	88.5333	7.98159	14.4667	48.6254	128.441				AACTTC	73			AACTTC	100			AACTTC	87
TACTTC	89	69.4667	5.34811	19.5333	42.7261	96.2072				TACTTC	81			TACTTC	81			TACTTC	65
ATCTTC	112	97.3667	7.64056	14.6333	59.1639	135.569				ATCTTC	101			ATCTTC	107			ATCTTC	112
TTCTTC	121	109.667	8.70724	11.3333	66.1304	153.203				TTCTTC	103			TTCTTC	125			TTCTTC	101
GGAAAG	128	110.2	7.05349	17.8	74.9325	145.467				GGAAAG	114			GGAAAG	133			GGAAAG	115
CGAAAG	51	49.1333	5.30928	1.86667	22.5869	75.6798				CGAAAG	45			CGAAAG	61			CGAAAG	43
GCAAAG	103	99.8667	6.55341	3.13333	67.0996	132.634				GCAAAG	89			GCAAAG	106			GCAAAG	90
CCAAAG	111	109.233	7.25726	1.76667	72.947	145.52				CCAAAG	106			CCAAAG	126			CCAAAG	99
GGTAAG	21	26.3333	4.70754	5.33333	2.79564	49.871				GGTAAG	35			GGTAAG	32			GGTAAG	20
CGTAAG	18	21.8	5.08819	3.8	0	47.2409				CGTAAG	19			CGTAAG	25			CGTAAG	33
GCTAAG	47	36	5.23252	11	9.83738	62.1626				GCTAAG	42			GCTAAG	38			GCTAAG	29
CCTAAG	35	27	4.73432	8	3.3284	50.6716				CCTAAG	37			CCTAAG	31			CCTAAG	23
GGATAG	37	29.7333	4.4639	7.26667	7.41381	52.0529				GGATAG	23			GGATAG	38			GGATAG	29
CGATAG	23	14.7333	4.61581	8.26667	0	37.8124				CGATAG	20			CGATAG	13			CGATAG	17
GCATAG	31	27.8667	4.6958	3.13333	4.38765	51.3457				GCATAG	29			GCATAG	41			GCATAG	25
CCATAG	49	37.2667	4.91958	11.7333	12.6688	61.8646				CCATAG	46			CCATAG	43			CCATAG	34
GGTTAG	33	25.3	4.1118	7.7	4.741	45.859				GGTTAG	29			GGTTAG	33			GGTTAG	25
CGTTAG	17	16.9333	3.53244	0.0666667	0	34.5956				CGTTAG	18			CGTTAG	23			CGTTAG	15
GCTTAG	32	27.5667	4.67335	4.43333	4.1999	50.9334				GCTTAG	26			GCTTAG	28			GCTTAG	29
CCTTAG	22	24.2	5.27453	2.2	0	50.5727				CCTTAG	26			CCTTAG	33			CCTTAG	25
GGAATG	89	82.3	6.59232	6.7	49.3384	115.262				GGAATG	80			GGAATG	109			GGAATG	70
CGAATG	41	42.9	6.62467	1.9	9.77667	76.0233				CGAATG	43			CGAATG	58			CGAATG	29
GCAATG	80	79.4333	7.54153	0.566667	41.7257	117.141				GCAATG	64			GCAATG	90			GCAATG	84
CCAATG	106	84.6667	6.06478	21.3333	54.3427	114.991				CCAATG	80			CCAATG	101			CCAATG	81
GGTATG	39	37.6	6.82086	1.4	3.4957	71.7043				GGTATG	35			GGTATG	36			GGTATG	38
CGTATG	47	35.8333	5.50914	11.1667	8.28766	63.379				CGTATG	37			CGTATG	39			CGTATG	26
GCTATG	80	57.6333	8.05791	22.3667	17.3438	97.9229				GCTATG	62			GCTATG	50			GCTATG	51
CCTATG	51	46.6333	6.8606	4.36667	12.3303	80.9363				CCTATG	40			CCTATG	65			CCTATG	51
GGATTG	98	69.7	7.48401	28.3	32.28	107.12				GGATTG	76			GGATTG	70			GGATTG	70
CGATTG	48	31.3	5.73044	16.7	2.64781	59.9522				CGATTG	34			CGATTG	38			CGATTG	28
GCATTG	94	75.9	5.89769	18.1	46.4115	105.388				GCATTG	84			GCATTG	66			GCATTG	68
CCATTG	93	77.5667	7.44026	15.4333	40.3654	114.768				CCATTG	66			CCATTG	80			CCATTG	75
GGTTTG	102	90.0333	6.12222	11.9667	59.4222	120.644				GGTTTG	87			GGTTTG	110			GGTTTG	86
CGTTTG	71	63.0333	7.00976	7.96667	27.9845	98.0821				CGTTTG	68			CGTTTG	83			CGTTTG	60
GCTTTG	105	94.7333	8.21241	10.2667	53.6713	135.795				GCTTTG	93			GCTTTG	105			GCTTTG	78
CCTTTG	83	75.9333	6.97252	7.06667	41.0707	110.796				CCTTTG	74			CCTTTG	89			CCTTTG	62
GGAAAC	128	106.967	6.83038	21.0333	72.8148	141.119				GGAAAC	117			GGAAAC	117			GGAAAC	114
CGAAAC	42	41.7	4.90004	0.3	17.1998	66.2002				CGAAAC	40			CGAAAC	59			CGAAAC	39
GCAAAC	114	96.6	7.73528	17.4	57.9236	135.276				GCAAAC	92			GCAAAC	125			GCAAAC	97
CCAAAC	121	110.5	7.76708	10.5	71.6646	149.335				CCAAAC	108			CCAAAC	135			CCAAAC	111
GGTAAC	41	32.6667	4.74402	8.33333	8.94656	56.3868				GGTAAC	30			GGTAAC	27			GGTAAC	32
CGTAAC	28	23.4333	4.73201	4.56667	0	47.0934				CGTAAC	22			CGTAAC	24			CGTAAC	23
GCTAAC	41	41.0333	6.62536	0.0333333	7.90653	74.1601				GCTAAC	47			GCTAAC	35			GCTAAC	38
CCTAAC	36	32.2333	5.08333	3.76667	6.81669	57.65				CCTAAC	36			CCTAAC	27			CCTAAC	30
GGATAC	65	55.9333	5.56425	9.06667	28.1121	83.7546				GGATAC	50			GGATAC	53			GGATAC	58
CGATAC	22	26.8667	5.59392	4.86667	0	54.8363				CGATAC	29			CGATAC	26			CGATAC	19
GCATAC	48	43.7	6.10342	4.3	13.1829	74.2171				GCATAC	53			GCATAC	40			GCATAC	23
CCATAC	56	50	7.74151	6	11.2924	88.7076				CCATAC	48			CCATAC	64			CCATAC	40
GGTTAC	56	47.5667	6.45239	8.43333	15.3047	79.8286				GGTTAC	47			GGTTAC	55			GGTTAC	39
CGTTAC	48	31.6	5.2693	16.4	5.2535	57.9465				CGTTAC	31			CGTTAC	32			CGTTAC	34
GCTTAC	45	42.7	6.60799	2.3	9.66006	75.7399				GCTTAC	49			GCTTAC	44			GCTTAC	41
CCTTAC	54	45.7333	5.65645	8.26667	17.4511	74.0156				CCTTAC	52			CCTTAC	57			CCTTAC	45
GGAATC	92	68.0667	6.93285	23.9333	33.4024	102.731				GGAATC	73			GGAATC	74			GGAATC	63
CGAATC	39	36.1	5.95008	2.9	6.3496	65.8504				CGAATC	30			CGAATC	40			CGAATC	29
GCAATC	71	48.9	6.77902	22.1	15.0049	82.7951				GCAATC	54			GCAATC	63			GCAATC	50
CCAATC	86	71.7	5.46557	14.3	44.3722	99.0278				CCAATC	83			CCAATC	73			CCAATC	68
GGTATC	46	36.3	5.20709	9.7	10.2645	62.3355				GGTATC	39			GGTATC	38			GGTATC	26
CGTATC	30	32.2	4.42095	2.2	10.0952	54.3048				CGTATC	36			CGTATC	30			CGTATC	37
GCTATC	52	38.9333	6.46974	13.0667	6.58466	71.282				GCTATC	35			GCTATC	46			GCTATC	26
CCTATC	42	34.5	4.86189	7.5	10.1906	58.8094				CCTATC	46			CCTATC	40			CCTATC	33
GGATTC	86	75.7333	6.54919	10.2667	42.9874	108.479				GGATTC	72			GGATTC	86			GGATTC	71
CGATTC	41	37.0667	5.56425	3.93333	9.2454	64.8879				CGATTC	32			CGATTC	43			CGATTC	36
GCATTC	85	65.1	5.57921	19.9	37.2039	92.9961				GCATTC	78			GCATTC	73			GCATTC	64
CCATTC	98	75.3	5.04565	22.7	50.0717	100.528				CCATTC	70			CCATTC	81			CCATTC	64
GGTTTC	90	75.9667	6.79494	14.0333	41.9919	109.941				GGTTTC	74			GGTTTC	79			GGTTTC	74
CGTTTC	67	57.6333	7.25631	9.36667	21.3518	93.9149				CGTTTC	59			CGTTTC	54			CGTTTC	63
GCTTTC	105	86.1667	6.42239	18.8333	54.0547	118.279				GCTTTC	76			GCTTTC	97			GCTTTC	90
CCTTTC	86	72.5333	5.88237	13.4667	43.1215	101.945				CCTTTC	59			CCTTTC	85			CCTTTC	79
AGAAAG	162	135.1	8.5555	26.9	92.3225	177.877				AGAAAG	132			AGAAAG	158			AGAAAG	125
TGAAAG	122	113.633	7.43006	8.36667	76.483	150.784				TGAAAG	121			TGAAAG	121			TGAAAG	122
ACAAAG	144	110.033	7.90235	33.9667	70.5216	149.545				ACAAAG	105			ACAAAG	123			ACAAAG	104
TCAAAG	113	111.667	6.66092	1.33333	78.3621	144.971				TCAAAG	110			TCAAAG	113			TCAAAG	125
AGTAAG	53	45.9667	6.37605	7.03333	14.0864	77.8469				AGTAAG	37			AGTAAG	50			AGTAAG	46
TGTAAG	69	58.3667	5.6598	10.6333	30.0677	86.6657				TGTAAG	65			TGTAAG	73			TGTAAG	61
ACTAAG	48	37.3333	4.65598	10.6667	14.0534	60.6132				ACTAAG	35			ACTAAG	36			ACTAAG	39
TCTAAG	42	39.7667	4.96667	2.23333	14.9333	64.6				TCTAAG	43			TCTAAG	51			TCTAAG	34
AGATAG	37	41.5333	5.70984	4.53333	12.9841	70.0825				AGATAG	39			AGATAG	37			AGATAG	38
TGATAG	57	46.3333	5.61607	10.6667	18.253	74.4137				TGATAG	64			TGATAG	51			TGATAG	50
ACATAG	42	38.1333	5.84709	3.86667	8.89786	67.3688				ACATAG	37			ACATAG	40			ACATAG	34
TCATAG	61	46.9	5.57921	14.1	19.0039	74.7961				TCATAG	55			TCATAG	55			TCATAG	54
AGTTAG	39	33.6	5.69089	5.4	5.14556	62.0544				AGTTAG	39			AGTTAG	26			AGTTAG	36
TGTTAG	62	49.9667	5.34005	12.0333	23.2664	76.6669				TGTTAG	51			TGTTAG	56			TGTTAG	53
ACTTAG	36	26.4667	3.98907	9.53333	6.52134	46.412				ACTTAG	34			ACTTAG	34			ACTTAG	25
TCTTAG	40	34.4	4.85372	5.6	10.1314	58.6686				TCTTAG	34			TCTTAG	37			TCTTAG	47
AGAATG	122	105.233	7.47263	16.7667	67.8702	142.596				AGAATG	107			AGAATG	104			AGAATG	100
ACAATG	102	99.6	8.98121	2.4	54.694	144.506				ACAATG	102			ACAATG	102			ACAATG	108
TCAATG	118	95.1	7.92791	22.9	55.4605	134.74				TCAATG	92			TCAATG	96			TCAATG	80
AGTATG	93	74.6333	5.83972	18.3667	45.4347	103.832				AGTATG	71			AGTATG	90			AGTATG	81
TGTATG	119	91.5333	6.89694	27.4667	57.0486	126.018				TGTATG	92			TGTATG	95			TGTATG	102
ACTATG	84	73.5667	7.20002	10.4333	37.5666	109.567				ACTATG	65			ACTATG	71			ACTATG	67
TCTATG	86	69.7333	5.53318	16.2667	42.0674	97.3992				TCTATG	66			TCTATG	65			TCTATG	77
AGATTG	96	89.4	5.01446	6.6	64.3277	114.472				AGATTG	100			AGATTG	95			AGATTG	78
TGATTG	105	88.6333	6.56261	16.3667	55.8203	121.446				TGATTG	87			TGATTG	98			TGATTG	102
ACATTG	94	91.9333	7.08536	2.06667	56.5065	127.36				ACATTG	94			ACATTG	105			ACATTG	107
TCATTG	110	96.2667	8.67789	13.7333	52.8772	139.656				TCATTG	98			TCATTG	104			TCATTG	97
AGTTTG	137	116.267	7.93479	20.7333	76.5927	155.941				AGTTTG	119			AGTTTG	130			AGTTTG	122
TGTTTG	152	137.367	8.50348	14.6333	94.8493	179.884				TGTTTG	130			TGTTTG	143			TGTTTG	141
ACTTTG	124	101.333	7.00903	22.6667	66.2882	136.378				ACTTTG	96			ACTTTG	107			ACTTTG	93
TCTTTG	113	97.4333	8.57697	15.5667	54.5485	140.318				TCTTTG	93			TCTTTG	119			TCTTTG	100
AGAAAC	139	126.267	8.97481	12.7333	81.3926	171.141				AGAAAC	130			AGAAAC	134			AGAAAC	119
TGAAAC	104	95.7333	7.75457	8.26667	56.9605	134.506				TGAAAC	97			TGAAAC	116			TGAAAC	100
ACAAAC	145	117.733	7.15799	27.2667	81.9434	153.523				ACAAAC	112			ACAAAC	119			ACAAAC	118
TCAAAC	117	109.767	7.76679	7.23333	70.9327	148.601				TCAAAC	113			TCAAAC	113			TCAAAC	112
AGTAAC	49	52.6	6.46796	3.6	20.2602	84.9398				AGTAAC	48			AGTAAC	49			AGTAAC	44
TGTAAC	67	61.5667	5.21723	5.43333	35.4805	87.6528				TGTAAC	53			TGTAAC	70			TGTAAC	56
ACTAAC	47	42.4667	5.99272	4.53333	12.5031	72.4302				ACTAAC	44			ACTAAC	48			ACTAAC	47
TCTAAC	43	39.7667	6.84147	3.23333	5.5593	73.974				TCTAAC	32			TCTAAC	47			TCTAAC	43
ACATAC	87	68.6	5.86985	18.4	39.2507	97.9493				ACATAC	71			ACATAC	67			ACATAC	77
TCATAC	72	59.3	7.33978	12.7	22.6011	95.9989				TCATAC	67			TCATAC	68			TCATAC	54
AGTTAC	77	58.0333	6.63576	18.9667	24.8545	91.2121				AGTTAC	52			AGTTAC	51			AGTTAC	43
TGTTAC	74	66.2667	7.95216	7.73333	26.5059	106.027				TGTTAC	59			TGTTAC	76			TGTTAC	70
ACTTAC	59	47.3	5.54698	11.7	19.5651	75.0349				ACTTAC	44			ACTTAC	43			ACTTAC	45
TCTTAC	68	56.4	5.80487	11.6	27.3756	85.4244				TCTTAC	49			TCTTAC	58			TCTTAC	58
AGAATC	84	83.2333	5.53162	0.766667	55.5752	110.891				AGAATC	99			AGAATC	87			AGAATC	86
TGAATC	91	75.9	6.8196	15.1	41.802	109.998				TGAATC	88			TGAATC	86			TGAATC	84
ACAATC	91	71.9333	6.14162	19.0667	41.2252	102.641				ACAATC	92			ACAATC	75			ACAATC	78
TCAATC	97	72.1	6.53558	24.9	39.4221	104.778				TCAATC	79			TCAATC	80			TCAATC	78
AGTATC	64	56.6667	5.56673	7.33333	28.833	84.5003				AGTATC	56			AGTATC	62			AGTATC	63
TGTATC	74	64.6	5.98043	9.4	34.6979	94.5021				TGTATC	68			TGTATC	75			TGTATC	58
ACTATC	62	49.5667	6.15144	12.4333	18.8095	80.3239				ACTATC	49			ACTATC	63			ACTATC	49
TCTATC	54	49.8333	5.32453	4.16667	23.2107	76.456				TCTATC	47			TCTATC	70			TCTATC	47
AGATTC	96	85.3333	7.434	10.6667	48.1633	122.503				AGATTC	86			AGATTC	102			AGATTC	96
TGATTC	103	80.7	6.75252	22.3	46.9374	114.463				TGATTC	77			TGATTC	84			TGATTC	75
TCATTC	114	93.8333	7.51588	20.1667	56.2539	131.413				TCATTC	103			TCATTC	115			TCATTC	95
AGTTTC	123	94.4333	8.05876	28.5667	54.1395	134.727				AGTTTC	105			AGTTTC	104			AGTTTC	110
TGTTTC	138	110.433	8.58099	27.5667	67.5284	153.338				TGTTTC	117			TGTTTC	119			TGTTTC	118
ACTTTC	108	83	5.55226	25	55.2387	110.761				ACTTTC	83			ACTTTC	86			ACTTTC	83
TCTTTC	106	94.5333	9.08479	11.4667	49.1094	139.957				TCTTTC	93			TCTTTC	102			TCTTTC	84
GAAAAG	142	123.033	5.22912	18.9667	96.8877	149.179				GAAAAG	128			GAAAAG	138			GAAAAG	113
GTAAAG	120	87.2333	9.46749	32.7667	39.8959	134.571				GTAAAG	92			GTAAAG	104			GTAAAG	85
CTAAAG	106	95	7.61577	11	56.9211	133.079				CTAAAG	90			CTAAAG	87			CTAAAG	85
GATAAG	61	54.2333	5.66711	6.76667	25.8978	82.5689				GATAAG	51			GATAAG	62			GATAAG	39
CATAAG	60	44.4333	6.02686	15.5667	14.2991	74.5676				CATAAG	46			CATAAG	41			CATAAG	41
GTTAAG	50	42.7	6.21539	7.3	11.6231	73.7769				GTTAAG	42			GTTAAG	45			GTTAAG	41
CTTAAG	57	45.1333	8.16525	11.8667	4.3071	85.9596				CTTAAG	48			CTTAAG	48			CTTAAG	47
GAATAG	41	34.8667	4.21601	6.13333	13.7866	55.9467				GAATAG	40			GAATAG	43			GAATAG	35
CAATAG	59	42.7667	5.25674	16.2333	16.483	69.0504				CAATAG	37			CAATAG	41			CAATAG	51
GTATAG	42	29.7333	4.91958	12.2667	5.13542	54.3312				GTATAG	31			GTATAG	35			GTATAG	26
CTATAG	51	38.0333	5.39785	12.9667	11.0441	65.0226				CTATAG	42			CTATAG	40			CTATAG	45
GATTAG	54	34.6667	4.52071	19.3333	12.0631	57.2702				GATTAG	33			GATTAG	41			GATTAG	34
CATTAG	57	53.2	5.41645	3.8	26.1177	80.2823				CATTAG	53			CATTAG	59			CATTAG	41
GTTTAG	74	57.6667	7.29352	16.3333	21.1991	94.1343				GTTTAG	61			GTTTAG	61			GTTTAG	50
CTTTAG	85	63.3	6.47089	21.7	30.9456	95.6544				CTTTAG	66			CTTTAG	67			CTTTAG	57
CAAATG	121	104.167	6.11997	16.8333	73.5668	134.767				CAAATG	96			CAAATG	109			CAAATG	96
GTAATG	66	66.2667	6.82255	0.266667	32.1539	100.379				GTAATG	69			GTAATG	65			GTAATG	77
CTAATG	85	71.6333	6.63576	13.3667	38.4545	104.812				CTAATG	76			CTAATG	73			CTAATG	72
GATATG	66	66.9	5.90937	0.9	37.3531	96.4469				GATATG	74			GATATG	74			GATATG	60
CATATG	69	67.6	7.11773	1.4	32.0114	103.189				CATATG	71			CATATG	77			CATATG	66
GTTATG	75	62.9667	7.13168	12.0333	27.3082	98.6251				GTTATG	54			GTTATG	76			GTTATG	60
CTTATG	66	55.7	6.01808	10.3	25.6096	85.7904				CTTATG	57			CTTATG	71			CTTATG	58
GAATTG	80	59.3333	6.0134	20.6667	29.2664	89.4003				GAATTG	60			GAATTG	60			GAATTG	65
CAATTG	69	49.1333	5.99847	19.8667	19.141	79.1257				CAATTG	43			CAATTG	52			CAATTG	48
GTATTG	76	58.3667	7.73476	17.6333	19.6929	97.0404				GTATTG	70			GTATTG	65			GTATTG	53
CTATTG	64	57.2667	6.46974	6.73333	24.918	89.6153				CTATTG	58			CTATTG	71			CTATTG	55
CATTTG	108	101.367	6.7797	6.63333	67.4682	135.265				CATTTG	94			CATTTG	112			CATTTG	107
GTTTTG	150	114.7	8.10768	35.3	74.1616	155.238				GTTTTG	117			GTTTTG	121			GTTTTG	122
[truncated: 2,101 more rows]

## Sheet: 7
Mer	Sign	avg	std	Diff	5		-	+			-	+			-	+			-	+
CAGCCCG	37	20.3	3.19644	16.7	4.31779	36.2822		1	CAGCCCG	23			CAGCCCG	29			CAGCCCG	20
TTCGCGC	14	4.26667	1.76036	9.73333	0	13.0684		1	TTCGCGC	5			TTCGCGC	8			TTCGCGC	5
ACTCGGC	24	11.4333	2.25424	12.5667	0.162121	22.7045		1	ACTCGGC	9			ACTCGGC	16			ACTCGGC	6
ACGTGGG	25	10.6333	2.87058	14.3667	0	24.9862		1	ACGTGGG	14			ACGTGGG	16			ACGTGGG	10
TCCAGCG	50	29.0667	4.08473	20.9333	8.64299	49.4903		1	TCCAGCG	37			TCCAGCG	31			TCCAGCG	24
AACTCGG	30	11.9667	3.068	18.0333	0	27.3067		1	AACTCGG	9			AACTCGG	13			AACTCGG	8
AATACCC	25	11.3667	2.57954	13.6333	0	24.2644		1	AATACCC	13			AATACCC	12			AATACCC	5
AACGACC	28	10.2333	2.97905	17.7667	0	25.1286		1	AACGACC	6			AACGACC	13			AACGACC	12
ATGCACC	38	19.4	3.6822	18.6	0.988984	37.811		1	ATGCACC	16			ATGCACC	22			ATGCACC	16
TTCCACC	44	26.0667	3.49318	17.9333	8.60077	43.5326		1	TTCCACC	35			TTCCACC	32			TTCCACC	21
ATACTCG	27	6	2.43537	21	0	18.1769		1	ATACTCG	6			ATACTCG	11			ATACTCG	5
CGCTTGG	28	9.53333	2.9447	18.4667	0	24.2568		1	CGCTTGG	10			CGCTTGG	15			CGCTTGG	5
AACAACG	39	17.3667	4.03846	21.6333	0	37.559		1	AACAACG	20			AACAACG	22			AACAACG	16
CTTTAGG	33	15.9333	3.31073	17.0667	0	32.487		1	CTTTAGG	15			CTTTAGG	19			CTTTAGG	13
GAACGAC	42	17.2333	4.71742	24.7667	0	40.8204		1	GAACGAC	13			GAACGAC	18			GAACGAC	17
CATCCAC	66	39.4333	5.18408	26.5667	13.5129	65.3537		1	CATCCAC	37			CATCCAC	49			CATCCAC	37
TTTCGAC	26	11.5	2.54274	14.5	0	24.2137		1	TTTCGAC	11			TTTCGAC	11			TTTCGAC	11
TTCTGTG	80	51.0333	4.97222	28.9667	26.1722	75.8944		1	TTCTGTG	48			TTCTGTG	45			TTCTGTG	51
GCGCTTG	28	9.76667	2.45909	18.2333	0	22.0621		1	GCGCTTG	7			GCGCTTG	16			GCGCTTG	9
CTCCATC	87	50.7667	6.72967	36.2333	17.1183	84.415		1	CTCCATC	63			CTCCATC	66			CTCCATC	57
TGTGAAC	68	37.9667	4.4138	30.0333	15.8977	60.0357		1	TGTGAAC	43			TGTGAAC	49			TGTGAAC	41
ACTGAAC	67	38.2667	4.30664	28.7333	16.7335	59.7999		1	ACTGAAC	48			ACTGAAC	42			ACTGAAC	33
CAACAAC	74	49.8	4.65647	24.2	26.5176	73.0824		1	CAACAAC	51			CAACAAC	58			CAACAAC	38
GTAGATC	25	10.4667	2.12916	14.5333	0	21.1125		1	GTAGATC	14			GTAGATC	8			GTAGATC	12
TATGAAG	64	41.7	4.34027	22.3	19.9987	63.4013		1	TATGAAG	46			TATGAAG	55			TATGAAG	45
TCGTTAC	20	6.26667	2.63836	13.7333	0	19.4584		1	TCGTTAC	8			TCGTTAC	7			TCGTTAC	8
GAGATAC	36	17.3667	3.59581	18.6333	0	35.3457		1	GAGATAC	18			GAGATAC	16			GAGATAC	24
TTGATAC	34	12.7	3.12001	21.3	0	28.3001		1	TTGATAC	13			TTGATAC	14			TTGATAC	13
CAAAATG	76	49.1	5.24141	26.9	22.8929	75.3071		1	CAAAATG	54			CAAAATG	65			CAAAATG	46
CATAATG	43	23.6667	3.83571	19.3333	4.48813	42.8452		1	CATAATG	28			CATAATG	24			CATAATG	15
CTAATTG	35	12.0333	3.05674	22.9667	0	27.317		1	CTAATTG	11			CTAATTG	11			CTAATTG	14
GAATTTG	46	27.7667	3.31853	18.2333	11.174	44.3593		1	GAATTTG	27			GAATTTG	28			GAATTTG	26
CATTTTG	74	42.4333	6.15144	31.5667	11.6761	73.1905		1	CATTTTG	42			CATTTTG	56			CATTTTG	42
GAAATAC	53	30.3	4.30036	22.7	8.7982	51.8018		1	GAAATAC	38			GAAATAC	34			GAAATAC	36
TATTATG	58	28.0667	5.00299	29.9333	3.05173	53.0816		1	TATTATG	30			TATTATG	31			TATTATG	34
TATTTTG	85	54.2333	6.00967	30.7667	24.185	84.2817		1	TATTTTG	49			TATTTTG	59			TATTTTG	48
TTTTTTG	94	62.1333	6.27932	31.8667	30.7367	93.5299		1	TTTTTTG	64			TTTTTTG	75			TTTTTTG	62
TTTATAC	46	26.4667	3.8213	19.5333	7.36019	45.5731		1	TTTATAC	21			TTTATAC	30			TTTATAC	24
CATCGCT	49	29.5	3.85737	19.5	10.2131	48.7869		1	CATCGCT	34			CATCGCT	28			CATCGCT	29
TTAGGCA	21	9.13333	2.27025	11.8667	0	20.4846		1	TTAGGCA	12			TTAGGCA	10			TTAGGCA	9
ATCTCCA	76	46.8	4.42875	29.2	24.6563	68.9437		1	ATCTCCA	57			ATCTCCA	55			ATCTCCA	41
TTCTCCA	89	55.6	5.32787	33.4	28.9606	82.2394		1	TTCTCCA	56			TTCTCCA	60			TTCTCCA	55
GGAACGA	32	15.6	3.23345	16.4	0	31.7672		1	GGAACGA	17			GGAACGA	16			GGAACGA	9
AAAAGCT	69	44.3333	4.83759	24.6667	20.1454	68.5213		1	AAAAGCT	50			AAAAGCT	48			AAAAGCT	44
CCGGTCT	30	9.56667	2.9558	20.4333	0	24.3457		1	CCGGTCT	8			CCGGTCT	7			CCGGTCT	9
CCGCTCT	42	20.9	3.49729	21.1	3.41355	38.3864		1	CCGCTCT	21			CCGCTCT	33			CCGCTCT	31
TGGCACA	64	34.1667	5.72402	29.8333	5.54658	62.7868		1	TGGCACA	33			TGGCACA	42			TGGCACA	35
GGTCTCA	39	18.6	3.87387	20.4	0	37.9694		1	GGTCTCA	24			GGTCTCA	12			GGTCTCA	21
TTTCTGT	86	57.7	5.07971	28.3	32.3015	83.0985		1	TTTCTGT	59			TTTCTGT	48			TTTCTGT	64
GGCAACA	50	27.8667	4.42355	22.1333	5.7489	49.9844		1	GGCAACA	36			GGCAACA	38			GGCAACA	24
TCCATCA	77	48.6	5.64221	28.4	20.389	76.811		1	TCCATCA	55			TCCATCA	66			TCCATCA	54
CTCTAGT	32	14.1667	2.0692	17.8333	3.82064	24.5127		1	CTCTAGT	13			CTCTAGT	16			CTCTAGT	6
AACATGA	84	49.3333	6.64018	34.6667	16.1324	82.5342		1	AACATGA	45			AACATGA	62			AACATGA	57
TGATACT	39	16.0333	3.74611	22.9667	0	34.7639		1	TGATACT	10			TGATACT	19			TGATACT	21
AAATACA	90	53.0667	7.03652	36.9333	17.8841	88.2493		1	AAATACA	70			AAATACA	58			AAATACA	61
TATTTCA	71	44.3333	4.71486	26.6667	20.759	67.9076		1	TATTTCA	46			TATTTCA	43			TATTTCA	38
TAAAAGT	60	35.6	4.50747	24.4	13.0627	58.1373		1	TAAAAGT	36			TAAAAGT	39			TAAAAGT	41
ATAATGT	60	34.7333	4.73384	25.2667	11.0642	58.4025		1	ATAATGT	42			ATAATGT	38			ATAATGT	27
ATTTTGT	74	51	4.07685	23	30.6158	71.3842		1	ATTTTGT	47			ATTTTGT	61			ATTTTGT	52
ATTTTCT	67	44.7667	4.24007	22.2333	23.5663	65.967		1	ATTTTCT	44			ATTTTCT	45			ATTTTCT	50
CTCCCTT	35	16.1333	3.72997	18.8667	0	34.7832		1	CTCCCTT	21			CTCCCTT	19			CTCCCTT	14
AACCCAA	54	33.5	3.79428	20.5	14.5286	52.4714		1	AACCCAA	29			AACCCAA	49			AACCCAA	28
TCTCCAT	80	43.5667	5.76962	36.4333	14.7186	72.4148		1	TCTCCAT	46			TCTCCAT	60			TCTCCAT	46
CAAGCTA	36	17.4667	3.63634	18.5333	0	35.6484		1	CAAGCTA	17			CAAGCTA	21			CAAGCTA	17
TAAGCTA	27	11.3333	2.52345	15.6667	0	23.9506		1	TAAGCTA	13			TAAGCTA	12			TAAGCTA	15
GGCACAA	49	22.7	4.08656	26.3	2.26718	43.1328		1	GGCACAA	35			GGCACAA	25			GGCACAA	19
TGGTCTT	53	27.6667	4.38912	25.3333	5.72107	49.6123		1	TGGTCTT	31			TGGTCTT	27			TGGTCTT	23
CACTGTA	50	31.7333	3.43344	18.2667	14.5661	48.9005		1	CACTGTA	32			CACTGTA	34			CACTGTA	34
ATGACAA	70	45.4	4.48446	24.6	22.9777	67.8223		1	ATGACAA	45			ATGACAA	57			ATGACAA	39
CGTTGTT	31	11.0667	3.44347	19.9333	0	28.284		1	CGTTGTT	9			CGTTGTT	7			CGTTGTT	9
AGTACTA	36	12.1333	3.35007	23.8667	0	28.8837		1	AGTACTA	15			AGTACTA	12			AGTACTA	12
TGATGTT	79	50.8333	5.4208	28.1667	23.7293	77.9373		1	TGATGTT	53			TGATGTT	53			TGATGTT	58
GTATGAA	50	28.9667	3.87283	21.0333	9.60249	48.3308		1	GTATGAA	37			GTATGAA	33			GTATGAA	30
CTTTCAA	53	32.1333	3.53049	20.8667	14.4809	49.7858		1	CTTTCAA	28			CTTTCAA	29			CTTTCAA	33
GTTACAT	41	20.1667	3.82445	20.8333	1.0444	39.2889		1	GTTACAT	20			GTTACAT	21			GTTACAT	22
AAAACAA	109	77.0333	5.81012	31.9667	47.9827	106.084		1	AAAACAA	84			AAAACAA	74			AAAACAA	73
TTTACTA	46	24.7333	3.80502	21.2667	5.70824	43.7584		1	TTTACTA	29			TTTACTA	21			TTTACTA	22
AAAAGAT	78	47.9333	5.51445	30.0667	20.3611	75.5056		1	AAAAGAT	54			AAAAGAT	44			AAAAGAT	45
TTATGTT	59	35.6	4.42251	23.4	13.4874	57.7126		1	TTATGTT	34			TTATGTT	38			TTATGTT	44
GGGGTAT	18	5.7	2.01973	12.3	0	15.7987		1	GGGGTAT	4			GGGGTAT	5			GGGGTAT	6
TAGGTTA	24	6.7	2.58844	17.3	0	19.6422		1	TAGGTTA	9			TAGGTTA	7			TAGGTTA	6
ATCGTTA	24	7.4	2.82355	16.6	0	21.5177		1	ATCGTTA	6			ATCGTTA	8			ATCGTTA	6
ATGGTTT	63	33.0333	5.86329	29.9667	3.71689	62.3498		1	ATGGTTT	30			ATGGTTT	36			ATGGTTT	42
CCTGAAA	70	41.7	5.1672	28.3	15.864	67.536		1	CCTGAAA	47			CCTGAAA	47			CCTGAAA	37
GCACAAA	67	37	5.54605	30	9.26977	64.7302		1	GCACAAA	37			GCACAAA	45			GCACAAA	38
TGTGAAT	62	39.6667	4.08811	22.3333	19.2261	60.1072		1	TGTGAAT	46			TGTGAAT	49			TGTGAAT	45
TGACATT	71	43.4333	5.50037	27.5667	15.9315	70.9352		1	TGACATT	52			TGACATT	42			TGACATT	41
CATGAAA	63	39.8	4.46751	23.2	17.4625	62.1375		1	CATGAAA	41			CATGAAA	40			CATGAAA	32
GAACAAA	71	46.5	4.62191	24.5	23.3904	69.6096		1	GAACAAA	52			GAACAAA	50			GAACAAA	52
CAACATA	41	20.0667	3.60969	20.9333	2.0182	38.1151		1	CAACATA	17			CAACATA	31			CAACATA	25
TAAGTTA	31	14.4	3.14697	16.6	0	30.1349		1	TAAGTTA	15			TAAGTTA	17			TAAGTTA	15
ATACAAT	41	21.6	3.81105	19.4	2.54473	40.6553		1	ATACAAT	27			ATACAAT	18			ATACAAT	30
ATTGTAT	49	25.5667	4.16623	23.4333	4.73552	46.3978		1	ATTGTAT	27			ATTGTAT	29			ATTGTAT	31
AATGTTT	95	57.1	6.87499	37.9	22.725	91.475		1	AATGTTT	68			AATGTTT	61			AATGTTT	54
ACGAATA	23	8.43333	2.80004	14.5667	0	22.4335		1	ACGAATA	8			ACGAATA	14			ACGAATA	8
GACATAA	37	17.1	3.70787	19.9	0	35.6393		1	GACATAA	17			GACATAA	20			GACATAA	15
TACAAAA	72	39.6	4.97996	32.4	14.7002	64.4998		1	TACAAAA	40			TACAAAA	44			TACAAAA	47
GGAAAAT	73	42.5333	5.74596	30.4667	13.8035	71.2631		1	GGAAAAT	53			GGAAAAT	47			GGAAAAT	48
GCTAATT	32	12.5667	3.31853	19.4333	0	29.1593		1	GCTAATT	18			GCTAATT	15			GCTAATT	8
GCATTTT	64	38.0333	4.81723	25.9667	13.9472	62.1195		1	GCATTTT	33			GCATTTT	40			GCATTTT	48
AGTAAAA	61	33.9667	5.08875	27.0333	8.5229	59.4104		1	AGTAAAA	40			AGTAAAA	39			AGTAAAA	36
ACAAAAT	79	45.2	6.60407	33.8	12.1796	78.2204		1	ACAAAAT	47			ACAAAAT	52			ACAAAAT	50
TGTTTAT	86	52.5	6.41523	33.5	20.4239	84.5761		1	TGTTTAT	58			TGTTTAT	55			TGTTTAT	51
AGTTATT	48	26.6	4.11557	21.4	6.02214	47.1779		1	AGTTATT	31			AGTTATT	26			AGTTATT	27
TGTATTT	91	55.1333	5.36099	35.8667	28.3284	81.9383		1	TGTATTT	53			TGTATTT	55			TGTATTT	48
CAATATA	39	20.4667	3.68345	18.5333	2.04941	38.8839		1	CAATATA	25			CAATATA	19			CAATATA	29
ATTTATA	68	37.5667	4.46197	30.4333	15.2568	59.8765		1	ATTTATA	34			ATTTATA	40			ATTTATA	34
TTATTTA	91	54.6333	6.93558	36.3667	19.9554	89.3112		1	TTATTTA	54			TTATTTA	54			TTATTTA	49
TATATAT	68	39.4333	5.16409	28.5667	13.6129	65.2538		1	TATATAT	42			TATATAT	43			TATATAT	40
TTTATAT	81	48.6667	5.20168	32.3333	22.6583	74.6751		1	TTTATAT	48			TTTATAT	45			TTTATAT	52
ATATTAT	66	34.7667	4.88265	31.2333	10.3534	59.1799		1	ATATTAT	33			ATATTAT	30			ATATTAT	34
TATTTAT	90	52.2	5.14882	37.8	26.4559	77.9441		1	TATTTAT	50			TATTTAT	50			TATTTAT	53
ATTTTAT	80	52.1	5.3842	27.9	25.179	79.021		1	ATTTTAT	46			ATTTTAT	60			ATTTTAT	39
AAAAATT	65	36	4.86366	29	11.6817	60.3183		1	AAAAATT	40			AAAAATT	31			AAAAATT	36
ATATATT	69	42.7667	5.21062	26.2333	16.7136	68.8198		1	ATATATT	50			ATATATT	36			ATATATT	45
ATTTATT	95	58.7	7.02287	36.3	23.5857	93.8143		1	ATTTATT	59			ATTTATT	53			ATTTATT	57
ATTATTT	89	55.5333	5.74596	33.4667	26.8035	84.2631		1	ATTATTT	65			ATTATTT	49			ATTATTT	54
TTTATTT	121	84.8	7.19387	36.2	48.8307	120.769		1	TTTATTT	89			TTTATTT	88			TTTATTT	77
GGGGGGG	9	5.86667	2.31537	3.13333	0	17.4435			GGGGGGG	5			GGGGGGG	6			GGGGGGG	5
CGGGGGG	2	4.76667	2.06253	2.76667	0	15.0793			CGGGGGG	7			CGGGGGG	9			CGGGGGG	8
GCGGGGG	7	6.06667	2.25806	0.933333	0	17.357			GCGGGGG	14			GCGGGGG	10			GCGGGGG	10
CCGGGGG	6	6.16667	2.37927	0.166667	0	18.063			CCGGGGG	9			CCGGGGG	8			CCGGGGG	6
GGCGGGG	13	9.5	2.50172	3.5	0	22.0086			GGCGGGG	10			GGCGGGG	13			GGCGGGG	12
CGCGGGG	7	5.5	2.76368	1.5	0	19.3184			CGCGGGG	6			CGCGGGG	9			CGCGGGG	4
GCCGGGG	8	8.6	3.03542	0.6	0	23.7771			GCCGGGG	10			GCCGGGG	13			GCCGGGG	7
CCCGGGG	9	7.63333	2.32651	1.36667	0	19.2659			CCCGGGG	13			CCCGGGG	13			CCCGGGG	5
GGGCGGG	11	8.8	2.68328	2.2	0	22.2164			GGGCGGG	6			GGGCGGG	17			GGGCGGG	5
CGGCGGG	15	12.2333	2.93238	2.76667	0	26.8952			CGGCGGG	18			CGGCGGG	12			CGGCGGG	18
GCGCGGG	4	7.26667	2.01603	3.26667	0	17.3468			GCGCGGG	7			GCGCGGG	14			GCGCGGG	6
CCGCGGG	5	7.86667	3.18112	2.86667	0	23.7723			CCGCGGG	10			CCGCGGG	11			CCGCGGG	8
GGCCGGG	8	9.96667	2.53912	1.96667	0	22.6623			GGCCGGG	13			GGCCGGG	9			GGCCGGG	16
CGCCGGG	11	7.63333	3.02271	3.36667	0	22.7469			CGCCGGG	11			CGCCGGG	9			CGCCGGG	13
GCCCGGG	6	9.23333	2.55536	3.23333	0	22.0102			GCCCGGG	14			GCCCGGG	12			GCCCGGG	5
CCCCGGG	8	7.23333	2.22344	0.766667	0	18.3505			CCCCGGG	9			CCCCGGG	10			CCCCGGG	7
GGGGCGG	16	10.1667	3.24923	5.83333	0	26.4128			GGGGCGG	9			GGGGCGG	14			GGGGCGG	8
CGGGCGG	7	7.2	2.78419	0.2	0	21.121			CGGGCGG	2			CGGGCGG	8			CGGGCGG	5
GCGGCGG	29	18.5	3.65542	10.5	0.222918	36.7771			GCGGCGG	10			GCGGCGG	21			GCGGCGG	13
CCGGCGG	18	11.6	3.8381	6.4	0	30.7905			CCGGCGG	14			CCGGCGG	15			CCGGCGG	13
GGCGCGG	4	7.16667	2.27556	3.16667	0	18.5445			GGCGCGG	10			GGCGCGG	9			GGCGCGG	3
CGCGCGG	2	5.9	2.50998	3.9	0	18.4499			CGCGCGG	3			CGCGCGG	9			CGCGCGG	3
GCCGCGG	10	10.9333	2.3479	0.933333	0	22.6728			GCCGCGG	11			GCCGCGG	11			GCCGCGG	7
CCCGCGG	11	7.7	3.10894	3.3	0	23.2447			CCCGCGG	7			CCCGCGG	12			CCCGCGG	6
GGGCCGG	13	12.1	3.81783	0.9	0	31.1892			GGGCCGG	6			GGGCCGG	9			GGGCCGG	19
CGGCCGG	16	9.33333	2.69525	6.66667	0	22.8096			CGGCCGG	12			CGGCCGG	10			CGGCCGG	11
GCGCCGG	8	8.36667	2.49805	0.366667	0	20.8569			GCGCCGG	7			GCGCCGG	14			GCGCCGG	9
CCGCCGG	14	11.3667	3.05674	2.63333	0	26.6504			CCGCCGG	14			CCGCCGG	7			CCGCCGG	11
GGCCCGG	8	9.7	3.33374	1.7	0	26.3687			GGCCCGG	12			GGCCCGG	15			GGCCCGG	10
CGCCCGG	6	5.6	2.32824	0.4	0	17.2412			CGCCCGG	5			CGCCCGG	10			CGCCCGG	3
GCCCCGG	5	9.16667	2.47864	4.16667	0	21.5599			GCCCCGG	9			GCCCCGG	16			GCCCCGG	7
CCCCCGG	8	6.33333	2.74595	1.66667	0	20.0631			CCCCCGG	10			CCCCCGG	6			CCCCCGG	6
GGGGGCG	15	11.5667	3.4709	3.43333	0	28.9212			GGGGGCG	13			GGGGGCG	9			GGGGGCG	11
CGGGGCG	5	6.06667	2.08332	1.06667	0	16.4833			CGGGGCG	6			CGGGGCG	6			CGGGGCG	8
GCGGGCG	11	8.13333	2.78832	2.86667	0	22.0749			GCGGGCG	7			GCGGGCG	8			GCGGGCG	11
CCGGGCG	4	5.53333	2.68756	1.53333	0	18.9711			CCGGGCG	4			CCGGGCG	5			CCGGGCG	4
GGCGGCG	23	16.6667	4.03718	6.33333	0	36.8526			GGCGGCG	9			GGCGGCG	18			GGCGGCG	12
CGCGGCG	9	8.86667	2.51524	0.133333	0	21.4429			CGCGGCG	7			CGCGGCG	8			CGCGGCG	3
GCCGGCG	14	10.0333	2.88257	3.96667	0	24.4462			GCCGGCG	20			GCCGGCG	14			GCCGGCG	13
CCCGGCG	16	8.63333	2.74783	7.36667	0	22.3725			CCCGGCG	12			CCCGGCG	13			CCCGGCG	8
GGGCGCG	3	5.7	1.8411	2.7	0	14.9055			GGGCGCG	7			GGGCGCG	8			GGGCGCG	5
CGGCGCG	6	7.06667	2.80312	1.06667	0	21.0823			CGGCGCG	6			CGGCGCG	14			CGGCGCG	2
GCGCGCG	10	10.2333	3.34956	0.233333	0	26.9811			GCGCGCG	9			GCGCGCG	13			GCGCGCG	10
CCGCGCG	5	5.13333	2.33021	0.133333	0	16.7844			CCGCGCG	8			CCGCGCG	3			CCGCGCG	2
GGCCGCG	10	7.46667	2.63574	2.53333	0	20.6454			GGCCGCG	3			GGCCGCG	13			GGCCGCG	4
CGCCGCG	6	6.9	2.10664	0.9	0	17.4332			CGCCGCG	5			CGCCGCG	5			CGCCGCG	4
GCCCGCG	12	6.1	2.56434	5.9	0	18.9217			GCCCGCG	5			GCCCGCG	10			GCCCGCG	6
CCCCGCG	6	5.73333	1.94641	0.266667	0	15.4654			CCCCGCG	10			CCCCGCG	7			CCCCGCG	5
GGGGCCG	8	9.96667	3.25347	1.96667	0	26.234			GGGGCCG	13			GGGGCCG	11			GGGGCCG	9
CGGGCCG	8	10.4667	3.33976	2.46667	0	27.1655			CGGGCCG	4			CGGGCCG	13			CGGGCCG	13
GCGGCCG	12	12.0667	3.28983	0.0666667	0	28.5158			GCGGCCG	10			GCGGCCG	11			GCGGCCG	8
CCGGCCG	10	8.83333	2.92532	1.16667	0	23.4599			CCGGCCG	8			CCGGCCG	14			CCGGCCG	10
GGCGCCG	9	7.13333	2.1453	1.86667	0	17.8598			GGCGCCG	7			GGCGCCG	7			GGCGCCG	8
CGCGCCG	6	6.3	2.74364	0.3	0	20.0182			CGCGCCG	7			CGCGCCG	7			CGCGCCG	3
GCCGCCG	12	14.5667	3.11485	2.56667	0	30.1409			GCCGCCG	10			GCCGCCG	16			GCCGCCG	16
CCCGCCG	10	10.2	3.47801	0.2	0	27.59			CCCGCCG	15			CCCGCCG	13			CCCGCCG	15
GGGCCCG	7	9.1	2.55086	2.1	0	21.8543			GGGCCCG	6			GGGCCCG	7			GGGCCCG	7
CGGCCCG	8	9.56667	3.1259	1.56667	0	25.1962			CGGCCCG	9			CGGCCCG	16			CGGCCCG	5
GCGCCCG	10	5.56667	2.80004	4.43333	0	19.5669			GCGCCCG	5			GCGCCCG	11			GCGCCCG	1
CCGCCCG	12	5.86667	2.20866	6.13333	0	16.9099			CCGCCCG	7			CCGCCCG	5			CCGCCCG	3
GGCCCCG	8	9.33333	3.5558	1.33333	0	27.1123			GGCCCCG	7			GGCCCCG	14			GGCCCCG	5
CGCCCCG	1	5.76667	2.02882	4.76667	0	15.9107			CGCCCCG	7			CGCCCCG	6			CGCCCCG	4
GCCCCCG	7	7.36667	2.82212	0.366667	0	21.4773			GCCCCCG	11			GCCCCCG	6			GCCCCCG	4
CCCCCCG	5	6.16667	2.43655	1.16667	0	18.3494			CCCCCCG	8			CCCCCCG	5			CCCCCCG	4
GGGGGGC	6	7.26667	2.37709	1.26667	0	19.1521			GGGGGGC	10			GGGGGGC	9			GGGGGGC	10
CGGGGGC	6	7.2	3.46808	1.2	0	24.5404			CGGGGGC	10			CGGGGGC	5			CGGGGGC	9
GCGGGGC	10	10.3667	3.1457	0.366667	0	26.0951			GCGGGGC	10			GCGGGGC	10			GCGGGGC	9
CCGGGGC	14	8.86667	3.08202	5.13333	0	24.2768			CCGGGGC	14			CCGGGGC	11			CCGGGGC	4
GGCGGGC	8	7.8	2.41261	0.2	0	19.8631			GGCGGGC	9			GGCGGGC	9			GGCGGGC	11
CGCGGGC	3	6.53333	2.25501	3.53333	0	17.8084			CGCGGGC	6			CGCGGGC	5			CGCGGGC	8
GCCGGGC	11	9.5	3.2774	1.5	0	25.887			GCCGGGC	15			GCCGGGC	6			GCCGGGC	12
CCCGGGC	8	8.6	3.38964	0.6	0	25.5482			CCCGGGC	13			CCCGGGC	10			CCCGGGC	6
GGGCGGC	10	11.4333	3.80275	1.43333	0	30.4471			GGGCGGC	4			GGGCGGC	14			GGGCGGC	8
CGGCGGC	24	15.5	4.24061	8.5	0	36.703			CGGCGGC	9			CGGCGGC	14			CGGCGGC	13
GCGCGGC	3	7.76667	2.34423	4.76667	0	19.4878			GCGCGGC	13			GCGCGGC	11			GCGCGGC	8
CCGCGGC	12	11	3.38353	1	0	27.9177			CCGCGGC	9			CCGCGGC	9			CCGCGGC	5
GGCCGGC	7	10.9333	2.92355	3.93333	0	25.5511			GGCCGGC	13			GGCCGGC	18			GGCCGGC	11
CGCCGGC	16	10.4333	3.51041	5.56667	0	27.9854			CGCCGGC	13			CGCCGGC	11			CGCCGGC	13
GCCCGGC	16	12.6667	3.60396	3.33333	0	30.6865			GCCCGGC	9			GCCCGGC	7			GCCCGGC	13
CCCCGGC	10	9.3	2.84241	0.7	0	23.5121			CCCCGGC	12			CCCCGGC	13			CCCCGGC	11
GGGGCGC	7	9.63333	3.33718	2.63333	0	26.3192			GGGGCGC	9			GGGGCGC	6			GGGGCGC	9
CGGGCGC	6	7	2.91252	1	0	21.5626			CGGGCGC	11			CGGGCGC	9			CGGGCGC	9
GCGGCGC	12	14.6667	3.11097	2.66667	0	30.2215			GCGGCGC	17			GCGGCGC	20			GCGGCGC	9
CCGGCGC	7	8.86667	3.21348	1.86667	0	24.9341			CCGGCGC	7			CCGGCGC	15			CCGGCGC	13
GGCGCGC	7	8.06667	2.50425	1.06667	0	20.5879			GGCGCGC	7			GGCGCGC	11			GGCGCGC	7
CGCGCGC	12	10.3333	3.73551	1.66667	0	29.0109			CGCGCGC	10			CGCGCGC	6			CGCGCGC	8
GCCGCGC	10	8.26667	2.76597	1.73333	0	22.0965			GCCGCGC	12			GCCGCGC	10			GCCGCGC	7
CCCGCGC	12	7.63333	2.12511	4.36667	0	18.2589			CCCGCGC	8			CCCGCGC	9			CCCGCGC	7
GGGCCGC	14	14.6333	3.4986	0.633333	0	32.1264			GGGCCGC	17			GGGCCGC	14			GGGCCGC	16
CGGCCGC	11	13.5667	3.3803	2.56667	0	30.4682			CGGCCGC	7			CGGCCGC	15			CGGCCGC	13
GCGCCGC	11	12.0333	3.28511	1.03333	0	28.4589			GCGCCGC	15			GCGCCGC	18			GCGCCGC	14
CCGCCGC	10	14.9333	3.02784	4.93333	0	30.0725			CCGCCGC	16			CCGCCGC	24			CCGCCGC	14
GGCCCGC	10	9.46667	3.22419	0.533333	0	25.5876			GGCCCGC	9			GGCCCGC	10			GGCCCGC	7
CGCCCGC	9	9.06667	2.70291	0.0666667	0	22.5812			CGCCCGC	9			CGCCCGC	10			CGCCCGC	5
GCCCCGC	12	11.9333	2.92355	0.0666667	0	26.5511			GCCCCGC	12			GCCCCGC	15			GCCCCGC	10
CCCCCGC	9	8.06667	2.55874	0.933333	0	20.8603			CCCCCGC	10			CCCCCGC	8			CCCCCGC	10
GGGGGCC	10	8.83333	2.9488	1.16667	0	23.5773			GGGGGCC	10			GGGGGCC	7			GGGGGCC	8
CGGGGCC	15	9.83333	2.80496	5.16667	0	23.8581			CGGGGCC	11			CGGGGCC	13			CGGGGCC	5
GCGGGCC	3	8.8	2.61824	5.8	0	21.8912			GCGGGCC	5			GCGGGCC	12			GCGGGCC	12
CCGGGCC	7	10	3.28003	3	0	26.4002			CCGGGCC	17			CCGGGCC	9			CCGGGCC	12
GGCGGCC	14	13.8667	3.30864	0.133333	0	30.4099			GGCGGCC	8			GGCGGCC	13			GGCGGCC	8
CGCGGCC	8	8.66667	2.55064	0.666667	0	21.4198			CGCGGCC	6			CGCGGCC	8			CGCGGCC	7
GCCGGCC	9	9.66667	2.73336	0.666667	0	23.3335			GCCGGCC	11			GCCGGCC	16			GCCGGCC	12
CCCGGCC	8	10.8	3.76371	2.8	0	29.6186			CCCGGCC	10			CCCGGCC	10			CCCGGCC	12
GGGCGCC	6	7.06667	2.46259	1.06667	0	19.3796			GGGCGCC	6			GGGCGCC	7			GGGCGCC	8
CGGCGCC	13	8.56667	2.83675	4.43333	0	22.7504			CGGCGCC	12			CGGCGCC	12			CGGCGCC	7
GCGCGCC	6	6.83333	2.69205	0.833333	0	20.2936			GCGCGCC	8			GCGCGCC	5			GCGCGCC	5
CCGCGCC	6	6.33333	2.84464	0.333333	0	20.5565			CCGCGCC	7			CCGCGCC	12			CCGCGCC	2
GGCCGCC	16	13.4333	3.49071	2.56667	0	30.8869			GGCCGCC	10			GGCCGCC	21			GGCCGCC	10
CGCCGCC	12	14.2	4.19688	2.2	0	35.1844			CGCCGCC	16			CGCCGCC	19			CGCCGCC	13
GCCCGCC	6	9.66667	2.55064	3.66667	0	22.4198			GCCCGCC	13			GCCCGCC	12			GCCCGCC	9
CCCCGCC	12	13.0333	3.46891	1.03333	0	30.3779			CCCCGCC	11			CCCCGCC	17			CCCCGCC	10
GGGGCCC	8	9.3	3.14204	1.3	0	25.0102			GGGGCCC	5			GGGGCCC	10			GGGGCCC	12
CGGGCCC	8	7.43333	2.59553	0.566667	0	20.411			CGGGCCC	11			CGGGCCC	10			CGGGCCC	8
GCGGCCC	7	14.9667	3.99554	7.96667	0	34.9444			GCGGCCC	3			GCGGCCC	18			GCGGCCC	13
CCGGCCC	5	12.8667	3.60778	7.86667	0	30.9056			CCGGCCC	18			CCGGCCC	19			CCGGCCC	9
GGCGCCC	7	6.63333	2.63247	0.366667	0	19.7957			GGCGCCC	5			GGCGCCC	8			GGCGCCC	8
CGCGCCC	8	4.66667	2.41166	3.33333	0	16.725			CGCGCCC	7			CGCGCCC	5			CGCGCCC	3
GCCGCCC	7	11.1	2.56434	4.1	0	23.9217			GCCGCCC	14			GCCGCCC	18			GCCGCCC	10
CCCGCCC	10	10.8667	2.28539	0.866667	0	22.2936			CCCGCCC	12			CCCGCCC	13			CCCGCCC	7
GGGCCCC	9	8.56667	2.88496	0.433333	0	22.9915			GGGCCCC	10			GGGCCCC	9			GGGCCCC	10
CGGCCCC	10	10.6	3.11393	0.6	0	26.1696			CGGCCCC	10			CGGCCCC	11			CGGCCCC	5
GCGCCCC	5	6.96667	2.49805	1.96667	0	19.4569			GCGCCCC	9			GCGCCCC	8			GCGCCCC	8
CCGCCCC	9	12.4	3.90932	3.4	0	31.9466			CCGCCCC	9			CCGCCCC	13			CCGCCCC	4
GGCCCCC	8	8.43333	2.47307	0.433333	0	20.7987			GGCCCCC	14			GGCCCCC	8			GGCCCCC	7
CGCCCCC	9	12.1667	3.25982	3.16667	0	28.4658			CGCCCCC	15			CGCCCCC	14			CGCCCCC	6
GCCCCCC	9	10.3667	3.40874	1.36667	0	27.4104			GCCCCCC	6			GCCCCCC	12			GCCCCCC	10
CCCCCCC	9	6.56667	2.89689	2.43333	0	21.0511			CCCCCCC	7			CCCCCCC	5			CCCCCCC	6
AGGGGGG	15	11.1667	3.36394	3.83333	0	27.9864			AGGGGGG	12			AGGGGGG	11			AGGGGGG	7
TGGGGGG	18	10.9667	3.2322	7.03333	0	27.1277			TGGGGGG	14			TGGGGGG	15			TGGGGGG	11
ACGGGGG	9	6.6	2.20657	2.4	0	17.6329			ACGGGGG	6			ACGGGGG	12			ACGGGGG	8
TCGGGGG	7	7.83333	2.53368	0.833333	0	20.5017			TCGGGGG	3			TCGGGGG	8			TCGGGGG	5
AGCGGGG	11	10.4333	3.44096	0.566667	0	27.6382			AGCGGGG	14			AGCGGGG	7			AGCGGGG	10
TGCGGGG	6	9.23333	2.67406	3.23333	0	22.6036			TGCGGGG	11			TGCGGGG	12			TGCGGGG	14
ACCGGGG	9	8.26667	2.21178	0.733333	0	19.3255			ACCGGGG	11			ACCGGGG	6			ACCGGGG	5
TCCGGGG	10	7.33333	3.04374	2.66667	0	22.552			TCCGGGG	7			TCCGGGG	10			TCCGGGG	2
AGGCGGG	9	9.3	3.41548	0.3	0	26.3774			AGGCGGG	8			AGGCGGG	12			AGGCGGG	8
TGGCGGG	15	10.2333	3.01357	4.76667	0	25.3012			TGGCGGG	15			TGGCGGG	13			TGGCGGG	11
ACGCGGG	5	5	2.03419	0	0	15.171			ACGCGGG	4			ACGCGGG	4			ACGCGGG	6
TCGCGGG	4	4.66667	1.93575	0.666667	0	14.3454			TCGCGGG	5			TCGCGGG	3			TCGCGGG	5
AGCCGGG	10	11.9333	3.91226	1.93333	0	31.4946			AGCCGGG	15			AGCCGGG	7			AGCCGGG	6
TGCCGGG	8	8.93333	2.83978	0.933333	0	23.1322			TGCCGGG	12			TGCCGGG	8			TGCCGGG	7
ACCCGGG	8	7.8	2.60503	0.2	0	20.8252			ACCCGGG	9			ACCCGGG	8			ACCCGGG	8
TCCCGGG	6	8.33333	2.91646	2.33333	0	22.9156			TCCCGGG	13			TCCCGGG	10			TCCCGGG	6
AGGGCGG	11	10.2333	3.11485	0.766667	0	25.8076			AGGGCGG	8			AGGGCGG	21			AGGGCGG	7
TGGGCGG	11	12.2667	3.02784	1.26667	0	27.4059			TGGGCGG	13			TGGGCGG	17			TGGGCGG	8
ACGGCGG	15	12.3667	2.89451	2.63333	0	26.8392			ACGGCGG	17			ACGGCGG	12			ACGGCGG	14
TCGGCGG	10	11.5	2.60966	1.5	0	24.5483			TCGGCGG	13			TCGGCGG	7			TCGGCGG	13
AGCGCGG	7	8.6	3.05806	1.6	0	23.8903			AGCGCGG	13			AGCGCGG	10			AGCGCGG	8
TGCGCGG	4	6.3	2.00258	2.3	0	16.3129			TGCGCGG	6			TGCGCGG	7			TGCGCGG	6
ACCGCGG	6	7.4	2.5811	1.4	0	20.3055			ACCGCGG	10			ACCGCGG	4			ACCGCGG	4
TCCGCGG	9	7.46667	2.12916	1.53333	0	18.1125			TCCGCGG	10			TCCGCGG	5			TCCGCGG	5
AGGCCGG	14	11.5667	3.45097	2.43333	0	28.8215			AGGCCGG	11			AGGCCGG	18			AGGCCGG	12
TGGCCGG	14	12.7333	3.71329	1.26667	0	31.2998			TGGCCGG	16			TGGCCGG	22			TGGCCGG	15
ACGCCGG	14	8.96667	2.79758	5.03333	0	22.9546			ACGCCGG	8			ACGCCGG	11			ACGCCGG	12
TCGCCGG	10	8.16667	2.67921	1.83333	0	21.5627			TCGCCGG	12			TCGCCGG	13			TCGCCGG	7
AGCCCGG	20	14.2	3.31558	5.8	0	30.7779			AGCCCGG	15			AGCCCGG	15			AGCCCGG	14
TGCCCGG	13	11.3	3.45563	1.7	0	28.5782			TGCCCGG	12			TGCCCGG	13			TGCCCGG	11
ACCCCGG	12	9.13333	2.43159	2.86667	0	21.2913			ACCCCGG	10			ACCCCGG	10			ACCCCGG	12
TCCCCGG	7	7.93333	2.0667	0.933333	0	18.2669			TCCCCGG	8			TCCCCGG	8			TCCCCGG	8
AGGGGCG	10	8.86667	3.30864	1.13333	0	25.4099			AGGGGCG	9			AGGGGCG	9			AGGGGCG	3
TGGGGCG	13	9.9	3.5753	3.1	0	27.7765			TGGGGCG	8			TGGGGCG	11			TGGGGCG	10
ACGGGCG	7	6.93333	3.05053	0.0666667	0	22.186			ACGGGCG	6			ACGGGCG	10			ACGGGCG	8
TCGGGCG	2	4.4	1.92264	2.4	0	14.0132			TCGGGCG	2			TCGGGCG	4			TCGGGCG	5
AGCGGCG	19	18.4333	3.52022	0.566667	0.83223	36.0344			AGCGGCG	19			AGCGGCG	19			AGCGGCG	17
TGCGGCG	15	12	2.62613	3	0	25.1306			TGCGGCG	11			TGCGGCG	16			TGCGGCG	12
ACCGGCG	6	9.8	2.65746	3.8	0	23.0873			ACCGGCG	8			ACCGGCG	14			ACCGGCG	10
TCCGGCG	10	7.9	3.73566	2.1	0	26.5783			TCCGGCG	1			TCCGGCG	8			TCCGGCG	8
AGGCGCG	7	6.53333	2.55604	0.466667	0	19.3135			AGGCGCG	7			AGGCGCG	6			AGGCGCG	4
TGGCGCG	8	6.9	2.77116	1.1	0	20.7558			TGGCGCG	8			TGGCGCG	6			TGGCGCG	7
ACGCGCG	7	5.36667	2.59287	1.63333	0	18.331			ACGCGCG	4			ACGCGCG	2			ACGCGCG	2
TCGCGCG	5	3.83333	1.96668	1.16667	0	13.6667			TCGCGCG	2			TCGCGCG	5			TCGCGCG	7
AGCCGCG	15	10.8667	3.23487	4.13333	0	27.041			AGCCGCG	14			AGCCGCG	11			AGCCGCG	6
TGCCGCG	11	5.6	2.47191	5.4	0	17.9596			TGCCGCG	6			TGCCGCG	5			TGCCGCG	6
ACCCGCG	10	7.03333	2.98829	2.96667	0	21.9748			ACCCGCG	7			ACCCGCG	8			ACCCGCG	5
TCCCGCG	11	5.3	2.46563	5.7	0	17.6281			TCCCGCG	3			TCCCGCG	8			TCCCGCG	12
AGGGCCG	17	13.5	3.98056	3.5	0	33.4028			AGGGCCG	5			AGGGCCG	13			AGGGCCG	20
TGGGCCG	11	15.9667	2.70992	4.96667	2.41706	29.5163			TGGGCCG	19			TGGGCCG	19			TGGGCCG	16
ACGGCCG	15	9.9	3.08891	5.1	0	25.3446			ACGGCCG	9			ACGGCCG	9			ACGGCCG	10
TCGGCCG	5	9.63333	2.47028	4.63333	0	21.9847			TCGGCCG	2			TCGGCCG	10			TCGGCCG	5
AGCGCCG	13	13	4.05139	0	0	33.257			AGCGCCG	10			AGCGCCG	25			AGCGCCG	16
TGCGCCG	6	9.4	3.26528	3.4	0	25.7264			TGCGCCG	8			TGCGCCG	10			TGCGCCG	7
ACCGCCG	8	11.1667	2.67921	3.16667	0	24.5627			ACCGCCG	13			ACCGCCG	16			ACCGCCG	7
TCCGCCG	16	11.5333	3.79413	4.46667	0	30.504			TCCGCCG	14			TCCGCCG	11			TCCGCCG	10
AGGCCCG	10	10	3.2056	0	0	26.028			AGGCCCG	12			AGGCCCG	10			AGGCCCG	8
TGGCCCG	16	12.5333	3.19194	3.46667	0	28.4931			TGGCCCG	14			TGGCCCG	24			TGGCCCG	11
ACGCCCG	2	5.6	2.15918	3.6	0	16.3959			ACGCCCG	4			ACGCCCG	11			ACGCCCG	3
TCGCCCG	6	7.2	3.2099	1.2	0	23.2495			TCGCCCG	7			TCGCCCG	12			TCGCCCG	4
AGCCCCG	11	12.9	2.84484	1.9	0	27.1242			AGCCCCG	11			AGCCCCG	22			AGCCCCG	7
TGCCCCG	11	9.63333	2.80988	1.36667	0	23.6827			TGCCCCG	12			TGCCCCG	12			TGCCCCG	9
ACCCCCG	8	7.76667	2.51456	0.233333	0	20.3394			ACCCCCG	10			ACCCCCG	7			ACCCCCG	9
TCCCCCG	8	8.23333	2.52823	0.233333	0	20.8745			TCCCCCG	7			TCCCCCG	12			TCCCCCG	6
AGGGGGC	18	15.3667	4.14798	2.63333	0	36.1066			AGGGGGC	14			AGGGGGC	12			AGGGGGC	12
TGGGGGC	15	13.2667	2.95872	1.73333	0	28.0603			TGGGGGC	9			TGGGGGC	16			TGGGGGC	14
ACGGGGC	8	9.53333	2.9447	1.53333	0	24.2568			ACGGGGC	6			ACGGGGC	13			ACGGGGC	13
TCGGGGC	8	8.16667	3.2386	0.166667	0	24.3596			TCGGGGC	3			TCGGGGC	10			TCGGGGC	7
AGCGGGC	15	12.2	3.95143	2.8	0	31.9571			AGCGGGC	9			AGCGGGC	19			AGCGGGC	10
TGCGGGC	13	10.5667	3.2767	2.43333	0	26.9502			TGCGGGC	9			TGCGGGC	14			TGCGGGC	12
ACCGGGC	7	9.4	2.38675	2.4	0	21.3337			ACCGGGC	4			ACCGGGC	8			ACCGGGC	9
TCCGGGC	1	8.06667	2.74092	7.06667	0	21.7713			TCCGGGC	10			TCCGGGC	10			TCCGGGC	11
AGGCGGC	20	16.7333	3.71329	3.26667	0	35.2998			AGGCGGC	17			AGGCGGC	16			AGGCGGC	15
TGGCGGC	20	19.7	3.68735	0.3	1.26325	38.1368			TGGCGGC	11			TGGCGGC	25			TGGCGGC	17
ACGCGGC	11	9.03333	2.90639	1.96667	0	23.5653			ACGCGGC	6			ACGCGGC	5			ACGCGGC	5
TCGCGGC	4	6.63333	2.39947	2.63333	0	18.6307			TCGCGGC	5			TCGCGGC	7			TCGCGGC	3
AGCCGGC	18	13.6	3.05806	4.4	0	28.8903			AGCCGGC	16			AGCCGGC	17			AGCCGGC	12
TGCCGGC	16	11.8	2.53799	4.2	0	24.4899			TGCCGGC	10			TGCCGGC	11			TGCCGGC	11
ACCCGGC	14	11	2.88874	3	0	25.4437			ACCCGGC	13			ACCCGGC	14			ACCCGGC	12
TCCCGGC	14	9.73333	3.18329	4.26667	0	25.6498			TCCCGGC	12			TCCCGGC	13			TCCCGGC	13
AGGGCGC	6	8.53333	2.54251	2.53333	0	21.2459			AGGGCGC	17			AGGGCGC	9			AGGGCGC	7
TGGGCGC	9	10.3667	2.94177	1.36667	0	25.0755			TGGGCGC	7			TGGGCGC	13			TGGGCGC	8
ACGGCGC	9	10.2	3.06707	1.2	0	25.5353			ACGGCGC	13			ACGGCGC	16			ACGGCGC	8
TCGGCGC	13	8.36667	2.64553	4.63333	0	21.5943			TCGGCGC	11			TCGGCGC	15			TCGGCGC	7
AGCGCGC	13	11.0667	3.27933	1.93333	0	27.4633			AGCGCGC	9			AGCGCGC	12			AGCGCGC	9
TGCGCGC	13	9.63333	2.82212	3.36667	0	23.7439			TGCGCGC	10			TGCGCGC	9			TGCGCGC	6
ACCGCGC	4	6.2	2.70886	2.2	0	19.7443			ACCGCGC	9			ACCGCGC	6			ACCGCGC	7
TCCGCGC	6	7.96667	3.21079	1.96667	0	24.0206			TCCGCGC	10			TCCGCGC	4			TCCGCGC	1
AGGCCGC	15	12.4	2.29843	2.6	0.907874	23.8921			AGGCCGC	14			AGGCCGC	17			AGGCCGC	10
TGGCCGC	12	16.1333	3.7576	4.13333	0	34.9213			TGGCCGC	16			TGGCCGC	15			TGGCCGC	11
ACGCCGC	17	12.9	2.94021	4.1	0	27.601			ACGCCGC	13			ACGCCGC	21			ACGCCGC	7
TCGCCGC	9	10.9	3.26264	1.9	0	27.2132			TCGCCGC	15			TCGCCGC	10			TCGCCGC	7
AGCCCGC	12	10	1.87543	2	0.622845	19.3772			AGCCCGC	11			AGCCCGC	17			AGCCCGC	9
TGCCCGC	15	12.2333	3.43093	2.76667	0	29.388			TGCCCGC	13			TGCCCGC	13			TGCCCGC	15
ACCCCGC	14	11.1333	2.97962	2.86667	0	26.0315			ACCCCGC	14			ACCCCGC	10			ACCCCGC	5
TCCCCGC	10	11.1333	2.78832	1.13333	0	25.0749			TCCCCGC	13			TCCCCGC	16			TCCCCGC	11
AGGGGCC	12	11.4667	2.81294	0.533333	0	25.5314			AGGGGCC	12			AGGGGCC	19			AGGGGCC	15
TGGGGCC	12	13.3333	3.52658	1.33333	0	30.9662			TGGGGCC	19			TGGGGCC	19			TGGGGCC	12
ACGGGCC	8	10.4667	2.83735	2.46667	0	24.6534			ACGGGCC	11			ACGGGCC	14			ACGGGCC	7
TCGGGCC	11	9.96667	3.6998	1.03333	0	28.4657			TCGGGCC	8			TCGGGCC	11			TCGGGCC	10
AGCGGCC	16	18	4.12729	2	0	38.6364			AGCGGCC	11			AGCGGCC	18			AGCGGCC	13
TGCGGCC	14	13.5333	3.24551	0.466667	0	29.7609			TGCGGCC	13			TGCGGCC	18			TGCGGCC	9
ACCGGCC	13	14.9667	3.72765	1.96667	0	33.6049			ACCGGCC	19			ACCGGCC	22			ACCGGCC	14
TCCGGCC	15	12.6667	3.27302	2.33333	0	29.0318			TCCGGCC	17			TCCGGCC	16			TCCGGCC	13
AGGCGCC	11	7.56667	2.16051	3.43333	0	18.3692			AGGCGCC	3			AGGCGCC	8			AGGCGCC	8
TGGCGCC	8	8.1	2.88097	0.1	0	22.5049			TGGCGCC	7			TGGCGCC	9			TGGCGCC	8
ACGCGCC	4	6.3	3.16391	2.3	0	22.1196			ACGCGCC	5			ACGCGCC	8			ACGCGCC	8
TCGCGCC	7	4.26667	1.59597	2.73333	0	12.2465			TCGCGCC	7			TCGCGCC	7			TCGCGCC	4
AGCCGCC	16	16.7333	3.97348	0.733333	0	36.6007			AGCCGCC	19			AGCCGCC	20			AGCCGCC	12
TGCCGCC	15	14.3	4.21941	0.7	0	35.3971			TGCCGCC	16			TGCCGCC	25			TGCCGCC	15
ACCCGCC	11	10.2667	2.94704	0.733333	0	25.0019			ACCCGCC	13			ACCCGCC	13			ACCCGCC	9
TCCCGCC	12	12.2667	3.38285	0.266667	0	29.1809			TCCCGCC	18			TCCCGCC	14			TCCCGCC	17
AGGGCCC	12	11.9	3.15518	0.1	0	27.6759			AGGGCCC	9			AGGGCCC	8			AGGGCCC	11
TGGGCCC	9	12.5	3.49137	3.5	0	29.9568			TGGGCCC	16			TGGGCCC	14			TGGGCCC	9
ACGGCCC	9	11.9333	3.52267	2.93333	0	29.5467			ACGGCCC	16			ACGGCCC	10			ACGGCCC	10
TCGGCCC	9	10.3667	3.0904	1.36667	0	25.8187			TCGGCCC	7			TCGGCCC	12			TCGGCCC	7
AGCGCCC	13	9.76667	3.13691	3.23333	0	25.4512			AGCGCCC	9			AGCGCCC	19			AGCGCCC	11
TGCGCCC	9	7.4	2.84787	1.6	0	21.6393			TGCGCCC	6			TGCGCCC	13			TGCGCCC	4
ACCGCCC	10	6.8	2.72156	3.2	0	20.4078			ACCGCCC	13			ACCGCCC	5			ACCGCCC	4
TCCGCCC	14	12.2333	2.71247	1.76667	0	25.7957			TCCGCCC	9			TCCGCCC	12			TCCGCCC	6
AGGCCCC	5	10.3	3.08668	5.3	0	25.7334			AGGCCCC	12			AGGCCCC	12			AGGCCCC	10
TGGCCCC	10	12.1	3.4074	2.1	0	29.137			TGGCCCC	15			TGGCCCC	9			TGGCCCC	13
ACGCCCC	6	8.4	1.97571	2.4	0	18.2786			ACGCCCC	8			ACGCCCC	19		1	ACGCCCC	12
TCGCCCC	8	8.03333	2.4842	0.0333333	0	20.4543			TCGCCCC	8			TCGCCCC	7			TCGCCCC	7
AGCCCCC	15	13.4667	3.01414	1.53333	0	28.5374			AGCCCCC	8			AGCCCCC	12			AGCCCCC	9
TGCCCCC	19	13.5667	3.11485	5.43333	0	29.1409			TGCCCCC	14			TGCCCCC	22			TGCCCCC	13
ACCCCCC	17	10.0667	2.86397	6.93333	0	24.3865			ACCCCCC	15			ACCCCCC	10			ACCCCCC	11
TCCCCCC	15	11.9	4.13021	3.1	0	32.551			TCCCCCC	19			TCCCCCC	12			TCCCCCC	12
GAGGGGG	23	20.7667	4.05721	2.23333	0.480637	41.0527			GAGGGGG	19			GAGGGGG	24			GAGGGGG	23
CAGGGGG	18	19.7	4.15352	1.7	0	40.4676			CAGGGGG	16			CAGGGGG	13			CAGGGGG	11
GTGGGGG	15	14.6	3.91813	0.4	0	34.1906			GTGGGGG	12			GTGGGGG	21			GTGGGGG	15
CTGGGGG	17	18.2	3.72688	1.2	0	36.8344			CTGGGGG	16			CTGGGGG	19			CTGGGGG	14
GACGGGG	10	12.3333	3.34595	2.33333	0	29.0631			GACGGGG	11			GACGGGG	20			GACGGGG	16
CACGGGG	11	9.2	2.21904	1.8	0	20.2952			CACGGGG	9			CACGGGG	10			CACGGGG	9
GTCGGGG	11	9.23333	2.96745	1.76667	0	24.0706			GTCGGGG	4			GTCGGGG	12			GTCGGGG	11
CTCGGGG	9	9.8	3.31558	0.8	0	26.3779			CTCGGGG	8			CTCGGGG	7			CTCGGGG	8
GAGCGGG	22	19.0667	4.19304	2.93333	0	40.0319			GAGCGGG	19			GAGCGGG	30			GAGCGGG	17
CAGCGGG	23	24.0667	3.41329	1.06667	7.0002	41.1331			CAGCGGG	28			CAGCGGG	31			CAGCGGG	18
GTGCGGG	13	13.9333	3.07306	0.933333	0	29.2986			GTGCGGG	8			GTGCGGG	14			GTGCGGG	13
CTGCGGG	19	23.8	4.42095	4.8	1.69523	45.9048			CTGCGGG	20			CTGCGGG	29			CTGCGGG	28
GACCGGG	17	11.3333	2.99808	5.66667	0	26.3238			GACCGGG	12			GACCGGG	13			GACCGGG	8
CACCGGG	13	15.6	3.90049	2.6	0	35.1024			CACCGGG	15			CACCGGG	19			CACCGGG	13
GTCCGGG	6	9	2.87678	3	0	23.3839			GTCCGGG	9			GTCCGGG	14			GTCCGGG	7
CTCCGGG	13	12.8	3.31558	0.2	0	29.3779			CTCCGGG	10			CTCCGGG	13			CTCCGGG	7
GAGGCGG	27	23.8	4.93684	3.2	0	48.4842			GAGGCGG	21			GAGGCGG	27			GAGGCGG	17
CAGGCGG	16	18.7667	4.65857	2.76667	0	42.0595			CAGGCGG	20			CAGGCGG	26			CAGGCGG	21
GTGGCGG	17	18.9667	4.22214	1.96667	0	40.0773			GTGGCGG	24			GTGGCGG	14			GTGGCGG	14
CTGGCGG	31	20.4	4.2718	10.6	0	41.759			CTGGCGG	17			CTGGCGG	22			CTGGCGG	23
GACGCGG	13	10.4	3.85603	2.6	0	29.6801			GACGCGG	4			GACGCGG	10			GACGCGG	4
CACGCGG	7	7.16667	2.54725	0.166667	0	19.9029			CACGCGG	6			CACGCGG	9			CACGCGG	10
GTCGCGG	6	5.06667	2.53164	0.933333	0	17.7249			GTCGCGG	8			GTCGCGG	5			GTCGCGG	8
CTCGCGG	7	6.76667	1.97717	0.233333	0	16.6525			CTCGCGG	8			CTCGCGG	6			CTCGCGG	5
GAGCCGG	19	19.8333	3.50451	0.833333	2.31077	37.3559			GAGCCGG	26			GAGCCGG	18			GAGCCGG	16
CAGCCGG	27	22.7333	3.71329	4.26667	4.16689	41.2998			CAGCCGG	27			CAGCCGG	29			CAGCCGG	16
GTGCCGG	10	11.0333	3.2322	1.03333	0	27.1943			GTGCCGG	11			GTGCCGG	16			GTGCCGG	17
CTGCCGG	21	20.2	3.85424	0.8	0.928796	39.4712			CTGCCGG	24			CTGCCGG	20			CTGCCGG	17
GACCCGG	10	14.2667	3.59054	4.26667	0	32.2194			GACCCGG	15			GACCCGG	17			GACCCGG	18
CACCCGG	22	12.1667	3.35367	9.83333	0	28.935			CACCCGG	12			CACCCGG	15			CACCCGG	13
GTCCCGG	12	12.2333	2.96745	0.233333	0	27.0706			GTCCCGG	9			GTCCCGG	14			GTCCCGG	13
CTCCCGG	11	9.16667	3.07474	1.83333	0	24.5404			CTCCCGG	12			CTCCCGG	11			CTCCCGG	12
GAGGGCG	16	17.1333	2.95639	1.13333	2.35139	31.9153			GAGGGCG	15			GAGGGCG	26			GAGGGCG	13
CAGGGCG	13	13.7667	3.2767	0.766667	0	30.1502			CAGGGCG	13			CAGGGCG	8			CAGGGCG	5
GTGGGCG	20	13.9667	4.95833	6.03333	0	38.7583			GTGGGCG	17			GTGGGCG	18			GTGGGCG	12
CTGGGCG	15	14.1667	4.43406	0.833333	0	36.337			CTGGGCG	19			CTGGGCG	15			CTGGGCG	11
GACGGCG	20	14.7	3.86095	5.3	0	34.0047			GACGGCG	16			GACGGCG	15			GACGGCG	13
CACGGCG	12	10.4	3.29681	1.6	0	26.8841			CACGGCG	13			CACGGCG	12			CACGGCG	9
GTCGGCG	8	8.86667	2.83735	0.866667	0	23.0534			GTCGGCG	13			GTCGGCG	6			GTCGGCG	9
CTCGGCG	13	10.0333	2.14127	2.96667	0	20.7397			CTCGGCG	14			CTCGGCG	15			CTCGGCG	10
GAGCGCG	17	15.2	3.42808	1.8	0	32.3404			GAGCGCG	18			GAGCGCG	22			GAGCGCG	13
CAGCGCG	16	12.4333	2.9206	3.56667	0	27.0363			CAGCGCG	15			CAGCGCG	20			CAGCGCG	13
GTGCGCG	12	11.5	3.14862	0.5	0	27.2431			GTGCGCG	11			GTGCGCG	11			GTGCGCG	11
CTGCGCG	5	10.3333	3.00956	5.33333	0	25.3811			CTGCGCG	13			CTGCGCG	9			CTGCGCG	11
GACCGCG	8	7.8	2.70886	0.2	0	21.3443			GACCGCG	8			GACCGCG	11			GACCGCG	6
CACCGCG	8	9.2	3.17751	1.2	0	25.0875			CACCGCG	11			CACCGCG	12			CACCGCG	6
GTCCGCG	7	5.96667	2.04237	1.03333	0	16.1785			GTCCGCG	5			GTCCGCG	3			GTCCGCG	2
CTCCGCG	9	9.4	3.35898	0.4	0	26.1949			CTCCGCG	15			CTCCGCG	4			CTCCGCG	2
GAGGCCG	19	20.9333	3.71329	1.93333	2.36689	39.4998			GAGGCCG	23			GAGGCCG	24			GAGGCCG	17
CAGGCCG	22	20.6667	3.67032	1.33333	2.31506	39.0183			CAGGCCG	16			CAGGCCG	27			CAGGCCG	12
GTGGCCG	19	18.8333	3.88705	0.166667	0	38.2686			GTGGCCG	20			GTGGCCG	18			GTGGCCG	21
CTGGCCG	18	20.2333	4.41536	2.23333	0	42.3101			CTGGCCG	26			CTGGCCG	26			CTGGCCG	24
GACGCCG	25	12.5333	3.50107	12.4667	0	30.0387			GACGCCG	8			GACGCCG	22			GACGCCG	11
CACGCCG	11	12.8333	3.19572	1.83333	0	28.8119			CACGCCG	13			CACGCCG	11			CACGCCG	6
GTCGCCG	5	6.66667	2.2024	1.66667	0	17.6787			GTCGCCG	11			GTCGCCG	6			GTCGCCG	6
CTCGCCG	13	11.5667	3.11485	1.43333	0	27.1409			CTCGCCG	16			CTCGCCG	17			CTCGCCG	9
GAGCCCG	14	14.8667	3.46145	0.866667	0	32.1739			GAGCCCG	19			GAGCCCG	14			GAGCCCG	12
GTGCCCG	13	12.4	3.03542	0.6	0	27.5771			GTGCCCG	9			GTGCCCG	20			GTGCCCG	8
CTGCCCG	21	19.0333	4.15629	1.96667	0	39.8148			CTGCCCG	22			CTGCCCG	23			CTGCCCG	18
GACCCCG	16	13.8667	2.41737	2.13333	1.77982	25.9535			GACCCCG	12			GACCCCG	21			GACCCCG	13
CACCCCG	13	11.3	3.09783	1.7	0	26.7892			CACCCCG	9			CACCCCG	20			CACCCCG	8
GTCCCCG	12	8.56667	3.1259	3.43333	0	24.1962			GTCCCCG	10			GTCCCCG	8			GTCCCCG	6
CTCCCCG	14	11.4333	3.24498	2.56667	0	27.6582			CTCCCCG	12			CTCCCCG	12			CTCCCCG	13
GAGGGGC	13	17.6667	4.16333	4.66667	0	38.4833			GAGGGGC	22			GAGGGGC	17			GAGGGGC	17
CAGGGGC	23	18.0333	4.35877	4.96667	0	39.8272			CAGGGGC	23			CAGGGGC	28			CAGGGGC	15
GTGGGGC	11	11.7667	3.16972	0.766667	0	27.6153			GTGGGGC	14			GTGGGGC	17			GTGGGGC	10
CTGGGGC	26	16.7333	4.28255	9.26667	0	38.1461			CTGGGGC	19			CTGGGGC	26			CTGGGGC	17
GACGGGC	19	14.3667	4.35877	4.63333	0	36.1605			GACGGGC	8			GACGGGC	19			GACGGGC	14
CACGGGC	7	11.4	3.02404	4.4	0	26.5202			CACGGGC	15			CACGGGC	17			CACGGGC	2
GTCGGGC	5	8.1	3.1878	3.1	0	24.039			GTCGGGC	8			GTCGGGC	7			GTCGGGC	9
CTCGGGC	5	9.9	3.45763	4.9	0	27.1881			CTCGGGC	11			CTCGGGC	12			CTCGGGC	11
GAGCGGC	29	24.9667	4.70864	4.03333	1.42348	48.5099			GAGCGGC	23			GAGCGGC	30			GAGCGGC	24
CAGCGGC	30	34.5667	5.17076	4.56667	8.71286	60.4205			CAGCGGC	40			CAGCGGC	36			CAGCGGC	32
GTGCGGC	10	14.2	2.57843	4.2	1.30787	27.0921			GTGCGGC	14			GTGCGGC	19			GTGCGGC	13
CTGCGGC	32	22.5667	3.71097	9.43333	4.01184	41.1215			CTGCGGC	24			CTGCGGC	28			CTGCGGC	22
GACCGGC	13	14.6	4.03092	1.6	0	34.7546			GACCGGC	16			GACCGGC	18			GACCGGC	13
CACCGGC	26	22	4.54859	4	0	44.7429			CACCGGC	20			CACCGGC	34			CACCGGC	17
GTCCGGC	10	13.1	3.52675	3.1	0	30.7337			GTCCGGC	9			GTCCGGC	22			GTCCGGC	14
CTCCGGC	27	16.7333	4.10158	10.2667	0	37.2413			CTCCGGC	17			CTCCGGC	20			CTCCGGC	16
GAGGCGC	16	18.8	4.6193	2.8	0	41.8965			GAGGCGC	17			GAGGCGC	18			GAGGCGC	21
CAGGCGC	13	13.6333	3.48873	0.633333	0	31.077			CAGGCGC	14			CAGGCGC	20			CAGGCGC	18
GTGGCGC	11	13.7	3.78882	2.7	0	32.6441			GTGGCGC	14			GTGGCGC	10			GTGGCGC	11
CTGGCGC	13	15.4333	4.26439	2.43333	0	36.7553			CTGGCGC	14			CTGGCGC	15			CTGGCGC	7
GACGCGC	12	10.3333	3.84469	1.66667	0	29.5568			GACGCGC	10			GACGCGC	7			GACGCGC	7
CACGCGC	14	11.9	2.73357	2.1	0	25.5679			CACGCGC	10			CACGCGC	13			CACGCGC	14
GTCGCGC	3	5	2.33415	2	0	16.6708			GTCGCGC	4			GTCGCGC	4			GTCGCGC	5
CTCGCGC	9	9	3.03996	0	0	24.1998			CTCGCGC	10			CTCGCGC	12			CTCGCGC	6
GAGCCGC	21	25.0667	5.20566	4.06667	0	51.0949			GAGCCGC	33			GAGCCGC	28			GAGCCGC	29
CAGCCGC	33	28.7667	5.19737	4.23333	2.77982	54.7535			CAGCCGC	28			CAGCCGC	31			CAGCCGC	19
GTGCCGC	8	14.5667	3.79367	6.56667	0	33.535			GTGCCGC	14			GTGCCGC	21			GTGCCGC	18
CTGCCGC	20	23.6667	4.65598	3.66667	0.386761	46.9466			CTGCCGC	29			CTGCCGC	31			CTGCCGC	23
GACCCGC	14	15.5333	3.53049	1.53333	0	33.1858			GACCCGC	16			GACCCGC	18			GACCCGC	8
CACCCGC	23	14.4	4.06499	8.6	0	34.7249			CACCCGC	16			CACCCGC	21			CACCCGC	13
GTCCCGC	20	15.1	3.20936	4.9	0	31.1468			GTCCCGC	17			GTCCCGC	20			GTCCCGC	15
CTCCCGC	15	13.1333	3.43143	1.86667	0	30.2905			CTCCCGC	16			CTCCCGC	11			CTCCCGC	20
GAGGGCC	22	22.1333	4.86177	0.133333	0	46.4422			GAGGGCC	16			GAGGGCC	19			GAGGGCC	18
CAGGGCC	23	21.9667	4.14798	1.03333	1.22676	42.7066			CAGGGCC	17			CAGGGCC	22			CAGGGCC	28
GTGGGCC	16	16.6667	3.95957	0.666667	0	36.4645			GTGGGCC	20			GTGGGCC	24			GTGGGCC	9
CTGGGCC	22	24.9	4.04586	2.9	4.67071	45.1293			CTGGGCC	28			CTGGGCC	28			CTGGGCC	24
GACGGCC	14	19.0667	4.10998	5.06667	0	39.6166			GACGGCC	21			GACGGCC	22			GACGGCC	9
CACGGCC	14	15.6333	4.58245	1.63333	0	38.5456			CACGGCC	14			CACGGCC	23			CACGGCC	19
GTCGGCC	8	10.0667	3.54219	2.06667	0	27.7776			GTCGGCC	5			GTCGGCC	13			GTCGGCC	12
CTCGGCC	18	17.2	3.57578	0.8	0	35.0789			CTCGGCC	21			CTCGGCC	15			CTCGGCC	11
GAGCGCC	20	17.7333	4.37811	2.26667	0	39.6239			GAGCGCC	19			GAGCGCC	28			GAGCGCC	13
CAGCGCC	25	22.8667	5.41857	2.13333	0	49.9595			CAGCGCC	22			CAGCGCC	38			CAGCGCC	20
GTGCGCC	12	9.4	2.73672	2.6	0	23.0836			GTGCGCC	9			GTGCGCC	16			GTGCGCC	9
CTGCGCC	19	18.9333	4.71924	0.0666667	0	42.5296			CTGCGCC	18			CTGCGCC	22			CTGCGCC	8
GACCGCC	6	11.8667	3.15937	5.86667	0	27.6635			GACCGCC	12			GACCGCC	13			GACCGCC	10
CACCGCC	21	20.7333	3.48329	0.266667	3.31687	38.1498			CACCGCC	29			CACCGCC	24			CACCGCC	22
GTCCGCC	10	10.1	2.92846	0.1	0	24.7423			GTCCGCC	8			GTCCGCC	7			GTCCGCC	12
CTCCGCC	28	24.1667	5.279	3.83333	0	50.5617			CTCCGCC	30			CTCCGCC	22			CTCCGCC	18
GAGGCCC	15	18.5333	4.06612	3.53333	0	38.8639			GAGGCCC	18			GAGGCCC	25			GAGGCCC	12
CAGGCCC	19	23.1667	3.7332	4.16667	4.50067	41.8327			CAGGCCC	29			CAGGCCC	32			CAGGCCC	18
GTGGCCC	19	16.8	3.68033	2.2	0	35.2016			GTGGCCC	26			GTGGCCC	18			GTGGCCC	12
CTGGCCC	23	23.1	3.71716	0.1	4.51422	41.6858			CTGGCCC	24			CTGGCCC	32			CTGGCCC	24
GACGCCC	6	11.5333	2.58288	5.53333	0	24.4477			GACGCCC	9			GACGCCC	17			GACGCCC	9
CACGCCC	12	9	2.77923	3	0	22.8962			CACGCCC	8			CACGCCC	12			CACGCCC	12
GTCGCCC	12	7.33333	2.17086	4.66667	0	18.1876			GTCGCCC	7			GTCGCCC	9			GTCGCCC	6
CTCGCCC	10	11.9333	2.24274	1.93333	0.719631	23.147			CTCGCCC	16			CTCGCCC	17			CTCGCCC	15
GAGCCCC	27	16.5	4.32913	10.5	0	38.1457			GAGCCCC	16			GAGCCCC	16			GAGCCCC	13
CAGCCCC	28	24.0333	3.92589	3.96667	4.40386	43.6628			CAGCCCC	27			CAGCCCC	32			CAGCCCC	17
GTGCCCC	16	11.6	2.85995	4.4	0	25.8997			GTGCCCC	10			GTGCCCC	10			GTGCCCC	6
CTGCCCC	24	23.9333	4.96841	0.0666667	0	48.7754			CTGCCCC	28			CTGCCCC	39			CTGCCCC	23
GACCCCC	21	15	3.21634	6	0	31.0817			GACCCCC	15			GACCCCC	13			GACCCCC	15
CACCCCC	23	14.3667	3.13471	8.63333	0	30.0402			CACCCCC	17			CACCCCC	20			CACCCCC	19
GTCCCCC	5	10.4333	2.87298	5.43333	0	24.7982			GTCCCCC	14			GTCCCCC	13			GTCCCCC	6
CTCCCCC	22	19.4667	4.05763	2.53333	0	39.7548			CTCCCCC	25			CTCCCCC	17			CTCCCCC	21
AAGGGGG	20	16.2333	3.79367	3.76667	0	35.2017			AAGGGGG	18			AAGGGGG	13			AAGGGGG	7
TAGGGGG	8	5.36667	1.80962	2.63333	0	14.4148			TAGGGGG	3			TAGGGGG	5			TAGGGGG	4
ATGGGGG	24	16.1667	4.31584	7.83333	0	37.7458			ATGGGGG	13			ATGGGGG	22			ATGGGGG	16
TTGGGGG	22	14.4333	3.40064	7.56667	0	31.4365			TTGGGGG	12			TTGGGGG	12			TTGGGGG	8
AACGGGG	11	9.66667	3.05505	1.33333	0	24.9419			AACGGGG	7			AACGGGG	13			AACGGGG	7
TACGGGG	6	5.36667	2.37056	0.633333	0	17.2195			TACGGGG	8			TACGGGG	7			TACGGGG	8
ATCGGGG	8	9.13333	2.66178	1.13333	0	22.4422			ATCGGGG	3			ATCGGGG	11			ATCGGGG	6
TTCGGGG	7	9.7	3.03031	2.7	0	24.8515			TTCGGGG	5			TTCGGGG	15			TTCGGGG	6
AAGCGGG	15	10.8667	3.45147	4.13333	0	28.124			AAGCGGG	9			AAGCGGG	6			AAGCGGG	18
TAGCGGG	4	3.33333	1.76817	0.666667	0	12.1742			TAGCGGG	6			TAGCGGG	6			TAGCGGG	2
ATGCGGG	11	9.13333	2.95639	1.86667	0	23.9153			ATGCGGG	9			ATGCGGG	12			ATGCGGG	13
TTGCGGG	8	6.63333	2.39947	1.36667	0	18.6307			TTGCGGG	8			TTGCGGG	10			TTGCGGG	11
AACCGGG	10	10.2667	3.52267	0.266667	0	27.88			AACCGGG	5			AACCGGG	9			AACCGGG	14
TACCGGG	6	7.36667	2.34128	1.36667	0	19.0731			TACCGGG	6			TACCGGG	2			TACCGGG	2
ATCCGGG	10	11.1333	2.84948	1.13333	0	25.3807			ATCCGGG	12			ATCCGGG	9			ATCCGGG	9
TTCCGGG	7	7.43333	2.82456	0.433333	0	21.5562			TTCCGGG	10			TTCCGGG	5			TTCCGGG	12
AAGGCGG	16	12.8667	3.20273	3.13333	0	28.8803			AAGGCGG	7			AAGGCGG	13			AAGGCGG	11
TAGGCGG	4	2.93333	1.91065	1.06667	0	12.4866			TAGGCGG	2			TAGGCGG	3			TAGGCGG	4
ATGGCGG	15	21.0667	3.96479	6.06667	1.24273	40.8906			ATGGCGG	10			ATGGCGG	33			ATGGCGG	21
TTGGCGG	16	11.1	3.98575	4.9	0	31.0288			TTGGCGG	8			TTGGCGG	17			TTGGCGG	9
AACGCGG	8	6.76667	2.41666	1.23333	0	18.85			AACGCGG	4			AACGCGG	5			AACGCGG	4
TACGCGG	7	3.7	1.95024	3.3	0	13.4512			TACGCGG	3			TACGCGG	1			TACGCGG	5
ATCGCGG	5	6.7	1.95024	1.7	0	16.4512			ATCGCGG	3			ATCGCGG	8			ATCGCGG	4
TTCGCGG	5	4.63333	2.4138	0.366667	0	16.7023			TTCGCGG	4			TTCGCGG	7			TTCGCGG	3
AAGCCGG	22	12.9	2.80824	9.1	0	26.9412			AAGCCGG	15			AAGCCGG	21			AAGCCGG	11
TAGCCGG	4	4.06667	1.79911	0.0666667	0	13.0622			TAGCCGG	9			TAGCCGG	4			TAGCCGG	4
ATGCCGG	13	10.7333	2.1645	2.26667	0	21.5558			ATGCCGG	8			ATGCCGG	16			ATGCCGG	8
TTGCCGG	8	7.1	2.92846	0.9	0	21.7423			TTGCCGG	6			TTGCCGG	10			TTGCCGG	10
AACCCGG	9	10.3333	2.53708	1.33333	0	23.0187			AACCCGG	12			AACCCGG	10			AACCCGG	7
TACCCGG	9	5.83333	2.24505	3.16667	0	17.0586			TACCCGG	8			TACCCGG	8			TACCCGG	4
ATCCCGG	12	10.2333	3.53	1.76667	0	27.8833			ATCCCGG	14			ATCCCGG	16			ATCCCGG	9
TTCCCGG	15	9.5	3.00287	5.5	0	24.5144			TTCCCGG	14			TTCCCGG	16			TTCCCGG	5
AAGGGCG	7	9.3	3.37486	2.3	0	26.1743			AAGGGCG	11			AAGGGCG	9			AAGGGCG	5
TAGGGCG	1	1.7	1.20773	0.7	0	7.73867			TAGGGCG	5			TAGGGCG	3			TAGGGCG	4
ATGGGCG	12	11.4667	4.03206	0.533333	0	31.6269			ATGGGCG	5			ATGGGCG	10			ATGGGCG	6
TTGGGCG	4	6.66667	2.46819	2.66667	0	19.0076			TTGGGCG	3			TTGGGCG	13			TTGGGCG	8
AACGGCG	17	11.9333	3.52267	5.06667	0	29.5467			AACGGCG	6			AACGGCG	16			AACGGCG	13
TACGGCG	4	6.86667	2.40306	2.86667	0	18.882			TACGGCG	11			TACGGCG	7			TACGGCG	7
ATCGGCG	10	9.43333	2.94412	0.566667	0	24.1539			ATCGGCG	3			ATCGGCG	12			ATCGGCG	12
TTCGGCG	10	7.6	2.45792	2.4	0	19.8896			TTCGGCG	7			TTCGGCG	7			TTCGGCG	6
AAGCGCG	7	7.66667	2.15492	0.666667	0	18.4413			AAGCGCG	7			AAGCGCG	6			AAGCGCG	5
TAGCGCG	2	2.5	1.22474	0.5	0	8.62372			TAGCGCG	2			TAGCGCG	5			TAGCGCG	4
ATGCGCG	8	5.2	2.45511	2.8	0	17.4756			ATGCGCG	5			ATGCGCG	6			ATGCGCG	6
TTGCGCG	9	4.4	2.0274	4.6	0	14.537			TTGCGCG	4			TTGCGCG	10			TTGCGCG	5
AACCGCG	9	6.7	2.52095	2.3	0	19.3047			AACCGCG	6			AACCGCG	4			AACCGCG	2
TACCGCG	1	4.06667	1.74066	3.06667	0	12.7699			TACCGCG	5			TACCGCG	5			TACCGCG	3
ATCCGCG	12	7.33333	2.55064	4.66667	0	20.0865			ATCCGCG	9			ATCCGCG	8			ATCCGCG	4
TTCCGCG	8	5.73333	2.1324	2.26667	0	16.3953			TTCCGCG	5			TTCCGCG	6			TTCCGCG	7
AAGGCCG	13	11.9333	3.77773	1.06667	0	30.822			AAGGCCG	14			AAGGCCG	18			AAGGCCG	13
TAGGCCG	3	2.8	1.68973	0.2	0	11.2486			TAGGCCG	3			TAGGCCG	6			TAGGCCG	2
ATGGCCG	12	17.3	4.12018	5.3	0	37.9009			ATGGCCG	14			ATGGCCG	19			ATGGCCG	13
TTGGCCG	8	12.0333	3.9171	4.03333	0	31.6188			TTGGCCG	14			TTGGCCG	16			TTGGCCG	9
AACGCCG	10	8.53333	3.391	1.46667	0	25.4883			AACGCCG	9			AACGCCG	14			AACGCCG	7
TACGCCG	10	7.56667	2.86095	2.43333	0	21.8714			TACGCCG	10			TACGCCG	12			TACGCCG	9
ATCGCCG	15	10.0667	3.3624	4.93333	0	26.8787			ATCGCCG	8			ATCGCCG	9			ATCGCCG	4
TTCGCCG	7	8.23333	3.059	1.23333	0	23.5283			TTCGCCG	14			TTCGCCG	6			TTCGCCG	4
AAGCCCG	14	10.2667	2.63836	3.73333	0	23.4584			AAGCCCG	7			AAGCCCG	9			AAGCCCG	6
TAGCCCG	6	3.13333	1.85199	2.86667	0	12.3933			TAGCCCG	3			TAGCCCG	3			TAGCCCG	7
ATGCCCG	16	10.7667	3.34956	5.23333	0	27.5145			ATGCCCG	12			ATGCCCG	12			ATGCCCG	12
TTGCCCG	8	6.66667	2.08993	1.33333	0	17.1163			TTGCCCG	7			TTGCCCG	10			TTGCCCG	5
AACCCCG	13	10.7333	3.50304	2.26667	0	28.2485			AACCCCG	9			AACCCCG	8			AACCCCG	16
TACCCCG	5	5.73333	2.21178	0.733333	0	16.7922			TACCCCG	5			TACCCCG	6			TACCCCG	7
ATCCCCG	9	8.6	2.47191	0.4	0	20.9596			ATCCCCG	6			ATCCCCG	11			ATCCCCG	9
TTCCCCG	11	11.1333	2.50149	0.133333	0	23.6408			TTCCCCG	7			TTCCCCG	18			TTCCCCG	10
AAGGGGC	15	13.7	3.41548	1.3	0	30.7774			AAGGGGC	11			AAGGGGC	14			AAGGGGC	13
TAGGGGC	7	3.46667	1.75643	3.53333	0	12.2488			TAGGGGC	5			TAGGGGC	4			TAGGGGC	2
ATGGGGC	23	16.3667	4.05551	6.63333	0	36.6442			ATGGGGC	18			ATGGGGC	23			ATGGGGC	15
TTGGGGC	15	11.5333	3.10432	3.46667	0	27.0549			TTGGGGC	9			TTGGGGC	21			TTGGGGC	8
AACGGGC	9	11.4667	3.72071	2.46667	0	30.0702			AACGGGC	16			AACGGGC	9			AACGGGC	9
TACGGGC	2	6.23333	3.08146	4.23333	0	21.6406			TACGGGC	8			TACGGGC	6			TACGGGC	7
ATCGGGC	7	7.23333	2.75034	0.233333	0	20.985			ATCGGGC	9			ATCGGGC	16			ATCGGGC	10
TTCGGGC	12	8.53333	2.93297	3.46667	0	23.1982			TTCGGGC	10			TTCGGGC	13			TTCGGGC	6
AAGCGGC	20	18.1	4.02878	1.9	0	38.2439			AAGCGGC	14			AAGCGGC	19			AAGCGGC	16
TAGCGGC	7	6.06667	2.42022	0.933333	0	18.1678			TAGCGGC	11			TAGCGGC	9			TAGCGGC	1
ATGCGGC	13	12.7667	3.10376	0.233333	0	28.2855			ATGCGGC	8			ATGCGGC	20			ATGCGGC	5
TTGCGGC	8	9.23333	3.52022	1.23333	0	26.8344			TTGCGGC	3			TTGCGGC	9			TTGCGGC	7
AACCGGC	19	13.3333	3.39709	5.66667	0	30.3188			AACCGGC	18			AACCGGC	18			AACCGGC	13
TACCGGC	6	7.13333	3.09319	1.13333	0	22.5993			TACCGGC	4			TACCGGC	11			TACCGGC	8
ATCCGGC	10	11.1	3.14423	1.1	0	26.8212			ATCCGGC	8			ATCCGGC	16			ATCCGGC	11
TTCCGGC	13	8.9	2.95191	4.1	0	23.6596			TTCCGGC	8			TTCCGGC	12			TTCCGGC	9
AAGGCGC	13	9.13333	2.77592	3.86667	0	23.0129			AAGGCGC	9			AAGGCGC	15			AAGGCGC	6
TAGGCGC	2	2.56667	1.90613	0.566667	0	12.0973			TAGGCGC	2			TAGGCGC	1			TAGGCGC	2
ATGGCGC	10	12.9667	3.53781	2.96667	0	30.6557			ATGGCGC	12			ATGGCGC	17			ATGGCGC	9
TTGGCGC	3	7.73333	2.59885	4.73333	0	20.7276			TTGGCGC	9			TTGGCGC	9			TTGGCGC	5
AACGCGC	6	7.1	3.17696	1.1	0	22.9848			AACGCGC	4			AACGCGC	9			AACGCGC	6
TACGCGC	1	3.83333	1.87696	2.83333	0	13.2181			TACGCGC	5			TACGCGC	4			TACGCGC	7
ATCGCGC	4	4.83333	1.89525	0.833333	0	14.3096			ATCGCGC	8			ATCGCGC	11			ATCGCGC	6
AAGCCGC	23	14.4333	3.29768	8.56667	0	30.9217			AAGCCGC	19			AAGCCGC	13			AAGCCGC	12
TAGCCGC	4	3.3	1.70496	0.7	0	11.8248			TAGCCGC	4			TAGCCGC	6			TAGCCGC	1
ATGCCGC	12	9.36667	3.1237	2.63333	0	24.9851			ATGCCGC	14			ATGCCGC	8			ATGCCGC	13
TTGCCGC	15	6.63333	2.26645	8.36667	0	17.9656			TTGCCGC	7			TTGCCGC	9			TTGCCGC	8
AACCCGC	17	10.3	2.6281	6.7	0	23.4405			AACCCGC	8			AACCCGC	17			AACCCGC	9
TACCCGC	3	6.4	2.15918	3.4	0	17.1959			TACCCGC	7			TACCCGC	5			TACCCGC	10
ATCCCGC	14	11.6667	2.89272	2.33333	0	26.1303			ATCCCGC	11			ATCCCGC	21			ATCCCGC	15
TTCCCGC	15	9.43333	2.90877	5.56667	0	23.9772			TTCCCGC	12			TTCCCGC	12			TTCCCGC	7
AAGGGCC	19	17.5	4.16678	1.5	0	38.3339			AAGGGCC	16			AAGGGCC	17			AAGGGCC	21
TAGGGCC	2	3.26667	1.65952	1.26667	0	11.5643			TAGGGCC	1			TAGGGCC	3			TAGGGCC	6
ATGGGCC	10	18.2	3.33632	8.2	1.5184	34.8816			ATGGGCC	25			ATGGGCC	22			ATGGGCC	20
TTGGGCC	19	13.3333	3.74473	5.66667	0	32.057			TTGGGCC	8			TTGGGCC	14			TTGGGCC	14
AACGGCC	22	14.3	3.59262	7.7	0	32.2631			AACGGCC	13			AACGGCC	24			AACGGCC	14
TACGGCC	10	10.0333	3.92589	0.0333333	0	29.6628			TACGGCC	13			TACGGCC	8			TACGGCC	8
ATCGGCC	18	12.8667	3.04827	5.13333	0	28.108			ATCGGCC	10			ATCGGCC	20			ATCGGCC	12
TTCGGCC	17	11.5	2.70057	5.5	0	25.0029			TTCGGCC	9			TTCGGCC	11			TTCGGCC	12
AAGCGCC	10	10.6667	3.67971	0.666667	0	29.0652			AAGCGCC	11			AAGCGCC	15			AAGCGCC	11
TAGCGCC	4	3.66667	1.56102	0.333333	0	11.4718			TAGCGCC	2			TAGCGCC	9			TAGCGCC	5
ATGCGCC	10	7.33333	2.48212	2.66667	0	19.7439			ATGCGCC	8			ATGCGCC	9			ATGCGCC	8
TTGCGCC	7	6.33333	2.98656	0.666667	0	21.2661			TTGCGCC	8			TTGCGCC	9			TTGCGCC	5
AACCGCC	17	12.4	2.74929	4.6	0	26.1465			AACCGCC	14			AACCGCC	19			AACCGCC	9
TACCGCC	9	6.73333	2.8519	2.26667	0	20.9928			TACCGCC	8			TACCGCC	13			TACCGCC	6
ATCCGCC	17	12.4333	3.59773	4.56667	0	30.422			ATCCGCC	16			ATCCGCC	12			ATCCGCC	11
TTCCGCC	10	10.0333	3.30604	0.0333333	0	26.5635			TTCCGCC	13			TTCCGCC	11			TTCCGCC	8
AAGGCCC	11	15.7	4.04415	4.7	0	35.9208			AAGGCCC	18			AAGGCCC	17			AAGGCCC	16
TAGGCCC	6	3.2	1.827	2.8	0	12.335			TAGGCCC	6			TAGGCCC	2			TAGGCCC	2
ATGGCCC	16	16.3	3.68735	0.3	0	34.7368			ATGGCCC	18			ATGGCCC	19			ATGGCCC	16
TTGGCCC	16	12.7667	4.3286	3.23333	0	34.4097			TTGGCCC	17			TTGGCCC	14			TTGGCCC	5
AACGCCC	4	9.8	2.57843	5.8	0	22.6921			AACGCCC	10			AACGCCC	11			AACGCCC	5
TACGCCC	4	6	1.87543	2	0	15.3772			TACGCCC	9			TACGCCC	8			TACGCCC	7
ATCGCCC	12	11.8333	3.70539	0.166667	0	30.3603			ATCGCCC	12			ATCGCCC	12			ATCGCCC	4
TTCGCCC	12	9.66667	3.33563	2.33333	0	26.3448			TTCGCCC	7			TTCGCCC	16			TTCGCCC	12
AAGCCCC	18	18.9333	3.80502	0.933333	0	37.9584			AAGCCCC	16			AAGCCCC	33			AAGCCCC	10
TAGCCCC	10	6.2	2.38385	3.8	0	18.1193			TAGCCCC	5			TAGCCCC	3			TAGCCCC	3
ATGCCCC	13	14.8333	2.97209	1.83333	0	29.6938			ATGCCCC	17			ATGCCCC	17			ATGCCCC	20
TTGCCCC	9	12.0333	3.43896	3.03333	0	29.2281			TTGCCCC	11			TTGCCCC	12			TTGCCCC	14
AACCCCC	14	15.1333	4.42355	1.13333	0	37.2511			AACCCCC	18			AACCCCC	19			AACCCCC	13
TACCCCC	12	6.06667	2.81539	5.93333	0	20.1436			TACCCCC	7			TACCCCC	6			TACCCCC	4
ATCCCCC	13	11.7333	3.2688	1.26667	0	28.0773			ATCCCCC	13			ATCCCCC	15			ATCCCCC	10
TTCCCCC	21	20.8333	4.7422	0.166667	0	44.5444			TTCCCCC	17			TTCCCCC	22			TTCCCCC	17
GGAGGGG	25	24.6333	4.28698	0.366667	3.19845	46.0682			GGAGGGG	28			GGAGGGG	32			GGAGGGG	28
CGAGGGG	8	9.43333	2.14449	1.43333	0	20.1558			CGAGGGG	8			CGAGGGG	15			CGAGGGG	9
GCAGGGG	18	21.1667	5.29205	3.16667	0	47.6269			GCAGGGG	23			GCAGGGG	22			GCAGGGG	17
CCAGGGG	22	17.9667	4.24657	4.03333	0	39.1995			CCAGGGG	19			CCAGGGG	14			CCAGGGG	18
GGTGGGG	8	14.6333	4.03846	6.63333	0	34.8257			GGTGGGG	10			GGTGGGG	22			GGTGGGG	19
CGTGGGG	16	8.63333	2.68435	7.36667	0	22.0551			CGTGGGG	12			CGTGGGG	8			CGTGGGG	6
GCTGGGG	27	23.2333	4.82582	3.76667	0	47.3624			GCTGGGG	19			GCTGGGG	26			GCTGGGG	21
CCTGGGG	20	17.9333	4.37811	2.06667	0	39.8239			CCTGGGG	16			CCTGGGG	19			CCTGGGG	15
GGACGGG	21	16.6333	2.64553	4.36667	3.40566	29.861			GGACGGG	14			GGACGGG	16			GGACGGG	23
CGACGGG	7	7.96667	2.55266	0.966667	0	20.73			CGACGGG	11			CGACGGG	8			CGACGGG	8
GCACGGG	9	9.73333	2.69013	0.733333	0	23.184			GCACGGG	14			GCACGGG	11			GCACGGG	7
CCACGGG	5	10.7667	2.44503	5.76667	0	22.9918			CCACGGG	7			CCACGGG	13			CCACGGG	6
GGTCGGG	9	7.73333	2.72831	1.26667	0	21.3749			GGTCGGG	5			GGTCGGG	13			GGTCGGG	4
CGTCGGG	5	6.6	3.05806	1.6	0	21.8903			CGTCGGG	9			CGTCGGG	10			CGTCGGG	9
GCTCGGG	11	10.4	3.14697	0.6	0	26.1349			GCTCGGG	15			GCTCGGG	15			GCTCGGG	10
CCTCGGG	12	9.33333	2.65659	2.66667	0	22.6163			CCTCGGG	5			CCTCGGG	14			CCTCGGG	8
GGAGCGG	22	24.6333	4.44494	2.63333	2.40864	46.858			GGAGCGG	24			GGAGCGG	31			GGAGCGG	22
CGAGCGG	21	11.0667	3.02784	9.93333	0	26.2059			CGAGCGG	13			CGAGCGG	15			CGAGCGG	11
GCAGCGG	29	31	5.11253	2	5.43737	56.5626			GCAGCGG	35			GCAGCGG	40			GCAGCGG	25
CCAGCGG	38	26.9667	4.73056	11.0333	3.31389	50.6194			CCAGCGG	33			CCAGCGG	27			CCAGCGG	24
GGTGCGG	11	12.0333	3.81	1.03333	0	31.0833			GGTGCGG	10			GGTGCGG	13			GGTGCGG	7
CGTGCGG	3	6.83333	2.50631	3.83333	0	19.3649			CGTGCGG	8			CGTGCGG	12			CGTGCGG	8
GCTGCGG	27	25.6	4.30397	1.4	4.08016	47.1198			GCTGCGG	24			GCTGCGG	28			GCTGCGG	29
CCTGCGG	15	22	4.37075	7	0.146254	43.8537			CCTGCGG	23			CCTGCGG	32			CCTGCGG	31
GGACCGG	14	14.4	3.63508	0.4	0	32.5754			GGACCGG	11			GGACCGG	14			GGACCGG	13
CGACCGG	14	8.46667	2.63574	5.53333	0	21.6454			CGACCGG	6			CGACCGG	8			CGACCGG	7
GCACCGG	17	14.9333	3.61923	2.06667	0	33.0295			GCACCGG	15			GCACCGG	19			GCACCGG	8
CCACCGG	32	17.6	4.31996	14.4	0	39.1998			CCACCGG	22			CCACCGG	23			CCACCGG	13
GGTCCGG	4	9.8	2.9408	5.8	0	24.504			GGTCCGG	7			GGTCCGG	13			GGTCCGG	8
CGTCCGG	6	8.46667	2.60944	2.46667	0	21.5139			CGTCCGG	6			CGTCCGG	12			CGTCCGG	13
GCTCCGG	26	17.0667	4.96146	8.93333	0	41.874			GCTCCGG	14			GCTCCGG	16			GCTCCGG	12
CCTCCGG	20	14.0333	3.37826	5.96667	0	30.9246			CCTCCGG	14			CCTCCGG	19			CCTCCGG	15
GGAGGCG	24	26.2	5.61648	2.2	0	54.2824			GGAGGCG	30			GGAGGCG	33			GGAGGCG	27
CGAGGCG	11	10.5333	3.32942	0.466667	0	27.1804			CGAGGCG	11			CGAGGCG	12			CGAGGCG	9
GCAGGCG	13	19.5667	4.30464	6.56667	0	41.0898			GCAGGCG	22			GCAGGCG	26			GCAGGCG	12
CCAGGCG	13	13.2	3.80924	0.2	0	32.2462			CCAGGCG	11			CCAGGCG	17			CCAGGCG	17
GGTGGCG	20	21.1667	3.44497	1.16667	3.94182	38.3915			GGTGGCG	18			GGTGGCG	26			GGTGGCG	22
CGTGGCG	6	9.23333	3.49071	3.23333	0	26.6869			CGTGGCG	6			CGTGGCG	8			CGTGGCG	9
GCTGGCG	22	22.4	4.54555	0.4	0	45.1278			GCTGGCG	17			GCTGGCG	21			GCTGGCG	19
CCTGGCG	20	13.5333	3.61733	6.46667	0	31.62			CCTGGCG	13			CCTGGCG	13			CCTGGCG	10
GGACGCG	11	11.2333	3.53	0.233333	0	28.8833			GGACGCG	13			GGACGCG	12			GGACGCG	6
CGACGCG	7	4.3	2.30666	2.7	0	15.8333			CGACGCG	3			CGACGCG	4			CGACGCG	2
GCACGCG	8	9.06667	2.67728	1.06667	0	22.4531			GCACGCG	9			GCACGCG	7			GCACGCG	10
CCACGCG	8	6.96667	2.49805	1.03333	0	19.4569			CCACGCG	3			CCACGCG	9			CCACGCG	8
GGTCGCG	5	4.5	1.67641	0.5	0	12.882			GGTCGCG	6			GGTCGCG	3			GGTCGCG	4
CGTCGCG	5	3.73333	2.04995	1.26667	0	13.9831			CGTCGCG	4			CGTCGCG	4			CGTCGCG	6
GCTCGCG	12	8.5	2.87378	3.5	0	22.8689			GCTCGCG	10			GCTCGCG	4			GCTCGCG	11
CCTCGCG	5	5.83333	2.74281	0.833333	0	19.5474			CCTCGCG	7			CCTCGCG	7			CCTCGCG	1
GGAGCCG	20	26.7333	5.45788	6.73333	0	54.0228			GGAGCCG	27			GGAGCCG	25			GGAGCCG	28
CGAGCCG	7	11.4667	2.86156	4.46667	0	25.7744			CGAGCCG	18			CGAGCCG	11			CGAGCCG	10
GCAGCCG	24	26.2667	5.13899	2.26667	0.571728	51.9616			GCAGCCG	28			GCAGCCG	25			GCAGCCG	15
CCAGCCG	29	22.8667	3.28773	6.13333	6.428	39.3053			CCAGCCG	26			CCAGCCG	27			CCAGCCG	30
GGTGCCG	11	12.4667	2.92119	1.46667	0	27.0726			GGTGCCG	15			GGTGCCG	21			GGTGCCG	11
CGTGCCG	8	8.4	2.35767	0.4	0	20.1884			CGTGCCG	9			CGTGCCG	4			CGTGCCG	9
GCTGCCG	22	26.9333	5.58281	4.93333	0	54.8474			GCTGCCG	34			GCTGCCG	29			GCTGCCG	19
CCTGCCG	18	19.1667	4.41848	1.16667	0	41.2591			CCTGCCG	25			CCTGCCG	19			CCTGCCG	18
GGACCCG	17	13.1667	3.79731	3.83333	0	32.1532			GGACCCG	13			GGACCCG	18			GGACCCG	11
CGACCCG	6	9.1	3.00975	3.1	0	24.1488			CGACCCG	6			CGACCCG	13			CGACCCG	5
GCACCCG	17	10.2	2.96415	6.8	0	25.0208			GCACCCG	9			GCACCCG	17			GCACCCG	5
CCACCCG	14	12.0667	4.33059	1.93333	0	33.7196			CCACCCG	14			CCACCCG	8			CCACCCG	5
GGTCCCG	9	9.6	3.00115	0.6	0	24.6057			GGTCCCG	13			GGTCCCG	15			GGTCCCG	13
CGTCCCG	20	10.6333	2.84645	9.36667	0	24.8656			CGTCCCG	12			CGTCCCG	19			CGTCCCG	6
GCTCCCG	12	10.3333	2.96338	1.66667	0	25.1502			GCTCCCG	14			GCTCCCG	15			GCTCCCG	10
CCTCCCG	8	12.0333	3.54754	4.03333	0	29.771			CCTCCCG	7			CCTCCCG	11			CCTCCCG	17
GGAGGGC	32	29.5333	5.9812	2.46667	0	59.4393			GGAGGGC	26			GGAGGGC	41			GGAGGGC	22
CGAGGGC	15	14.8667	3.29821	0.133333	0	31.3577			CGAGGGC	13			CGAGGGC	16			CGAGGGC	11
GCAGGGC	20	26.4667	4.03206	6.46667	6.30639	46.6269			GCAGGGC	26			GCAGGGC	24			GCAGGGC	25
CCAGGGC	19	22.1333	4.3844	3.13333	0.211319	44.0553			CCAGGGC	26			CCAGGGC	29			CCAGGGC	23
GGTGGGC	21	20.8	3.56612	0.2	2.96938	38.6306			GGTGGGC	26			GGTGGGC	36			GGTGGGC	12
CGTGGGC	11	12.3667	3.16754	1.36667	0	28.2044			CGTGGGC	13			CGTGGGC	13			CGTGGGC	8
GCTGGGC	27	29.7667	4.40754	2.76667	7.72895	51.8044			GCTGGGC	32			GCTGGGC	33			GCTGGGC	31
CCTGGGC	28	24.7	4.20304	3.3	3.68482	45.7152			CCTGGGC	28			CCTGGGC	34			CCTGGGC	15
GGACGGC	24	22.7667	4.22377	1.23333	1.64782	43.8855			GGACGGC	23			GGACGGC	27			GGACGGC	21
CGACGGC	12	12.2667	3.43344	0.266667	0	29.4339			CGACGGC	10			CGACGGC	15			CGACGGC	5
GCACGGC	11	13.6	3.53895	2.6	0	31.2947			GCACGGC	17			GCACGGC	17			GCACGGC	14
CCACGGC	17	15.9333	3.89459	1.06667	0	35.4063			CCACGGC	24			CCACGGC	24			CCACGGC	14
GGTCGGC	9	9.63333	3.40874	0.633333	0	26.6771			GGTCGGC	8			GGTCGGC	17			GGTCGGC	8
CGTCGGC	6	7.16667	2.69205	1.16667	0	20.6269			CGTCGGC	10			CGTCGGC	6			CGTCGGC	4
GCTCGGC	17	15.5667	3.00211	1.43333	0.556134	30.5772			GCTCGGC	18			GCTCGGC	17			GCTCGGC	8
CCTCGGC	14	15.6333	3.6529	1.63333	0	33.8978			CCTCGGC	18			CCTCGGC	17			CCTCGGC	15
GGAGCGC	31	23.9667	4.16457	7.03333	3.1438	44.7895			GGAGCGC	25			GGAGCGC	40			GGAGCGC	27
CGAGCGC	27	17.6333	3.79185	9.36667	0	36.5926			CGAGCGC	18			CGAGCGC	24			CGAGCGC	9
GCAGCGC	26	29.9333	4.86319	3.93333	5.61741	54.2493			GCAGCGC	20			GCAGCGC	38			GCAGCGC	21
CCAGCGC	40	25.7	4.87888	14.3	1.30561	50.0944			CCAGCGC	22			CCAGCGC	35			CCAGCGC	27
GGTGCGC	12	11.4333	2.88496	0.566667	0	25.8581			GGTGCGC	15			GGTGCGC	13			GGTGCGC	12
CGTGCGC	7	11.2667	3.76859	4.26667	0	30.1096			CGTGCGC	12			CGTGCGC	17			CGTGCGC	11
GCTGCGC	27	25.1	3.52675	1.9	7.46627	42.7337			GCTGCGC	28			GCTGCGC	28			GCTGCGC	17
CCTGCGC	24	25.6	3.88276	1.6	6.18618	45.0138			CCTGCGC	27			CCTGCGC	25			CCTGCGC	23
GGACCGC	10	15.0667	3.54219	5.06667	0	32.7776			GGACCGC	17			GGACCGC	21			GGACCGC	11
CGACCGC	9	10.3667	2.29667	1.36667	0	21.85			CGACCGC	4			CGACCGC	13			CGACCGC	10
GCACCGC	22	15.3	4.54214	6.7	0	38.0107			GCACCGC	27			GCACCGC	17			GCACCGC	12
CCACCGC	20	21.3667	3.7553	1.36667	2.59015	40.1432			CCACCGC	25			CCACCGC	21			CCACCGC	22
GGTCCGC	6	7.23333	2.17641	1.23333	0	18.1154			GGTCCGC	7			GGTCCGC	7			GGTCCGC	2
CGTCCGC	15	9.5	3.01433	5.5	0	24.5717			CGTCCGC	10			CGTCCGC	10			CGTCCGC	7
GCTCCGC	20	19.3333	3.40723	0.666667	2.2972	36.3695			GCTCCGC	24			GCTCCGC	20			GCTCCGC	16
CCTCCGC	23	19.7	4.75721	3.3	0	43.486			CCTCCGC	19			CCTCCGC	15			CCTCCGC	17
GGAGGCC	25	36.3667	5.43604	11.3667	9.18645	63.5469			GGAGGCC	35			GGAGGCC	43			GGAGGCC	34
CGAGGCC	19	17.2667	4.89851	1.73333	0	41.7592			CGAGGCC	12			CGAGGCC	17			CGAGGCC	16
GCAGGCC	30	30.1333	4.49316	0.133333	7.66752	52.5991			GCAGGCC	25			GCAGGCC	28			GCAGGCC	24
CCAGGCC	26	27.9667	3.44897	1.96667	10.7218	45.2115			CCAGGCC	28			CCAGGCC	23			CCAGGCC	25
GGTGGCC	31	26.6667	5.01263	4.33333	1.60353	51.7298			GGTGGCC	31			GGTGGCC	25			GGTGGCC	23
CGTGGCC	19	15.1	3.63271	3.9	0	33.2635			CGTGGCC	11			CGTGGCC	23			CGTGGCC	17
GCTGGCC	25	31.9333	5.29758	6.93333	5.44543	58.4212			GCTGGCC	41			GCTGGCC	44			GCTGGCC	28
CCTGGCC	34	27.6	4.67274	6.4	4.23631	50.9637			CCTGGCC	27			CCTGGCC	37			CCTGGCC	29
GGACGCC	27	18.5	3.03713	8.5	3.31437	33.6856			GGACGCC	20			GGACGCC	22			GGACGCC	20
CGACGCC	12	8.46667	2.7131	3.53333	0	22.0322			CGACGCC	5			CGACGCC	15			CGACGCC	6
GCACGCC	14	8.93333	3.59054	5.06667	0	26.886			GCACGCC	1			GCACGCC	11			GCACGCC	8
CCACGCC	15	14.3333	3.45746	0.666667	0	31.6206			CCACGCC	16			CCACGCC	16			CCACGCC	16
GGTCGCC	12	8.23333	2.71247	3.76667	0	21.7957			GGTCGCC	10			GGTCGCC	11			GGTCGCC	12
CGTCGCC	6	7.8	2.84544	1.8	0	22.0272			CGTCGCC	10			CGTCGCC	10			CGTCGCC	6
GCTCGCC	18	14.2	3.24197	3.8	0	30.4098			GCTCGCC	15			GCTCGCC	10			GCTCGCC	14
CCTCGCC	16	15.4667	4.11669	0.533333	0	36.0501			CCTCGCC	16			CCTCGCC	23			CCTCGCC	12
GGAGCCC	25	27.6667	3.94211	2.66667	7.95612	47.3772			GGAGCCC	29			GGAGCCC	27			GGAGCCC	30
CGAGCCC	9	15.2333	2.89689	6.23333	0.748899	29.7178			CGAGCCC	17			CGAGCCC	20			CGAGCCC	11
GCAGCCC	46	31.5	4.97407	14.5	6.62965	56.3704			GCAGCCC	30			GCAGCCC	39			GCAGCCC	37
CCAGCCC	31	27.9667	4.74511	3.03333	4.2411	51.6922			CCAGCCC	32			CCAGCCC	36			CCAGCCC	28
GGTGCCC	15	16.2333	3.03637	1.23333	1.05149	31.4152			GGTGCCC	18			GGTGCCC	20			GGTGCCC	9
CGTGCCC	13	11.3333	3.17678	1.66667	0	27.2173			CGTGCCC	12			CGTGCCC	13			CGTGCCC	16
GCTGCCC	32	32.6333	4.90941	0.633333	8.08629	57.1804			GCTGCCC	32			GCTGCCC	39			GCTGCCC	33
CCTGCCC	31	29.1333	4.05763	1.86667	8.84518	49.4215			CCTGCCC	30			CCTGCCC	35			CCTGCCC	30
GGACCCC	22	19.4667	4.3449	2.53333	0	41.1912			GGACCCC	18			GGACCCC	29			GGACCCC	19
CGACCCC	17	14.3333	3.04374	2.66667	0	29.552			CGACCCC	14			CGACCCC	15			CGACCCC	18
GCACCCC	20	13.1333	3.52071	6.86667	0	30.7369			GCACCCC	13			GCACCCC	25			GCACCCC	12
CCACCCC	33	21.9333	3.99079	11.0667	1.97936	41.8873			CCACCCC	21			CCACCCC	26			CCACCCC	12
GGTCCCC	5	7.2	3.27372	2.2	0	23.5686			GGTCCCC	11			GGTCCCC	8			GGTCCCC	6
CGTCCCC	11	10.9333	2.89986	0.0666667	0	25.4326			CGTCCCC	7			CGTCCCC	14			CGTCCCC	12
GCTCCCC	14	14.8667	3.59821	0.866667	0	32.8577			GCTCCCC	17			GCTCCCC	17			GCTCCCC	11
CCTCCCC	27	19.8333	3.52414	7.16667	2.21265	37.454			CCTCCCC	27			CCTCCCC	17			CCTCCCC	20
AGAGGGG	26	23.4333	4.36825	2.56667	1.59208	45.2746			AGAGGGG	30			AGAGGGG	26			AGAGGGG	21
TGAGGGG	26	20.1333	4.39226	5.86667	0	42.0946			TGAGGGG	22			TGAGGGG	18			TGAGGGG	20
ACAGGGG	15	19.2667	2.8519	4.26667	5.00717	33.5262			ACAGGGG	18			ACAGGGG	23			ACAGGGG	11
TCAGGGG	29	21.2667	4.70461	7.73333	0	44.7897			TCAGGGG	28			TCAGGGG	28			TCAGGGG	17
AGTGGGG	19	15.3	3.43561	3.7	0	32.4781			AGTGGGG	12			AGTGGGG	19			AGTGGGG	11
TGTGGGG	25	23.8333	4.43406	1.16667	1.66302	46.0037			TGTGGGG	25			TGTGGGG	30			TGTGGGG	27
ACTGGGG	16	19.4667	4.66634	3.46667	0	42.7984			ACTGGGG	16			ACTGGGG	22			ACTGGGG	18
TCTGGGG	20	21.7	4.36404	1.7	0	43.5202			TCTGGGG	22			TCTGGGG	29			TCTGGGG	25
AGACGGG	17	17.9	4.57391	0.9	0	40.7696			AGACGGG	17			AGACGGG	26			AGACGGG	23
TGACGGG	15	14.5333	3.01414	0.466667	0	29.604			TGACGGG	11			TGACGGG	20			TGACGGG	10
ACACGGG	8	13.2333	4.37614	5.23333	0	35.114			ACACGGG	16			ACACGGG	19			ACACGGG	12
TCACGGG	13	10	3.92165	3	0	29.6082			TCACGGG	17			TCACGGG	12			TCACGGG	6
AGTCGGG	3	10.0667	3.237	7.06667	0	26.2517			AGTCGGG	10			AGTCGGG	9			AGTCGGG	11
TGTCGGG	11	10.3	2.46563	0.7	0	22.6281			TGTCGGG	8			TGTCGGG	15			TGTCGGG	8
ACTCGGG	10	10.4333	3.29768	0.433333	0	26.9217			ACTCGGG	9			ACTCGGG	11			ACTCGGG	8
TCTCGGG	5	10.8333	4.07755	5.83333	0	31.2211			TCTCGGG	7			TCTCGGG	7			TCTCGGG	7
AGAGCGG	20	24.9	3.83586	4.9	5.72072	44.0793			AGAGCGG	29			AGAGCGG	26			AGAGCGG	31
TGAGCGG	20	18.5	3.83945	1.5	0	37.6973			TGAGCGG	8			TGAGCGG	27			TGAGCGG	15
ACAGCGG	29	29.3667	4.72326	0.366667	5.75036	52.983			ACAGCGG	33			ACAGCGG	39			ACAGCGG	30
TCAGCGG	20	23.9	4.8944	3.9	0	48.372			TCAGCGG	32			TCAGCGG	26			TCAGCGG	23
AGTGCGG	10	13.7333	3.60013	3.73333	0	31.734			AGTGCGG	12			AGTGCGG	20			AGTGCGG	13
TGTGCGG	20	19.1667	5.33746	0.833333	0	45.854			TGTGCGG	19			TGTGCGG	19			TGTGCGG	16
ACTGCGG	20	17.8333	3.65856	2.16667	0	36.1261			ACTGCGG	10			ACTGCGG	18			ACTGCGG	15
TCTGCGG	22	22.2333	4.36035	0.233333	0.431588	44.0351			TCTGCGG	21			TCTGCGG	23			TCTGCGG	24
AGACCGG	21	13.9	4.52083	7.1	0	36.5042			AGACCGG	14			AGACCGG	19			AGACCGG	15
TGACCGG	12	14.6	3.3487	2.6	0	31.3435			TGACCGG	15			TGACCGG	16			TGACCGG	12
ACACCGG	20	18.9667	3.78275	1.03333	0.0529181	37.8804			ACACCGG	27			ACACCGG	32			ACACCGG	14
TCACCGG	17	16.0667	3.81407	0.933333	0	35.137			TCACCGG	13			TCACCGG	21			TCACCGG	14
AGTCCGG	12	10.4667	3.20273	1.53333	0	26.4803			AGTCCGG	12			AGTCCGG	11			AGTCCGG	7
TGTCCGG	13	13.4667	3.35007	0.466667	0	30.217			TGTCCGG	10			TGTCCGG	19			TGTCCGG	6
ACTCCGG	12	10.3667	3.40874	1.63333	0	27.4104			ACTCCGG	6			ACTCCGG	9			ACTCCGG	10
TCTCCGG	15	15.3333	4.03718	0.333333	0	35.5193			TCTCCGG	16			TCTCCGG	20			TCTCCGG	12
AGAGGCG	25	20.7333	4.17656	4.26667	0	41.6161			AGAGGCG	20			AGAGGCG	28			AGAGGCG	15
TGAGGCG	18	16.3	3.91417	1.7	0	35.8708			TGAGGCG	16			TGAGGCG	18			TGAGGCG	14
ACAGGCG	20	13.4667	2.81294	6.53333	0	27.5314			ACAGGCG	15			ACAGGCG	20			ACAGGCG	15
TCAGGCG	13	12.4	2.91961	0.6	0	26.9981			TCAGGCG	16			TCAGGCG	21			TCAGGCG	13
AGTGGCG	15	15.9667	2.74783	0.966667	2.22751	29.7058			AGTGGCG	19			AGTGGCG	11			AGTGGCG	16
TGTGGCG	23	18.3667	4.2303	4.63333	0	39.5181			TGTGGCG	29			TGTGGCG	25			TGTGGCG	17
ACTGGCG	18	13.7	2.78109	4.3	0	27.6055			ACTGGCG	10			ACTGGCG	22			ACTGGCG	11
TCTGGCG	14	15.9	3.99439	1.9	0	35.872			TCTGGCG	11			TCTGGCG	21			TCTGGCG	15
AGACGCG	12	11.9	3.64219	0.1	0	30.1109			AGACGCG	9			AGACGCG	10			AGACGCG	5
TGACGCG	8	8.4	2.40115	0.4	0	20.4057			TGACGCG	6			TGACGCG	5			TGACGCG	8
ACACGCG	10	8.8	2.78419	1.2	0	22.721			ACACGCG	8			ACACGCG	11			ACACGCG	13
TCACGCG	4	6.8	2.20345	2.8	0	17.8172			TCACGCG	6			TCACGCG	14			TCACGCG	6
AGTCGCG	2	4.86667	2.37419	2.86667	0	16.7376			AGTCGCG	4			AGTCGCG	6			AGTCGCG	6
TGTCGCG	4	5.56667	2.02882	1.56667	0	15.7107			TGTCGCG	4			TGTCGCG	3			TGTCGCG	6
ACTCGCG	5	6.06667	1.91065	1.06667	0	15.6199			ACTCGCG	2			ACTCGCG	5			ACTCGCG	4
TCTCGCG	7	6.43333	1.88795	0.566667	0	15.8731			TCTCGCG	7			TCTCGCG	8			TCTCGCG	6
AGAGCCG	24	25.8	4.64164	1.8	2.5918	49.0082			AGAGCCG	27			AGAGCCG	31			AGAGCCG	22
TGAGCCG	19	18.7	4.04415	0.3	0	38.9208			TGAGCCG	19			TGAGCCG	19			TGAGCCG	18
ACAGCCG	26	21.5667	4.62141	4.43333	0	44.6737			ACAGCCG	22			ACAGCCG	26			ACAGCCG	20
TCAGCCG	38	25.8	4.62676	12.2	2.66621	48.9338			TCAGCCG	21			TCAGCCG	27			TCAGCCG	24
AGTGCCG	14	13.7333	3.28983	0.266667	0	30.1825			AGTGCCG	16			AGTGCCG	22			AGTGCCG	13
TGTGCCG	14	16.9667	4.78131	2.96667	0	40.8732			TGTGCCG	9			TGTGCCG	16			TGTGCCG	21
ACTGCCG	18	14.1	3.59454	3.9	0	32.0727			ACTGCCG	10			ACTGCCG	16			ACTGCCG	15
TCTGCCG	17	21.2333	3.37008	4.23333	4.38291	38.0838			TCTGCCG	25			TCTGCCG	29			TCTGCCG	22
AGACCCG	13	15.5333	3.5109	2.53333	0	33.0878			AGACCCG	18			AGACCCG	15			AGACCCG	14
TGACCCG	19	17.0667	3.73181	1.93333	0	35.7257			TGACCCG	17			TGACCCG	21			TGACCCG	16
ACACCCG	20	13.1	2.98675	6.9	0	28.0338			ACACCCG	11			ACACCCG	19			ACACCCG	11
TCACCCG	21	14.2333	3.43093	6.76667	0	31.388			TCACCCG	17			TCACCCG	17			TCACCCG	14
AGTCCCG	17	11.7667	2.75034	5.23333	0	25.5184			AGTCCCG	9			AGTCCCG	20			AGTCCCG	10
TGTCCCG	15	15.6	3.47999	0.6	0	33			TGTCCCG	14			TGTCCCG	18			TGTCCCG	17
ACTCCCG	7	7.4	3.01262	0.4	0	22.4631			ACTCCCG	6			ACTCCCG	11			ACTCCCG	6
TCTCCCG	18	12.5	3.22437	5.5	0	28.6218			TCTCCCG	11			TCTCCCG	13			TCTCCCG	15
AGAGGGC	32	29.9333	5.53318	2.06667	2.26743	57.5992			AGAGGGC	27			AGAGGGC	32			AGAGGGC	26
TGAGGGC	24	26.7	5.36367	2.7	0	53.5184			TGAGGGC	26			TGAGGGC	31			TGAGGGC	32
ACAGGGC	22	20.5	4.01506	1.5	0.424711	40.5753			ACAGGGC	20			ACAGGGC	23			ACAGGGC	23
TCAGGGC	24	26.7	3.72457	2.7	8.07716	45.3228			TCAGGGC	26			TCAGGGC	24			TCAGGGC	24
AGTGGGC	31	21.0667	4.30664	9.93333	0	42.5999			AGTGGGC	23			AGTGGGC	20			AGTGGGC	14
TGTGGGC	43	26.2333	4.1745	16.7667	5.36084	47.1058			TGTGGGC	33			TGTGGGC	35			TGTGGGC	27
ACTGGGC	25	25.0667	4.8276	0.0666667	0.928654	49.2047			ACTGGGC	23			ACTGGGC	20			ACTGGGC	30
TCTGGGC	26	30.5333	5.38666	4.53333	3.60004	57.4666			TCTGGGC	32			TCTGGGC	26			TCTGGGC	21
AGACGGC	28	22.9333	4.92659	5.06667	0	47.5663			AGACGGC	25			AGACGGC	34			AGACGGC	17
TGACGGC	21	21.0333	3.62447	0.0333333	2.91098	39.1557			TGACGGC	28			TGACGGC	21			TGACGGC	11
ACACGGC	15	16	3.70461	1	0	34.5231			ACACGGC	17			ACACGGC	21			ACACGGC	13
TCACGGC	12	15.6667	4.33378	3.66667	0	37.3355			TCACGGC	13			TCACGGC	19			TCACGGC	26
AGTCGGC	11	11.2667	3.28983	0.266667	0	27.7158			AGTCGGC	12			AGTCGGC	12			AGTCGGC	15
TGTCGGC	21	13.4	3.3998	7.6	0	30.399			TGTCGGC	15			TGTCGGC	8			TGTCGGC	12
TCTCGGC	18	12.6333	3.59581	5.36667	0	30.6124			TCTCGGC	14			TCTCGGC	13			TCTCGGC	13
AGAGCGC	22	24.7667	5.32193	2.76667	0	51.3763			AGAGCGC	22			AGAGCGC	32			AGAGCGC	24
TGAGCGC	15	20.9	4.78035	5.9	0	44.8017			TGAGCGC	29			TGAGCGC	34			TGAGCGC	22
ACAGCGC	23	24.6333	4.9444	1.63333	0	49.3554			ACAGCGC	22			ACAGCGC	32			ACAGCGC	24
TCAGCGC	30	23.6333	5.06838	6.36667	0	48.9752			TCAGCGC	27			TCAGCGC	37			TCAGCGC	24
AGTGCGC	12	12.6667	3.97695	0.666667	0	32.5514			AGTGCGC	16			AGTGCGC	20			AGTGCGC	14
TGTGCGC	22	21.2667	3.85006	0.733333	2.01635	40.517			TGTGCGC	14			TGTGCGC	27			TGTGCGC	19
ACTGCGC	15	18.0667	4.37811	3.06667	0	39.9572			ACTGCGC	14			ACTGCGC	25			ACTGCGC	9
TCTGCGC	14	22.8333	4.6244	8.83333	0	45.9553			TCTGCGC	20			TCTGCGC	29			TCTGCGC	24
AGACCGC	18	16.5	4.25684	1.5	0	37.7842			AGACCGC	16			AGACCGC	17			AGACCGC	14
TGACCGC	14	17.8	4.10551	3.8	0	38.3275			TGACCGC	15			TGACCGC	18			TGACCGC	13
ACACCGC	18	17.6333	4.40598	0.366667	0	39.6632			ACACCGC	21			ACACCGC	20			ACACCGC	18
TCACCGC	21	16.4667	2.93297	4.53333	1.80183	31.1315			TCACCGC	18			TCACCGC	19			TCACCGC	16
AGTCCGC	7	7.63333	3.36804	0.633333	0	24.4735			AGTCCGC	4			AGTCCGC	9			AGTCCGC	7
TGTCCGC	14	15.0667	3.1941	1.06667	0	31.0372			TGTCCGC	9			TGTCCGC	10			TGTCCGC	14
ACTCCGC	11	12.6	3.2547	1.6	0	28.8735			ACTCCGC	15			ACTCCGC	16			ACTCCGC	10
TCTCCGC	23	17.9667	4.22214	5.03333	0	39.0773			TCTCCGC	31			TCTCCGC	13			TCTCCGC	23
AGAGGCC	32	32.7667	6.57416	0.766667	0	65.6375			AGAGGCC	42			AGAGGCC	31			AGAGGCC	33
TGAGGCC	31	25.5333	3.91049	5.46667	5.98087	45.0858			TGAGGCC	20			TGAGGCC	30			TGAGGCC	23
ACAGGCC	29	29.5	4.33709	0.5	7.81455	51.1854			ACAGGCC	28			ACAGGCC	32			ACAGGCC	24
TCAGGCC	33	28.3667	4.08093	4.63333	7.962	48.7713			TCAGGCC	29			TCAGGCC	44			TCAGGCC	22
AGTGGCC	26	25.2	2.96415	0.8	10.3792	40.0208			AGTGGCC	31			AGTGGCC	26			AGTGGCC	27
TGTGGCC	42	32.9667	5.86329	9.03333	3.65022	62.2831			TGTGGCC	38			TGTGGCC	33			TGTGGCC	28
ACTGGCC	29	27.1667	4.76397	1.83333	3.34682	50.9865			ACTGGCC	24			ACTGGCC	35			ACTGGCC	21
TCTGGCC	33	38.8667	5.82937	5.86667	9.71979	68.0135			TCTGGCC	33			TCTGGCC	47			TCTGGCC	37
AGACGCC	26	21.3333	4.45153	4.66667	0	43.591			AGACGCC	19			AGACGCC	32			AGACGCC	14
TGACGCC	12	13.2333	3.01357	1.23333	0	28.3012			TGACGCC	12			TGACGCC	22			TGACGCC	13
ACACGCC	17	15.8333	3.55337	1.16667	0	33.6002			ACACGCC	14			ACACGCC	15			ACACGCC	11
TCACGCC	10	14	3.2695	4	0	30.3475			TCACGCC	20			TCACGCC	14			TCACGCC	13
AGTCGCC	11	9.5	3.20291	1.5	0	25.5145			AGTCGCC	5			AGTCGCC	9			AGTCGCC	10
TGTCGCC	11	10.7667	3.34956	0.233333	0	27.5145			TGTCGCC	9			TGTCGCC	12			TGTCGCC	9
ACTCGCC	13	12.0667	3.48329	0.933333	0	29.4831			ACTCGCC	16			ACTCGCC	18			ACTCGCC	13
TCTCGCC	14	11.7667	2.9906	2.23333	0	26.7197			TCTCGCC	17			TCTCGCC	20			TCTCGCC	17
AGAGCCC	26	27.0333	4.45269	1.03333	4.76989	49.2968			AGAGCCC	30			AGAGCCC	18			AGAGCCC	25
TGAGCCC	38	20	4.45669	18	0	42.2834			TGAGCCC	20			TGAGCCC	28			TGAGCCC	20
ACAGCCC	30	26.1667	4.40285	3.83333	4.15243	48.1809			ACAGCCC	38			ACAGCCC	35			ACAGCCC	24
TCAGCCC	33	30.5333	5.24393	2.46667	4.31366	56.753			TCAGCCC	26			TCAGCCC	36			TCAGCCC	20
AGTGCCC	19	16.5333	3.9193	2.46667	0	36.1298			AGTGCCC	18			AGTGCCC	25			AGTGCCC	19
TGTGCCC	22	20.4	4.03092	1.6	0.245425	40.5546			TGTGCCC	18			TGTGCCC	22			TGTGCCC	15
ACTGCCC	28	20.8	5.12869	7.2	0	46.4434			ACTGCCC	29			ACTGCCC	34			ACTGCCC	22
TCTGCCC	33	29.3333	6.17187	3.66667	0	60.1927			TCTGCCC	38			TCTGCCC	46			TCTGCCC	28
AGACCCC	29	23.6	4.82522	5.4	0	47.7261			AGACCCC	22			AGACCCC	27			AGACCCC	20
TGACCCC	22	23.3667	5.33358	1.36667	0	50.0346			TGACCCC	31			TGACCCC	25			TGACCCC	29
ACACCCC	22	17.9	4.63383	4.1	0	41.0692			ACACCCC	22			ACACCCC	18			ACACCCC	14
TCACCCC	26	18.4	4.08192	7.6	0	38.8096			TCACCCC	16			TCACCCC	22			TCACCCC	21
AGTCCCC	9	11.1667	3.0067	2.16667	0	26.2002			AGTCCCC	19			AGTCCCC	11			AGTCCCC	14
TGTCCCC	16	14.8333	3.44497	1.16667	0	32.0582			TGTCCCC	8			TGTCCCC	18			TGTCCCC	6
ACTCCCC	23	12.2667	3.69467	10.7333	0	30.74			ACTCCCC	10			ACTCCCC	17			ACTCCCC	8
TCTCCCC	27	18.8333	3.85141	8.16667	0	38.0904			TCTCCCC	23			TCTCCCC	20			TCTCCCC	22
GAAGGGG	24	22.2	4.78792	1.8	0	46.1396			GAAGGGG	22			GAAGGGG	24			GAAGGGG	12
CAAGGGG	21	14.9333	4.14341	6.06667	0	35.6504			CAAGGGG	14			CAAGGGG	9			CAAGGGG	11
GTAGGGG	9	5.5	2.08029	3.5	0	15.9014			GTAGGGG	8			GTAGGGG	5			GTAGGGG	3
CTAGGGG	3	4.63333	2.07586	1.63333	0	15.0126			CTAGGGG	3			CTAGGGG	2			CTAGGGG	3
GATGGGG	31	24.4667	4.48548	6.53333	2.03926	46.8941			GATGGGG	26			GATGGGG	28			GATGGGG	26
CATGGGG	22	19	4.93405	3	0	43.6702			CATGGGG	21			CATGGGG	22			CATGGGG	14
GTTGGGG	13	15.2667	3.78685	2.26667	0	34.2009			GTTGGGG	15			GTTGGGG	17			GTTGGGG	13
CTTGGGG	12	12.6	2.72409	0.6	0	26.2205			CTTGGGG	11			CTTGGGG	9			CTTGGGG	11
GAACGGG	16	13.7667	3.08146	2.23333	0	29.174			GAACGGG	13			GAACGGG	19			GAACGGG	9
CAACGGG	15	11.9	2.20266	3.1	0.886685	22.9133			CAACGGG	11			CAACGGG	6			CAACGGG	11
GTACGGG	9	6.96667	2.60614	2.03333	0	19.9974			GTACGGG	11			GTACGGG	11			GTACGGG	10
CTACGGG	9	8.73333	2.89986	0.266667	0	23.2326			CTACGGG	7			CTACGGG	8			CTACGGG	11
GATCGGG	8	11.3333	3.11097	3.33333	0	26.8882			GATCGGG	14			GATCGGG	15			GATCGGG	7
CATCGGG	10	13.5	3.91064	3.5	0	33.0532			CATCGGG	14			CATCGGG	22			CATCGGG	11
GTTCGGG	16	11.3333	2.85673	4.66667	0	25.617			GTTCGGG	9			GTTCGGG	22			GTTCGGG	7
CTTCGGG	13	10.3333	3.30447	2.66667	0	26.8557			CTTCGGG	9			CTTCGGG	11			CTTCGGG	8
GAAGCGG	26	21.4333	5.17743	4.56667	0	47.3205			GAAGCGG	20			GAAGCGG	22			GAAGCGG	21
CAAGCGG	21	14.3	3.12001	6.7	0	29.9001			CAAGCGG	9			CAAGCGG	14			CAAGCGG	13
GTAGCGG	4	7.06667	2.62525	3.06667	0	20.1929			GTAGCGG	8			GTAGCGG	8			GTAGCGG	3
CTAGCGG	7	5.33333	2.73336	1.66667	0	19.0001			CTAGCGG	8			CTAGCGG	6			CTAGCGG	7
GATGCGG	16	15.3	2.81805	0.7	1.20977	29.3902			GATGCGG	12			GATGCGG	21			GATGCGG	19
CATGCGG	15	15.1667	3.11928	0.166667	0	30.763			CATGCGG	11			CATGCGG	20			CATGCGG	16
GTTGCGG	6	7.5	2.87378	1.5	0	21.8689			GTTGCGG	5			GTTGCGG	10			GTTGCGG	9
CTTGCGG	10	7.56667	3.16972	2.43333	0	23.4153			CTTGCGG	13			CTTGCGG	5			CTTGCGG	12
GAACCGG	15	12.9333	3.31073	2.06667	0	29.487			GAACCGG	15			GAACCGG	24			GAACCGG	19
CAACCGG	16	12.8	3.2099	3.2	0	28.8495			CAACCGG	14			CAACCGG	12			CAACCGG	15
GTACCGG	6	6.53333	1.71672	0.533333	0	15.1169			GTACCGG	3			GTACCGG	6			GTACCGG	3
CTACCGG	10	8.9	3.23078	1.1	0	25.0539			CTACCGG	8			CTACCGG	9			CTACCGG	6
GATCCGG	11	13.7333	2.87598	2.73333	0	28.1132			GATCCGG	17			GATCCGG	14			GATCCGG	14
CATCCGG	16	15.7667	3.41077	0.233333	0	32.8205			CATCCGG	10			CATCCGG	18			CATCCGG	11
GTTCCGG	5	7.5	2.44597	2.5	0	19.7298			GTTCCGG	6			GTTCCGG	7			GTTCCGG	8
CTTCCGG	12	11.7333	3.71329	0.266667	0	30.2998			CTTCCGG	14			CTTCCGG	15			CTTCCGG	15
GAAGGCG	23	16.2	3.3876	6.8	0	33.138			GAAGGCG	18			GAAGGCG	23			GAAGGCG	15
CAAGGCG	8	10.8333	3.4047	2.83333	0	27.8568			CAAGGCG	14			CAAGGCG	11			CAAGGCG	12
GTAGGCG	3	3.53333	1.79527	0.533333	0	12.5097			GTAGGCG	4			GTAGGCG	5			GTAGGCG	3
CTAGGCG	3	1.96667	1.54213	1.03333	0	9.67731			CTAGGCG	2			CTAGGCG	4			CTAGGCG	1
GATGGCG	19	23.5	4.88312	4.5	0	47.9156			GATGGCG	14			GATGGCG	29			GATGGCG	23
CATGGCG	17	17.2333	3.55919	0.233333	0	35.0293			CATGGCG	13			CATGGCG	18			CATGGCG	16
GTTGGCG	14	11.9667	2.98829	2.03333	0	26.9081			GTTGGCG	14			GTTGGCG	20			GTTGGCG	11
CTTGGCG	8	7.83333	3.09709	0.166667	0	23.3188			CTTGGCG	3			CTTGGCG	7			CTTGGCG	9
GAACGCG	7	8	2.42117	1	0	20.1059			GAACGCG	7			GAACGCG	8			GAACGCG	6
CAACGCG	5	4.03333	2.4138	0.966667	0	16.1023			CAACGCG	4			CAACGCG	6			CAACGCG	4
GTACGCG	5	4.06667	1.63861	0.933333	0	12.2597			GTACGCG	4			GTACGCG	3			GTACGCG	6
CTACGCG	4	3.36667	1.86591	0.633333	0	12.6962			CTACGCG	1			CTACGCG	5			CTACGCG	5
GATCGCG	5	7	2.69098	2	0	20.4549			GATCGCG	5			GATCGCG	14			GATCGCG	10
CATCGCG	7	7.53333	2.51524	0.533333	0	20.1095			CATCGCG	9			CATCGCG	14			CATCGCG	4
GTTCGCG	9	4.5	1.90734	4.5	0	14.0367			GTTCGCG	6			GTTCGCG	5			GTTCGCG	6
CTTCGCG	9	4.03333	1.60781	4.96667	0	12.0724			CTTCGCG	3			CTTCGCG	8			CTTCGCG	2
GAAGCCG	24	22.7333	4.66042	1.26667	0	46.0354			GAAGCCG	27			GAAGCCG	19			GAAGCCG	23
CAAGCCG	17	13.4667	2.45979	3.53333	1.16771	25.7656			CAAGCCG	14			CAAGCCG	17			CAAGCCG	14
GTAGCCG	3	4.73333	1.98152	1.73333	0	14.641			GTAGCCG	4			GTAGCCG	10			GTAGCCG	5
CTAGCCG	9	5	2.18143	4	0	15.9071			CTAGCCG	9			CTAGCCG	8			CTAGCCG	0
GATGCCG	17	15.4667	3.45147	1.53333	0	32.724			GATGCCG	9			GATGCCG	16			GATGCCG	20
CATGCCG	10	11.9667	2.55266	1.96667	0	24.73			CATGCCG	17			CATGCCG	15			CATGCCG	6
GTTGCCG	17	8.06667	2.80312	8.93333	0	22.0823			GTTGCCG	9			GTTGCCG	3			GTTGCCG	5
CTTGCCG	14	6.66667	2.46819	7.33333	0	19.0076			CTTGCCG	5			CTTGCCG	10			CTTGCCG	7
GAACCCG	15	11.8667	3.8393	3.13333	0	31.0632			GAACCCG	8			GAACCCG	16			GAACCCG	10
CAACCCG	14	11.7333	3.11762	2.26667	0	27.3214			CAACCCG	17			CAACCCG	17			CAACCCG	6
GTACCCG	9	5.73333	2.36254	3.26667	0	17.546			GTACCCG	6			GTACCCG	7			GTACCCG	7
CTACCCG	5	5.96667	1.86591	0.966667	0	15.2962			CTACCCG	7			CTACCCG	8			CTACCCG	5
GATCCCG	13	12.5333	3.74841	0.466667	0	31.2754			GATCCCG	16			GATCCCG	17			GATCCCG	12
CATCCCG	18	17.1667	3.46493	0.833333	0	34.4913			CATCCCG	15			CATCCCG	20			CATCCCG	16
GTTCCCG	13	10.3333	2.73336	2.66667	0	24.0001			GTTCCCG	8			GTTCCCG	12			GTTCCCG	6
CTTCCCG	16	10.6667	2.91646	5.33333	0	25.249			CTTCCCG	16			CTTCCCG	13			CTTCCCG	8
GAAGGGC	27	25.5333	4.45462	1.46667	3.26021	47.8065			GAAGGGC	36			GAAGGGC	32			GAAGGGC	25
CAAGGGC	18	20.4	4.36759	2.4	0	42.238			CAAGGGC	19			CAAGGGC	22			CAAGGGC	20
GTAGGGC	4	3.66667	1.89979	0.333333	0	13.1656			GTAGGGC	5			GTAGGGC	3			GTAGGGC	3
CTAGGGC	3	3.13333	1.61316	0.133333	0	11.1992			CTAGGGC	4			CTAGGGC	3			CTAGGGC	1
GATGGGC	19	23.1	4.38139	4.1	1.19307	45.0069			GATGGGC	18			GATGGGC	23			GATGGGC	16
CATGGGC	30	25.2667	4.14341	4.73333	4.54963	45.9837			CATGGGC	19			CATGGGC	24			CATGGGC	33
GTTGGGC	12	10.5333	3.27723	1.46667	0	26.9195			GTTGGGC	15			GTTGGGC	11			GTTGGGC	14
CTTGGGC	14	13.1667	4.37929	0.833333	0	35.0631			CTTGGGC	14			CTTGGGC	12			CTTGGGC	12
GAACGGC	14	23.6333	4.71595	9.63333	0.0535592	47.2131			GAACGGC	21			GAACGGC	24			GAACGGC	16
CAACGGC	32	20.1333	3.9193	11.8667	0.536829	39.7298			CAACGGC	18			CAACGGC	17			CAACGGC	21
GTACGGC	10	11.5	2.86176	1.5	0	25.8088			GTACGGC	18			GTACGGC	10			GTACGGC	13
CTACGGC	9	12.9	4.2536	3.9	0	34.168			CTACGGC	14			CTACGGC	12			CTACGGC	14
GATCGGC	21	15.5667	4.11627	5.43333	0	36.148			GATCGGC	10			GATCGGC	15			GATCGGC	17
CATCGGC	20	22.3333	4.92939	2.33333	0	46.9803			CATCGGC	22			CATCGGC	23			CATCGGC	22
GTTCGGC	8	12.2333	3.2767	4.23333	0	28.6168			GTTCGGC	16			GTTCGGC	9			GTTCGGC	10
CTTCGGC	16	17.4667	4.0406	1.46667	0	37.6697			CTTCGGC	19			CTTCGGC	14			CTTCGGC	17
GAAGCGC	41	21.2	4.24589	19.8	0	42.4295			GAAGCGC	20			GAAGCGC	29			GAAGCGC	18
CAAGCGC	23	17.6667	3.67032	5.33333	0	36.0183			CAAGCGC	16			CAAGCGC	22			CAAGCGC	19
GTAGCGC	2	4.23333	2.14449	2.23333	0	14.9558			GTAGCGC	5			GTAGCGC	6			GTAGCGC	5
CTAGCGC	4	4.43333	1.6955	0.433333	0	12.9108			CTAGCGC	3			CTAGCGC	6			CTAGCGC	5
GATGCGC	15	13.5333	3.62685	1.46667	0	31.6676			GATGCGC	20			GATGCGC	13			GATGCGC	11
CATGCGC	21	14.9667	3.81904	6.03333	0	34.0619			CATGCGC	14			CATGCGC	26			CATGCGC	16
GTTGCGC	9	6.13333	2.45979	2.86667	0	18.4323			GTTGCGC	3			GTTGCGC	10			GTTGCGC	9
CTTGCGC	10	7.7	3.03031	2.3	0	22.8515			CTTGCGC	13			CTTGCGC	15			CTTGCGC	6
GAACCGC	20	16.9333	3.87684	3.06667	0	36.3175			GAACCGC	17			GAACCGC	23			GAACCGC	19
CAACCGC	12	16.1333	3.52071	4.13333	0	33.7369			CAACCGC	16			CAACCGC	27			CAACCGC	15
GTACCGC	7	9.23333	2.82456	2.23333	0	23.3562			GTACCGC	8			GTACCGC	14			GTACCGC	13
CTACCGC	10	8.66667	2.56412	1.33333	0	21.4873			CTACCGC	10			CTACCGC	19			CTACCGC	10
GATCCGC	21	16.2	3.94269	4.8	0	35.9135			GATCCGC	24			GATCCGC	18			GATCCGC	13
CATCCGC	33	23.1	4.32594	9.9	1.47028	44.7297			CATCCGC	21			CATCCGC	17			CATCCGC	23
GTTCCGC	15	8.86667	2.96803	6.13333	0	23.7068			GTTCCGC	8			GTTCCGC	12			GTTCCGC	8
CTTCCGC	16	14.4333	2.52823	1.56667	1.79218	27.0745			CTTCCGC	14			CTTCCGC	20			CTTCCGC	12
GAAGGCC	26	29.6333	3.93467	3.63333	9.96	49.3067			GAAGGCC	21			GAAGGCC	33			GAAGGCC	33
CAAGGCC	17	24.7	4.89299	7.7	0.235036	49.165			CAAGGCC	25			CAAGGCC	32			CAAGGCC	23
GTAGGCC	5	4.73333	1.74066	0.266667	0	13.4366			GTAGGCC	5			GTAGGCC	2			GTAGGCC	4
CTAGGCC	7	3.66667	1.91785	3.33333	0	13.2559			CTAGGCC	3			CTAGGCC	4			CTAGGCC	3
GATGGCC	35	29.0333	4.57492	5.96667	6.15874	51.9079			GATGGCC	24			GATGGCC	25			GATGGCC	30
CATGGCC	20	28.7333	5.13899	8.73333	3.03839	54.4283			CATGGCC	26			CATGGCC	32			CATGGCC	28
GTTGGCC	14	15.4	3.79292	1.4	0	34.3646			GTTGGCC	15			GTTGGCC	16			GTTGGCC	21
CTTGGCC	18	16.3333	4.02006	1.66667	0	36.4337			CTTGGCC	12			CTTGGCC	15			CTTGGCC	14
GAACGCC	20	15.5	3.89296	4.5	0	34.9648			GAACGCC	13			GAACGCC	16			GAACGCC	10
CAACGCC	19	15.7667	4.13299	3.23333	0	36.4316			CAACGCC	20			CAACGCC	18			CAACGCC	16
GTACGCC	9	8.1	2.84484	0.9	0	22.3242			GTACGCC	5			GTACGCC	12			GTACGCC	8
CTACGCC	11	14.0333	3.11264	3.03333	0	29.5965			CTACGCC	14			CTACGCC	12			CTACGCC	17
GATCGCC	14	14.7	3.19644	0.7	0	30.6822			GATCGCC	8			GATCGCC	21			GATCGCC	7
CATCGCC	30	26.6	4.25563	3.4	5.32187	47.8781			CATCGCC	31			CATCGCC	23			CATCGCC	25
GTTCGCC	11	11.6667	3.45746	0.666667	0	28.954			GTTCGCC	11			GTTCGCC	10			GTTCGCC	12
CTTCGCC	16	17.0667	3.83211	1.06667	0	36.2272			CTTCGCC	14			CTTCGCC	15			CTTCGCC	15
GAAGCCC	31	28.6667	3.78138	2.33333	9.75976	47.5736			GAAGCCC	24			GAAGCCC	29			GAAGCCC	20
CAAGCCC	26	22.8	4.20509	3.2	1.77456	43.8254			CAAGCCC	22			CAAGCCC	30			CAAGCCC	19
GTAGCCC	7	6.16667	2.42236	0.833333	0	18.2785			GTAGCCC	6			GTAGCCC	7			GTAGCCC	8
CTAGCCC	8	5.06667	2.0667	2.93333	0	15.4002			CTAGCCC	2			CTAGCCC	7			CTAGCCC	6
GATGCCC	27	25.3333	5.72552	1.66667	0	53.9609			GATGCCC	27			GATGCCC	28			GATGCCC	30
CATGCCC	18	21.1667	4.18605	3.16667	0.236432	42.0969			CATGCCC	21			CATGCCC	21			CATGCCC	20
GTTGCCC	10	11.6	2.41547	1.6	0	23.6773			GTTGCCC	11			GTTGCCC	21			GTTGCCC	10
CTTGCCC	23	11.8333	2.3501	11.1667	0.0828137	23.5839			CTTGCCC	15			CTTGCCC	14			CTTGCCC	7
GAACCCC	21	15.7	3.67799	5.3	0	34.0899			GAACCCC	15			GAACCCC	15			GAACCCC	12
CAACCCC	33	24.8667	4.61432	8.13333	1.79506	47.9383			CAACCCC	18			CAACCCC	25			CAACCCC	21
GTACCCC	12	7.4	2.64705	4.6	0	20.6353			GTACCCC	7			GTACCCC	10			GTACCCC	11
CTACCCC	13	10.4333	2.94412	2.56667	0	25.1539			CTACCCC	7			CTACCCC	7			CTACCCC	10
GATCCCC	12	13.2667	3.65715	1.26667	0	31.5524			GATCCCC	17			GATCCCC	10			GATCCCC	21
CATCCCC	21	19.9	4.43614	1.1	0	42.0807			CATCCCC	20			CATCCCC	30			CATCCCC	23
GTTCCCC	9	16.0667	3.72256	7.06667	0	34.6795			GTTCCCC	14			GTTCCCC	22			GTTCCCC	11
CTTCCCC	19	22.8	3.34664	3.8	6.0668	39.5332			CTTCCCC	23			CTTCCCC	29			CTTCCCC	16
AAAGGGG	32	23.0333	4.73056	8.96667	0	46.6861			AAAGGGG	21			AAAGGGG	20			AAAGGGG	17
TAAGGGG	13	6.66667	2.3094	6.33333	0	18.2137			TAAGGGG	9			TAAGGGG	9			TAAGGGG	8
ATAGGGG	14	4.9	2.39756	9.1	0	16.8878			ATAGGGG	3			ATAGGGG	5			ATAGGGG	6
TTAGGGG	13	7.5	2.70057	5.5	0	21.0029			TTAGGGG	4			TTAGGGG	7			TTAGGGG	8
AATGGGG	22	21.4333	4.2563	0.566667	0.151832	42.7148			AATGGGG	19			AATGGGG	23			AATGGGG	19
TATGGGG	22	13.9333	3.28983	8.06667	0	30.3825			TATGGGG	17			TATGGGG	12			TATGGGG	11
ATTGGGG	26	13.7333	3.60013	12.2667	0	31.734			ATTGGGG	10			ATTGGGG	11			ATTGGGG	15
TTTGGGG	34	26.5333	5.00161	7.46667	1.52529	51.5414			TTTGGGG	27			TTTGGGG	36			TTTGGGG	23
AAACGGG	21	15.9667	4.54467	5.03333	0	38.69			AAACGGG	11			AAACGGG	21			AAACGGG	10
TAACGGG	10	6.26667	2.51798	3.73333	0	18.8566			TAACGGG	8			TAACGGG	8			TAACGGG	5
ATACGGG	5	6.4	2.04434	1.4	0	16.6217			ATACGGG	7			ATACGGG	9			ATACGGG	6
TTACGGG	3	6.4	2.5407	3.4	0	19.1035			TTACGGG	7			TTACGGG	12			TTACGGG	8
AATCGGG	9	5.9	2.60437	3.1	0	18.9219			AATCGGG	5			AATCGGG	8			AATCGGG	11
TATCGGG	4	5.1	2.56434	1.1	0	17.9217			TATCGGG	9			TATCGGG	7			TATCGGG	8
ATTCGGG	14	10.3333	3.06632	3.66667	0	25.6649			ATTCGGG	10			ATTCGGG	14			ATTCGGG	10
TTTCGGG	13	11.7333	3.61923	1.26667	0	29.8295			TTTCGGG	10			TTTCGGG	9			TTTCGGG	10
AAAGCGG	22	19.2667	3.51287	2.73333	1.70233	36.831			AAAGCGG	18			AAAGCGG	19			AAAGCGG	18
TAAGCGG	2	5.76667	2.45909	3.76667	0	18.0621			TAAGCGG	7			TAAGCGG	7			TAAGCGG	2
ATAGCGG	6	5.06667	2.18037	0.933333	0	15.9685			ATAGCGG	12			ATAGCGG	6			ATAGCGG	8
TTAGCGG	6	6.33333	2.27934	0.333333	0	17.73			TTAGCGG	7			TTAGCGG	8			TTAGCGG	3
AATGCGG	10	11.2	2.04096	1.2	0.995201	21.4048			AATGCGG	8			AATGCGG	14			AATGCGG	13
TATGCGG	4	7.3	2.46563	3.3	0	19.6281			TATGCGG	7			TATGCGG	8			TATGCGG	9
ATTGCGG	8	8.83333	3.36394	0.833333	0	25.653			ATTGCGG	3			ATTGCGG	8			ATTGCGG	6
TTTGCGG	16	12.5333	3.44146	3.46667	0	29.7407			TTTGCGG	13			TTTGCGG	17			TTTGCGG	11
AAACCGG	11	16.3667	3.24285	5.36667	0.152404	32.5809			AAACCGG	20			AAACCGG	23			AAACCGG	14
TAACCGG	4	6.73333	2.75347	2.73333	0	20.5007			TAACCGG	6			TAACCGG	5			TAACCGG	3
ATACCGG	5	5.5	2.93316	0.5	0	20.1658			ATACCGG	5			ATACCGG	11			ATACCGG	7
TTACCGG	11	9.23333	2.96745	1.76667	0	24.0706			TTACCGG	7			TTACCGG	10			TTACCGG	8
AATCCGG	12	8.16667	2.62722	3.83333	0	21.3028			AATCCGG	7			AATCCGG	14			AATCCGG	6
TATCCGG	7	5.7	2.56165	1.3	0	18.5083			TATCCGG	8			TATCCGG	8			TATCCGG	4
ATTCCGG	6	7.16667	2.71755	1.16667	0	20.7544			ATTCCGG	9			ATTCCGG	9			ATTCCGG	7
TTTCCGG	14	9.33333	2.38289	4.66667	0	21.2478			TTTCCGG	15			TTTCCGG	14			TTTCCGG	14
AAAGGCG	20	15.7667	2.81233	4.23333	1.70502	29.8283			AAAGGCG	14			AAAGGCG	22			AAAGGCG	10
TAAGGCG	7	3.9	1.82606	3.1	0	13.0303			TAAGGCG	3			TAAGGCG	4			TAAGGCG	2
ATAGGCG	5	2.9	2.33932	2.1	0	14.5966			ATAGGCG	0			ATAGGCG	2			ATAGGCG	2
TTAGGCG	2	3.56667	2.17641	1.56667	0	14.4487			TTAGGCG	6			TTAGGCG	2			TTAGGCG	3
AATGGCG	16	16.6333	3.53781	0.633333	0	34.3224			AATGGCG	9			AATGGCG	17			AATGGCG	10
TATGGCG	9	9.36667	3.0904	0.366667	0	24.8187			TATGGCG	8			TATGGCG	18			TATGGCG	7
ATTGGCG	3	9.26667	3.15062	6.26667	0	25.0198			ATTGGCG	11			ATTGGCG	13			ATTGGCG	9
TTTGGCG	14	13.0333	3.21079	0.966667	0	29.0873			TTTGGCG	9			TTTGGCG	18			TTTGGCG	12
AAACGCG	15	8.73333	3.45347	6.26667	0	26.0007			AAACGCG	5			AAACGCG	17			AAACGCG	4
TAACGCG	4	3.46667	1.73669	0.533333	0	12.1501			TAACGCG	4			TAACGCG	4			TAACGCG	2
ATACGCG	5	3.2	1.66919	1.8	0	11.546			ATACGCG	3			ATACGCG	3			ATACGCG	1
TTACGCG	6	3.56667	1.85106	2.43333	0	12.822			TTACGCG	5			TTACGCG	3			TTACGCG	7
AATCGCG	6	3.8	1.88277	2.2	0	13.2139			AATCGCG	3			AATCGCG	5			AATCGCG	4
TATCGCG	1	3.7	1.98529	2.7	0	13.6265			TATCGCG	6			TATCGCG	4			TATCGCG	6
ATTCGCG	5	3.36667	1.47352	1.63333	0	10.7343			ATTCGCG	3			ATTCGCG	9			ATTCGCG	3
TTTCGCG	8	4.56667	2.38795	3.43333	0	16.5064			TTTCGCG	4			TTTCGCG	7			TTTCGCG	2
AAAGCCG	33	16.1	3.90711	16.9	0	35.6356			AAAGCCG	22			AAAGCCG	25			AAAGCCG	12
TAAGCCG	4	5.7	2.10336	1.7	0	16.2168			TAAGCCG	7			TAAGCCG	4			TAAGCCG	4
ATAGCCG	4	4.36667	1.86591	0.366667	0	13.6962			ATAGCCG	3			ATAGCCG	8			ATAGCCG	4
TTAGCCG	3	5.83333	2.11861	2.83333	0	16.4264			TTAGCCG	9			TTAGCCG	7			TTAGCCG	8
AATGCCG	17	10.4667	3.54997	6.53333	0	28.2165			AATGCCG	8			AATGCCG	9			AATGCCG	9
TATGCCG	7	6.66667	2.00574	0.333333	0	16.6954			TATGCCG	4			TATGCCG	9			TATGCCG	8
ATTGCCG	8	6	1.94759	2	0	15.7379			ATTGCCG	5			ATTGCCG	6			ATTGCCG	7
TTTGCCG	14	11.6	3.36923	2.4	0	28.4462			TTTGCCG	9			TTTGCCG	17			TTTGCCG	14
AAACCCG	19	15.4333	2.75034	3.56667	1.68164	29.185			AAACCCG	16			AAACCCG	19			AAACCCG	15
TAACCCG	6	5.26667	2.31834	0.733333	0	16.8584			TAACCCG	7			TAACCCG	7			TAACCCG	2
ATACCCG	10	5.53333	2.08001	4.46667	0	15.9334			ATACCCG	8			ATACCCG	5			ATACCCG	11
TTACCCG	11	7.23333	2.20788	3.76667	0	18.2727			TTACCCG	12			TTACCCG	10			TTACCCG	3
AATCCCG	9	9	3.12939	0	0	24.647			AATCCCG	8			AATCCCG	13			AATCCCG	13
TATCCCG	12	6.4	1.97571	5.6	0	16.2786			TATCCCG	7			TATCCCG	12			TATCCCG	5
ATTCCCG	15	9.1	3.16609	5.9	0	24.9305			ATTCCCG	7			ATTCCCG	11			ATTCCCG	9
TTTCCCG	14	10.2	3.62368	3.8	0	28.3184			TTTCCCG	18			TTTCCCG	9			TTTCCCG	5
AAAGGGC	28	23.9	4.18	4.1	2.99999	44.8			AAAGGGC	13			AAAGGGC	29			AAAGGGC	22
TAAGGGC	10	9.23333	2.34423	0.766667	0	20.9545			TAAGGGC	11			TAAGGGC	12			TAAGGGC	11
ATAGGGC	3	3.83333	1.66264	0.833333	0	12.1465			ATAGGGC	6			ATAGGGC	6			ATAGGGC	5
TTAGGGC	7	5.86667	2.48767	1.13333	0	18.305			TTAGGGC	5			TTAGGGC	5			TTAGGGC	10
AATGGGC	24	21.3333	2.86878	2.66667	6.98945	35.6772			AATGGGC	20			AATGGGC	30			AATGGGC	25
TATGGGC	16	14.7333	3.34183	1.26667	0	31.4425			TATGGGC	15			TATGGGC	13			TATGGGC	11
ATTGGGC	7	11.4	3.1905	4.4	0	27.3525			ATTGGGC	10			ATTGGGC	7			ATTGGGC	15
TTTGGGC	27	23.7	4.84341	3.3	0	47.9171			TTTGGGC	18			TTTGGGC	33			TTTGGGC	20
AAACGGC	19	21.4667	5.25051	2.46667	0	47.7192			AAACGGC	22			AAACGGC	38			AAACGGC	17
TAACGGC	14	9.1	2.94021	4.9	0	23.801			TAACGGC	6			TAACGGC	13			TAACGGC	10
ATACGGC	14	7.9	2.38313	6.1	0	19.8157			ATACGGC	14			ATACGGC	7			ATACGGC	10
TTACGGC	11	10.1667	3.02955	0.833333	0	25.3144			TTACGGC	8			TTACGGC	12			TTACGGC	10
AATCGGC	13	7.86667	2.33021	5.13333	0	19.5177			AATCGGC	11			AATCGGC	13			AATCGGC	12
TATCGGC	3	7.86667	3.31905	4.86667	0	24.4619			TATCGGC	3			TATCGGC	8			TATCGGC	5
ATTCGGC	10	11.6333	2.90639	1.63333	0	26.1653			ATTCGGC	10			ATTCGGC	10			ATTCGGC	9
TTTCGGC	21	13.6667	3.48725	7.33333	0	31.1029			TTTCGGC	8			TTTCGGC	19			TTTCGGC	6
AAAGCGC	18	18.9333	3.57128	0.933333	1.07695	36.7897			AAAGCGC	19			AAAGCGC	19			AAAGCGC	17
TAAGCGC	7	6.53333	2.68756	0.466667	0	19.9711			TAAGCGC	5			TAAGCGC	7			TAAGCGC	6
ATAGCGC	7	4.6	1.77337	2.4	0	13.4668			ATAGCGC	4			ATAGCGC	4			ATAGCGC	5
TTAGCGC	4	5.6	2.45792	1.6	0	17.8896			TTAGCGC	4			TTAGCGC	11			TTAGCGC	5
AATGCGC	13	9.76667	2.80004	3.23333	0	23.7669			AATGCGC	13			AATGCGC	12			AATGCGC	10
TATGCGC	8	6.4	2.59442	1.6	0	19.3721			TATGCGC	9			TATGCGC	5			TATGCGC	5
ATTGCGC	8	6.76667	2.55536	1.23333	0	19.5435			ATTGCGC	6			ATTGCGC	10			ATTGCGC	5
TTTGCGC	12	12.5333	3.25612	0.533333	0	28.8139			TTTGCGC	14			TTTGCGC	20			TTTGCGC	14
AAACCGC	13	17.0667	4.1683	4.06667	0	37.9082			AAACCGC	17			AAACCGC	20			AAACCGC	12
TAACCGC	8	6.6	2.52709	1.4	0	19.2355			TAACCGC	8			TAACCGC	5			TAACCGC	8
ATACCGC	5	6.2	1.88277	1.2	0	15.6139			ATACCGC	5			ATACCGC	4			ATACCGC	4
TTACCGC	12	8.93333	2.65139	3.06667	0	22.1903			TTACCGC	11			TTACCGC	9			TTACCGC	6
AATCCGC	14	9.36667	2.79758	4.63333	0	23.3546			AATCCGC	7			AATCCGC	11			AATCCGC	7
TATCCGC	7	6.96667	2.35597	0.0333333	0	18.7465			TATCCGC	10			TATCCGC	12			TATCCGC	3
ATTCCGC	11	7.06667	2.70291	3.93333	0	20.5812			ATTCCGC	8			ATTCCGC	9			ATTCCGC	5
TTTCCGC	16	14.5333	3.5109	1.46667	0	32.0878			TTTCCGC	16			TTTCCGC	16			TTTCCGC	17
AAAGGCC	30	26.5	5.14446	3.5	0.777676	52.2223			AAAGGCC	27			AAAGGCC	33			AAAGGCC	23
TAAGGCC	5	9.13333	3.18112	4.13333	0	25.0389			TAAGGCC	10			TAAGGCC	8			TAAGGCC	6
ATAGGCC	5	4.86667	2.28539	0.133333	0	16.2936			ATAGGCC	7			ATAGGCC	7			ATAGGCC	5
TTAGGCC	7	6.46667	2.52891	0.533333	0	19.1112			TTAGGCC	11			TTAGGCC	7			TTAGGCC	4
AATGGCC	25	23.8333	5.05885	1.16667	0	49.1276			AATGGCC	17			AATGGCC	32			AATGGCC	27
TATGGCC	12	16.1333	3.68345	4.13333	0	34.5506			TATGGCC	16			TATGGCC	23			TATGGCC	15
ATTGGCC	16	18.7	3.86987	2.7	0	38.0493			ATTGGCC	25			ATTGGCC	17			ATTGGCC	16
TTTGGCC	32	26.8333	5.34392	5.16667	0.113738	53.5529			TTTGGCC	31			TTTGGCC	29			TTTGGCC	21
AAACGCC	15	16.5333	3.10432	1.53333	1.01175	32.0549			AAACGCC	18			AAACGCC	26			AAACGCC	18
TAACGCC	7	7.56667	2.62197	0.566667	0	20.6765			TAACGCC	9			TAACGCC	9			TAACGCC	2
ATACGCC	10	8.96667	2.26645	1.03333	0	20.2989			ATACGCC	7			ATACGCC	17			ATACGCC	10
TTACGCC	16	9.9	2.20266	6.1	0	20.9133			TTACGCC	16			TTACGCC	16			TTACGCC	7
AATCGCC	11	9.86667	2.68756	1.13333	0	23.3045			AATCGCC	10			AATCGCC	15			AATCGCC	8
TATCGCC	9	7.93333	3.01643	1.06667	0	23.0155			TATCGCC	6			TATCGCC	10			TATCGCC	6
ATTCGCC	14	11.2667	3.16155	2.73333	0	27.0744			ATTCGCC	14			ATTCGCC	12			ATTCGCC	11
TTTCGCC	11	10.8333	3.49466	0.166667	0	28.3066			TTTCGCC	10			TTTCGCC	16			TTTCGCC	12
AAAGCCC	37	30.0667	4.89851	6.93333	5.57412	54.5592			AAAGCCC	30			AAAGCCC	47			AAAGCCC	23
TAAGCCC	6	7.43333	2.68692	1.43333	0	20.8679			TAAGCCC	6			TAAGCCC	13			TAAGCCC	5
ATAGCCC	10	5.96667	2.31164	4.03333	0	17.5249			ATAGCCC	5			ATAGCCC	3			ATAGCCC	3
TTAGCCC	9	7.96667	2.55266	1.03333	0	20.73			TTAGCCC	13			TTAGCCC	10			TTAGCCC	8
AATGCCC	17	17.5667	4.0657	0.566667	0	37.8951			AATGCCC	21			AATGCCC	26			AATGCCC	15
TATGCCC	11	10.2	3.02176	0.8	0	25.3088			TATGCCC	7			TATGCCC	14			TATGCCC	14
ATTGCCC	11	11.5	3.25629	0.5	0	27.7815			ATTGCCC	9			ATTGCCC	12			ATTGCCC	14
TTTGCCC	29	20	4.0853	9	0	40.4265			TTTGCCC	18			TTTGCCC	23			TTTGCCC	21
AAACCCC	36	28.4667	4.92519	7.53333	3.84073	53.0926			AAACCCC	28			AAACCCC	26			AAACCCC	33
TAACCCC	11	10.6667	3.18762	0.333333	0	26.6048			TAACCCC	10			TAACCCC	17			TAACCCC	13
ATACCCC	10	7.73333	2.27328	2.26667	0	19.0997			ATACCCC	12			ATACCCC	10			ATACCCC	7
TTACCCC	14	11.8667	3.92809	2.13333	0	31.5071			TTACCCC	18			TTACCCC	13			TTACCCC	9
AATCCCC	16	13.9667	4.28698	2.03333	0	35.4015			AATCCCC	15			AATCCCC	16			AATCCCC	15
TATCCCC	4	8.83333	2.9135	4.83333	0	23.4009			TATCCCC	9			TATCCCC	7			TATCCCC	5
ATTCCCC	17	13.6333	3.3475	3.36667	0	30.3708			ATTCCCC	20			ATTCCCC	11			ATTCCCC	12
TTTCCCC	41	31.6333	6.25594	9.36667	0.353635	62.913			TTTCCCC	20			TTTCCCC	36			TTTCCCC	33
GGGAGGG	23	16.1333	4.07459	6.86667	0	36.5063			GGGAGGG	15			GGGAGGG	23			GGGAGGG	18
CGGAGGG	12	17.3333	4.31783	5.33333	0	38.9225			CGGAGGG	17			CGGAGGG	25			CGGAGGG	16
GCGAGGG	16	12.0667	2.76597	3.93333	0	25.8965			GCGAGGG	13			GCGAGGG	15			GCGAGGG	15
CCGAGGG	20	11.9333	4.05083	8.06667	0	32.1875			CCGAGGG	6			CCGAGGG	12			CCGAGGG	14
GGCAGGG	21	18.2333	5.06294	2.76667	0	43.548			GGCAGGG	19			GGCAGGG	22			GGCAGGG	12
CGCAGGG	14	16.2	3.99482	2.2	0	36.1741			CGCAGGG	17			CGCAGGG	21			CGCAGGG	22
GCCAGGG	16	17.3667	4.46043	1.36667	0	39.6688			GCCAGGG	21			GCCAGGG	14			GCCAGGG	17
CCCAGGG	20	15.8	3.30517	4.2	0	32.3258			CCCAGGG	13			CCCAGGG	16			CCCAGGG	17
GGGTGGG	15	13.3667	3.15664	1.63333	0	29.1499			GGGTGGG	13			GGGTGGG	13			GGGTGGG	13
CGGTGGG	8	13	3.23771	5	0	29.1885			CGGTGGG	14			CGGTGGG	16			CGGTGGG	11
GCGTGGG	11	8.8	3.18834	2.2	0	24.7417			GCGTGGG	12			GCGTGGG	13			GCGTGGG	15
CCGTGGG	9	9.93333	2.87598	0.933333	0	24.3132			CCGTGGG	12			CCGTGGG	8			CCGTGGG	7
GGCTGGG	33	23.4667	4.72509	9.53333	0	47.0921			GGCTGGG	20			GGCTGGG	30			GGCTGGG	18
CGCTGGG	17	18.6333	4.67925	1.63333	0	42.0296			CGCTGGG	15			CGCTGGG	22			CGCTGGG	13
GCCTGGG	17	20.2333	3.99727	3.23333	0.246987	40.2197			GCCTGGG	19			GCCTGGG	25			GCCTGGG	16
CCCTGGG	24	16.3667	3.78275	7.63333	0	35.2804			CCCTGGG	16			CCCTGGG	18			CCCTGGG	15
GGGACGG	20	15.9333	2.87598	4.06667	1.55343	30.3132			GGGACGG	13			GGGACGG	19			GGGACGG	24
CGGACGG	16	11.8	2.70886	4.2	0	25.3443			CGGACGG	13			CGGACGG	10			CGGACGG	16
GCGACGG	11	10.3667	2.05918	0.633333	0.0707574	20.6626			GCGACGG	12			GCGACGG	11			GCGACGG	7
CCGACGG	5	7.6	3.01262	2.6	0	22.6631			CCGACGG	9			CCGACGG	11			CCGACGG	9
GGCACGG	10	11.6	3.28634	1.6	0	28.0317			GGCACGG	8			GGCACGG	12			GGCACGG	10
CGCACGG	6	6.96667	2.04237	0.966667	0	17.1785			CGCACGG	12			CGCACGG	12			CGCACGG	5
GCCACGG	12	14.4333	3.67361	2.43333	0	32.8014			GCCACGG	18			GCCACGG	17			GCCACGG	11
CCCACGG	11	10.2	2.74678	0.8	0	23.9339			CCCACGG	9			CCCACGG	9			CCCACGG	5
GGGTCGG	5	9.23333	2.7877	4.23333	0	23.1718			GGGTCGG	8			GGGTCGG	19			GGGTCGG	3
CGGTCGG	15	5.16667	2.40808	9.83333	0	17.2071			CGGTCGG	7			CGGTCGG	16			CGGTCGG	4
GCGTCGG	7	6.76667	2.75034	0.233333	0	20.5184			GCGTCGG	7			GCGTCGG	6			GCGTCGG	3
CCGTCGG	8	6.83333	2.40808	1.16667	0	18.8737			CCGTCGG	7			CCGTCGG	10			CCGTCGG	9
GGCTCGG	8	13.7333	3.03921	5.73333	0	28.9294			GGCTCGG	16			GGCTCGG	13			GGCTCGG	7
CGCTCGG	11	10.5667	3.15882	0.433333	0	26.3608			CGCTCGG	14			CGCTCGG	14			CGCTCGG	7
GCCTCGG	10	11.6333	2.97673	1.63333	0	26.517			GCCTCGG	12			GCCTCGG	14			GCCTCGG	13
CCCTCGG	14	10.5667	2.43088	3.43333	0	22.7211			CCCTCGG	10			CCCTCGG	10			CCCTCGG	8
GGGAGCG	18	14.6333	3.26405	3.36667	0	30.9536			GGGAGCG	13			GGGAGCG	17			GGGAGCG	18
CGGAGCG	20	15.4	4.73869	4.6	0	39.0934			CGGAGCG	12			CGGAGCG	24			CGGAGCG	13
GCGAGCG	20	14.6	3.81105	5.4	0	33.6553			GCGAGCG	15			GCGAGCG	16			GCGAGCG	14
CCGAGCG	20	12.5667	3.1914	7.43333	0	28.5237			CCGAGCG	16			CCGAGCG	14			CCGAGCG	8
GGCAGCG	36	27.1	4.37351	8.9	5.23245	48.9675			GGCAGCG	21			GGCAGCG	30			GGCAGCG	21
CGCAGCG	13	16.5667	4.00589	3.56667	0	36.5961			CGCAGCG	17			CGCAGCG	14			CGCAGCG	22
GCCAGCG	30	22.7333	3.75943	7.26667	3.93617	41.5305			GCCAGCG	19			GCCAGCG	29			GCCAGCG	27
CCCAGCG	21	21.0667	4.10998	0.0666667	0.516755	41.6166			CCCAGCG	19			CCCAGCG	22			CCCAGCG	24
GGGTGCG	12	6.73333	2.75347	5.26667	0	20.5007			GGGTGCG	6			GGGTGCG	2			GGGTGCG	4
CGGTGCG	8	8.6	2.85995	0.6	0	22.8997			CGGTGCG	5			CGGTGCG	16			CGGTGCG	11
GCGTGCG	7	9.4	3.33839	2.4	0	26.0919			GCGTGCG	11			GCGTGCG	13			GCGTGCG	11
CCGTGCG	4	7.26667	2.1324	3.26667	0	17.9287			CCGTGCG	8			CCGTGCG	7			CCGTGCG	5
GGCTGCG	17	18.3667	4.02992	1.36667	0	38.5163			GGCTGCG	16			GGCTGCG	27			GGCTGCG	22
CGCTGCG	17	15	4.40219	2	0	37.011			CGCTGCG	20			CGCTGCG	21			CGCTGCG	15
GCCTGCG	13	17.8	4.13063	4.8	0	38.4531			GCCTGCG	17			GCCTGCG	23			GCCTGCG	22
CCCTGCG	13	15.1333	4.93218	2.13333	0	39.7943			CCCTGCG	23			CCCTGCG	26			CCCTGCG	20
GGGACCG	10	8.5	2.43183	1.5	0	20.6591			GGGACCG	11			GGGACCG	11			GGGACCG	7
CGGACCG	5	6.8	2.42686	1.8	0	18.9343			CGGACCG	13			CGGACCG	12			CGGACCG	2
GCGACCG	11	8.43333	2.52823	2.56667	0	21.0745			GCGACCG	2			GCGACCG	8			GCGACCG	7
CCGACCG	5	8.36667	2.49805	3.36667	0	20.8569			CCGACCG	6			CCGACCG	10			CCGACCG	5
GGCACCG	13	11.7333	3.75943	1.26667	0	30.5305			GGCACCG	12			GGCACCG	17			GGCACCG	12
CGCACCG	7	8.43333	2.7753	1.43333	0	22.3098			CGCACCG	12			CGCACCG	11			CGCACCG	9
GCCACCG	25	19.7333	4.25022	5.26667	0	40.9844			GCCACCG	14			GCCACCG	21			GCCACCG	17
CCCACCG	26	15.9667	3.4986	10.0333	0	33.4597			CCCACCG	22			CCCACCG	13			CCCACCG	21
GGGTCCG	7	8.4	2.0778	1.4	0	18.789			GGGTCCG	6			GGGTCCG	12			GGGTCCG	5
CGGTCCG	6	5.63333	2.82212	0.366667	0	19.7439			CGGTCCG	4			CGGTCCG	4			CGGTCCG	4
GCGTCCG	9	8.83333	2.97209	0.166667	0	23.6938			GCGTCCG	14			GCGTCCG	9			GCGTCCG	10
CCGTCCG	4	8.83333	2.57419	4.83333	0	21.7043			CCGTCCG	6			CCGTCCG	12			CCGTCCG	8
GGCTCCG	23	15.1	2.97518	7.9	0.224076	29.9759			GGCTCCG	16			GGCTCCG	17			GGCTCCG	17
CGCTCCG	16	12.9	3.23078	3.1	0	29.0539			CGCTCCG	10			CGCTCCG	13			CGCTCCG	12
GCCTCCG	14	12.7333	3.63824	1.26667	0	30.9245			GCCTCCG	13			GCCTCCG	8			GCCTCCG	12
CCCTCCG	15	13.6333	2.74783	1.36667	0	27.3725			CCCTCCG	16			CCCTCCG	18			CCCTCCG	7
GGGAGGC	15	17.1	4.14687	2.1	0	37.8344			GGGAGGC	16			GGGAGGC	12			GGGAGGC	15
CGGAGGC	19	20.2333	4.73201	1.23333	0	43.8934			CGGAGGC	18			CGGAGGC	22			CGGAGGC	19
GCGAGGC	18	12.3667	2.87058	5.63333	0	26.7196			GCGAGGC	12			GCGAGGC	13			GCGAGGC	11
CCGAGGC	14	14.3	3.23931	0.3	0	30.4965			CCGAGGC	11			CCGAGGC	10			CCGAGGC	12
GGCAGGC	15	16.8667	3.63634	1.86667	0	35.0484			GGCAGGC	16			GGCAGGC	19			GGCAGGC	12
CGCAGGC	23	16.6333	3.70911	6.36667	0	35.1789			CGCAGGC	12			CGCAGGC	13			CGCAGGC	14
GCCAGGC	27	20.3667	3.84603	6.63333	1.13651	39.5968			GCCAGGC	27			GCCAGGC	23			GCCAGGC	26
CCCAGGC	23	18.4	3.82009	4.6	0	37.5005			CCCAGGC	21			CCCAGGC	25			CCCAGGC	10
GGGTGGC	20	17.2	3.44814	2.8	0	34.4407			GGGTGGC	15			GGGTGGC	21			GGGTGGC	20
CGGTGGC	16	16.9333	3.99943	0.933333	0	36.9305			CGGTGGC	20			CGGTGGC	14			CGGTGGC	15
GCGTGGC	13	13.7333	3.58092	0.733333	0	31.6379			GCGTGGC	12			GCGTGGC	17			GCGTGGC	15
CCGTGGC	15	13.8333	4.37141	1.16667	0	35.6904			CCGTGGC	15			CCGTGGC	13			CCGTGGC	13
GGCTGGC	19	21.8	4.0548	2.8	1.52601	42.074			GGCTGGC	29			GGCTGGC	19			GGCTGGC	15
CGCTGGC	23	22.4333	4.28858	0.566667	0.990413	43.8763			CGCTGGC	25			CGCTGGC	24			CGCTGGC	23
GCCTGGC	19	24.2333	5.41825	5.23333	0	51.3246			GCCTGGC	30			GCCTGGC	35			GCCTGGC	22
CCCTGGC	21	17.9333	5.21228	3.06667	0	43.9947			CCCTGGC	13			CCCTGGC	15			CCCTGGC	14
GGGACGC	17	16.3	4.43458	0.7	0	38.4729			GGGACGC	13			GGGACGC	19			GGGACGC	16
CGGACGC	12	13.1667	3.49466	1.16667	0	30.64			CGGACGC	17			CGGACGC	14			CGGACGC	12
GCGACGC	13	8.43333	2.83675	4.56667	0	22.6171			GCGACGC	8			GCGACGC	14			GCGACGC	5
CCGACGC	7	7.7	3.17479	0.7	0	23.574			CCGACGC	8			CCGACGC	10			CCGACGC	4
GGCACGC	9	9.16667	2.66631	0.166667	0	22.4982			GGCACGC	12			GGCACGC	9			GGCACGC	4
CGCACGC	10	9.76667	2.37346	0.233333	0	21.634			CGCACGC	7			CGCACGC	14			CGCACGC	12
GCCACGC	12	14.2333	3.6073	2.23333	0	32.2699			GCCACGC	24			GCCACGC	11			GCCACGC	17
CCCACGC	11	10.8	2.96415	0.2	0	25.6208			CCCACGC	8			CCCACGC	16			CCCACGC	16
GGGTCGC	11	9.73333	3.38285	1.26667	0	26.6476			GGGTCGC	14			GGGTCGC	10			GGGTCGC	7
CGGTCGC	6	5.46667	2.44573	0.533333	0	17.6953			CGGTCGC	7			CGGTCGC	9			CGGTCGC	6
GCGTCGC	8	7.9	2.88097	0.1	0	22.3049			GCGTCGC	12			GCGTCGC	15			GCGTCGC	5
CCGTCGC	4	9.46667	3.25612	5.46667	0	25.7473			CCGTCGC	6			CCGTCGC	11			CCGTCGC	7
GGCTCGC	17	11.8333	3.68673	5.16667	0	30.267			GGCTCGC	13			GGCTCGC	10			GGCTCGC	9
CGCTCGC	11	13.7333	3.24763	2.73333	0	29.9715			CGCTCGC	16			CGCTCGC	17			CGCTCGC	13
GCCTCGC	5	11.9	3.63271	6.9	0	30.0635			GCCTCGC	11			GCCTCGC	12			GCCTCGC	11
CCCTCGC	15	13.4	3.76554	1.6	0	32.2277			CCCTCGC	14			CCCTCGC	19			CCCTCGC	9
GGGAGCC	16	19.2	3.95143	3.2	0	38.9571			GGGAGCC	22			GGGAGCC	17			GGGAGCC	16
CGGAGCC	25	20.7667	4.68073	4.23333	0	44.1703			CGGAGCC	20			CGGAGCC	21			CGGAGCC	24
GCGAGCC	6	10.8333	2.81723	4.83333	0	24.9195			GCGAGCC	7			GCGAGCC	15			GCGAGCC	17
CCGAGCC	15	14.8	4.31037	0.2	0	36.3519			CCGAGCC	21			CCGAGCC	18			CCGAGCC	14
GGCAGCC	30	26.4667	4.25671	3.53333	5.18314	47.7502			GGCAGCC	25			GGCAGCC	28			GGCAGCC	24
CGCAGCC	25	21.4	4.36759	3.6	0	43.238			CGCAGCC	19			CGCAGCC	26			CGCAGCC	16
GCCAGCC	24	23.2	4.67126	0.8	0	46.5563			GCCAGCC	21			GCCAGCC	26			GCCAGCC	28
CCCAGCC	35	25.9333	3.8411	9.06667	6.72785	45.1388			CCCAGCC	22			CCCAGCC	32			CCCAGCC	26
GGGTGCC	15	10.3667	3.1237	4.63333	0	25.9851			GGGTGCC	14			GGGTGCC	10			GGGTGCC	6
CGGTGCC	14	10.9667	2.99981	3.03333	0	25.9657			CGGTGCC	7			CGGTGCC	19			CGGTGCC	7
GCGTGCC	12	9.13333	3.09319	2.86667	0	24.5993			GCGTGCC	10			GCGTGCC	11			GCGTGCC	9
CCGTGCC	8	11.8	3.36718	3.8	0	28.6359			CCGTGCC	11			CCGTGCC	8			CCGTGCC	9
GGCTGCC	34	26.5	5.58786	7.5	0	54.4393			GGCTGCC	28			GGCTGCC	33			GGCTGCC	23
CGCTGCC	22	25.3	4.31637	3.3	3.71816	46.8818			CGCTGCC	26			CGCTGCC	30			CGCTGCC	20
GCCTGCC	25	23.8333	4.65413	1.16667	0.562687	47.104			GCCTGCC	26			GCCTGCC	26			GCCTGCC	13
CCCTGCC	20	25.1	4.61146	5.1	2.04272	48.1573			CCCTGCC	19			CCCTGCC	32			CCCTGCC	20
GGGACCC	14	13.7333	3.60013	0.266667	0	31.734			GGGACCC	15			GGGACCC	15			GGGACCC	15
CGGACCC	12	12.6333	3.48873	0.633333	0	30.077			CGGACCC	16			CGGACCC	20			CGGACCC	14
GCGACCC	13	11.1	2.85693	1.9	0	25.3847			GCGACCC	11			GCGACCC	14			GCGACCC	10
CCGACCC	13	11.6667	3.25188	1.33333	0	27.9261			CCGACCC	11			CCGACCC	21			CCGACCC	7
GGCACCC	10	10.6333	3.71839	0.633333	0	29.2253			GGCACCC	9			GGCACCC	14			GGCACCC	8
CGCACCC	14	10	2.99425	4	0	24.9712			CGCACCC	9			CGCACCC	16			CGCACCC	4
GCCACCC	24	18.5	4.79044	5.5	0	42.4522			GCCACCC	17			GCCACCC	21			GCCACCC	13
CCCACCC	24	18.1667	4.72034	5.83333	0	41.7684			CCCACCC	16			CCCACCC	20			CCCACCC	11
GGGTCCC	5	10.2667	2.53164	5.26667	0	22.9249			GGGTCCC	14			GGGTCCC	15			GGGTCCC	13
CGGTCCC	7	5.26667	1.55216	1.73333	0	13.0275			CGGTCCC	9			CGGTCCC	9			CGGTCCC	7
GCGTCCC	16	11	3.55256	5	0	28.7628			GCGTCCC	7			GCGTCCC	13			GCGTCCC	11
CCGTCCC	16	13.6	4.30397	2.4	0	35.1198			CCGTCCC	21			CCGTCCC	16			CCGTCCC	6
GGCTCCC	18	13.3	3.153	4.7	0	29.065			GGCTCCC	15			GGCTCCC	27			GGCTCCC	9
CGCTCCC	13	12.2333	4.24819	0.766667	0	33.4743			CGCTCCC	16			CGCTCCC	12			CGCTCCC	9
GCCTCCC	17	16.0333	3.92589	0.966667	0	35.6628			GCCTCCC	18			GCCTCCC	25			GCCTCCC	16
CCCTCCC	22	17.9667	3.97825	4.03333	0	37.8579			CCCTCCC	18			CCCTCCC	22			CCCTCCC	19
AGGAGGG	37	38.9667	5.91598	1.96667	9.38675	68.5466			AGGAGGG	31			AGGAGGG	36			AGGAGGG	32
TGGAGGG	49	45.8	6.36477	3.2	13.9761	77.6239			TGGAGGG	44			TGGAGGG	61			TGGAGGG	37
ACGAGGG	12	14.1333	3.25612	2.13333	0	30.4139			ACGAGGG	14			ACGAGGG	23			ACGAGGG	7
TCGAGGG	4	12.2333	2.67406	8.23333	0	25.6036			TCGAGGG	16			TCGAGGG	18			TCGAGGG	7
AGCAGGG	29	32.0333	5.54283	3.03333	4.31917	59.7475			AGCAGGG	37			AGCAGGG	31			AGCAGGG	26
TGCAGGG	26	30.2333	4.44649	4.23333	8.00089	52.4658			TGCAGGG	39			TGCAGGG	37			TGCAGGG	29
ACCAGGG	25	21.8333	4.41067	3.16667	0	43.8867			ACCAGGG	19			ACCAGGG	28			ACCAGGG	22
TCCAGGG	25	23.9333	4.18481	1.06667	3.00928	44.8574			TCCAGGG	30			TCCAGGG	24			TCCAGGG	25
AGGTGGG	27	16.1	3.12222	10.9	0.488885	31.7111			AGGTGGG	19			AGGTGGG	17			AGGTGGG	17
TGGTGGG	32	31.4667	4.15836	0.533333	10.6749	52.2585			TGGTGGG	30			TGGTGGG	45			TGGTGGG	28
TCGTGGG	11	12.1667	2.93708	1.16667	0	26.8521			TCGTGGG	10			TCGTGGG	11			TCGTGGG	4
AGCTGGG	31	32.0333	4.86708	1.03333	7.69791	56.3688			AGCTGGG	35			AGCTGGG	32			AGCTGGG	33
TGCTGGG	50	43.2667	5.74116	6.73333	14.5609	71.9725			TGCTGGG	36			TGCTGGG	42			TGCTGGG	40
ACCTGGG	32	25.1667	5.36967	6.83333	0	52.015			ACCTGGG	24			ACCTGGG	26			ACCTGGG	18
TCCTGGG	25	27.8333	4.3556	2.83333	6.05533	49.6113			TCCTGGG	35			TCCTGGG	39			TCCTGGG	28
AGGACGG	23	22.5	5.12432	0.5	0	48.1216			AGGACGG	17			AGGACGG	21			AGGACGG	20
TGGACGG	24	25.9667	4.38244	1.96667	4.05449	47.8788			TGGACGG	20			TGGACGG	31			TGGACGG	20
ACGACGG	13	8.86667	2.64879	4.13333	0	22.1106			ACGACGG	6			ACGACGG	13			ACGACGG	5
TCGACGG	7	9.4	3.62558	2.4	0	27.5279			TCGACGG	8			TCGACGG	10			TCGACGG	8
AGCACGG	15	14.9	4.33391	0.1	0	36.5695			AGCACGG	13			AGCACGG	18			AGCACGG	10
TGCACGG	13	12.3667	2.44221	0.633333	0.155639	24.5777			TGCACGG	11			TGCACGG	17			TGCACGG	13
ACCACGG	19	12.7333	3.1941	6.26667	0	28.7039			ACCACGG	18			ACCACGG	18			ACCACGG	13
TCCACGG	11	12.3	2.94958	1.3	0	27.0479			TCCACGG	15			TCCACGG	16			TCCACGG	18
AGGTCGG	7	8.83333	3.08593	1.83333	0	24.263			AGGTCGG	10			AGGTCGG	6			AGGTCGG	8
TGGTCGG	13	10.4667	3.09319	2.53333	0	25.9326			TGGTCGG	6			TGGTCGG	15			TGGTCGG	10
ACGTCGG	6	5.36667	2.5255	0.633333	0	17.9942			ACGTCGG	7			ACGTCGG	8			ACGTCGG	3
TCGTCGG	5	6.76667	2.25424	1.76667	0	18.0379			TCGTCGG	8			TCGTCGG	7			TCGTCGG	6
AGCTCGG	21	15.1	3.94226	5.9	0	34.8113			AGCTCGG	16			AGCTCGG	17			AGCTCGG	9
TGCTCGG	15	14.3	4.23573	0.7	0	35.4786			TGCTCGG	15			TGCTCGG	17			TGCTCGG	13
ACCTCGG	10	11.2667	3.37264	1.26667	0	28.1299			ACCTCGG	7			ACCTCGG	8			ACCTCGG	14
TCCTCGG	18	12.7667	3.33925	5.23333	0	29.4629			TCCTCGG	10			TCCTCGG	19			TCCTCGG	7
AGGAGCG	35	30.9333	4.08473	4.06667	10.5097	51.357			AGGAGCG	18			AGGAGCG	32			AGGAGCG	31
TGGAGCG	37	34.3667	4.10621	2.63333	13.8356	54.8977			TGGAGCG	42			TGGAGCG	50			TGGAGCG	32
ACGAGCG	18	11.8	3.54673	6.2	0	29.5337			ACGAGCG	16			ACGAGCG	20			ACGAGCG	11
TCGAGCG	15	9.93333	2.47656	5.06667	0	22.3161			TCGAGCG	9			TCGAGCG	14			TCGAGCG	7
AGCAGCG	38	36.5667	4.08262	1.43333	16.1535	56.9798			AGCAGCG	31			AGCAGCG	39			AGCAGCG	28
TGCAGCG	21	27.0333	5.26854	6.03333	0.690653	53.376			TGCAGCG	27			TGCAGCG	35			TGCAGCG	21
ACCAGCG	21	22.6	4.11557	1.6	2.02214	43.1779			ACCAGCG	23			ACCAGCG	29			ACCAGCG	17
AGGTGCG	11	11.7667	2.56882	0.766667	0	24.6108			AGGTGCG	13			AGGTGCG	8			AGGTGCG	8
TGGTGCG	14	18.2667	4.55566	4.26667	0	41.045			TGGTGCG	16			TGGTGCG	24			TGGTGCG	14
ACGTGCG	5	7.8	2.70886	2.8	0	21.3443			ACGTGCG	5			ACGTGCG	14			ACGTGCG	10
TCGTGCG	4	6.4	2.35767	2.4	0	18.1884			TCGTGCG	8			TCGTGCG	3			TCGTGCG	2
AGCTGCG	34	29.5	5.48823	4.5	2.05884	56.9412			AGCTGCG	22			AGCTGCG	27			AGCTGCG	24
TGCTGCG	25	26.0667	4.28255	1.06667	4.65392	47.4794			TGCTGCG	26			TGCTGCG	34			TGCTGCG	25
ACCTGCG	24	24.9667	4.83153	0.966667	0.809019	49.1243			ACCTGCG	16			ACCTGCG	24			ACCTGCG	26
TCCTGCG	23	22.3	3.68735	0.7	3.86325	40.7368			TCCTGCG	24			TCCTGCG	25			TCCTGCG	37
AGGACCG	16	16.0667	4.05933	0.0666667	0	36.3633			AGGACCG	13			AGGACCG	20			AGGACCG	12
TGGACCG	17	23.2333	4.62141	6.23333	0.126261	46.3404			TGGACCG	21			TGGACCG	25			TGGACCG	20
ACGACCG	10	8.5	2.4033	1.5	0	20.5165			ACGACCG	2			ACGACCG	11			ACGACCG	3
TCGACCG	6	7.56667	2.64814	1.56667	0	20.8074			TCGACCG	8			TCGACCG	9			TCGACCG	6
AGCACCG	24	18.3333	3.90696	5.66667	0	37.8682			AGCACCG	26			AGCACCG	17			AGCACCG	9
TGCACCG	15	17.9667	3.2746	2.96667	1.59368	34.3397			TGCACCG	19			TGCACCG	21			TGCACCG	10
ACCACCG	25	18.2	3.96884	6.8	0	38.0442			ACCACCG	21			ACCACCG	26			ACCACCG	18
TCCACCG	23	21	4.26695	2	0	42.3348			TCCACCG	21			TCCACCG	27			TCCACCG	20
AGGTCCG	10	6.83333	2.39372	3.16667	0	18.8019			AGGTCCG	6			AGGTCCG	1			AGGTCCG	5
TGGTCCG	4	10.6	3.20129	6.6	0	26.6065			TGGTCCG	11			TGGTCCG	11			TGGTCCG	7
ACGTCCG	7	6.23333	2.44503	0.766667	0	18.4585			ACGTCCG	4			ACGTCCG	7			ACGTCCG	8
TCGTCCG	10	7.13333	2.04658	2.86667	0	17.3663			TCGTCCG	6			TCGTCCG	9			TCGTCCG	10
AGCTCCG	32	20.6667	4.22091	11.3333	0	41.7712			AGCTCCG	31			AGCTCCG	17			AGCTCCG	16
TGCTCCG	23	18.6333	4.58997	4.36667	0	41.5832			TGCTCCG	16			TGCTCCG	22			TGCTCCG	13
ACCTCCG	17	14.1333	3.72997	2.86667	0	32.7832			ACCTCCG	14			ACCTCCG	12			ACCTCCG	8
TCCTCCG	26	22.1333	5.66132	3.86667	0	50.4399			TCCTCCG	32			TCCTCCG	27			TCCTCCG	22
AGGAGGC	35	43.2333	6.02113	8.23333	13.1277	73.339			AGGAGGC	46			AGGAGGC	59			AGGAGGC	39
TGGAGGC	40	53.5	7.20034	13.5	17.4983	89.5017			TGGAGGC	52			TGGAGGC	61			TGGAGGC	47
ACGAGGC	21	17.5667	3.97998	3.43333	0	37.4666			ACGAGGC	17			ACGAGGC	25			ACGAGGC	18
TCGAGGC	10	13.2	4.02064	3.2	0	33.3032			TCGAGGC	12			TCGAGGC	11			TCGAGGC	10
AGCAGGC	40	33.5667	5.68533	6.43333	5.14001	61.9933			AGCAGGC	32			AGCAGGC	34			AGCAGGC	27
TGCAGGC	45	37.8	5.64098	7.2	9.59508	66.0049			TGCAGGC	38			TGCAGGC	38			TGCAGGC	32
ACCAGGC	29	23.5667	4.71742	5.43333	0	47.1538			ACCAGGC	32			ACCAGGC	26			ACCAGGC	23
TCCAGGC	28	31.6	3.71947	3.6	13.0026	50.1974			TCCAGGC	32			TCCAGGC	29			TCCAGGC	30
AGGTGGC	37	30.7	5.0593	6.3	5.40348	55.9965			AGGTGGC	33			AGGTGGC	25			AGGTGGC	20
TGGTGGC	47	37.6667	6.27163	9.33333	6.30852	69.0248			TGGTGGC	41			TGGTGGC	49			TGGTGGC	37
ACGTGGC	15	14.7333	3.50304	0.266667	0	32.2485			ACGTGGC	13			ACGTGGC	22			ACGTGGC	12
TCGTGGC	15	12.4333	3.63587	2.56667	0	30.6127			TCGTGGC	11			TCGTGGC	10			TCGTGGC	10
AGCTGGC	34	36.9667	5.22912	2.96667	10.8211	63.1123			AGCTGGC	44			AGCTGGC	50			AGCTGGC	32
TGCTGGC	42	41.4667	6.30672	0.533333	9.93307	73.0003			TGCTGGC	37			TGCTGGC	50			TGCTGGC	35
ACCTGGC	33	25.9667	5.08875	7.03333	0.522904	51.4104			ACCTGGC	25			ACCTGGC	31			ACCTGGC	31
TCCTGGC	42	30.7333	5.051	11.2667	5.47831	55.9884			TCCTGGC	31			TCCTGGC	38			TCCTGGC	20
AGGACGC	22	20.2333	3.98863	1.76667	0.290167	40.1765			AGGACGC	21			AGGACGC	24			AGGACGC	14
TGGACGC	29	24.8333	4.83581	4.16667	0.654284	49.0124			TGGACGC	35			TGGACGC	21			TGGACGC	27
ACGACGC	5	6.93333	1.98152	1.93333	0	16.841			ACGACGC	5			ACGACGC	15			ACGACGC	7
TCGACGC	12	8.13333	3.04827	3.86667	0	23.3747			TCGACGC	8			TCGACGC	8			TCGACGC	5
AGCACGC	15	13.6333	3.58621	1.36667	0	31.5644			AGCACGC	14			AGCACGC	16			AGCACGC	14
TGCACGC	16	12.1667	3.25982	3.83333	0	28.4658			TGCACGC	9			TGCACGC	16			TGCACGC	11
ACCACGC	15	13.4333	3.3803	1.56667	0	30.3348			ACCACGC	18			ACCACGC	13			ACCACGC	9
TCCACGC	20	16.2667	3.70399	3.73333	0	34.7866			TCCACGC	14			TCCACGC	9			TCCACGC	12
AGGTCGC	8	7.23333	1.94197	0.766667	0	16.9432			AGGTCGC	12			AGGTCGC	8			AGGTCGC	9
TGGTCGC	6	9.76667	3.28721	3.76667	0	26.2027			TGGTCGC	13			TGGTCGC	8			TGGTCGC	8
ACGTCGC	8	5.83333	2.22963	2.16667	0	16.9815			ACGTCGC	5			ACGTCGC	6			ACGTCGC	7
TCGTCGC	6	5.66667	2.15492	0.333333	0	16.4413			TCGTCGC	6			TCGTCGC	4			TCGTCGC	5
AGCTCGC	19	15.8667	3.33976	3.13333	0	32.5655			AGCTCGC	12			AGCTCGC	18			AGCTCGC	10
TGCTCGC	11	17.7667	4.36825	6.76667	0	39.6079			TGCTCGC	25			TGCTCGC	15			TGCTCGC	12
ACCTCGC	19	11.4333	3.18058	7.56667	0	27.3362			ACCTCGC	13			ACCTCGC	11			ACCTCGC	5
TCCTCGC	21	14.9333	4.40167	6.06667	0	36.9417			TCCTCGC	19			TCCTCGC	21			TCCTCGC	16
AGGAGCC	32	37.2667	5.68078	5.26667	8.86277	65.6706			AGGAGCC	42			AGGAGCC	44			AGGAGCC	36
TGGAGCC	36	41.4333	4.7101	5.43333	17.8828	64.9838			TGGAGCC	44			TGGAGCC	42			TGGAGCC	50
ACGAGCC	9	15.1333	3.43143	6.13333	0	32.2905			ACGAGCC	15			ACGAGCC	15			ACGAGCC	12
TCGAGCC	11	12.8667	2.95639	1.86667	0	27.6486			TCGAGCC	23			TCGAGCC	15			TCGAGCC	10
AGCAGCC	54	46.9333	6.00536	7.06667	16.9065	76.9601			AGCAGCC	48			AGCAGCC	48			AGCAGCC	40
TGCAGCC	32	37.8333	5.68169	5.83333	9.42488	66.2418			TGCAGCC	42			TGCAGCC	36			TGCAGCC	41
ACCAGCC	47	35.4	5.3922	11.6	8.43898	62.361			ACCAGCC	43			ACCAGCC	44			ACCAGCC	31
TCCAGCC	54	41.8667	5.32226	12.1333	15.2554	68.478			TCCAGCC	40			TCCAGCC	60			TCCAGCC	35
AGGTGCC	19	18.5333	4.91116	0.466667	0	43.0892			AGGTGCC	22			AGGTGCC	22			AGGTGCC	14
TGGTGCC	27	26.2333	4.62141	0.766667	3.12626	49.3404			TGGTGCC	33			TGGTGCC	44			TGGTGCC	15
ACGTGCC	12	12.2333	3.72025	0.233333	0	30.8346			ACGTGCC	6			ACGTGCC	9			ACGTGCC	12
TCGTGCC	9	10.5667	3.07025	1.56667	0	25.9179			TCGTGCC	16			TCGTGCC	7			TCGTGCC	11
[truncated: 15,015 more rows]

## Sheet: 8
Mer	Sign	avg	std	Diff	5		-	+				-	+			-	+			-	+
[truncated: 65,541 more rows]

## Sheet: 9
Mer	Sign	avg	std	Diff	5		-	+		test1		-	+	test2		-	+	test3		-	+
[truncated: 262,150+ more rows]

[truncated: 1 more sheets: unique-mers]
