# Supplementary material for: Cryptic sequence features in the active postmortem transcriptome
Source: BMC Genomics. 2018 Sep 14;19:675. doi: 10.1186/s12864-018-5042-x (PMC6137749; doi:10.1186/s12864-018-5042-x)
Supplement: Supplementary file 11 — 11 sheets in MS Excel file. It is similar to the Online Resource_9 mouse file except the raw data is missing to reduce matrix size. The purpose of the sheets is to calculate over- and under-abundant mers that are 5 X the standard deviation of the CP for each mer. The first sheet provides a detailed Readme that describes the sheets. Rows differ by mer length. (XLSX 69035 kb) [file 12864_2018_5042_MOESM11_ESM.xlsx]

## Sheet: Readme
		Sheet_name	Function
		Readme	Shows content of Excel spreadsheets
		2_mers	Presence_Absence of 5117 mers in 333 transcripts
		3_mer	Frequency of 5117 mers in 333 transcripts
		4_mers	Random draws of control file 1
		5_mers	Random draws of control file 1
		6_mers	Random draws of control file 2
		7_mers	Random draws of control file 2
		8_mers	Random draws of control file 3
		9_mers	Random draws of control file 3
		Over_abundant_mers	Used to make figures
		Under_abundant_mers	Countif statement to summarize mer lengths
	Headers	Mer
		OP	Abundance in Over-represented transcript Pool
		CP_avg	Average Abundance in Control transcript Pool
		CP_stdev	Standard Deviation of abundance in Control transcript Pool
		Diff	Difference between abundance of OP and CP by mer
		5	Scaler of 5 times CP_stdev
		Under	1 indicates mer is under-represented
		Over	1 indicates mer is over-represented
		Mer
		Test_1	Random draw (no replacement) from CP
		Under	1 indicates mer is under-represented
		Over	1 indicates mer is over-represented
		Mer
		Test_2	Random draw (no replacement) from CP
		Under	1 indicates mer is under-represented
		Over	1 indicates mer is over-represented
		Mer
		Test_3	Random draw (no replacement) from CP
		Under	1 indicates mer is under-represented
		Over	1 indicates mer is over-represented

## Sheet: 2_mers
Mer	OP	CP_avg	CP_stdev	Diff	5		Under	Over		Mer	Test_1	Under	Over	Mer	Test_2	Under	Over	Mer	Test_3	Under	Over
GG	333	333	0	0	333	333				GG	332			GG	333			GG	333
CG	332	331.433	1.40647	0.566667	324.401	338.466				CG	331			CG	330			CG	330
GC	333	333	0	0	333	333				GC	332			GC	333			GC	333
CC	333	333	0	0	333	333				CC	332			CC	333			CC	333
AG	333	333	0	0	333	333				AG	333			AG	333			AG	333
TG	333	332.967	0.182574	0.0333333	332.054	333.88				TG	333			TG	333			TG	333
AC	333	333	0	0	333	333				AC	333			AC	333			AC	333
TC	333	333	0	0	333	333				TC	333			TC	333			TC	333
GA	333	332.967	0.182574	0.0333333	332.054	333.88				GA	333			GA	333			GA	333
CA	333	333	0	0	333	333				CA	333			CA	333			CA	333
GT	333	332.967	0.182574	0.0333333	332.054	333.88				GT	333			GT	333			GT	333
CT	333	333	0	0	333	333				CT	333			CT	333			CT	333
AA	333	332.967	0.182574	0.0333333	332.054	333.88				AA	332			AA	333			AA	333
TA	333	332.933	0.365148	0.0666667	331.108	334.759				TA	333			TA	333			TA	333
AT	333	332.967	0.182574	0.0333333	332.054	333.88				AT	333			AT	333			AT	333
TT	333	333	0	0	333	333				TT	333			TT	333			TT	333
avg	332.938	332.887		0.05		Counts	0	0
max	333	333		0.566667
min	332	331.433		0
std	0.25	0.388325		0.13931

## Sheet: 3_mers
Mer	OP	CP_avg	CP_stdev	Diff	5		Under	Over		Mer	Test_1	Under	Over	Mer	Test_2	Under	Over	Mer	Test_3	Under	Over
CAG	332	332.967	0.182574	0.966667	332.054	333.88	1			CAG	333			CAG	333			CAG	333
TCA	331	332.867	0.345746	1.86667	331.138	334.595	1			TCA	332			TCA	333			TCA	333
GGG	332	331.167	1.46413	0.833333	323.846	338.487				GGG	330			GGG	328			GGG	330
CGG	315	312.6	5.66051	2.4	284.297	340.903				CGG	313			CGG	304			CGG	303
GCG	313	298.933	6.88293	14.0667	264.519	333.348				GCG	293			GCG	295			GCG	298
CCG	316	309.467	4.50083	6.53333	286.963	331.971				CCG	310			CCG	301			CCG	307
GGC	330	332.067	0.73968	2.06667	328.368	335.765				GGC	332			GGC	333			GGC	333
CGC	289	302	5.28498	13	275.575	328.425				CGC	309			CGC	306			CGC	299
GCC	333	332.233	0.678911	0.766667	328.839	335.628				GCC	330			GCC	333			GCC	333
CCC	329	331.267	1.52978	2.26667	323.618	338.916				CCC	328			CCC	329			CCC	331
AGG	332	332.767	0.430183	0.766667	330.616	334.918				AGG	332			AGG	333			AGG	333
TGG	333	332.967	0.182574	0.0333333	332.054	333.88				TGG	332	1		TGG	333			TGG	333
ACG	321	315.333	4.42823	5.66667	293.192	337.474				ACG	318			ACG	308			ACG	310
TCG	320	313.033	3.79185	6.96667	294.074	331.993				TCG	315			TCG	307			TCG	314
AGC	332	332.733	0.449776	0.733333	330.484	334.982				AGC	331			AGC	332			AGC	333
TGC	333	332.467	0.819307	0.533333	328.37	336.563				TGC	332			TGC	333			TGC	332
ACC	331	332.467	0.730297	1.46667	328.815	336.118				ACC	331			ACC	333			ACC	333
TCC	333	332.6	0.563242	0.4	329.784	335.416				TCC	332			TCC	333			TCC	332
GAG	332	332.633	0.614948	0.633333	329.559	335.708				GAG	332			GAG	333			GAG	333
GTG	332	332.567	0.678911	0.566667	329.172	335.961				GTG	333			GTG	332			GTG	332
CTG	333	332.9	0.305129	0.1	331.374	334.426				CTG	333			CTG	333			CTG	333
GAC	331	332.533	0.730297	1.53333	328.882	336.185				GAC	333			GAC	333			GAC	333
CAC	332	332.467	0.681445	0.466667	329.059	335.874				CAC	332			CAC	332			CAC	333
GTC	332	332.133	0.973204	0.133333	327.267	336.999				GTC	331			GTC	332			GTC	332
CTC	332	332.667	0.660895	0.666667	329.362	335.971				CTC	332			CTC	333			CTC	333
AAG	333	332.733	0.52083	0.266667	330.129	335.337				AAG	332			AAG	333			AAG	333
TAG	332	329.133	1.92503	2.86667	319.508	338.758				TAG	329			TAG	327			TAG	331
ATG	333	332.567	0.727932	0.433333	328.927	336.206				ATG	333			ATG	333			ATG	333
TTG	331	332.333	0.884087	1.33333	327.913	336.754				TTG	333			TTG	333			TTG	333
AAC	332	332.333	0.844182	0.333333	328.112	336.554				AAC	332			AAC	332			AAC	332
TAC	333	331.567	1.10433	1.43333	326.045	337.088				TAC	329			TAC	332			TAC	332
ATC	331	332.367	0.668675	1.36667	329.023	335.71				ATC	332			ATC	332			ATC	333
TTC	333	332.767	0.504007	0.233333	330.247	335.287				TTC	331			TTC	333			TTC	333
GGA	333	332.933	0.253708	0.0666667	331.665	334.202				GGA	332			GGA	333			GGA	333
CGA	323	313.1	4.68563	9.9	289.672	336.528				CGA	313			CGA	307			CGA	312
GCA	331	332.633	0.490133	1.63333	330.183	335.084				GCA	331			GCA	333			GCA	333
CCA	333	332.833	0.379049	0.166667	330.938	334.729				CCA	332			CCA	333			CCA	333
GGT	332	332.167	0.874281	0.166667	327.795	336.538				GGT	331			GGT	333			GGT	332
CGT	321	310.533	5.61852	10.4667	282.441	338.626				CGT	308			CGT	303			CGT	310
GCT	332	332.633	0.556053	0.633333	329.853	335.414				GCT	332			GCT	332			GCT	333
CCT	333	332.867	0.345746	0.133333	331.138	334.595				CCT	332			CCT	333			CCT	333
AGA	333	332.867	0.345746	0.133333	331.138	334.595				AGA	333			AGA	333			AGA	333
TGA	332	332.2	0.805156	0.2	328.174	336.226				TGA	332			TGA	332			TGA	333
ACA	331	332.733	0.449776	1.73333	330.484	334.982				ACA	333			ACA	333			ACA	333
AGT	332	332.633	0.556053	0.633333	329.853	335.414				AGT	332			AGT	333			AGT	333
TGT	333	332.533	0.819307	0.466667	328.437	336.63				TGT	333			TGT	333			TGT	333
ACT	333	332.733	0.52083	0.266667	330.129	335.337				ACT	332			ACT	332			ACT	333
TCT	333	332.833	0.379049	0.166667	330.938	334.729				TCT	333			TCT	333			TCT	333
GAA	333	332.633	0.614948	0.366667	329.559	335.708				GAA	331			GAA	333			GAA	332
CAA	331	332.767	0.430183	1.76667	330.616	334.918				CAA	332			CAA	333			CAA	333
GTA	332	329.7	1.89646	2.3	320.218	339.182				GTA	331			GTA	330			GTA	330
CTA	332	331.433	1.22287	0.566667	325.319	337.548				CTA	332			CTA	330			CTA	333
GAT	333	332.333	0.802296	0.666667	328.322	336.345				GAT	331			GAT	333			GAT	330
CAT	332	332.533	0.730297	0.533333	328.882	336.185				CAT	332			CAT	333			CAT	332
GTT	331	332	1.0171	1	326.915	337.085				GTT	331			GTT	333			GTT	333
CTT	333	332.7	0.466092	0.3	330.37	335.03				CTT	332			CTT	333			CTT	333
AAA	332	332.4	0.723974	0.4	328.78	336.02				AAA	332			AAA	332			AAA	333
TAA	332	330.333	1.5162	1.66667	322.752	337.914				TAA	330			TAA	331			TAA	330
ATA	329	328.6	2.01032	0.4	318.548	338.652				ATA	331			ATA	330			ATA	329
TTA	331	329.9	1.78789	1.1	320.961	338.839				TTA	328			TTA	333			TTA	330
AAT	332	330.9	1.49366	1.1	323.432	338.368				AAT	331			AAT	332			AAT	332
TAT	332	328.933	1.8742	3.06667	319.562	338.304				TAT	327			TAT	326			TAT	331
ATT	331	330.667	1.18419	0.333333	324.746	336.588				ATT	327			ATT	331			ATT	331
TTT	332	331.633	1.09807	0.366667	326.143	337.124				TTT	332			TTT	332			TTT	330
avg	329.844	329.24		1.81875			2	0				1	0			0	0			0	0
max	333	332.967		14.0667
min	289	298.933		0.0333333
std	6.8735	7.87727		2.98551

## Sheet: 4_mers
Mer	OP	CP_avg	CP_stdev	Diff	5		Under	Over		Mer	Test_1	Under	Over	Mer	Test_2	Under	Over	Mer	Test_3	Under	Over
GGCC	290	314.5	4.79044	24.5	290.548	338.452	1			GGCC	313			GGCC	314			GGCC	316
GCCC	280	312.6	4.34384	32.6	290.881	334.319	1			GCCC	310			GCCC	307			GCCC	317
CCCC	271	300.867	5.92908	29.8667	271.221	330.512	1			CCCC	303			CCCC	297			CCCC	304
TGGC	300	323.833	3.48478	23.8333	306.409	341.257	1			TGGC	321			TGGC	320			TGGC	328
TGCC	293	321.867	2.76347	28.8667	308.049	335.684	1			TGCC	320			TGCC	312			TGCC	321
TCCC	288	319.367	3.43896	31.3667	302.172	336.561	1			TCCC	317			TCCC	318			TCCC	322
GAGG	305	324.6	2.83573	19.6	310.421	338.779	1			GAGG	322			GAGG	328			GAGG	327
CAGC	319	327.9	1.7685	8.9	319.058	336.742	1			CAGC	325			CAGC	326			CAGC	330
TTCC	312	325.333	2.65659	13.3333	312.05	338.616	1			TTCC	324			TTCC	328			TTCC	325
CCAG	306	329.633	1.92055	23.6333	320.031	339.236	1			CCAG	328			CCAG	333			CCAG	331
CCTG	316	329.467	1.59164	13.4667	321.508	337.425	1			CCTG	328			CCTG	329			CCTG	327
GGAC	292	320.7	3.31298	28.7	304.135	337.265	1			GGAC	318			GGAC	325			GGAC	321
GCTC	298	321.133	3.45147	23.1333	303.876	338.391	1			GCTC	321			GCTC	321			GCTC	321
CTTG	303	321.9	3.27319	18.9	305.534	338.266	1			CTTG	323			CTTG	325			CTTG	326
GCCA	297	324.8	2.8333	27.8	310.634	338.966	1			GCCA	327			GCCA	323			GCCA	328
CCCA	303	325.267	3.21562	22.2667	309.189	341.345	1			CCCA	323			CCCA	322			CCCA	328
AGAT	309	324.2	2.6704	15.2	310.848	337.552	1			AGAT	322			AGAT	319			AGAT	323
GGGG	287	304.1	6.17196	17.1	273.24	334.96				GGGG	306			GGGG	304			GGGG	289
CGGG	239	254.967	7.04411	15.9667	219.746	290.187				CGGG	255			CGGG	246			CGGG	249
GCGG	240	239.933	9.70934	0.0666667	191.387	288.48				GCGG	234			GCGG	247			GCGG	246
CCGG	252	259.133	7.4913	7.13333	221.677	296.59				CCGG	252			CCGG	246			CCGG	247
GGCG	237	242.767	9.50021	5.76667	195.266	290.268				GGCG	249			GGCG	240			GGCG	234
CGCG	166	172.133	10.8238	6.13333	118.014	226.252				CGCG	172			CGCG	168			CGCG	174
GCCG	239	247.4	8.91183	8.4	202.841	291.959				GCCG	244			GCCG	241			GCCG	239
CCCG	246	256.767	9.73328	10.7667	208.1	305.433				CCCG	253			CCCG	244			CCCG	247
GGGC	309	309.133	5.9407	0.133333	279.43	338.837				GGGC	304			GGGC	294			GGGC	307
CGGC	239	249.3	7.93139	10.3	209.643	288.957				CGGC	249			CGGC	241			CGGC	230
GCGC	220	229.033	9.44123	9.03333	181.827	276.239				GCGC	241			GCGC	233			GCGC	237
CCGC	235	245.133	9.03912	10.1333	199.938	290.329				CCGC	237			CCGC	245			CCGC	240
CGCC	238	249.233	10.0402	11.2333	199.032	299.434				CGCC	251			CGCC	247			CGCC	244
AGGG	308	317.7	3.96667	9.7	297.867	337.533				AGGG	315			AGGG	321			AGGG	316
TGGG	327	324.8	3.08947	2.2	309.353	340.247				TGGG	325			TGGG	320			TGGG	323
ACGG	244	254.533	7.76701	10.5333	215.698	293.368				ACGG	253			ACGG	240			ACGG	237
TCGG	263	256.9	8.08297	6.1	216.485	297.315				TCGG	244			TCGG	249			TCGG	249
AGCG	284	253.067	9.67376	30.9333	204.698	301.435				AGCG	252			AGCG	245			AGCG	248
TGCG	257	247.467	8.70487	9.53333	203.942	290.991				TGCG	240			TGCG	253			TGCG	252
ACCG	255	252.133	10.0198	2.86667	202.035	302.232				ACCG	250			ACCG	236			ACCG	246
TCCG	279	255.533	6.83164	23.4667	221.375	289.692				TCCG	262			TCCG	260			TCCG	249
AGGC	323	320.833	3.7332	2.16667	302.167	339.499				AGGC	327			AGGC	330			AGGC	322
ACGC	233	237.467	8.70883	4.46667	193.923	281.011				ACGC	250			ACGC	241			ACGC	239
TCGC	232	236.467	10.1938	4.46667	185.498	287.435				TCGC	239			TCGC	245			TCGC	236
AGCC	327	324.267	2.77841	2.73333	310.375	338.159				AGCC	321			AGCC	327			AGCC	327
ACCC	316	315.133	4.87593	0.866667	290.754	339.513				ACCC	310			ACCC	309			ACCC	321
CAGG	326	326.6	2.41547	0.6	314.523	338.677				CAGG	325			CAGG	327			CAGG	326
GTGG	329	321.333	3.26247	7.66667	305.021	337.646				GTGG	322			GTGG	318			GTGG	317
CTGG	327	328.133	2.25501	1.13333	316.858	339.408				CTGG	326			CTGG	327			CTGG	331
GACG	266	248.267	9.22864	17.7333	202.123	294.41				GACG	240			GACG	235			GACG	244
CACG	264	267.233	9.50384	3.23333	219.714	314.753				CACG	267			CACG	268			CACG	261
GTCG	226	225.667	10.7938	0.333333	171.698	279.636				GTCG	232			GTCG	228			GTCG	225
CTCG	259	259.7	7.36324	0.7	222.884	296.516				CTCG	252			CTCG	256			CTCG	260
GAGC	322	321.133	3.4912	0.866667	303.677	338.589				GAGC	315			GAGC	319			GAGC	322
GTGC	320	317.1	3.50714	2.9	299.564	334.636				GTGC	313			GTGC	316			GTGC	316
CTGC	319	324.967	3.16754	5.96667	309.129	340.804				CTGC	324			CTGC	320			CTGC	328
GACC	313	318.667	3.62304	5.66667	300.551	336.782				GACC	319			GACC	319			GACC	321
CACC	321	319.933	3.32113	1.06667	303.328	336.539				CACC	317			CACC	317			CACC	321
GTCC	306	314.7	5.42122	8.7	287.594	341.806				GTCC	312			GTCC	306			GTCC	313
CTCC	323	325	2.74176	2	311.291	338.709				CTCC	324			CTCC	327			CTCC	324
AAGG	330	326.8	2.34006	3.2	315.1	338.5				AAGG	330			AAGG	331			AAGG	327
TAGG	292	291.967	5.38506	0.0333333	265.041	318.892				TAGG	286			TAGG	296			TAGG	285
ATGG	325	325.2	3.06707	0.2	309.865	340.535				ATGG	325			ATGG	328			ATGG	323
TTGG	321	321.067	3.60969	0.0666667	303.018	339.115				TTGG	316			TTGG	318			TTGG	317
AACG	276	252	9.674	24	203.63	300.37				AACG	254			AACG	248			AACG	246
TACG	221	217.8	10.5582	3.2	165.009	270.591				TACG	209			TACG	205			TACG	211
ATCG	263	244.367	9.29027	18.6333	197.915	290.818				ATCG	237			ATCG	252			ATCG	254
TTCG	250	250.1	8.4867	0.1	207.666	292.534				TTCG	249			TTCG	255			TTCG	252
AAGC	329	323.233	2.88496	5.76667	308.809	337.658				AAGC	318			AAGC	325			AAGC	327
TAGC	288	293.9	6.47196	5.9	261.54	326.26				TAGC	295			TAGC	295			TAGC	300
ATGC	325	318.367	3.77362	6.63333	299.499	337.235				ATGC	319			ATGC	319			ATGC	324
TTGC	324	315.667	3.8804	8.33333	296.265	335.069				TTGC	312			TTGC	310			TTGC	319
AACC	325	317.733	2.99348	7.26667	302.766	332.701				AACC	311			AACC	316			AACC	316
TACC	292	306.3	5.04565	14.3	281.072	331.528				TACC	300			TACC	304			TACC	306
ATCC	320	319.4	4.42251	0.6	297.287	341.513				ATCC	322			ATCC	321			ATCC	317
GGAG	328	326.633	2.73525	1.36667	312.957	340.31				GGAG	326			GGAG	325			GGAG	321
CGAG	254	263	7.27774	9	226.611	299.389				CGAG	265			CGAG	259			CGAG	254
GCAG	324	327.2	2.20345	3.2	316.183	338.217				GCAG	324			GCAG	327			GCAG	328
GGTG	319	319.033	3.53781	0.0333333	301.344	336.722				GGTG	318			GGTG	319			GGTG	322
CGTG	292	269.133	9.42752	22.8667	221.996	316.271				CGTG	269			CGTG	257			CGTG	267
GCTG	325	326.8	2.15599	1.8	316.02	337.58				GCTG	325			GCTG	327			GCTG	328
CGAC	229	233.533	8.64125	4.53333	190.327	276.74				CGAC	230			CGAC	222			CGAC	240
GCAC	315	313.267	4.77012	1.73333	289.416	337.117				GCAC	318			GCAC	308			GCAC	313
CCAC	309	320.933	4.05933	11.9333	300.637	341.23				CCAC	321			CCAC	315			CCAC	327
GGTC	291	308.967	3.7553	17.9667	290.19	327.743				GGTC	304			GGTC	311			GGTC	311
CGTC	234	244.1	8.60373	10.1	201.081	287.119				CGTC	245			CGTC	242			CGTC	237
CCTC	323	324.933	2.65139	1.93333	311.676	338.19				CCTC	324			CCTC	325			CCTC	326
AGAG	325	328.3	2.50723	3.3	315.764	340.836				AGAG	323			AGAG	328			AGAG	329
TGAG	321	326.333	2.66954	5.33333	312.986	339.681				TGAG	325			TGAG	328			TGAG	329
ACAG	328	328.2	2.00688	0.2	318.166	338.234				ACAG	331			ACAG	328			ACAG	326
TCAG	330	328	2.08443	2	317.578	338.422				TCAG	325			TCAG	329			TCAG	331
AGTG	326	325.033	3.33718	0.966667	308.347	341.719				AGTG	326			AGTG	326			AGTG	326
TGTG	332	325.7	2.80578	6.3	311.671	339.729				TGTG	328			TGTG	324			TGTG	328
ACTG	332	326.867	2.7384	5.13333	313.175	340.559				ACTG	325			ACTG	321			ACTG	328
TCTG	326	328.833	1.93129	2.83333	319.177	338.49				TCTG	332			TCTG	332			TCTG	326
AGAC	322	325	3.31142	3	308.443	341.557				AGAC	326			AGAC	326			AGAC	325
TGAC	315	321.133	3.40115	6.13333	304.128	338.139				TGAC	322			TGAC	320			TGAC	323
ACAC	315	317.6	4.42251	2.6	295.487	339.713				ACAC	309			ACAC	318			ACAC	320
TCAC	325	321.767	2.7877	3.23333	307.828	335.705				TCAC	314			TCAC	324			TCAC	319
AGTC	321	319.533	3.4912	1.46667	302.077	336.989				AGTC	312			AGTC	319			AGTC	323
TGTC	324	323.233	3.32891	0.766667	306.589	339.878				TGTC	323			TGTC	315			TGTC	321
ACTC	322	319.767	3.15882	2.23333	303.973	335.561				ACTC	318			ACTC	317			ACTC	313
TCTC	325	324.067	2.97035	0.933333	309.215	338.918				TCTC	317			TCTC	322			TCTC	323
GAAG	332	329.8	1.71001	2.2	321.25	338.35				GAAG	328			GAAG	330			GAAG	330
CAAG	324	327.1	2.17113	3.1	316.244	337.956				CAAG	328			CAAG	330			CAAG	329
GTAG	296	293.1	5.23483	2.9	266.926	319.274				GTAG	297			GTAG	292			GTAG	298
CTAG	304	300.867	4.75419	3.13333	277.096	324.638				CTAG	301			CTAG	294			CTAG	302
GATG	321	325.6	2.76181	4.6	311.791	339.409				GATG	325			GATG	330			GATG	323
CATG	326	324.933	2.80312	1.06667	310.918	338.949				CATG	325			CATG	324			CATG	319
GTTG	316	312.2	4.71535	3.8	288.623	335.777				GTTG	310			GTTG	305			GTTG	310
GAAC	327	319.5	4.17505	7.5	298.625	340.375				GAAC	318			GAAC	316			GAAC	315
CAAC	321	319.033	3.42892	1.96667	301.889	336.178				CAAC	320			CAAC	316			CAAC	320
GTAC	302	296.733	7.08536	5.26667	261.307	332.16				GTAC	301			GTAC	301			GTAC	294
CTAC	321	315.467	4.97396	5.53333	290.597	340.336				CTAC	315			CTAC	317			CTAC	320
GATC	307	314.067	4.39383	7.06667	292.098	336.036				GATC	311			GATC	313			GATC	308
CATC	323	324	3.06257	1	308.687	339.313				CATC	322			CATC	324			CATC	325
GTTC	313	317.267	3.90343	4.26667	297.75	336.784				GTTC	311			GTTC	313			GTTC	315
CTTC	328	326.3	2.15198	1.7	315.54	337.06				CTTC	323			CTTC	322			CTTC	329
AAAG	328	327.3	2.83026	0.7	313.149	341.451				AAAG	325			AAAG	327			AAAG	327
TAAG	310	305.6	5.15016	4.4	279.849	331.351				TAAG	307			TAAG	300			TAAG	304
ATAG	301	291.2	5.51737	9.8	263.613	318.787				ATAG	290			ATAG	287			ATAG	300
TTAG	290	293.267	5.94766	3.26667	263.528	323.005				TTAG	282			TTAG	293			TTAG	299
AATG	323	319.667	3.83571	3.33333	300.488	338.845				AATG	322			AATG	324			AATG	323
TATG	322	309.2	5.29411	12.8	282.729	335.671				TATG	302			TATG	305			TATG	308
ATTG	318	311.167	3.7332	6.83333	292.501	329.833				ATTG	308			ATTG	307			ATTG	310
TTTG	324	319.033	3.95216	4.96667	299.273	338.794				TTTG	321			TTTG	317			TTTG	321
AAAC	323	321.4	3.82009	1.6	302.3	340.5				AAAC	317			AAAC	325			AAAC	321
TAAC	300	291.567	6.36631	8.43333	259.735	323.398				TAAC	285			TAAC	299			TAAC	299
ATAC	310	296.5	6.26292	13.5	265.185	327.815				ATAC	283			ATAC	291			ATAC	294
TTAC	307	301.133	4.4001	5.86667	279.133	323.134				TTAC	299			TTAC	307			TTAC	298
AATC	319	309.633	5.71437	9.36667	281.061	338.205				AATC	307			AATC	309			AATC	312
TATC	293	298.567	6.0554	5.56667	268.29	328.844				TATC	289			TATC	296			TATC	302
ATTC	319	314.567	4.43095	4.43333	292.412	336.721				ATTC	315			ATTC	318			ATTC	311
TTTC	325	321.633	3.01128	3.36667	306.577	336.69				TTTC	318			TTTC	325			TTTC	324
GGGA	327	323.3	3.04166	3.7	308.092	338.508				GGGA	326			GGGA	320			GGGA	319
CGGA	277	264.333	9.27114	12.6667	217.978	310.689				CGGA	265			CGGA	256			CGGA	259
GCGA	266	238.733	10.1606	27.2667	187.931	289.536				GCGA	236			GCGA	232			GCGA	235
CCGA	269	257.933	8.658	11.0667	214.643	301.223				CCGA	258			CCGA	252			CCGA	253
GGCA	321	320.333	4.21273	0.666667	299.27	341.397				GGCA	319			GGCA	321			GGCA	323
CGCA	236	245.933	8.28764	9.93333	204.495	287.372				CGCA	253			CGCA	254			CGCA	237
GGGT	299	304.433	5.99818	5.43333	274.442	334.424				GGGT	297			GGGT	303			GGGT	308
CGGT	240	237.9	10.1007	2.1	187.397	288.403				CGGT	229			CGGT	238			CGGT	244
GCGT	232	232	10.7991	0	178.004	285.996				GCGT	230			GCGT	223			GCGT	228
CCGT	243	247.7	10.1952	4.7	196.724	298.676				CCGT	256			CCGT	238			CCGT	247
GGCT	322	323.8	2.90541	1.8	309.273	338.327				GGCT	325			GGCT	329			GGCT	329
CGCT	253	256.5	8.0676	3.5	216.162	296.838				CGCT	263			CGCT	259			CGCT	252
GCCT	330	323.867	2.66178	6.13333	310.558	337.176				GCCT	322			GCCT	326			GCCT	324
CCCT	321	320.233	3.53	0.766667	302.583	337.883				CCCT	321			CCCT	316			CCCT	320
AGGA	329	328.833	1.74363	0.166667	320.115	337.551				AGGA	332			AGGA	326			AGGA	329
TGGA	328	329.667	1.5162	1.66667	322.086	337.248				TGGA	324			TGGA	328			TGGA	328
ACGA	273	250	10.1642	23	199.179	300.821				ACGA	245			ACGA	246			ACGA	245
TCGA	267	243.433	9.38702	23.5667	196.498	290.368				TCGA	244			TCGA	247			TCGA	243
AGCA	327	328.3	2.15198	1.3	317.54	339.06				AGCA	326			AGCA	322			AGCA	331
TGCA	327	325.933	2.67728	1.06667	312.547	339.32				TGCA	324			TGCA	325			TGCA	328
ACCA	325	324.767	3.28721	0.233333	308.331	341.203				ACCA	325			ACCA	325			ACCA	325
TCCA	328	328.933	1.68018	0.933333	320.532	337.334				TCCA	324			TCCA	328			TCCA	327
AGGT	316	319	3.58156	3	301.092	336.908				AGGT	314			AGGT	323			AGGT	314
TGGT	328	321.967	3.04544	6.03333	306.739	337.194				TGGT	321			TGGT	324			TGGT	321
ACGT	269	252.333	9.24134	16.6667	206.127	298.54				ACGT	248			ACGT	237			ACGT	253
TCGT	233	242.667	9.71431	9.66667	194.095	291.238				TCGT	229			TCGT	244			TCGT	248
AGCT	323	324.567	2.55536	1.56667	311.79	337.343				AGCT	319			AGCT	324			AGCT	328
TGCT	329	326.467	2.56949	2.53333	313.619	339.314				TGCT	327			TGCT	324			TGCT	327
ACCT	326	322.367	3.01128	3.63333	307.31	337.423				ACCT	319			ACCT	318			ACCT	321
TCCT	326	328.367	2.35597	2.36667	316.587	340.146				TCCT	322			TCCT	328			TCCT	330
GAGA	328	327.867	2.16131	0.133333	317.06	338.673				GAGA	328			GAGA	325			GAGA	326
CAGA	329	330.933	1.31131	1.93333	324.377	337.49				CAGA	331			CAGA	331			CAGA	332
GTGA	327	321.933	3.32113	5.06667	305.328	338.539				GTGA	326			GTGA	326			GTGA	323
CTGA	323	328.4	1.84951	5.4	319.152	337.648				CTGA	330			CTGA	328			CTGA	329
GACA	320	325.867	2.60944	5.86667	312.819	338.914				GACA	326			GACA	327			GACA	330
CACA	321	324.833	2.62722	3.83333	311.697	337.969				CACA	322			CACA	322			CACA	324
GTCA	323	319.067	3.48329	3.93333	301.65	336.483				GTCA	315			GTCA	318			GTCA	323
CTCA	328	325.633	2.45628	2.36667	313.352	337.915				CTCA	326			CTCA	328			CTCA	329
GAGT	318	318.033	3.59581	0.0333333	300.054	336.012				GAGT	318			GAGT	321			GAGT	323
CAGT	324	324.7	3.01891	0.7	309.605	339.795				CAGT	326			CAGT	329			CAGT	326
GTGT	320	318.233	3.2767	1.76667	301.85	334.617				GTGT	315			GTGT	315			GTGT	320
CTGT	329	327.3	2.23066	1.7	316.147	338.453				CTGT	331			CTGT	325			CTGT	325
GACT	314	321.9	3.26264	7.9	305.587	338.213				GACT	318			GACT	320			GACT	325
CACT	327	321.8	2.26518	5.2	310.474	333.126				CACT	319			CACT	322			CACT	327
GTCT	322	321.467	3.4912	0.533333	304.011	338.923				GTCT	320			GTCT	322			GTCT	319
CTCT	328	326.633	1.92055	1.36667	317.031	336.236				CTCT	328			CTCT	325			CTCT	327
AAGA	330	329.133	1.81437	0.866667	320.061	338.205				AAGA	329			AAGA	331			AAGA	326
TAGA	311	305.467	4.96007	5.53333	280.666	330.267				TAGA	306			TAGA	305			TAGA	308
ATGA	322	323.667	2.45418	1.66667	311.396	335.938				ATGA	319			ATGA	326			ATGA	324
TTGA	322	317.7	3.38506	4.3	300.775	334.625				TTGA	314			TTGA	319			TTGA	315
AACA	324	323.933	3.6477	0.0666667	305.695	342.172				AACA	321			AACA	330			AACA	318
TACA	320	318.233	4.09106	1.76667	297.778	338.689				TACA	310			TACA	320			TACA	321
ATCA	322	319.567	3.81181	2.43333	300.508	338.626				ATCA	319			ATCA	319			ATCA	322
TTCA	328	324.967	2.4138	3.03333	312.898	337.036				TTCA	318			TTCA	324			TTCA	328
AAGT	325	322.067	2.62525	2.93333	308.94	335.193				AAGT	315			AAGT	322			AAGT	319
TAGT	307	283	7.19195	24	247.04	318.96				TAGT	270			TAGT	283			TAGT	287
ATGT	325	320.233	3.54949	4.76667	302.486	337.981				ATGT	318			ATGT	322			ATGT	322
TTGT	319	315.067	4.35441	3.93333	293.295	336.839				TTGT	324			TTGT	319			TTGT	319
AACT	324	321.3	2.86657	2.7	306.967	335.633				AACT	322			AACT	316			AACT	321
TACT	316	309.967	4.21396	6.03333	288.897	331.036				TACT	315			TACT	311			TACT	307
ATCT	322	323	2.57307	1	310.135	335.865				ATCT	323			ATCT	328			ATCT	327
TTCT	331	326.5	2.2705	4.5	315.147	337.853				TTCT	325			TTCT	322			TTCT	323
GGAA	331	327.533	1.96053	3.46667	317.731	337.336				GGAA	324			GGAA	325			GGAA	326
CGAA	278	255	10.1777	23	204.111	305.889				CGAA	249			CGAA	252			CGAA	249
GCAA	325	320.967	3.56693	4.03333	303.132	338.801				GCAA	319			GCAA	323			GCAA	327
CCAA	324	324.567	2.62197	0.566667	311.457	337.677				CCAA	330			CCAA	326			CCAA	328
GGTA	303	291.867	5.72793	11.1333	263.227	320.506				GGTA	295			GGTA	295			GGTA	289
CGTA	214	200.067	8.23756	13.9333	158.879	241.254				CGTA	185			CGTA	188			CGTA	202
GCTA	310	306.767	4.89675	3.23333	282.283	331.25				GCTA	302			GCTA	303			GCTA	314
CCTA	322	311.367	3.52805	10.6333	293.726	329.007				CCTA	306			CCTA	315			CCTA	315
GGAT	319	320.733	3.73181	1.73333	302.074	339.392				GGAT	320			GGAT	319			GGAT	314
CGAT	236	235.367	7.54976	0.633333	197.618	273.115				CGAT	234			CGAT	237			CGAT	239
GCAT	318	316.2	4.254	1.8	294.93	337.47				GCAT	306			GCAT	317			GCAT	321
CCAT	325	323.267	2.59885	1.73333	310.272	336.261				CCAT	325			CCAT	323			CCAT	323
GGTT	306	310.433	4.58396	4.43333	287.514	333.353				GGTT	307			GGTT	308			GGTT	309
CGTT	236	236.967	11.1556	0.966667	181.189	292.745				CGTT	221			CGTT	234			CGTT	233
GCTT	320	320	3.76004	0	301.2	338.8				GCTT	320			GCTT	319			GCTT	322
CCTT	323	322.133	2.50149	0.866667	309.626	334.641				CCTT	321			CCTT	317			CCTT	316
AGAA	329	330.133	1.83328	1.13333	320.967	339.3				AGAA	329			AGAA	330			AGAA	328
TGAA	326	327	2.42117	1	314.894	339.106				TGAA	323			TGAA	326			TGAA	326
ACAA	324	322.333	2.86878	1.66667	307.989	336.677				ACAA	319			ACAA	326			ACAA	325
TCAA	326	322.733	3.93861	3.26667	303.04	342.426				TCAA	323			TCAA	322			TCAA	322
AGTA	308	305.233	4.78275	2.76667	281.32	329.147				AGTA	305			AGTA	306			AGTA	300
TGTA	321	311.467	4.83331	9.53333	287.3	335.633				TGTA	309			TGTA	309			TGTA	314
ACTA	305	303.133	5.25051	1.86667	276.881	329.386				ACTA	305			ACTA	296			ACTA	308
TCTA	320	313.233	4.23193	6.76667	292.074	334.393				TCTA	308			TCTA	312			TCTA	305
TGAT	318	316.667	4.34966	1.33333	294.918	338.415				TGAT	315			TGAT	324			TGAT	320
ACAT	324	321.767	2.86095	2.23333	307.462	336.071				ACAT	317			ACAT	323			ACAT	323
TCAT	325	319.067	3.237	5.93333	302.882	335.252				TCAT	318			TCAT	323			TCAT	321
AGTT	326	318.633	4.02992	7.36667	298.484	338.783				AGTT	319			AGTT	318			AGTT	317
TGTT	315	320.467	3.4912	5.46667	303.011	337.923				TGTT	319			TGTT	323			TGTT	320
ACTT	321	320.267	3.80502	0.733333	301.242	339.292				ACTT	319			ACTT	320			ACTT	324
TCTT	324	324.267	2.83978	0.266667	310.068	338.466				TCTT	324			TCTT	320			TCTT	330
GAAA	324	325.933	2.97035	1.93333	311.082	340.785				GAAA	324			GAAA	328			GAAA	329
CAAA	328	324.767	3.10376	3.23333	309.248	340.285				CAAA	323			CAAA	330			CAAA	326
GTAA	304	293.5	6.97162	10.5	258.642	328.358				GTAA	282			GTAA	297			GTAA	285
CTAA	288	304.7	5.23351	16.7	278.532	330.868				CTAA	299			CTAA	300			CTAA	312
GATA	285	298.467	5.1711	13.4667	272.611	324.322				GATA	300			GATA	295			GATA	304
CATA	312	299.967	4.72326	12.0333	276.35	323.583				CATA	295			CATA	307			CATA	300
GTTA	294	290.1	6.19983	3.9	259.101	321.099				GTTA	288			GTTA	289			GTTA	288
CTTA	292	305.633	3.9171	13.6333	286.048	325.219				CTTA	302			CTTA	301			CTTA	311
GAAT	316	315.967	3.87283	0.0333333	296.602	335.331				GAAT	315			GAAT	321			GAAT	320
CAAT	312	311.4	5.30192	0.6	284.89	337.91				CAAT	302			CAAT	311			CAAT	318
GTAT	310	295.9	4.99897	14.1	270.905	320.895				GTAT	294			GTAT	284			GTAT	296
CTAT	315	306.267	3.79594	8.73333	287.287	325.246				CTAT	305			CTAT	304			CTAT	302
GATT	309	310.033	5.78633	1.03333	281.102	338.965				GATT	309			GATT	305			GATT	305
CATT	321	317.9	3.75408	3.1	299.13	336.67				CATT	315			CATT	316			CATT	320
GTTT	317	316.3	3.69669	0.7	297.817	334.783				GTTT	318			GTTT	320			GTTT	316
CTTT	329	322.467	2.90936	6.53333	307.92	337.013				CTTT	323			CTTT	319			CTTT	321
AAAA	319	317.7	3.18564	1.3	301.772	333.628				AAAA	319			AAAA	323			AAAA	317
TAAA	320	318.4	3.71019	1.6	299.849	336.951				TAAA	317			TAAA	318			TAAA	313
ATAA	321	308.9	4.08825	12.1	288.459	329.341				ATAA	310			ATAA	305			ATAA	312
TTAA	306	306.6	4.24751	0.6	285.362	327.838				TTAA	307			TTAA	312			TTAA	302
AATA	314	309.6	5.58693	4.4	281.665	337.535				AATA	307			AATA	312			AATA	306
TATA	306	286.833	6.2261	19.1667	255.703	317.964				TATA	284			TATA	276			TATA	289
ATTA	300	296.033	6.00278	3.96667	266.019	326.047				ATTA	284			ATTA	301			ATTA	298
TTTA	313	310	4.5334	3	287.333	332.667				TTTA	301			TTTA	307			TTTA	303
AAAT	321	319.5	3.61749	1.5	301.413	337.587				AAAT	322			AAAT	324			AAAT	320
TAAT	306	289.333	6.32637	16.6667	257.701	320.965				TAAT	287			TAAT	290			TAAT	293
ATAT	308	296.567	5.85858	11.4333	267.274	325.86				ATAT	295			ATAT	299			ATAT	297
TTAT	316	303.1	5.30679	12.9	276.566	329.634				TTAT	296			TTAT	303			TTAT	306
AATT	316	308.433	6.0154	7.56667	278.356	338.51				AATT	313			AATT	311			AATT	318
TATT	311	303.033	5.0411	7.96667	277.828	328.239				TATT	300			TATT	301			TATT	298
ATTT	321	316.367	4.81007	4.63333	292.316	340.417				ATTT	311			ATTT	315			ATTT	317
TTTT	322	311.3	4.08656	10.7	290.867	331.733				TTTT	303			TTTT	313			TTTT	306
avg	304.223	303.959		6.71419			17	0				0	0			0	0			0	0
max	332	330.933		32.6
min	166	172.133		0
std	30.2917	30.4274		7.22886

## Sheet: 5_mers
Mer	OP	CP_avg	CP_stdev	Diff	5		Under	Over		Mer	Test_1	Under	Over	Mer	Test_2	Under	Over	Mer	Test_3	Under	Over
CAGCC	248	285.5	6.26842	37.5	254.158	316.842	1			CAGCC	275			CAGCC	292			CAGCC	300
CTGCC	257	287.433	5.91715	30.4333	257.848	317.019	1			CTGCC	282			CTGCC	276			CTGCC	284
CCAGG	255	290.533	6.54814	35.5333	257.793	323.274	1			CCAGG	295			CCAGG	290			CCAGG	291
CCTGG	260	298.433	5.34134	38.4333	271.727	325.14	1			CCTGG	291			CCTGG	290			CCTGG	287
CCAGC	250	287.067	7.02181	37.0667	251.958	322.176	1			CCAGC	281			CCAGC	285			CCAGC	301
GCCTG	249	284.6	5.21668	35.6	258.517	310.683	1			GCCTG	287			GCCTG	284			GCCTG	284
ACCTG	249	284.667	6.99918	35.6667	249.671	319.663	1			ACCTG	279			ACCTG	279			ACCTG	279
CTGAC	237	270.533	6.30125	33.5333	239.027	302.04	1			CTGAC	259			CTGAC	275			CTGAC	274
GAGCT	247	275.3	5.3701	28.3	248.45	302.15	1			GAGCT	268			GAGCT	275			GAGCT	276
CCTGA	262	291	5.27845	29	264.608	317.392	1			CCTGA	292			CCTGA	288			CCTGA	289
AAACG	206	150.9	10.5352	55.1	98.2242	203.576		1		AAACG	145			AAACG	156			AAACG	145
GGGGG	192	200.8	9.75351	8.8	152.032	249.568				GGGGG	187			GGGGG	196			GGGGG	196
CGGGG	174	171.9	11.3239	2.1	115.28	228.52				CGGGG	174			CGGGG	163			CGGGG	163
GCGGG	156	164.567	10.0848	8.56667	114.143	214.99				GCGGG	174			GCGGG	170			GCGGG	158
CCGGG	164	181.9	9.7851	17.9	132.974	230.826				CCGGG	181			CCGGG	175			CCGGG	179
GGCGG	169	170.4	12.2322	1.4	109.239	231.561				GGCGG	179			GGCGG	172			GGCGG	162
CGCGG	113	117.967	9.25681	4.96667	71.6826	164.251				CGCGG	123			CGCGG	126			CGCGG	109
GCCGG	154	167.867	11.218	13.8667	111.777	223.957				GCCGG	166			GCCGG	164			GCCGG	169
CCCGG	168	184.033	9.93594	16.0333	134.354	233.713				CCCGG	183			CCCGG	188			CCCGG	184
GGGCG	154	155.267	10.8816	1.26667	100.859	209.675				GGGCG	169			GGGCG	156			GGGCG	140
CGGCG	130	128.2	9.77118	1.8	79.3441	177.056				CGGCG	133			CGGCG	131			CGGCG	121
GCGCG	105	107.767	9.77923	2.76667	58.8705	156.663				GCGCG	114			GCGCG	109			GCGCG	104
CCGCG	104	118.267	10.3222	14.2667	66.6558	169.878				CCGCG	115			CCGCG	113			CCGCG	101
GGCCG	156	169.567	9.65503	13.5667	121.292	217.842				GGCCG	174			GGCCG	176			GGCCG	182
CGCCG	119	121.567	8.49212	2.56667	79.1061	164.027				CGCCG	121			CGCCG	123			CGCCG	116
GCCCG	155	168.933	10.0651	13.9333	118.608	219.259				GCCCG	178			GCCCG	167			GCCCG	148
CCCCG	170	175.667	10.8765	5.66667	121.284	230.049				CCCCG	184			CCCCG	167			CCCCG	173
GGGGC	219	236.467	11.1995	17.4667	180.469	292.464				GGGGC	228			GGGGC	222			GGGGC	221
CGGGC	163	166.567	8.60106	3.56667	123.561	209.572				CGGGC	176			CGGGC	173			CGGGC	169
GCGGC	177	166.433	10.1291	10.5667	115.788	217.079				GCGGC	165			GCGGC	179			GCGGC	156
CCGGC	160	174.633	10.6333	14.6333	121.467	227.8				CCGGC	171			CCGGC	173			CCGGC	158
GGCGC	150	154.867	9.68373	4.86667	106.448	203.285				GGCGC	164			GGCGC	162			GGCGC	154
CGCGC	98	104.867	10.6665	6.86667	51.5341	158.199				CGCGC	114			CGCGC	111			CGCGC	106
GCCGC	164	165.967	8.53586	1.96667	123.287	208.646				GCCGC	164			GCCGC	162			GCCGC	162
CCCGC	161	164.9	10.7779	3.9	111.011	218.789				CCCGC	160			CCCGC	153			CCCGC	151
GGGCC	209	233.5	10.0987	24.5	183.007	283.993				GGGCC	250			GGGCC	227			GGGCC	244
CGGCC	166	171.2	11.8392	5.2	112.004	230.396				CGGCC	166			CGGCC	175			CGGCC	146
GCGCC	156	158.8	10.0358	2.8	108.621	208.979				GCGCC	165			GCGCC	149			GCGCC	145
CCGCC	164	177.067	9.73771	13.0667	128.378	225.755				CCGCC	180			CCGCC	176			CCGCC	165
GGCCC	225	241.933	9.68801	16.9333	193.493	290.373				GGCCC	250			GGCCC	243			GGCCC	253
CGCCC	138	159.833	11.5403	21.8333	102.132	217.535				CGCCC	169			CGCCC	147			CGCCC	162
GCCCC	214	240.267	9.6022	26.2667	192.256	288.278				GCCCC	235			GCCCC	242			GCCCC	239
CCCCC	208	213.333	12.0526	5.33333	153.07	273.596				CCCCC	202			CCCCC	199			CCCCC	209
AGGGG	232	242.033	9.65788	10.0333	193.744	290.323				AGGGG	247			AGGGG	247			AGGGG	235
TGGGG	254	271.5	6.47941	17.5	239.103	303.897				TGGGG	267			TGGGG	273			TGGGG	260
ACGGG	138	149.567	8.60106	11.5667	106.561	192.572				ACGGG	153			ACGGG	149			ACGGG	138
TCGGG	168	160.8	7.64018	7.2	122.599	199.001				TCGGG	150			TCGGG	160			TCGGG	161
AGCGG	176	167.433	12.5717	8.56667	104.575	230.292				AGCGG	160			AGCGG	167			AGCGG	169
TGCGG	168	165	10.5275	3	112.363	217.637				TGCGG	171			TGCGG	178			TGCGG	157
ACCGG	157	150.133	8.69694	6.86667	106.649	193.618				ACCGG	139			ACCGG	146			ACCGG	134
TCCGG	163	168.5	10.4477	5.5	116.261	220.739				TCCGG	178			TCCGG	172			TCCGG	176
AGGCG	167	167.033	11.2142	0.0333333	110.963	223.104				AGGCG	170			AGGCG	168			AGGCG	164
TGGCG	164	172	8.46901	8	129.655	214.345				TGGCG	177			TGGCG	163			TGGCG	160
ACGCG	75	79.9667	9.8523	4.96667	30.7052	129.228				ACGCG	92			ACGCG	74			ACGCG	90
TCGCG	73	72.4667	7.19067	0.533333	36.5133	108.42				TCGCG	69			TCGCG	75			TCGCG	72
AGCCG	165	175.967	10.8897	10.9667	121.518	230.415				AGCCG	174			AGCCG	166			AGCCG	169
TGCCG	168	164.733	10.4318	3.26667	112.574	216.892				TGCCG	162			TGCCG	163			TGCCG	152
ACCCG	156	150.067	11.9537	5.93333	90.298	209.835				ACCCG	146			ACCCG	136			ACCCG	147
TCCCG	174	170.233	10.3713	3.76667	118.377	222.09				TCCCG	169			TCCCG	156			TCCCG	159
AGGGC	222	249.467	7.65521	27.4667	211.191	287.743				AGGGC	242			AGGGC	253			AGGGC	247
TGGGC	264	263.967	8.08354	0.0333333	223.549	304.384				TGGGC	264			TGGGC	252			TGGGC	257
ACGGC	137	145.367	11.0406	8.36667	90.1635	200.57				ACGGC	147			ACGGC	154			ACGGC	136
TCGGC	150	150.867	8.82681	0.866667	106.733	195.001				TCGGC	143			TCGGC	145			TCGGC	137
AGCGC	149	163.9	10.6069	14.9	110.865	216.935				AGCGC	180			AGCGC	155			AGCGC	168
TGCGC	151	149.133	10.4609	1.86667	96.829	201.438				TGCGC	159			TGCGC	150			TGCGC	147
ACCGC	147	146.233	11.1994	0.766667	90.2364	202.23				ACCGC	155			ACCGC	149			ACCGC	153
TCCGC	138	151.067	8.61408	13.0667	107.996	194.137				TCCGC	134			TCCGC	146			TCCGC	132
AGGCC	240	265.167	8.59464	25.1667	222.193	308.14				AGGCC	264			AGGCC	253			AGGCC	268
TGGCC	260	274.167	7.20672	14.1667	238.133	310.2				TGGCC	271			TGGCC	273			TGGCC	278
ACGCC	137	147.033	10.7302	10.0333	93.3824	200.684				ACGCC	147			ACGCC	148			ACGCC	133
TCGCC	143	151.667	11.8331	8.66667	92.501	210.832				TCGCC	149			TCGCC	163			TCGCC	161
AGCCC	247	264.833	8.55442	17.8333	222.061	307.605				AGCCC	249			AGCCC	253			AGCCC	262
TGCCC	239	264.733	7.36222	25.7333	227.922	301.544				TGCCC	263			TGCCC	256			TGCCC	269
ACCCC	234	236.933	10.1402	2.93333	186.232	287.634				ACCCC	236			ACCCC	240			ACCCC	231
TCCCC	227	254.8	7.96284	27.8	214.986	294.614				TCCCC	255			TCCCC	248			TCCCC	261
GAGGG	235	257.667	8.68742	22.6667	214.23	301.104				GAGGG	255			GAGGG	262			GAGGG	255
CAGGG	238	271.133	6.86688	33.1333	236.799	305.468				CAGGG	274			CAGGG	273			CAGGG	264
GTGGG	275	259.633	9.26798	15.3667	213.293	305.973				GTGGG	262			GTGGG	268			GTGGG	247
CTGGG	270	289.767	8.1057	19.7667	249.238	330.295				CTGGG	294			CTGGG	286			CTGGG	290
GACGG	133	147.933	8.92472	14.9333	103.31	192.557				GACGG	142			GACGG	150			GACGG	154
CACGG	177	179.667	9.20395	2.66667	133.647	225.686				CACGG	181			CACGG	178			CACGG	175
GTCGG	137	130.133	9.91597	6.86667	80.5535	179.713				GTCGG	131			GTCGG	127			GTCGG	129
CTCGG	201	184.1	8.61574	16.9	141.021	227.179				CTCGG	174			CTCGG	176			CTCGG	166
GAGCG	199	169.367	11.9178	29.6333	109.778	228.956				GAGCG	175			GAGCG	163			GAGCG	165
CAGCG	186	195.633	11.3335	9.63333	138.966	252.301				CAGCG	193			CAGCG	186			CAGCG	188
GTGCG	147	139.5	11.2426	7.5	83.2869	195.713				GTGCG	142			GTGCG	147			GTGCG	140
CTGCG	194	189.633	10.4138	4.36667	137.564	241.702				CTGCG	194			CTGCG	199			CTGCG	184
GACCG	142	152.067	10.3655	10.0667	100.239	203.894				GACCG	141			GACCG	145			GACCG	149
CACCG	168	175.733	10.5534	7.73333	122.966	228.5				CACCG	181			CACCG	180			CACCG	169
GTCCG	120	129.833	11.0206	9.83333	74.7302	184.936				GTCCG	121			GTCCG	137			GTCCG	117
CTCCG	212	185	10.5307	27	132.346	237.654				CTCCG	193			CTCCG	182			CTCCG	177
GAGGC	240	267.233	9.66574	27.2333	218.905	315.562				GAGGC	263			GAGGC	272			GAGGC	258
CAGGC	239	270.533	7.33312	31.5333	233.868	307.199				CAGGC	276			CAGGC	274			CAGGC	273
GTGGC	264	265.2	8.23533	1.2	224.023	306.377				GTGGC	255			GTGGC	270			GTGGC	267
CTGGC	250	280.6	6.76502	30.6	246.775	314.425				CTGGC	277			CTGGC	279			CTGGC	280
GACGC	136	141	9.59885	5	93.0057	188.994				GACGC	152			GACGC	138			GACGC	135
CACGC	158	151.467	10.9158	6.53333	96.8878	206.046				CACGC	154			CACGC	155			CACGC	143
GTCGC	114	120.733	8.69377	6.73333	77.2645	164.202				GTCGC	130			GTCGC	134			GTCGC	129
CTCGC	134	148.4	11.3368	14.4	91.7158	205.084				CTCGC	145			CTCGC	137			CTCGC	149
GAGCC	246	267.167	7.25441	21.1667	230.895	303.439				GAGCC	254			GAGCC	260			GAGCC	261
GTGCC	243	247.667	8.0701	4.66667	207.316	288.017				GTGCC	260			GTGCC	243			GTGCC	241
GACCC	236	245.2	8.7549	9.2	201.425	288.975				GACCC	245			GACCC	238			GACCC	242
CACCC	245	257.467	8.36962	12.4667	215.619	299.315				CACCC	251			CACCC	244			CACCC	269
GTCCC	210	240.1	8.23931	30.1	198.903	281.297				GTCCC	234			GTCCC	225			GTCCC	242
CTCCC	234	270.8	8.26459	36.8	229.477	312.123				CTCCC	268			CTCCC	260			CTCCC	273
AAGGG	268	260.333	8.21829	7.66667	219.242	301.425				AAGGG	259			AAGGG	268			AAGGG	246
TAGGG	182	184.4	9.43069	2.4	137.247	231.553				TAGGG	174			TAGGG	168			TAGGG	182
ATGGG	252	259.433	6.10643	7.43333	228.901	289.965				ATGGG	250			ATGGG	247			ATGGG	238
TTGGG	254	255.567	8.14813	1.56667	214.826	296.307				TTGGG	255			TTGGG	260			TTGGG	246
AACGG	149	139.567	10.8459	9.43333	85.3372	193.796				AACGG	141			AACGG	138			AACGG	127
TACGG	94	111	7.81687	17	71.9157	150.084				TACGG	95			TACGG	105			TACGG	102
ATCGG	127	123.067	8.74912	3.93333	79.3211	166.812				ATCGG	102			ATCGG	129			ATCGG	129
TTCGG	148	149.933	9.28823	1.93333	103.492	196.374				TTCGG	145			TTCGG	154			TTCGG	147
AAGCG	193	151.667	9.71076	41.3333	103.113	200.22				AAGCG	151			AAGCG	146			AAGCG	145
TAGCG	68	78.9667	8.54394	10.9667	36.247	121.686				TAGCG	78			TAGCG	77			TAGCG	60
ATGCG	132	120.2	11.1954	11.8	64.2228	176.177				ATGCG	132			ATGCG	118			ATGCG	123
TTGCG	98	105.733	8.32086	7.73333	64.129	147.338				TTGCG	93			TTGCG	105			TTGCG	101
AACCG	155	135.2	11.8566	19.8	75.9169	194.483				AACCG	130			AACCG	136			AACCG	135
TACCG	133	115.233	8.13966	17.7667	74.535	155.932				TACCG	127			TACCG	105			TACCG	102
ATCCG	131	138.5	7.47755	7.5	101.112	175.888				ATCCG	121			ATCCG	151			ATCCG	117
TTCCG	161	155.6	10.2372	5.4	104.414	206.786				TTCCG	153			TTCCG	162			TTCCG	147
AAGGC	298	270.3	7.2166	27.7	234.217	306.383				AAGGC	277			AAGGC	265			AAGGC	270
TAGGC	173	178.867	8.79551	5.86667	134.889	222.844				TAGGC	168			TAGGC	177			TAGGC	171
ATGGC	248	267.767	8.5124	19.7667	225.205	310.329				ATGGC	274			ATGGC	265			ATGGC	276
TTGGC	221	244.7	11.2039	23.7	188.68	300.72				TTGGC	242			TTGGC	232			TTGGC	253
AACGC	126	126.933	11.3287	0.933333	70.2897	183.577				AACGC	142			AACGC	136			AACGC	127
TACGC	90	88.7	8.82063	1.3	44.5969	132.803				TACGC	83			TACGC	86			TACGC	87
ATCGC	132	124.133	9.08099	7.86667	78.7284	169.538				ATCGC	116			ATCGC	134			ATCGC	121
TTCGC	115	118.233	7.7801	3.23333	79.3329	157.134				TTCGC	116			TTCGC	129			TTCGC	108
AAGCC	291	273.467	5.75196	17.5333	244.707	302.226				AAGCC	260			AAGCC	277			AAGCC	270
TAGCC	192	209.9	9.68237	17.9	161.488	258.312				TAGCC	212			TAGCC	197			TAGCC	210
ATGCC	247	253.933	7.13869	6.93333	218.24	289.627				ATGCC	255			ATGCC	255			ATGCC	264
TTGCC	231	248.5	7.88167	17.5	209.092	287.908				TTGCC	237			TTGCC	249			TTGCC	249
AACCC	284	249.3	7.81753	34.7	210.212	288.388				AACCC	251			AACCC	236			AACCC	248
TACCC	197	214.333	9.32306	17.3333	167.718	260.949				TACCC	213			TACCC	222			TACCC	224
ATCCC	224	246.533	8.78766	22.5333	202.595	290.472				ATCCC	237			ATCCC	237			ATCCC	244
TTCCC	248	270.867	7.42193	22.8667	233.757	307.976				TTCCC	268			TTCCC	277			TTCCC	275
GGAGG	263	281.4	7.44914	18.4	244.154	318.646				GGAGG	283			GGAGG	285			GGAGG	279
CGAGG	171	182.567	11.8079	11.5667	123.527	241.606				CGAGG	190			CGAGG	182			CGAGG	178
GCAGG	272	270.7	9.04071	1.3	225.496	315.904				GCAGG	274			GCAGG	266			GCAGG	278
GGTGG	243	262.7	8.8128	19.7	218.636	306.764				GGTGG	265			GGTGG	261			GGTGG	258
CGTGG	193	190.967	10.6657	2.03333	137.638	244.295				CGTGG	185			CGTGG	193			CGTGG	185
GCTGG	298	288.167	6.84853	9.83333	253.924	322.409				GCTGG	287			GCTGG	281			GCTGG	289
GGACG	157	163.4	9.96753	6.4	113.562	213.238				GGACG	167			GGACG	158			GGACG	157
CGACG	93	85.1333	8.15257	7.86667	44.3705	125.896				CGACG	90			CGACG	89			CGACG	80
GCACG	157	149.067	11.6558	7.93333	90.7877	207.346				GCACG	152			GCACG	162			GCACG	141
CCACG	187	182.867	9.44579	4.13333	135.638	230.096				CCACG	190			CCACG	180			CCACG	178
GGTCG	99	118.733	9.25103	19.7333	72.4782	164.988				GGTCG	110			GGTCG	112			GGTCG	112
CGTCG	86	77.9	7.76975	8.1	39.0513	116.749				CGTCG	73			CGTCG	74			CGTCG	76
GCTCG	137	152.133	9.8146	15.1333	103.06	201.206				GCTCG	160			GCTCG	153			GCTCG	145
CCTCG	168	175.467	10.288	7.46667	124.026	226.907				CCTCG	173			CCTCG	184			CCTCG	166
GGAGC	253	274.133	6.90194	21.1333	239.624	308.643				GGAGC	264			GGAGC	254			GGAGC	266
CGAGC	157	160.067	9.83636	3.06667	110.885	209.248				CGAGC	163			CGAGC	159			CGAGC	160
GCAGC	253	282.1	5.91521	29.1	252.524	311.676				GCAGC	270			GCAGC	271			GCAGC	284
GGTGC	225	239.067	9.38794	14.0667	192.127	286.006				GGTGC	238			GGTGC	243			GGTGC	231
CGTGC	188	158.967	9.45947	29.0333	111.669	206.264				CGTGC	159			CGTGC	156			CGTGC	157
GCTGC	257	282.4	8.07551	25.4	242.022	322.778				GCTGC	280			GCTGC	272			GCTGC	284
CCTGC	271	287.533	6.97648	16.5333	252.651	322.416				CCTGC	283			CCTGC	280			CCTGC	293
GGACC	224	254.1	6.40232	30.1	222.088	286.112				GGACC	252			GGACC	250			GGACC	254
CGACC	132	134.733	8.88211	2.73333	90.3228	179.144				CGACC	133			CGACC	133			CGACC	122
GCACC	219	242.8	8.42165	23.8	200.692	284.908				GCACC	241			GCACC	240			GCACC	242
CCACC	240	269.467	8.21157	29.4667	228.409	310.525				CCACC	269			CCACC	260			CCACC	271
GGTCC	217	231.9	8.79008	14.9	187.95	275.85				GGTCC	226			GGTCC	236			GGTCC	228
CGTCC	140	149.133	11.4853	9.13333	91.7067	206.56				CGTCC	152			CGTCC	138			CGTCC	142
GCTCC	244	269.867	7.05023	25.8667	234.616	305.118				GCTCC	263			GCTCC	275			GCTCC	272
CCTCC	276	279.667	6.35357	3.66667	247.899	311.435				CCTCC	286			CCTCC	283			CCTCC	279
AGAGG	270	291.633	6.26145	21.6333	260.326	322.941				AGAGG	288			AGAGG	286			AGAGG	300
TGAGG	257	282.9	6.32646	25.9	251.268	314.532				TGAGG	270			TGAGG	292			TGAGG	276
ACAGG	295	274.067	9.60579	20.9333	226.038	322.096				ACAGG	292			ACAGG	281			ACAGG	257
TCAGG	277	273.7	8.25102	3.3	232.445	314.955				TCAGG	259			TCAGG	276			TCAGG	285
AGTGG	284	273.1	7.00911	10.9	238.054	308.146				AGTGG	275			AGTGG	280			AGTGG	261
TGTGG	312	289.2	7.16505	22.8	253.375	325.025				TGTGG	289			TGTGG	285			TGTGG	287
ACTGG	280	277.633	7.04901	2.36667	242.388	312.878				ACTGG	269			ACTGG	277			ACTGG	279
TCTGG	261	288.433	6.87666	27.4333	254.05	322.817				TCTGG	285			TCTGG	294			TCTGG	295
AGACG	168	164	11.0952	4	108.524	219.476				AGACG	171			AGACG	147			AGACG	173
TGACG	176	146.133	8.52474	29.8667	103.51	188.757				TGACG	146			TGACG	140			TGACG	144
ACACG	173	159.133	8.79943	13.8667	115.136	203.13				ACACG	155			ACACG	170			ACACG	147
TCACG	145	147.767	9.10355	2.76667	102.249	193.284				TCACG	144			TCACG	144			TCACG	143
AGTCG	131	125.567	10.2979	5.43333	74.0771	177.056				AGTCG	140			AGTCG	122			AGTCG	116
TGTCG	142	131.633	11.8423	10.3667	72.4218	190.845				TGTCG	126			TGTCG	135			TGTCG	144
ACTCG	143	139.1	9.94935	3.9	89.3532	188.847				ACTCG	126			ACTCG	137			ACTCG	152
TCTCG	158	150.667	11.1458	7.33333	94.9374	206.396				TCTCG	139			TCTCG	159			TCTCG	146
AGAGC	288	282.6	7.18523	5.4	246.674	318.526				AGAGC	273			AGAGC	285			AGAGC	288
TGAGC	263	267.367	6.1391	4.36667	236.671	298.062				TGAGC	269			TGAGC	268			TGAGC	262
ACAGC	286	281.8	7.16024	4.2	245.999	317.601				ACAGC	274			ACAGC	279			ACAGC	278
TCAGC	262	278.867	7.73141	16.8667	240.21	317.524				TCAGC	267			TCAGC	274			TCAGC	287
AGTGC	247	250.867	8.39841	3.86667	208.875	292.859				AGTGC	238			AGTGC	252			AGTGC	256
TGTGC	273	270.867	8.32004	2.13333	229.266	312.467				TGTGC	264			TGTGC	266			TGTGC	274
ACTGC	255	269.7	5.55319	14.7	241.934	297.466				ACTGC	259			ACTGC	266			ACTGC	276
TCTGC	282	288.167	6.93359	6.16667	253.499	322.835				TCTGC	286			TCTGC	289			TCTGC	290
AGACC	276	266.5	8.92787	9.5	221.861	311.139				AGACC	272			AGACC	264			AGACC	255
TGACC	260	262.3	6.31992	2.3	230.7	293.9				TGACC	261			TGACC	261			TGACC	262
ACACC	261	258.033	7.40216	2.96667	221.023	295.044				ACACC	252			ACACC	257			ACACC	257
TCACC	283	263.6	5.45578	19.4	236.321	290.879				TCACC	257			TCACC	257			TCACC	264
AGTCC	250	251.267	6.96758	1.26667	216.429	286.105				AGTCC	242			AGTCC	249			AGTCC	239
TGTCC	276	268.2	8.98044	7.8	223.298	313.102				TGTCC	275			TGTCC	261			TGTCC	276
ACTCC	245	260.333	7.6804	15.3333	221.931	298.735				ACTCC	248			ACTCC	258			ACTCC	259
TCTCC	298	287.4	6.43053	10.6	255.247	319.553				TCTCC	278			TCTCC	284			TCTCC	279
GAAGG	303	286.667	6.34814	16.3333	254.926	318.407				GAAGG	286			GAAGG	284			GAAGG	278
CAAGG	288	280.733	6.6225	7.26667	247.621	313.846				CAAGG	286			CAAGG	288			CAAGG	273
GTAGG	176	180.467	10.2645	4.46667	129.144	231.789				GTAGG	178			GTAGG	183			GTAGG	174
CTAGG	198	205	10.4552	7	152.724	257.276				CTAGG	189			CTAGG	196			CTAGG	194
GATGG	257	275.467	7.54633	18.4667	237.735	313.198				GATGG	267			GATGG	283			GATGG	268
CATGG	295	281.567	5.51914	13.4333	253.971	309.162				CATGG	286			CATGG	279			CATGG	277
GTTGG	236	244.7	6.98841	8.7	209.758	279.642				GTTGG	233			GTTGG	223			GTTGG	238
CTTGG	240	274.8	9.41898	34.8	227.705	321.895				CTTGG	278			CTTGG	272			CTTGG	282
GAACG	153	152.2	11.9204	0.8	92.5979	211.802				GAACG	149			GAACG	150			GAACG	143
CAACG	134	146.067	10.8562	12.0667	91.7856	200.348				CAACG	151			CAACG	153			CAACG	158
GTACG	104	92.5	9.69091	11.5	44.0454	140.955				GTACG	81			GTACG	105			GTACG	85
CTACG	130	134.5	10.5135	4.5	81.9323	187.068				CTACG	127			CTACG	128			CTACG	124
GATCG	105	124.2	9.85901	19.2	74.905	173.495				GATCG	117			GATCG	130			GATCG	124
CATCG	180	167.767	11.0537	12.2333	112.498	223.035				CATCG	168			CATCG	178			CATCG	171
GTTCG	111	117.967	9.30511	6.96667	71.4411	164.492				GTTCG	116			GTTCG	114			GTTCG	112
CTTCG	185	172.5	9.36888	12.5	125.656	219.344				CTTCG	169			CTTCG	166			CTTCG	168
GAAGC	285	283.633	7.91107	1.36667	244.078	323.189				GAAGC	273			GAAGC	286			GAAGC	288
CAAGC	259	265.433	8.41462	6.43333	223.36	307.506				CAAGC	253			CAAGC	260			CAAGC	271
GTAGC	171	195.433	8.93534	24.4333	150.757	240.11				GTAGC	195			GTAGC	178			GTAGC	194
CTAGC	177	202.233	9.17524	25.2333	156.357	248.11				CTAGC	213			CTAGC	205			CTAGC	205
GATGC	277	260.667	7.87984	16.3333	221.267	300.066				GATGC	258			GATGC	250			GATGC	266
CATGC	255	255.2	8.47471	0.2	212.826	297.574				CATGC	242			CATGC	257			CATGC	252
GTTGC	191	222.067	9.33268	31.0667	175.403	268.73				GTTGC	207			GTTGC	219			GTTGC	215
CTTGC	224	256.633	7.60437	32.6333	218.611	294.655				CTTGC	255			CTTGC	251			CTTGC	254
GAACC	253	249.967	9.01142	3.03333	204.91	295.024				GAACC	247			GAACC	239			GAACC	248
CAACC	252	251.367	9.51762	0.633333	203.779	298.955				CAACC	243			CAACC	255			CAACC	255
GTACC	189	207.967	10.5192	18.9667	155.371	260.563				GTACC	191			GTACC	216			GTACC	196
CTACC	204	239.767	8.30323	35.7667	198.251	281.283				CTACC	224			CTACC	242			CTACC	239
GATCC	242	246.567	8.28244	4.56667	205.154	287.979				GATCC	236			GATCC	246			GATCC	241
CATCC	248	270.067	8.27515	22.0667	228.691	311.442				CATCC	266			CATCC	266			CATCC	267
GTTCC	229	253.8	7.41573	24.8	216.721	290.879				GTTCC	246			GTTCC	251			GTTCC	246
CTTCC	266	289.567	6.30098	23.5667	258.062	321.072				CTTCC	289			CTTCC	290			CTTCC	291
AAAGG	285	283.667	7.85354	1.33333	244.399	322.934				AAAGG	285			AAAGG	282			AAAGG	284
TAAGG	224	222.467	8.4557	1.53333	180.188	264.745				TAAGG	227			TAAGG	214			TAAGG	211
ATAGG	213	180.9	8.14672	32.1	140.166	221.634				ATAGG	180			ATAGG	183			ATAGG	172
TTAGG	190	191.8	9.1214	1.8	146.193	237.407				TTAGG	183			TTAGG	190			TTAGG	186
AATGG	271	264.833	6.99302	6.16667	229.868	299.798				AATGG	259			AATGG	265			AATGG	259
TATGG	233	237.667	8.07864	4.66667	197.273	278.06				TATGG	230			TATGG	233			TATGG	235
ATTGG	220	231.233	8.82662	11.2333	187.1	275.366				ATTGG	230			ATTGG	226			ATTGG	221
TTTGG	276	270.867	8.57717	5.13333	227.981	313.753				TTTGG	272			TTTGG	267			TTTGG	263
TAACG	83	86.3	7.00812	3.3	51.2594	121.341				TAACG	84			TAACG	84			TAACG	71
ATACG	108	90.6333	7.64507	17.3667	52.408	128.859				ATACG	69			ATACG	91			ATACG	82
TTACG	92	90.6667	7.94521	1.33333	50.9406	130.393				TTACG	85			TTACG	86			TTACG	88
AATCG	125	105.567	7.51405	19.4333	67.9964	143.137				AATCG	93			AATCG	113			AATCG	109
TATCG	101	88.2333	11.44	12.7667	31.0331	145.434				TATCG	74			TATCG	85			TATCG	87
ATTCG	103	113.533	8.6572	10.5333	70.2473	156.819				ATTCG	109			ATTCG	127			ATTCG	109
TTTCG	126	122.367	11.3851	3.63333	65.4414	179.292				TTTCG	125			TTTCG	117			TTTCG	114
AAAGC	287	272.967	7.25156	14.0333	236.709	309.224				AAAGC	265			AAAGC	282			AAAGC	282
TAAGC	232	198.933	9.41727	33.0667	151.847	246.02				TAAGC	197			TAAGC	198			TAAGC	184
ATAGC	222	190.633	8.38917	31.3667	148.687	232.579				ATAGC	196			ATAGC	179			ATAGC	202
TTAGC	183	196.633	11.4394	13.6333	139.436	253.831				TTAGC	173			TTAGC	187			TTAGC	193
AATGC	263	241.933	7.74567	21.0667	203.205	280.662				AATGC	246			AATGC	244			AATGC	253
TATGC	203	216.633	8.40559	13.6333	174.605	258.661				TATGC	217			TATGC	221			TATGC	215
ATTGC	217	225.633	8.09207	8.63333	185.173	266.094				ATTGC	206			ATTGC	226			ATTGC	218
TTTGC	281	255.367	8.08781	25.6333	214.928	295.806				TTTGC	258			TTTGC	249			TTTGC	262
AAACC	284	260.7	8.08212	23.3	220.289	301.111				AAACC	251			AAACC	261			AAACC	257
TAACC	231	201.133	10.5397	29.8667	148.435	253.832				TAACC	199			TAACC	196			TAACC	208
ATACC	211	203.567	11.9818	7.43333	143.657	263.476				ATACC	195			ATACC	201			ATACC	207
TTACC	200	215.633	11.5116	15.6333	158.076	273.191				TTACC	212			TTACC	208			TTACC	210
AATCC	250	233.867	9.05437	16.1333	188.595	279.139				AATCC	225			AATCC	228			AATCC	229
TATCC	201	217.233	8.69278	16.2333	173.769	260.697				TATCC	210			TATCC	230			TATCC	210
ATTCC	242	248.533	9.00472	6.53333	203.51	293.557				ATTCC	239			ATTCC	254			ATTCC	252
TTTCC	272	276.3	7.23569	4.3	240.122	312.478				TTTCC	266			TTTCC	279			TTTCC	279
GGGAG	255	273.1	7.02385	18.1	237.981	308.219				GGGAG	270			GGGAG	271			GGGAG	260
CGGAG	196	196.5	11.7671	0.5	137.664	255.336				CGGAG	190			CGGAG	193			CGGAG	189
GCGAG	154	159.533	12.662	5.53333	96.2233	222.843				GCGAG	164			GCGAG	167			GCGAG	157
CCGAG	183	191.767	11.331	8.76667	135.112	248.422				CCGAG	202			CCGAG	181			CCGAG	191
GGCAG	248	275.5	8.0676	27.5	235.162	315.838				GGCAG	266			GGCAG	278			GGCAG	272
CGCAG	175	178.967	9.8488	3.96667	129.723	228.211				CGCAG	178			CGCAG	180			CGCAG	171
GCCAG	252	279.733	6.34596	27.7333	248.004	311.463				GCCAG	287			GCCAG	274			GCCAG	286
CCCAG	255	293.733	7.81216	38.7333	254.673	332.794				CCCAG	296			CCCAG	293			CCCAG	290
GGGTG	253	244.1	9.12877	8.9	198.456	289.744				GGGTG	236			GGGTG	233			GGGTG	237
CGGTG	172	168.667	9.49531	3.33333	121.19	216.143				CGGTG	164			CGGTG	171			CGGTG	173
GCGTG	158	159.733	8.88988	1.73333	115.284	204.183				GCGTG	170			GCGTG	155			GCGTG	152
CCGTG	183	185.733	11.1012	2.73333	130.227	241.239				CCGTG	189			CCGTG	186			CCGTG	182
GGCTG	262	282.933	7.70997	20.9333	244.383	321.483				GGCTG	281			GGCTG	283			GGCTG	281
CGCTG	199	192.9	10.8575	6.1	138.612	247.188				CGCTG	203			CGCTG	185			CGCTG	175
CCCTG	271	284.633	6.39765	13.6333	252.645	316.622				CCCTG	274			CCCTG	284			CCCTG	290
GGGAC	228	247.7	6.83878	19.7	213.506	281.894				GGGAC	249			GGGAC	255			GGGAC	246
CGGAC	124	139.233	9.48568	15.2333	91.8049	186.662				CGGAC	152			CGGAC	136			CGGAC	146
GCGAC	140	129.3	8.91009	10.7	84.7496	173.85				GCGAC	121			GCGAC	115			GCGAC	118
CCGAC	143	139.067	10.8117	3.93333	85.0084	193.125				CCGAC	136			CCGAC	142			CCGAC	142
GGCAC	210	240.4	8.20681	30.4	199.366	281.434				GGCAC	245			GGCAC	222			GGCAC	237
CGCAC	138	131.667	11.2199	6.33333	75.5674	187.766				CGCAC	137			CGCAC	135			CGCAC	131
GCCAC	232	264.5	7.4034	32.5	227.483	301.517				GCCAC	267			GCCAC	254			GCCAC	268
CCCAC	232	262.467	8.38609	30.4667	220.536	304.397				CCCAC	260			CCCAC	252			CCCAC	280
GGGTC	212	223.567	10.9156	11.5667	168.989	278.145				GGGTC	225			GGGTC	224			GGGTC	225
CGGTC	125	125.4	11.1467	0.4	69.6666	181.133				CGGTC	118			CGGTC	131			CGGTC	122
GCGTC	131	133.2	9.8625	2.2	83.8875	182.513				GCGTC	130			GCGTC	129			GCGTC	128
CCGTC	144	143.367	9.55739	0.633333	95.5797	191.154				CCGTC	150			CCGTC	141			CCGTC	128
GGCTC	234	265.567	6.88168	31.5667	231.158	299.975				GGCTC	268			GGCTC	269			GGCTC	268
CGCTC	158	158.767	10.5035	0.766667	106.249	211.284				CGCTC	165			CGCTC	160			CGCTC	156
GCCTC	263	272.467	7.56003	9.46667	234.667	310.267				GCCTC	266			GCCTC	272			GCCTC	274
CCCTC	257	263.767	10.431	6.76667	211.612	315.922				CCCTC	266			CCCTC	267			CCCTC	267
AGGAG	300	295.933	5.60747	4.06667	267.896	323.971				AGGAG	294			AGGAG	292			AGGAG	292
TGGAG	313	301.067	6.14724	11.9333	270.33	331.803				TGGAG	302			TGGAG	295			TGGAG	298
ACGAG	162	160.133	10.3148	1.86667	108.559	211.707				ACGAG	148			ACGAG	151			ACGAG	160
TCGAG	157	155.4	10.6855	1.6	101.973	208.827				TCGAG	161			TCGAG	157			TCGAG	149
AGCAG	300	296.067	7.04142	3.93333	260.86	331.274				AGCAG	294			AGCAG	286			AGCAG	296
TGCAG	299	293.4	6.04922	5.6	263.154	323.646				TGCAG	295			TGCAG	292			TGCAG	300
ACCAG	259	283.733	6.75652	24.7333	249.951	317.516				ACCAG	288			ACCAG	286			ACCAG	282
TCCAG	275	299.467	5.31578	24.4667	272.888	326.046				TCCAG	293			TCCAG	298			TCCAG	297
AGGTG	258	268.133	8.39431	10.1333	226.162	310.105				AGGTG	266			AGGTG	278			AGGTG	262
TGGTG	292	282.9	6.38074	9.1	250.996	314.804				TGGTG	287			TGGTG	284			TGGTG	280
ACGTG	208	176.333	10.662	31.6667	123.023	229.643				ACGTG	163			ACGTG	180			ACGTG	172
TCGTG	156	158.567	13.8879	2.56667	89.127	228.006				TCGTG	144			TCGTG	146			TCGTG	160
AGCTG	290	296.133	5.02911	6.13333	270.988	321.279				AGCTG	291			AGCTG	292			AGCTG	301
TGCTG	311	303.9	5.3778	7.1	277.011	330.789				TGCTG	300			TGCTG	300			TGCTG	303
TCCTG	292	304.3	5.69422	12.3	275.829	332.771				TCCTG	295			TCCTG	299			TCCTG	297
AGGAC	263	275.033	6.99992	12.0333	240.034	310.033				AGGAC	272			AGGAC	279			AGGAC	281
TGGAC	240	275.433	7.17122	35.4333	239.577	311.289				TGGAC	275			TGGAC	274			TGGAC	272
ACGAC	133	127.467	10.2679	5.53333	76.1271	178.806				ACGAC	128			ACGAC	130			ACGAC	136
TCGAC	118	112.067	8.02983	5.93333	71.9175	152.216				TCGAC	111			TCGAC	121			TCGAC	108
AGCAC	238	264.233	9.62641	26.2333	216.101	312.365				AGCAC	265			AGCAC	256			AGCAC	257
TGCAC	268	253.833	7.52047	14.1667	216.231	291.436				TGCAC	248			TGCAC	260			TGCAC	254
ACCAC	260	260.3	6.95875	0.3	225.506	295.094				ACCAC	251			ACCAC	251			ACCAC	251
TCCAC	269	263.533	7.89908	5.46667	224.038	303.029				TCCAC	262			TCCAC	271			TCCAC	266
AGGTC	225	244.133	8.82291	19.1333	200.019	288.248				AGGTC	235			AGGTC	239			AGGTC	248
TGGTC	245	249.467	8.31174	4.46667	207.908	291.025				TGGTC	240			TGGTC	244			TGGTC	248
ACGTC	123	133.3	10.6872	10.3	79.8638	186.736				ACGTC	124			ACGTC	128			ACGTC	126
TCGTC	132	127.433	7.50946	4.56667	89.886	164.981				TCGTC	126			TCGTC	138			TCGTC	113
AGCTC	244	269.7	7.5528	25.7	231.936	307.464				AGCTC	270			AGCTC	262			AGCTC	272
TGCTC	266	279.8	7.27016	13.8	243.449	316.151				TGCTC	273			TGCTC	281			TGCTC	278
ACCTC	274	260.167	8.30905	13.8333	218.621	301.712				ACCTC	262			ACCTC	250			ACCTC	269
TCCTC	280	282.967	5.76842	2.96667	254.125	311.809				TCCTC	286			TCCTC	288			TCCTC	284
GAGAG	299	278.133	7.28595	20.8667	241.704	314.563				GAGAG	281			GAGAG	281			GAGAG	277
CAGAG	298	304.5	5.61863	6.5	276.407	332.593				CAGAG	298			CAGAG	297			CAGAG	315
GTGAG	271	260	7.12935	11	224.353	295.647				GTGAG	258			GTGAG	265			GTGAG	260
CTGAG	294	296.967	5.96821	2.96667	267.126	326.808				CTGAG	301			CTGAG	294			CTGAG	305
GACAG	248	282.833	7.31594	34.8333	246.254	319.413				GACAG	289			GACAG	287			GACAG	287
CACAG	297	292.933	5.38794	4.06667	265.994	319.873				CACAG	298			CACAG	278			CACAG	291
GTCAG	237	258.267	7.46455	21.2667	220.944	295.589				GTCAG	249			GTCAG	268			GTCAG	262
CTCAG	294	293.667	7.18875	0.333333	257.723	329.61				CTCAG	295			CTCAG	295			CTCAG	297
GAGTG	282	260.467	7.92958	21.5333	220.819	300.115				GAGTG	267			GAGTG	271			GAGTG	254
CAGTG	303	293.167	6.88869	9.83333	258.723	327.61				CAGTG	286			CAGTG	302			CAGTG	295
GTGTG	294	270.067	7.59734	23.9333	232.08	308.053				GTGTG	263			GTGTG	273			GTGTG	272
CTGTG	309	299.133	4.95311	9.86667	274.368	323.899				CTGTG	305			CTGTG	295			CTGTG	292
GACTG	268	269.867	7.39866	1.86667	232.873	306.86				GACTG	271			GACTG	269			GACTG	284
CACTG	284	288.533	5.53193	4.53333	260.874	316.193				CACTG	286			CACTG	273			CACTG	300
GTCTG	249	270.567	6.93658	21.5667	235.884	305.25				GTCTG	266			GTCTG	268			GTCTG	262
CTCTG	301	302.9	5.31329	1.9	276.334	329.466				CTCTG	305			CTCTG	292			CTCTG	300
GAGAC	286	274.067	8.59002	11.9333	231.117	317.017				GAGAC	272			GAGAC	269			GAGAC	270
CAGAC	253	276.533	7.38467	23.5333	239.61	313.457				CAGAC	276			CAGAC	285			CAGAC	275
GTGAC	266	251.967	7.819	14.0333	212.872	291.062				GTGAC	257			GTGAC	240			GTGAC	264
GACAC	245	257.467	5.73395	12.4667	228.797	286.136				GACAC	251			GACAC	250			GACAC	253
CACAC	260	260.567	8.33639	0.566667	218.885	302.249				CACAC	249			CACAC	253			CACAC	262
GTCAC	256	245.667	7.7207	10.3333	207.063	284.27				GTCAC	246			GTCAC	244			GTCAC	253
CTCAC	285	266.233	7.0402	18.7667	231.032	301.434				CTCAC	260			CTCAC	278			CTCAC	258
GAGTC	258	243.133	9.33932	14.8667	196.437	289.83				GAGTC	228			GAGTC	239			GAGTC	241
CAGTC	277	258.733	7.48301	18.2667	221.318	296.148				CAGTC	260			CAGTC	249			CAGTC	266
GTGTC	242	252.167	7.59802	10.1667	214.177	290.157				GTGTC	249			GTGTC	243			GTGTC	248
CTGTC	270	280.433	8.19034	10.4333	239.482	321.385				CTGTC	280			CTGTC	283			CTGTC	283
GACTC	239	257	9.59885	18	209.006	304.994				GACTC	232			GACTC	249			GACTC	251
CACTC	270	252.867	6.90194	17.1333	218.357	287.376				CACTC	253			CACTC	263			CACTC	258
GTCTC	272	260.067	9.16866	11.9333	214.223	305.91				GTCTC	257			GTCTC	246			GTCTC	262
CTCTC	278	273.2	7.0486	4.8	237.957	308.443				CTCTC	277			CTCTC	270			CTCTC	275
AAGAG	293	293.3	6.75763	0.3	259.512	327.088				AAGAG	292			AAGAG	295			AAGAG	293
TAGAG	248	232.267	8.57395	15.7333	189.397	275.136				TAGAG	226			TAGAG	233			TAGAG	224
ATGAG	276	273.567	7.22392	2.43333	237.447	309.686				ATGAG	267			ATGAG	275			ATGAG	268
TTGAG	250	252.933	6.90793	2.93333	218.394	287.473				TTGAG	248			TTGAG	260			TTGAG	265
AACAG	285	276.3	7.26897	8.7	239.955	312.645				AACAG	270			AACAG	277			AACAG	271
TACAG	280	265.8	6.74869	14.2	232.057	299.543				TACAG	265			TACAG	266			TACAG	261
ATCAG	256	260.567	9.9851	4.56667	210.641	310.492				ATCAG	237			ATCAG	253			ATCAG	254
TTCAG	281	286.967	7.64507	5.96667	248.741	325.192				TTCAG	280			TTCAG	285			TTCAG	297
AAGTG	284	272.367	6.38146	11.6333	240.459	304.274				AAGTG	269			AAGTG	261			AAGTG	285
TAGTG	229	207.533	7.62814	21.4667	169.393	245.674				TAGTG	195			TAGTG	215			TAGTG	193
ATGTG	302	272.9	8.23093	29.1	231.745	314.055				ATGTG	264			ATGTG	266			ATGTG	274
TTGTG	280	266.9	8.17207	13.1	226.04	307.76				TTGTG	267			TTGTG	265			TTGTG	260
AACTG	247	276.433	6.36089	29.4333	244.629	308.238				AACTG	261			AACTG	277			AACTG	277
TACTG	270	256.7	5.63334	13.3	228.533	284.867				TACTG	255			TACTG	254			TACTG	258
ATCTG	249	275.933	7.18683	26.9333	239.999	311.868				ATCTG	279			ATCTG	280			ATCTG	280
TTCTG	296	293	6.02294	3	262.885	323.115				TTCTG	298			TTCTG	287			TTCTG	287
AAGAC	287	278.767	8.66098	8.23333	235.462	322.072				AAGAC	284			AAGAC	268			AAGAC	276
TAGAC	212	204.2	8.65189	7.8	160.941	247.459				TAGAC	198			TAGAC	204			TAGAC	193
ATGAC	266	256.867	7.93392	9.13333	217.197	296.536				ATGAC	258			ATGAC	254			ATGAC	258
TTGAC	221	235.1	10.1178	14.1	184.511	285.689				TTGAC	226			TTGAC	229			TTGAC	234
AACAC	268	252.367	8.29825	15.6333	210.875	293.858				AACAC	242			AACAC	259			AACAC	257
TACAC	229	228.2	9.18169	0.8	182.292	274.108				TACAC	223			TACAC	230			TACAC	217
ATCAC	255	242.4	6.80568	12.6	208.372	276.428				ATCAC	228			ATCAC	245			ATCAC	231
TTCAC	279	255.7	6.11471	23.3	225.126	286.274				TTCAC	255			TTCAC	264			TTCAC	258
AAGTC	272	257.233	7.26201	14.7667	220.923	293.543				AAGTC	251			AAGTC	257			AAGTC	251
TAGTC	216	181.967	8.49537	34.0333	139.49	224.444				TAGTC	178			TAGTC	184			TAGTC	190
ATGTC	275	253.867	9.08479	21.1333	208.443	299.291				ATGTC	256			ATGTC	259			ATGTC	252
TTGTC	241	249.567	7.70885	8.56667	211.022	288.111				TTGTC	242			TTGTC	242			TTGTC	253
AACTC	263	255.3	8.48995	7.7	212.85	297.75				AACTC	262			AACTC	254			AACTC	255
TACTC	228	217.5	9.18676	10.5	171.566	263.434				TACTC	201			TACTC	215			TACTC	214
ATCTC	274	262.5	7.1233	11.5	226.884	298.116				ATCTC	256			ATCTC	266			ATCTC	259
TTCTC	298	283.333	5.79734	14.6667	254.347	312.32				TTCTC	279			TTCTC	277			TTCTC	285
GGAAG	313	297.367	5.32064	15.6333	270.763	323.97				GGAAG	305			GGAAG	299			GGAAG	292
CGAAG	175	170.133	10.0849	4.86667	119.709	220.558				CGAAG	167			CGAAG	180			CGAAG	181
GCAAG	275	268.733	7.72338	6.26667	230.116	307.35				GCAAG	267			GCAAG	263			GCAAG	261
CCAAG	272	284.7	7.18307	12.7	248.785	320.615				CCAAG	292			CCAAG	285			CCAAG	289
GGTAG	209	194.9	9.89375	14.1	145.431	244.369				GGTAG	179			GGTAG	191			GGTAG	180
CGTAG	96	92.5	11.4282	3.5	35.3591	149.641				CGTAG	92			CGTAG	86			CGTAG	93
GCTAG	195	203.133	9.5149	8.13333	155.559	250.708				GCTAG	193			GCTAG	213			GCTAG	196
CCTAG	196	218.567	8.83052	22.5667	174.414	262.719				CCTAG	216			CCTAG	217			CCTAG	219
GGATG	279	275.667	6.84475	3.33333	241.443	309.89				GGATG	278			GGATG	271			GGATG	271
CGATG	154	159.1	8.56356	5.1	116.282	201.918				CGATG	161			CGATG	154			CGATG	158
GCATG	274	254.267	8.52555	19.7333	211.639	296.894				GCATG	263			GCATG	252			GCATG	257
CCATG	288	283.8	8.26876	4.2	242.456	325.144				CCATG	282			CCATG	280			CCATG	272
GGTTG	205	225.333	10.7393	20.3333	171.637	279.03				GGTTG	227			GGTTG	215			GGTTG	216
CGTTG	111	123.833	9.74532	12.8333	75.1067	172.56				CGTTG	123			CGTTG	121			CGTTG	122
GCTTG	235	248.3	9.39607	13.3	201.32	295.28				GCTTG	246			GCTTG	238			GCTTG	252
CCTTG	261	273.233	6.68856	12.2333	239.791	306.676				CCTTG	269			CCTTG	268			CCTTG	273
GGAAC	266	263.367	8.39328	2.63333	221.4	305.333				GGAAC	248			GGAAC	258			GGAAC	266
CGAAC	150	114.633	11.8656	35.3667	55.3054	173.961				CGAAC	123			CGAAC	122			CGAAC	113
GCAAC	256	236.333	7.7519	19.6667	197.574	275.093				GCAAC	223			GCAAC	245			GCAAC	251
CCAAC	249	253.6	10.5262	4.6	200.969	306.231				CCAAC	253			CCAAC	248			CCAAC	250
GGTAC	193	193.133	10.0712	0.133333	142.777	243.49				GGTAC	190			GGTAC	192			GGTAC	188
CGTAC	107	86.2333	8.06304	20.7667	45.9181	126.549				CGTAC	77			CGTAC	94			CGTAC	88
GCTAC	229	233.933	9.50838	4.93333	186.391	281.475				GCTAC	228			GCTAC	237			GCTAC	235
CCTAC	228	238.5	8.66523	10.5	195.174	281.826				CCTAC	237			CCTAC	242			CCTAC	238
GGATC	247	239.8	7.98879	7.2	199.856	279.744				GGATC	227			GGATC	247			GGATC	230
CGATC	98	99.4	10.6564	1.4	46.1181	152.682				CGATC	104			CGATC	106			CGATC	80
GCATC	256	254	8.22528	2	212.874	295.126				GCATC	243			GCATC	254			GCATC	269
CCATC	251	275.667	5.99617	24.6667	245.686	305.648				CCATC	279			CCATC	270			CCATC	279
GGTTC	211	240	7.84769	29	200.762	279.238				GGTTC	246			GGTTC	238			GGTTC	239
CGTTC	132	130.9	9.78158	1.1	81.9921	179.808				CGTTC	112			CGTTC	135			CGTTC	124
GCTTC	261	277.233	7.3891	16.2333	240.288	314.179				GCTTC	275			GCTTC	279			GCTTC	280
CCTTC	296	280.7	6.37425	15.3	248.829	312.571				CCTTC	272			CCTTC	269			CCTTC	279
AGAAG	318	307.867	5.46294	10.1333	280.552	335.181				AGAAG	307			AGAAG	306			AGAAG	304
TGAAG	305	300.967	6.08833	4.03333	270.525	331.408				TGAAG	299			TGAAG	298			TGAAG	299
ACAAG	284	275.267	8.38691	8.73333	233.332	317.201				ACAAG	266			ACAAG	287			ACAAG	278
TCAAG	273	277	7.68339	4	238.583	315.417				TCAAG	270			TCAAG	288			TCAAG	283
AGTAG	218	207.8	8.00172	10.2	167.791	247.809				AGTAG	199			AGTAG	207			AGTAG	206
TGTAG	229	227.033	10.3906	1.96667	175.08	278.986				TGTAG	223			TGTAG	223			TGTAG	224
ACTAG	200	188.133	8.40662	11.8667	146.1	230.166				ACTAG	183			ACTAG	184			ACTAG	176
TCTAG	237	221.7	8.68272	15.3	178.286	265.114				TCTAG	211			TCTAG	212			TCTAG	221
AGATG	271	293.933	6.90294	22.9333	259.419	328.448				AGATG	289			AGATG	290			AGATG	291
TGATG	289	280.167	9.18801	8.83333	234.227	326.107				TGATG	274			TGATG	282			TGATG	287
ACATG	285	270.4	7.08374	14.6	234.981	305.819				ACATG	273			ACATG	273			ACATG	279
TCATG	283	265.867	6.09541	17.1333	235.39	296.344				TCATG	258			TCATG	277			TCATG	277
AGTTG	256	245.467	8.82681	10.5333	201.333	289.601				AGTTG	233			AGTTG	256			AGTTG	244
TGTTG	254	266.633	6.21724	12.6333	235.547	297.72				TGTTG	251			TGTTG	260			TGTTG	259
ACTTG	233	255.067	7.5381	22.0667	217.376	292.757				ACTTG	256			ACTTG	259			ACTTG	255
TCTTG	261	267.3	7.71541	6.3	228.723	305.877				TCTTG	260			TCTTG	254			TCTTG	269
AGAAC	299	278.567	7.68646	20.4333	240.134	316.999				AGAAC	282			AGAAC	280			AGAAC	270
TGAAC	280	266.133	7.87722	13.8667	226.747	305.519				TGAAC	261			TGAAC	266			TGAAC	255
ACAAC	247	250.167	7.28761	3.16667	213.729	286.605				ACAAC	234			ACAAC	249			ACAAC	252
TCAAC	236	246.1	8.45006	10.1	203.85	288.35				TCAAC	244			TCAAC	244			TCAAC	243
AGTAC	230	221.033	10.3207	8.96667	169.43	272.637				AGTAC	219			AGTAC	230			AGTAC	202
TGTAC	239	234.1	10.3002	4.9	182.599	285.601				TGTAC	225			TGTAC	234			TGTAC	240
ACTAC	203	225.967	9.37893	22.9667	179.072	272.861				ACTAC	235			ACTAC	220			ACTAC	223
TCTAC	273	248.4	7.39804	24.6	211.41	285.39				TCTAC	238			TCTAC	255			TCTAC	233
AGATC	245	259.2	8.89556	14.2	214.722	303.678				AGATC	250			AGATC	256			AGATC	259
TGATC	221	240.767	8.02876	19.7667	200.623	280.91				TGATC	232			TGATC	233			TGATC	246
ACATC	270	268.1	8.13825	1.9	227.409	308.791				ACATC	257			ACATC	275			ACATC	270
TCATC	289	267.833	7.95714	21.1667	228.048	307.619				TCATC	258			TCATC	266			TCATC	264
AGTTC	267	257.267	9.2473	9.73333	211.03	303.503				AGTTC	257			AGTTC	263			AGTTC	257
TGTTC	258	266.333	7.72516	8.33333	227.708	304.959				TGTTC	260			TGTTC	272			TGTTC	266
ACTTC	288	270.133	8.12291	17.8667	229.519	310.748				ACTTC	259			ACTTC	265			ACTTC	272
TCTTC	291	288.133	6.23524	2.86667	256.957	319.31				TCTTC	292			TCTTC	285			TCTTC	297
GAAAG	298	282.7	7.33038	15.3	246.048	319.352				GAAAG	272			GAAAG	283			GAAAG	288
CAAAG	300	287.167	8.36694	12.8333	245.332	329.001				CAAAG	281			CAAAG	289			CAAAG	287
GTAAG	217	193.967	9.37525	23.0333	147.09	240.843				GTAAG	197			GTAAG	179			GTAAG	179
CTAAG	217	232.2	9.71455	15.2	183.627	280.773				CTAAG	221			CTAAG	236			CTAAG	234
GATAG	193	186.633	9.25681	6.36667	140.349	232.917				GATAG	186			GATAG	181			GATAG	184
CATAG	243	216.367	9.83829	26.6333	167.175	265.558				CATAG	214			CATAG	211			CATAG	214
GTTAG	170	178.1	8.92633	8.1	133.468	222.732				GTTAG	165			GTTAG	190			GTTAG	180
CTTAG	202	219.3	10.0966	17.3	168.817	269.783				CTTAG	206			CTTAG	218			CTTAG	215
GAATG	277	264.667	8.73097	12.3333	221.012	308.322				GAATG	265			GAATG	268			GAATG	266
CAATG	281	261.867	7.08438	19.1333	226.445	297.289				CAATG	256			CAATG	270			CAATG	264
GTATG	245	217.067	7.7812	27.9333	178.161	255.973				GTATG	207			GTATG	218			GTATG	217
CTATG	283	252.1	7.07277	30.9	216.736	287.464				CTATG	252			CTATG	247			CTATG	251
GATTG	212	224.567	9.18275	12.5667	178.653	270.48				GATTG	210			GATTG	226			GATTG	221
CATTG	255	254.633	7.54976	0.366667	216.885	292.382				CATTG	251			CATTG	245			CATTG	259
GTTTG	243	254.667	9.38206	11.6667	207.756	301.577				GTTTG	249			GTTTG	255			GTTTG	263
CTTTG	298	279.833	6.63888	18.1667	246.639	313.028				CTTTG	287			CTTTG	285			CTTTG	284
GAAAC	292	270.733	6.94775	21.2667	235.995	305.472				GAAAC	270			GAAAC	268			GAAAC	268
CAAAC	275	256.267	6.51223	18.7333	223.705	288.828				CAAAC	239			CAAAC	263			CAAAC	257
GTAAC	218	181.233	9.44196	36.7667	134.024	228.443				GTAAC	177			GTAAC	185			GTAAC	192
CTAAC	195	192.033	8.62827	2.96667	148.892	235.175				CTAAC	184			CTAAC	190			CTAAC	201
GATAC	184	198.933	9.77306	14.9333	150.068	247.799				GATAC	194			GATAC	196			GATAC	215
CATAC	251	202.733	11.1693	48.2667	146.887	258.58				CATAC	195			CATAC	203			CATAC	191
GTTAC	217	195.333	10.9303	21.6667	140.682	249.985				GTTAC	181			GTTAC	198			GTTAC	188
CTTAC	207	218.4	9.66544	11.4	170.073	266.727				CTTAC	215			CTTAC	218			CTTAC	214
GAATC	262	235.633	9.26798	26.3667	189.293	281.973				GAATC	224			GAATC	226			GAATC	230
CAATC	212	207.8	11.1924	4.2	151.838	263.762				CAATC	204			CAATC	215			CAATC	215
GTATC	200	193.867	10.5004	6.13333	141.365	246.368				GTATC	178			GTATC	194			GTATC	193
CTATC	196	209.933	10.2147	13.9333	158.86	261.007				CTATC	201			CTATC	216			CTATC	207
GATTC	227	232.4	9.70816	5.4	183.859	280.941				GATTC	234			GATTC	228			GATTC	223
CATTC	234	250.933	8.70566	16.9333	207.405	294.462				CATTC	247			CATTC	248			CATTC	246
GTTTC	244	252.9	6.42919	8.9	220.754	285.046				GTTTC	255			GTTTC	256			GTTTC	252
CTTTC	257	275.133	7.11353	18.1333	239.566	310.701				CTTTC	268			CTTTC	275			CTTTC	270
AAAAG	300	280.1	5.93848	19.9	250.408	309.792				AAAAG	281			AAAAG	285			AAAAG	281
TAAAG	272	262.9	9.76394	9.1	214.08	311.72				TAAAG	255			TAAAG	273			TAAAG	266
ATAAG	235	211.9	8.33915	23.1	170.204	253.596				ATAAG	212			ATAAG	219			ATAAG	200
TTAAG	204	227.5	8.44352	23.5	185.282	269.718				TTAAG	223			TTAAG	230			TTAAG	210
AATAG	205	197.167	9.70987	7.83333	148.617	245.716				AATAG	177			AATAG	197			AATAG	209
TATAG	221	184.3	9.34455	36.7	137.577	231.023				TATAG	175			TATAG	185			TATAG	180
ATTAG	161	181.967	8.61628	20.9667	138.885	225.048				ATTAG	175			ATTAG	177			ATTAG	173
TTTAG	243	215.367	9.72903	27.6333	166.722	264.012				TTTAG	203			TTTAG	205			TTTAG	218
AAATG	286	278	7.15349	8	242.233	313.767				AAATG	268			AAATG	280			AAATG	275
TAATG	237	215.7	8.18388	21.3	174.781	256.619				TAATG	204			TAATG	212			TAATG	209
ATATG	253	227.533	9.37985	25.4667	180.634	274.433				ATATG	231			ATATG	231			ATATG	235
TTATG	234	230.967	8.86482	3.03333	186.643	275.291				TTATG	216			TTATG	227			TTATG	226
AATTG	229	225.9	7.79633	3.1	186.918	264.882				AATTG	224			AATTG	216			AATTG	226
TATTG	217	215.367	10.1318	1.63333	164.708	266.026				TATTG	222			TATTG	207			TATTG	210
ATTTG	253	253.567	8.1777	0.566667	212.678	294.455				ATTTG	249			ATTTG	246			ATTTG	256
TTTTG	288	263.8	7.19387	24.2	227.831	299.769				TTTTG	259			TTTTG	267			TTTTG	269
AAAAC	282	266.2	7.45284	15.8	228.936	303.464				AAAAC	253			AAAAC	267			AAAAC	266
TAAAC	248	222.233	7.52322	25.7667	184.617	259.849				TAAAC	211			TAAAC	235			TAAAC	213
ATAAC	193	196.233	8.68484	3.23333	152.809	239.658				ATAAC	198			ATAAC	210			ATAAC	184
TTAAC	193	198.933	8.53364	5.93333	156.265	241.602				TTAAC	187			TTAAC	210			TTAAC	199
AATAC	245	214.7	8.85574	30.3	170.421	258.979				AATAC	194			AATAC	207			AATAC	210
TATAC	216	186.8	9.7747	29.2	137.926	235.674				TATAC	179			TATAC	179			TATAC	185
ATTAC	184	204.1	9.32682	20.1	157.466	250.734				ATTAC	189			ATTAC	194			ATTAC	195
TTTAC	238	227.767	9.74037	10.2333	179.065	276.468				TTTAC	228			TTTAC	222			TTTAC	225
AAATC	257	245.867	9.94028	11.1333	196.165	295.568				AAATC	242			AAATC	239			AAATC	243
TAATC	200	183.2	11.2262	16.8	127.069	239.331				TAATC	170			TAATC	184			TAATC	182
ATATC	218	205.6	9.438	12.4	158.41	252.79				ATATC	196			ATATC	209			ATATC	212
TTATC	202	210.867	9.00472	8.86667	165.843	255.89				TTATC	194			TTATC	214			TTATC	209
AATTC	232	240.767	9.1489	8.76667	195.022	286.511				AATTC	232			AATTC	252			AATTC	234
TATTC	241	218.867	7.33312	22.1333	182.201	255.532				TATTC	205			TATTC	221			TATTC	215
ATTTC	251	257.133	7.87284	6.13333	217.769	296.498				ATTTC	249			ATTTC	269			ATTTC	259
TTTTC	285	271.133	7.92087	13.8667	231.529	310.738				TTTTC	248			TTTTC	268			TTTTC	275
GGGGA	252	262.7	7.01796	10.7	227.61	297.79				GGGGA	262			GGGGA	264			GGGGA	254
CGGGA	183	186.667	8.77431	3.66667	142.795	230.538				CGGGA	171			CGGGA	179			CGGGA	190
GCGGA	151	155.667	11.7864	4.66667	96.7346	214.599				GCGGA	163			GCGGA	162			GCGGA	154
CCGGA	184	179.133	9.41288	4.86667	132.069	226.198				CCGGA	182			CCGGA	177			CCGGA	175
GGCGA	148	148.4	11.0097	0.4	93.3514	203.449				GGCGA	158			GGCGA	141			GGCGA	142
CGCGA	84	73.0333	9.41563	10.9667	25.9552	120.111				CGCGA	75			CGCGA	74			CGCGA	69
GCCGA	142	151.667	10.8955	9.66667	97.189	206.144				GCCGA	157			GCCGA	154			GCCGA	154
CCCGA	173	169.067	10.4053	3.93333	117.04	221.093				CCCGA	167			CCCGA	157			CCCGA	156
GGGCA	229	252.8	9.03022	23.8	207.649	297.951				GGGCA	252			GGGCA	245			GGGCA	241
CGGCA	167	166.6	10.139	0.4	115.905	217.295				CGGCA	172			CGGCA	160			CGGCA	153
GCGCA	142	146.4	11.1467	4.4	90.6666	202.133				GCGCA	159			GCGCA	153			GCGCA	147
CCGCA	156	157.433	9.99891	1.43333	107.439	207.428				CCGCA	151			CCGCA	158			CCGCA	145
GGCCA	235	269.1	9.29349	34.1	222.633	315.567				GGCCA	283			GGCCA	274			GGCCA	276
CGCCA	157	173.6	10.8329	16.6	119.435	227.765				CGCCA	186			CGCCA	182			CGCCA	159
GCCCA	231	266.333	8.29762	35.3333	224.845	307.821				GCCCA	264			GCCCA	261			GCCCA	279
CCCCA	245	270.1	7.09711	25.1	234.614	305.586				CCCCA	260			CCCCA	264			CCCCA	277
GGGGT	199	216.2	10.5778	17.2	163.311	269.089				GGGGT	214			GGGGT	211			GGGGT	210
CGGGT	128	137.467	9.73346	9.46667	88.7994	186.134				CGGGT	143			CGGGT	142			CGGGT	136
GCGGT	142	136.233	9.27616	5.76667	89.8525	182.614				GCGGT	132			GCGGT	150			GCGGT	130
CCGGT	119	131.6	9.65473	12.6	83.3264	179.874				CCGGT	137			CCGGT	135			CCGGT	136
GGCGT	136	142.033	10.6236	6.03333	88.9153	195.151				GGCGT	143			GGCGT	142			GGCGT	137
CGCGT	70	79.4667	5.82937	9.46667	50.3198	108.614				CGCGT	92			CGCGT	82			CGCGT	75
GCCGT	152	146.633	9.20451	5.36667	100.611	192.656				GCCGT	151			GCCGT	148			GCCGT	143
CCCGT	147	142.367	9.97059	4.63333	92.5137	192.22				CCCGT	149			CCCGT	123			CCCGT	125
GGGCT	273	262.533	6.75039	10.4667	228.781	296.285				GGGCT	252			GGGCT	252			GGGCT	255
CGGCT	172	175.6	9.00421	3.6	130.579	220.621				CGGCT	169			CGGCT	178			CGGCT	179
GCGCT	150	160.9	10.6297	10.9	107.752	214.048				GCGCT	184			GCGCT	169			GCGCT	171
CCGCT	171	169.7	11.4505	1.3	112.448	226.952				CCGCT	173			CCGCT	176			CCGCT	166
GGCCT	266	264.867	7.89034	1.13333	225.415	304.318				GGCCT	264			GGCCT	259			GGCCT	260
CGCCT	179	179.867	9.49313	0.866667	132.401	227.332				CGCCT	168			CGCCT	175			CGCCT	179
GCCCT	246	261.567	8.13118	15.5667	220.911	302.223				GCCCT	264			GCCCT	245			GCCCT	266
CCCCT	225	249.867	10.3215	24.8667	198.259	301.474				CCCCT	242			CCCCT	245			CCCCT	248
AGGGA	255	271.233	5.8113	16.2333	242.177	300.29				AGGGA	271			AGGGA	261			AGGGA	257
TGGGA	305	287.767	5.18408	17.2333	261.846	313.687				TGGGA	289			TGGGA	291			TGGGA	279
ACGGA	158	164.367	10.2301	6.36667	113.216	215.517				ACGGA	163			ACGGA	163			ACGGA	156
TCGGA	159	157.567	10.023	1.43333	107.452	207.682				TCGGA	157			TCGGA	167			TCGGA	156
AGCGA	192	157.4	11.3824	34.6	100.488	214.312				AGCGA	157			AGCGA	148			AGCGA	157
TGCGA	133	129.7	8.91782	3.3	85.1109	174.289				TGCGA	121			TGCGA	139			TGCGA	135
ACCGA	147	150.5	11.0008	3.5	95.4961	205.504				ACCGA	158			ACCGA	146			ACCGA	143
TCCGA	187	151.433	10.903	35.5667	96.9185	205.948				TCCGA	153			TCCGA	155			TCCGA	149
AGGCA	290	272.7	8.53855	17.3	230.007	315.393				AGGCA	276			AGGCA	271			AGGCA	276
TGGCA	252	279.267	8.31672	27.2667	237.683	320.85				TGGCA	268			TGGCA	278			TGGCA	279
ACGCA	137	134.033	10.1929	2.96667	83.0688	184.998				ACGCA	144			ACGCA	152			ACGCA	133
TCGCA	115	121.933	9.37691	6.93333	75.0488	168.818				TCGCA	122			TCGCA	116			TCGCA	121
AGCCA	267	289.733	7.72784	22.7333	251.094	328.373				AGCCA	290			AGCCA	286			AGCCA	303
TGCCA	265	281.333	5.23472	16.3333	255.16	307.507				TGCCA	284			TGCCA	275			TGCCA	284
ACCCA	262	271.367	8.89201	9.36667	226.907	315.827				ACCCA	269			ACCCA	256			ACCCA	274
TCCCA	254	280.7	6.99828	26.7	245.709	315.691				TCCCA	280			TCCCA	282			TCCCA	281
AGGGT	238	236.567	10.1155	1.43333	185.989	287.144				AGGGT	228			AGGGT	238			AGGGT	247
TGGGT	243	254.267	9.79068	11.2667	205.313	303.22				TGGGT	242			TGGGT	250			TGGGT	254
ACGGT	143	128.9	11.5918	14.1	70.9412	186.859				ACGGT	130			ACGGT	125			ACGGT	131
TCGGT	130	126.733	10.2316	3.26667	75.5755	177.891				TCGGT	107			TCGGT	125			TCGGT	124
AGCGT	142	143.6	10.0674	1.6	93.2632	193.937				AGCGT	133			AGCGT	135			AGCGT	136
TGCGT	136	134.567	10.4277	1.43333	82.4282	186.705				TGCGT	139			TGCGT	131			TGCGT	125
ACCGT	139	140.8	9.5607	1.8	92.9965	188.603				ACCGT	139			ACCGT	134			ACCGT	135
TCCGT	153	147.3	8.15856	5.7	106.507	188.093				TCCGT	150			TCCGT	155			TCCGT	145
AGGCT	251	277.667	7.26984	26.6667	241.317	314.016				AGGCT	278			AGGCT	290			AGGCT	279
TGGCT	265	286.9	8.12552	21.9	246.272	327.528				TGGCT	277			TGGCT	292			TGGCT	296
ACGCT	160	149.133	9.84967	10.8667	99.885	198.382				ACGCT	157			ACGCT	146			ACGCT	135
TCGCT	156	150.033	10.7494	5.96667	96.2861	203.781				TCGCT	154			TCGCT	161			TCGCT	155
AGCCT	303	282.467	5.5132	20.5333	254.901	310.033				AGCCT	275			AGCCT	289			AGCCT	285
TGCCT	260	285.9	6.97953	25.9	251.002	320.798				TGCCT	288			TGCCT	281			TGCCT	283
ACCCT	280	262.033	8.25241	17.9667	220.771	303.295				ACCCT	256			ACCCT	262			ACCCT	268
TCCCT	248	275.367	6.59406	27.3667	242.396	308.337				TCCCT	274			TCCCT	280			TCCCT	275
GAGGA	279	296.833	6.2261	17.8333	265.703	327.964				GAGGA	290			GAGGA	302			GAGGA	291
CAGGA	310	298.833	5.40168	11.1667	271.825	325.842				CAGGA	306			CAGGA	302			CAGGA	303
GTGGA	282	277.9	7.47109	4.1	240.545	315.255				GTGGA	285			GTGGA	279			GTGGA	271
CTGGA	313	305.733	5.00299	7.26667	280.718	330.748				CTGGA	297			CTGGA	302			CTGGA	305
GACGA	162	148.533	10.0918	13.4667	98.0745	198.992				GACGA	156			GACGA	149			GACGA	154
CACGA	160	146.067	10.4285	13.9333	93.9241	198.209				CACGA	142			CACGA	151			CACGA	138
GTCGA	94	96.4667	8.48826	2.46667	54.0254	138.908				GTCGA	99			GTCGA	90			GTCGA	95
CTCGA	142	145.2	10.1281	3.2	94.5593	195.841				CTCGA	145			CTCGA	162			CTCGA	136
GAGCA	286	281.9	6.62467	4.1	248.777	315.023				GAGCA	272			GAGCA	275			GAGCA	277
CAGCA	278	300.733	5.10533	22.7333	275.207	326.26				CAGCA	291			CAGCA	297			CAGCA	300
GTGCA	273	251.267	9.34006	21.7333	204.566	297.967				GTGCA	238			GTGCA	247			GTGCA	258
CTGCA	279	294.9	5.51706	15.9	267.315	322.485				CTGCA	299			CTGCA	296			CTGCA	304
GACCA	281	267.4	7.2283	13.6	231.259	303.541				GACCA	276			GACCA	263			GACCA	255
CACCA	276	284.567	7.24299	8.56667	248.352	320.782				CACCA	281			CACCA	282			CACCA	283
GTCCA	223	252.3	9.34824	29.3	205.559	299.041				GTCCA	251			GTCCA	257			GTCCA	247
CTCCA	301	293.4	6.27859	7.6	262.007	324.793				CTCCA	289			CTCCA	298			CTCCA	293
GAGGT	240	256.1	8.17207	16.1	215.24	296.96				GAGGT	254			GAGGT	255			GAGGT	248
CAGGT	244	264.733	7.49682	20.7333	227.249	302.217				CAGGT	253			CAGGT	267			CAGGT	265
GTGGT	282	257.2	8.56376	24.8	214.381	300.019				GTGGT	258			GTGGT	259			GTGGT	259
CTGGT	254	275.067	6.53338	21.0667	242.4	307.734				CTGGT	268			CTGGT	272			CTGGT	281
GACGT	174	138.167	8.00467	35.8333	98.1433	178.19				GACGT	132			GACGT	133			GACGT	135
CACGT	169	159.933	9.82584	9.06667	110.804	209.063				CACGT	149			CACGT	163			CACGT	164
GTCGT	123	106.033	11.2172	16.9667	49.9471	162.12				GTCGT	94			GTCGT	100			GTCGT	100
CTCGT	119	137.433	11.3887	18.4333	80.4899	194.377				CTCGT	128			CTCGT	134			CTCGT	126
CAGCT	301	292.033	6.15032	8.96667	261.282	322.785				CAGCT	288			CAGCT	282			CAGCT	292
GTGCT	262	271.2	6.74358	9.2	237.482	304.918				GTGCT	262			GTGCT	272			GTGCT	260
CTGCT	275	298.6	6.84609	23.6	264.37	332.83				CTGCT	299			CTGCT	296			CTGCT	296
GACCT	275	264.167	7.06171	10.8333	228.858	299.475				GACCT	262			GACCT	265			GACCT	261
CACCT	290	273.4	6.87625	16.6	239.019	307.781				CACCT	264			CACCT	260			CACCT	268
GTCCT	273	267.6	8.93115	5.4	222.944	312.256				GTCCT	256			GTCCT	264			GTCCT	268
CTCCT	258	292.533	7.30957	34.5333	255.985	329.081				CTCCT	293			CTCCT	296			CTCCT	290
AAGGA	292	297.367	5.92181	5.36667	267.758	326.976				AAGGA	296			AAGGA	288			AAGGA	293
TAGGA	225	216.7	7.69303	8.3	178.235	255.165				TAGGA	220			TAGGA	224			TAGGA	214
ATGGA	296	286.7	6.12034	9.3	256.098	317.302				ATGGA	295			ATGGA	292			ATGGA	283
TTGGA	265	276.667	7.3828	11.6667	239.753	313.581				TTGGA	269			TTGGA	277			TTGGA	267
AACGA	169	142.267	12.5915	26.7333	79.3089	205.224				AACGA	137			AACGA	142			AACGA	129
TACGA	125	108.467	8.98556	16.5333	63.5389	153.394				TACGA	106			TACGA	115			TACGA	102
ATCGA	147	134	11.2495	13	77.7524	190.248				ATCGA	130			ATCGA	138			ATCGA	135
TTCGA	155	138.533	9.58351	16.4667	90.6158	186.451				TTCGA	143			TTCGA	136			TTCGA	126
AAGCA	296	284.4	7.86349	11.6	245.083	323.717				AAGCA	270			AAGCA	285			AAGCA	292
TAGCA	230	217.667	9.48441	12.3333	170.245	265.089				TAGCA	220			TAGCA	211			TAGCA	225
ATGCA	273	260.333	7.94521	12.6667	220.607	300.059				ATGCA	255			ATGCA	260			ATGCA	258
TTGCA	280	251.333	9.07187	28.6667	205.974	296.693				TTGCA	244			TTGCA	243			TTGCA	248
AACCA	287	271.433	6.6316	15.5667	238.275	304.591				AACCA	256			AACCA	276			AACCA	269
TACCA	234	246.533	7.59643	12.5333	208.551	284.515				TACCA	235			TACCA	244			TACCA	246
ATCCA	275	268.533	9.42386	6.46667	221.414	315.653				ATCCA	266			ATCCA	273			ATCCA	270
TTCCA	276	284.533	7.87722	8.53333	245.147	323.919				TTCCA	282			TTCCA	284			TTCCA	288
AAGGT	270	257.633	10.4502	12.3667	205.383	309.884				AAGGT	258			AAGGT	263			AAGGT	247
TAGGT	206	175.067	9.87136	30.9333	125.71	224.423				TAGGT	153			TAGGT	173			TAGGT	168
ATGGT	253	254.2	7.69863	1.2	215.707	292.693				ATGGT	248			ATGGT	252			ATGGT	244
TTGGT	223	247.167	9.96229	24.1667	197.355	296.978				TTGGT	242			TTGGT	244			TTGGT	250
AACGT	150	139.833	11.8673	10.1667	80.4967	199.17				AACGT	129			AACGT	133			AACGT	135
TACGT	110	108.367	10.1216	1.63333	57.7586	158.975				TACGT	101			TACGT	101			TACGT	109
ATCGT	126	125.667	9.56406	0.333333	77.8464	173.487				ATCGT	121			ATCGT	125			ATCGT	120
TTCGT	130	133.2	9.17418	3.2	87.3291	179.071				TTCGT	128			TTCGT	139			TTCGT	130
AAGCT	289	274.233	8.13118	14.7667	233.577	314.889				AAGCT	273			AAGCT	279			AAGCT	280
TAGCT	205	220	8.89013	15	175.549	264.451				TAGCT	218			TAGCT	203			TAGCT	226
ATGCT	288	274.467	6.97648	13.5333	239.584	309.349				ATGCT	273			ATGCT	284			ATGCT	282
TTGCT	282	274.767	7.4217	7.23333	237.658	311.875				TTGCT	276			TTGCT	267			TTGCT	277
AACCT	278	262.767	6.75524	15.2333	228.99	296.543				AACCT	251			AACCT	261			AACCT	263
TACCT	217	243.2	11.6246	26.2	185.077	301.323				TACCT	237			TACCT	233			TACCT	249
ATCCT	276	271.167	7.18275	4.83333	235.253	307.08				ATCCT	265			ATCCT	268			ATCCT	263
TTCCT	270	294.667	6.27163	24.6667	263.309	326.025				TTCCT	287			TTCCT	290			TTCCT	291
GGAGA	302	296	4.87782	6	271.611	320.389				GGAGA	300			GGAGA	299			GGAGA	295
CGAGA	175	178.333	11.839	3.33333	119.139	237.528				CGAGA	182			CGAGA	176			CGAGA	168
GCAGA	292	293.133	6.97153	1.13333	258.276	327.991				GCAGA	286			GCAGA	296			GCAGA	295
CCAGA	274	296.967	5.58621	22.9667	269.036	324.898				CCAGA	297			CCAGA	290			CCAGA	297
GGTGA	263	259.4	8.95429	3.6	214.629	304.171				GGTGA	259			GGTGA	263			GGTGA	259
CGTGA	182	161.467	10.985	20.5333	106.541	216.392				CGTGA	171			CGTGA	156			CGTGA	162
GCTGA	264	282.667	6.54604	18.6667	249.936	315.397				GCTGA	292			GCTGA	287			GCTGA	283
GGACA	250	277.233	5.44998	27.2333	249.983	304.483				GGACA	279			GGACA	285			GGACA	273
CGACA	156	144.067	8.92085	11.9333	99.4624	188.671				CGACA	152			CGACA	136			CGACA	143
GCACA	272	264.3	8.76966	7.7	220.452	308.148				GCACA	259			GCACA	260			GCACA	252
CCACA	266	284.633	6.51515	18.6333	252.058	317.209				CCACA	281			CCACA	280			CCACA	278
GGTCA	224	246.1	8.13401	22.1	205.43	286.77				GGTCA	239			GGTCA	252			GGTCA	252
CGTCA	147	144.8	9.49192	2.2	97.3404	192.26				CGTCA	144			CGTCA	143			CGTCA	138
GCTCA	263	272.133	6.28481	9.13333	240.709	303.557				GCTCA	272			GCTCA	271			GCTCA	266
CCTCA	275	283.6	7.67261	8.6	245.237	321.963				CCTCA	282			CCTCA	288			CCTCA	289
GGAGT	256	254.4	9.46718	1.6	207.064	301.736				GGAGT	245			GGAGT	268			GGAGT	244
CGAGT	149	148.667	9.66092	0.333333	100.362	196.971				CGAGT	155			CGAGT	154			CGAGT	142
GCAGT	285	260.667	9.15135	24.3333	214.91	306.423				GCAGT	262			GCAGT	259			GCAGT	263
CCAGT	244	270.4	7.42596	26.4	233.27	307.53				CCAGT	267			CCAGT	279			CCAGT	263
GGTGT	261	246.8	8.61994	14.2	203.7	289.9				GGTGT	251			GGTGT	253			GGTGT	240
CGTGT	179	165.767	10.4772	13.2333	113.381	218.153				CGTGT	164			CGTGT	146			CGTGT	153
GCTGT	286	280.667	7.32183	5.33333	244.058	317.276				GCTGT	273			GCTGT	284			GCTGT	282
CCTGT	265	282.333	6.98438	17.3333	247.411	317.255				CCTGT	284			CCTGT	274			CCTGT	276
GGACT	238	263.733	7.02671	25.7333	228.6	298.867				GGACT	261			GGACT	274			GGACT	274
CGACT	129	138.467	10.6503	9.46667	85.2149	191.718				CGACT	128			CGACT	139			CGACT	154
GCACT	227	244.233	11.3401	17.2333	187.533	300.934				GCACT	245			GCACT	238			GCACT	246
CCACT	251	266.633	6.04856	15.6333	236.391	296.876				CCACT	266			CCACT	269			CCACT	275
GGTCT	245	249.433	9.38702	4.43333	202.498	296.368				GGTCT	241			GGTCT	238			GGTCT	236
CGTCT	154	154.533	7.66422	0.533333	116.212	192.854				CGTCT	146			CGTCT	156			CGTCT	141
GCTCT	257	281.2	6.92024	24.2	246.599	315.801				GCTCT	281			GCTCT	289			GCTCT	290
CCTCT	289	286.333	5.59145	2.66667	258.376	314.291				CCTCT	287			CCTCT	283			CCTCT	291
AGAGA	302	296.267	7.00706	5.73333	261.231	331.302				AGAGA	290			AGAGA	294			AGAGA	291
TGAGA	295	287.5	7.44057	7.5	250.297	324.703				TGAGA	286			TGAGA	283			TGAGA	292
ACAGA	280	293.133	7.89908	13.1333	253.638	332.629				ACAGA	291			ACAGA	293			ACAGA	295
TCAGA	301	291.167	6.37929	9.83333	259.27	323.063				TCAGA	286			TCAGA	284			TCAGA	286
AGTGA	277	268.733	9.13098	8.26667	223.078	314.388				AGTGA	272			AGTGA	272			AGTGA	271
TGTGA	303	282.333	7.07269	20.6667	246.97	317.697				TGTGA	294			TGTGA	281			TGTGA	269
ACTGA	245	276.967	6.4138	31.9667	244.898	309.036				ACTGA	272			ACTGA	266			ACTGA	274
TCTGA	286	287.2	5.15551	1.2	261.422	312.978				TCTGA	294			TCTGA	281			TCTGA	284
AGACA	288	290.967	4.93742	2.96667	266.28	315.654				AGACA	289			AGACA	290			AGACA	291
TGACA	242	277.133	7.47748	35.1333	239.746	314.521				TGACA	265			TGACA	274			TGACA	282
ACACA	278	272.433	6.61599	5.56667	239.353	305.513				ACACA	264			ACACA	257			ACACA	268
TCACA	290	271.567	7.75346	18.4333	232.799	310.334				TCACA	259			TCACA	280			TCACA	279
AGTCA	282	261.833	8.1836	20.1667	220.915	302.751				AGTCA	257			AGTCA	260			AGTCA	276
TGTCA	288	272.4	7.2283	15.6	236.259	308.541				TGTCA	279			TGTCA	264			TGTCA	273
ACTCA	280	263.767	7.33759	16.2333	227.079	300.455				ACTCA	263			ACTCA	266			ACTCA	262
TCTCA	291	277.333	6.89994	13.6667	242.834	311.833				TCTCA	278			TCTCA	286			TCTCA	279
AGAGT	280	265.467	5.62466	14.5333	237.343	293.59				AGAGT	256			AGAGT	264			AGAGT	275
TGAGT	266	259.567	7.24299	6.43333	223.352	295.782				TGAGT	260			TGAGT	262			TGAGT	263
ACAGT	279	272.2	6.33218	6.8	240.539	303.861				ACAGT	264			ACAGT	262			ACAGT	265
TCAGT	255	266.4	7.91158	11.4	226.842	305.958				TCAGT	262			TCAGT	273			TCAGT	282
AGTGT	272	264.233	7.70438	7.76667	225.711	302.755				AGTGT	267			AGTGT	259			AGTGT	275
TGTGT	268	276.733	5.69896	8.73333	248.239	305.228				TGTGT	263			TGTGT	270			TGTGT	279
ACTGT	284	275.667	7.65341	8.33333	237.4	313.934				ACTGT	280			ACTGT	274			ACTGT	282
TCTGT	268	284.567	5.41825	16.5667	257.475	311.658				TCTGT	282			TCTGT	277			TCTGT	288
AGACT	259	271.333	8.14664	12.3333	230.6	312.067				AGACT	262			AGACT	274			AGACT	267
TGACT	277	270.033	7.54976	6.96667	232.285	307.782				TGACT	261			TGACT	264			TGACT	273
ACACT	255	262.733	7.61547	7.73333	224.656	300.811				ACACT	249			ACACT	270			ACACT	258
TCACT	287	267.7	7.52536	19.3	230.073	305.327				TCACT	260			TCACT	268			TCACT	268
AGTCT	287	263.667	9.16264	23.3333	217.853	309.48				AGTCT	263			AGTCT	256			AGTCT	266
TGTCT	269	282.7	7.23569	13.7	246.522	318.878				TGTCT	278			TGTCT	280			TGTCT	285
ACTCT	286	269.567	6.9316	16.4333	234.909	304.225				ACTCT	264			ACTCT	279			ACTCT	265
TCTCT	296	287.2	6.02523	8.8	257.074	317.326				TCTCT	283			TCTCT	278			TCTCT	294
GAAGA	313	307.267	5.11208	5.73333	281.706	332.827				GAAGA	309			GAAGA	306			GAAGA	297
CAAGA	285	292.833	7.59802	7.83333	254.843	330.823				CAAGA	280			CAAGA	301			CAAGA	288
GTAGA	242	220.567	8.33639	21.4333	178.885	262.249				GTAGA	207			GTAGA	219			GTAGA	215
CTAGA	248	228.367	10.012	19.6333	178.307	278.427				CTAGA	221			CTAGA	221			CTAGA	218
GATGA	280	275.933	7.62904	4.06667	237.788	314.079				GATGA	273			GATGA	287			GATGA	273
CATGA	281	273.233	7.05976	7.76667	237.935	308.532				CATGA	263			CATGA	266			CATGA	265
GTTGA	214	226.7	7.9531	12.7	186.935	266.465				GTTGA	208			GTTGA	225			GTTGA	212
CTTGA	248	259.733	8.61408	11.7333	216.663	302.804				CTTGA	249			CTTGA	265			CTTGA	261
GAACA	282	277.433	8.80315	4.56667	233.418	321.449				GAACA	274			GAACA	286			GAACA	264
CAACA	275	273.8	7.64921	1.2	235.554	312.046				CAACA	274			CAACA	271			CAACA	270
GTACA	243	227.267	8.31672	15.7333	185.683	268.85				GTACA	230			GTACA	229			GTACA	234
CTACA	297	270.133	6.07841	26.8667	239.741	300.525				CTACA	266			CTACA	268			CTACA	264
GATCA	230	242.233	6.41487	12.2333	210.159	274.308				GATCA	232			GATCA	232			GATCA	238
CATCA	281	279.6	5.78106	1.4	250.695	308.505				CATCA	274			CATCA	286			CATCA	280
GTTCA	238	251.1	8.39273	13.1	209.136	293.064				GTTCA	241			GTTCA	254			GTTCA	263
CTTCA	305	290.767	6.8061	14.2333	256.736	324.797				CTTCA	280			CTTCA	293			CTTCA	289
GAAGT	286	270.333	6.92488	15.6667	235.709	304.958				GAAGT	272			GAAGT	267			GAAGT	267
CAAGT	278	265.9	8.65966	12.1	222.602	309.198				CAAGT	260			CAAGT	270			CAAGT	276
GTAGT	207	174.7	9.93132	32.3	125.043	224.357				GTAGT	169			GTAGT	177			GTAGT	173
CTAGT	190	190.2	9.32701	0.2	143.565	236.835				CTAGT	167			CTAGT	194			CTAGT	191
GATGT	260	264	7.33438	4	227.328	300.672				GATGT	259			GATGT	255			GATGT	255
CATGT	283	260.8	7.70759	22.2	222.262	299.338				CATGT	258			CATGT	257			CATGT	259
GTTGT	257	233.233	8.40231	23.7667	191.222	275.245				GTTGT	233			GTTGT	223			GTTGT	242
CTTGT	257	258.1	7.77862	1.1	219.207	296.993				CTTGT	256			CTTGT	259			CTTGT	255
GAACT	278	268.967	7.42077	9.03333	231.863	306.071				GAACT	268			GAACT	270			GAACT	267
CAACT	248	258.167	7.27814	10.1667	221.776	294.557				CAACT	257			CAACT	260			CAACT	264
GTACT	219	214.433	9.76512	4.56667	165.608	263.259				GTACT	203			GTACT	226			GTACT	206
CTACT	237	247.367	7.41612	10.3667	210.286	284.447				CTACT	240			CTACT	245			CTACT	247
GATCT	238	251.133	8.86579	13.1333	206.804	295.462				GATCT	243			GATCT	259			GATCT	243
CATCT	298	287.833	6.5815	10.1667	254.926	320.741				CATCT	288			CATCT	289			CATCT	293
GTTCT	280	267.967	8.08781	12.0333	227.528	308.406				GTTCT	271			GTTCT	268			GTTCT	264
CTTCT	302	293.9	5.62231	8.1	265.788	322.012				CTTCT	293			CTTCT	288			CTTCT	298
AAAGA	299	294.6	6.91625	4.4	260.019	329.181				AAAGA	292			AAAGA	290			AAAGA	296
TAAGA	245	240.3	7.63906	4.7	202.105	278.495				TAAGA	242			TAAGA	240			TAAGA	234
ATAGA	222	216.967	6.90569	5.03333	182.438	251.495				ATAGA	200			ATAGA	217			ATAGA	203
TTAGA	204	219.033	7.48554	15.0333	181.606	256.461				TTAGA	210			TTAGA	216			TTAGA	226
AATGA	263	266.067	6.6225	3.06667	232.954	299.179				AATGA	266			AATGA	272			AATGA	267
TATGA	264	239.133	9.39087	24.8667	192.179	286.088				TATGA	228			TATGA	229			TATGA	241
ATTGA	252	234.1	9.2712	17.9	187.744	280.456				ATTGA	226			ATTGA	233			ATTGA	231
TTTGA	281	270.1	7.65349	10.9	231.833	308.367				TTTGA	265			TTTGA	267			TTTGA	274
AAACA	280	277.333	6.01913	2.66667	247.238	307.429				AAACA	261			AAACA	289			AAACA	280
TAACA	226	218.733	10.8148	7.26667	164.659	272.808				TAACA	207			TAACA	232			TAACA	232
ATACA	267	231.733	8.8276	35.2667	187.595	275.871				ATACA	217			ATACA	221			ATACA	232
TTACA	265	242.633	9.182	22.3667	196.723	288.543				TTACA	247			TTACA	241			TTACA	238
AATCA	245	242.5	8.30351	2.5	200.982	284.018				AATCA	222			AATCA	245			AATCA	241
TATCA	235	222.333	9.23014	12.6667	176.183	268.484				TATCA	208			TATCA	219			TATCA	226
ATTCA	265	254.3	8.40423	10.7	212.279	296.321				ATTCA	255			ATTCA	251			ATTCA	245
TTTCA	284	269.367	8.14305	14.6333	228.651	310.082				TTTCA	260			TTTCA	271			TTTCA	267
AAAGT	280	262.967	9.63644	17.0333	214.784	311.149				AAAGT	250			AAAGT	262			AAAGT	261
TAAGT	196	199.733	9.32159	3.73333	153.125	246.341				TAAGT	190			TAAGT	195			TAAGT	196
ATAGT	204	188.467	9.9264	15.5333	138.835	238.099				ATAGT	172			ATAGT	181			ATAGT	201
TTAGT	219	188.8	7.53566	30.2	151.122	226.478				TTAGT	176			TTAGT	192			TTAGT	188
AATGT	281	261.4	8.66861	19.6	218.057	304.743				AATGT	249			AATGT	263			AATGT	266
TATGT	247	236.133	9.46403	10.8667	188.813	283.453				TATGT	234			TATGT	237			TATGT	234
ATTGT	223	239.233	8.50024	16.2333	196.732	281.735				ATTGT	237			ATTGT	229			ATTGT	251
TTTGT	272	266.367	7.55889	5.63333	228.572	304.161				TTTGT	261			TTTGT	265			TTTGT	267
AAACT	278	269.033	7.20385	8.96667	233.014	305.053				AAACT	266			AAACT	268			AAACT	269
TAACT	220	213.467	9.49676	6.53333	165.983	260.95				TAACT	201			TAACT	220			TAACT	225
ATACT	240	217.9	8.76651	22.1	174.067	261.733				ATACT	208			ATACT	211			ATACT	211
TTACT	231	231.6	8.0155	0.6	191.522	271.678				TTACT	217			TTACT	228			TTACT	228
AATCT	262	243.467	9.87066	18.5333	194.113	292.82				AATCT	239			AATCT	244			AATCT	245
TATCT	223	232.5	8.53694	9.5	189.815	275.185				TATCT	227			TATCT	239			TATCT	227
ATTCT	261	259.8	6.84508	1.2	225.575	294.025				ATTCT	262			ATTCT	266			ATTCT	257
TTTCT	279	285.933	5.94186	6.93333	256.224	315.643				TTTCT	281			TTTCT	292			TTTCT	292
GGGAA	300	275.367	8.46691	24.6333	233.032	317.701				GGGAA	270			GGGAA	263			GGGAA	273
CGGAA	198	173.367	9.96367	24.6333	123.548	223.185				CGGAA	166			CGGAA	185			CGGAA	164
GCGAA	153	118.533	9.94375	34.4667	68.8146	168.252				GCGAA	110			GCGAA	122			GCGAA	121
CCGAA	181	150.233	10.8745	30.7667	95.861	204.606				CCGAA	151			CCGAA	155			CCGAA	139
GGCAA	242	254.933	9.86437	12.9333	205.611	304.255				GGCAA	244			GGCAA	261			GGCAA	255
CGCAA	113	119.433	10.0196	6.43333	69.3354	169.531				CGCAA	122			CGCAA	131			CGCAA	112
GCCAA	238	258.967	7.88925	20.9667	219.52	298.413				GCCAA	257			GCCAA	254			GCCAA	267
CCCAA	241	267.167	8.96769	26.1667	222.328	312.005				CCCAA	256			CCCAA	261			CCCAA	270
GGGTA	184	184.633	7.91107	0.633333	145.078	224.189				GGGTA	186			GGGTA	188			GGGTA	189
CGGTA	86	89.6667	6.87491	3.66667	55.2921	124.041				CGGTA	81			CGGTA	86			CGGTA	75
GCGTA	60	72.9333	7.66961	12.9333	34.5853	111.281				GCGTA	76			GCGTA	71			GCGTA	61
CCGTA	109	93.4333	9.853	15.5667	44.1683	142.698				CCGTA	105			CCGTA	100			CCGTA	80
GGCTA	206	222.867	9.95761	16.8667	173.079	272.655				GGCTA	212			GGCTA	225			GGCTA	217
CGCTA	119	110.067	7.88684	8.93333	70.6324	149.501				CGCTA	116			CGCTA	124			CGCTA	96
GCCTA	197	218.833	7.53421	21.8333	181.162	256.504				GCCTA	210			GCCTA	236			GCCTA	220
CCCTA	234	223.867	8.06753	10.1333	183.529	264.204				CCCTA	222			CCCTA	221			CCCTA	210
GGGAT	232	239.3	8.46962	7.3	196.952	281.648				GGGAT	240			GGGAT	245			GGGAT	228
CGGAT	133	136.067	9.57343	3.06667	88.1995	183.934				CGGAT	133			CGGAT	135			CGGAT	140
GCGAT	113	108.967	8.87648	4.03333	64.5843	153.349				GCGAT	124			GCGAT	105			GCGAT	100
CCGAT	125	113.8	9.70034	11.2	65.2983	162.302				CCGAT	125			CCGAT	120			CCGAT	106
GGCAT	263	245.6	8.63274	17.4	202.436	288.764				GGCAT	238			GGCAT	240			GGCAT	235
CGCAT	118	123.3	8.65488	5.3	80.0256	166.574				CGCAT	126			CGCAT	131			CGCAT	120
GCCAT	260	262.667	7.90606	2.66667	223.136	302.197				GCCAT	272			GCCAT	261			GCCAT	261
CCCAT	247	251.6	8.21521	4.6	210.524	292.676				CCCAT	246			CCCAT	247			CCCAT	251
GGGTT	203	222.867	11.1037	19.8667	167.348	278.385				GGGTT	217			GGGTT	214			GGGTT	221
CGGTT	109	122.3	10.4292	13.3	70.1538	174.446				CGGTT	120			CGGTT	126			CGGTT	122
GCGTT	127	117.067	11.0201	9.93333	61.9659	172.167				GCGTT	105			GCGTT	111			GCGTT	113
CCGTT	130	123.533	9.78998	6.46667	74.5834	172.483				CCGTT	122			CCGTT	132			CCGTT	120
GGCTT	278	263.567	7.58712	14.4333	225.631	301.502				GGCTT	262			GGCTT	261			GGCTT	254
CGCTT	142	145.633	9.6864	3.63333	97.2013	194.065				CGCTT	147			CGCTT	144			CGCTT	141
GCCTT	290	270.567	5.52539	19.4333	242.94	298.194				GCCTT	264			GCCTT	271			GCCTT	281
CCCTT	251	257.667	7.11644	6.66667	222.084	293.249				CCCTT	249			CCCTT	252			CCCTT	256
AGGAA	291	299.6	5.65442	8.6	271.328	327.872				AGGAA	304			AGGAA	305			AGGAA	304
TGGAA	307	296.467	6.334	10.5333	264.797	328.137				TGGAA	290			TGGAA	304			TGGAA	296
ACGAA	172	136.267	8.91312	35.7333	91.7011	180.832				ACGAA	127			ACGAA	149			ACGAA	135
TCGAA	175	131.767	13.1062	43.2333	66.2359	197.297				TCGAA	139			TCGAA	136			TCGAA	124
AGCAA	290	279.967	6.52572	10.0333	247.338	312.595				AGCAA	270			AGCAA	280			AGCAA	296
TGCAA	280	261.767	7.44489	18.2333	224.542	298.991				TGCAA	249			TGCAA	257			TGCAA	263
ACCAA	284	267.333	7.94521	16.6667	227.607	307.059				ACCAA	274			ACCAA	264			ACCAA	267
TCCAA	274	269.433	7.0353	4.56667	234.257	304.61				TCCAA	263			TCCAA	283			TCCAA	278
AGGTA	211	209.3	11.7154	1.7	150.723	267.877				AGGTA	195			AGGTA	208			AGGTA	195
TGGTA	254	231.233	8.86171	22.7667	186.925	275.542				TGGTA	227			TGGTA	230			TGGTA	218
ACGTA	104	95.6	7.2711	8.4	59.2445	131.956				ACGTA	93			ACGTA	85			ACGTA	101
TCGTA	95	80.2	7.6447	14.8	41.9765	118.423				TCGTA	65			TCGTA	69			TCGTA	86
AGCTA	250	238.4	10.3311	11.6	186.745	290.055				AGCTA	235			AGCTA	235			AGCTA	250
TGCTA	252	245.433	9.54005	6.56667	197.733	293.134				TGCTA	241			TGCTA	243			TGCTA	258
ACCTA	244	220.833	12.8575	23.1667	156.546	285.121				ACCTA	210			ACCTA	215			ACCTA	222
TCCTA	240	245.167	9.59196	5.16667	197.207	293.126				TCCTA	233			TCCTA	248			TCCTA	244
AGGAT	252	267.667	8.26014	15.6667	226.366	308.967				AGGAT	269			AGGAT	264			AGGAT	263
TGGAT	278	277.267	7.10965	0.733333	241.718	312.815				TGGAT	266			TGGAT	273			TGGAT	272
ACGAT	126	121.067	9.69157	4.93333	72.6088	169.524				ACGAT	115			ACGAT	123			ACGAT	108
TCGAT	99	109.2	8.20597	10.2	68.1702	150.23				TCGAT	110			TCGAT	117			TCGAT	110
AGCAT	261	266.2	7.029	5.2	231.055	301.345				AGCAT	249			AGCAT	253			AGCAT	278
TGCAT	276	255.6	7.55942	20.4	217.803	293.397				TGCAT	247			TGCAT	246			TGCAT	250
ACCAT	288	264.9	7.28887	23.1	228.456	301.344				ACCAT	263			ACCAT	261			ACCAT	263
TCCAT	276	267.967	7.13652	8.03333	232.284	303.649				TCCAT	259			TCCAT	267			TCCAT	259
AGGTT	257	244.433	8.43917	12.5667	202.237	286.629				AGGTT	247			AGGTT	246			AGGTT	239
TGGTT	235	256.1	7.53086	21.1	218.446	293.754				TGGTT	255			TGGTT	248			TGGTT	257
ACGTT	138	128.1	10.4563	9.9	75.8184	180.382				ACGTT	127			ACGTT	124			ACGTT	132
TCGTT	105	119.467	8.82681	14.4667	75.3326	163.601				TCGTT	118			TCGTT	121			TCGTT	111
AGCTT	285	263.1	10.1143	21.9	212.528	313.672				AGCTT	263			AGCTT	267			AGCTT	278
TGCTT	270	276.833	7.456	6.83333	239.553	314.113				TGCTT	274			TGCTT	275			TGCTT	277
ACCTT	267	263.1	7.80517	3.9	224.074	302.126				ACCTT	258			ACCTT	252			ACCTT	255
TCCTT	281	278.433	6.67824	2.56667	245.042	311.825				TCCTT	269			TCCTT	277			TCCTT	274
GAGAA	308	298.633	7.43006	9.36667	261.483	335.784				GAGAA	296			GAGAA	293			GAGAA	294
CAGAA	306	305.333	5.74956	0.666667	276.586	334.081				CAGAA	297			CAGAA	303			CAGAA	305
GTGAA	287	266.7	10.0212	20.3	216.594	316.806				GTGAA	268			GTGAA	258			GTGAA	265
CTGAA	278	295.167	6.77767	17.1667	261.278	329.055				CTGAA	297			CTGAA	289			CTGAA	296
GACAA	269	265.833	8.32977	3.16667	224.184	307.482				GACAA	277			GACAA	258			GACAA	283
CACAA	277	264.467	7.89034	12.5333	225.015	303.918				CACAA	254			CACAA	268			CACAA	275
GTCAA	250	232.1	9.67168	17.9	183.742	280.458				GTCAA	240			GTCAA	221			GTCAA	240
CTCAA	262	266.567	7.32348	4.56667	229.949	303.184				CTCAA	268			CTCAA	283			CTCAA	267
GAGTA	197	212.333	8.96481	15.3333	167.509	257.157				GAGTA	208			GAGTA	216			GAGTA	211
CAGTA	261	236.367	8.16841	24.6333	195.525	277.209				CAGTA	221			CAGTA	239			CAGTA	233
GTGTA	234	221.9	9.13632	12.1	176.218	267.582				GTGTA	221			GTGTA	213			GTGTA	217
CTGTA	269	254.1	8.58768	14.9	211.162	297.038				CTGTA	246			CTGTA	253			CTGTA	253
GACTA	196	213.133	9.86716	17.1333	163.798	262.469				GACTA	214			GACTA	210			GACTA	217
CACTA	223	218.867	9.59789	4.13333	170.877	266.856				CACTA	212			CACTA	236			CACTA	223
GTCTA	208	213	8.42001	5	170.9	255.1				GTCTA	208			GTCTA	202			GTCTA	205
CTCTA	276	245.5	6.24638	30.5	214.268	276.732				CTCTA	228			CTCTA	244			CTCTA	242
GAGAT	253	269	9.8401	16	219.799	318.201				GAGAT	266			GAGAT	264			GAGAT	270
CAGAT	259	277.2	8.31036	18.2	235.648	318.752				CAGAT	277			CAGAT	275			CAGAT	282
GTGAT	270	248.367	9.03435	21.6333	203.195	293.538				GTGAT	247			GTGAT	259			GTGAT	241
CTGAT	238	263.3	9.68878	25.3	214.856	311.744				CTGAT	268			CTGAT	274			CTGAT	263
GACAT	262	261.7	6.88902	0.3	227.255	296.145				GACAT	261			GACAT	267			GACAT	256
CACAT	278	264.8	7.71653	13.2	226.217	303.383				CACAT	246			CACAT	266			CACAT	261
GTCAT	271	242.833	8.42444	28.1667	200.711	284.956				GTCAT	235			GTCAT	243			GTCAT	251
CTCAT	262	263.433	7.04999	1.43333	228.183	298.683				CTCAT	260			CTCAT	256			CTCAT	264
GAGTT	262	257.033	7.40682	4.96667	219.999	294.067				GAGTT	244			GAGTT	253			GAGTT	257
CAGTT	269	262.767	7.92501	6.23333	223.142	302.392				CAGTT	255			CAGTT	267			CAGTT	272
GTGTT	257	254.333	8.29762	2.66667	212.845	295.821				GTGTT	240			GTGTT	253			GTGTT	259
CTGTT	243	274.933	7.29163	31.9333	238.475	311.391				CTGTT	267			CTGTT	272			CTGTT	269
GACTT	266	261.633	8.82193	4.36667	217.524	305.743				GACTT	264			GACTT	269			GACTT	277
CACTT	243	258.367	8.15151	15.3667	217.609	299.124				CACTT	239			CACTT	258			CACTT	257
GTCTT	273	256.2	8.31451	16.8	214.627	297.773				GTCTT	245			GTCTT	262			GTCTT	260
CTCTT	261	280.267	5.86005	19.2667	250.966	309.567				CTCTT	279			CTCTT	280			CTCTT	284
AAGAA	307	302.1	6.47728	4.9	269.714	334.486				AAGAA	307			AAGAA	303			AAGAA	301
TAGAA	263	241.067	8.41564	21.9333	198.988	283.145				TAGAA	224			TAGAA	234			TAGAA	231
ATGAA	292	281.967	7.13168	10.0333	246.308	317.625				ATGAA	265			ATGAA	282			ATGAA	281
TTGAA	284	264.8	8.7942	19.2	220.829	308.771				TTGAA	266			TTGAA	276			TTGAA	261
AACAA	272	272.767	7.40309	0.766667	235.751	309.782				AACAA	265			AACAA	278			AACAA	271
TACAA	276	247.5	6.67858	28.5	214.107	280.893				TACAA	230			TACAA	247			TACAA	247
ATCAA	263	254.533	8.93553	8.46667	209.856	299.211				ATCAA	242			ATCAA	252			ATCAA	258
TTCAA	286	270.533	7.47286	15.4667	233.169	307.898				TTCAA	269			TTCAA	266			TTCAA	269
AAGTA	259	234.367	8.32314	24.6333	192.751	275.982				AAGTA	226			AAGTA	231			AAGTA	222
TAGTA	163	163.9	9.15518	0.9	118.124	209.676				TAGTA	159			TAGTA	158			TAGTA	157
ATGTA	266	235.4	8.75963	30.6	191.602	279.198				ATGTA	228			ATGTA	233			ATGTA	240
TTGTA	249	227.167	9.8579	21.8333	177.877	276.456				TTGTA	223			TTGTA	226			TTGTA	226
AACTA	223	223.867	7.8553	0.866667	184.59	263.143				AACTA	216			AACTA	220			AACTA	223
TACTA	191	195.133	8.10591	4.13333	154.604	235.663				TACTA	186			TACTA	192			TACTA	177
ATCTA	244	222.067	7.47379	21.9333	184.698	259.436				ATCTA	213			ATCTA	228			ATCTA	214
TTCTA	259	252.033	7.71243	6.96667	213.471	290.595				TTCTA	244			TTCTA	255			TTCTA	257
AAGAT	275	282.9	7.48953	7.9	245.452	320.348				AAGAT	267			AAGAT	288			AAGAT	284
TAGAT	175	196.1	7.82282	21.1	156.986	235.214				TAGAT	190			TAGAT	205			TAGAT	197
ATGAT	255	251.733	9.23611	3.26667	205.553	297.914				ATGAT	247			ATGAT	239			ATGAT	253
TTGAT	235	241.267	8.3622	6.26667	199.456	283.078				TTGAT	217			TTGAT	235			TTGAT	245
AACAT	275	262.033	8.58822	12.9667	219.092	304.974				AACAT	260			AACAT	262			AACAT	262
TACAT	273	242.367	8.75129	30.6333	198.61	286.123				TACAT	230			TACAT	241			TACAT	238
ATCAT	256	248.367	8.24823	7.63333	207.126	289.608				ATCAT	241			ATCAT	238			ATCAT	248
TTCAT	256	264.5	5.96975	8.5	234.651	294.349				TTCAT	252			TTCAT	270			TTCAT	267
AAGTT	278	255.733	10.0993	22.2667	205.237	306.23				AAGTT	244			AAGTT	276			AAGTT	259
TAGTT	198	188.267	11.3985	9.73333	131.274	245.259				TAGTT	162			TAGTT	179			TAGTT	184
ATGTT	243	258.433	7.87262	15.4333	219.07	297.796				ATGTT	249			ATGTT	256			ATGTT	255
TTGTT	247	253.533	6.03857	6.53333	223.34	283.726				TTGTT	255			TTGTT	258			TTGTT	263
AACTT	280	259.467	8.11016	20.5333	218.916	300.017				AACTT	256			AACTT	261			AACTT	255
TACTT	226	237.9	8.52319	11.9	195.284	280.516				TACTT	228			TACTT	238			TACTT	235
ATCTT	252	264.8	8.31451	12.8	223.227	306.373				ATCTT	262			ATCTT	263			ATCTT	271
TTCTT	274	280.367	6.58883	6.36667	247.423	313.311				TTCTT	285			TTCTT	283			TTCTT	282
GGAAA	298	289.467	6.48464	8.53333	257.043	321.89				GGAAA	286			GGAAA	288			GGAAA	294
CGAAA	157	132.7	10.3961	24.3	80.7194	184.681				CGAAA	139			CGAAA	141			CGAAA	124
GCAAA	260	261.1	9.07953	1.1	215.702	306.498				GCAAA	251			GCAAA	258			GCAAA	265
CCAAA	289	274.7	6.37966	14.3	242.802	306.598				CCAAA	269			CCAAA	272			CCAAA	275
GGTAA	224	187.5	10.0713	36.5	137.144	237.856				GGTAA	172			GGTAA	184			GGTAA	165
CGTAA	93	78.2667	7.4784	14.7333	40.8747	115.659				CGTAA	84			CGTAA	75			CGTAA	86
GCTAA	189	206.2	10.2601	17.2	154.9	257.5				GCTAA	195			GCTAA	200			GCTAA	216
CCTAA	214	222.667	8.48664	8.66667	180.233	265.1				CCTAA	207			CCTAA	227			CCTAA	226
GGATA	211	213.533	9.87764	2.53333	164.145	262.922				GGATA	216			GGATA	202			GGATA	219
CGATA	82	76.6667	9.68943	5.33333	28.2195	125.114				CGATA	87			CGATA	89			CGATA	85
GCATA	230	191.133	8.63327	38.8667	147.967	234.3				GCATA	193			GCATA	194			GCATA	194
CCATA	245	215.633	9.44123	29.3667	168.427	262.839				CCATA	210			CCATA	228			CCATA	199
GGTTA	201	185.733	10.1061	15.2667	135.203	236.264				GGTTA	176			GGTTA	193			GGTTA	170
CGTTA	87	88.3	8.63493	1.3	45.1253	131.475				CGTTA	84			CGTTA	91			CGTTA	76
GCTTA	178	204.3	10.4358	26.3	152.121	256.479				GCTTA	204			GCTTA	193			GCTTA	193
CCTTA	218	225.1	8.87985	7.1	180.701	269.499				CCTTA	211			CCTTA	217			CCTTA	227
GGAAT	273	254.633	8.25659	18.3667	213.35	295.916				GGAAT	255			GGAAT	257			GGAAT	255
CGAAT	154	112.267	9.86087	41.7333	62.9623	161.571				CGAAT	98			CGAAT	117			CGAAT	94
GCAAT	214	220.4	10.4406	6.4	168.197	272.603				GCAAT	201			GCAAT	227			GCAAT	223
CCAAT	240	227.333	10.0767	12.6667	176.95	277.717				CCAAT	218			CCAAT	232			CCAAT	232
GGTAT	195	189.333	9.76388	5.66667	140.514	238.153				GGTAT	181			GGTAT	187			GGTAT	178
CGTAT	94	88.1667	7.73743	5.83333	49.4795	126.854				CGTAT	80			CGTAT	78			CGTAT	86
GCTAT	250	221.967	9.26053	28.0333	175.664	268.269				GCTAT	211			GCTAT	219			GCTAT	230
CCTAT	243	223.733	9.02079	19.2667	178.629	268.837				CCTAT	206			CCTAT	227			CCTAT	217
GGATT	248	245.7	7.11555	2.3	210.122	281.278				GGATT	234			GGATT	238			GGATT	239
CGATT	119	104.733	7.51061	14.2667	67.1803	142.286				CGATT	109			CGATT	112			CGATT	99
GCATT	237	236.767	6.52678	0.233333	204.133	269.401				GCATT	221			GCATT	229			GCATT	228
CCATT	274	251	8.60233	23	207.988	294.012				CCATT	249			CCATT	244			CCATT	256
GGTTT	219	245.867	8.68901	26.8667	202.422	289.312				GGTTT	243			GGTTT	242			GGTTT	246
CGTTT	149	140.567	9.81091	8.43333	91.5121	189.621				CGTTT	137			CGTTT	144			CGTTT	127
GCTTT	286	265.667	8.5836	20.3333	222.749	308.585				GCTTT	270			GCTTT	265			GCTTT	267
CCTTT	290	273.8	8.13422	16.2	233.129	314.471				CCTTT	279			CCTTT	266			CCTTT	268
AGAAA	307	300.3	6.99828	6.7	265.309	335.291				AGAAA	300			AGAAA	303			AGAAA	300
TGAAA	296	279.633	6.50455	16.3667	247.111	312.156				TGAAA	268			TGAAA	284			TGAAA	285
ACAAA	293	273.3	7.74218	19.7	234.589	312.011				ACAAA	265			ACAAA	264			ACAAA	281
TCAAA	288	265.867	7.13289	22.1333	230.202	301.531				TCAAA	262			TCAAA	268			TCAAA	273
AGTAA	228	213.6	8.45923	14.4	171.304	255.896				AGTAA	199			AGTAA	210			AGTAA	218
TGTAA	263	234.3	8.87519	28.7	189.924	278.676				TGTAA	230			TGTAA	239			TGTAA	228
ACTAA	201	207.2	10.9273	6.2	152.563	261.837				ACTAA	207			ACTAA	203			ACTAA	209
TCTAA	218	228.3	9.04834	10.3	183.058	273.542				TCTAA	218			TCTAA	223			TCTAA	215
AGATA	234	234.633	8.18528	0.633333	193.707	275.56				AGATA	227			AGATA	237			AGATA	238
TGATA	218	220.833	11.0643	2.83333	165.512	276.155				TGATA	221			TGATA	211			TGATA	212
ACATA	254	223.7	8.09917	30.3	183.204	264.196				ACATA	213			ACATA	217			ACATA	210
TCATA	225	211.867	9.55107	13.1333	164.111	259.622				TCATA	204			TCATA	205			TCATA	204
AGTTA	206	210.367	10.2368	4.36667	159.183	261.551				AGTTA	193			AGTTA	211			AGTTA	203
TGTTA	217	223.8	9.1214	6.8	178.193	269.407				TGTTA	217			TGTTA	225			TGTTA	223
ACTTA	209	213.2	9.19295	4.2	167.235	259.165				ACTTA	200			ACTTA	225			ACTTA	204
TCTTA	218	233.4	8.8497	15.4	189.151	277.649				TCTTA	224			TCTTA	245			TCTTA	243
AGAAT	282	270.2	7.42967	11.8	233.052	307.348				AGAAT	262			AGAAT	276			AGAAT	273
TGAAT	273	255.2	9.47738	17.8	207.813	302.587				TGAAT	252			TGAAT	261			TGAAT	258
ACAAT	264	241.433	8.01586	22.5667	201.354	281.513				ACAAT	240			ACAAT	240			ACAAT	247
TCAAT	251	228.7	9.07498	22.3	183.325	274.075				TCAAT	220			TCAAT	243			TCAAT	224
AGTAT	235	222.733	8.25429	12.2667	181.462	264.005				AGTAT	216			AGTAT	210			AGTAT	210
TGTAT	249	239.4	9.57943	9.6	191.503	287.297				TGTAT	235			TGTAT	235			TGTAT	245
ACTAT	220	221.033	8.18528	1.03333	180.107	261.96				ACTAT	218			ACTAT	230			ACTAT	220
TCTAT	243	233.8	7.721	9.2	195.195	272.405				TCTAT	228			TCTAT	239			TCTAT	233
AGATT	249	251.533	7.76701	2.53333	212.698	290.368				AGATT	247			AGATT	247			AGATT	251
TGATT	220	240.8	8.81378	20.8	196.731	284.869				TGATT	235			TGATT	236			TGATT	230
ACATT	264	257.067	7.01689	6.93333	221.982	292.151				ACATT	236			ACATT	263			ACATT	254
TCATT	248	258.4	6.69843	10.4	224.908	291.892				TCATT	255			TCATT	253			TCATT	262
AGTTT	277	260.233	7.55524	16.7667	222.457	298.01				AGTTT	248			AGTTT	267			AGTTT	266
TGTTT	254	275.167	8.08184	21.1667	234.757	315.576				TGTTT	274			TGTTT	269			TGTTT	280
ACTTT	276	263.067	8.1998	12.9333	222.068	304.066				ACTTT	256			ACTTT	262			ACTTT	267
TCTTT	285	278.5	5.28987	6.5	252.051	304.949				TCTTT	272			TCTTT	274			TCTTT	279
GAAAA	293	286	6.89328	7	251.534	320.466				GAAAA	280			GAAAA	287			GAAAA	281
CAAAA	290	270.3	6.33082	19.7	238.646	301.954				CAAAA	269			CAAAA	267			CAAAA	270
GTAAA	254	226.467	8.02467	27.5333	186.343	266.59				GTAAA	203			GTAAA	237			GTAAA	220
CTAAA	217	232.9	10.2363	15.9	181.718	284.082				CTAAA	227			CTAAA	230			CTAAA	228
GATAA	224	218.1	8.78616	5.9	174.169	262.031				GATAA	219			GATAA	221			GATAA	214
CATAA	242	214.967	6.34352	27.0333	183.249	246.684				CATAA	210			CATAA	227			CATAA	201
GTTAA	194	192.3	9.64955	1.7	144.052	240.548				GTTAA	185			GTTAA	195			GTTAA	187
CTTAA	201	222.667	7.04827	21.6667	187.425	257.908				CTTAA	225			CTTAA	220			CTTAA	222
GAATA	247	225.433	8.95076	21.5667	180.68	270.187				GAATA	225			GAATA	233			GAATA	231
CAATA	222	218.8	9.63614	3.2	170.619	266.981				CAATA	207			CAATA	219			CAATA	231
GTATA	205	184.8	8.88393	20.2	140.38	229.22				GTATA	169			GTATA	171			GTATA	175
CTATA	230	202.233	6.83138	27.7667	168.076	236.39				CTATA	200			CTATA	206			CTATA	212
GATTA	196	195.567	8.3941	0.433333	153.596	237.537				GATTA	199			GATTA	207			GATTA	194
CATTA	210	218.8	11.1831	8.8	162.884	274.716				CATTA	210			CATTA	209			CATTA	220
GTTTA	223	214.133	10.2039	8.86667	163.114	265.153				GTTTA	210			GTTTA	213			GTTTA	203
CTTTA	262	245.533	9.23536	16.4667	199.357	291.71				CTTTA	239			CTTTA	245			CTTTA	233
GAAAT	254	266.933	8.851	12.9333	222.678	311.188				GAAAT	271			GAAAT	252			GAAAT	267
CAAAT	276	251.7	8.27606	24.3	210.32	293.08				CAAAT	248			CAAAT	245			CAAAT	264
GTAAT	202	184.533	9.2912	17.4667	138.077	230.989				GTAAT	164			GTAAT	177			GTAAT	178
CTAAT	191	192.267	9.78364	1.26667	143.348	241.185				CTAAT	193			CTAAT	183			CTAAT	190
GATAT	209	212	9.31443	3	165.428	258.572				GATAT	197			GATAT	210			GATAT	199
CATAT	243	212.933	9.31418	30.0667	166.362	259.504				CATAT	208			CATAT	201			CATAT	206
GTTAT	199	194.467	9.28378	4.53333	148.048	240.886				GTTAT	189			GTTAT	194			GTTAT	187
CTTAT	217	222.633	7.17507	5.63333	186.758	258.509				CTTAT	203			CTTAT	219			CTTAT	216
GAATT	242	240.1	8.49483	1.9	197.626	282.574				GAATT	235			GAATT	255			GAATT	235
CAATT	218	218.133	9.88462	0.133333	168.71	267.556				CAATT	193			CAATT	226			CAATT	221
GTATT	221	212.2	7.43895	8.8	175.005	249.395				GTATT	207			GTATT	211			GTATT	203
CTATT	202	225	7.7992	23	186.004	263.996				CTATT	211			CTATT	222			CTATT	218
GATTT	262	248.933	8.27099	13.0667	207.578	290.288				GATTT	229			GATTT	241			GATTT	242
CATTT	277	264.3	7.41457	12.7	227.227	301.373				CATTT	257			CATTT	263			CATTT	271
GTTTT	248	258.2	8.0447	10.2	217.976	298.424				GTTTT	250			GTTTT	262			GTTTT	252
CTTTT	291	269.5	6.46876	21.5	237.156	301.844				CTTTT	263			CTTTT	271			CTTTT	267
AAAAA	289	264.4	6.88627	24.6	229.969	298.831				AAAAA	255			AAAAA	264			AAAAA	255
TAAAA	282	262.5	6.67342	19.5	229.133	295.867				TAAAA	254			TAAAA	258			TAAAA	255
ATAAA	298	276.2	7.47132	21.8	238.843	313.557				ATAAA	277			ATAAA	276			ATAAA	285
TTAAA	259	254	6.49668	5	221.517	286.483				TTAAA	254			TTAAA	261			TTAAA	253
AATAA	257	265.433	8.32811	8.43333	223.793	307.074				AATAA	260			AATAA	266			AATAA	268
TATAA	238	214.267	8.93244	23.7333	169.604	258.929				TATAA	203			TATAA	202			TATAA	212
ATTAA	237	225	7.83449	12	185.828	264.172				ATTAA	222			ATTAA	225			ATTAA	221
TTTAA	264	250.533	6.43661	13.4667	218.35	282.716				TTTAA	235			TTTAA	257			TTTAA	228
AAATA	283	261.533	8.10591	21.4667	221.004	302.063				AAATA	258			AAATA	254			AAATA	260
TAATA	198	197.067	7.99971	0.933333	157.068	237.065				TAATA	184			TAATA	197			TAATA	193
ATATA	213	202.2	8.37649	10.8	160.318	244.082				ATATA	193			ATATA	182			ATATA	194
TTATA	243	209.033	8.52373	33.9667	166.415	251.652				TTATA	201			TTATA	203			TTATA	202
AATTA	222	216.5	8.78773	5.5	172.561	260.439				AATTA	194			AATTA	217			AATTA	217
TATTA	195	201.633	7.03922	6.63333	166.437	236.829				TATTA	182			TATTA	203			TATTA	211
ATTTA	254	234.767	8.62907	19.2333	191.621	277.912				ATTTA	225			ATTTA	233			ATTTA	230
TTTTA	263	249.467	7.45438	13.5333	212.195	286.739				TTTTA	243			TTTTA	244			TTTTA	245
AAAAT	268	271.8	7.44358	3.8	234.582	309.018				AAAAT	262			AAAAT	272			AAAAT	271
TAAAT	249	240.9	8.71918	8.1	197.304	284.496				TAAAT	237			TAAAT	244			TAAAT	227
ATAAT	227	206.8	8.45026	20.2	164.549	249.051				ATAAT	199			ATAAT	214			ATAAT	205
TTAAT	210	214.933	9.70934	4.93333	166.387	263.48				TTAAT	205			TTAAT	213			TTAAT	216
AATAT	235	232.5	7.7582	2.5	193.709	271.291				AATAT	235			AATAT	233			AATAT	239
TATAT	225	210.167	6.34134	14.8333	178.46	241.873				TATAT	205			TATAT	210			TATAT	203
ATTAT	224	215.2	9.40066	8.8	168.197	262.203				ATTAT	190			ATTAT	227			ATTAT	216
TTTAT	272	250.933	7.52895	21.0667	213.289	288.578				TTTAT	243			TTTAT	252			TTTAT	255
AAATT	262	251.167	9.02901	10.8333	206.022	296.312				AAATT	251			AAATT	248			AAATT	254
TAATT	205	205.6	9.1146	0.6	160.027	251.173				TAATT	200			TAATT	200			TAATT	217
ATATT	225	230.033	8.60426	5.03333	187.012	273.055				ATATT	224			ATATT	234			ATATT	236
TTATT	264	238.7	8.54663	25.3	195.967	281.433				TTATT	230			TTATT	247			TTATT	243
AATTT	246	244.067	9.72708	1.93333	195.431	292.702				AATTT	247			AATTT	253			AATTT	253
TATTT	251	253.033	6.71326	2.03333	219.467	286.6				TATTT	241			TATTT	249			TATTT	243
ATTTT	274	264.033	7.32724	9.96667	227.397	300.67				ATTTT	243			ATTTT	256			ATTTT	271
TTTTT	252	250.933	8.93244	1.06667	206.271	295.596				TTTTT	236			TTTTT	251			TTTTT	246
avg	227.172	226.23		13.2251			10	1				0	0			0	0			0	0
max	318	307.867		55.1
min	60	72.4667		0.0333333			FDR	0	0
std	55.9585	55.8571		9.47088				62

## Sheet: 6_mers
Mer	OP	CP_avg	CP_stdev	Diff	5		Under	Over		Mer	Test_1	Under	Over	Mer	Test_2	Under	Over	Mer	Test_3	Under	Over
TAAGCG	68	27.3333	6.0134	0	57.4003		1		TAAGCG	34			TAAGCG	30			TAAGCG	20
ATACCG	55	29.2667	5.11882	3.67258	54.8608		1		ATACCG	27			ATACCG	23			ATACCG	30
ATGACG	99	58.0667	7.37626	21.1854	94.948		1		ATGACG	62			ATGACG	59			ATGACG	64
GAAACC	206	154.633	9.45218	107.372	201.894		1		GAAACC	141			GAAACC	144			GAAACC	154
GTAACC	113	74.3	7.42387	37.1807	111.419		1		GTAACC	82			GTAACC	78			GTAACC	74
TATAGG	114	68.9333	7.51061	31.3803	106.486		1		TATAGG	66			TATAGG	70			TATAGG	62
TAAACG	79	35.2	5.92132	5.59338	64.8066		1		TAAACG	34			TAAACG	35			TAAACG	32
TAATCG	46	20.4333	4.04017	0.232474	40.6342		1		TAATCG	19			TAATCG	28			TAATCG	19
ATAAGC	135	87.5333	7.35191	50.7738	124.293		1		ATAAGC	84			ATAAGC	80			ATAAGC	67
GACGTG	107	70.3667	6.40303	38.3515	102.382		1		GACGTG	66			GACGTG	90			GACGTG	74
TCACTC	191	139.433	9.52559	91.8054	187.061		1		TCACTC	139			TCACTC	132			TCACTC	129
ATACAG	177	131.1	8.77044	87.2478	174.952		1		ATACAG	117			ATACAG	132			ATACAG	132
AATGTG	223	168.3	9.20701	122.265	214.335		1		AATGTG	154			AATGTG	168			AATGTG	156
GGCATG	181	134.233	9.21275	88.1696	180.297		1		GGCATG	139			GGCATG	132			GGCATG	128
GCGAAC	75	32.9	5.90937	3.35313	62.4469		1		GCGAAC	33			GCGAAC	26			GCGAAC	31
ACGAAC	76	38.9	5.73766	10.2117	67.5883		1		ACGAAC	44			ACGAAC	48			ACGAAC	32
GTCATG	174	131.633	7.3084	95.0914	168.175		1		GTCATG	123			GTCATG	136			GTCATG	131
TTCTAG	165	121.833	8.12015	81.2326	162.434		1		TTCTAG	104			TTCTAG	127			TTCTAG	119
AACTTC	205	157.167	9.5415	109.459	204.874		1		AACTTC	143			AACTTC	165			AACTTC	156
CCAATG	181	135.433	7.96407	95.613	175.254		1		CCAATG	136			CCAATG	138			CCAATG	125
TCAATG	180	138.7	8.17545	97.8228	179.577		1		TCAATG	135			TCAATG	154			TCAATG	129
ACATAC	165	108.233	9.30214	61.7226	154.744		1		ACATAC	87			ACATAC	105			ACATAC	100
CTATAG	127	85.0333	6.88568	50.6049	119.462		1		CTATAG	70			CTATAG	95			CTATAG	79
AAATAC	185	140.233	8.657	96.9483	183.518		1		AAATAC	125			AAATAC	131			AAATAC	132
AAGCCT	220	173.433	7.48186	136.024	210.843		1		AAGCCT	166			AAGCCT	180			AAGCCT	168
GCTGGA	246	204.133	7.92523	164.507	243.759		1		GCTGGA	199			GCTGGA	207			GCTGGA	202
TGACGT	95	57.4667	6.19083	26.5125	88.4208		1		TGACGT	53			TGACGT	54			TGACGT	57
AAACGA	107	57.1333	8.70487	13.609	100.658		1		AAACGA	64			AAACGA	62			AAACGA	49
ATAGCA	136	100.567	6.54788	67.8273	133.306		1		ATAGCA	111			ATAGCA	102			ATAGCA	121
CACTCA	196	153.333	8.15088	112.579	194.088		1		CACTCA	153			CACTCA	156			CACTCA	153
GTCTCT	207	165.033	7.56801	127.193	202.873		1		GTCTCT	165			GTCTCT	150			GTCTCT	163
TAGTCA	131	94.3667	6.63576	61.1879	127.545		1		TAGTCA	93			TAGTCA	98			TAGTCA	111
CGAACA	85	43.8667	7.10868	8.32327	79.4101		1		CGAACA	42			CGAACA	51			CGAACA	40
TCTACA	215	163.133	10.3648	111.309	214.958		1		TCTACA	155			TCTACA	169			TCTACA	149
CTATGA	195	144.4	8.10109	103.895	184.905		1		CTATGA	134			CTATGA	138			CTATGA	133
GAATGT	199	148.533	9.18294	102.619	194.448		1		GAATGT	143			GAATGT	158			GAATGT	153
GAATCT	179	138.067	8.07266	97.7034	178.43		1		GAATCT	133			GAATCT	143			GAATCT	116
AATACA	183	130.867	10.2107	79.8134	181.92		1		AATACA	116			AATACA	129			AATACA	122
AGCGAA	94	53.8333	6.6648	20.5093	87.1573		1		AGCGAA	47			AGCGAA	48			AGCGAA	53
ACCCTA	140	100.4	7.63206	62.2397	138.56		1		ACCCTA	97			ACCCTA	101			ACCCTA	90
AGCCTT	216	175.5	7.52811	137.859	213.141		1		AGCCTT	175			AGCCTT	173			AGCCTT	172
GTGGTA	158	110.7	9.08637	65.2682	156.132		1		GTGGTA	108			GTGGTA	105			GTGGTA	92
GACCTA	139	95.3	8.33418	53.6291	136.971		1		GACCTA	95			GACCTA	112			GACCTA	87
AACGAA	87	56.1	5.52954	28.4523	83.7477		1		AACGAA	49			AACGAA	56			AACGAA	55
ATGCAT	163	122.633	7.3835	85.7158	159.551		1		ATGCAT	116			ATGCAT	125			ATGCAT	116
AGTCAT	184	131.833	8.63866	88.64	175.027		1		AGTCAT	121			AGTCAT	133			AGTCAT	135
CTACAA	204	150.933	8.51341	108.366	193.5		1		CTACAA	135			CTACAA	160			CTACAA	149
TATGAA	191	148.167	7.71064	109.613	186.72		1		TATGAA	128			TATGAA	142			TATGAA	154
AATGTA	180	133.4	8.33191	91.7405	175.06		1		AATGTA	122			AATGTA	129			AATGTA	133
ATACAT	182	125.7	8.28438	84.2781	167.122		1		ATACAT	104			ATACAT	128			ATACAT	123
CCGAAT	84	43.9667	6.18387	13.0473	74.886		1		CCGAAT	32			CCGAAT	45			CCGAAT	24
GCCTTT	213	167.5	8.58929	124.554	210.446		1		GCCTTT	176			GCCTTT	163			GCCTTT	161
TGCATA	161	107.2	9.06071	61.8964	152.504		1		TGCATA	105			TGCATA	99			TGCATA	105
CACAAA	202	163.967	6.45132	131.71	196.223		1		CACAAA	153			CACAAA	178			CACAAA	155
CACATA	162	120.467	7.68668	82.0333	158.9		1		CACATA	98			CACATA	116			CACATA	115
ATGTAA	170	124.067	7.50601	86.5366	161.597		1		ATGTAA	121			ATGTAA	135			ATGTAA	112
TACATA	162	114.867	9.00089	69.8622	159.871		1		TACATA	104			TACATA	111			TACATA	97
CCATAA	145	99.3	7.01796	64.2102	134.39		1		CCATAA	92			CCATAA	114			CCATAA	87
CGAATA	64	26.2667	5.84237	0	55.4785		1		CGAATA	26			CGAATA	31			CGAATA	19
GCATAT	133	89.6667	8.28931	48.2201	131.113		1		GCATAT	92			GCATAT	82			GCATAT	91
ACATAA	149	116.133	6.50588	83.6039	148.663		1		ACATAA	102			ACATAA	137			ACATAA	97
CATAAA	179	131.3	7.90962	91.7519	170.848		1		CATAAA	135			CATAAA	139			CATAAA	111
GGGGGG	66	76.4667	8.27432	35.0951	117.838				GGGGGG	67			GGGGGG	74			GGGGGG	81
CGGGGG	71	70.1667	8.46528	27.8403	112.493				CGGGGG	51			CGGGGG	73			CGGGGG	65
GCGGGG	80	87.6333	10.2233	36.5168	138.75				GCGGGG	97			GCGGGG	105			GCGGGG	77
CCGGGG	82	91.0667	8.97096	46.2119	135.921				CCGGGG	88			CCGGGG	89			CCGGGG	81
GGCGGG	89	92.7667	9.72974	44.118	141.415				GGCGGG	101			GGCGGG	107			GGCGGG	78
CGCGGG	60	58.3	7.72435	19.6783	96.9217				CGCGGG	61			CGCGGG	67			CGCGGG	50
GCCGGG	90	93.6333	9.43392	46.4637	140.803				GCCGGG	104			GCCGGG	98			GCCGGG	90
CCCGGG	103	107.433	8.47586	65.054	149.813				CCCGGG	105			CCCGGG	107			CCCGGG	109
GGGCGG	84	88.9	9.99086	38.9457	138.854				GGGCGG	96			GGGCGG	96			GGGCGG	78
CGGCGG	75	73.7333	8.71753	30.1457	117.321				CGGCGG	82			CGGCGG	83			CGGCGG	67
GCGCGG	61	61.7	7.43779	24.5111	98.8889				GCGCGG	66			GCGCGG	65			GCGCGG	54
CCGCGG	55	66.3667	8.94999	21.6167	111.117				CCGCGG	62			CCGCGG	75			CCGCGG	55
GGCCGG	84	90.7667	8.98153	45.859	135.674				GGCCGG	91			GGCCGG	85			GGCCGG	90
CGCCGG	59	60.0667	9.31789	13.4772	106.656				CGCCGG	63			CGCCGG	56			CGCCGG	50
GCCCGG	81	99.9	8.99559	54.922	144.878				GCCCGG	102			GCCCGG	99			GCCCGG	98
CCCCGG	98	95.1333	9.5943	47.1618	143.105				CCCCGG	102			CCCCGG	105			CCCCGG	104
GGGGCG	84	77	9.80148	27.9926	126.007				GGGGCG	74			GGGGCG	76			GGGGCG	70
CGGGCG	57	59.3667	5.56766	31.5284	87.205				CGGGCG	75			CGGGCG	60			CGGGCG	48
GCGGCG	80	78.7667	8.33225	37.1054	120.428				GCGGCG	86			GCGGCG	88			GCGGCG	68
CCGGCG	56	64	6.63845	30.8078	97.1922				CCGGCG	69			CCGGCG	70			CCGGCG	55
GGCGCG	55	55.7333	7.34816	18.9926	92.4741				GGCGCG	64			GGCGCG	67			GGCGCG	52
CGCGCG	44	45.9333	8.25847	4.64099	87.2257				CGCGCG	44			CGCGCG	52			CGCGCG	39
GCCGCG	57	65.1333	7.61909	27.0379	103.229				GCCGCG	57			GCCGCG	69			GCCGCG	52
CCCGCG	41	58.5333	8.28265	17.1201	99.9466				CCCGCG	69			CCCGCG	61			CCCGCG	41
GGGCCG	75	83.6667	7.95822	43.8755	123.458				GGGCCG	80			GGGCCG	96			GGGCCG	86
CGGCCG	57	68.0667	8.57395	25.1969	110.936				CGGCCG	69			CGGCCG	65			CGGCCG	45
GCGCCG	53	64.7	7.83955	25.5022	103.898				GCGCCG	76			GCGCCG	64			GCGCCG	64
CCGCCG	61	70.2667	7.13869	34.5732	105.96				CCGCCG	67			CCGCCG	69			CCGCCG	58
GGCCCG	79	85.7667	8.68087	42.3623	129.171				GGCCCG	102			GGCCCG	93			GGCCCG	76
CGCCCG	54	56.5	7.08933	21.0533	91.9467				CGCCCG	58			CGCCCG	59			CGCCCG	56
GCCCCG	102	95.6	9.93635	45.9183	145.282				GCCCCG	108			GCCCCG	95			GCCCCG	105
CCCCCG	84	78.9333	7.62	40.8333	117.033				CCCCCG	81			CCCCCG	72			CCCCCG	83
GGGGGC	112	119.2	9.79233	70.2384	168.162				GGGGGC	115			GGGGGC	108			GGGGGC	111
CGGGGC	90	94.8667	9.2912	48.4107	141.323				CGGGGC	109			CGGGGC	104			CGGGGC	96
GCGGGC	86	84.2	6.7538	50.431	117.969				GCGGGC	98			GCGGGC	84			GCGGGC	93
CCGGGC	89	97.6667	8.31008	56.1163	139.217				CCGGGC	100			CCGGGC	95			CCGGGC	96
GGCGGC	108	100.1	10.7008	46.5961	153.604				GGCGGC	112			GGCGGC	116			GGCGGC	98
CGCGGC	52	65.3	7.76886	26.4557	104.144				CGCGGC	74			CGCGGC	71			CGCGGC	59
GCCGGC	84	89.2333	11.953	29.4682	148.998				GCCGGC	84			GCCGGC	77			GCCGGC	79
CCCGGC	88	96.8	8.94967	52.0517	141.548				CCCGGC	103			CCCGGC	89			CCCGGC	97
GGGCGC	71	75.8	8.05327	35.5336	116.066				GGGCGC	83			GGGCGC	74			GGGCGC	76
CGGCGC	71	69.5667	7.16641	33.7346	105.399				CGGCGC	73			CGGCGC	76			CGGCGC	61
GCGCGC	52	56.8333	7.23537	20.6565	93.0102				GCGCGC	62			GCGCGC	62			GCGCGC	62
CCGCGC	52	59.9333	8.23338	18.7664	101.1				CCGCGC	65			CCGCGC	64			CCGCGC	46
GGCCGC	83	91.9667	10.2838	40.5474	143.386				GGCCGC	86			GGCCGC	85			GGCCGC	82
CGCCGC	56	73.7	6.80846	39.6577	107.742				CGCCGC	76			CGCCGC	66			CGCCGC	64
GCCCGC	72	83.9	9.52076	36.2962	131.504				GCCCGC	92			GCCCGC	86			GCCCGC	70
CCCCGC	85	89.7333	9.59861	41.7403	137.726				CCCCGC	97			CCCCGC	88			CCCCGC	81
GGGGCC	116	132.7	11.6357	74.5215	190.879				GGGGCC	139			GGGGCC	138			GGGGCC	130
CGGGCC	79	86.3	9.25184	40.0408	132.559				CGGGCC	99			CGGGCC	84			CGGGCC	83
GCGGCC	91	95.4	9.71526	46.8237	143.976				GCGGCC	98			GCGGCC	102			GCGGCC	75
CCGGCC	91	96	12.3791	34.1046	157.895				CCGGCC	93			CCGGCC	91			CCGGCC	85
GGCGCC	82	82.5	8.20744	41.4628	123.537				GGCGCC	81			GGCGCC	88			GGCGCC	82
CGCGCC	43	56.6333	6.69783	23.1442	90.1225				CGCGCC	69			CGCGCC	53			CGCGCC	47
GCCGCC	91	101.3	8.63094	58.1453	144.455				GCCGCC	98			GCCGCC	102			GCCGCC	102
CCCGCC	89	99.3	9.44001	52.0999	146.5				CCCGCC	105			CCCGCC	88			CCCGCC	91
GGGCCC	117	129.1	11.1273	73.4634	184.737				GGGCCC	132			GGGCCC	140			GGGCCC	123
CGGCCC	82	86.8667	10.5952	33.8909	139.842				CGGCCC	86			CGGCCC	77			CGGCCC	77
GCGCCC	72	76.0667	10.2316	24.9088	127.225				GCGCCC	72			GCGCCC	76			GCGCCC	66
CCGCCC	84	93.7	9.66026	45.3987	142.001				CCGCCC	104			CCGCCC	96			CCGCCC	91
GGCCCC	117	134.433	11.431	77.2783	191.588				GGCCCC	139			GGCCCC	139			GGCCCC	144
CGCCCC	67	82.3	9.22945	36.1527	128.447				CGCCCC	93			CGCCCC	72			CGCCCC	85
GCCCCC	124	128.9	10.5646	76.0771	181.723				GCCCCC	132			GCCCCC	122			GCCCCC	125
CCCCCC	100	93.2667	9.59142	45.3095	141.224				CCCCCC	82			CCCCCC	87			CCCCCC	91
AGGGGG	117	114.333	10.0836	63.9155	164.751				AGGGGG	115			AGGGGG	108			AGGGGG	114
TGGGGG	141	148.167	10.4257	96.0381	200.295				TGGGGG	136			TGGGGG	138			TGGGGG	152
ACGGGG	65	62.7333	7.97381	22.8643	102.602				ACGGGG	60			ACGGGG	55			ACGGGG	55
TCGGGG	79	71.6667	7.97986	31.7674	111.566				TCGGGG	76			TCGGGG	70			TCGGGG	70
AGCGGG	79	80.4	9.20869	34.3565	126.443				AGCGGG	82			AGCGGG	85			AGCGGG	77
TGCGGG	67	78.1333	8.38197	36.2235	120.043				TGCGGG	92			TGCGGG	75			TGCGGG	80
ACCGGG	61	67.3333	7.72516	28.7075	105.959				ACCGGG	58			ACCGGG	73			ACCGGG	58
TCCGGG	82	84.7667	10.7244	31.1447	138.389				TCCGGG	93			TCCGGG	82			TCCGGG	90
AGGCGG	86	91.8667	9.16791	46.0271	137.706				AGGCGG	100			AGGCGG	95			AGGCGG	92
TGGCGG	92	87.9	8.74288	44.1856	131.614				TGGCGG	81			TGGCGG	91			TGGCGG	76
ACGCGG	33	36.5667	6.76545	2.73943	70.3939				ACGCGG	45			ACGCGG	36			ACGCGG	41
TCGCGG	36	31.1	4.22921	9.95396	52.246				TCGCGG	30			TCGCGG	30			TCGCGG	36
AGCCGG	80	91.9	9.58573	43.9714	139.829				AGCCGG	91			AGCCGG	95			AGCCGG	88
TGCCGG	68	72.2333	10.2812	20.8275	123.639				TGCCGG	75			TGCCGG	62			TGCCGG	64
ACCCGG	68	74.8667	8.35725	33.0804	116.653				ACCCGG	76			ACCCGG	78			ACCCGG	82
TCCCGG	93	89.4667	9.90901	39.9216	139.012				TCCCGG	94			TCCCGG	77			TCCCGG	89
AGGGCG	60	67.5667	8.09718	27.0808	108.053				AGGGCG	70			AGGGCG	63			AGGGCG	75
TGGGCG	64	76.8	6.67161	43.442	110.158				TGGGCG	83			TGGGCG	86			TGGGCG	71
ACGGCG	42	38.9667	4.76686	15.1323	62.801				ACGGCG	38			ACGGCG	40			ACGGCG	36
TCGGCG	41	40.6667	6.38065	8.76344	72.5699				TCGGCG	47			TCGGCG	50			TCGGCG	37
AGCGCG	43	47.6333	6.34895	15.8886	79.3781				AGCGCG	54			AGCGCG	50			AGCGCG	46
TGCGCG	50	41.5	6.66825	8.15877	74.8412				TGCGCG	41			TGCGCG	39			TGCGCG	44
ACCGCG	35	36.6667	6.13263	6.0035	67.3298				ACCGCG	33			ACCGCG	41			ACCGCG	33
TCCGCG	35	39.5667	4.90379	15.0477	64.0856				TCCGCG	40			TCCGCG	37			TCCGCG	37
AGGCCG	69	83.2333	8.48806	40.793	125.674				AGGCCG	73			AGGCCG	81			AGGCCG	97
TGGCCG	93	92.4667	7.83332	53.3001	131.633				TGGCCG	92			TGGCCG	83			TGGCCG	106
ACGCCG	32	36.4	6.79046	2.4477	70.3523				ACGCCG	37			ACGCCG	38			ACGCCG	24
TCGCCG	44	41.2333	6.64199	8.02336	74.4433				TCGCCG	41			TCGCCG	50			TCGCCG	37
AGCCCG	71	88.0333	8.21472	46.9597	129.107				AGCCCG	80			AGCCCG	83			AGCCCG	77
TGCCCG	84	87.7	9.31499	41.1251	134.275				TGCCCG	92			TGCCCG	89			TGCCCG	80
ACCCCG	75	72.7667	10.4111	20.7109	124.822				ACCCCG	74			ACCCCG	64			ACCCCG	60
TCCCCG	80	85.1667	10.1949	34.192	136.141				TCCCCG	89			TCCCCG	85			TCCCCG	79
AGGGGC	127	134.7	10.5148	82.1258	187.274				AGGGGC	135			AGGGGC	128			AGGGGC	131
TGGGGC	143	153.667	11.6777	95.2784	212.055				TGGGGC	154			TGGGGC	145			TGGGGC	142
ACGGGC	65	57.9333	6.44303	25.7182	90.1485				ACGGGC	69			ACGGGC	57			ACGGGC	56
TCGGGC	58	62.9667	6.04856	32.7239	93.2095				TCGGGC	66			TCGGGC	67			TCGGGC	52
AGCGGC	92	90.7	8.70652	47.1674	134.233				AGCGGC	91			AGCGGC	99			AGCGGC	85
TGCGGC	87	79.3667	8.49537	36.8898	121.844				TGCGGC	80			TGCGGC	90			TGCGGC	59
ACCGGC	64	66.3667	7.98914	26.4209	106.312				ACCGGC	65			ACCGGC	63			ACCGGC	62
TCCGGC	63	72.1	6.77394	38.2303	105.97				TCCGGC	72			TCCGGC	83			TCCGGC	67
AGGCGC	75	69.7333	10.5763	16.852	122.615				AGGCGC	69			AGGCGC	77			AGGCGC	71
TGGCGC	53	68.3	7.67957	29.9021	106.698				TGGCGC	85			TGGCGC	74			TGGCGC	55
ACGCGC	21	33.5667	7.85508	0	72.8421				ACGCGC	38			ACGCGC	28			ACGCGC	35
TCGCGC	30	29.0333	4.33497	7.35849	50.7082				TCGCGC	28			TCGCGC	21			TCGCGC	32
AGCCGC	81	87.0333	7.96321	47.2173	126.849				AGCCGC	96			AGCCGC	85			AGCCGC	87
TGCCGC	86	75.0333	8.95384	30.2641	119.803				TGCCGC	74			TGCCGC	79			TGCCGC	71
ACCCGC	69	61.3	7.79545	22.3228	100.277				ACCCGC	51			ACCCGC	57			ACCCGC	59
TCCCGC	69	72.4333	10.0058	22.4043	122.462				TCCCGC	68			TCCCGC	73			TCCCGC	69
AGGGCC	132	137.9	9.2972	91.414	184.386				AGGGCC	149			AGGGCC	137			AGGGCC	136
TGGGCC	130	150.867	8.20317	109.851	191.883				TGGGCC	171			TGGGCC	149			TGGGCC	155
ACGGCC	63	64.3667	8.75129	20.6102	108.123				ACGGCC	63			ACGGCC	66			ACGGCC	59
TCGGCC	59	67.7333	8.2918	26.2743	109.192				TCGGCC	60			TCGGCC	69			TCGGCC	62
AGCGCC	77	85.8	8.99195	40.8402	130.76				AGCGCC	95			AGCGCC	76			AGCGCC	73
TGCGCC	60	67.8667	10.6956	14.3888	121.345				TGCGCC	83			TGCGCC	70			TGCGCC	56
ACCGCC	69	71.0333	9.05342	25.7662	116.3				ACCGCC	74			ACCGCC	67			ACCGCC	58
TCCGCC	63	75.0667	8.26681	33.7326	116.401				TCCGCC	60			TCCGCC	71			TCCGCC	68
AGGCCC	138	146.7	9.92089	97.0955	196.304				AGGCCC	154			AGGCCC	152			AGGCCC	160
TGGCCC	144	159.667	11.7688	100.822	218.511				TGGCCC	157			TGGCCC	158			TGGCCC	172
ACGCCC	56	59	6.18117	28.0941	89.9059				ACGCCC	57			ACGCCC	52			ACGCCC	54
TCGCCC	41	58.4667	5.89993	28.967	87.9663				TCGCCC	67			TCGCCC	51			TCGCCC	62
AGCCCC	154	158.633	10.0498	108.384	208.882				AGCCCC	152			AGCCCC	159			AGCCCC	156
TGCCCC	142	148.933	10.191	97.9781	199.889				TGCCCC	145			TGCCCC	159			TGCCCC	150
ACCCCC	135	120.967	8.68405	77.5464	164.387				ACCCCC	125			ACCCCC	128			ACCCCC	117
TCCCCC	131	134.967	10.9874	80.0297	189.904				TCCCCC	131			TCCCCC	119			TCCCCC	147
GAGGGG	135	140.7	11.5315	83.0424	198.358				GAGGGG	145			GAGGGG	136			GAGGGG	141
CAGGGG	141	147.167	9.92066	97.5634	196.77				CAGGGG	152			CAGGGG	147			CAGGGG	143
GTGGGG	150	153.267	11.7882	94.3258	212.208				GTGGGG	153			GTGGGG	165			GTGGGG	141
CTGGGG	176	187.267	7.18683	151.332	223.201				CTGGGG	180			CTGGGG	179			CTGGGG	187
GACGGG	54	57.3667	7.34135	20.6599	94.0734				GACGGG	68			GACGGG	63			GACGGG	65
CACGGG	85	77.4333	7.26201	41.1233	113.743				CACGGG	86			CACGGG	71			CACGGG	72
GTCGGG	57	52.2	7.31743	15.6128	88.7872				GTCGGG	69			GTCGGG	52			GTCGGG	47
CTCGGG	97	91.8333	8.88658	47.4004	136.266				CTCGGG	93			CTCGGG	110			CTCGGG	91
GAGCGG	90	89.9	8.34328	48.1836	131.616				GAGCGG	78			GAGCGG	93			GAGCGG	89
CAGCGG	104	104.033	9.3973	57.0468	151.02				CAGCGG	100			CAGCGG	105			CAGCGG	99
GTGCGG	72	66.4667	7.54176	28.7579	104.175				GTGCGG	75			GTGCGG	82			GTGCGG	58
CTGCGG	101	108.733	10.9353	54.0566	163.41				CTGCGG	116			CTGCGG	117			CTGCGG	95
GACCGG	59	62.3333	7.14545	26.6061	98.0606				GACCGG	51			GACCGG	68			GACCGG	46
CACCGG	71	76.3667	8.84925	32.1204	120.613				CACCGG	75			CACCGG	76			CACCGG	71
GTCCGG	53	55.6667	10.0767	5.28308	106.05				GTCCGG	50			GTCCGG	58			GTCCGG	57
CTCCGG	80	91.7	8.90234	47.1883	136.212				CTCCGG	111			CTCCGG	86			CTCCGG	95
GAGGCG	82	91.4333	9.62999	43.2834	139.583				GAGGCG	91			GAGGCG	94			GAGGCG	87
CAGGCG	93	84.4	7.19003	48.4498	120.35				CAGGCG	90			CAGGCG	73			CAGGCG	86
GTGGCG	85	78.7667	7.85947	39.4693	118.064				GTGGCG	88			GTGGCG	73			GTGGCG	69
CTGGCG	77	86.2333	9.19026	40.282	132.185				CTGGCG	87			CTGGCG	89			CTGGCG	87
GACGCG	27	34.9333	6.03972	4.73476	65.1319				GACGCG	43			GACGCG	25			GACGCG	39
CACGCG	30	33.1	6.55139	0.343058	65.8569				CACGCG	35			CACGCG	34			CACGCG	39
GTCGCG	17	23.3667	3.6529	5.10217	41.6312				GTCGCG	28			GTCGCG	28			GTCGCG	26
CTCGCG	27	31.0333	4.34292	9.31875	52.7479				CTCGCG	22			CTCGCG	28			CTCGCG	24
GAGCCG	77	92.1	10.7779	38.2107	145.989				GAGCCG	95			GAGCCG	85			GAGCCG	85
CAGCCG	101	102.767	7.3891	65.8211	139.712				CAGCCG	100			CAGCCG	101			CAGCCG	102
GTGCCG	67	62.6333	8.2273	21.4968	103.77				GTGCCG	63			GTGCCG	64			GTGCCG	64
CTGCCG	97	100.833	9.55595	53.0536	148.613				CTGCCG	104			CTGCCG	99			CTGCCG	98
GACCCG	69	67.8333	8.37518	25.9574	109.709				GACCCG	73			GACCCG	64			GACCCG	63
CACCCG	82	74.2667	9.89229	24.8052	123.728				CACCCG	67			CACCCG	70			CACCCG	71
GTCCCG	62	64.4	7.65461	26.1269	102.673				GTCCCG	72			GTCCCG	65			GTCCCG	78
CTCCCG	89	92.4	9.27213	46.0393	138.761				CTCCCG	102			CTCCCG	83			CTCCCG	83
GAGGGC	133	146.167	8.83209	102.006	190.327				GAGGGC	144			GAGGGC	148			GAGGGC	154
CAGGGC	146	165.5	9.83922	116.304	214.696				CAGGGC	170			CAGGGC	164			CAGGGC	163
GTGGGC	174	141.633	11.3517	84.8749	198.392				GTGGGC	138			GTGGGC	152			GTGGGC	131
CTGGGC	168	186.1	7.94529	146.374	225.826				CTGGGC	182			CTGGGC	180			CTGGGC	179
GACGGC	49	64.6667	5.90344	35.1495	94.1839				GACGGC	64			GACGGC	67			GACGGC	65
CACGGC	81	75.3333	8.41318	33.2674	117.399				CACGGC	76			CACGGC	80			CACGGC	64
GTCGGC	45	46.0667	7.21556	9.98885	82.1445				GTCGGC	50			GTCGGC	43			GTCGGC	56
CTCGGC	87	86.6667	6.0477	56.4282	116.905				CTCGGC	88			CTCGGC	80			CTCGGC	67
GAGCGC	82	85.2333	9.4127	38.1699	132.297				GAGCGC	93			GAGCGC	83			GAGCGC	80
CAGCGC	94	95.5667	8.1142	54.9957	136.138				CAGCGC	119			CAGCGC	89			CAGCGC	93
GTGCGC	69	62.4	7.88101	22.9949	101.805				GTGCGC	71			GTGCGC	68			GTGCGC	70
CTGCGC	85	96.1	11.1675	40.2623	151.938				CTGCGC	94			CTGCGC	100			CTGCGC	83
GACCGC	64	62.0333	6.66169	28.7249	95.3418				GACCGC	59			GACCGC	67			GACCGC	65
CACCGC	72	76.2	8.18914	35.2543	117.146				CACCGC	78			CACCGC	74			CACCGC	80
GTCCGC	29	46.3667	7.46247	9.0543	83.679				GTCCGC	39			GTCCGC	47			GTCCGC	45
CTCCGC	80	83.7667	8.98153	38.859	128.674				CTCCGC	81			CTCCGC	79			CTCCGC	76
GAGGCC	153	169.7	8.33832	128.008	211.392				GAGGCC	170			GAGGCC	171			GAGGCC	177
CAGGCC	151	167.8	10.5582	115.009	220.591				CAGGCC	184			CAGGCC	159			CAGGCC	172
GTGGCC	163	168.933	10.6704	115.581	222.285				GTGGCC	153			GTGGCC	180			GTGGCC	160
CTGGCC	189	195.633	8.68007	152.233	239.034				CTGGCC	202			CTGGCC	197			CTGGCC	205
GACGCC	55	65.9	5.83893	36.7054	95.0946				GACGCC	65			GACGCC	64			GACGCC	60
CACGCC	64	73.0333	8.81411	28.9628	117.104				CACGCC	82			CACGCC	81			CACGCC	51
GTCGCC	48	57	7.83009	17.8495	96.1505				GTCGCC	65			GTCGCC	54			GTCGCC	55
CTCGCC	69	76.5667	9.04275	31.3529	121.78				CTCGCC	82			CTCGCC	86			CTCGCC	86
GAGCCC	158	163.033	10.3873	111.097	214.97				GAGCCC	153			GAGCCC	155			GAGCCC	150
CAGCCC	172	184.633	10.1386	133.94	235.327				CAGCCC	174			CAGCCC	177			CAGCCC	192
GTGCCC	132	139.633	9.0229	94.5189	184.748				GTGCCC	136			GTGCCC	128			GTGCCC	144
CTGCCC	164	190.1	12.024	129.98	250.22				CTGCCC	196			CTGCCC	180			CTGCCC	197
GACCCC	125	129.233	10.2778	77.8443	180.622				GACCCC	133			GACCCC	135			GACCCC	122
CACCCC	156	144.5	10.418	92.4101	196.59				CACCCC	139			CACCCC	147			CACCCC	153
GTCCCC	135	133.733	8.77667	89.85	177.617				GTCCCC	124			GTCCCC	114			GTCCCC	142
CTCCCC	159	160.267	9.67019	111.916	208.618				CTCCCC	159			CTCCCC	154			CTCCCC	150
AAGGGG	147	134.867	9.96107	85.0613	184.672				AAGGGG	125			AAGGGG	145			AAGGGG	137
TAGGGG	81	75.8	5.61034	47.7483	103.852				TAGGGG	77			TAGGGG	74			TAGGGG	64
ATGGGG	141	135.1	8.87985	90.7008	179.499				ATGGGG	137			ATGGGG	129			ATGGGG	119
TTGGGG	132	153.167	10.3093	101.62	204.713				TTGGGG	143			TTGGGG	153			TTGGGG	137
AACGGG	44	53.1	8.26855	11.7572	94.4428				AACGGG	48			AACGGG	49			AACGGG	46
TACGGG	31	37.4333	5.43097	10.2785	64.5882				TACGGG	33			TACGGG	30			TACGGG	37
ATCGGG	47	48.4667	6.75039	14.7147	82.2186				ATCGGG	33			ATCGGG	48			ATCGGG	48
TTCGGG	62	62.0333	7.51313	24.4677	99.599				TTCGGG	53			TTCGGG	58			TTCGGG	63
AAGCGG	79	66.8333	9.82987	17.684	115.983				AAGCGG	68			AAGCGG	63			AAGCGG	60
TAGCGG	21	26.1	5.86251	0	55.4125				TAGCGG	32			TAGCGG	35			TAGCGG	25
ATGCGG	52	49.2	7.5265	11.5675	86.8325				ATGCGG	54			ATGCGG	50			ATGCGG	43
TTGCGG	41	42.8667	6.79114	8.91098	76.8224				TTGCGG	35			TTGCGG	39			TTGCGG	33
AACCGG	49	50.9667	6.46734	18.63	83.3033				AACCGG	44			AACCGG	42			AACCGG	57
TACCGG	58	42.0333	5.26199	15.7234	68.3433				TACCGG	39			TACCGG	36			TACCGG	39
ATCCGG	57	58.2667	6.20863	27.2235	89.3098				ATCCGG	47			ATCCGG	66			ATCCGG	57
TTCCGG	80	72.3	8.10768	31.7616	112.838				TTCCGG	77			TTCCGG	74			TTCCGG	73
AAGGCG	76	73	9.1952	27.024	118.976				AAGGCG	76			AAGGCG	75			AAGGCG	61
TAGGCG	18	24.8333	4.96945	0	49.6806				TAGGCG	22			TAGGCG	27			TAGGCG	28
ATGGCG	63	71.6667	6.78911	37.7211	105.612				ATGGCG	71			ATGGCG	80			ATGGCG	71
TTGGCG	51	47.8333	5.41443	20.7612	74.9055				TTGGCG	55			TTGGCG	37			TTGGCG	41
AACGCG	15	20.9	3.99439	0.928037	40.872				AACGCG	36			AACGCG	19			AACGCG	25
TACGCG	12	14.3333	3.3665	0	31.1658				TACGCG	14			TACGCG	12			TACGCG	14
ATCGCG	24	18.9	3.3769	2.0155	35.7845				ATCGCG	19			ATCGCG	20			ATCGCG	23
TTCGCG	24	19.3	4.60996	0	42.3498				TTCGCG	25			TTCGCG	16			TTCGCG	17
AAGCCG	71	70	9.02869	24.8566	115.143				AAGCCG	83			AAGCCG	73			AAGCCG	71
TAGCCG	35	34.9667	5.64149	6.7592	63.1741				TAGCCG	30			TAGCCG	29			TAGCCG	33
ATGCCG	54	52.1	7.56284	14.2858	89.9142				ATGCCG	50			ATGCCG	42			ATGCCG	48
TTGCCG	60	48.7333	5.94186	19.024	78.4427				TTGCCG	41			TTGCCG	43			TTGCCG	46
AACCCG	56	50.9667	7.40682	13.9326	88.0007				AACCCG	42			AACCCG	47			AACCCG	44
TACCCG	42	43.2	7.53566	5.52169	80.8783				TACCCG	42			TACCCG	38			TACCCG	45
ATCCCG	65	53.5667	7.12298	17.9518	89.1815				ATCCCG	45			ATCCCG	43			ATCCCG	48
TTCCCG	71	73.3667	9.36053	26.564	120.169				TTCCCG	73			TTCCCG	70			TTCCCG	64
AAGGGC	128	138.667	9.72495	90.0419	187.291				AAGGGC	144			AAGGGC	144			AAGGGC	125
TAGGGC	64	66.1	7.67598	27.7201	104.48				TAGGGC	57			TAGGGC	63			TAGGGC	64
ATGGGC	110	132.5	9.46773	85.1613	179.839				ATGGGC	146			ATGGGC	135			ATGGGC	108
TTGGGC	96	121.067	7.00706	86.0314	156.102				TTGGGC	123			TTGGGC	109			TTGGGC	128
AACGGC	62	51.7667	6.94651	17.0341	86.4992				AACGGC	55			AACGGC	46			AACGGC	52
TACGGC	32	37.4667	6.72993	3.81702	71.1163				TACGGC	33			TACGGC	54			TACGGC	35
ATCGGC	45	43.5333	5.29628	17.0519	70.0147				ATCGGC	39			ATCGGC	51			ATCGGC	57
TTCGGC	44	53.3667	7.28477	16.9428	89.7905				TTCGGC	45			TTCGGC	53			TTCGGC	30
AAGCGC	60	63.8667	8.91621	19.2856	108.448				AAGCGC	75			AAGCGC	68			AAGCGC	62
TAGCGC	14	24.4667	4.61432	1.39506	47.5383				TAGCGC	22			TAGCGC	20			TAGCGC	14
ATGCGC	44	45	6.49137	12.5431	77.4569				ATGCGC	56			ATGCGC	42			ATGCGC	51
TTGCGC	31	30.4	4.45359	8.13204	52.668				TTGCGC	29			TTGCGC	22			TTGCGC	32
AACCGC	41	47.1667	8.68246	3.75438	90.579				AACCGC	49			AACCGC	54			AACCGC	48
TACCGC	42	40.8	7.04371	5.58147	76.0185				TACCGC	51			TACCGC	38			TACCGC	39
ATCCGC	52	52.7667	6.00393	22.747	82.7863				ATCCGC	41			ATCCGC	45			ATCCGC	43
TTCCGC	55	55.9667	5.89847	26.4743	85.459				TTCCGC	51			TTCCGC	59			TTCCGC	42
AAGGCC	168	162.667	7.57643	124.785	200.549				AAGGCC	156			AAGGCC	152			AAGGCC	164
TAGGCC	68	71	7.87839	31.6081	110.392				TAGGCC	63			TAGGCC	61			TAGGCC	67
ATGGCC	148	154.167	8.65859	110.874	197.46				ATGGCC	154			ATGGCC	157			ATGGCC	157
TTGGCC	125	132.367	10.2603	81.0649	183.668				TTGGCC	132			TTGGCC	129			TTGGCC	124
AACGCC	50	54.4	8.57663	11.5168	97.2832				AACGCC	48			AACGCC	57			AACGCC	54
TACGCC	41	34.0667	5.32355	7.4489	60.6844				TACGCC	24			TACGCC	25			TACGCC	29
ATCGCC	51	54.7	5.5594	26.903	82.497				ATCGCC	46			ATCGCC	65			ATCGCC	54
TTCGCC	47	50.3667	7.17507	14.4913	86.242				TTCGCC	51			TTCGCC	60			TTCGCC	51
AAGCCC	164	157.133	11.5123	99.5718	214.695				AAGCCC	154			AAGCCC	158			AAGCCC	136
TAGCCC	89	98.5667	9.0007	53.5632	143.57				TAGCCC	86			TAGCCC	81			TAGCCC	92
ATGCCC	133	136	10.3457	84.2713	187.729				ATGCCC	130			ATGCCC	138			ATGCCC	146
TTGCCC	122	128.667	12.8502	64.4159	192.917				TTGCCC	124			TTGCCC	130			TTGCCC	126
AACCCC	127	127.567	9.43465	80.3934	174.74				AACCCC	141			AACCCC	132			AACCCC	124
TACCCC	100	93.3667	9.41929	46.2702	140.463				TACCCC	104			TACCCC	101			TACCCC	89
ATCCCC	107	125.433	8.34053	83.7307	167.136				ATCCCC	114			ATCCCC	128			ATCCCC	130
TTCCCC	136	153.967	9.48132	106.56	201.373				TTCCCC	155			TTCCCC	160			TTCCCC	155
GGAGGG	156	168.333	11.0962	112.852	223.815				GGAGGG	174			GGAGGG	170			GGAGGG	162
CGAGGG	70	75.5333	9.4202	28.4323	122.634				CGAGGG	80			CGAGGG	90			CGAGGG	65
GCAGGG	145	159.333	7.6489	121.089	197.578				GCAGGG	157			GCAGGG	154			GCAGGG	164
CCAGGG	168	183.033	9.29399	136.563	229.503				CCAGGG	182			CCAGGG	189			CCAGGG	167
GGTGGG	140	152.5	12.9661	87.6693	217.331				GGTGGG	154			GGTGGG	164			GGTGGG	141
CGTGGG	75	84	9.465	36.675	131.325				CGTGGG	72			CGTGGG	94			CGTGGG	80
GCTGGG	186	195.833	7.9658	156.004	235.662				GCTGGG	198			GCTGGG	188			GCTGGG	190
CCTGGG	194	207.2	10.6233	154.083	260.317				CCTGGG	202			CCTGGG	200			CCTGGG	199
GGACGG	67	68.9667	8.46691	26.6321	111.301				GGACGG	69			GGACGG	60			GGACGG	70
CGACGG	38	31.7	5.6821	3.28952	60.1105				CGACGG	39			CGACGG	41			CGACGG	32
GCACGG	69	69.9333	7.95216	30.1726	109.694				GCACGG	62			GCACGG	73			GCACGG	65
CCACGG	106	93.9333	9.07415	48.5626	139.304				CCACGG	97			CCACGG	92			CCACGG	87
GGTCGG	32	46.8	6.81985	12.7008	80.8992				GGTCGG	52			GGTCGG	47			GGTCGG	45
CGTCGG	36	32.4667	5.63691	4.28214	60.6512				CGTCGG	27			CGTCGG	35			CGTCGG	29
GCTCGG	71	79.3	6.78309	45.3845	113.215				GCTCGG	83			GCTCGG	82			GCTCGG	75
CCTCGG	101	98.0333	9.26053	51.7307	144.336				CCTCGG	97			CCTCGG	103			CCTCGG	83
GGAGCG	89	94.6	8.62074	51.4963	137.704				GGAGCG	105			GGAGCG	92			GGAGCG	88
CGAGCG	46	50.2	7.68519	11.7741	88.6259				CGAGCG	54			CGAGCG	53			CGAGCG	48
GCAGCG	98	108.767	8.44325	66.5504	150.983				GCAGCG	105			GCAGCG	102			GCAGCG	100
CCAGCG	99	101.4	8.53229	58.7385	144.061				CCAGCG	113			CCAGCG	92			CCAGCG	97
GGTGCG	46	55.8333	7.79957	16.8355	94.8312				GGTGCG	58			GGTGCG	63			GGTGCG	55
CGTGCG	43	39.5	5.84129	10.2935	68.7065				CGTGCG	39			CGTGCG	39			CGTGCG	40
GCTGCG	105	104.367	10.4864	51.9347	156.799				GCTGCG	108			GCTGCG	114			GCTGCG	95
CCTGCG	89	100.6	9.31665	54.0167	147.183				CCTGCG	101			CCTGCG	99			CCTGCG	96
GGACCG	54	69.5333	8.26598	28.2034	110.863				GGACCG	69			GGACCG	81			GGACCG	59
CGACCG	29	28.4333	5.08333	3.01669	53.85				CGACCG	37			CGACCG	27			CGACCG	24
GCACCG	76	71.1333	6.7094	37.5863	104.68				GCACCG	78			GCACCG	83			GCACCG	63
CCACCG	84	90.4667	9.45309	43.2012	137.732				CCACCG	94			CCACCG	96			CCACCG	98
GGTCCG	40	46.5667	7.97273	6.70303	86.4303				GGTCCG	43			GGTCCG	44			GGTCCG	48
CGTCCG	22	32.7667	5.44998	5.51676	60.0166				CGTCCG	29			CGTCCG	31			CGTCCG	29
GCTCCG	87	90.4333	11.56	32.6334	148.233				GCTCCG	101			GCTCCG	96			GCTCCG	95
CCTCCG	100	97.5333	8.43937	55.3365	139.73				CCTCCG	108			CCTCCG	90			CCTCCG	91
GGAGGC	170	183.967	13.3636	117.149	250.785				GGAGGC	196			GGAGGC	189			GGAGGC	168
CGAGGC	70	89.0333	10.354	37.2632	140.803				CGAGGC	87			CGAGGC	84			CGAGGC	104
GCAGGC	159	158.933	10.8021	104.923	212.944				GCAGGC	163			GCAGGC	150			GCAGGC	170
CCAGGC	160	183.9	10.6069	130.865	236.935				CCAGGC	198			CCAGGC	179			CCAGGC	189
GGTGGC	166	162.233	9.0656	116.905	207.561				GGTGGC	159			GGTGGC	173			GGTGGC	157
CGTGGC	89	88.9	8.93019	44.2491	133.551				CGTGGC	86			CGTGGC	89			CGTGGC	86
GCTGGC	163	184.167	10.3826	132.254	236.08				GCTGGC	189			GCTGGC	183			GCTGGC	182
CCTGGC	188	199.2	9.54264	151.487	246.913				CCTGGC	194			CCTGGC	196			CCTGGC	197
GGACGC	64	67.0667	5.9011	37.5612	96.5722				GGACGC	76			GGACGC	63			GGACGC	64
CGACGC	35	32	6.18117	1.09414	62.9059				CGACGC	36			CGACGC	24			CGACGC	25
GCACGC	61	59.5333	8.75621	15.7523	103.314				GCACGC	65			GCACGC	62			GCACGC	63
CCACGC	82	74.8667	8.5126	32.3037	117.43				CCACGC	76			CCACGC	74			CCACGC	78
GGTCGC	40	45.2	5.30712	18.6644	71.7356				GGTCGC	43			GGTCGC	40			GGTCGC	48
CGTCGC	25	31.4333	5.98667	1.49998	61.3667				CGTCGC	29			CGTCGC	38			CGTCGC	27
GCTCGC	62	66	7.44173	28.7914	103.209				GCTCGC	70			GCTCGC	64			GCTCGC	59
CCTCGC	62	73.9667	8.0236	33.8487	114.085				CCTCGC	74			CCTCGC	71			CCTCGC	69
GGAGCC	168	178.333	9.58207	130.423	226.244				GGAGCC	173			GGAGCC	170			GGAGCC	174
CGAGCC	73	80.4667	7.36597	43.6368	117.297				CGAGCC	70			CGAGCC	82			CGAGCC	68
GCAGCC	175	188.033	7.10747	152.496	223.571				GCAGCC	166			GCAGCC	184			GCAGCC	184
CCAGCC	183	192.5	12.0251	132.374	252.626				CCAGCC	199			CCAGCC	191			CCAGCC	205
GGTGCC	127	130.567	10.6015	77.5591	183.574				GGTGCC	134			GGTGCC	126			GGTGCC	128
CGTGCC	73	69.5	6.3829	37.5855	101.414				CGTGCC	68			CGTGCC	69			CGTGCC	79
GCTGCC	182	192.733	9.78364	143.815	241.652				GCTGCC	206			GCTGCC	188			GCTGCC	194
CCTGCC	173	196.5	9.13406	150.83	242.17				CCTGCC	191			CCTGCC	181			CCTGCC	190
GGACCC	138	139.767	9.04656	94.5339	184.999				GGACCC	140			GGACCC	132			GGACCC	136
CGACCC	56	55.6	6.80061	21.597	89.603				CGACCC	55			CGACCC	52			CGACCC	55
GCACCC	114	123.267	9.19495	77.2919	169.241				GCACCC	126			GCACCC	113			GCACCC	135
CCACCC	157	163.5	9.86023	114.199	212.801				CCACCC	163			CCACCC	181			CCACCC	170
GGTCCC	115	122.6	9.52528	74.9736	170.226				GGTCCC	121			GGTCCC	122			GGTCCC	125
CGTCCC	56	64.5667	7.10844	29.0245	100.109				CGTCCC	67			CGTCCC	60			CGTCCC	63
GCTCCC	139	153.867	7.97294	114.002	193.731				GCTCCC	143			GCTCCC	146			GCTCCC	141
CCTCCC	175	182.867	12.4975	120.379	245.354				CCTCCC	186			CCTCCC	170			CCTCCC	167
AGAGGG	156	166.467	10.288	115.026	217.907				AGAGGG	171			AGAGGG	174			AGAGGG	173
TGAGGG	144	146.233	10.6113	93.177	199.29				TGAGGG	145			TGAGGG	142			TGAGGG	145
ACAGGG	155	153.7	11.4294	96.553	210.847				ACAGGG	156			ACAGGG	142			ACAGGG	137
TCAGGG	151	152.7	11.381	95.7949	209.605				TCAGGG	151			TCAGGG	153			TCAGGG	150
AGTGGG	192	159.567	9.64073	111.363	207.77				AGTGGG	157			AGTGGG	164			AGTGGG	148
TGTGGG	172	177.433	10.5035	124.916	229.951				TGTGGG	162			TGTGGG	170			TGTGGG	165
ACTGGG	178	162.267	9.22117	116.161	208.372				ACTGGG	145			ACTGGG	155			ACTGGG	167
TCTGGG	184	187.067	11.1229	131.452	242.681				TCTGGG	199			TCTGGG	192			TCTGGG	183
AGACGG	62	71.5	7.62369	33.3815	109.618				AGACGG	74			AGACGG	66			AGACGG	86
TGACGG	55	56.1667	7.68376	17.7478	94.5855				TGACGG	59			TGACGG	59			TGACGG	64
ACACGG	81	70.5	6.84181	36.291	104.709				ACACGG	72			ACACGG	84			ACACGG	62
TCACGG	66	68.7	8.16701	27.865	109.535				TCACGG	76			TCACGG	61			TCACGG	71
AGTCGG	58	55.1667	7.96147	15.3593	94.974				AGTCGG	65			AGTCGG	45			AGTCGG	55
TGTCGG	68	52.9667	8.62428	9.84528	96.0881				TGTCGG	62			TGTCGG	47			TGTCGG	58
ACTCGG	78	71.6333	8.20632	30.6017	112.665				ACTCGG	57			ACTCGG	66			ACTCGG	69
TCTCGG	82	72.9	6.11584	42.3208	103.479				TCTCGG	70			TCTCGG	70			TCTCGG	61
AGAGCG	90	83.6333	9.51399	36.0634	131.203				AGAGCG	81			AGAGCG	71			AGAGCG	79
TGAGCG	111	73.7667	8.11845	33.1744	114.359				TGAGCG	64			TGAGCG	79			TGAGCG	79
ACAGCG	85	81.2667	9.34006	34.5664	127.967				ACAGCG	79			ACAGCG	87			ACAGCG	83
TCAGCG	70	77.5	10.1123	26.9385	128.062				TCAGCG	80			TCAGCG	88			TCAGCG	74
AGTGCG	51	50.3667	8.04934	10.1199	90.6134				AGTGCG	51			AGTGCG	60			AGTGCG	45
TGTGCG	80	69.8667	8.41482	27.7926	111.941				TGTGCG	80			TGTGCG	77			TGTGCG	73
ACTGCG	57	62.3	6.92895	27.6553	96.9447				ACTGCG	70			ACTGCG	73			ACTGCG	63
TCTGCG	86	79.4	8.72808	35.7596	123.04				TCTGCG	86			TCTGCG	84			TCTGCG	71
AGACCG	69	63.6	7.3747	26.7265	100.474				AGACCG	63			AGACCG	70			AGACCG	64
TGACCG	66	71.4333	6.28454	40.0106	102.856				TGACCG	59			TGACCG	63			TGACCG	78
ACACCG	56	63.3667	8.82193	19.257	107.476				ACACCG	59			ACACCG	60			ACACCG	62
TCACCG	78	70.1333	5.49441	42.6613	97.6054				TCACCG	72			TCACCG	59			TCACCG	67
AGTCCG	53	47.2	7.42503	10.0749	84.3251				AGTCCG	46			AGTCCG	57			AGTCCG	44
TGTCCG	49	62.7	8.40012	20.6994	104.701				TGTCCG	54			TGTCCG	64			TGTCCG	58
ACTCCG	56	60	5.77748	31.1126	88.8874				ACTCCG	62			ACTCCG	51			ACTCCG	68
TCTCCG	109	79.5	8.27439	38.1281	120.872				TCTCCG	81			TCTCCG	77			TCTCCG	78
AGAGGC	165	181.2	10.7138	127.631	234.769				AGAGGC	166			AGAGGC	169			AGAGGC	187
TGAGGC	143	154.2	9.74998	105.45	202.95				TGAGGC	155			TGAGGC	159			TGAGGC	149
ACAGGC	147	148.3	9.14689	102.566	194.034				ACAGGC	152			ACAGGC	162			ACAGGC	145
TCAGGC	141	145.8	9.69323	97.3339	194.266				TCAGGC	147			TCAGGC	159			TCAGGC	152
AGTGGC	155	156.9	8.68749	113.463	200.337				AGTGGC	153			AGTGGC	168			AGTGGC	148
TGTGGC	184	183.867	8.7207	140.263	227.47				TGTGGC	173			TGTGGC	186			TGTGGC	181
ACTGGC	151	151.833	8.78118	107.927	195.739				ACTGGC	151			ACTGGC	154			ACTGGC	149
TCTGGC	146	165.1	10.28	113.7	216.5				TCTGGC	176			TCTGGC	178			TCTGGC	168
AGACGC	56	65.2	8.113	24.635	105.765				AGACGC	69			AGACGC	67			AGACGC	72
TGACGC	47	47.3	4.8718	22.941	71.659				TGACGC	50			TGACGC	46			TGACGC	37
ACACGC	56	57.8	6.66126	24.4937	91.1063				ACACGC	56			ACACGC	57			ACACGC	49
TCACGC	50	45.3	7.30682	8.76589	81.8341				TCACGC	42			TCACGC	43			TCACGC	38
AGTCGC	45	42.8333	6.96832	7.99174	77.6749				AGTCGC	60			AGTCGC	50			AGTCGC	39
TGTCGC	46	50.3333	7.47102	12.9782	87.6884				TGTCGC	44			TGTCGC	52			TGTCGC	62
ACTCGC	42	45.2333	6.84147	11.026	79.4407				ACTCGC	41			ACTCGC	41			ACTCGC	48
TCTCGC	43	48.7333	8.47281	6.36928	91.0974				TCTCGC	33			TCTCGC	51			TCTCGC	57
AGAGCC	170	177.9	12.5213	115.294	240.506				AGAGCC	179			AGAGCC	184			AGAGCC	189
TGAGCC	161	158.933	9.47568	111.555	206.312				TGAGCC	160			TGAGCC	152			TGAGCC	144
ACAGCC	177	181.133	8.82681	136.999	225.267				ACAGCC	173			ACAGCC	183			ACAGCC	182
TCAGCC	168	173.967	9.20076	127.963	219.97				TCAGCC	160			TCAGCC	190			TCAGCC	179
AGTGCC	143	145	8.67815	101.609	188.391				AGTGCC	147			AGTGCC	158			AGTGCC	134
TGTGCC	161	168.5	11.0039	113.48	223.52				TGTGCC	169			TGTGCC	150			TGTGCC	166
ACTGCC	152	159.167	8.27161	117.809	200.525				ACTGCC	158			ACTGCC	143			ACTGCC	162
TCTGCC	175	187.867	9.76882	139.023	236.711				TCTGCC	189			TCTGCC	176			TCTGCC	191
AGACCC	165	154.567	9.90536	105.04	204.093				AGACCC	159			AGACCC	155			AGACCC	156
TGACCC	141	142.333	9.04904	97.0882	187.579				TGACCC	148			TGACCC	137			TGACCC	134
ACACCC	138	138.633	8.98076	93.7295	183.537				ACACCC	138			ACACCC	118			ACACCC	134
TCACCC	143	138.5	10.3015	86.9926	190.007				TCACCC	136			TCACCC	134			TCACCC	143
AGTCCC	126	134.167	8.45713	91.881	176.452				AGTCCC	125			AGTCCC	129			AGTCCC	138
TGTCCC	149	158.1	10.7554	104.323	211.877				TGTCCC	170			TGTCCC	146			TGTCCC	171
ACTCCC	113	135.267	9.38794	88.327	182.206				ACTCCC	126			ACTCCC	119			ACTCCC	137
TCTCCC	162	169.6	11.2697	113.251	225.949				TCTCCC	167			TCTCCC	159			TCTCCC	172
GAAGGG	176	164.5	8.79165	120.542	208.458				GAAGGG	160			GAAGGG	178			GAAGGG	157
CAAGGG	157	143.633	9.16697	97.7985	189.468				CAAGGG	151			CAAGGG	136			CAAGGG	133
GTAGGG	77	70.9667	6.70298	37.4518	104.482				GTAGGG	75			GTAGGG	64			GTAGGG	75
CTAGGG	96	90.8667	8.62528	47.7403	133.993				CTAGGG	80			CTAGGG	82			CTAGGG	71
GATGGG	137	145.667	9.27114	99.311	192.022				GATGGG	146			GATGGG	146			GATGGG	127
CATGGG	144	148.867	9.51852	101.274	196.459				CATGGG	146			CATGGG	145			CATGGG	138
GTTGGG	115	120.967	9.44123	73.7605	168.173				GTTGGG	116			GTTGGG	107			GTTGGG	114
CTTGGG	147	160.667	10.4497	108.418	212.915				CTTGGG	164			CTTGGG	161			CTTGGG	145
GAACGG	66	61.6333	7.74367	22.915	100.352				GAACGG	56			GAACGG	65			GAACGG	59
CAACGG	45	54.1	6.32646	22.4677	85.7323				CAACGG	61			CAACGG	49			CAACGG	56
GTACGG	35	32.0333	4.95137	7.27647	56.7902				GTACGG	30			GTACGG	35			GTACGG	25
CTACGG	40	52.6333	5.70833	24.0917	81.175				CTACGG	52			CTACGG	47			CTACGG	50
GATCGG	38	40.5667	5.91132	11.0101	70.1233				GATCGG	33			GATCGG	44			GATCGG	35
CATCGG	66	64.0333	5.76244	35.2211	92.8455				CATCGG	46			CATCGG	68			CATCGG	75
GTTCGG	38	42.8333	5.15339	17.0664	68.6003				GTTCGG	30			GTTCGG	36			GTTCGG	40
CTTCGG	83	82.1	7.04346	46.8827	117.317				CTTCGG	74			CTTCGG	81			CTTCGG	78
GAAGCG	86	82.8	8.58788	39.8606	125.739				GAAGCG	73			GAAGCG	83			GAAGCG	81
CAAGCG	66	63.4333	7.11813	27.8427	99.024				CAAGCG	71			CAAGCG	59			CAAGCG	66
GTAGCG	19	25.9	5.29378	0	52.3689				GTAGCG	29			GTAGCG	27			GTAGCG	28
CTAGCG	20	26.8667	4.31304	5.30148	48.4319				CTAGCG	30			CTAGCG	27			CTAGCG	15
GATGCG	50	49.8333	4.9625	25.0208	74.6458				GATGCG	58			GATGCG	40			GATGCG	48
CATGCG	60	50.8333	7.63424	12.6621	89.0045				CATGCG	58			CATGCG	53			CATGCG	58
GTTGCG	27	29.5333	5.25051	3.2808	55.7859				GTTGCG	22			GTTGCG	33			GTTGCG	34
CTTGCG	31	41	5.63242	12.8379	69.1621				CTTGCG	34			CTTGCG	40			CTTGCG	36
GAACCG	66	54.9	8.81359	10.8321	98.9679				GAACCG	53			GAACCG	53			GAACCG	52
CAACCG	48	51.8667	7.1522	16.1056	87.6277				CAACCG	50			CAACCG	53			CAACCG	62
GTACCG	39	39.2	6.93019	4.54903	73.851				GTACCG	39			GTACCG	39			GTACCG	34
CTACCG	48	52.2	6.99458	17.2271	87.1729				CTACCG	60			CTACCG	49			CTACCG	54
GATCCG	56	57.7	6.5766	24.817	90.583				GATCCG	53			GATCCG	61			GATCCG	51
CATCCG	74	71.6	8.77536	27.7232	115.477				CATCCG	60			CATCCG	86			CATCCG	62
GTTCCG	52	53.2667	6.84273	19.053	87.4803				GTTCCG	58			GTTCCG	57			GTTCCG	45
CTTCCG	76	86.2667	9.41727	39.1803	133.353				CTTCCG	93			CTTCCG	88			CTTCCG	68
GAAGGC	199	174.267	9.30678	127.733	220.801				GAAGGC	171			GAAGGC	167			GAAGGC	159
CAAGGC	171	163.867	10.288	112.426	215.307				CAAGGC	176			CAAGGC	161			CAAGGC	175
GTAGGC	69	67.3667	7.64507	29.1413	105.592				GTAGGC	61			GTAGGC	66			GTAGGC	61
CTAGGC	86	89.0667	7.33406	52.3963	125.737				CTAGGC	87			CTAGGC	82			CTAGGC	77
GATGGC	166	158.3	9.703	109.785	206.815				GATGGC	167			GATGGC	156			GATGGC	161
CATGGC	154	169.133	12.0021	109.123	229.144				CATGGC	169			CATGGC	170			CATGGC	171
GTTGGC	102	112.767	11.2271	56.6313	168.902				GTTGGC	110			GTTGGC	92			GTTGGC	106
CTTGGC	151	152.533	11.5959	94.5539	210.513				CTTGGC	146			CTTGGC	148			CTTGGC	160
GAACGC	51	54.1667	8.61067	11.1133	97.22				GAACGC	69			GAACGC	47			GAACGC	50
CAACGC	45	52.3333	7.14545	16.6061	88.0606				CAACGC	61			CAACGC	60			CAACGC	56
GTACGC	37	26.5667	5.08333	1.15002	51.9833				GTACGC	19			GTACGC	23			GTACGC	21
CTACGC	43	41.9667	6.75422	8.19555	75.7378				CTACGC	36			CTACGC	44			CTACGC	43
GATCGC	47	44.8667	6.1405	14.1642	75.5692				GATCGC	47			GATCGC	48			GATCGC	46
CATCGC	68	64.4667	7.47748	27.0793	101.854				CATCGC	63			CATCGC	72			CATCGC	66
GTTCGC	38	34.2	5.05419	8.92905	59.4709				GTTCGC	41			GTTCGC	37			GTTCGC	32
CTTCGC	68	63.2667	7.80333	24.25	102.283				CTTCGC	64			CTTCGC	67			CTTCGC	58
GAAGCC	187	186.033	9.90814	136.493	235.574				GAAGCC	182			GAAGCC	186			GAAGCC	193
CAAGCC	167	154.8	8.53552	112.122	197.478				CAAGCC	149			CAAGCC	144			CAAGCC	148
GTAGCC	96	98.5667	9.16772	52.7281	144.405				GTAGCC	104			GTAGCC	76			GTAGCC	103
CTAGCC	94	99.2	9.39699	52.215	146.185				CTAGCC	110			CTAGCC	109			CTAGCC	95
GATGCC	153	150.667	9.58207	102.756	198.577				GATGCC	151			GATGCC	158			GATGCC	157
CATGCC	128	141.9	9.96321	92.084	191.716				CATGCC	142			CATGCC	143			CATGCC	129
GTTGCC	100	108.433	8.17348	67.5659	149.301				GTTGCC	109			GTTGCC	109			GTTGCC	109
CTTGCC	134	145.633	7.59075	107.68	183.587				CTTGCC	143			CTTGCC	131			CTTGCC	133
GAACCC	151	135.633	8.94999	90.8834	180.383				GAACCC	150			GAACCC	128			GAACCC	125
CAACCC	152	131.9	8.92633	87.2684	176.532				CAACCC	131			CAACCC	133			CAACCC	132
GTACCC	87	89.4667	9.89508	39.9913	138.942				GTACCC	92			GTACCC	95			GTACCC	80
CTACCC	122	116.5	9.23169	70.3415	162.658				CTACCC	118			CTACCC	130			CTACCC	124
GATCCC	114	119.467	9.2391	73.2712	165.662				GATCCC	116			GATCCC	114			GATCCC	112
CATCCC	149	157.1	9.09471	111.626	202.574				CATCCC	149			CATCCC	160			CATCCC	167
GTTCCC	129	133.033	9.09143	87.5762	178.49				GTTCCC	132			GTTCCC	128			GTTCCC	131
CTTCCC	187	187.767	9.29844	141.274	234.259				CTTCCC	184			CTTCCC	191			CTTCCC	190
AAAGGG	163	153.867	8.67709	110.481	197.252				AAAGGG	144			AAAGGG	153			AAAGGG	132
TAAGGG	83	83.6667	10.3135	32.0993	135.234				TAAGGG	75			TAAGGG	85			TAAGGG	75
ATAGGG	75	65.9	9.01856	20.8072	110.993				ATAGGG	57			ATAGGG	64			ATAGGG	66
TTAGGG	73	82.1333	7.18107	46.228	118.039				TTAGGG	77			TTAGGG	73			TTAGGG	80
AATGGG	147	137.8	8.68371	94.3814	181.219				AATGGG	125			AATGGG	135			AATGGG	119
TATGGG	113	107.8	9.11762	62.2119	153.388				TATGGG	103			TATGGG	107			TATGGG	95
ATTGGG	88	104.633	8.13457	63.9605	145.306				ATTGGG	104			ATTGGG	107			ATTGGG	105
TTTGGG	154	160.733	8.59805	117.743	203.724				TTTGGG	157			TTTGGG	164			TTTGGG	154
AAACGG	67	59.8	7.43431	22.6284	96.9716				AAACGG	63			AAACGG	57			AAACGG	51
TAACGG	31	25.1667	5.26592	0	51.4963				TAACGG	20			TAACGG	24			TAACGG	21
ATACGG	24	31.0667	6.12476	0.442884	61.6904				ATACGG	21			ATACGG	31			ATACGG	28
TTACGG	26	31.1	4.97823	6.20886	55.9911				TTACGG	24			TTACGG	31			TTACGG	32
AATCGG	24	35.4333	4.98746	10.4961	60.3706				AATCGG	29			AATCGG	39			AATCGG	32
TATCGG	33	28.0667	5.23208	1.90624	54.2271				TATCGG	24			TATCGG	30			TATCGG	27
ATTCGG	42	42.2333	6.02113	12.1277	72.339				ATTCGG	32			ATTCGG	59			ATTCGG	30
TTTCGG	49	48	7.47409	10.6295	85.3705				TTTCGG	53			TTTCGG	44			TTTCGG	48
AAAGCG	64	57.2667	7.19163	21.3085	93.2248				AAAGCG	52			AAAGCG	58			AAAGCG	46
ATAGCG	27	21.0333	4.85999	0	45.3333				ATAGCG	24			ATAGCG	14			ATAGCG	11
TTAGCG	23	22.2	4.00345	2.18277	42.2172				TTAGCG	16			TTAGCG	25			TTAGCG	23
AATGCG	35	34.7667	5.13731	9.08012	60.4532				AATGCG	30			AATGCG	41			AATGCG	29
TATGCG	23	27.2	6.53056	0	59.8528				TATGCG	35			TATGCG	24			TATGCG	27
ATTGCG	25	26.7333	4.79176	2.77456	50.6921				ATTGCG	28			ATTGCG	19			ATTGCG	20
TTTGCG	47	38.7333	4.88441	14.3113	63.1554				TTTGCG	32			TTTGCG	42			TTTGCG	33
AAACCG	50	51.9	7.70736	13.3632	90.4368				AAACCG	42			AAACCG	48			AAACCG	44
TAACCG	39	28.5667	5.21062	2.51356	54.6198				TAACCG	33			TAACCG	34			TAACCG	32
TTACCG	25	35.1667	5.8018	6.15765	64.1757				TTACCG	40			TTACCG	32			TTACCG	19
AATCCG	37	39.8	5.61648	11.7176	67.8824				AATCCG	34			AATCCG	45			AATCCG	39
TATCCG	36	30.4333	5.66102	2.12824	58.7384				TATCCG	27			TATCCG	32			TATCCG	20
ATTCCG	45	40.3667	6.88067	5.9633	74.77				ATTCCG	43			ATTCCG	33			ATTCCG	46
TTTCCG	71	56.6667	7.31712	20.0811	93.2523				TTTCCG	40			TTTCCG	64			TTTCCG	56
AAAGGC	198	163.467	9.65163	115.209	211.725				AAAGGC	152			AAAGGC	167			AAAGGC	157
TAAGGC	95	86.4667	8.41892	44.3721	128.561				TAAGGC	103			TAAGGC	79			TAAGGC	81
ATAGGC	75	65.8333	6.11997	35.2335	96.4332				ATAGGC	71			ATAGGC	66			ATAGGC	59
TTAGGC	60	65	6.84307	30.7847	99.2153				TTAGGC	53			TTAGGC	64			TTAGGC	59
AATGGC	130	144.933	9.69512	96.4577	193.409				AATGGC	143			AATGGC	142			AATGGC	143
TATGGC	103	107.033	7.95454	67.2606	146.806				TATGGC	102			TATGGC	107			TATGGC	103
ATTGGC	100	106.267	11.2952	49.7907	162.743				ATTGGC	105			ATTGGC	107			ATTGGC	105
TTTGGC	129	136.033	10.3006	84.5303	187.536				TTTGGC	138			TTTGGC	137			TTTGGC	136
AAACGC	50	50.7333	6.78199	16.8234	84.6433				AAACGC	41			AAACGC	54			AAACGC	53
TAACGC	21	19.8667	4.05763	0	40.1548				TAACGC	19			TAACGC	26			TAACGC	18
ATACGC	18	21.8333	4.26763	0.495196	43.1715				ATACGC	26			ATACGC	23			ATACGC	17
TTACGC	22	20.2	4.06329	0	40.5165				TTACGC	14			TTACGC	17			TTACGC	20
AATCGC	33	31.2	5.15551	5.42244	56.9776				AATCGC	29			AATCGC	29			AATCGC	31
TATCGC	31	25.3333	6.28262	0	56.7464				TATCGC	20			TATCGC	34			TATCGC	19
ATTCGC	25	30.2667	5.14569	4.5382	55.9951				ATTCGC	35			ATTCGC	38			ATTCGC	30
TTTCGC	29	29.4	5.36013	2.59933	56.2007				TTTCGC	19			TTTCGC	40			TTTCGC	21
AAAGCC	217	172.967	9.72548	124.339	221.594				AAAGCC	166			AAAGCC	180			AAAGCC	168
TAAGCC	113	93.1	8.66364	49.7818	136.418				TAAGCC	97			TAAGCC	92			TAAGCC	72
ATAGCC	90	91.5333	6.78606	57.603	125.464				ATAGCC	99			ATAGCC	84			ATAGCC	86
TTAGCC	80	86.9667	9.55378	39.1978	134.736				TTAGCC	70			TTAGCC	85			TTAGCC	88
AATGCC	143	134.133	9.65521	85.8573	182.409				AATGCC	126			AATGCC	139			AATGCC	139
TATGCC	92	104.067	8.4361	61.8862	146.247				TATGCC	95			TATGCC	101			TATGCC	106
ATTGCC	116	112.433	9.05037	67.1815	157.685				ATTGCC	111			ATTGCC	124			ATTGCC	103
TTTGCC	137	150.5	8.95102	105.745	195.255				TTTGCC	145			TTTGCC	151			TTTGCC	161
AAACCC	190	141.3	12.0119	81.2404	201.36				AAACCC	145			AAACCC	145			AAACCC	130
TAACCC	80	85.9	8.20156	44.8922	126.908				TAACCC	97			TAACCC	68			TAACCC	100
ATACCC	78	85.4667	9.48586	38.0373	132.896				ATACCC	82			ATACCC	90			ATACCC	85
TTACCC	92	93.4333	7.93805	53.7431	133.124				TTACCC	90			TTACCC	97			TTACCC	100
AATCCC	115	117.1	9.62522	68.9739	165.226				AATCCC	116			AATCCC	96			AATCCC	128
TATCCC	79	95.6	8.72808	51.9596	139.24				TATCCC	91			TATCCC	102			TATCCC	84
ATTCCC	130	122.1	9.2972	75.614	168.586				ATTCCC	98			ATTCCC	121			ATTCCC	117
TTTCCC	148	164.8	9.79585	115.821	213.779				TTTCCC	160			TTTCCC	174			TTTCCC	155
GGGAGG	166	172.4	8.8302	128.249	216.551				GGGAGG	184			GGGAGG	182			GGGAGG	178
CGGAGG	91	103.033	10.8928	48.5691	157.498				CGGAGG	103			CGGAGG	91			CGGAGG	111
GCGAGG	71	78.4667	10.3748	26.5926	130.341				GCGAGG	82			GCGAGG	87			GCGAGG	80
CCGAGG	89	107.767	9.29102	61.3116	154.222				CCGAGG	109			CCGAGG	105			CCGAGG	111
GGCAGG	158	170.833	9.70277	122.32	219.347				GGCAGG	174			GGCAGG	169			GGCAGG	173
CGCAGG	79	83.1667	6.96832	48.3251	118.008				CGCAGG	91			CGCAGG	80			CGCAGG	82
GCCAGG	171	182.233	11.3188	125.639	238.828				GCCAGG	186			GCCAGG	183			GCCAGG	180
CCCAGG	188	201.133	9.05056	155.881	246.386				CCCAGG	214			CCCAGG	205			CCCAGG	207
GGGTGG	143	147.567	12.1703	86.7152	208.418				GGGTGG	145			GGGTGG	146			GGGTGG	143
CGGTGG	82	89.1	9.26004	42.7998	135.4				CGGTGG	98			CGGTGG	84			CGGTGG	89
GCGTGG	75	81.6333	7.50395	44.1136	119.153				GCGTGG	77			GCGTGG	82			GCGTGG	83
CCGTGG	87	99.1	8.22255	57.9872	140.213				CCGTGG	101			CCGTGG	99			CCGTGG	96
GGCTGG	184	191.567	7.59166	153.608	229.525				GGCTGG	186			GGCTGG	182			GGCTGG	192
CGCTGG	110	100.5	9.07725	55.1137	145.886				CGCTGG	110			CGCTGG	98			CGCTGG	95
GCCTGG	195	200.767	9.02366	155.648	245.885				GCCTGG	202			GCCTGG	191			GCCTGG	196
CCCTGG	185	197.233	10.5722	144.372	250.094				CCCTGG	195			CCCTGG	192			CCCTGG	215
GGGACG	58	66.5	8.38204	24.5898	108.41				GGGACG	78			GGGACG	75			GGGACG	66
CGGACG	34	34.6333	4.85289	10.3689	58.8978				CGGACG	29			CGGACG	25			CGGACG	29
GCGACG	32	33.6333	4.78852	9.69075	57.5759				GCGACG	40			GCGACG	35			GCGACG	32
CCGACG	41	35.1667	5.47775	7.77792	62.5554				CCGACG	35			CCGACG	27			CCGACG	32
GGCACG	52	57.9333	8.72544	14.3061	101.561				GGCACG	56			GGCACG	67			GGCACG	62
CGCACG	26	35.3	6.24307	4.08467	66.5153				CGCACG	35			CGCACG	41			CGCACG	32
GCCACG	73	83.2	8.40935	41.1532	125.247				GCCACG	86			GCCACG	75			GCCACG	86
CCCACG	83	82.4667	9.79702	33.4816	131.452				CCCACG	90			CCCACG	76			CCCACG	80
GGGTCG	54	47.9	7.98857	7.95715	87.8428				GGGTCG	51			GGGTCG	40			GGGTCG	41
CGGTCG	18	23.1	4.79475	0	47.0738				CGGTCG	19			CGGTCG	23			CGGTCG	21
GCGTCG	22	28.6	4.08192	8.1904	49.0096				GCGTCG	28			GCGTCG	25			GCGTCG	34
CCGTCG	40	31.9667	4.36667	10.1333	53.8				CCGTCG	32			CCGTCG	29			CCGTCG	20
GGCTCG	70	68.7667	6.53734	36.08	101.453				GGCTCG	76			GGCTCG	81			GGCTCG	78
CGCTCG	33	39.2	6.04808	8.95958	69.4404				CGCTCG	44			CGCTCG	40			CGCTCG	36
GCCTCG	91	86.1667	8.40395	44.1469	128.186				GCCTCG	91			GCCTCG	98			GCCTCG	75
CCCTCG	81	75	10.9198	20.4011	129.599				CCCTCG	89			CCCTCG	79			CCCTCG	68
GGGAGC	139	160.733	8.68583	117.304	204.162				GGGAGC	157			GGGAGC	151			GGGAGC	139
CGGAGC	100	102.5	9.29126	56.0437	148.956				CGGAGC	97			CGGAGC	100			CGGAGC	103
GCGAGC	62	73.6333	8.88037	29.2315	118.035				GCGAGC	69			GCGAGC	75			GCGAGC	79
CCGAGC	93	87.8	7.91071	48.2465	127.354				CCGAGC	96			CCGAGC	85			CCGAGC	79
GGCAGC	152	181.3	10.6063	128.269	234.331				GGCAGC	181			GGCAGC	175			GGCAGC	167
CGCAGC	99	94.2333	9.4602	46.9323	141.534				CGCAGC	93			CGCAGC	93			CGCAGC	99
GCCAGC	167	180.1	11.1025	124.587	235.613				GCCAGC	195			GCCAGC	165			GCCAGC	172
CCCAGC	195	198.3	10.2794	146.903	249.697				CCCAGC	204			CCCAGC	201			CCCAGC	197
GGGTGC	121	117.6	7.55942	79.8029	155.397				GGGTGC	119			GGGTGC	117			GGGTGC	123
CGGTGC	79	71.1	6.39693	39.1154	103.085				CGGTGC	74			CGGTGC	73			CGGTGC	61
GCGTGC	64	64.2333	5.91715	34.6476	93.8191				GCGTGC	80			GCGTGC	64			GCGTGC	65
CCGTGC	78	76.1667	9.29621	29.6856	122.648				CCGTGC	79			CCGTGC	75			CCGTGC	80
GGCTGC	187	185.867	13.3771	118.981	252.752				GGCTGC	198			GGCTGC	184			GGCTGC	176
CGCTGC	108	108.233	10.4838	55.8145	160.652				CGCTGC	123			CGCTGC	110			CGCTGC	107
GCCTGC	170	183.5	9.67311	135.134	231.866				GCCTGC	198			GCCTGC	181			GCCTGC	176
CCCTGC	165	186.067	9.71289	137.502	234.631				CCCTGC	183			CCCTGC	182			CCCTGC	189
GGGACC	138	140.467	8.68107	97.0613	183.872				GGGACC	135			GGGACC	131			GGGACC	138
CGGACC	49	60.0333	7.72583	21.4042	98.6625				CGGACC	62			CGGACC	66			CGGACC	61
GCGACC	57	50.7	5.90237	21.1882	80.2118				GCGACC	59			GCGACC	41			GCGACC	41
CCGACC	54	56.4333	6.95147	21.676	91.1907				CCGACC	50			CCGACC	57			CCGACC	52
GGCACC	123	132.867	8.31174	91.308	174.425				GGCACC	132			GGCACC	126			GGCACC	141
CGCACC	53	57.0667	6.58071	24.1631	89.9702				CGCACC	61			CGCACC	52			CGCACC	58
GCCACC	156	171.9	9.90071	122.396	221.404				GCCACC	173			GCCACC	177			GCCACC	171
CCCACC	152	171.2	10.9903	116.249	226.151				CCCACC	177			CCCACC	169			CCCACC	175
GGGTCC	115	117.767	9.54728	70.0303	165.503				GGGTCC	114			GGGTCC	110			GGGTCC	128
CGGTCC	50	54.1333	9.30233	7.62169	100.645				CGGTCC	45			CGGTCC	52			CGGTCC	53
GCGTCC	61	58.6333	7.59075	20.6796	96.5871				GCGTCC	61			GCGTCC	56			GCGTCC	55
CCGTCC	65	64.4667	7.91652	24.8841	104.049				CCGTCC	67			CCGTCC	59			CCGTCC	66
GGCTCC	156	168.7	9.48738	121.263	216.137				GGCTCC	165			GGCTCC	161			GGCTCC	173
CGCTCC	82	78.2333	8.61708	35.1479	121.319				CGCTCC	81			CGCTCC	84			CGCTCC	75
GCCTCC	166	180.533	8.75227	136.772	224.295				GCCTCC	188			GCCTCC	178			GCCTCC	169
CCCTCC	162	175.1	10.4629	122.785	227.415				CCCTCC	172			CCCTCC	170			CCCTCC	169
AGGAGG	195	207.267	11.3166	150.684	263.849				AGGAGG	207			AGGAGG	210			AGGAGG	200
TGGAGG	205	209.633	10.1352	158.957	260.31				TGGAGG	215			TGGAGG	201			TGGAGG	193
ACGAGG	74	75.4667	9.37985	28.5674	122.366				ACGAGG	69			ACGAGG	73			ACGAGG	85
TCGAGG	66	70.7333	10.3054	19.2061	122.261				TCGAGG	71			TCGAGG	62			TCGAGG	59
AGCAGG	176	189.633	11.1432	133.917	245.349				AGCAGG	196			AGCAGG	181			AGCAGG	187
TGCAGG	205	180.567	8.3653	138.74	222.393				TGCAGG	187			TGCAGG	182			TGCAGG	192
ACCAGG	166	171.233	12.3167	109.65	232.817				ACCAGG	189			ACCAGG	174			ACCAGG	162
TCCAGG	173	199.867	7.89908	160.371	239.362				TCCAGG	197			TCCAGG	202			TCCAGG	199
AGGTGG	160	167.167	9.32584	120.537	213.796				AGGTGG	168			AGGTGG	171			AGGTGG	170
TGGTGG	178	193.8	7.9455	154.072	233.528				TGGTGG	200			TGGTGG	201			TGGTGG	181
ACGTGG	89	89.5	8.60533	46.4733	132.527				ACGTGG	86			ACGTGG	81			ACGTGG	78
TCGTGG	87	79	10.154	28.2301	129.77				TCGTGG	67			TCGTGG	82			TCGTGG	66
AGCTGG	191	206	7.16794	170.16	241.84				AGCTGG	196			AGCTGG	209			AGCTGG	204
TGCTGG	253	223.433	10.0058	173.404	273.462				TGCTGG	217			TGCTGG	210			TGCTGG	228
ACCTGG	172	191.8	10.1892	140.854	242.746				ACCTGG	176			ACCTGG	198			ACCTGG	179
TCCTGG	200	223.967	11.3182	167.376	280.558				TCCTGG	217			TCCTGG	215			TCCTGG	225
AGGACG	84	83.8333	8.27161	42.4753	125.191				AGGACG	87			AGGACG	83			AGGACG	84
TGGACG	71	77.5333	7.02573	42.4047	112.662				TGGACG	85			TGGACG	77			TGGACG	81
ACGACG	35	29.4	5.59926	1.40369	57.3963				ACGACG	33			ACGACG	34			ACGACG	28
TCGACG	29	19.4667	4.60684	0	42.5009				TCGACG	24			TCGACG	23			TCGACG	20
AGCACG	81	69.7333	8.89763	25.2452	114.221				AGCACG	72			AGCACG	84			AGCACG	59
TGCACG	68	65.2	8.46249	22.8875	107.512				TGCACG	61			TGCACG	71			TGCACG	63
ACCACG	93	72.5667	8.45957	30.2688	114.865				ACCACG	70			ACCACG	69			ACCACG	74
TCCACG	96	75.9667	9.70774	27.428	124.505				TCCACG	76			TCCACG	88			TCCACG	70
AGGTCG	34	42.3	6.16525	11.4737	73.1263				AGGTCG	38			AGGTCG	41			AGGTCG	43
TGGTCG	36	46.6	5.36656	19.7672	73.4328				TGGTCG	41			TGGTCG	42			TGGTCG	52
ACGTCG	26	18.9667	3.72765	0.328398	37.6049				ACGTCG	18			ACGTCG	16			ACGTCG	19
TCGTCG	23	22	5.47723	0	49.3861				TCGTCG	21			TCGTCG	24			TCGTCG	27
AGCTCG	65	66.4667	7.4913	29.0102	103.923				AGCTCG	73			AGCTCG	67			AGCTCG	56
TGCTCG	56	66.4	9.13349	20.7325	112.067				TGCTCG	65			TGCTCG	69			TGCTCG	62
ACCTCG	58	62.5333	7.09411	27.0628	98.0039				ACCTCG	65			ACCTCG	54			ACCTCG	71
TCCTCG	75	79.2667	8.45651	36.9841	121.549				TCCTCG	71			TCCTCG	82			TCCTCG	76
AGGAGC	187	194.2	10.7042	140.679	247.721				AGGAGC	188			AGGAGC	185			AGGAGC	189
TGGAGC	188	187.7	9.37771	140.811	234.589				TGGAGC	186			TGGAGC	179			TGGAGC	185
ACGAGC	56	58.3333	6.39145	26.3761	90.2906				ACGAGC	50			ACGAGC	66			ACGAGC	50
TCGAGC	59	53.6	7.59128	15.6436	91.5564				TCGAGC	58			TCGAGC	53			TCGAGC	54
AGCAGC	188	206.033	8.4506	163.78	248.286				AGCAGC	194			AGCAGC	187			AGCAGC	201
TGCAGC	186	192.3	8.73025	148.649	235.951				TGCAGC	186			TGCAGC	193			TGCAGC	202
ACCAGC	153	171.4	8.27793	130.01	212.79				ACCAGC	155			ACCAGC	180			ACCAGC	178
TCCAGC	183	193.667	9.44433	146.445	240.888				TCCAGC	183			TCCAGC	197			TCCAGC	200
AGGTGC	125	137.467	11.9647	77.6432	197.29				AGGTGC	137			AGGTGC	138			AGGTGC	129
TGGTGC	148	152.5	9.15292	106.735	198.265				TGGTGC	167			TGGTGC	151			TGGTGC	154
ACGTGC	99	62.5667	7.57802	24.6766	100.457				ACGTGC	56			ACGTGC	75			ACGTGC	62
TCGTGC	45	50.4	7.45839	13.108	87.692				TCGTGC	46			TCGTGC	50			TCGTGC	48
AGCTGC	175	199.467	8.21996	158.367	240.566				AGCTGC	204			AGCTGC	194			AGCTGC	203
TGCTGC	194	207.4	10.2068	156.366	258.434				TGCTGC	210			TGCTGC	200			TGCTGC	217
ACCTGC	158	173.3	9.11668	127.717	218.883				ACCTGC	179			ACCTGC	173			ACCTGC	186
TCCTGC	201	199.133	8.03326	158.967	239.3				TCCTGC	196			TCCTGC	187			TCCTGC	204
AGGACC	164	162.667	9.08327	117.25	208.083				AGGACC	170			AGGACC	163			AGGACC	169
TGGACC	136	156.767	9.44926	109.52	204.013				TGGACC	155			TGGACC	156			TGGACC	157
ACGACC	44	48.9333	6.39468	16.9599	80.9067				ACGACC	50			ACGACC	42			ACGACC	51
TCGACC	42	41	6.19789	10.0106	71.9894				TCGACC	35			TCGACC	47			TCGACC	44
AGCACC	143	154.233	12.5634	91.4161	217.051				AGCACC	147			AGCACC	147			AGCACC	140
TGCACC	114	132.9	6.62467	99.7767	166.023				TGCACC	133			TGCACC	134			TGCACC	132
ACCACC	149	153.6	9.18244	107.688	199.512				ACCACC	140			ACCACC	154			ACCACC	151
TCCACC	160	157.3	9.79849	108.308	206.292				TCCACC	155			TCCACC	161			TCCACC	160
AGGTCC	126	128.233	8.53667	85.55	170.917				AGGTCC	116			AGGTCC	130			AGGTCC	119
TGGTCC	128	137.6	9.4526	90.337	184.863				TGGTCC	114			TGGTCC	129			TGGTCC	129
ACGTCC	42	52.3667	6.9703	17.5152	87.2182				ACGTCC	45			ACGTCC	57			ACGTCC	49
TCGTCC	51	53.6	5.8345	24.4275	82.7725				TCGTCC	52			TCGTCC	53			TCGTCC	42
AGCTCC	167	172.033	11.7839	113.114	230.953				AGCTCC	168			AGCTCC	168			AGCTCC	180
TGCTCC	174	173.867	9.95761	124.079	223.655				TGCTCC	155			TGCTCC	172			TGCTCC	163
ACCTCC	183	158.9	10.4464	106.668	211.132				ACCTCC	146			ACCTCC	150			ACCTCC	163
TCCTCC	202	196	7.86524	156.674	235.326				TCCTCC	184			TCCTCC	206			TCCTCC	192
GAGAGG	185	178.867	10.881	124.462	233.271				GAGAGG	178			GAGAGG	180			GAGAGG	186
CAGAGG	198	219.2	10.4861	166.769	271.631				CAGAGG	209			CAGAGG	222			CAGAGG	226
GTGAGG	139	151.967	8.35622	110.186	193.748				GTGAGG	138			GTGAGG	167			GTGAGG	136
CTGAGG	178	201.8	9.02258	156.687	246.913				CTGAGG	191			CTGAGG	198			CTGAGG	201
GACAGG	163	160.367	10.9874	105.43	215.304				GACAGG	138			GACAGG	153			GACAGG	151
CACAGG	181	182.533	10.1395	131.836	233.231				CACAGG	197			CACAGG	177			CACAGG	169
GTCAGG	131	132.6	9.81413	83.5293	181.671				GTCAGG	129			GTCAGG	129			GTCAGG	115
CTCAGG	216	185.6	10.624	132.48	238.72				CTCAGG	186			CTCAGG	191			CTCAGG	212
GAGTGG	181	157.233	9.209	111.188	203.278				GAGTGG	161			GAGTGG	158			GAGTGG	146
CAGTGG	204	193.6	10.5654	140.773	246.427				CAGTGG	191			CAGTGG	191			CAGTGG	189
GTGTGG	200	175.9	8.40094	133.895	217.905				GTGTGG	170			GTGTGG	171			GTGTGG	166
CTGTGG	230	218.2	10.8482	163.959	272.441				CTGTGG	217			CTGTGG	210			CTGTGG	214
GACTGG	143	153.6	8.54844	110.858	196.342				GACTGG	153			GACTGG	149			GACTGG	171
CACTGG	183	183.067	9.5554	135.29	230.844				CACTGG	182			CACTGG	172			CACTGG	180
GTCTGG	148	153.267	10.56	100.467	206.066				GTCTGG	136			GTCTGG	157			GTCTGG	140
CTCTGG	195	206.633	8.28993	165.184	248.083				CTCTGG	199			CTCTGG	206			CTCTGG	220
GAGACG	74	76.4667	9.18294	30.552	122.381				GAGACG	79			GAGACG	75			GAGACG	69
CAGACG	72	72.4667	8.7009	28.9621	115.971				CAGACG	84			CAGACG	71			CAGACG	85
GTGACG	50	57.3	7.20225	21.2887	93.3113				GTGACG	57			GTGACG	54			GTGACG	52
CTGACG	62	66.8333	6.45453	34.5607	99.106				CTGACG	73			CTGACG	74			CTGACG	63
GACACG	71	63.9	7.18403	27.9798	99.8202				GACACG	67			GACACG	61			GACACG	59
CACACG	75	73.3667	8.36859	31.5237	115.21				CACACG	72			CACACG	69			CACACG	63
GTCACG	53	47.6333	6.83038	13.4815	81.7852				GTCACG	55			GTCACG	46			GTCACG	44
CTCACG	79	66.5333	6.78606	32.603	100.464				CTCACG	54			CTCACG	63			CTCACG	58
GAGTCG	57	50.3333	6.14948	19.5859	81.0807				GAGTCG	62			GAGTCG	57			GAGTCG	48
CAGTCG	51	52.9667	6.78987	19.0173	86.916				CAGTCG	55			CAGTCG	52			CAGTCG	45
GTGTCG	50	45.5333	6.36658	13.7004	77.3662				GTGTCG	50			GTGTCG	41			GTGTCG	43
CTGTCG	67	63.4333	7.30462	26.9102	99.9564				CTGTCG	61			CTGTCG	69			CTGTCG	79
GACTCG	59	57.6333	8.20632	16.6017	98.6649				GACTCG	56			GACTCG	55			GACTCG	62
CACTCG	63	57.4667	7.68219	19.0557	95.8776				CACTCG	59			CACTCG	64			CACTCG	61
GTCTCG	44	47.3333	6.45586	15.054	79.6126				GTCTCG	50			GTCTCG	51			GTCTCG	41
CTCTCG	65	66.2667	9.17242	20.4046	112.129				CTCTCG	67			CTCTCG	63			CTCTCG	62
GAGAGC	175	167.933	8.82369	123.815	212.052				GAGAGC	164			GAGAGC	160			GAGAGC	164
CAGAGC	213	204.2	9.2042	158.179	250.221				CAGAGC	197			CAGAGC	204			CAGAGC	210
GTGAGC	147	143.167	9.26649	96.8342	189.499				GTGAGC	153			GTGAGC	143			GTGAGC	154
CTGAGC	176	188.2	9.54987	140.451	235.949				CTGAGC	200			CTGAGC	185			CTGAGC	182
GACAGC	156	175.3	10.1884	124.358	226.242				GACAGC	177			GACAGC	176			GACAGC	178
CACAGC	208	192.567	10.0848	142.143	242.99				CACAGC	181			CACAGC	196			CACAGC	207
GTCAGC	140	142.4	8.30289	100.886	183.914				GTCAGC	138			GTCAGC	148			GTCAGC	153
CTCAGC	182	195.167	9.0557	149.888	240.445				CTCAGC	192			CTCAGC	199			CTCAGC	189
GAGTGC	133	127.5	11.6256	69.3719	185.628				GAGTGC	129			GAGTGC	121			GAGTGC	125
CAGTGC	157	173	8.59832	130.008	215.992				CAGTGC	162			CAGTGC	175			CAGTGC	165
GTGTGC	157	154.2	8.9766	109.317	199.083				GTGTGC	147			GTGTGC	159			GTGTGC	158
CTGTGC	191	193.867	8.98939	148.92	238.814				CTGTGC	190			CTGTGC	196			CTGTGC	180
GACTGC	141	143.767	9.74037	95.0648	192.468				GACTGC	138			GACTGC	148			GACTGC	155
CACTGC	164	178.133	8.13563	137.455	218.811				CACTGC	173			CACTGC	172			CACTGC	183
GTCTGC	143	149.433	12.5084	86.8912	211.976				GTCTGC	156			GTCTGC	135			GTCTGC	144
CTCTGC	202	212.4	11.6489	154.156	270.644				CTCTGC	212			CTCTGC	210			CTCTGC	208
GAGACC	202	160.533	12.4256	98.4054	222.661				GAGACC	167			GAGACC	153			GAGACC	141
CAGACC	152	159.6	11.0066	104.567	214.633				CAGACC	160			CAGACC	162			CAGACC	151
GTGACC	179	142.833	10.4224	90.7213	194.945				GTGACC	146			GTGACC	133			GTGACC	140
CTGACC	156	165.067	9.47568	117.688	212.445				CTGACC	161			CTGACC	167			CTGACC	174
GACACC	136	141.867	9.77588	92.9873	190.746				GACACC	130			GACACC	129			GACACC	153
CACACC	150	156.867	9.88462	107.444	206.29				CACACC	159			CACACC	144			CACACC	169
GTCACC	163	142.633	9.72194	94.0236	191.243				GTCACC	145			GTCACC	131			GTCACC	137
CTCACC	158	161	10.719	107.405	214.595				CTCACC	147			CTCACC	171			CTCACC	166
GAGTCC	140	135.6	9.39406	88.6297	182.57				GAGTCC	125			GAGTCC	133			GAGTCC	121
CAGTCC	155	147.2	10.8323	93.0387	201.361				CAGTCC	144			CAGTCC	140			CAGTCC	145
GTGTCC	145	147	8.26292	105.685	188.315				GTGTCC	138			GTGTCC	142			GTGTCC	156
CTGTCC	175	183.667	9.82724	134.53	232.803				CTGTCC	185			CTGTCC	186			CTGTCC	185
GACTCC	119	146.567	9.98856	96.6239	196.509				GACTCC	133			GACTCC	147			GACTCC	139
CACTCC	133	141.567	8.21975	100.468	182.665				CACTCC	135			CACTCC	139			CACTCC	154
GTCTCC	160	165.567	8.42281	123.453	207.681				GTCTCC	165			GTCTCC	156			GTCTCC	154
CTCTCC	207	191.833	12.0633	131.517	252.15				CTCTCC	184			CTCTCC	183			CTCTCC	196
AAGAGG	189	195.367	9.1406	149.664	241.07				AAGAGG	184			AAGAGG	197			AAGAGG	198
TAGAGG	123	117.667	10.6134	64.5998	170.734				TAGAGG	114			TAGAGG	121			TAGAGG	108
ATGAGG	143	159.033	9.775	110.158	207.908				ATGAGG	153			ATGAGG	173			ATGAGG	161
TTGAGG	154	142.167	8.79688	98.1823	186.151				TTGAGG	130			TTGAGG	145			TTGAGG	146
AACAGG	135	152.433	11.7023	93.9219	210.945				AACAGG	151			AACAGG	162			AACAGG	142
TACAGG	177	132.567	11.2179	76.4774	188.656				TACAGG	136			TACAGG	137			TACAGG	120
ATCAGG	127	131.067	11.1012	75.5606	186.573				ATCAGG	119			ATCAGG	124			ATCAGG	117
TTCAGG	166	166.7	11.882	107.29	226.11				TTCAGG	167			TTCAGG	168			TTCAGG	159
AAGTGG	189	165.7	8.89459	121.227	210.173				AAGTGG	169			AAGTGG	177			AAGTGG	146
TAGTGG	119	97.8333	8.29243	56.3712	139.295				TAGTGG	88			TAGTGG	111			TAGTGG	91
ATGTGG	218	173.9	11.2965	117.418	230.382				ATGTGG	168			ATGTGG	176			ATGTGG	173
TTGTGG	157	166.733	9.89926	117.237	216.23				TTGTGG	152			TTGTGG	154			TTGTGG	157
AACTGG	147	160.6	8.62074	117.496	203.704				AACTGG	156			AACTGG	176			AACTGG	147
TACTGG	173	131.533	9.91945	81.9361	181.131				TACTGG	133			TACTGG	131			TACTGG	121
ATCTGG	138	156.733	9.94098	107.028	206.438				ATCTGG	162			ATCTGG	159			ATCTGG	158
TTCTGG	193	196.233	8.22814	155.093	237.374				TTCTGG	181			TTCTGG	204			TTCTGG	202
AAGACG	90	76.1667	8.35044	34.4145	117.919				AAGACG	72			AAGACG	66			AAGACG	94
TAGACG	28	28.9	4.73687	5.21565	52.5843				TAGACG	20			TAGACG	28			TAGACG	31
TTGACG	39	36.4667	6.10106	5.96134	66.972				TTGACG	28			TTGACG	26			TTGACG	36
AACACG	67	55.5667	5.97514	25.691	85.4424				AACACG	49			AACACG	65			AACACG	49
TACACG	60	47.2	6.15546	16.4227	77.9773				TACACG	42			TACACG	53			TACACG	37
ATCACG	46	46.6333	4.85999	22.3334	70.9333				ATCACG	38			ATCACG	45			ATCACG	52
TTCACG	44	54.9667	6.66687	21.6323	88.301				TTCACG	55			TTCACG	49			TTCACG	52
AAGTCG	53	47.2	5.74996	18.4502	75.9498				AAGTCG	47			AAGTCG	43			AAGTCG	47
TAGTCG	15	18.2	4.32634	0	39.8317				TAGTCG	31			TAGTCG	16			TAGTCG	22
ATGTCG	51	39.9333	7.45531	2.6568	77.2099				ATGTCG	31			ATGTCG	37			ATGTCG	35
TTGTCG	36	35.2	5.24832	8.95842	61.4416				TTGTCG	42			TTGTCG	30			TTGTCG	40
AACTCG	43	47.5667	7.31877	10.9728	84.1605				AACTCG	36			AACTCG	49			AACTCG	44
TACTCG	37	36.8333	5.90782	7.29425	66.3724				TACTCG	28			TACTCG	29			TACTCG	37
ATCTCG	55	45.9333	6.92787	11.294	80.5727				ATCTCG	38			ATCTCG	52			ATCTCG	37
TTCTCG	63	62.7	7.24997	26.4501	98.9499				TTCTCG	50			TTCTCG	60			TTCTCG	56
AAGAGC	171	175.7	10.9013	121.194	230.206				AAGAGC	174			AAGAGC	196			AAGAGC	164
TAGAGC	94	98.8	9.35654	52.0173	145.583				TAGAGC	97			TAGAGC	107			TAGAGC	95
ATGAGC	162	147.333	9.37102	100.478	194.188				ATGAGC	135			ATGAGC	134			ATGAGC	144
TTGAGC	114	114.933	9.07795	69.5436	160.323				TTGAGC	116			TTGAGC	120			TTGAGC	114
AACAGC	171	162.433	9.22771	116.295	208.572				AACAGC	146			AACAGC	169			AACAGC	172
TACAGC	143	140.367	9.49586	92.8874	187.846				TACAGC	144			TACAGC	136			TACAGC	131
ATCAGC	136	143.067	10.3588	91.2724	194.861				ATCAGC	128			ATCAGC	151			ATCAGC	154
TTCAGC	150	164.367	12.3134	102.8	225.934				TTCAGC	151			TTCAGC	162			TTCAGC	175
AAGTGC	155	138.5	9.34308	91.7846	185.215				AAGTGC	132			AAGTGC	141			AAGTGC	138
TAGTGC	63	74.5	6.33409	42.8296	106.17				TAGTGC	69			TAGTGC	83			TAGTGC	63
ATGTGC	159	141.533	9.09996	96.0336	187.033				ATGTGC	148			ATGTGC	143			ATGTGC	122
TTGTGC	131	129.2	11.1862	73.269	185.131				TTGTGC	117			TTGTGC	113			TTGTGC	138
AACTGC	143	145.333	8.52313	102.718	187.949				AACTGC	133			AACTGC	145			AACTGC	134
TACTGC	113	121.667	10.0493	71.4201	171.913				TACTGC	115			TACTGC	132			TACTGC	118
ATCTGC	127	154.633	8.43017	112.482	196.784				ATCTGC	146			ATCTGC	159			ATCTGC	149
TTCTGC	208	186.7	8.55469	143.927	229.473				TTCTGC	184			TTCTGC	182			TTCTGC	193
AAGACC	193	162.067	10.8371	107.881	216.252				AAGACC	159			AAGACC	147			AAGACC	156
TAGACC	91	88.6333	8.82193	44.5237	132.743				TAGACC	86			TAGACC	87			TAGACC	89
ATGACC	130	138.533	9.47131	91.1768	185.89				ATGACC	143			ATGACC	145			ATGACC	146
TTGACC	118	118.6	7.92465	78.9768	158.223				TTGACC	99			TTGACC	124			TTGACC	118
AACACC	154	133.367	9.04961	88.1186	178.615				AACACC	133			AACACC	128			AACACC	135
TACACC	115	103.767	7.89886	64.2724	143.261				TACACC	91			TACACC	107			TACACC	104
ATCACC	123	132.567	9.01984	87.4675	177.666				ATCACC	126			ATCACC	129			ATCACC	118
TTCACC	145	139.733	7.08536	104.307	175.16				TTCACC	147			TTCACC	137			TTCACC	144
AAGTCC	135	141.3	8.99483	96.3259	186.274				AAGTCC	130			AAGTCC	151			AAGTCC	133
TAGTCC	63	73.4	6.66747	40.0626	106.737				TAGTCC	74			TAGTCC	78			TAGTCC	74
ATGTCC	158	138.333	9.53517	90.6575	186.009				ATGTCC	142			ATGTCC	133			ATGTCC	131
TTGTCC	128	135.8	10.2331	84.6343	186.966				TTGTCC	125			TTGTCC	134			TTGTCC	146
AACTCC	170	141.8	10.2365	90.6174	192.983				AACTCC	136			AACTCC	148			AACTCC	142
TACTCC	94	101.133	9.44579	53.9044	148.362				TACTCC	95			TACTCC	106			TACTCC	100
ATCTCC	185	153.967	10.0807	103.563	204.37				ATCTCC	158			ATCTCC	170			ATCTCC	152
TTCTCC	185	195.4	8.96199	150.59	240.21				TTCTCC	185			TTCTCC	201			TTCTCC	171
GGAAGG	225	194.7	10.7227	141.087	248.313				GGAAGG	198			GGAAGG	193			GGAAGG	196
CGAAGG	63	66.4667	8.36962	24.6186	108.315				CGAAGG	68			CGAAGG	82			CGAAGG	68
GCAAGG	138	149.7	10.4622	97.3888	202.011				GCAAGG	140			GCAAGG	160			GCAAGG	146
CCAAGG	175	186.933	9.86087	137.629	236.238				CCAAGG	195			CCAAGG	170			CCAAGG	182
GGTAGG	75	78	8.20849	36.9575	119.042				GGTAGG	73			GGTAGG	66			GGTAGG	76
CGTAGG	28	28.7333	5.19239	2.77138	54.6953				CGTAGG	27			CGTAGG	31			CGTAGG	28
GCTAGG	79	87.7333	9.4684	40.3913	135.075				GCTAGG	96			GCTAGG	91			GCTAGG	81
CCTAGG	101	101.467	9.77941	52.5696	150.364				CCTAGG	101			CCTAGG	89			CCTAGG	91
GGATGG	153	163.933	6.94775	129.195	198.672				GGATGG	166			GGATGG	181			GGATGG	158
CGATGG	61	63.6667	8.00575	23.6379	103.695				CGATGG	70			CGATGG	64			CGATGG	62
GCATGG	139	142.533	8.4557	100.255	184.812				GCATGG	137			GCATGG	144			GCATGG	141
CCATGG	168	187.133	11.0289	131.989	242.278				CCATGG	189			CCATGG	186			CCATGG	180
GGTTGG	108	119.5	10.1055	68.9726	170.027				GGTTGG	109			GGTTGG	103			GGTTGG	120
CGTTGG	46	47.6	6.33872	15.9064	79.2936				CGTTGG	44			CGTTGG	38			CGTTGG	54
GCTTGG	144	146.133	9.5149	98.5588	193.708				GCTTGG	146			GCTTGG	139			GCTTGG	148
CCTTGG	160	175.6	8.2236	134.482	216.718				CCTTGG	173			CCTTGG	179			CCTTGG	160
GGAACG	62	67	8.6861	23.5695	110.43				GGAACG	69			GGAACG	66			GGAACG	61
CGAACG	16	17.4333	4.86141	0	41.7404				CGAACG	16			CGAACG	20			CGAACG	12
GCAACG	54	48.7	6.53452	16.0274	81.3726				GCAACG	54			GCAACG	50			GCAACG	60
CCAACG	56	59.8667	8.36138	18.0598	101.674				CCAACG	68			CCAACG	57			CCAACG	68
GGTACG	32	24.9333	4.60085	1.92909	47.9376				GGTACG	22			GGTACG	28			GGTACG	19
CGTACG	13	11.4333	4.1745	0	32.3058				CGTACG	10			CGTACG	16			CGTACG	15
GCTACG	39	50.8667	6.70426	17.3454	84.388				GCTACG	41			GCTACG	46			GCTACG	43
CCTACG	47	50.6667	5.64058	22.4638	78.8695				CCTACG	54			CCTACG	48			CCTACG	45
GGATCG	39	48.2	6.87023	13.8489	82.5511				GGATCG	41			GGATCG	55			GGATCG	43
CGATCG	9	15.5333	3.52071	0	33.1369				CGATCG	20			CGATCG	16			CGATCG	11
GCATCG	61	62.6667	7.66692	24.3321	101.001				GCATCG	55			GCATCG	66			GCATCG	58
CCATCG	71	72.3667	8.59223	29.4055	115.328				CCATCG	75			CCATCG	86			CCATCG	76
GGTTCG	41	38.8	5.14882	13.0559	64.5441				GGTTCG	40			GGTTCG	45			GGTTCG	30
CGTTCG	24	17.9667	3.47884	0.572487	35.3608				CGTTCG	15			CGTTCG	17			CGTTCG	15
GCTTCG	73	74.2	7.99741	34.2129	114.187				GCTTCG	74			GCTTCG	84			GCTTCG	70
CCTTCG	89	80.3667	7.62701	42.2316	118.502				CCTTCG	73			CCTTCG	71			CCTTCG	72
GGAAGC	195	189.533	8.36138	147.726	231.34				GGAAGC	184			GGAAGC	198			GGAAGC	194
CGAAGC	85	68.4333	7.42634	31.3016	105.565				CGAAGC	56			CGAAGC	62			CGAAGC	69
GCAAGC	149	140.9	11.3117	84.3414	197.459				GCAAGC	134			GCAAGC	153			GCAAGC	132
CCAAGC	148	160.733	10.6121	107.673	213.794				CCAAGC	162			CCAAGC	163			CCAAGC	148
GGTAGC	71	84	8.40771	41.9614	126.039				GGTAGC	81			GGTAGC	64			GGTAGC	69
CGTAGC	37	30.9	6.57241	0	63.762				CGTAGC	33			CGTAGC	28			CGTAGC	36
GCTAGC	71	87	7.6789	48.6055	125.395				GCTAGC	91			GCTAGC	93			GCTAGC	82
CCTAGC	95	100.033	8.84145	55.8261	144.241				CCTAGC	112			CCTAGC	104			CCTAGC	95
GGATGC	164	143.233	6.47373	110.865	175.602				GGATGC	159			GGATGC	137			GGATGC	162
CGATGC	57	56.7667	7.63695	18.5819	94.9514				CGATGC	45			CGATGC	52			CGATGC	52
GCATGC	122	125.167	12.8361	60.9864	189.347				GCATGC	123			GCATGC	122			GCATGC	119
CCATGC	145	149.2	10.0117	99.1414	199.259				CCATGC	163			CCATGC	158			CCATGC	132
GGTTGC	86	95.4667	7.71355	56.8989	134.034				GGTTGC	97			GGTTGC	89			GGTTGC	91
CGTTGC	31	41.5333	6.65781	8.24428	74.8224				CGTTGC	39			CGTTGC	47			CGTTGC	34
GCTTGC	120	127.8	10.4598	75.5011	180.099				GCTTGC	127			GCTTGC	116			GCTTGC	122
CCTTGC	134	149.967	8.38917	108.021	191.913				CCTTGC	148			CCTTGC	147			CCTTGC	143
GGAACC	162	145.767	7.18083	109.862	181.671				GGAACC	138			GGAACC	131			GGAACC	138
CGAACC	41	39.2333	6.95643	4.45117	74.0155				CGAACC	49			CGAACC	38			CGAACC	47
GCAACC	128	112.233	10.2577	60.945	163.522				GCAACC	122			GCAACC	124			GCAACC	112
CCAACC	133	139.7	9.63882	91.5059	187.894				CCAACC	126			CCAACC	149			CCAACC	130
GGTACC	82	92.9333	8.95942	48.1362	137.73				GGTACC	89			GGTACC	81			GGTACC	87
CGTACC	31	30.6667	5.87416	1.29587	60.0375				CGTACC	37			CGTACC	32			CGTACC	26
GCTACC	109	113.6	8.47145	71.2427	155.957				GCTACC	112			GCTACC	112			GCTACC	107
CCTACC	107	128.7	10.2961	77.2193	180.181				CCTACC	116			CCTACC	140			CCTACC	136
GGATCC	156	134.433	9.22023	88.3322	180.534				GGATCC	128			GGATCC	133			GGATCC	124
CGATCC	37	38.6	6.21233	7.53833	69.6617				CGATCC	42			CGATCC	37			CGATCC	26
GCATCC	131	145.467	11.0695	90.1193	200.814				GCATCC	141			GCATCC	141			GCATCC	161
CCATCC	153	166	7.09055	130.547	201.453				CCATCC	171			CCATCC	166			CCATCC	159
GGTTCC	106	131.1	11.1552	75.3241	186.876				GGTTCC	122			GGTTCC	120			GGTTCC	128
CGTTCC	57	54.0667	7.32936	17.4199	90.7135				CGTTCC	48			CGTTCC	56			CGTTCC	50
GCTTCC	162	176.033	9.51399	128.463	223.603				GCTTCC	176			GCTTCC	172			GCTTCC	182
CCTTCC	197	193.9	11.3026	137.387	250.413				CCTTCC	190			CCTTCC	191			CCTTCC	194
AGAAGG	227	210.133	11.3037	153.615	266.652				AGAAGG	202			AGAAGG	202			AGAAGG	196
TGAAGG	187	196.6	9.83519	147.424	245.776				TGAAGG	193			TGAAGG	203			TGAAGG	198
ACAAGG	204	163.633	11.0531	108.368	218.899				ACAAGG	169			ACAAGG	176			ACAAGG	162
TCAAGG	167	160.833	11.6562	102.552	219.115				TCAAGG	147			TCAAGG	175			TCAAGG	168
AGTAGG	64	81.5667	7.62791	43.4271	119.706				AGTAGG	81			AGTAGG	83			AGTAGG	66
TGTAGG	105	99.7	7.45631	62.4185	136.982				TGTAGG	87			TGTAGG	109			TGTAGG	91
ACTAGG	76	74.3333	7.52162	36.7253	111.941				ACTAGG	60			ACTAGG	72			ACTAGG	65
TCTAGG	96	99.4667	6.98142	64.5596	134.374				TCTAGG	86			TCTAGG	96			TCTAGG	95
AGATGG	184	192.667	10.6943	139.195	246.138				AGATGG	185			AGATGG	195			AGATGG	184
TGATGG	179	175.3	10.6711	121.944	228.656				TGATGG	180			TGATGG	185			TGATGG	181
ACATGG	202	171.6	8.34431	129.878	213.322				ACATGG	171			ACATGG	173			ACATGG	170
TCATGG	197	163.733	7.7055	125.206	202.261				TCATGG	157			TCATGG	169			TCATGG	164
AGTTGG	142	132.167	9.8614	82.8597	181.474				AGTTGG	126			AGTTGG	128			AGTTGG	127
TGTTGG	155	164	9.36612	117.169	210.831				TGTTGG	161			TGTTGG	146			TGTTGG	152
ACTTGG	142	155.5	12.2552	94.2241	216.776				ACTTGG	166			ACTTGG	164			ACTTGG	150
TCTTGG	163	169.767	7.95974	129.968	209.565				TCTTGG	165			TCTTGG	160			TCTTGG	171
AGAACG	74	77.3667	10.0189	27.2722	127.461				AGAACG	74			AGAACG	74			AGAACG	73
TGAACG	68	62.3	9.15442	16.5279	108.072				TGAACG	58			TGAACG	58			TGAACG	51
ACAACG	52	56.5667	7.0744	21.1947	91.9387				ACAACG	59			ACAACG	58			ACAACG	57
TCAACG	35	51.7333	8.46467	9.41	94.0567				TCAACG	45			TCAACG	47			TCAACG	50
AGTACG	36	37	6.72104	3.39479	70.6052				AGTACG	36			AGTACG	40			AGTACG	31
TGTACG	56	43	7.55668	5.21659	80.7834				TGTACG	33			TGTACG	45			TGTACG	41
ACTACG	41	44.6333	7.36011	7.83277	81.4339				ACTACG	37			ACTACG	42			ACTACG	46
TCTACG	53	49.8	6.7589	16.0055	83.5945				TCTACG	47			TCTACG	43			TCTACG	42
AGATCG	48	57.0667	5.94766	27.3283	86.805				AGATCG	49			AGATCG	61			AGATCG	66
TGATCG	48	49.2667	6.7207	15.6632	82.8702				TGATCG	51			TGATCG	45			TGATCG	41
ACATCG	59	62.9333	8.30427	21.412	104.455				ACATCG	53			ACATCG	68			ACATCG	61
TCATCG	93	67.5	8.27022	26.1489	108.851				TCATCG	69			TCATCG	77			TCATCG	77
AGTTCG	45	47.3333	7.43864	10.1401	84.5265				AGTTCG	49			AGTTCG	44			AGTTCG	51
TGTTCG	50	52.5	6.68374	19.0813	85.9187				TGTTCG	54			TGTTCG	46			TGTTCG	49
ACTTCG	70	57.9	7.21278	21.8361	93.9639				ACTTCG	64			ACTTCG	63			ACTTCG	51
TCTTCG	82	70.4333	7.6999	31.9338	108.933				TCTTCG	74			TCTTCG	72			TCTTCG	71
AGAAGC	209	206.9	11.0745	151.527	262.273				AGAAGC	204			AGAAGC	205			AGAAGC	214
TGAAGC	179	178.167	9.35906	131.371	224.962				TGAAGC	168			TGAAGC	178			TGAAGC	175
ACAAGC	133	144.467	12.1335	83.7989	205.134				ACAAGC	130			ACAAGC	148			ACAAGC	167
TCAAGC	137	134.433	12.045	74.2084	194.658				TCAAGC	128			TCAAGC	139			TCAAGC	137
AGTAGC	85	94.3667	9.86629	45.0352	143.698				AGTAGC	93			AGTAGC	86			AGTAGC	89
TGTAGC	102	113.167	8.30074	71.663	154.67				TGTAGC	114			TGTAGC	105			TGTAGC	117
ACTAGC	58	67.3	8.28022	25.8989	108.701				ACTAGC	73			ACTAGC	78			ACTAGC	55
TCTAGC	75	92.9333	6.81243	58.8712	126.995				TCTAGC	100			TCTAGC	84			TCTAGC	95
AGATGC	162	168.3	10.1137	117.732	218.868				AGATGC	170			AGATGC	173			AGATGC	171
TGATGC	171	146.933	8.08973	106.485	187.382				TGATGC	132			TGATGC	150			TGATGC	147
ACATGC	146	132.467	11.322	75.8565	189.077				ACATGC	128			ACATGC	136			ACATGC	129
TCATGC	124	124.967	7.14135	89.2599	160.673				TCATGC	108			TCATGC	135			TCATGC	117
AGTTGC	99	116.367	8.12185	75.7574	156.976				AGTTGC	103			AGTTGC	127			AGTTGC	121
TGTTGC	124	134.267	9.59142	86.3095	182.224				TGTTGC	121			TGTTGC	122			TGTTGC	126
ACTTGC	111	121.833	8.82037	77.7315	165.935				ACTTGC	109			ACTTGC	125			ACTTGC	112
TCTTGC	130	140.7	10.1171	90.1146	191.285				TCTTGC	114			TCTTGC	119			TCTTGC	141
AGAACC	168	160.2	10.3204	108.598	211.802				AGAACC	153			AGAACC	155			AGAACC	151
TGAACC	127	134.7	8.48589	92.2705	177.129				TGAACC	140			TGAACC	133			TGAACC	129
ACAACC	125	130.133	8.06326	89.8171	170.45				ACAACC	113			ACAACC	135			ACAACC	144
TCAACC	117	119.3	9.32239	72.6881	165.912				TCAACC	122			TCAACC	116			TCAACC	124
AGTACC	89	110.4	8.44291	68.1854	152.615				AGTACC	101			AGTACC	123			AGTACC	92
TGTACC	123	117.033	10.8548	62.7594	171.307				TGTACC	102			TGTACC	129			TGTACC	106
ACTACC	90	98.9333	7.75012	60.1827	137.684				ACTACC	98			ACTACC	95			ACTACC	99
TCTACC	125	132.433	10.9629	77.6189	187.248				TCTACC	115			TCTACC	134			TCTACC	126
AGATCC	147	148.1	8.61974	105.001	191.199				AGATCC	151			AGATCC	154			AGATCC	145
TGATCC	113	130.567	10.595	77.5917	183.542				TGATCC	124			TGATCC	124			TGATCC	150
ACATCC	151	146.367	8.25659	105.084	187.65				ACATCC	147			ACATCC	161			ACATCC	141
TCATCC	145	156.267	9.45382	108.998	203.536				TCATCC	158			TCATCC	169			TCATCC	145
AGTTCC	153	152.733	7.68309	114.318	191.149				AGTTCC	155			AGTTCC	153			AGTTCC	138
TGTTCC	156	163.8	9.66829	115.459	212.141				TGTTCC	156			TGTTCC	172			TGTTCC	158
ACTTCC	148	164.3	11.7448	105.576	223.024				ACTTCC	142			ACTTCC	174			ACTTCC	154
TCTTCC	191	200.4	8.72808	156.76	244.04				TCTTCC	206			TCTTCC	220			TCTTCC	206
GAAAGG	169	177.567	8.31153	136.009	219.124				GAAAGG	176			GAAAGG	165			GAAAGG	178
CAAAGG	201	173.567	10.6405	120.364	226.769				CAAAGG	164			CAAAGG	178			CAAAGG	176
GTAAGG	92	85.2	9.57871	37.3064	133.094				GTAAGG	92			GTAAGG	80			GTAAGG	74
CTAAGG	98	109	9.45042	61.7479	156.252				CTAAGG	108			CTAAGG	110			CTAAGG	102
GATAGG	70	69.9333	7.2632	33.6174	106.249				GATAGG	72			GATAGG	62			GATAGG	62
CATAGG	94	82.1333	8.1568	41.3493	122.917				CATAGG	82			CATAGG	78			CATAGG	71
GTTAGG	61	70.3667	8.74735	26.6299	114.103				GTTAGG	67			GTTAGG	83			GTTAGG	62
CTTAGG	105	94.4667	8.54091	51.7621	137.171				CTTAGG	87			CTTAGG	94			CTTAGG	89
GAATGG	147	152.8	11.18	96.8998	208.7				GAATGG	141			GAATGG	159			GAATGG	139
CAATGG	142	142.233	8.23233	101.072	183.395				CAATGG	146			CAATGG	135			CAATGG	140
GTATGG	101	94.6667	9.39308	47.7013	141.632				GTATGG	100			GTATGG	95			GTATGG	96
CTATGG	135	133.933	8.17875	93.0396	174.827				CTATGG	130			CTATGG	142			CTATGG	133
GATTGG	105	104.9	10.0631	54.5846	155.215				GATTGG	100			GATTGG	109			GATTGG	96
CATTGG	121	131.3	9.30758	84.7621	177.838				CATTGG	132			CATTGG	135			CATTGG	126
GTTTGG	128	146.833	10.7417	93.1246	200.542				GTTTGG	140			GTTTGG	149			GTTTGG	132
CTTTGG	174	178.067	10.0651	127.741	228.392				CTTTGG	175			CTTTGG	178			CTTTGG	172
GAAACG	75	64	8.44455	21.7773	106.223				GAAACG	65			GAAACG	66			GAAACG	58
CAAACG	50	54.9667	6.25043	23.7145	86.2188				CAAACG	57			CAAACG	50			CAAACG	42
GTAACG	29	24.2	4.56675	1.36627	47.0337				GTAACG	26			GTAACG	18			GTAACG	25
CTAACG	28	27.8	4.49828	5.30862	50.2914				CTAACG	20			CTAACG	24			CTAACG	17
GATACG	30	27.1	4.29394	5.63029	48.5697				GATACG	21			GATACG	27			GATACG	28
CATACG	53	29.1	4.96436	4.27822	53.9218				CATACG	31			CATACG	28			CATACG	24
GTTACG	24	24.4333	4.78996	0.483554	48.3831				GTTACG	25			GTTACG	25			GTTACG	20
CTTACG	36	35.4667	5.99847	5.47433	65.459				CTTACG	34			CTTACG	32			CTTACG	31
GAATCG	35	38.3333	7.05316	3.06751	73.5992				GAATCG	42			GAATCG	37			GAATCG	41
CAATCG	25	29.9667	5.03425	4.79541	55.1379				CAATCG	24			CAATCG	36			CAATCG	29
GTATCG	24	24.1	4.56637	1.26816	46.9318				GTATCG	22			GTATCG	24			GTATCG	21
CTATCG	30	30.4	6.73949	0	64.0974				CTATCG	21			CTATCG	26			CTATCG	34
GATTCG	44	38.4667	5.16442	12.6446	64.2888				GATTCG	37			GATTCG	46			GATTCG	29
CATTCG	31	46.4667	5.4122	19.4056	73.5277				CATTCG	41			CATTCG	53			CATTCG	51
GTTTCG	38	35.4667	6.51647	2.88432	68.049				GTTTCG	30			GTTTCG	37			GTTTCG	31
CTTTCG	45	49.7	7.80429	10.6786	88.7214				CTTTCG	58			CTTTCG	57			CTTTCG	51
GAAAGC	197	167.9	8.69939	124.403	211.397				GAAAGC	166			GAAAGC	176			GAAAGC	155
CAAAGC	176	171.933	10.4153	119.857	224.01				CAAAGC	161			CAAAGC	176			CAAAGC	174
GTAAGC	104	73.1	6.28819	41.659	104.541				GTAAGC	73			GTAAGC	58			GTAAGC	60
CTAAGC	78	97.6	11.7227	38.9867	156.213				CTAAGC	94			CTAAGC	95			CTAAGC	86
GATAGC	72	74.1	7.74307	35.3846	112.815				GATAGC	85			GATAGC	66			GATAGC	80
CATAGC	126	97	7.99569	57.0216	136.978				CATAGC	110			CATAGC	79			CATAGC	95
GTTAGC	67	68.7333	8.16609	27.9029	109.564				GTTAGC	57			GTTAGC	77			GTTAGC	70
CTTAGC	88	100.7	9.15819	54.9091	146.491				CTTAGC	93			CTTAGC	100			CTTAGC	99
GAATGC	143	127.367	9.38996	80.4169	174.316				GAATGC	127			GAATGC	125			GAATGC	130
CAATGC	127	120.5	9.5403	72.7985	168.201				CAATGC	119			CAATGC	133			CAATGC	127
GTATGC	75	85.8	7.96717	45.9641	125.636				GTATGC	86			GTATGC	80			GTATGC	96
CTATGC	111	108	8.96353	63.1824	152.818				CTATGC	112			CTATGC	119			CTATGC	104
GATTGC	86	96.0333	8.26076	54.7295	137.337				GATTGC	76			GATTGC	100			GATTGC	87
CATTGC	150	133.767	9.37599	86.8867	180.647				CATTGC	129			CATTGC	140			CATTGC	132
GTTTGC	129	130.433	10.5297	77.7848	183.082				GTTTGC	110			GTTTGC	119			GTTTGC	150
CTTTGC	207	162.433	10.3746	110.56	214.307				CTTTGC	159			CTTTGC	171			CTTTGC	153
CAAACC	146	138.1	9.23767	91.9117	184.288				CAAACC	131			CAAACC	147			CAAACC	126
CTAACC	91	85.9667	8.0279	45.8272	126.106				CTAACC	72			CTAACC	83			CTAACC	97
GATACC	80	84.1	9.03766	38.9117	129.288				GATACC	83			GATACC	93			GATACC	86
CATACC	114	90.8333	7.72405	52.2131	129.454				CATACC	96			CATACC	93			CATACC	81
GTTACC	87	83.0333	9.77147	34.176	131.891				GTTACC	75			GTTACC	83			GTTACC	81
CTTACC	106	107	10.3989	55.0053	158.995				CTTACC	118			CTTACC	97			CTTACC	93
GAATCC	142	121.267	9.93056	71.6138	170.919				GAATCC	117			GAATCC	118			GAATCC	128
CAATCC	104	94.2333	8.85003	49.9832	138.483				CAATCC	90			CAATCC	92			CAATCC	94
GTATCC	85	88.4333	8.84223	44.2222	132.644				GTATCC	80			GTATCC	90			GTATCC	88
CTATCC	91	99.1333	9.08858	53.6904	144.576				CTATCC	88			CTATCC	102			CTATCC	84
GATTCC	122	121.067	6.99721	86.0806	156.053				GATTCC	122			GATTCC	120			GATTCC	114
CATTCC	145	141.4	9.00804	96.3598	186.44				CATTCC	131			CATTCC	148			CATTCC	137
GTTTCC	139	146.633	7.86736	107.297	185.97				GTTTCC	140			GTTTCC	159			GTTTCC	142
CTTTCC	176	179.633	9.36421	132.812	226.454				CTTTCC	167			CTTTCC	188			CTTTCC	177
AAAAGG	185	173.6	10.4868	121.166	226.034				AAAAGG	169			AAAAGG	166			AAAAGG	168
TAAAGG	135	145.5	11.11	89.9502	201.05				TAAAGG	144			TAAAGG	139			TAAAGG	127
ATAAGG	105	96.5667	9.30214	50.0559	143.077				ATAAGG	91			ATAAGG	103			ATAAGG	90
TTAAGG	94	113.967	6.34352	82.2491	145.684				TTAAGG	111			TTAAGG	123			TTAAGG	114
AATAGG	69	76.2667	7.35285	39.5024	113.031				AATAGG	74			AATAGG	79			AATAGG	71
ATTAGG	76	65.3	6.43884	33.1058	97.4942				ATTAGG	60			ATTAGG	62			ATTAGG	66
TTTAGG	113	97.3667	8.26911	56.0211	138.712				TTTAGG	91			TTTAGG	102			TTTAGG	87
AAATGG	164	164.433	9.42734	117.297	211.57				AAATGG	156			AAATGG	172			AAATGG	155
TAATGG	128	104.5	8.15687	63.7157	145.284				TAATGG	86			TAATGG	107			TAATGG	87
ATATGG	122	111.667	8.67948	68.2693	155.064				ATATGG	108			ATATGG	105			ATATGG	113
TTATGG	97	114.367	10.3173	62.7801	165.953				TTATGG	103			TTATGG	106			TTATGG	107
AATTGG	103	107.633	8.19791	66.6438	148.623				AATTGG	106			AATTGG	106			AATTGG	95
TATTGG	94	99.3667	10.125	48.7416	149.992				TATTGG	96			TATTGG	101			TATTGG	89
ATTTGG	150	140.7	8.04363	100.482	180.918				ATTTGG	162			ATTTGG	131			ATTTGG	139
TTTTGG	144	162.7	8.79322	118.734	206.666				TTTTGG	167			TTTTGG	164			TTTTGG	173
AAAACG	84	66.7	7.47017	29.3491	104.051				AAAACG	69			AAAACG	83			AAAACG	67
ATAACG	28	25.5	4.41588	3.4206	47.5794				ATAACG	26			ATAACG	27			ATAACG	22
TTAACG	22	27.6333	5.27508	1.25795	54.0087				TTAACG	33			TTAACG	36			TTAACG	24
AATACG	36	33.1	5.67724	4.71381	61.4862				AATACG	25			AATACG	34			AATACG	32
TATACG	20	22.2	4.46751	0	44.5375				TATACG	17			TATACG	21			TATACG	18
ATTACG	28	26.6667	4.84472	2.44309	50.8902				ATTACG	24			ATTACG	29			ATTACG	25
TTTACG	26	29.5667	5.32841	2.92462	56.2087				TTTACG	28			TTTACG	27			TTTACG	30
AAATCG	48	45.8667	6.10106	15.3613	76.372				AAATCG	39			AAATCG	48			AAATCG	42
ATATCG	38	27.7667	5.204	1.74667	53.7867				ATATCG	26			ATATCG	28			ATATCG	22
TTATCG	33	26.6667	5.96156	0	56.4745				TTATCG	16			TTATCG	31			TTATCG	23
AATTCG	33	31.5333	5.53816	3.84251	59.2242				AATTCG	31			AATTCG	45			AATTCG	30
TATTCG	26	30.8	4.8877	6.36148	55.2385				TATTCG	27			TATTCG	37			TATTCG	28
ATTTCG	33	33.9333	5.02362	8.81522	59.0514				ATTTCG	36			ATTTCG	28			ATTTCG	28
TTTTCG	55	42.8333	6.51832	10.2417	75.4249				TTTTCG	41			TTTTCG	51			TTTTCG	34
AAAAGC	191	162.967	9.26798	116.627	209.307				AAAAGC	155			AAAAGC	162			AAAAGC	164
TAAAGC	177	123.2	12.9838	58.281	188.119				TAAAGC	116			TAAAGC	114			TAAAGC	124
TTAAGC	90	86.9667	7.30368	50.4483	123.485				TTAAGC	85			TTAAGC	89			TTAAGC	80
AATAGC	101	83.7667	6.43634	51.585	115.948				AATAGC	78			AATAGC	80			AATAGC	91
TATAGC	58	74.3667	7.49935	36.8699	111.863				TATAGC	64			TATAGC	71			TATAGC	75
ATTAGC	67	71.2333	6.6368	38.0493	104.417				ATTAGC	59			ATTAGC	64			ATTAGC	71
TTTAGC	104	91.6667	9.91806	42.0764	141.257				TTTAGC	92			TTTAGC	87			TTTAGC	89
AAATGC	173	148.9	10.3002	97.3992	200.401				AAATGC	151			AAATGC	162			AAATGC	142
TAATGC	67	84.5	8.08468	44.0766	124.923				TAATGC	78			TAATGC	86			TAATGC	79
ATATGC	88	103.267	10.089	52.8215	153.712				ATATGC	108			ATATGC	108			ATATGC	100
TTATGC	91	88.4333	8.46772	46.0947	130.772				TTATGC	85			TTATGC	94			TTATGC	82
AATTGC	82	100.067	7.39027	63.1153	137.018				AATTGC	102			AATTGC	93			AATTGC	104
TATTGC	94	89.5333	7.13773	53.8447	125.222				TATTGC	87			TATTGC	86			TATTGC	71
ATTTGC	127	123.467	7.93392	83.7971	163.136				ATTTGC	121			ATTTGC	114			ATTTGC	116
TTTTGC	160	142.467	8.7207	98.8632	186.07				TTTTGC	140			TTTTGC	137			TTTTGC	153
AAAACC	182	159.433	8.62108	116.328	202.539				AAAACC	162			AAAACC	164			AAAACC	143
TAAACC	114	100.1	9.20776	54.0612	146.139				TAAACC	95			TAAACC	100			TAAACC	91
ATAACC	97	88.6667	8.79786	44.6774	132.656				ATAACC	80			ATAACC	100			ATAACC	82
TTAACC	109	88.6667	6.91492	54.0921	123.241				TTAACC	89			TTAACC	85			TTAACC	87
AATACC	91	96	6.17559	65.122	126.878				AATACC	82			AATACC	81			AATACC	111
TATACC	71	75.8667	7.319	39.2716	112.462				TATACC	66			TATACC	81			TATACC	84
ATTACC	68	87.1333	8.26181	45.8243	128.442				ATTACC	83			ATTACC	74			ATTACC	82
TTTACC	106	113.8	11.8304	54.6479	172.952				TTTACC	113			TTTACC	111			TTTACC	97
AAATCC	158	138.833	8.76153	95.0257	182.641				AAATCC	142			AAATCC	145			AAATCC	131
TAATCC	84	87.0333	9.0076	41.9954	132.071				TAATCC	76			TAATCC	78			TAATCC	76
ATATCC	103	102.2	7.94116	62.4942	141.906				ATATCC	109			ATATCC	111			ATATCC	89
TTATCC	82	96.9333	8.14918	56.1874	137.679				TTATCC	85			TTATCC	97			TTATCC	90
AATTCC	111	126.267	8.30012	84.7661	167.767				AATTCC	116			AATTCC	136			AATTCC	114
TATTCC	95	111.367	6.53628	78.6853	144.048				TATTCC	84			TATTCC	113			TATTCC	112
ATTTCC	156	156.333	10.797	102.348	210.318				ATTTCC	145			ATTTCC	167			ATTTCC	156
TTTTCC	172	181.433	8.48399	139.013	223.853				TTTTCC	157			TTTTCC	174			TTTTCC	175
GGGGAG	176	165.633	8.97308	120.768	210.499				GGGGAG	158			GGGGAG	160			GGGGAG	153
CGGGAG	109	108.167	9.2925	61.7042	154.629				CGGGAG	105			CGGGAG	105			CGGGAG	101
GCGGAG	88	96.8667	10.3248	45.2425	148.491				GCGGAG	92			GCGGAG	97			GCGGAG	92
CCGGAG	120	104.933	12.0857	44.5048	165.362				CCGGAG	116			CCGGAG	103			CCGGAG	101
GGCGAG	81	81.1	9.771	32.245	129.955				GGCGAG	76			GGCGAG	84			GGCGAG	78
CGCGAG	40	38.2	7.42503	1.07486	75.3251				CGCGAG	42			CGCGAG	49			CGCGAG	32
GCCGAG	97	96.2667	8.25847	54.9743	137.559				GCCGAG	93			GCCGAG	91			GCCGAG	97
CCCGAG	104	103.667	8.28931	62.2201	145.113				CCCGAG	105			CCCGAG	90			CCCGAG	101
GGGCAG	167	167.533	10.8746	113.16	221.906				GGGCAG	171			GGGCAG	167			GGGCAG	154
CGGCAG	107	100.2	9.54626	52.4687	147.931				CGGCAG	94			CGGCAG	102			CGGCAG	91
GCGCAG	90	86.1	8.13825	45.4088	126.791				GCGCAG	98			GCGCAG	87			GCGCAG	96
CCGCAG	94	95.4667	7.78032	56.5651	134.368				CCGCAG	85			CCGCAG	91			CCGCAG	91
GGCCAG	167	180.367	11.9236	120.749	239.984				GGCCAG	193			GGCCAG	189			GGCCAG	176
CGCCAG	71	88.4333	8.90441	43.9113	132.955				CGCCAG	97			CGCCAG	90			CGCCAG	78
GCCCAG	181	194.933	11.8465	135.701	254.166				GCCCAG	198			GCCCAG	191			GCCCAG	196
CCCCAG	173	188.533	8.92394	143.914	233.153				CCCCAG	181			CCCCAG	204			CCCCAG	189
GGGGTG	126	127.8	8.23114	86.6443	168.956				GGGGTG	123			GGGGTG	119			GGGGTG	119
CGGGTG	63	70.2667	7.63808	32.0763	108.457				CGGGTG	76			CGGGTG	73			CGGGTG	67
GCGGTG	96	76.3333	6.88994	41.8836	110.783				GCGGTG	80			GCGGTG	85			GCGGTG	69
CCGGTG	61	69.2667	9.94098	19.5618	118.972				CCGGTG	72			CCGGTG	82			CCGGTG	67
GGCGTG	78	74.9667	6.28344	43.5495	106.384				GGCGTG	70			GGCGTG	77			GGCGTG	65
CGCGTG	29	39.8333	4.55679	17.0494	62.6173				CGCGTG	49			CGCGTG	39			CGCGTG	39
GCCGTG	92	84.8333	7.44211	47.6228	122.044				GCCGTG	93			GCCGTG	96			GCCGTG	91
CCCGTG	100	82.1667	9.36274	35.353	128.98				CCCGTG	84			CCCGTG	68			CCCGTG	70
GGGCTG	165	178.367	9.62928	130.22	226.513				GGGCTG	176			GGGCTG	171			GGGCTG	176
CGGCTG	106	106.667	9.88323	57.2505	156.083				CGGCTG	97			CGGCTG	105			CGGCTG	108
GCGCTG	86	98.6	9.43435	51.4283	145.772				GCGCTG	121			GCGCTG	91			GCGCTG	97
CCGCTG	107	102.3	10.4853	49.8735	154.726				CCGCTG	107			CCGCTG	97			CCGCTG	96
GGCCTG	173	172.167	9.47259	124.804	219.53				GGCCTG	189			GGCCTG	162			GGCCTG	165
CGCCTG	88	102.533	9.46767	55.195	149.872				CGCCTG	102			CGCCTG	99			CGCCTG	96
GCCCTG	171	191.633	8.69595	148.154	235.113				GCCCTG	193			GCCCTG	174			GCCCTG	190
CCCCTG	164	164.967	11.1308	109.313	220.621				CCCCTG	160			CCCCTG	177			CCCCTG	179
GGGGAC	141	137.3	10.482	84.89	189.71				GGGGAC	134			GGGGAC	124			GGGGAC	127
CGGGAC	76	77	8.27126	35.6437	118.356				CGGGAC	89			CGGGAC	84			CGGGAC	82
GCGGAC	53	54.7333	6.95767	19.945	89.5217				GCGGAC	53			GCGGAC	63			GCGGAC	59
CCGGAC	52	60.7667	8.10995	20.2169	101.316				CCGGAC	74			CCGGAC	61			CCGGAC	74
GGCGAC	60	56.9	5.72562	28.2719	85.5281				GGCGAC	61			GGCGAC	49			GGCGAC	48
CGCGAC	32	24.3333	4.93638	0	49.0152				CGCGAC	31			CGCGAC	20			CGCGAC	20
GCCGAC	56	55.7333	7.01198	20.6735	90.7932				GCCGAC	52			GCCGAC	60			GCCGAC	63
CCCGAC	68	62.1667	9.72407	13.5463	110.787				CCCGAC	57			CCCGAC	59			CCCGAC	60
GGGCAC	114	122.933	10.693	69.4683	176.398				GGGCAC	123			GGGCAC	102			GGGCAC	116
CGGCAC	59	61.6	7.6771	23.2145	99.9855				CGGCAC	69			CGGCAC	66			CGGCAC	61
GCGCAC	47	55.3667	6.30535	23.8399	86.8934				GCGCAC	66			GCGCAC	57			GCGCAC	47
CCGCAC	73	60.0333	8.6761	16.6528	103.414				CCGCAC	46			CCGCAC	63			CCGCAC	58
GGCCAC	136	153.133	10.1429	102.419	203.848				GGCCAC	166			GGCCAC	142			GGCCAC	150
CGCCAC	75	77.4667	9.77235	28.6049	126.328				CGCCAC	87			CGCCAC	73			CGCCAC	72
GCCCAC	121	139.567	8.42281	97.4526	181.681				GCCCAC	137			GCCCAC	140			GCCCAC	139
CCCCAC	157	157.667	9.38206	110.756	204.577				CCCCAC	143			CCCCAC	165			CCCCAC	164
GGGGTC	106	106.067	11.7882	47.1258	165.008				GGGGTC	111			GGGGTC	97			GGGGTC	109
CGGGTC	56	59.1	7.74752	20.3624	97.8376				CGGGTC	68			CGGGTC	55			CGGGTC	66
GCGGTC	43	46.2333	6.82634	12.1017	80.365				GCGGTC	44			GCGGTC	54			GCGGTC	35
CCGGTC	47	50.7	7.39128	13.7436	87.6564				CCGGTC	52			CCGGTC	43			CCGGTC	47
GGCGTC	61	59.6667	7.19355	23.6989	95.6344				GGCGTC	66			GGCGTC	60			GGCGTC	62
CGCGTC	32	32.7333	5.94186	3.02401	62.4427				CGCGTC	34			CGCGTC	33			CGCGTC	31
GCCGTC	62	62.6333	6.68237	29.2215	96.0452				GCCGTC	60			GCCGTC	53			GCCGTC	47
CCCGTC	58	54.8667	8.35313	13.101	96.6323				CCCGTC	58			CCCGTC	46			CCCGTC	38
GGGCTC	137	152.4	10.0193	102.304	202.496				GGGCTC	151			GGGCTC	151			GGGCTC	151
CGGCTC	89	85.2	8.84892	40.9554	129.445				CGGCTC	87			CGGCTC	93			CGGCTC	89
GCGCTC	61	77.8333	6.89369	43.3649	112.302				GCGCTC	82			GCGCTC	80			GCGCTC	79
CCGCTC	74	78.1333	8.50855	35.5906	120.676				CCGCTC	70			CCGCTC	84			CCGCTC	77
GGCCTC	174	165.533	9.56911	117.688	213.379				GGCCTC	153			GGCCTC	152			GGCCTC	155
CGCCTC	91	92.6667	10.7233	39.0503	146.283				CGCCTC	88			CGCCTC	102			CGCCTC	85
GCCCTC	152	153.1	11.2567	96.8164	209.384				GCCCTC	153			GCCCTC	146			GCCCTC	151
CCCCTC	143	152.2	10.7716	98.3419	206.058				CCCCTC	137			CCCCTC	147			CCCCTC	144
AGGGAG	164	174.2	9.31221	127.639	220.761				AGGGAG	175			AGGGAG	174			AGGGAG	162
TGGGAG	174	189.033	10.0875	138.596	239.471				TGGGAG	196			TGGGAG	189			TGGGAG	178
ACGGAG	77	84.5333	8.74045	40.8311	128.236				ACGGAG	79			ACGGAG	83			ACGGAG	80
TCGGAG	70	81.9667	7.04411	46.7461	117.187				TCGGAG	75			TCGGAG	87			TCGGAG	85
AGCGAG	76	85.3333	11.9405	25.631	145.036				AGCGAG	100			AGCGAG	74			AGCGAG	88
TGCGAG	59	62.1333	6.95668	27.3499	96.9167				TGCGAG	58			TGCGAG	68			TGCGAG	61
ACCGAG	71	82.9333	8.35395	41.1636	124.703				ACCGAG	92			ACCGAG	85			ACCGAG	73
TCCGAG	87	87.2	9.72519	38.5741	135.826				TCCGAG	92			TCCGAG	96			TCCGAG	81
AGGCAG	192	197.467	9.69441	148.995	245.939				AGGCAG	200			AGGCAG	202			AGGCAG	192
TGGCAG	176	192.733	9.26593	146.404	239.063				TGGCAG	183			TGGCAG	190			TGGCAG	190
ACGCAG	69	71.2333	6.96139	36.4264	106.04				ACGCAG	63			ACGCAG	68			ACGCAG	71
TCGCAG	75	62.8333	7.74188	24.1239	101.543				TCGCAG	64			TCGCAG	66			TCGCAG	57
AGCCAG	193	205.967	7.47171	168.608	243.325				AGCCAG	204			AGCCAG	204			AGCCAG	209
TGCCAG	177	183.7	7.94008	144	223.4				TGCCAG	185			TGCCAG	179			TGCCAG	170
ACCCAG	187	187.067	10.9416	132.358	241.775				ACCCAG	204			ACCCAG	179			ACCCAG	193
TCCCAG	188	201.933	11.4559	144.654	259.213				TCCCAG	207			TCCCAG	199			TCCCAG	205
AGGGTG	148	139.367	9.8558	90.0877	188.646				AGGGTG	127			AGGGTG	144			AGGGTG	141
TGGGTG	175	160.6	12.5467	97.8663	223.334				TGGGTG	147			TGGGTG	157			TGGGTG	169
ACGGTG	71	68.9	8.18893	27.9553	109.845				ACGGTG	65			ACGGTG	61			ACGGTG	80
TCGGTG	71	68.1	9.33052	21.4474	114.753				TCGGTG	57			TCGGTG	56			TCGGTG	68
AGCGTG	61	72.2333	7.0353	37.0568	107.41				AGCGTG	64			AGCGTG	66			AGCGTG	71
TGCGTG	75	67.9667	7.42077	30.8628	105.071				TGCGTG	90			TGCGTG	73			TGCGTG	71
ACCGTG	75	81.1333	7.52345	43.5161	118.751				ACCGTG	75			ACCGTG	71			ACCGTG	74
TCCGTG	75	83.4333	7.92501	43.8083	123.058				TCCGTG	84			TCCGTG	86			TCCGTG	90
AGGCTG	184	200.667	11.2014	144.66	256.674				AGGCTG	202			AGGCTG	207			AGGCTG	205
TGGCTG	206	209.167	9.63143	161.01	257.324				TGGCTG	199			TGGCTG	216			TGGCTG	209
ACGCTG	95	86.4333	7.877	47.0483	125.818				ACGCTG	78			ACGCTG	77			ACGCTG	87
TCGCTG	102	83.3333	9.45163	36.0752	130.591				TCGCTG	87			TCGCTG	94			TCGCTG	84
AGCCTG	198	202.8	6.82995	168.65	236.95				AGCCTG	196			AGCCTG	207			AGCCTG	198
TGCCTG	181	204.1	8.48264	161.687	246.513				TGCCTG	211			TGCCTG	209			TGCCTG	217
ACCCTG	187	181.733	11.1755	125.856	237.611				ACCCTG	174			ACCCTG	175			ACCCTG	202
TCCCTG	175	198.233	9.50747	150.696	245.771				TCCCTG	188			TCCCTG	208			TCCCTG	207
AGGGAC	143	142.3	8.90622	97.7689	186.831				AGGGAC	139			AGGGAC	140			AGGGAC	141
TGGGAC	142	155.733	10.7925	101.771	209.696				TGGGAC	159			TGGGAC	164			TGGGAC	160
ACGGAC	51	53.3667	7.4486	16.1237	90.6097				ACGGAC	56			ACGGAC	55			ACGGAC	53
TCGGAC	43	47.8	8.18072	6.89641	88.7036				TCGGAC	47			TCGGAC	42			TCGGAC	48
AGCGAC	64	60.8	6.23339	29.633	91.967				AGCGAC	59			AGCGAC	58			AGCGAC	64
TGCGAC	46	42.0333	4.67925	18.6371	65.4296				TGCGAC	42			TGCGAC	36			TGCGAC	47
ACCGAC	38	48.7333	6.35682	16.9492	80.5174				ACCGAC	48			ACCGAC	55			ACCGAC	52
TCCGAC	49	45.9667	6.35981	14.1676	77.7657				TCCGAC	48			TCCGAC	37			TCCGAC	48
AGGCAC	120	138.233	7.78453	99.3107	177.156				AGGCAC	140			AGGCAC	133			AGGCAC	129
TGGCAC	126	143.667	9.89369	94.1982	193.135				TGGCAC	140			TGGCAC	136			TGGCAC	145
ACGCAC	51	45.9	6.96469	11.0766	80.7234				ACGCAC	54			ACGCAC	42			ACGCAC	51
TCGCAC	33	36.6667	6.2496	5.41868	67.9147				TCGCAC	35			TCGCAC	30			TCGCAC	44
AGCCAC	160	172.4	10.9343	117.729	227.071				AGCCAC	179			AGCCAC	177			AGCCAC	178
TGCCAC	151	162.3	9.66383	113.981	210.619				TGCCAC	167			TGCCAC	156			TGCCAC	157
ACCCAC	132	147.4	10.1865	96.4673	198.333				ACCCAC	153			ACCCAC	144			ACCCAC	151
TCCCAC	136	160.133	9.85667	110.85	209.417				TCCCAC	153			TCCCAC	142			TCCCAC	161
AGGGTC	122	119.333	8.30593	77.8037	160.863				AGGGTC	116			AGGGTC	107			AGGGTC	112
TGGGTC	128	133.5	8.62534	90.3733	176.627				TGGGTC	121			TGGGTC	132			TGGGTC	139
ACGGTC	46	40.8667	6.08409	10.4462	71.2871				ACGGTC	37			ACGGTC	45			ACGGTC	46
TCGGTC	45	40.7	7.21182	4.6409	76.7591				TCGGTC	35			TCGGTC	44			TCGGTC	44
AGCGTC	70	56.0333	7.57711	18.1478	93.9189				AGCGTC	51			AGCGTC	57			AGCGTC	54
TGCGTC	41	47.8	6.97977	12.9011	82.6989				TGCGTC	39			TGCGTC	39			TGCGTC	50
ACCGTC	50	49.2	5.80368	20.1816	78.2184				ACCGTC	50			ACCGTC	57			ACCGTC	52
TCCGTC	54	51.9333	5.44523	24.7072	79.1595				TCCGTC	46			TCCGTC	52			TCCGTC	56
AGGCTC	150	155.033	9.6257	106.905	203.162				AGGCTC	156			AGGCTC	166			AGGCTC	160
TGGCTC	172	181.067	8.87823	136.676	225.458				TGGCTC	175			TGGCTC	183			TGGCTC	192
ACGCTC	58	51.4667	7.85091	12.2121	90.7212				ACGCTC	56			ACGCTC	42			ACGCTC	42
TCGCTC	58	54.8667	7.45901	17.5716	92.1617				TCGCTC	51			TCGCTC	58			TCGCTC	64
AGCCTC	169	177.8	8.71938	134.203	221.397				AGCCTC	178			AGCCTC	180			AGCCTC	184
TGCCTC	183	185.4	7.929	145.755	225.045				TGCCTC	166			TGCCTC	187			TGCCTC	180
ACCCTC	161	146.933	10.9069	92.3987	201.468				ACCCTC	142			ACCCTC	151			ACCCTC	148
TCCCTC	157	169.567	9.17524	123.69	215.443				TCCCTC	173			TCCCTC	173			TCCCTC	159
GAGGAG	200	215.933	10.7445	162.211	269.656				GAGGAG	208			GAGGAG	221			GAGGAG	208
CAGGAG	257	218.833	8.3793	176.937	260.73				CAGGAG	226			CAGGAG	214			CAGGAG	209
GTGGAG	196	187.7	10.5965	134.717	240.683				GTGGAG	191			GTGGAG	166			GTGGAG	177
CTGGAG	261	231.9	9.14764	186.162	277.638				CTGGAG	230			CTGGAG	222			CTGGAG	238
GACGAG	81	72.4667	6.88694	38.032	106.901				GACGAG	68			GACGAG	61			GACGAG	69
CACGAG	82	71	6.74665	37.2668	104.733				CACGAG	67			CACGAG	79			CACGAG	69
GTCGAG	47	40	5.72954	11.3523	68.6477				GTCGAG	48			GTCGAG	26			GTCGAG	35
CTCGAG	67	69.4	7.90722	29.8639	108.936				CTCGAG	59			CTCGAG	77			CTCGAG	66
GAGCAG	188	204.3	10.8378	150.111	258.489				GAGCAG	199			GAGCAG	190			GAGCAG	203
CAGCAG	210	223.333	8.77824	179.442	267.225				CAGCAG	217			CAGCAG	214			CAGCAG	224
GTGCAG	176	165.933	10.7188	112.34	219.527				GTGCAG	167			GTGCAG	168			GTGCAG	182
CTGCAG	235	227.2	7.68519	188.774	265.626				CTGCAG	234			CTGCAG	230			CTGCAG	234
GACCAG	164	172.267	10.4053	120.24	224.293				GACCAG	168			GACCAG	171			GACCAG	166
CACCAG	168	183.767	9.8495	134.519	233.014				CACCAG	188			CACCAG	196			CACCAG	182
GTCCAG	145	155.533	8.59725	112.547	198.52				GTCCAG	148			GTCCAG	152			GTCCAG	146
CTCCAG	211	218.533	7.60097	180.528	256.538				CTCCAG	221			CTCCAG	221			CTCCAG	235
GAGGTG	144	165.067	10.7925	111.104	219.029				GAGGTG	163			GAGGTG	161			GAGGTG	153
CAGGTG	174	174.767	11.5868	116.833	232.701				CAGGTG	184			CAGGTG	179			CAGGTG	175
GTGGTG	199	171.2	8.07892	130.805	211.595				GTGGTG	175			GTGGTG	164			GTGGTG	165
CTGGTG	178	194	8.39129	152.044	235.956				CTGGTG	201			CTGGTG	197			CTGGTG	194
CACGTG	99	91.2	8.18493	50.2753	132.125				CACGTG	83			CACGTG	81			CACGTG	83
GTCGTG	43	45.2	8.42983	3.05084	87.3492				GTCGTG	40			GTCGTG	35			GTCGTG	47
CTCGTG	68	67.8	9.24532	21.5734	114.027				CTCGTG	68			CTCGTG	63			CTCGTG	68
GAGCTG	187	208.867	7.6462	170.636	247.098				GAGCTG	205			GAGCTG	218			GAGCTG	207
CAGCTG	219	221.467	8.85412	177.196	265.737				CAGCTG	225			CAGCTG	222			CAGCTG	230
GTGCTG	203	199.367	9.06484	154.042	244.691				GTGCTG	200			GTGCTG	204			GTGCTG	197
CTGCTG	210	237.433	10.2577	186.145	288.722				CTGCTG	234			CTGCTG	234			CTGCTG	243
GACCTG	168	178.4	8.53229	135.739	221.061				GACCTG	167			GACCTG	177			GACCTG	184
CACCTG	173	188.833	10.7738	134.964	242.702				CACCTG	190			CACCTG	181			CACCTG	168
GTCCTG	206	181.3	12.3906	119.347	243.253				GTCCTG	179			GTCCTG	180			GTCCTG	170
CTCCTG	187	221.8	10.4795	169.402	274.198				CTCCTG	202			CTCCTG	218			CTCCTG	218
GAGGAC	165	175.867	7.47748	138.479	213.254				GAGGAC	176			GAGGAC	176			GAGGAC	182
CAGGAC	173	178.067	10.2921	126.606	229.527				CAGGAC	195			CAGGAC	183			CAGGAC	186
GTGGAC	129	151.033	8.32729	109.397	192.67				GTGGAC	151			GTGGAC	145			GTGGAC	132
CTGGAC	159	184.9	9.3674	138.063	231.737				CTGGAC	176			CTGGAC	179			CTGGAC	189
GACGAC	70	56.8667	7.5828	18.9527	94.7807				GACGAC	64			GACGAC	62			GACGAC	58
CACGAC	49	46.2	7.09249	10.7375	81.6625				CACGAC	46			CACGAC	42			CACGAC	48
GTCGAC	24	26.3667	5.01366	1.29837	51.435				GTCGAC	19			GTCGAC	18			GTCGAC	26
CTCGAC	39	40.9	6.32646	9.26768	72.5323				CTCGAC	48			CTCGAC	51			CTCGAC	37
GAGCAC	149	145.533	8.93167	100.875	190.192				GAGCAC	148			GAGCAC	156			GAGCAC	121
CAGCAC	165	183.167	10.983	128.252	238.082				CAGCAC	177			CAGCAC	174			CAGCAC	182
GTGCAC	117	125.1	9.50263	77.5868	172.613				GTGCAC	116			GTGCAC	117			GTGCAC	117
CTGCAC	143	168.233	10.2274	117.097	219.37				CTGCAC	164			CTGCAC	184			CTGCAC	166
GACCAC	132	130.333	12.2933	68.8666	191.8				GACCAC	138			GACCAC	126			GACCAC	115
CACCAC	158	167.167	7.06171	131.858	202.475				CACCAC	164			CACCAC	164			CACCAC	162
GTCCAC	122	115.933	9.68445	67.5111	164.356				GTCCAC	107			GTCCAC	129			GTCCAC	115
CTCCAC	185	169.767	9.32436	123.145	216.388				CTCCAC	167			CTCCAC	169			CTCCAC	172
GAGGTC	129	130.1	10.5744	77.2282	182.972				GAGGTC	127			GAGGTC	124			GAGGTC	135
CAGGTC	119	139.867	8.94324	95.1504	184.583				CAGGTC	132			CAGGTC	142			CAGGTC	135
GTGGTC	141	129.8	8.81378	85.7311	173.869				GTGGTC	122			GTGGTC	139			GTGGTC	136
CTGGTC	150	154.933	8.55382	112.164	197.702				CTGGTC	154			CTGGTC	145			CTGGTC	155
GACGTC	49	52.3667	5.6476	24.1287	80.6047				GACGTC	40			GACGTC	41			GACGTC	52
CACGTC	58	56.3333	6.91492	21.7587	90.9079				CACGTC	54			CACGTC	67			CACGTC	57
GTCGTC	54	41.8667	5.00161	16.8586	66.8747				GTCGTC	36			GTCGTC	40			GTCGTC	35
CTCGTC	46	52.7667	5.77559	23.8887	81.6446				CTCGTC	52			CTCGTC	57			CTCGTC	47
GAGCTC	151	160.333	9.71431	111.762	208.905				GAGCTC	148			GAGCTC	157			GAGCTC	159
CAGCTC	176	196.667	10.1483	145.925	247.408				CAGCTC	201			CAGCTC	197			CAGCTC	200
GTGCTC	148	147.767	7.28571	111.338	184.195				GTGCTC	137			GTGCTC	159			GTGCTC	139
CTGCTC	193	204.533	10.3781	152.643	256.424				CTGCTC	186			CTGCTC	209			CTGCTC	202
GACCTC	170	145.567	9.31326	99.0004	192.133				GACCTC	145			GACCTC	148			GACCTC	143
CACCTC	162	161.9	9.17399	116.03	207.77				CACCTC	157			CACCTC	153			CACCTC	170
GTCCTC	169	150.533	9.52939	102.886	198.18				GTCCTC	154			GTCCTC	154			GTCCTC	145
CTCCTC	178	194.767	8.18191	153.857	235.676				CTCCTC	197			CTCCTC	201			CTCCTC	193
AAGGAG	221	213	8.81222	168.939	257.061				AAGGAG	199			AAGGAG	218			AAGGAG	197
TAGGAG	110	105.167	10.259	53.8717	156.462				TAGGAG	104			TAGGAG	120			TAGGAG	101
ATGGAG	216	197.4	8.10534	156.873	237.927				ATGGAG	190			ATGGAG	205			ATGGAG	192
TTGGAG	181	180.433	8.7363	136.752	224.115				TTGGAG	187			TTGGAG	185			TTGGAG	179
AACGAG	62	64.9667	10.257	13.6817	116.252				AACGAG	65			AACGAG	69			AACGAG	65
TACGAG	46	45.7333	5.52695	18.0986	73.3681				TACGAG	50			TACGAG	40			TACGAG	46
ATCGAG	48	61.7	7.81753	22.6123	100.788				ATCGAG	65			ATCGAG	55			ATCGAG	61
TTCGAG	89	69.7667	8.36942	27.9196	111.614				TTCGAG	78			TTCGAG	67			TTCGAG	68
AAGCAG	222	202.733	10.6478	149.495	255.972				AAGCAG	200			AAGCAG	213			AAGCAG	201
TAGCAG	148	118.167	8.68246	74.7544	161.579				TAGCAG	117			TAGCAG	115			TAGCAG	109
ATGCAG	190	176.933	10.5043	124.412	229.455				ATGCAG	174			ATGCAG	175			ATGCAG	164
TTGCAG	190	160.8	9.96338	110.983	210.617				TTGCAG	151			TTGCAG	163			TTGCAG	160
AACCAG	159	168.467	7.98591	128.537	208.396				AACCAG	157			AACCAG	179			AACCAG	158
TACCAG	135	139.867	10.0575	89.579	190.154				TACCAG	139			TACCAG	150			TACCAG	131
ATCCAG	165	179.467	10.4345	127.294	231.639				ATCCAG	162			ATCCAG	197			ATCCAG	182
TTCCAG	196	205.4	9.90158	155.892	254.908				TTCCAG	205			TTCCAG	224			TTCCAG	219
AAGGTG	181	162.7	8.08639	122.268	203.132				AAGGTG	166			AAGGTG	170			AAGGTG	162
TAGGTG	81	81.4667	6.14611	50.7361	112.197				TAGGTG	71			TAGGTG	90			TAGGTG	76
ATGGTG	167	168.967	10.3474	117.23	220.703				ATGGTG	168			ATGGTG	156			ATGGTG	169
TTGGTG	161	156.033	7.33195	119.374	192.693				TTGGTG	156			TTGGTG	154			TTGGTG	159
AACGTG	77	68.7667	9.50384	21.2475	116.286				AACGTG	68			AACGTG	65			AACGTG	68
TACGTG	60	52.9	7.19363	16.9319	88.8681				TACGTG	44			TACGTG	55			TACGTG	54
ATCGTG	60	60.4	8.31948	18.8026	101.997				ATCGTG	54			ATCGTG	57			ATCGTG	49
TTCGTG	75	65.8333	8.30074	24.3296	107.337				TTCGTG	57			TTCGTG	70			TTCGTG	70
AAGCTG	208	200.7	10.9864	145.768	255.632				AAGCTG	205			AAGCTG	205			AAGCTG	202
TAGCTG	111	128.1	8.95333	83.3334	172.867				TAGCTG	119			TAGCTG	118			TAGCTG	131
ATGCTG	191	192.6	8.40197	150.59	234.61				ATGCTG	198			ATGCTG	210			ATGCTG	198
TTGCTG	215	197.4	8.27376	156.031	238.769				TTGCTG	194			TTGCTG	191			TTGCTG	184
AACCTG	156	172.933	9.80476	123.91	221.957				AACCTG	168			AACCTG	172			AACCTG	181
TACCTG	134	155.6	9.81765	106.512	204.688				TACCTG	163			TACCTG	145			TACCTG	158
ATCCTG	171	189.467	9.84267	140.253	238.68				ATCCTG	169			ATCCTG	173			ATCCTG	178
TTCCTG	213	228.7	9.61016	180.649	276.751				TTCCTG	226			TTCCTG	219			TTCCTG	224
AAGGAC	181	172.233	11.9501	112.483	231.984				AAGGAC	164			AAGGAC	174			AAGGAC	162
TAGGAC	73	79.0667	7.71891	40.4721	117.661				TAGGAC	86			TAGGAC	84			TAGGAC	67
ATGGAC	129	149.733	8.4361	107.553	191.914				ATGGAC	151			ATGGAC	160			ATGGAC	151
TTGGAC	125	129.533	9.04675	84.2996	174.767				TTGGAC	132			TTGGAC	140			TTGGAC	120
AACGAC	40	46.3333	7.65792	8.04375	84.6229				AACGAC	44			AACGAC	48			AACGAC	44
TACGAC	34	34.4667	5.42493	7.34201	61.5913				TACGAC	33			TACGAC	37			TACGAC	33
ATCGAC	50	45.0667	6.75652	11.2841	78.8493				ATCGAC	42			ATCGAC	50			ATCGAC	50
TTCGAC	49	39.8333	5.69382	11.3643	68.3024				TTCGAC	40			TTCGAC	45			TTCGAC	34
AAGCAC	136	145.5	10.1123	94.9385	196.062				AAGCAC	139			AAGCAC	155			AAGCAC	140
TAGCAC	77	85.5667	8.26994	44.217	126.916				TAGCAC	85			TAGCAC	75			TAGCAC	78
ATGCAC	108	118.333	9.03378	73.1644	163.502				ATGCAC	118			ATGCAC	125			ATGCAC	122
TTGCAC	144	107.733	9.65949	59.4359	156.031				TTGCAC	115			TTGCAC	101			TTGCAC	101
AACCAC	162	137.6	7.2995	101.102	174.098				AACCAC	132			AACCAC	139			AACCAC	151
TACCAC	107	116.867	8.37374	74.998	158.735				TACCAC	103			TACCAC	123			TACCAC	113
ATCCAC	134	130.433	10.3647	78.61	182.257				ATCCAC	131			ATCCAC	142			ATCCAC	120
TTCCAC	143	151.233	8.77175	107.375	195.092				TTCCAC	141			TTCCAC	151			TTCCAC	145
AAGGTC	130	129.933	9.63089	81.7789	178.088				AAGGTC	115			AAGGTC	132			AAGGTC	134
TAGGTC	74	66.7	6.41738	34.6131	98.7869				TAGGTC	59			TAGGTC	65			TAGGTC	64
ATGGTC	124	113.9	10.3802	61.9991	165.801				ATGGTC	93			ATGGTC	106			ATGGTC	113
TTGGTC	97	110.067	9.90275	60.5529	159.58				TTGGTC	115			TTGGTC	103			TTGGTC	100
AACGTC	40	46.3333	6.13825	15.6421	77.0246				AACGTC	49			AACGTC	48			AACGTC	40
TACGTC	33	28.4333	5.50037	0.931505	55.9352				TACGTC	28			TACGTC	23			TACGTC	28
ATCGTC	51	42.5	5.03608	17.3196	67.6804				ATCGTC	43			ATCGTC	51			ATCGTC	43
TTCGTC	36	43.4667	5.61852	15.374	71.5593				TTCGTC	48			TTCGTC	42			TTCGTC	40
AAGCTC	149	151	9.51949	103.403	198.597				AAGCTC	132			AAGCTC	152			AAGCTC	142
TAGCTC	88	97.4	8.58869	54.4566	140.343				TAGCTC	97			TAGCTC	90			TAGCTC	91
ATGCTC	129	140.6	9.39038	93.6481	187.552				ATGCTC	130			ATGCTC	140			ATGCTC	140
TTGCTC	145	148.967	9.47404	101.596	196.337				TTGCTC	147			TTGCTC	142			TTGCTC	149
AACCTC	146	138.633	11.8772	79.2473	198.019				AACCTC	127			AACCTC	142			AACCTC	139
TACCTC	101	121.133	10.278	69.7435	172.523				TACCTC	125			TACCTC	109			TACCTC	128
ATCCTC	148	151.667	7.24608	115.436	187.897				ATCCTC	146			ATCCTC	156			ATCCTC	135
TTCCTC	187	191.233	9.19026	145.282	237.185				TTCCTC	179			TTCCTC	199			TTCCTC	191
GGAGAG	253	204.233	10.3414	152.527	255.94				GGAGAG	202			GGAGAG	209			GGAGAG	201
CGAGAG	90	88.6333	8.07928	48.2369	129.03				CGAGAG	89			CGAGAG	86			CGAGAG	91
GCAGAG	230	209.133	9.82163	160.025	258.241				GCAGAG	192			GCAGAG	201			GCAGAG	216
CCAGAG	200	217.067	11.4076	160.029	274.105				CCAGAG	212			CCAGAG	210			CCAGAG	230
GGTGAG	150	131.667	8.69139	88.2097	175.124				GGTGAG	135			GGTGAG	131			GGTGAG	134
CGTGAG	72	69.5	8.4802	27.099	111.901				CGTGAG	79			CGTGAG	60			CGTGAG	76
GCTGAG	177	194.633	10.5748	141.759	247.507				GCTGAG	207			GCTGAG	204			GCTGAG	190
CCTGAG	178	204.3	7.78216	165.389	243.211				CCTGAG	199			CCTGAG	204			CCTGAG	211
GGACAG	191	184.133	10.747	130.398	237.869				GGACAG	188			GGACAG	189			GGACAG	190
CGACAG	79	68.2333	7.17122	32.3772	104.089				CGACAG	64			CGACAG	79			CGACAG	59
GCACAG	174	174.233	11.6816	115.825	232.642				GCACAG	185			GCACAG	171			GCACAG	158
CCACAG	183	203.9	9.36004	157.1	250.7				CCACAG	208			CCACAG	198			CCACAG	204
GGTCAG	135	131.4	8.66065	88.0967	174.703				GGTCAG	135			GGTCAG	142			GGTCAG	137
CGTCAG	61	61.5333	7.61909	23.4379	99.6288				CGTCAG	67			CGTCAG	59			CGTCAG	53
GCTCAG	203	189.467	7.70908	150.921	228.012				GCTCAG	192			GCTCAG	206			GCTCAG	189
CCTCAG	192	204	9.78035	155.098	252.902				CCTCAG	196			CCTCAG	201			CCTCAG	212
GGAGTG	183	149.933	10.0342	99.7624	200.104				GGAGTG	151			GGAGTG	157			GGAGTG	138
CGAGTG	65	71.1667	8.64664	27.9335	114.4				CGAGTG	73			CGAGTG	79			CGAGTG	57
GCAGTG	197	180.6	10.785	126.675	234.525				GCAGTG	189			GCAGTG	173			GCAGTG	181
CCAGTG	182	187.733	8.98249	142.821	232.646				CCAGTG	179			CCAGTG	201			CCAGTG	166
GGTGTG	183	154.833	10.5277	102.195	207.472				GGTGTG	153			GGTGTG	150			GGTGTG	161
CGTGTG	101	89.8333	8.14135	49.1266	130.54				CGTGTG	93			CGTGTG	74			CGTGTG	75
GCTGTG	212	208.433	9.16772	162.595	254.272				GCTGTG	203			GCTGTG	208			GCTGTG	202
CCTGTG	207	206.567	10.0916	156.109	257.025				CCTGTG	205			CCTGTG	217			CCTGTG	199
GGACTG	147	162.433	8.88114	118.028	206.839				GGACTG	163			GGACTG	166			GGACTG	163
CGACTG	56	63.0667	7.85179	23.8077	102.326				CGACTG	68			CGACTG	59			CGACTG	71
GCACTG	167	164.267	11.1662	108.435	220.098				GCACTG	160			GCACTG	164			GCACTG	173
CCACTG	189	187.9	7.76975	149.051	226.749				CCACTG	199			CCACTG	179			CCACTG	188
GGTCTG	146	143.267	10.0993	92.7703	193.763				GGTCTG	127			GGTCTG	135			GGTCTG	141
CGTCTG	74	72.2333	7.49107	34.778	109.689				CGTCTG	68			CGTCTG	64			CGTCTG	73
GCTCTG	184	204.367	10.9528	149.603	259.131				GCTCTG	211			GCTCTG	196			GCTCTG	200
CCTCTG	229	216.067	8.13224	175.405	256.728				CCTCTG	212			CCTCTG	215			CCTCTG	227
GGAGAC	197	178.767	9.22023	132.666	224.868				GGAGAC	188			GGAGAC	187			GGAGAC	171
CGAGAC	68	64.9333	8.74518	21.2074	108.659				CGAGAC	74			CGAGAC	60			CGAGAC	56
GCAGAC	143	152.633	7.7925	113.671	191.596				GCAGAC	153			GCAGAC	164			GCAGAC	165
CCAGAC	160	161.633	11.1029	106.119	217.148				CCAGAC	179			CCAGAC	171			CCAGAC	159
GGTGAC	158	140.167	10.3293	88.5199	191.813				GGTGAC	142			GGTGAC	133			GGTGAC	132
CGTGAC	73	56.9333	7.23942	20.7362	93.1304				CGTGAC	61			CGTGAC	59			CGTGAC	66
GCTGAC	140	151.033	10.3474	99.2965	202.77				GCTGAC	150			GCTGAC	169			GCTGAC	167
CCTGAC	148	161.967	10.7398	108.268	215.666				CCTGAC	150			CCTGAC	150			CCTGAC	167
GGACAC	148	151.633	8.03219	111.472	191.794				GGACAC	146			GGACAC	148			GGACAC	143
CGACAC	49	48.6	6.45194	16.3403	80.8597				CGACAC	39			CGACAC	34			CGACAC	46
GCACAC	139	137.4	12.1757	76.5214	198.279				GCACAC	131			GCACAC	133			GCACAC	129
CCACAC	156	167.4	10.1696	116.552	218.248				CCACAC	152			CCACAC	161			CCACAC	182
GGTCAC	109	124.767	7.2048	88.7426	160.791				GGTCAC	126			GGTCAC	139			GGTCAC	123
CGTCAC	61	52.7	7.17827	16.8086	88.5914				CGTCAC	52			CGTCAC	49			CGTCAC	50
GCTCAC	139	143.133	10.1191	92.538	193.729				GCTCAC	138			GCTCAC	145			GCTCAC	141
CCTCAC	172	163.133	11.5243	105.512	220.755				CCTCAC	161			CCTCAC	166			CCTCAC	159
GGAGTC	129	141.667	11.7366	82.9838	200.35				GGAGTC	128			GGAGTC	139			GGAGTC	138
CGAGTC	68	56.5333	6.19083	25.5792	87.4875				CGAGTC	72			CGAGTC	63			CGAGTC	56
GCAGTC	171	131.367	13.571	63.5118	199.222				GCAGTC	136			GCAGTC	127			GCAGTC	136
CCAGTC	153	149.933	10.8499	95.684	204.183				CCAGTC	143			CCAGTC	152			CCAGTC	150
GGTGTC	122	129.833	6.99302	94.8682	164.798				GGTGTC	133			GGTGTC	122			GGTGTC	123
CGTGTC	71	64.9667	8.5842	22.0457	107.888				CGTGTC	60			CGTGTC	66			CGTGTC	61
GCTGTC	177	172.233	9.18275	126.32	218.147				GCTGTC	170			GCTGTC	170			GCTGTC	171
CCTGTC	177	176.633	12.2263	115.502	237.765				CCTGTC	176			CCTGTC	166			CCTGTC	173
GGACTC	129	148.267	10.6575	94.9793	201.554				GGACTC	145			GGACTC	165			GGACTC	151
CGACTC	47	52.8667	6.99129	17.9102	87.8231				CGACTC	47			CGACTC	58			CGACTC	56
GCACTC	103	115.2	8.06611	74.8695	155.531				GCACTC	109			GCACTC	118			GCACTC	119
CCACTC	137	140.3	9.32239	93.6881	186.912				CCACTC	123			CCACTC	141			CCACTC	146
GGTCTC	141	130.767	9.37599	83.8867	177.647				GGTCTC	122			GGTCTC	133			GGTCTC	133
CGTCTC	68	64.7333	7.71444	26.1611	103.306				CGTCTC	58			CGTCTC	69			CGTCTC	52
GCTCTC	172	159.133	9.49676	111.65	206.617				GCTCTC	151			GCTCTC	150			GCTCTC	161
CCTCTC	166	179.033	9.71839	130.441	227.625				CCTCTC	177			CCTCTC	165			CCTCTC	176
AGAGAG	208	196.1	10.7906	142.147	250.053				AGAGAG	196			AGAGAG	188			AGAGAG	197
TGAGAG	201	171	11.0329	115.836	226.164				TGAGAG	176			TGAGAG	178			TGAGAG	181
ACAGAG	191	208.1	10.5286	155.457	260.743				ACAGAG	195			ACAGAG	208			ACAGAG	203
TCAGAG	211	199.867	8.78766	155.928	243.805				TCAGAG	195			TCAGAG	200			TCAGAG	205
AGTGAG	166	160.667	11.8739	101.297	220.036				AGTGAG	164			AGTGAG	167			AGTGAG	169
TGTGAG	197	174.3	9.48011	126.899	221.701				TGTGAG	175			TGTGAG	158			TGTGAG	164
ACTGAG	171	172.967	9.7432	124.251	221.683				ACTGAG	168			ACTGAG	164			ACTGAG	161
TCTGAG	204	193.6	10.8393	139.404	247.796				TCTGAG	192			TCTGAG	195			TCTGAG	196
AGACAG	181	201.033	9.20076	155.03	247.037				AGACAG	200			AGACAG	209			AGACAG	202
TGACAG	144	179.967	12.1669	119.132	240.801				TGACAG	164			TGACAG	170			TGACAG	182
ACACAG	186	196.733	10.0788	146.339	247.127				ACACAG	184			ACACAG	192			ACACAG	201
TCACAG	214	187.033	12.6341	123.863	250.204				TCACAG	189			TCACAG	197			TCACAG	192
AGTCAG	149	158.9	9.39681	111.916	205.884				AGTCAG	144			AGTCAG	156			AGTCAG	156
TGTCAG	160	170.733	9.53373	123.065	218.402				TGTCAG	166			TGTCAG	162			TGTCAG	170
ACTCAG	202	176.533	10.006	126.503	226.563				ACTCAG	179			ACTCAG	166			ACTCAG	181
TCTCAG	225	194.033	11.3335	137.366	250.701				TCTCAG	175			TCTCAG	211			TCTCAG	195
AGAGTG	192	166.4	7.84153	127.192	205.608				AGAGTG	155			AGAGTG	180			AGAGTG	173
TGAGTG	179	156.733	10.2349	105.559	207.908				TGAGTG	160			TGAGTG	159			TGAGTG	170
ACAGTG	206	193.667	9.48441	146.245	241.089				ACAGTG	177			ACAGTG	184			ACAGTG	187
TCAGTG	179	185.833	9.08232	140.422	231.245				TCAGTG	184			TCAGTG	187			TCAGTG	179
AGTGTG	198	174.067	9.78364	125.148	222.985				AGTGTG	171			AGTGTG	179			AGTGTG	187
TGTGTG	203	200.467	8.13139	159.81	241.124				TGTGTG	195			TGTGTG	188			TGTGTG	204
ACTGTG	206	196.067	11.9624	136.255	255.879				ACTGTG	189			ACTGTG	199			ACTGTG	193
TCTGTG	210	214.2	9.64687	165.966	262.434				TCTGTG	215			TCTGTG	205			TCTGTG	219
AGACTG	169	176.4	9.0348	131.226	221.574				AGACTG	174			AGACTG	178			AGACTG	175
TGACTG	194	169.533	10.4806	117.13	221.937				TGACTG	167			TGACTG	177			TGACTG	175
ACACTG	187	178.833	9.02901	133.688	223.978				ACACTG	181			ACACTG	162			ACACTG	182
TCACTG	170	185.067	8.97865	140.173	229.96				TCACTG	163			TCACTG	188			TCACTG	187
AGTCTG	166	165.167	11.8091	106.121	224.212				AGTCTG	169			AGTCTG	164			AGTCTG	161
TGTCTG	195	190.967	9.43757	143.779	238.155				TGTCTG	186			TGTCTG	195			TGTCTG	175
ACTCTG	185	183.367	9.17073	137.513	229.22				ACTCTG	180			ACTCTG	188			ACTCTG	186
TCTCTG	209	220.733	9.78364	171.815	269.652				TCTCTG	223			TCTCTG	214			TCTCTG	229
AGAGAC	214	185.5	10.6795	132.102	238.898				AGAGAC	193			AGAGAC	188			AGAGAC	184
TGAGAC	150	152.233	9.87398	102.863	201.603				TGAGAC	150			TGAGAC	137			TGAGAC	148
ACAGAC	145	165.967	8.92298	121.352	210.582				ACAGAC	154			ACAGAC	171			ACAGAC	168
TCAGAC	165	151.667	9.6144	103.595	199.739				TCAGAC	149			TCAGAC	156			TCAGAC	147
AGTGAC	166	152.033	7.34604	115.303	188.764				AGTGAC	161			AGTGAC	147			AGTGAC	145
TGTGAC	180	161.1	8.96487	116.276	205.924				TGTGAC	163			TGTGAC	169			TGTGAC	167
ACTGAC	131	136.8	8.39294	94.8353	178.765				ACTGAC	116			ACTGAC	155			ACTGAC	136
TCTGAC	133	150.333	8.50693	107.799	192.868				TCTGAC	156			TCTGAC	146			TCTGAC	128
AGACAC	164	169.567	7.29517	133.091	206.043				AGACAC	156			AGACAC	167			AGACAC	170
TGACAC	134	138.867	10.0712	88.5105	189.223				TGACAC	140			TGACAC	131			TGACAC	147
ACACAC	164	157.467	11.1068	101.933	213.001				ACACAC	154			ACACAC	149			ACACAC	144
TCACAC	145	135.033	9.95328	85.2669	184.8				TCACAC	117			TCACAC	139			TCACAC	128
AGTCAC	155	138.133	9.61584	90.0541	186.213				AGTCAC	136			AGTCAC	129			AGTCAC	150
TGTCAC	152	154.9	9.52076	107.296	202.504				TGTCAC	151			TGTCAC	156			TGTCAC	148
ACTCAC	134	133.267	8.94401	88.5466	177.987				ACTCAC	116			ACTCAC	126			ACTCAC	133
TCTCAC	178	144.267	8.22919	103.121	185.413				TCTCAC	142			TCTCAC	152			TCTCAC	139
AGAGTC	178	146.267	10.7957	92.2882	200.245				AGAGTC	130			AGAGTC	150			AGAGTC	143
TGAGTC	119	127.067	8.15341	86.2996	167.834				TGAGTC	122			TGAGTC	126			TGAGTC	122
ACAGTC	135	134.5	11.6138	76.4312	192.569				ACAGTC	124			ACAGTC	129			ACAGTC	117
TCAGTC	131	135.067	9.98597	85.1368	184.997				TCAGTC	134			TCAGTC	118			TCAGTC	142
AGTGTC	155	146.633	9.44488	99.4089	193.858				AGTGTC	136			AGTGTC	129			AGTGTC	144
TGTGTC	172	168.333	9.4735	120.966	215.701				TGTGTC	156			TGTGTC	172			TGTGTC	174
ACTGTC	150	150.5	10.8143	96.4287	204.571				ACTGTC	165			ACTGTC	154			ACTGTC	169
TCTGTC	160	174.4	9.06528	129.074	219.726				TCTGTC	162			TCTGTC	173			TCTGTC	172
AGACTC	163	152.633	10.1454	101.906	203.361				AGACTC	135			AGACTC	145			AGACTC	160
TGACTC	142	148.633	10.1284	97.9912	199.275				TGACTC	134			TGACTC	149			TGACTC	122
ACACTC	135	129.5	9.4166	82.417	176.583				ACACTC	125			ACACTC	138			ACACTC	128
AGTCTC	184	146.033	10.7494	92.2861	199.781				AGTCTC	146			AGTCTC	136			AGTCTC	148
TGTCTC	163	176.633	8.97692	131.749	221.518				TGTCTC	169			TGTCTC	166			TGTCTC	179
ACTCTC	163	140.3	8.83235	96.1383	184.462				ACTCTC	137			ACTCTC	145			ACTCTC	135
TCTCTC	169	174.9	9.10608	129.37	220.43				TCTCTC	171			TCTCTC	163			TCTCTC	173
GAAGAG	258	220.033	10.3873	168.097	271.97				GAAGAG	217			GAAGAG	220			GAAGAG	213
CAAGAG	169	181.067	12.6898	117.618	244.515				CAAGAG	157			CAAGAG	183			CAAGAG	186
GTAGAG	123	109.5	10.6924	56.038	162.962				GTAGAG	109			GTAGAG	105			GTAGAG	96
CTAGAG	147	124.933	8.65401	81.6633	168.203				CTAGAG	124			CTAGAG	132			CTAGAG	117
GATGAG	156	167.3	9.3924	120.338	214.262				GATGAG	157			GATGAG	182			GATGAG	165
CATGAG	184	157.167	10.4818	104.758	209.576				CATGAG	164			CATGAG	155			CATGAG	162
GTTGAG	106	105.233	9.64788	56.9939	153.473				GTTGAG	97			GTTGAG	98			GTTGAG	105
CTTGAG	147	146.067	9.74833	97.325	194.808				CTTGAG	144			CTTGAG	148			CTTGAG	149
GAACAG	171	171.233	12.3195	109.636	232.831				GAACAG	153			GAACAG	179			GAACAG	175
CAACAG	162	170.3	7.57104	132.445	208.155				CAACAG	163			CAACAG	166			CAACAG	172
GTACAG	125	128.433	8.79531	84.4568	172.41				GTACAG	130			GTACAG	129			GTACAG	124
CTACAG	167	177.1	9.37476	130.226	223.974				CTACAG	166			CTACAG	165			CTACAG	165
GATCAG	127	125.9	9.46992	78.5504	173.25				GATCAG	112			GATCAG	117			GATCAG	113
CATCAG	165	173.633	10.8102	119.582	227.684				CATCAG	154			CATCAG	168			CATCAG	182
GTTCAG	150	145	10.0413	94.7935	195.206				GTTCAG	140			GTTCAG	143			GTTCAG	151
CTTCAG	205	210.6	10.122	159.99	261.21				CTTCAG	199			CTTCAG	206			CTTCAG	217
GAAGTG	192	168.633	10.3307	116.98	220.287				GAAGTG	170			GAAGTG	166			GAAGTG	163
CAAGTG	172	163.967	10.0361	113.786	214.147				CAAGTG	166			CAAGTG	161			CAAGTG	188
GTAGTG	117	84.7	7.45631	47.4185	121.982				GTAGTG	87			GTAGTG	75			GTAGTG	77
CTAGTG	109	103.7	7.42387	66.5807	140.819				CTAGTG	93			CTAGTG	114			CTAGTG	91
GATGTG	191	165.233	9.40537	118.207	212.26				GATGTG	159			GATGTG	163			GATGTG	161
CATGTG	197	161.1	10.5776	108.212	213.988				CATGTG	176			CATGTG	162			CATGTG	161
GTTGTG	141	129	9.90646	79.4677	178.532				GTTGTG	123			GTTGTG	124			GTTGTG	142
CTTGTG	162	156.567	7.70885	118.022	195.111				CTTGTG	144			CTTGTG	141			CTTGTG	151
GAACTG	156	171.667	10.453	119.402	223.931				GAACTG	152			GAACTG	169			GAACTG	170
CAACTG	147	152.9	9.6037	104.882	200.918				CAACTG	151			CAACTG	155			CAACTG	162
GTACTG	123	113.6	7.21875	77.5063	149.694				GTACTG	112			GTACTG	115			GTACTG	116
CTACTG	144	149.033	8.78668	105.1	192.967				CTACTG	158			CTACTG	140			CTACTG	141
GATCTG	133	145.9	9.71082	97.3459	194.454				GATCTG	141			GATCTG	148			GATCTG	142
CATCTG	176	193.067	8.34156	151.359	234.774				CATCTG	189			CATCTG	197			CATCTG	208
GTTCTG	187	169.7	10.5214	117.093	222.307				GTTCTG	179			GTTCTG	156			GTTCTG	169
CTTCTG	211	218.467	7.30486	181.942	254.991				CTTCTG	206			CTTCTG	220			CTTCTG	212
GAAGAC	225	196.867	9.50039	149.365	244.369				GAAGAC	188			GAAGAC	193			GAAGAC	203
CAAGAC	155	153.033	8.23987	111.834	194.233				CAAGAC	159			CAAGAC	141			CAAGAC	151
GTAGAC	112	90.1667	9.50892	42.6221	137.711				GTAGAC	83			GTAGAC	89			GTAGAC	84
CTAGAC	97	88.0667	9.49386	40.5974	135.536				CTAGAC	77			CTAGAC	96			CTAGAC	94
GATGAC	177	154.033	10.1284	103.391	204.675				GATGAC	146			GATGAC	159			GATGAC	153
CATGAC	142	126.133	10.187	75.1984	177.068				CATGAC	119			CATGAC	130			CATGAC	117
GTTGAC	95	93.3	9.80552	44.2724	142.328				GTTGAC	81			GTTGAC	91			GTTGAC	89
CTTGAC	93	115.567	7.61434	77.495	153.638				CTTGAC	114			CTTGAC	116			CTTGAC	109
GAACAC	185	145.667	9.91806	96.0764	195.257				GAACAC	135			GAACAC	152			GAACAC	145
CAACAC	146	131.733	10.6251	78.608	184.859				CAACAC	131			CAACAC	138			CAACAC	135
GTACAC	96	93.6333	9.18951	47.6858	139.581				GTACAC	80			GTACAC	87			GTACAC	89
CTACAC	107	128.5	10.006	78.4698	178.53				CTACAC	126			CTACAC	128			CTACAC	124
GATCAC	104	105.3	9.90698	55.7651	154.835				GATCAC	112			GATCAC	107			GATCAC	110
CATCAC	168	158.933	7.27269	122.57	195.297				CATCAC	148			CATCAC	161			CATCAC	151
GTTCAC	120	112.467	7.62814	74.326	150.607				GTTCAC	99			GTTCAC	118			GTTCAC	105
CTTCAC	201	162.033	8.34383	120.314	203.752				CTTCAC	164			CTTCAC	164			CTTCAC	157
GAAGTC	201	153.567	9.55811	105.776	201.357				GAAGTC	151			GAAGTC	159			GAAGTC	151
CAAGTC	123	136.733	10.0479	86.4937	186.973				CAAGTC	136			CAAGTC	142			CAAGTC	134
GTAGTC	86	67.5667	7.15678	31.7828	103.351				GTAGTC	67			GTAGTC	67			GTAGTC	77
CTAGTC	76	76.2	7.83185	37.0407	115.359				CTAGTC	76			CTAGTC	65			CTAGTC	67
GATGTC	126	133.767	12.1021	73.2561	194.277				GATGTC	139			GATGTC	132			GATGTC	131
CATGTC	141	137.8	9.31591	91.2204	184.38				CATGTC	127			CATGTC	141			CATGTC	129
GTTGTC	109	111.933	8.31672	70.3497	153.517				GTTGTC	104			GTTGTC	106			GTTGTC	108
CTTGTC	134	137.7	9.02544	92.5728	182.827				CTTGTC	136			CTTGTC	128			CTTGTC	134
GAACTC	181	153.867	11.0258	98.7378	208.996				GAACTC	172			GAACTC	151			GAACTC	143
CAACTC	136	128.767	10.5787	75.8731	181.66				CAACTC	115			CAACTC	125			CAACTC	119
GTACTC	107	81.4	7.26636	45.0682	117.732				GTACTC	67			GTACTC	84			GTACTC	92
CTACTC	98	115.933	8.62608	72.803	159.064				CTACTC	99			CTACTC	113			CTACTC	103
GATCTC	129	127.333	8.8759	82.9538	171.713				GATCTC	117			GATCTC	130			GATCTC	131
CATCTC	215	181.5	9.07346	136.133	226.867				CATCTC	182			CATCTC	190			CATCTC	177
GTTCTC	162	151.267	8.42383	109.148	193.386				GTTCTC	150			GTTCTC	149			GTTCTC	151
CTTCTC	227	199.267	7.99109	159.311	239.222				CTTCTC	196			CTTCTC	193			CTTCTC	207
AAAGAG	194	193.7	9.28904	147.255	240.145				AAAGAG	190			AAAGAG	205			AAAGAG	192
TAAGAG	118	119.933	9.54096	72.2285	167.638				TAAGAG	109			TAAGAG	133			TAAGAG	118
ATAGAG	111	108.1	7.57195	70.2402	145.96				ATAGAG	92			ATAGAG	109			ATAGAG	93
TTAGAG	103	113.233	10.595	60.2583	166.208				TTAGAG	102			TTAGAG	115			TTAGAG	115
AATGAG	151	157.8	9.65759	109.512	206.088				AATGAG	149			AATGAG	157			AATGAG	152
TATGAG	141	126.433	8.81098	82.3784	170.488				TATGAG	116			TATGAG	115			TATGAG	115
ATTGAG	103	118.967	9.55739	71.1797	166.754				ATTGAG	109			ATTGAG	122			ATTGAG	106
TTTGAG	167	164.5	9.21674	118.416	210.584				TTTGAG	155			TTTGAG	167			TTTGAG	172
AAACAG	197	176.533	9.09237	131.071	221.995				AAACAG	165			AAACAG	193			AAACAG	174
TAACAG	112	114.167	8.3587	72.3732	155.96				TAACAG	104			TAACAG	124			TAACAG	101
TTACAG	151	146.433	8.85003	102.183	190.683				TTACAG	152			TTACAG	144			TTACAG	138
AATCAG	142	135.3	9.31869	88.7066	181.893				AATCAG	115			AATCAG	136			AATCAG	127
TATCAG	125	116.533	8.26598	75.2034	157.863				TATCAG	104			TATCAG	117			TATCAG	109
ATTCAG	155	153.333	10.3034	101.816	204.851				ATTCAG	155			ATTCAG	148			ATTCAG	151
TTTCAG	192	175.6	9.93288	125.936	225.264				TTTCAG	160			TTTCAG	189			TTTCAG	180
AAAGTG	182	167.333	7.62181	129.224	205.442				AAAGTG	154			AAAGTG	162			AAAGTG	161
TAAGTG	104	104.133	9.04675	58.8996	149.367				TAAGTG	91			TAAGTG	106			TAAGTG	98
ATAGTG	98	95	9.344	48.28	141.72				ATAGTG	85			ATAGTG	109			ATAGTG	86
TTAGTG	104	97.7333	6.16404	66.9131	128.554				TTAGTG	88			TTAGTG	96			TTAGTG	95
TATGTG	160	149.667	11.333	93.0017	206.332				TATGTG	127			TATGTG	154			TATGTG	134
ATTGTG	136	141.633	10.5061	89.1028	194.164				ATTGTG	136			ATTGTG	123			ATTGTG	127
TTTGTG	182	183.233	9.05799	137.943	228.523				TTTGTG	168			TTTGTG	181			TTTGTG	172
AAACTG	163	175.967	8.69595	132.487	219.446				AAACTG	163			AAACTG	184			AAACTG	164
TAACTG	109	112.733	6.64848	79.4909	145.976				TAACTG	104			TAACTG	120			TAACTG	102
ATACTG	149	123.4	7.74419	84.6791	162.121				ATACTG	111			ATACTG	120			ATACTG	127
TTACTG	126	135.367	9.77852	86.474	184.259				TTACTG	118			TTACTG	133			TTACTG	126
AATCTG	127	143.167	8.48968	100.718	185.615				AATCTG	136			AATCTG	143			AATCTG	147
TATCTG	119	134.2	9.24159	87.9921	180.408				TATCTG	131			TATCTG	131			TATCTG	133
ATTCTG	171	171.433	9.25383	125.164	217.702				ATTCTG	168			ATTCTG	177			ATTCTG	168
TTTCTG	211	204.867	8.27432	163.495	246.238				TTTCTG	205			TTTCTG	210			TTTCTG	215
AAAGAC	186	167.667	11.012	112.607	222.727				AAAGAC	162			AAAGAC	168			AAAGAC	152
TAAGAC	87	96.2333	7.40775	59.1946	133.272				TAAGAC	97			TAAGAC	99			TAAGAC	82
ATAGAC	94	88.9667	7.59983	50.9675	126.966				ATAGAC	79			ATAGAC	92			ATAGAC	76
TTAGAC	76	81.5667	8.68087	38.1623	124.971				TTAGAC	74			TTAGAC	78			TTAGAC	68
AATGAC	133	137.7	9.64597	89.4701	185.93				AATGAC	147			AATGAC	146			AATGAC	140
TATGAC	115	110.533	8.90847	65.991	155.076				TATGAC	104			TATGAC	111			TATGAC	108
ATTGAC	100	106.533	9.99218	56.5724	156.494				ATTGAC	97			ATTGAC	107			ATTGAC	107
TTTGAC	133	136.833	10.356	85.0532	188.613				TTTGAC	118			TTTGAC	137			TTTGAC	139
AAACAC	187	152.733	10.3322	101.072	204.394				AAACAC	142			AAACAC	162			AAACAC	150
TAACAC	97	84.9667	7.35074	48.213	121.72				TAACAC	82			TAACAC	79			TAACAC	89
ATACAC	113	102.167	8.21724	61.0805	143.253				ATACAC	99			ATACAC	93			ATACAC	101
TTACAC	120	103.867	9.03531	58.6901	149.043				TTACAC	91			TTACAC	105			TTACAC	97
AATCAC	109	108.9	9.51714	61.3143	156.486				AATCAC	99			AATCAC	118			AATCAC	98
TATCAC	114	93.6667	8.42547	51.5393	135.794				TATCAC	82			TATCAC	104			TATCAC	75
ATTCAC	128	117.733	9.50475	70.2096	165.257				ATTCAC	121			ATTCAC	115			ATTCAC	109
TTTCAC	131	131.767	6.75524	97.9904	165.543				TTTCAC	129			TTTCAC	144			TTTCAC	134
AAAGTC	173	145.333	7.75635	106.552	184.115				AAAGTC	131			AAAGTC	138			AAAGTC	143
TAAGTC	86	79.8333	9.04046	34.631	125.036				TAAGTC	71			TAAGTC	70			TAAGTC	71
ATAGTC	90	72.0333	7.7659	33.2038	110.863				ATAGTC	75			ATAGTC	76			ATAGTC	83
TTAGTC	107	76.0333	7.78807	37.093	114.974				TTAGTC	77			TTAGTC	80			TTAGTC	76
AATGTC	172	137.333	9.48441	89.9113	184.755				AATGTC	140			AATGTC	151			AATGTC	146
TATGTC	118	110.233	10.7981	56.2429	164.224				TATGTC	107			TATGTC	119			TATGTC	95
ATTGTC	121	119.3	9.58861	71.357	167.243				ATTGTC	105			ATTGTC	125			ATTGTC	116
TTTGTC	134	147.6	10.381	95.6949	199.505				TTTGTC	128			TTTGTC	148			TTTGTC	148
AAACTC	151	145.2	9.11006	99.6497	190.75				AAACTC	138			AAACTC	152			AAACTC	138
TAACTC	94	90.7	9.03308	45.5346	135.865				TAACTC	89			TAACTC	93			TAACTC	93
ATACTC	93	88	6.67987	54.6006	121.399				ATACTC	77			ATACTC	72			ATACTC	91
TTACTC	94	98.5333	8.69694	55.0486	142.018				TTACTC	78			TTACTC	102			TTACTC	100
AATCTC	157	120.833	9.71342	72.2662	169.4				AATCTC	120			AATCTC	133			AATCTC	109
TATCTC	118	108.733	9.20619	62.7024	154.764				TATCTC	99			TATCTC	110			TATCTC	110
ATTCTC	131	142.067	9.13098	96.4118	187.722				ATTCTC	142			ATTCTC	147			ATTCTC	122
TTTCTC	182	189.967	7.90671	150.433	229.5				TTTCTC	176			TTTCTC	189			TTTCTC	186
GGGAAG	228	191.533	9.32454	144.911	238.156				GGGAAG	201			GGGAAG	183			GGGAAG	190
CGGAAG	99	97.0333	8.8102	52.9824	141.084				CGGAAG	96			CGGAAG	105			CGGAAG	90
GCGAAG	73	59.3667	6.78479	25.4427	93.2906				GCGAAG	50			GCGAAG	69			GCGAAG	61
CCGAAG	71	79.6	8.56053	36.7973	122.403				CCGAAG	84			CCGAAG	75			CCGAAG	87
GGCAAG	145	155.933	10.4681	103.593	208.274				GGCAAG	148			GGCAAG	161			GGCAAG	159
CGCAAG	62	59.1	7.91049	19.5475	98.6525				CGCAAG	60			CGCAAG	73			CGCAAG	46
GCCAAG	163	178.6	9.1937	132.631	224.569				GCCAAG	190			GCCAAG	184			GCCAAG	164
CCCAAG	158	180.7	10.1273	130.064	231.336				CCCAAG	175			CCCAAG	159			CCCAAG	184
GGGTAG	79	83.2667	7.69206	44.8064	121.727				GGGTAG	78			GGGTAG	80			GGGTAG	86
CGGTAG	21	28.2333	4.64375	5.01461	51.4521				CGGTAG	27			CGGTAG	25			CGGTAG	17
GCGTAG	18	22.4	5.19682	0	48.3841				GCGTAG	34			GCGTAG	19			GCGTAG	24
CCGTAG	34	32.9333	6.56497	0.108476	65.7582				CCGTAG	35			CCGTAG	29			CCGTAG	32
GGCTAG	76	88.7333	6.55972	55.9347	121.532				GGCTAG	79			GGCTAG	93			GGCTAG	84
CGCTAG	34	26.2333	3.70166	7.72503	44.7416				CGCTAG	32			CGCTAG	28			CGCTAG	24
GCCTAG	94	98	8.99425	53.0287	142.971				GCCTAG	105			GCCTAG	104			GCCTAG	106
CCCTAG	83	99.9	7.99288	59.9356	139.864				CCCTAG	109			CCCTAG	92			CCCTAG	90
GGGATG	166	145.667	9.2002	99.6657	191.668				GGGATG	152			GGGATG	149			GGGATG	150
CGGATG	63	68.7667	7.13265	33.1034	104.43				CGGATG	65			CGGATG	76			CGGATG	68
GCGATG	53	57.5	6.92696	22.8652	92.1348				GCGATG	65			GCGATG	55			GCGATG	53
CCGATG	65	58.9667	6.63056	25.8139	92.1195				CCGATG	54			CCGATG	56			CCGATG	55
CGCATG	52	53.7333	8.26681	12.3993	95.0674				CGCATG	52			CGCATG	56			CGCATG	53
GCCATG	183	173.633	9.98441	123.711	223.555				GCCATG	173			GCCATG	177			GCCATG	175
CCCATG	136	156.367	11.8102	97.3155	215.418				CCCATG	147			CCCATG	165			CCCATG	142
GGGTTG	91	106.8	9.8625	57.4875	156.113				GGGTTG	95			GGGTTG	95			GGGTTG	103
CGGTTG	40	43.4667	6.36658	11.6338	75.2996				CGGTTG	41			CGGTTG	31			CGGTTG	47
GCGTTG	37	40.4	7.06424	5.07881	75.7212				GCGTTG	39			GCGTTG	36			GCGTTG	50
CCGTTG	36	43.1	6.49323	10.6338	75.5662				CCGTTG	44			CCGTTG	36			CCGTTG	38
GGCTTG	125	135.467	9.78293	86.552	184.381				GGCTTG	138			GGCTTG	128			GGCTTG	134
CGCTTG	50	48.7667	6.28454	17.344	80.1894				CGCTTG	53			CGCTTG	39			CGCTTG	34
GCCTTG	164	164.9	10.0184	114.808	214.992				GCCTTG	162			GCCTTG	156			GCCTTG	151
CCCTTG	134	143.933	9.34744	97.1961	190.671				CCCTTG	133			CCCTTG	137			CCCTTG	144
GGGAAC	130	137.267	9.87485	87.8924	186.641				GGGAAC	112			GGGAAC	128			GGGAAC	135
CGGAAC	61	60.8333	7.04216	25.6226	96.0441				CGGAAC	53			CGGAAC	67			CGGAAC	55
CCGAAC	46	38.6667	7.78298	0	77.5815				CCGAAC	48			CCGAAC	35			CCGAAC	53
GGCAAC	99	115.633	10.4864	63.2014	168.065				GGCAAC	102			GGCAAC	128			GGCAAC	111
CGCAAC	34	35	6.33001	3.34997	66.65				CGCAAC	32			CGCAAC	40			CGCAAC	26
GCCAAC	112	128.033	11.5086	70.4905	185.576				GCCAAC	133			GCCAAC	134			GCCAAC	139
CCCAAC	122	138.167	11.4201	81.066	195.267				CCCAAC	117			CCCAAC	135			CCCAAC	125
GGGTAC	74	74.9667	8.8726	30.6037	119.33				GGGTAC	74			GGGTAC	68			GGGTAC	77
CGGTAC	31	33.0667	5.72311	4.4511	61.6822				CGGTAC	34			CGGTAC	28			CGGTAC	31
GCGTAC	24	24.3	5.31199	0	50.86				GCGTAC	15			GCGTAC	29			GCGTAC	19
CCGTAC	44	30.7333	5.55185	2.97411	58.4926				CCGTAC	29			CCGTAC	35			CCGTAC	30
GGCTAC	132	122.7	8.35485	80.9258	164.474				GGCTAC	130			GGCTAC	126			GGCTAC	117
CGCTAC	49	49.4667	5.10398	23.9468	74.9865				CGCTAC	48			CGCTAC	59			CGCTAC	42
GCCTAC	96	111.133	6.56392	78.3137	143.953				GCCTAC	105			GCCTAC	122			GCCTAC	112
CCCTAC	105	110.367	10.1012	59.8609	160.872				CCCTAC	102			CCCTAC	116			CCCTAC	98
GGGATC	106	112.2	9.8415	62.9925	161.408				GGGATC	107			GGGATC	121			GGGATC	95
CGGATC	44	52.1	7.40619	15.069	89.131				CGGATC	48			CGGATC	42			CGGATC	52
GCGATC	36	30.0667	5.45156	2.80885	57.3245				GCGATC	43			GCGATC	38			GCGATC	23
CCGATC	39	32.8333	6.39549	0.855881	64.8108				CCGATC	38			CCGATC	35			CCGATC	28
GGCATC	162	137.7	9.30017	91.1992	184.201				GGCATC	141			GGCATC	141			GGCATC	140
CGCATC	66	57.4333	7.13748	21.7459	93.1208				CGCATC	54			CGCATC	59			CGCATC	56
GCCATC	165	162.933	7.06586	127.604	198.263				GCCATC	172			GCCATC	149			GCCATC	172
CCCATC	157	149.8	10.4697	97.4517	202.148				CCCATC	140			CCCATC	152			CCCATC	156
GGGTTC	101	111.433	9.62283	63.3192	159.547				GGGTTC	111			GGGTTC	102			GGGTTC	107
CGGTTC	46	50.1667	8.31319	8.6007	91.7326				CGGTTC	57			CGGTTC	52			CGGTTC	57
GCGTTC	46	44.6	5.92831	14.9585	74.2415				GCGTTC	33			GCGTTC	38			GCGTTC	39
CCGTTC	57	48.6667	6.0534	18.3997	78.9337				CCGTTC	43			CCGTTC	63			CCGTTC	48
GGCTTC	164	173.4	9.91551	123.822	222.978				GGCTTC	179			GGCTTC	176			GGCTTC	173
CGCTTC	74	76.0667	5.52695	48.4319	103.701				CGCTTC	74			CGCTTC	77			CGCTTC	77
GCCTTC	179	179.533	7.33783	142.844	216.222				GCCTTC	159			GCCTTC	185			GCCTTC	179
CCCTTC	158	166.233	9.75098	117.478	214.988				CCCTTC	154			CCCTTC	152			CCCTTC	167
AGGAAG	236	235.833	8.9137	191.265	280.402				AGGAAG	242			AGGAAG	236			AGGAAG	236
TGGAAG	244	212.833	10.1339	162.164	263.503				TGGAAG	219			TGGAAG	227			TGGAAG	222
ACGAAG	73	67.0667	8.19139	26.1097	108.024				ACGAAG	55			ACGAAG	65			ACGAAG	72
TCGAAG	62	57.7667	8.08013	17.366	98.1673				TCGAAG	65			TCGAAG	68			TCGAAG	60
AGCAAG	189	187.7	10.0829	137.285	238.115				AGCAAG	171			AGCAAG	193			AGCAAG	189
TGCAAG	182	154.433	8.89666	109.95	198.917				TGCAAG	152			TGCAAG	150			TGCAAG	139
ACCAAG	169	173.3	11.6031	115.285	231.315				ACCAAG	163			ACCAAG	167			ACCAAG	179
TCCAAG	180	172.533	9.33194	125.874	219.193				TCCAAG	167			TCCAAG	181			TCCAAG	183
AGGTAG	99	97.4333	11.2639	41.114	153.753				AGGTAG	88			AGGTAG	91			AGGTAG	102
TGGTAG	138	111.867	9.737	63.1817	160.552				TGGTAG	112			TGGTAG	99			TGGTAG	85
ACGTAG	34	32.1333	5.60008	4.13292	60.1337				ACGTAG	28			ACGTAG	28			ACGTAG	26
TCGTAG	41	27.0333	5.10229	1.5219	52.5448				TCGTAG	23			TCGTAG	26			TCGTAG	31
AGCTAG	96	104.067	8.26264	62.7535	145.38				AGCTAG	101			AGCTAG	117			AGCTAG	109
TGCTAG	120	115	10.137	64.315	165.685				TGCTAG	122			TGCTAG	116			TGCTAG	108
ACCTAG	82	90.9333	11.0701	35.5828	146.284				ACCTAG	86			ACCTAG	94			ACCTAG	87
TCCTAG	112	119.267	10.3954	67.2897	171.244				TCCTAG	107			TCCTAG	119			TCCTAG	112
AGGATG	174	183.967	9.87677	134.583	233.351				AGGATG	191			AGGATG	191			AGGATG	193
TGGATG	193	190.567	8.10144	150.059	231.074				TGGATG	191			TGGATG	191			TGGATG	180
ACGATG	68	65.7667	5.79943	36.7695	94.7638				ACGATG	65			ACGATG	67			ACGATG	67
TCGATG	57	54.1667	6.5972	21.1807	87.1526				TCGATG	56			TCGATG	56			TCGATG	55
AGCATG	159	158.667	10.8797	104.268	213.065				AGCATG	165			AGCATG	159			AGCATG	166
TGCATG	165	151.033	10.257	99.7484	202.318				TGCATG	157			TGCATG	151			TGCATG	148
ACCATG	176	170.833	9.75946	122.036	219.631				ACCATG	173			ACCATG	175			ACCATG	174
TCCATG	155	170.333	10.0184	120.241	220.425				TCCATG	163			TCCATG	166			TCCATG	161
AGGTTG	107	118.9	10.8544	64.6282	173.172				AGGTTG	111			AGGTTG	114			AGGTTG	112
TGGTTG	113	135.933	9.26965	89.5851	182.282				TGGTTG	151			TGGTTG	130			TGGTTG	140
ACGTTG	44	43.5667	5.99818	13.5758	73.5576				ACGTTG	39			ACGTTG	39			ACGTTG	47
TCGTTG	36	38.9333	6.77181	5.07426	72.7924				TCGTTG	47			TCGTTG	44			TCGTTG	34
AGCTTG	153	146.8	10.0598	96.5009	197.099				AGCTTG	147			AGCTTG	132			AGCTTG	143
TGCTTG	150	156.133	10.6049	103.109	209.158				TGCTTG	144			TGCTTG	145			TGCTTG	162
ACCTTG	148	147.467	8.7286	103.824	191.11				ACCTTG	141			ACCTTG	148			ACCTTG	133
TCCTTG	158	173.467	10.9945	118.494	228.439				TCCTTG	159			TCCTTG	171			TCCTTG	164
AGGAAC	187	175.033	9.20451	129.011	221.056				AGGAAC	173			AGGAAC	169			AGGAAC	175
TGGAAC	164	168.567	9.94704	118.831	218.302				TGGAAC	147			TGGAAC	166			TGGAAC	150
TCGAAC	56	40.1667	7.91804	0.576453	79.7569				TCGAAC	35			TCGAAC	39			TCGAAC	29
AGCAAC	177	147.5	7.9557	107.722	187.278				AGCAAC	141			AGCAAC	155			AGCAAC	172
TGCAAC	111	112.133	6.81648	78.0509	146.216				TGCAAC	107			TGCAAC	108			TGCAAC	118
ACCAAC	153	130	8.10279	89.4861	170.514				ACCAAC	128			ACCAAC	134			ACCAAC	117
TCCAAC	123	127.767	8.88891	83.3221	172.211				TCCAAC	125			TCCAAC	125			TCCAAC	116
AGGTAC	89	90.4	6.74971	56.6514	124.149				AGGTAC	74			AGGTAC	93			AGGTAC	75
TGGTAC	113	108.2	11.1646	52.377	164.023				TGGTAC	108			TGGTAC	106			TGGTAC	111
ACGTAC	40	29.5333	5.32873	2.88967	56.177				ACGTAC	33			ACGTAC	33			ACGTAC	32
TCGTAC	26	21.6	4.41471	0	43.6735				TCGTAC	21			TCGTAC	22			TCGTAC	24
AGCTAC	118	132.767	11.0037	77.7481	187.785				AGCTAC	132			AGCTAC	136			AGCTAC	131
TGCTAC	124	123.933	10.4944	71.4611	176.406				TGCTAC	107			TGCTAC	128			TGCTAC	125
ACCTAC	117	117.233	8.99687	72.249	162.218				ACCTAC	107			ACCTAC	121			ACCTAC	109
TCCTAC	115	126.9	10.9587	72.1065	181.693				TCCTAC	131			TCCTAC	123			TCCTAC	139
AGGATC	124	131.7	8.28855	90.2573	173.143				AGGATC	123			AGGATC	135			AGGATC	137
TGGATC	165	143.033	7.82341	103.916	182.15				TGGATC	144			TGGATC	147			TGGATC	138
ACGATC	28	34.1333	6.69912	0.637751	67.6289				ACGATC	30			ACGATC	32			ACGATC	24
TCGATC	28	30.1667	4.57944	7.26947	53.0639				TCGATC	31			TCGATC	35			TCGATC	24
AGCATC	155	165.5	9.67311	117.134	213.866				AGCATC	149			AGCATC	158			AGCATC	179
TGCATC	134	140.533	8.34073	98.8297	182.237				TGCATC	129			TGCATC	131			TGCATC	144
ACCATC	153	158.433	9.82496	109.309	207.558				ACCATC	152			ACCATC	165			ACCATC	154
TCCATC	152	160.433	7.94673	120.7	200.167				TCCATC	158			TCCATC	166			TCCATC	168
AGGTTC	124	128.6	8.80674	84.5663	172.634				AGGTTC	133			AGGTTC	137			AGGTTC	125
TGGTTC	138	145.567	7.69094	107.112	184.021				TGGTTC	140			TGGTTC	148			TGGTTC	154
ACGTTC	64	46.8667	7.75368	8.09827	85.6351				ACGTTC	40			ACGTTC	45			ACGTTC	46
TCGTTC	47	41.9333	6.7769	8.04881	75.8179				TCGTTC	38			TCGTTC	36			TCGTTC	35
AGCTTC	154	171.733	10.4912	119.278	224.189				AGCTTC	172			AGCTTC	177			AGCTTC	179
TGCTTC	173	182.3	9.08257	136.887	227.713				TGCTTC	182			TGCTTC	169			TGCTTC	180
ACCTTC	180	163.3	10.4557	111.022	215.578				ACCTTC	156			ACCTTC	160			ACCTTC	154
TCCTTC	209	188.433	9.56893	140.589	236.278				TCCTTC	183			TCCTTC	190			TCCTTC	182
GAGAAG	207	225.233	10.0092	175.187	275.28				GAGAAG	221			GAGAAG	221			GAGAAG	219
CAGAAG	268	239.1	8.06162	198.792	279.408				CAGAAG	233			CAGAAG	224			CAGAAG	247
GTGAAG	198	180.733	9.54096	133.029	228.438				GTGAAG	185			GTGAAG	181			GTGAAG	179
CTGAAG	203	223.2	8.81378	179.131	267.269				CTGAAG	222			CTGAAG	214			CTGAAG	226
GACAAG	158	162.633	11.4575	105.346	219.921				GACAAG	161			GACAAG	165			GACAAG	177
CACAAG	148	154.833	10.9704	99.9811	209.686				CACAAG	143			CACAAG	163			CACAAG	168
GTCAAG	150	128.5	9.16045	82.6978	174.302				GTCAAG	122			GTCAAG	117			GTCAAG	130
CTCAAG	163	167.8	10.4268	115.666	219.934				CTCAAG	160			CTCAAG	179			CTCAAG	175
GAGTAG	65	85.2	6.92522	50.5739	119.826				GAGTAG	87			GAGTAG	94			GAGTAG	86
CAGTAG	124	110.3	8.41243	68.2379	152.362				CAGTAG	113			CAGTAG	108			CAGTAG	100
GTGTAG	92	95.2	8.67974	51.8013	138.599				GTGTAG	91			GTGTAG	95			GTGTAG	88
CTGTAG	128	135.733	10.1027	85.2199	186.247				CTGTAG	135			CTGTAG	129			CTGTAG	131
GACTAG	64	74.6333	7.89362	35.1652	114.101				GACTAG	68			GACTAG	67			GACTAG	62
CACTAG	89	85.2333	8.0502	44.9823	125.484				CACTAG	82			CACTAG	92			CACTAG	82
GTCTAG	71	80.1333	10.0541	29.8628	130.404				GTCTAG	70			GTCTAG	70			GTCTAG	73
CTCTAG	110	119.333	10.8797	64.9348	173.732				CTCTAG	119			CTCTAG	117			CTCTAG	108
GAGATG	183	189.233	10.8808	134.829	243.637				GAGATG	189			GAGATG	184			GAGATG	196
CAGATG	183	200.633	9.54656	152.901	248.366				CAGATG	202			CAGATG	191			CAGATG	199
GTGATG	203	161.467	10.8333	107.3	215.633				GTGATG	170			GTGATG	154			GTGATG	152
CTGATG	169	181.633	12.3525	119.871	243.396				CTGATG	177			CTGATG	197			CTGATG	185
GACATG	145	153.867	8.79551	109.889	197.844				GACATG	158			GACATG	160			GACATG	152
CACATG	169	158.233	9.36127	111.427	205.04				CACATG	149			CACATG	171			CACATG	153
CTCATG	144	153.2	8.42165	111.092	195.308				CTCATG	134			CTCATG	151			CTCATG	149
GAGTTG	109	129.567	9.61566	81.4884	177.645				GAGTTG	120			GAGTTG	126			GAGTTG	123
CAGTTG	148	137.4	7.41666	100.317	174.483				CAGTTG	126			CAGTTG	150			CAGTTG	142
GTGTTG	140	131.4	9.95022	81.6489	181.151				GTGTTG	118			GTGTTG	126			GTGTTG	135
CTGTTG	159	170.067	8.8471	125.831	214.302				CTGTTG	157			CTGTTG	173			CTGTTG	164
GACTTG	119	139.833	9.95882	90.0392	189.627				GACTTG	141			GACTTG	156			GACTTG	138
CACTTG	140	145.067	11.2983	88.5754	201.558				CACTTG	139			CACTTG	139			CACTTG	132
GTCTTG	148	128.1	10.4925	75.6374	180.563				GTCTTG	122			GTCTTG	118			GTCTTG	127
CTCTTG	157	162.067	7.60641	124.035	200.099				CTCTTG	147			CTCTTG	150			CTCTTG	164
GAGAAC	185	168.333	10.9869	113.399	223.268				GAGAAC	157			GAGAAC	162			GAGAAC	160
CAGAAC	185	174	11.7297	115.351	232.649				CAGAAC	177			CAGAAC	189			CAGAAC	171
GTGAAC	163	126.133	7.73141	87.4763	164.79				GTGAAC	115			GTGAAC	138			GTGAAC	115
CTGAAC	152	161.133	11.1995	105.136	217.131				CTGAAC	159			CTGAAC	166			CTGAAC	164
GACAAC	119	128.333	10.243	77.1182	179.548				GACAAC	125			GACAAC	129			GACAAC	133
CACAAC	130	129.4	8.89634	84.9183	173.882				CACAAC	113			CACAAC	113			CACAAC	122
GTCAAC	108	101.867	7.81569	62.7882	140.945				GTCAAC	100			GTCAAC	89			GTCAAC	106
CTCAAC	127	132.167	11.3566	75.3839	188.949				CTCAAC	124			CTCAAC	129			CTCAAC	125
GAGTAC	101	99.9	9.33052	53.2474	146.553				GAGTAC	97			GAGTAC	112			GAGTAC	88
CAGTAC	136	118.3	9.23319	72.1341	164.466				CAGTAC	118			CAGTAC	129			CAGTAC	99
GTGTAC	107	105.967	9.79614	56.986	154.947				GTGTAC	103			GTGTAC	100			GTGTAC	92
CTGTAC	128	133.8	7.48516	96.3742	171.226				CTGTAC	129			CTGTAC	131			CTGTAC	146
GACTAC	98	102.6	10.2001	51.5997	153.6				GACTAC	110			GACTAC	100			GACTAC	93
CACTAC	87	104.333	7.32183	67.7242	140.942				CACTAC	102			CACTAC	101			CACTAC	99
GTCTAC	98	105.133	7.6462	66.9023	143.364				GTCTAC	108			GTCTAC	104			GTCTAC	95
CTCTAC	179	136.167	9.19926	90.1704	182.163				CTCTAC	124			CTCTAC	145			CTCTAC	132
GAGATC	141	146.1	10.0288	95.9562	196.244				GAGATC	145			GAGATC	143			GAGATC	147
CAGATC	137	150.6	9.81413	101.529	199.671				CAGATC	141			CAGATC	151			CAGATC	153
GTGATC	116	110.8	8.5072	68.264	153.336				GTGATC	109			GTGATC	121			GTGATC	119
CTGATC	115	129.8	8.85282	85.5359	174.064				CTGATC	119			CTGATC	120			CTGATC	129
GACATC	151	150.667	9.286	104.237	197.097				GACATC	146			GACATC	151			GACATC	142
CACATC	143	149.1	9.58213	101.189	197.011				CACATC	130			CACATC	168			CACATC	150
GTCATC	187	142.633	10.8166	88.5503	196.716				GTCATC	140			GTCATC	143			GTCATC	139
CTCATC	153	165	9.11233	119.438	210.562				CTCATC	153			CTCATC	165			CTCATC	149
GAGTTC	156	154.2	10.2769	102.816	205.584				GAGTTC	148			GAGTTC	147			GAGTTC	143
CAGTTC	158	157.4	8.67259	114.037	200.763				CAGTTC	156			CAGTTC	159			CAGTTC	169
GTGTTC	158	146.2	9.69323	97.7339	194.666				GTGTTC	139			GTGTTC	151			GTGTTC	136
CTGTTC	152	167.2	10.2129	116.135	218.265				CTGTTC	158			CTGTTC	165			CTGTTC	166
GACTTC	156	160.8	10.0427	110.587	211.013				GACTTC	150			GACTTC	158			GACTTC	156
CACTTC	139	150.9	8.37628	109.019	192.781				CACTTC	141			CACTTC	161			CACTTC	154
GTCTTC	168	161.6	9.96753	111.762	211.438				GTCTTC	156			GTCTTC	148			GTCTTC	162
CTCTTC	188	199.8	7.7522	161.039	238.561				CTCTTC	191			CTCTTC	220			CTCTTC	210
AAGAAG	252	229	9.10097	183.495	274.505				AAGAAG	241			AAGAAG	228			AAGAAG	226
TAGAAG	176	138.6	10.3877	86.6617	190.538				TAGAAG	146			TAGAAG	141			TAGAAG	131
ATGAAG	208	207.667	5.7195	179.069	236.264				ATGAAG	184			ATGAAG	210			ATGAAG	211
TTGAAG	186	172.867	10.4014	120.86	224.874				TTGAAG	161			TTGAAG	168			TTGAAG	160
AACAAG	174	171.933	10.7861	118.003	225.864				AACAAG	160			AACAAG	177			AACAAG	174
TACAAG	167	138.733	9.76953	89.8857	187.581				TACAAG	125			TACAAG	131			TACAAG	133
ATCAAG	139	150.5	8.75234	106.738	194.262				ATCAAG	134			ATCAAG	155			ATCAAG	157
TTCAAG	166	171.433	11.5451	113.708	229.159				TTCAAG	164			TTCAAG	187			TTCAAG	157
AAGTAG	121	106.2	9.54264	58.4868	153.913				AAGTAG	111			AAGTAG	101			AAGTAG	101
TAGTAG	60	64.9333	7.3058	28.4043	101.462				TAGTAG	64			TAGTAG	63			TAGTAG	56
ATGTAG	116	112.433	7.7978	73.4443	151.422				ATGTAG	102			ATGTAG	108			ATGTAG	103
TTGTAG	110	108.333	8.55543	65.5562	151.11				TTGTAG	104			TTGTAG	106			TTGTAG	111
AACTAG	95	88.3667	8.28577	46.9378	129.796				AACTAG	88			AACTAG	96			AACTAG	80
TACTAG	63	62.5667	4.93882	37.8726	87.2608				TACTAG	56			TACTAG	56			TACTAG	61
ATCTAG	83	85.9667	7.2895	49.5192	122.414				ATCTAG	81			ATCTAG	88			ATCTAG	84
AAGATG	209	210.8	8.14269	170.087	251.513				AAGATG	204			AAGATG	227			AAGATG	209
TAGATG	96	111.6	9.84571	62.3715	160.829				TAGATG	92			TAGATG	110			TAGATG	114
ATGATG	193	174.4	9.8387	125.207	223.593				ATGATG	161			ATGATG	171			ATGATG	174
TTGATG	144	151.4	10.3144	99.8282	202.972				TTGATG	150			TTGATG	148			TTGATG	146
AACATG	167	160.933	8.58199	118.023	203.843				AACATG	162			AACATG	163			AACATG	149
TACATG	159	129.133	9.42386	82.014	176.253				TACATG	133			TACATG	130			TACATG	129
ATCATG	145	145.133	8.77981	101.234	189.032				ATCATG	144			ATCATG	148			ATCATG	143
TTCATG	154	160.467	9.03531	115.29	205.643				TTCATG	146			TTCATG	169			TTCATG	153
AAGTTG	149	137.833	9.20676	91.7996	183.867				AAGTTG	136			AAGTTG	143			AAGTTG	136
TAGTTG	83	79.1667	9.0557	33.8882	124.445				TAGTTG	66			TAGTTG	81			TAGTTG	75
ATGTTG	141	140.5	9.2578	94.211	186.789				ATGTTG	131			ATGTTG	133			ATGTTG	141
TTGTTG	121	144.533	9.1867	98.5998	190.467				TTGTTG	142			TTGTTG	139			TTGTTG	138
AACTTG	144	148.467	7.88597	109.037	187.897				AACTTG	151			AACTTG	145			AACTTG	140
TACTTG	111	113.333	9.15135	67.5766	159.09				TACTTG	114			TACTTG	113			TACTTG	111
ATCTTG	136	143.333	9.30826	96.792	189.875				ATCTTG	148			ATCTTG	134			ATCTTG	132
TTCTTG	152	169.7	9.49101	122.245	217.155				TTCTTG	170			TTCTTG	170			TTCTTG	177
AAGAAC	217	185.3	9.83712	136.114	234.486				AAGAAC	195			AAGAAC	189			AAGAAC	187
TAGAAC	109	101.567	8.18191	60.6571	142.476				TAGAAC	107			TAGAAC	104			TAGAAC	86
ATGAAC	149	147.067	9.98942	97.1196	197.014				ATGAAC	145			ATGAAC	137			ATGAAC	133
TTGAAC	132	126.533	8.04184	86.3241	166.743				TTGAAC	139			TTGAAC	126			TTGAAC	117
AACAAC	140	140.133	10.4146	88.0602	192.206				AACAAC	128			AACAAC	153			AACAAC	150
TACAAC	102	113.067	8.44427	70.8453	155.288				TACAAC	101			TACAAC	114			TACAAC	115
ATCAAC	100	117.5	9.28755	71.0622	163.938				ATCAAC	109			ATCAAC	117			ATCAAC	118
TTCAAC	134	133.7	9.05596	88.4202	178.98				TTCAAC	130			TTCAAC	137			TTCAAC	129
AAGTAC	137	123.733	9.48659	76.3004	171.166				AAGTAC	116			AAGTAC	128			AAGTAC	103
TAGTAC	43	56.1	6.68684	22.6658	89.5342				TAGTAC	50			TAGTAC	62			TAGTAC	57
ATGTAC	118	116.7	8.71048	73.1476	160.252				ATGTAC	101			ATGTAC	118			ATGTAC	95
TTGTAC	115	103.667	9.50257	56.1538	151.18				TTGTAC	94			TTGTAC	103			TTGTAC	93
AACTAC	106	117.1	8.24349	75.8825	158.317				AACTAC	116			AACTAC	122			AACTAC	116
TACTAC	83	92.3	7.5756	54.422	130.178				TACTAC	89			TACTAC	98			TACTAC	76
ATCTAC	118	118.3	7.97474	78.4263	158.174				ATCTAC	115			ATCTAC	116			ATCTAC	114
TTCTAC	133	146.967	9.28285	100.552	193.381				TTCTAC	127			TTCTAC	160			TTCTAC	125
AAGATC	150	153.267	9.82935	104.12	202.413				AAGATC	135			AAGATC	158			AAGATC	137
TAGATC	47	70.4	5.92831	40.7585	100.042				TAGATC	65			TAGATC	80			TAGATC	63
ATGATC	100	114.6	9.99172	64.6414	164.559				ATGATC	113			ATGATC	106			ATGATC	116
TTGATC	119	105.867	7.77145	67.0094	144.724				TTGATC	91			TTGATC	98			TTGATC	113
AACATC	157	148.567	8.71655	104.984	192.149				AACATC	138			AACATC	147			AACATC	161
TACATC	144	118.267	8.8276	74.1287	162.405				TACATC	104			TACATC	122			TACATC	117
ATCATC	145	145.067	8.22919	103.921	186.213				ATCATC	126			ATCATC	141			ATCATC	143
TTCATC	163	156.533	9.28006	110.133	202.934				TTCATC	154			TTCATC	154			TTCATC	149
AAGTTC	167	152.167	9.16923	106.321	198.013				AAGTTC	151			AAGTTC	161			AAGTTC	148
TAGTTC	88	80.3667	7.46709	43.0312	117.702				TAGTTC	68			TAGTTC	81			TAGTTC	82
ATGTTC	130	145.433	10.5395	92.7357	198.131				ATGTTC	142			ATGTTC	147			ATGTTC	146
TTGTTC	154	142.2	8.18493	101.275	183.125				TTGTTC	135			TTGTTC	155			TTGTTC	150
TACTTC	124	136.5	9.69091	88.0454	184.955				TACTTC	132			TACTTC	132			TACTTC	131
ATCTTC	181	168.067	10.9353	113.39	222.743				ATCTTC	161			ATCTTC	171			ATCTTC	177
TTCTTC	189	196.833	9.33692	150.149	243.518				TTCTTC	203			TTCTTC	189			TTCTTC	195
GGAAAG	207	193.667	8.0829	153.252	234.081				GGAAAG	172			GGAAAG	198			GGAAAG	184
CGAAAG	64	57.5667	7.66399	19.2467	95.8866				CGAAAG	60			CGAAAG	60			CGAAAG	59
GCAAAG	158	164.167	12.4016	102.159	226.174				GCAAAG	159			GCAAAG	167			GCAAAG	165
CCAAAG	189	186.533	10.2005	135.531	237.536				CCAAAG	172			CCAAAG	188			CCAAAG	184
GGTAAG	91	69.1	5.57303	41.2349	96.9651				GGTAAG	68			GGTAAG	61			GGTAAG	65
CGTAAG	32	26.9	4.58897	3.95516	49.8448				CGTAAG	34			CGTAAG	24			CGTAAG	31
GCTAAG	107	106.233	7.98137	66.3265	146.14				GCTAAG	101			GCTAAG	106			GCTAAG	100
CCTAAG	105	111.067	10.5502	58.3159	163.817				CCTAAG	86			CCTAAG	105			CCTAAG	115
GGATAG	93	81.0667	8.05127	40.8103	121.323				GGATAG	83			GGATAG	71			GGATAG	76
CGATAG	20	18.8	4.72995	0	42.4497				CGATAG	28			CGATAG	19			CGATAG	26
GCATAG	86	81.3333	8.4907	38.8798	123.787				GCATAG	76			GCATAG	75			GCATAG	82
CCATAG	94	101.333	8.51908	58.7379	143.929				CCATAG	96			CCATAG	103			CCATAG	90
GGTTAG	73	66.9667	9.15568	21.1883	112.745				GGTTAG	59			GGTTAG	76			GGTTAG	50
CGTTAG	25	24.7	4.51167	2.14165	47.2584				CGTTAG	24			CGTTAG	23			CGTTAG	19
GCTTAG	84	89.6667	7.99281	49.7026	129.631				GCTTAG	82			GCTTAG	86			GCTTAG	82
CCTTAG	94	106.4	9.16741	60.563	152.237				CCTTAG	107			CCTTAG	102			CCTTAG	105
GGAATG	162	152.467	9.37985	105.567	199.366				GGAATG	148			GGAATG	158			GGAATG	146
CGAATG	55	48.7	6.69096	15.2452	82.1548				CGAATG	43			CGAATG	51			CGAATG	42
GCAATG	139	128.433	8.7363	84.7518	172.115				GCAATG	120			GCAATG	132			GCAATG	122
GGTATG	88	81.3667	8.07501	40.9916	121.742				GGTATG	80			GGTATG	89			GGTATG	80
CGTATG	31	30.6667	5.28063	4.26351	57.0698				CGTATG	27			CGTATG	28			CGTATG	24
GCTATG	133	133.267	10.3854	81.3394	185.194				GCTATG	121			GCTATG	126			GCTATG	128
CCTATG	162	133.733	10.834	79.5635	187.903				CCTATG	122			CCTATG	137			CCTATG	133
GGATTG	96	109.867	10.881	55.4618	164.271				GGATTG	108			GGATTG	110			GGATTG	96
CGATTG	44	29.8333	5.36324	3.01712	56.6495				CGATTG	25			CGATTG	32			CGATTG	28
GCATTG	135	122.1	9.91116	72.5442	171.656				GCATTG	114			GCATTG	120			GCATTG	110
CCATTG	131	143.933	12.948	79.1934	208.673				CCATTG	137			CCATTG	136			CCATTG	147
GGTTTG	123	135.267	6.64848	102.024	168.509				GGTTTG	142			GGTTTG	121			GGTTTG	119
CGTTTG	63	54.5333	7.77588	15.6539	93.4128				CGTTTG	54			CGTTTG	54			CGTTTG	56
GCTTTG	205	176.267	10.6542	122.996	229.538				GCTTTG	170			GCTTTG	176			GCTTTG	173
CCTTTG	215	182.333	8.85256	138.071	226.596				CCTTTG	172			CCTTTG	165			CCTTTG	173
GGAAAC	166	163.333	9.98735	113.397	213.27				GGAAAC	146			GGAAAC	159			GGAAAC	160
CGAAAC	52	38.2	6.42409	6.07954	70.3205				CGAAAC	43			CGAAAC	50			CGAAAC	39
GCAAAC	118	120.333	10.2598	69.0341	171.633				GCAAAC	102			GCAAAC	117			GCAAAC	106
CCAAAC	145	141.7	8.20071	100.696	182.704				CCAAAC	134			CCAAAC	147			CCAAAC	143
GGTAAC	70	67.8333	7.58894	29.8887	105.778				GGTAAC	72			GGTAAC	70			GGTAAC	56
CGTAAC	22	20.1667	3.75163	1.40853	38.9248				CGTAAC	15			CGTAAC	23			CGTAAC	19
GCTAAC	72	75.2333	7.35168	38.475	111.992				GCTAAC	58			GCTAAC	80			GCTAAC	78
CCTAAC	98	85.2333	8.81098	41.1784	129.288				CCTAAC	83			CCTAAC	79			CCTAAC	88
GGATAC	86	87.2333	8.21136	46.1765	128.29				GGATAC	83			GGATAC	93			GGATAC	99
CGATAC	33	25.5667	5.41825	0	52.6579				CGATAC	25			CGATAC	31			CGATAC	31
GCATAC	82	73.7333	9.14984	27.9841	119.483				GCATAC	66			GCATAC	81			GCATAC	70
CCATAC	99	88.5	8.36969	46.6515	130.348				CCATAC	96			CCATAC	97			CCATAC	78
GGTTAC	100	75.2667	8.97481	30.3926	120.141				GGTTAC	78			GGTTAC	74			GGTTAC	69
CGTTAC	28	28.1	5.83893	0	57.2946				CGTTAC	36			CGTTAC	30			CGTTAC	22
GCTTAC	77	86.3333	8.05299	46.0684	126.598				GCTTAC	76			GCTTAC	84			GCTTAC	72
CCTTAC	116	104	7.6203	65.8985	142.101				CCTTAC	107			CCTTAC	100			CCTTAC	98
GGAATC	153	123.167	8.20464	82.1435	164.19				GGAATC	124			GGAATC	130			GGAATC	118
CGAATC	54	37.4	6.76502	3.57489	71.2251				CGAATC	35			CGAATC	42			CGAATC	28
GCAATC	81	81	8.72966	37.3517	124.648				GCAATC	72			GCAATC	88			GCAATC	82
CCAATC	81	91.1667	7.59348	53.1993	129.134				CCAATC	82			CCAATC	93			CCAATC	91
GGTATC	80	75.9	8.15518	35.1241	116.676				GGTATC	73			GGTATC	82			GGTATC	64
CGTATC	25	25.2667	4.8276	1.12865	49.4047				CGTATC	26			CGTATC	23			CGTATC	18
GCTATC	68	88.3333	9.74974	39.5846	137.082				GCTATC	88			GCTATC	90			GCTATC	76
CCTATC	92	90.5667	8.4269	48.4322	132.701				CCTATC	77			CCTATC	88			CCTATC	96
GGATTC	132	127.467	10.0849	77.042	177.891				GGATTC	124			GGATTC	127			GGATTC	123
CGATTC	41	39.2667	5.68078	10.8628	67.6706				CGATTC	46			CGATTC	47			CGATTC	30
GCATTC	115	108.967	8.18949	68.0192	149.914				GCATTC	106			GCATTC	103			GCATTC	104
CCATTC	146	134.867	10.8905	80.4143	189.319				CCATTC	134			CCATTC	125			CCATTC	134
GGTTTC	123	135.8	9.63256	87.6372	183.963				GGTTTC	130			GGTTTC	138			GGTTTC	128
CGTTTC	63	53.7333	5.09857	28.2405	79.2262				CGTTTC	60			CGTTTC	57			CGTTTC	42
GCTTTC	159	154.5	8.48427	112.079	196.921				GCTTTC	159			GCTTTC	156			GCTTTC	169
CCTTTC	161	173.8	10.1689	122.955	224.645				CCTTTC	167			CCTTTC	180			CCTTTC	161
AGAAAG	237	215.533	9.5943	167.562	263.505				AGAAAG	220			AGAAAG	214			AGAAAG	214
TGAAAG	215	176.767	8.21975	135.668	217.865				TGAAAG	159			TGAAAG	184			TGAAAG	172
ACAAAG	222	181.467	9.46038	134.165	228.769				ACAAAG	188			ACAAAG	183			ACAAAG	180
TCAAAG	193	172.333	8.85645	128.051	216.616				TCAAAG	164			TCAAAG	181			TCAAAG	170
AGTAAG	81	95.3	9.85463	46.0268	144.573				AGTAAG	99			AGTAAG	83			AGTAAG	96
TGTAAG	141	119.7	9.66383	71.3808	168.019				TGTAAG	121			TGTAAG	122			TGTAAG	98
ACTAAG	90	96.4667	9.71218	47.9058	145.028				ACTAAG	99			ACTAAG	101			ACTAAG	97
TCTAAG	121	118.9	8.21416	77.8292	159.971				TCTAAG	124			TCTAAG	116			TCTAAG	100
AGATAG	103	102.8	7.31272	66.2364	139.364				AGATAG	100			AGATAG	102			AGATAG	105
TGATAG	91	96.4333	9.37967	49.535	143.332				TGATAG	92			TGATAG	92			TGATAG	82
ACATAG	146	106.9	7.87116	67.5442	146.256				ACATAG	106			ACATAG	94			ACATAG	95
TCATAG	122	102.767	7.61887	64.6723	140.861				TCATAG	103			TCATAG	100			TCATAG	100
AGTTAG	86	87.0667	9.68801	38.6266	135.507				AGTTAG	81			AGTTAG	97			AGTTAG	87
TGTTAG	92	103.433	7.64597	65.2035	141.663				TGTTAG	93			TGTTAG	112			TGTTAG	103
ACTTAG	98	94.5667	7.13265	58.9034	130.23				ACTTAG	87			ACTTAG	97			ACTTAG	84
TCTTAG	116	115.867	9.7935	66.8992	164.834				TCTTAG	106			TCTTAG	120			TCTTAG	103
AGAATG	177	178.233	8.47179	135.874	220.592				AGAATG	178			AGAATG	179			AGAATG	179
TGAATG	199	161.733	13.4496	94.4853	228.981				TGAATG	154			TGAATG	174			TGAATG	157
ACAATG	179	155.567	7.94673	115.833	195.3				ACAATG	152			ACAATG	157			ACAATG	156
AGTATG	136	119.9	9.85533	70.6233	169.177				AGTATG	111			AGTATG	108			AGTATG	107
TGTATG	161	144.6	9.61895	96.5053	192.695				TGTATG	137			TGTATG	142			TGTATG	149
ACTATG	136	125.6	8.75175	81.8413	169.359				ACTATG	134			ACTATG	129			ACTATG	121
TCTATG	154	138.233	9.7898	89.2843	187.182				TCTATG	132			TCTATG	135			TCTATG	130
AGATTG	117	132.9	9.45899	85.6051	180.195				AGATTG	114			AGATTG	140			AGATTG	134
TGATTG	118	128.767	9.72974	80.118	177.415				TGATTG	122			TGATTG	133			TGATTG	111
ACATTG	144	140.067	9.65949	91.7692	188.364				ACATTG	132			ACATTG	145			ACATTG	148
TCATTG	149	152.1	8.32673	110.466	193.734				TCATTG	145			TCATTG	156			TCATTG	152
AGTTTG	152	159.167	10.2892	107.721	210.613				AGTTTG	139			AGTTTG	165			AGTTTG	160
TGTTTG	183	184.533	11.7142	125.962	243.104				TGTTTG	171			TGTTTG	186			TGTTTG	191
ACTTTG	165	170.667	9.12493	125.042	216.291				ACTTTG	150			ACTTTG	176			ACTTTG	166
TCTTTG	197	179.8	8.99578	134.821	224.779				TCTTTG	176			TCTTTG	179			TCTTTG	180
AGAAAC	239	193.133	10.8333	138.967	247.3				AGAAAC	184			AGAAAC	193			AGAAAC	183
TGAAAC	149	151.367	8.57616	108.486	194.247				TGAAAC	146			TGAAAC	145			TGAAAC	157
ACAAAC	147	145.933	7.07562	110.555	181.311				ACAAAC	146			ACAAAC	163			ACAAAC	137
TCAAAC	153	125.567	9.23518	79.3908	171.743				TCAAAC	114			TCAAAC	129			TCAAAC	124
AGTAAC	91	89.9	8.3143	48.3285	131.472				AGTAAC	72			AGTAAC	94			AGTAAC	99
TGTAAC	142	103.067	8.39923	61.0705	145.063				TGTAAC	111			TGTAAC	104			TGTAAC	95
ACTAAC	81	73.6	7.44451	36.3775	110.823				ACTAAC	70			ACTAAC	75			ACTAAC	70
TCTAAC	94	86.6333	8.79845	42.6411	130.626				TCTAAC	75			TCTAAC	84			TCTAAC	84
AGATAC	97	110.367	8.14305	69.6514	151.082				AGATAC	110			AGATAC	110			AGATAC	123
TGATAC	90	92.4	8.67259	49.0371	135.763				TGATAC	87			TGATAC	84			TGATAC	86
TCATAC	118	87.5667	9.6693	39.2202	135.913				TCATAC	78			TCATAC	88			TCATAC	83
AGTTAC	100	102.067	9.43922	54.8706	149.263				AGTTAC	79			AGTTAC	101			AGTTAC	93
TGTTAC	111	109.567	8.37765	67.6784	151.455				TGTTAC	106			TGTTAC	122			TGTTAC	104
ACTTAC	100	102.1	9.85883	52.8058	151.394				ACTTAC	89			ACTTAC	97			ACTTAC	85
TCTTAC	113	112.6	8.94658	67.8671	157.333				TCTTAC	108			TCTTAC	117			TCTTAC	120
AGAATC	166	142.933	10.3322	91.2724	194.594				AGAATC	133			AGAATC	144			AGAATC	133
TGAATC	118	119.5	9.24289	73.2855	165.714				TGAATC	117			TGAATC	114			TGAATC	121
ACAATC	111	97.7	7.99202	57.7399	137.66				ACAATC	101			ACAATC	95			ACAATC	86
TCAATC	99	87.8667	8.63726	44.6804	131.053				TCAATC	85			TCAATC	86			TCAATC	89
AGTATC	98	95.0333	8.7906	51.0803	138.986				AGTATC	86			AGTATC	81			AGTATC	102
TGTATC	116	113.8	9.25277	67.5361	160.064				TGTATC	109			TGTATC	110			TGTATC	117
ACTATC	89	83.4333	8.61307	40.368	126.499				ACTATC	76			ACTATC	82			ACTATC	87
TCTATC	106	101.833	7.95714	62.0476	141.619				TCTATC	95			TCTATC	111			TCTATC	90
AGATTC	147	131.567	7.1616	95.7587	167.375				AGATTC	127			AGATTC	133			AGATTC	120
TGATTC	118	124.133	7.20983	88.0842	160.182				TGATTC	130			TGATTC	125			TGATTC	127
ACATTC	125	137.233	8.62108	94.1279	180.339				ACATTC	125			ACATTC	148			ACATTC	117
TCATTC	117	138.133	8.85412	93.8627	182.404				TCATTC	137			TCATTC	135			TCATTC	141
AGTTTC	143	149.633	8.71575	106.055	193.212				AGTTTC	143			AGTTTC	156			AGTTTC	144
TGTTTC	161	168.4	8.82239	124.288	212.512				TGTTTC	167			TGTTTC	170			TGTTTC	168
ACTTTC	143	141.167	9.08991	95.7171	186.616				ACTTTC	137			ACTTTC	145			ACTTTC	142
TCTTTC	174	174.133	7.03064	138.98	209.287				TCTTTC	161			TCTTTC	159			TCTTTC	160
GAAAAG	200	188.733	10.6251	135.608	241.859				GAAAAG	194			GAAAAG	202			GAAAAG	192
CAAAAG	174	164.767	6.56366	131.948	197.585				CAAAAG	158			CAAAAG	173			CAAAAG	164
GTAAAG	155	120.8	9.65759	72.5121	169.088				GTAAAG	114			GTAAAG	126			GTAAAG	96
CTAAAG	130	133.1	10.1891	82.1546	184.045				CTAAAG	122			CTAAAG	134			CTAAAG	133
GATAAG	87	93.5333	8.87745	49.1461	137.921				GATAAG	103			GATAAG	90			GATAAG	86
CATAAG	133	92.0667	8.90538	47.5398	136.594				CATAAG	82			CATAAG	94			CATAAG	79
GTTAAG	106	85.0333	8.26911	43.6878	126.379				GTTAAG	90			GTTAAG	85			GTTAAG	81
CTTAAG	92	110.933	8.48907	68.488	153.379				CTTAAG	116			CTTAAG	121			CTTAAG	113
GAATAG	77	81.1667	7.16353	45.349	116.984				GAATAG	71			GAATAG	76			GAATAG	87
CAATAG	89	81.7	8.17545	40.8228	122.577				CAATAG	78			CAATAG	93			CAATAG	65
GTATAG	79	65.1667	7.65229	26.9052	103.428				GTATAG	70			GTATAG	69			GTATAG	57
GATTAG	54	59.9667	6.35438	28.1948	91.7386				GATTAG	62			GATTAG	60			GATTAG	55
CATTAG	79	86.6	8.57261	43.7369	129.463				CATTAG	81			CATTAG	86			CATTAG	86
GTTTAG	96	85.7333	8.13648	45.0509	126.416				GTTTAG	80			GTTTAG	77			GTTTAG	83
CTTTAG	121	113.3	8.96795	68.4602	158.14				CTTTAG	103			CTTTAG	114			CTTTAG	107
GAAATG	193	177.933	12.2416	116.725	239.141				GAAATG	167			GAAATG	171			GAAATG	175
CAAATG	181	156.867	8.02897	116.722	197.012				CAAATG	153			CAAATG	169			CAAATG	163
GTAATG	97	92.8	9.09869	47.3065	138.293				GTAATG	87			GTAATG	101			GTAATG	84
CTAATG	102	101.467	8.10591	60.9371	141.996				CTAATG	107			CTAATG	99			CTAATG	95
GATATG	103	102.4	10.5556	49.622	155.178				GATATG	101			GATATG	109			GATATG	95
CATATG	143	111.167	9.86489	61.8422	160.491				CATATG	114			CATATG	102			CATATG	100
GTTATG	86	88.8667	8.32832	47.2251	130.508				GTTATG	83			GTTATG	86			GTTATG	73
CTTATG	109	114.833	8.15828	74.042	155.625				CTTATG	98			CTTATG	122			CTTATG	115
GAATTG	95	116.567	7.78453	77.644	155.489				GAATTG	107			GAATTG	99			GAATTG	109
CAATTG	112	93.6667	9.76741	44.8296	142.504				CAATTG	89			CAATTG	103			CAATTG	90
GTATTG	96	90.6	9.37201	43.74	137.46				GTATTG	90			GTATTG	95			GTATTG	74
CTATTG	82	99.9	6.43991	67.7005	132.1				CTATTG	94			CTATTG	104			CTATTG	93
GATTTG	115	131.3	9.53813	83.6094	178.991				GATTTG	122			GATTTG	127			GATTTG	122
CATTTG	166	157.167	7.33007	120.516	193.817				CATTTG	152			CATTTG	147			CATTTG	142
GTTTTG	150	155.867	9.88113	106.461	205.272				GTTTTG	148			GTTTTG	154			GTTTTG	159
CTTTTG	205	169.5	8.60533	126.473	212.527				CTTTTG	159			CTTTTG	175			CTTTTG	166
GAAAAC	180	174.6	8.14777	133.861	215.339				GAAAAC	160			GAAAAC	190			GAAAAC	172
CAAAAC	152	148.1	11.7425	89.3875	206.812				CAAAAC	144			CAAAAC	130			CAAAAC	146
GTAAAC	119	88.1	7.18403	52.1798	124.02				GTAAAC	83			GTAAAC	99			GTAAAC	82
CTAAAC	100	94.5	7.91223	54.9388	134.061				CTAAAC	81			CTAAAC	102			CTAAAC	85
GATAAC	80	81.7667	8.38177	39.8578	123.676				GATAAC	93			GATAAC	90			GATAAC	75
CATAAC	80	77.9	6.54612	45.1694	110.631				CATAAC	64			CATAAC	84			CATAAC	76
GTTAAC	68	67.4667	6.12926	36.8204	98.113				GTTAAC	65			GTTAAC	67			GTTAAC	61
CTTAAC	79	87.1	8.46229	44.7886	129.411				CTTAAC	79			CTTAAC	93			CTTAAC	85
[truncated: 2,101 more rows]

## Sheet: 7_mers
Mer	OP	CP_avg	CP_stdev	Diff	5		Under	Over		Mer	Test_1	Under	Over	Mer	Test_2	Under	Over	Mer	Test_3	Under	Over
ATACCGG	31	8.06667	3.49318	22.9333	0	25.5326		1		ATACCGG	7			ATACCGG	3			ATACCGG	10
GAGTGGG	101	63.0667	6.7769	37.9333	29.1821	96.9512		1		GAGTGGG	66			GAGTGGG	66			GAGTGGG	67
ATGAGCG	52	18.8333	4.7712	33.1667	0	42.6893		1		ATGAGCG	22			ATGAGCG	25			ATGAGCG	17
ATCTCCG	49	19.0333	3.97825	29.9667	0	38.9246		1		ATCTCCG	12			ATCTCCG	15			ATCTCCG	16
GGAAGGC	118	78.2333	7.2999	39.7667	41.7338	114.733		1		GGAAGGC	80			GGAAGGC	82			GGAAGGC	79
CATACCG	26	8.2	2.60503	17.8	0	21.2252		1		CATACCG	10			CATACCG	6			CATACCG	10
GAAACCC	129	60.9667	7.59529	68.0333	22.9902	98.9431		1		GAAACCC	59			GAAACCC	54			GAAACCC	49
ATAAGCG	47	7.43333	2.55536	39.5667	0	20.2102		1		ATAAGCG	4			ATAAGCG	6			ATAAGCG	3
ATAACCG	21	6.96667	2.26645	14.0333	0	18.2989		1		ATAACCG	15			ATAACCG	11			ATAACCG	9
TAAAGCC	105	45.4667	7.4913	59.5333	8.01018	82.9232		1		TAAAGCC	44			TAAAGCC	37			TAAAGCC	48
GACGTGC	51	17.3	3.81603	33.7	0	36.3801		1		GACGTGC	16			GACGTGC	28			GACGTGC	22
TTGCTGG	123	81.9333	7.5152	41.0667	44.3574	119.509		1		TTGCTGG	77			TTGCTGG	72			TTGCTGG	70
AGAGTGG	108	73.2	6.85515	34.8	38.9242	107.476		1		AGAGTGG	73			AGAGTGG	74			AGAGTGG	66
AGAGACC	113	73.6	7.79744	39.4	34.6128	112.587		1		AGAGACC	77			AGAGACC	75			AGAGACC	67
ACTCTCC	96	55.7333	7.30108	40.2667	19.2279	92.2387		1		ACTCTCC	48			ACTCTCC	55			ACTCTCC	47
GATGACG	67	27	4.16885	40	6.15575	47.8443		1		GATGACG	25			GATGACG	25			GATGACG	31
CATGAGC	93	55.2	6.61451	37.8	22.1275	88.2725		1		CATGAGC	39			CATGAGC	45			CATGAGC	59
CATCTCC	131	84.6	7.07399	46.4	49.23	119.97		1		CATCTCC	94			CATCTCC	104			CATCTCC	86
ATACAGG	99	38.4333	7.64597	60.5667	0.203463	76.6632		1		ATACAGG	33			ATACAGG	34			ATACAGG	25
AATGTGG	131	69.2667	6.91292	61.7333	34.7021	103.831		1		AATGTGG	66			AATGTGG	65			AATGTGG	57
TGGATCC	81	56.4333	4.76831	24.5667	32.5918	80.2749		1		TGGATCC	54			TGGATCC	59			TGGATCC	59
GTCATGG	95	57.6	7.17563	37.4	21.7219	93.4781		1		GTCATGG	44			GTCATGG	56			GTCATGG	52
GCTTTGC	110	61.8667	7.23847	48.1333	25.6743	98.059		1		GCTTTGC	57			GCTTTGC	65			GCTTTGC	61
CCTTTGC	113	69.5667	7.25726	43.4333	33.2804	105.853		1		CCTTTGC	69			CCTTTGC	65			CCTTTGC	53
ACAAAGG	113	65.4667	6.2518	47.5333	34.2076	96.7257		1		ACAAAGG	62			ACAAAGG	63			ACAAAGG	61
ACATAGC	68	31.4667	5.11747	36.5333	5.87931	57.054		1		ACATAGC	43			ACATAGC	22			ACATAGC	30
AGAAACC	154	84.2	8.41345	69.8	42.1327	126.267		1		AGAAACC	83			AGAAACC	79			AGAAACC	85
TGTAACC	75	34.5333	4.51613	40.4667	11.9527	57.114		1		TGTAACC	45			TGTAACC	40			TGTAACC	27
ACATACC	62	33.4667	5.5132	28.5333	5.90065	61.0327		1		ACATACC	34			ACATACC	37			ACATACC	25
CTATAGG	68	23.3	3.93175	44.7	3.64127	42.9587		1		CTATAGG	18			CTATAGG	28			CTATAGG	15
GTAAAGC	93	34.3333	4.34966	58.6667	12.585	56.0816		1		GTAAAGC	30			GTAAAGC	31			GTAAAGC	24
CATAAGC	72	28.9	6.06488	43.1	0	59.2244		1		CATAAGC	27			CATAAGC	23			CATAAGC	14
CAAATCC	86	48.3	7.32097	37.7	11.6952	84.9048		1		CAAATCC	49			CAAATCC	52			CAAATCC	42
ATAAACG	51	12.0667	3.1941	38.9333	0	28.0372		1		ATAAACG	11			ATAAACG	9			ATAAACG	11
TTAAACG	28	10.2333	3.42086	17.7667	0	27.3376		1		TTAAACG	8			TTAAACG	15			TTAAACG	12
ATAATCG	20	6.63333	2.14127	13.3667	0	17.3397		1		ATAATCG	4			ATAATCG	6			ATAATCG	5
AAAAACC	101	64.9	6.01349	36.1	34.8325	94.9675		1		AAAAACC	77			AAAAACC	66			AAAAACC	53
AACCCTC	80	44.4667	5.82346	35.5333	15.3494	73.5839		1		AACCCTC	45			AACCCTC	47			AACCCTC	51
ACAGGAG	147	86.1667	9.99684	60.8333	36.1825	136.151		1		ACAGGAG	91			ACAGGAG	87			ACAGGAG	74
TGACGTG	52	22.4	3.72873	29.6	3.75634	41.0437		1		TGACGTG	24			TGACGTG	25			TGACGTG	25
ATAGCAG	72	38.0667	5.97081	33.9333	8.21262	67.9207		1		ATAGCAG	38			ATAGCAG	36			ATAGCAG	39
TTTGCTG	132	86.2667	8.41154	45.7333	44.209	128.324		1		TTTGCTG	73			TTTGCTG	84			TTTGCTG	88
TTTGCAC	93	49.7333	5.82464	43.2667	20.6101	78.8565		1		TTTGCAC	61			TTTGCAC	42			TTTGCAC	38
TAACCAC	66	30.4333	4.98746	35.5667	5.49606	55.3706		1		TAACCAC	32			TAACCAC	28			TAACCAC	29
AGGAGAG	171	112.067	8.75306	58.9333	68.3014	155.832		1		AGGAGAG	117			AGGAGAG	129			AGGAGAG	107
TGGAGAG	163	110.367	9.23816	52.6333	64.1758	156.557		1		TGGAGAG	106			TGGAGAG	118			TGGAGAG	118
AGCAGTC	100	57.0667	6.78199	42.9333	23.1567	90.9766		1		AGCAGTC	69			AGCAGTC	57			AGCAGTC	60
CACTCAG	119	72.5	6.97656	46.5	37.6172	107.383		1		CACTCAG	81			CACTCAG	67			CACTCAG	74
GAGTCTC	101	50.7333	7.21078	50.2667	14.6794	86.7873		1		GAGTCTC	53			GAGTCTC	53			GAGTCTC	48
ATGACTG	87	60.3333	5.00574	26.6667	35.3046	85.3621		1		ATGACTG	49			ATGACTG	60			ATGACTG	62
TAGAGAC	74	39.7667	5.89379	34.2333	10.2977	69.2356		1		TAGAGAC	43			TAGAGAC	31			TAGAGAC	36
TAGTCAC	69	26.9667	4.64226	42.0333	3.75537	50.178		1		TAGTCAC	29			TAGTCAC	23			TAGTCAC	36
ATCTCAC	89	45.4	5.56838	43.6	17.5581	73.2419		1		ATCTCAC	41			ATCTCAC	42			ATCTCAC	38
TTCACTC	88	47.7	7.8087	40.3	8.65648	86.7435		1		TTCACTC	52			TTCACTC	54			TTCACTC	41
TACTCTC	68	34.5667	5.51289	33.4333	7.00222	62.1311		1		TACTCTC	27			TACTCTC	29			TACTCTC	37
GCATGTG	104	60.7	6.49748	43.3	28.2126	93.1874		1		GCATGTG	71			GCATGTG	62			GCATGTG	56
CGAACAC	49	12.9333	3.65715	36.0667	0	31.2191		1		CGAACAC	18			CGAACAC	12			CGAACAC	13
ACTTCAC	95	52.3333	6.33182	42.6667	20.6742	83.9924		1		ACTTCAC	60			ACTTCAC	56			ACTTCAC	53
AGAAGTC	119	73.5333	7.78918	45.4667	34.5875	112.479		1		AGAAGTC	73			AGAAGTC	77			AGAAGTC	64
TCATCTC	121	75.6667	8.84477	45.3333	31.4428	119.89		1		TCATCTC	78			TCATCTC	78			TCATCTC	80
CATACAG	97	43.1667	6.05198	53.8333	12.9068	73.4266		1		CATACAG	37			CATACAG	55			CATACAG	54
CAATGTG	121	60.1	8.42554	60.9	17.9723	102.228		1		CAATGTG	56			CAATGTG	58			CAATGTG	50
CATACTG	75	40.8667	5.46294	34.1333	13.552	68.1814		1		CATACTG	33			CATACTG	33			CATACTG	40
GAATCTC	95	42.4667	6.56917	52.5333	9.62081	75.3125		1		GAATCTC	39			GAATCTC	46			GAATCTC	33
TTTAGTC	61	29.3667	5.75046	31.6333	0.614355	58.119		1		TTTAGTC	34			TTTAGTC	33			TTTAGTC	33
TGGGAAG	160	101.733	8.3828	58.2667	59.8194	143.647		1		TGGGAAG	108			TGGGAAG	90			TGGGAAG	82
AGGCATG	98	59.9	6.90002	38.1	25.3999	94.4001		1		AGGCATG	60			AGGCATG	63			AGGCATG	54
AGCGAAC	52	11.6333	3.44897	40.3667	0	28.8782		1		AGCGAAC	10			AGCGAAC	9			AGCGAAC	8
GTGCATG	86	53.1333	5.41857	32.8667	26.0405	80.2262		1		GTGCATG	44			GTGCATG	43			GTGCATG	54
GAGCAAC	85	46.9667	6.03143	38.0333	16.8095	77.1238		1		GAGCAAC	41			GAGCAAC	55			GAGCAAC	51
TTGCAAG	77	47.8667	5.43128	29.1333	20.7102	75.0231		1		TTGCAAG	49			TTGCAAG	58			TTGCAAG	39
AACGAAC	47	12.4333	2.89689	34.5667	0	26.9178		1		AACGAAC	12			AACGAAC	16			AACGAAC	12
TCAGAAG	151	103.767	8.33225	47.2333	62.1054	145.428		1		TCAGAAG	100			TCAGAAG	95			TCAGAAG	102
TGTGATG	125	78.4	7.06912	46.6	43.0544	113.746		1		TGTGATG	75			TGTGATG	70			TGTGATG	81
AGTCATG	103	48.0667	5.77111	54.9333	19.2111	76.9222		1		AGTCATG	43			AGTCATG	54			AGTCATG	47
TGTGAAC	103	59.8	6.32128	43.2	28.1936	91.4064		1		TGTGAAC	53			TGTGAAC	68			TGTGAAC	51
TCTCTAC	104	52.6667	6.28262	51.3333	21.2536	84.0797		1		TCTCTAC	41			TCTCTAC	65			TCTCTAC	54
AGTCATC	100	52.4333	7.30462	47.5667	15.9102	88.9564		1		AGTCATC	59			AGTCATC	56			AGTCATC	56
CTAGAAG	92	52.1	6.74844	39.9	18.3578	85.8422		1		CTAGAAG	59			CTAGAAG	54			CTAGAAG	48
GAACTTC	109	61.8333	7.97013	47.1667	21.9827	101.684		1		GAACTTC	53			GAACTTC	57			GAACTTC	61
TAACTAG	39	18.0333	4.07248	20.9667	0	38.3957		1		TAACTAG	16			TAACTAG	19			TAACTAG	20
TATGATG	100	51.6667	7.02377	48.3333	16.5478	86.7855		1		TATGATG	44			TATGATG	61			TATGATG	46
CCCTATG	84	43.2	6.24445	40.8	11.9778	74.4222		1		CCCTATG	40			CCCTATG	48			CCCTATG	45
GCCTTTG	128	79.6	6.42517	48.4	47.4742	111.726		1		GCCTTTG	93			GCCTTTG	75			GCCTTTG	76
TGGTAAG	60	28.7333	3.94735	31.2667	8.99656	48.4701		1		TGGTAAG	29			TGGTAAG	22			TGGTAAG	26
ACCAATG	100	46.9333	5.53318	53.0667	19.2674	74.5992		1		ACCAATG	58			ACCAATG	48			ACCAATG	47
ACCTATG	76	39.5667	5.50663	36.4333	12.0335	67.0998		1		ACCTATG	36			ACCTATG	52			ACCTATG	44
AGGTTAC	56	26.8	5.1822	29.2	0.889012	52.711		1		AGGTTAC	24			AGGTTAC	26			AGGTTAC	21
AGGAATC	82	50.1333	5.5506	31.8667	22.3803	77.8863		1		AGGAATC	51			AGGAATC	55			AGGAATC	42
CACAAAG	109	70.2667	6.87792	38.7333	35.8771	104.656		1		CACAAAG	69			CACAAAG	77			CACAAAG	78
GACATAG	53	31.5	4.28912	21.5	10.0544	52.9456		1		GACATAG	38			GACATAG	30			GACATAG	27
CACATAG	79	34.8667	5.25707	44.1333	8.58132	61.152		1		CACATAG	37			CACATAG	32			CACATAG	41
GAGAAAC	144	82.2	8.61194	61.8	39.1403	125.26		1		GAGAAAC	77			GAGAAAC	88			GAGAAAC	75
CTGTAAC	75	44.2	4.71535	30.8	20.6233	67.7767		1		CTGTAAC	50			CTGTAAC	57			CTGTAAC	40
CACATAC	107	48.7667	7.59166	58.2333	10.8084	86.725		1		CACATAC	42			CACATAC	47			CACATAC	46
ATGAAAG	114	71.1333	6.2297	42.8667	39.9848	102.282		1		ATGAAAG	59			ATGAAAG	90			ATGAAAG	68
TACAAAG	99	64.1667	6.65444	34.8333	30.8945	97.4389		1		TACAAAG	66			TACAAAG	65			TACAAAG	60
ATGAATG	118	66.2667	8.18297	51.7333	25.3518	107.181		1		ATGAATG	51			ATGAATG	67			ATGAATG	69
ATGTAAC	79	32.8	6.13301	46.2	2.13496	63.465		1		ATGTAAC	37			ATGTAAC	32			ATGTAAC	24
AACATAC	65	32.5667	5.63048	32.4333	4.41427	60.7191		1		AACATAC	41			AACATAC	31			AACATAC	29
TACATAC	64	34.6667	5.05373	29.3333	9.398	59.9353		1		TACATAC	24			TACATAC	40			TACATAC	28
GGTAAAG	93	42.4333	8.22395	50.5667	1.31359	83.5531		1		GGTAAAG	44			GGTAAAG	46			GGTAAAG	22
GCATAAG	41	24	2.9595	17	9.20252	38.7975		1		GCATAAG	22			GCATAAG	27			GCATAAG	18
CCATAAG	66	29.7	5.53453	36.3	2.02734	57.3727		1		CCATAAG	30			CCATAAG	36			CCATAAG	26
CGTATAG	16	3.13333	1.56983	12.8667	0	10.9825		1		CGTATAG	3			CGTATAG	2			CGTATAG	2
GCTATAG	63	22.9667	4.67925	40.0333	0	46.3629		1		GCTATAG	23			GCTATAG	23			GCTATAG	16
CGAATAC	48	7.4	2.20657	40.6	0	18.4329		1		CGAATAC	6			CGAATAC	8			CGAATAC	4
CCTTTAC	82	42	6.26429	40	10.6785	73.3215		1		CCTTTAC	50			CCTTTAC	36			CCTTTAC	41
CCAAATC	80	41.3667	6.31628	38.6333	9.78526	72.9481		1		CCAAATC	43			CCAAATC	49			CCAAATC	35
ACATAAG	61	33.6333	5.41061	27.3667	6.58028	60.6864		1		ACATAAG	26			ACATAAG	36			ACATAAG	27
TGTAAAC	80	44.8333	5.08604	35.1667	19.4031	70.2635		1		TGTAAAC	44			TGTAAAC	41			TGTAAAC	38
AGTATAC	44	24.6	3.24409	19.4	8.37954	40.8205		1		AGTATAC	22			AGTATAC	24			AGTATAC	23
AGTAATC	50	22.2	3.24197	27.8	5.99017	38.4098		1		AGTAATC	20			AGTAATC	26			AGTAATC	21
GATTTAG	71	28.8	5.20875	42.2	2.75627	54.8437		1		GATTTAG	36			GATTTAG	22			GATTTAG	25
CATAAAC	74	32.5333	6.66816	41.4667	0	65.8741		1		CATAAAC	31			CATAAAC	34			CATAAAC	33
CAAATAC	100	48.2	6.47755	51.8	15.8123	80.5877		1		CAAATAC	48			CAAATAC	40			CAAATAC	54
TTTATTC	92	59.0667	5.69291	32.9333	30.6021	87.5312		1		TTTATTC	55			TTTATTC	62			TTTATTC	64
TGAGCGA	51	22.5667	3.9539	28.4333	2.79716	42.3362		1		TGAGCGA	29			TGAGCGA	20			TGAGCGA	32
TCTCCGA	60	25.5667	5.64882	34.4333	0	53.8108		1		TCTCCGA	25			TCTCCGA	27			TCTCCGA	25
TAAGCGA	41	7.1	3.07773	33.9	0	22.4886		1		TAAGCGA	11			TAAGCGA	10			TAAGCGA	4
AAAGCCT	126	77.8667	6.21862	48.1333	46.7736	108.96		1		AAAGCCT	72			AAAGCCT	84			AAAGCCT	76
AAACCCT	126	64.8333	7.773	61.1667	25.9683	103.698		1		AAACCCT	68			AAACCCT	61			AAACCCT	59
TGCTGGA	158	108.2	8.85671	49.8	63.9164	152.484		1		TGCTGGA	118			TGCTGGA	115			TGCTGGA	94
ACGTGCA	59	22.4	4.27986	36.6	1.00068	43.7993		1		ACGTGCA	23			ACGTGCA	19			ACGTGCA	19
CTCAGGA	140	97.1667	8.06048	42.8333	56.8643	137.469		1		CTCAGGA	99			CTCAGGA	100			CTCAGGA	119
GTGTGGT	98	64.9667	6.08267	33.0333	34.5533	95.38		1		GTGTGGT	61			GTGTGGT	53			GTGTGGT	56
GAGACCT	116	65.1667	8.96	50.8333	20.3667	109.967		1		GAGACCT	70			GAGACCT	61			GAGACCT	57
GTGACCT	101	64.7667	6.5794	36.2333	31.8697	97.6637		1		GTGACCT	70			GTGACCT	66			GTGACCT	59
TACAGGA	117	61.8667	6.87691	55.1333	27.4821	96.2512		1		TACAGGA	69			TACAGGA	66			TACAGGA	56
TACACGA	25	10.8667	2.63574	14.1333	0	24.0454		1		TACACGA	11			TACACGA	15			TACACGA	8
AAGACCA	121	77.9333	6.39468	43.0667	45.9599	109.907		1		AAGACCA	75			AAGACCA	74			AAGACCA	64
ATCTCCA	107	72.7	6.43348	34.3	40.5326	104.867		1		ATCTCCA	75			ATCTCCA	70			ATCTCCA	65
AAGTGGT	84	50.2	6.3756	33.8	18.322	82.078		1		AAGTGGT	56			AAGTGGT	55			AAGTGGT	49
ATGTGGT	116	59.8667	7.17146	56.1333	24.0094	95.724		1		ATGTGGT	44			ATGTGGT	51			ATGTGGT	63
ATGACGT	56	17.5333	4.02349	38.4667	0	37.6508		1		ATGACGT	15			ATGACGT	17			ATGACGT	20
TCATGGA	113	75.2333	6.30098	37.7667	43.7285	106.738		1		TCATGGA	67			TCATGGA	82			TCATGGA	75
CATACGA	25	7.46667	2.33021	17.5333	0	19.1177		1		CATACGA	10			CATACGA	11			CATACGA	6
CATAGCA	68	39.4667	5.32873	28.5333	12.823	66.1103		1		CATAGCA	51			CATAGCA	36			CATAGCA	36
CTTTGCA	112	69.6333	8.17685	42.3667	28.7491	110.518		1		CTTTGCA	73			CTTTGCA	71			CTTTGCA	57
GTAACCA	78	29.8333	4.55679	48.1667	7.04937	52.6173		1		GTAACCA	35			GTAACCA	36			GTAACCA	27
CAAAGGT	88	50.2333	6.07813	37.7667	19.8427	80.624		1		CAAAGGT	50			CAAAGGT	54			CAAAGGT	55
CTTTGCT	129	79.8667	9.34302	49.1333	33.1516	126.582		1		CTTTGCT	69			CTTTGCT	93			CTTTGCT	73
TATAGGA	57	27.1333	4.73966	29.8667	3.43504	50.8316		1		TATAGGA	25			TATAGGA	28			TATAGGA	22
TAAACGA	48	10.3667	2.65854	37.6333	0	23.6593		1		TAAACGA	13			TAAACGA	14			TAAACGA	11
TAATCGA	21	6.43333	2.06253	14.5667	0	16.746		1		TAATCGA	8			TAATCGA	8			TAATCGA	6
TATAGGT	51	19.4	3.98791	31.6	0	39.3396		1		TATAGGT	16			TATAGGT	21			TATAGGT	19
CCCGTGT	42	25.0667	3.37264	16.9333	8.20346	41.9299		1		CCCGTGT	24			CCCGTGT	19			CCCGTGT	15
CAGGAGA	168	116.067	9.6452	51.9333	67.8407	164.293		1		CAGGAGA	123			CAGGAGA	134			CAGGAGA	114
TTGCACA	96	50.9333	8.05127	45.0667	10.677	91.1897		1		TTGCACA	59			TTGCACA	53			TTGCACA	54
TAGCAGT	72	37.3667	5.54905	34.6333	9.62142	65.1119		1		TAGCAGT	38			TAGCAGT	29			TAGCAGT	40
GGAGAGA	163	107.967	10.4732	55.0333	55.6005	160.333		1		GGAGAGA	106			GGAGAGA	113			GGAGAGA	108
GCAGTCA	97	56.6333	7.93284	40.3667	16.9692	96.2975		1		GCAGTCA	56			GCAGTCA	56			GCAGTCA	58
TCTCAGA	153	94.2667	8.00402	58.7333	54.2466	134.287		1		TCTCAGA	80			TCTCAGA	97			TCTCAGA	88
TCACTCA	104	60	6.85314	44	25.7343	94.2657		1		TCACTCA	54			TCACTCA	52			TCACTCA	53
TCTGAGT	105	69.5667	6.38794	35.4333	37.627	101.506		1		TCTGAGT	73			TCTGAGT	73			TCTGAGT	65
TGAGTGT	94	62.2667	6.02256	31.7333	32.1539	92.3795		1		TGAGTGT	58			TGAGTGT	51			TGAGTGT	68
AGAGTCT	111	68.2667	8.53768	42.7333	25.5783	110.955		1		AGAGTCT	61			AGAGTCT	64			AGAGTCT	65
AGTCTCT	113	69.3667	7.48554	43.6333	31.939	106.794		1		AGTCTCT	65			AGTCTCT	61			AGTCTCT	64
CATGTGA	93	56.3667	6.64096	36.6333	23.1619	89.5714		1		CATGTGA	57			CATGTGA	68			CATGTGA	44
GAACACA	121	74.4667	7.63266	46.5333	36.3034	112.63		1		GAACACA	70			GAACACA	76			GAACACA	79
GAAGTCA	117	71.0333	8.07074	45.9667	30.6797	111.387		1		GAAGTCA	82			GAAGTCA	72			GAAGTCA	67
CTTCTCA	130	84.1667	8.45713	45.8333	41.881	126.452		1		CTTCTCA	90			CTTCTCA	97			CTTCTCA	93
GAAGAGT	135	73.4	8.34845	61.6	31.6578	115.142		1		GAAGAGT	72			GAAGAGT	67			GAAGAGT	78
GTACTCT	53	29.6	4.24751	23.4	8.36243	50.8376		1		GTACTCT	33			GTACTCT	30			GTACTCT	42
TTAGTCA	68	32.4	4.85372	35.6	8.13139	56.6686		1		TTAGTCA	31			TTAGTCA	33			TTAGTCA	36
AATCTCA	102	53.1333	6.14611	48.8667	22.4028	83.8639		1		AATCTCA	56			AATCTCA	56			AATCTCA	54
ATAGTCT	51	29.9333	3.93861	21.0667	10.2403	49.6264		1		ATAGTCT	32			ATAGTCT	31			ATAGTCT	29
GGGAAGA	144	98.0667	8.25847	45.9333	56.7743	139.359		1		GGGAAGA	103			GGGAAGA	99			GGGAAGA	82
GGCATGA	90	42.8333	6.59197	47.1667	9.8735	75.7932		1		GGCATGA	38			GGCATGA	51			GGCATGA	48
GCGAACA	48	11.1333	3.83031	36.8667	0	30.2849		1		GCGAACA	15			GCGAACA	5			GCGAACA	10
TGGTAGA	85	45.8667	6.89694	39.1333	11.382	80.3514		1		TGGTAGA	45			TGGTAGA	37			TGGTAGA	36
ACGAACA	53	13.9667	3.97825	39.0333	0	33.8579		1		ACGAACA	13			ACGAACA	22			ACGAACA	12
TGCATGT	107	60.0667	6.75142	46.9333	26.3096	93.8237		1		TGCATGT	63			TGCATGT	60			TGCATGT	53
CTCTACA	112	59.5	8.26605	52.5	18.1697	100.83		1		CTCTACA	58			CTCTACA	70			CTCTACA	58
GTGAACT	92	52.6333	7.45323	39.3667	15.3672	89.8995		1		GTGAACT	43			GTGAACT	54			GTGAACT	40
GTCATCT	115	65.5	7.4452	49.5	28.274	102.726		1		GTCATCT	51			GTCATCT	55			GTCATCT	61
TTCTAGA	107	56.3	5.31848	50.7	29.7076	82.8924		1		TTCTAGA	47			TTCTAGA	61			TTCTAGA	45
AAGAACA	151	106.067	8.79629	44.9333	62.0852	150.048		1		AAGAACA	109			AAGAACA	102			AAGAACA	101
AAGAAGT	141	84.2	5.0062	56.8	59.169	109.231		1		AAGAAGT	79			AAGAAGT	107			AAGAAGT	88
TAGAAGT	77	41.6	5.71507	35.4	13.0246	70.1754		1		TAGAAGT	42			TAGAAGT	42			TAGAAGT	29
CCAATGT	93	45.7667	7.18083	47.2333	9.8625	81.6708		1		CCAATGT	48			CCAATGT	53			CCAATGT	41
GGAATCT	90	50.9333	5.67471	39.0667	22.5598	79.3069		1		GGAATCT	62			GGAATCT	56			GGAATCT	44
TGAAAGA	136	87.1	7.93226	48.9	47.4387	126.761		1		TGAAAGA	82			TGAAAGA	102			TGAAAGA	79
ACATACA	101	57.6	7.60943	43.4	19.5528	95.6472		1		ACATACA	45			ACATACA	61			ACATACA	50
TGAATGT	134	69.8	9.73228	64.2	21.1386	118.461		1		TGAATGT	71			TGAATGT	68			TGAATGT	70
TCAATGT	109	47.8333	7.95281	61.1667	8.0693	87.5974		1		TCAATGT	42			TCAATGT	51			TCAATGT	42
GTAAACA	77	41.1333	6.80635	35.8667	7.10157	75.1651		1		GTAAACA	41			GTAAACA	39			GTAAACA	39
GAATACA	93	46.4	5.80487	46.6	17.3756	75.4244		1		GAATACA	39			GAATACA	47			GAATACA	38
CATATCA	57	32.2	4.71535	24.8	8.62327	55.7767		1		CATATCA	31			CATATCA	38			CATATCA	29
GTAATCT	48	22.5333	4.27288	25.4667	1.16895	43.8977		1		GTAATCT	28			GTAATCT	23			GTAATCT	26
AAATACA	129	73.7	8.15856	55.3	32.9072	114.493		1		AAATACA	60			AAATACA	69			AAATACA	70
TTATTCA	81	51.4667	5.65523	29.5333	23.1905	79.7428		1		TTATTCA	44			TTATTCA	63			TTATTCA	54
TAAATGT	103	67.1	5.79149	35.9	38.1425	96.0575		1		TAAATGT	61			TAAATGT	60			TAAATGT	49
GAGCGAA	45	15.0333	3.96087	29.9667	0	34.8377		1		GAGCGAA	17			GAGCGAA	16			GAGCGAA	11
CTCCGAA	62	20.4	4.17381	41.6	0	41.269		1		CTCCGAA	23			CTCCGAA	21			CTCCGAA	21
TTGGGAA	129	75.9333	8.95172	53.0667	31.1747	120.692		1		TTGGGAA	79			TTGGGAA	82			TTGGGAA	63
AAGCGAA	53	16.8667	4.0999	36.1333	0	37.3662		1		AAGCGAA	17			AAGCGAA	15			AAGCGAA	17
AACCCTA	86	35.1	5.96744	50.9	5.2628	64.9372		1		AACCCTA	43			AACCCTA	24			AACCCTA	31
AAGGCAT	107	57.6333	8.36035	49.3667	15.8316	99.4351		1		AAGGCAT	61			AAGGCAT	50			AAGGCAT	60
AAGCCTT	129	75.9	8.28522	53.1	34.4739	117.326		1		AAGCCTT	76			AAGCCTT	76			AAGCCTT	66
GCTGGAT	108	63.2	7.60853	44.8	25.1574	101.243		1		GCTGGAT	57			GCTGGAT	67			GCTGGAT	53
CGTGCAT	44	14.8667	3.09319	29.1333	0	30.3326		1		CGTGCAT	11			CGTGCAT	12			CGTGCAT	10
TCTCCAA	133	79.4667	7.12806	53.5333	43.8264	115.107		1		TCTCCAA	79			TCTCCAA	86			TCTCCAA	74
TGTGGTA	105	51.0333	6.70812	53.9667	17.4927	84.5739		1		TGTGGTA	54			TGTGGTA	47			TGTGGTA	42
AGACCTA	85	39.3333	6.51964	45.6667	6.73512	71.9315		1		AGACCTA	42			AGACCTA	43			AGACCTA	33
AGACCAT	112	59.2667	7.07074	52.7333	23.913	94.6204		1		AGACCAT	65			AGACCAT	62			AGACCAT	56
AAACGAA	65	22.6667	4.38126	42.3333	0.760388	44.5729		1		AAACGAA	25			AAACGAA	20			AAACGAA	19
TTTGCAA	111	60.5333	6.9219	50.4667	25.9239	95.1428		1		TTTGCAA	58			TTTGCAA	70			TTTGCAA	59
TAACCAA	70	35.9	6.75354	34.1	2.13228	69.6677		1		TAACCAA	29			TAACCAA	35			TAACCAA	38
AATGCAT	85	47.4667	5.23735	37.5333	21.2799	73.6534		1		AATGCAT	46			AATGCAT	48			AATGCAT	46
TTTGCAT	108	58.6	6.5369	49.4	25.9155	91.2845		1		TTTGCAT	55			TTTGCAT	58			TTTGCAT	59
AAACCTT	106	63.4667	7.78475	42.5333	24.5429	102.39		1		AAACCTT	57			AAACCTT	66			AAACCTT	50
AGCAGTA	90	53.3333	6.29358	36.6667	21.8654	84.8013		1		AGCAGTA	58			AGCAGTA	51			AGCAGTA	42
TGCACAT	94	61	6.45942	33	28.7029	93.2971		1		TGCACAT	48			TGCACAT	61			TGCACAT	75
CTCAGAA	158	101.6	9.56142	56.4	53.7929	149.407		1		CTCAGAA	94			CTCAGAA	97			CTCAGAA	88
GTCTCTA	76	37.9	6.87499	38.1	3.52504	72.275		1		GTCTCTA	44			GTCTCTA	41			GTCTCTA	35
CAGTCAT	100	55.8333	7.50211	44.1667	18.3228	93.3439		1		CAGTCAT	60			CAGTCAT	56			CAGTCAT	42
ATGTGAA	121	72.6333	6.39225	48.3667	40.6721	104.595		1		ATGTGAA	64			ATGTGAA	78			ATGTGAA	61
TTCACAA	96	53.0667	6.41084	42.9333	21.0125	85.1209		1		TTCACAA	51			TTCACAA	54			TTCACAA	39
ATGTGAT	89	55.0333	5.91015	33.9667	25.4826	84.5841		1		ATGTGAT	44			ATGTGAT	48			ATGTGAT	54
AACACAT	103	54.8667	6.65263	48.1333	21.6035	88.1298		1		AACACAT	50			AACACAT	64			AACACAT	50
AAGTCAT	114	56.1667	8.48968	57.8333	13.7183	98.6151		1		AAGTCAT	59			AAGTCAT	53			AAGTCAT	48
AAGTCTT	106	62.2333	8.62508	43.7667	19.1079	105.359		1		AAGTCTT	58			AAGTCTT	67			AAGTCTT	52
GCATGAA	89	51.4	6.99063	37.6	16.4468	86.3532		1		GCATGAA	44			GCATGAA	39			GCATGAA	59
TCTAGAA	103	54.1	7.13587	48.9	18.4206	89.7794		1		TCTAGAA	48			TCTAGAA	56			TCTAGAA	44
TCTACAA	116	63.5	7.03072	52.5	28.3464	98.6536		1		TCTACAA	65			TCTACAA	74			TCTACAA	59
TCTTCAA	118	80.8667	7.42658	37.1333	43.7338	118		1		TCTTCAA	70			TCTTCAA	89			TCTTCAA	81
AGAACAT	119	81.7333	7.32936	37.2667	45.0865	118.38		1		AGAACAT	90			AGAACAT	75			AGAACAT	69
AGTACAT	64	42.6	4.23939	21.4	21.4031	63.7969		1		AGTACAT	51			AGTACAT	49			AGTACAT	33
CTATGAA	113	62	6.74665	51	28.2668	95.7332		1		CTATGAA	54			CTATGAA	57			CTATGAA	56
GAATGTA	96	46.5333	6.8518	49.4667	12.2743	80.7923		1		GAATGTA	39			GAATGTA	44			GAATGTA	47
CTATGAT	87	44.3333	5.82109	42.6667	15.2279	73.4388		1		CTATGAT	44			CTATGAT	45			CTATGAT	36
TATTCAA	86	45.9	7.79191	40.1	6.94047	84.8595		1		TATTCAA	35			TATTCAA	67			TATTCAA	37
TTTTCAA	120	78.2333	7.86386	41.7667	38.9141	117.553		1		TTTTCAA	71			TTTTCAA	78			TTTTCAA	72
AATACAT	117	53.5667	6.73991	63.4333	19.8671	87.2662		1		AATACAT	39			AATACAT	56			AATACAT	48
TCGGAAT	32	13.3667	3.22152	18.6333	0	29.4742		1		TCGGAAT	16			TCGGAAT	11			TCGGAAT	17
TCCGAAT	55	14.2	3.60459	40.8	0	32.223		1		TCCGAAT	12			TCCGAAT	11			TCCGAAT	6
ACCCTAT	73	30.2	4.90179	42.8	5.69103	54.709		1		ACCCTAT	30			ACCCTAT	26			ACCCTAT	22
AGCCTTT	124	73.5667	6.80103	50.4333	39.5615	107.572		1		AGCCTTT	80			AGCCTTT	79			AGCCTTT	60
CTCCAAA	119	74.6	8.7989	44.4	30.6055	118.595		1		CTCCAAA	72			CTCCAAA	73			CTCCAAA	71
GTGGTAA	88	34.4	6.10031	53.6	3.89845	64.9016		1		GTGGTAA	34			GTGGTAA	30			GTGGTAA	22
CAGCTAT	81	52.7667	5.28292	28.2333	26.3521	79.1812		1		CAGCTAT	51			CAGCTAT	54			CAGCTAT	48
GACCTAT	68	25.4667	3.5109	42.5333	7.91215	43.0212		1		GACCTAT	26			GACCTAT	35			GACCTAT	23
GACCATT	68	38.6667	5.85063	29.3333	9.41351	67.9198		1		GACCATT	41			GACCATT	35			GACCATT	48
ATGCATA	67	36.2	4.00345	30.8	16.1828	56.2172		1		ATGCATA	29			ATGCATA	43			ATGCATA	34
TTGCATA	85	36.1	5.76164	48.9	7.29178	64.9082		1		TTGCATA	29			TTGCATA	32			TTGCATA	34
ATCCATA	73	30.7	4.60247	42.3	7.68763	53.7124		1		ATCCATA	27			ATCCATA	39			ATCCATA	22
TAGGTTA	49	17.1667	3.38438	31.8333	0.24477	34.0886		1		TAGGTTA	14			TAGGTTA	15			TAGGTTA	19
AACCAAT	70	36.6667	5.82701	33.3333	7.53163	65.8017		1		AACCAAT	33			AACCAAT	38			AACCAAT	38
GCACATA	65	33.2667	5.18575	31.7333	7.33794	59.1954		1		GCACATA	28			GCACATA	29			GCACATA	31
GCAGTTA	64	37.1667	5.01091	26.8333	12.1121	62.2212		1		GCAGTTA	31			GCAGTTA	44			GCAGTTA	37
AGAGAAA	182	130.4	10.0021	51.6	80.3897	180.41		1		AGAGAAA	117			AGAGAAA	126			AGAGAAA	123
TCACAAA	109	59.9333	5.17909	49.0667	34.0379	85.8288		1		TCACAAA	64			TCACAAA	71			TCACAAA	51
TGTGATA	71	44.7333	4.91257	26.2667	20.1705	69.2962		1		TGTGATA	32			TGTGATA	35			TGTGATA	38
ACACATA	103	54.7	6.77292	48.3	20.8354	88.5646		1		ACACATA	44			ACACATA	63			ACACATA	52
AGTCTAT	60	33.2333	4.57643	26.7667	10.3512	56.1155		1		AGTCTAT	38			AGTCTAT	36			AGTCTAT	33
TGAGTTT	108	69.4333	5.9578	38.5667	39.6443	99.2223		1		TGAGTTT	64			TGAGTTT	76			TGAGTTT	70
AGTCTTT	97	60.9667	6.54156	36.0333	28.2589	93.6744		1		AGTCTTT	51			AGTCTTT	62			AGTCTTT	59
CATGAAA	115	71.3333	7.82275	43.6667	32.2196	110.447		1		CATGAAA	67			CATGAAA	83			CATGAAA	62
CTACAAA	106	64.3667	6.88067	41.6333	29.9633	98.77		1		CTACAAA	60			CTACAAA	60			CTACAAA	50
GAACATA	81	40.3	7.20704	40.7	4.26482	76.3352		1		GAACATA	40			GAACATA	41			GAACATA	38
AATGTAA	107	56.8667	7.06489	50.1333	21.5422	92.1911		1		AATGTAA	51			AATGTAA	58			AATGTAA	42
ATACATA	97	47.6667	5.72552	49.3333	19.0391	76.2943		1		ATACATA	32			ATACATA	45			ATACATA	45
TATGAAT	100	50.7	7.24045	49.3	14.4977	86.9023		1		TATGAAT	50			TATGAAT	53			TATGAAT	46
AAACAAT	92	61.4333	5.93461	30.5667	31.7603	91.1064		1		AAACAAT	55			AAACAAT	56			AAACAAT	53
ATTCAAT	65	39.3	4.68416	25.7	15.8792	62.7208		1		ATTCAAT	34			ATTCAAT	49			ATTCAAT	37
CCGAATA	44	8.8	2.6961	35.2	0	22.2805		1		CCGAATA	7			CCGAATA	6			CCGAATA	5
TGGTAAA	99	50.2333	6.36631	48.7667	18.4018	82.0649		1		TGGTAAA	47			TGGTAAA	55			TGGTAAA	40
TCCATAA	72	37.8333	5.30506	34.1667	11.308	64.3586		1		TCCATAA	43			TCCATAA	47			TCCATAA	36
AGCTATA	66	32	5.40115	34	4.99425	59.0057		1		AGCTATA	32			AGCTATA	34			AGCTATA	27
ACCTATA	67	25.9333	6.45373	41.0667	0	58.202		1		ACCTATA	29			ACCTATA	27			ACCTATA	17
TCCAAAT	90	54.2333	6.36089	35.7667	22.4289	86.0378		1		TCCAAAT	62			TCCAAAT	69			TCCAAAT	50
TGCATAT	94	44.3667	5.67197	49.6333	16.0068	72.7265		1		TGCATAT	42			TGCATAT	43			TGCATAT	35
AGCTTTT	119	67.2333	6.75014	51.7667	33.4826	100.984		1		AGCTTTT	81			AGCTTTT	60			AGCTTTT	71
GAGAAAA	155	110.033	7.61796	44.9667	71.9435	148.123		1		GAGAAAA	99			GAGAAAA	115			GAGAAAA	105
ATGTAAA	98	63.4333	5.81724	34.5667	34.3472	92.5195		1		ATGTAAA	59			ATGTAAA	66			ATGTAAA	57
TACATAA	86	42.1333	5.79377	43.8667	13.1645	71.1022		1		TACATAA	35			TACATAA	47			TACATAA	32
ACATAAA	107	61.0333	6.17829	45.9667	30.1419	91.9248		1		ACATAAA	57			ACATAAA	75			ACATAAA	40
AGTTTAT	84	52.2667	5.41984	31.7333	25.1674	79.3659		1		AGTTTAT	47			AGTTTAT	58			AGTTTAT	38
GGGGGGG	25	24.3	6.69096	0.7	0	57.7548				GGGGGGG	16			GGGGGGG	21			GGGGGGG	25
CGGGGGG	18	16.4	5.04873	1.6	0	41.6436				CGGGGGG	11			CGGGGGG	20			CGGGGGG	22
GCGGGGG	28	28.4667	6.37199	0.466667	0	60.3266				GCGGGGG	23			GCGGGGG	31			GCGGGGG	28
CCGGGGG	23	26	4.98273	3	1.08636	50.9136				CCGGGGG	23			CCGGGGG	25			CCGGGGG	23
GGCGGGG	44	44.0667	6.70015	0.0666667	10.5659	77.5674				GGCGGGG	43			GGCGGGG	49			GGCGGGG	41
CGCGGGG	23	23.9667	5.69624	0.966667	0	52.4479				CGCGGGG	24			CGCGGGG	26			CGCGGGG	13
GCCGGGG	28	36.0667	6.75652	8.06667	2.28406	69.8493				GCCGGGG	35			GCCGGGG	36			GCCGGGG	27
CCCGGGG	41	43.4667	6.32855	2.46667	11.8239	75.1094				CCCGGGG	41			CCCGGGG	39			CCCGGGG	34
GGGCGGG	44	40.0333	5.92181	3.96667	10.4243	69.6424				GGGCGGG	38			GGGCGGG	44			GGGCGGG	36
CGGCGGG	29	32.2667	6.07387	3.26667	1.89729	62.636				CGGCGGG	42			CGGCGGG	39			CGGCGGG	25
GCGCGGG	24	28.4333	5.91132	4.43333	0	57.9899				GCGCGGG	27			GCGCGGG	35			GCGCGGG	24
CCGCGGG	23	24.9333	5.52695	1.93333	0	52.5681				CCGCGGG	26			CCGCGGG	27			CCGCGGG	21
GGCCGGG	38	43.2667	6.46974	5.26667	10.918	75.6153				GGCCGGG	37			GGCCGGG	42			GGCCGGG	43
CGCCGGG	28	24.9667	4.73056	3.03333	1.31389	48.6194				CGCCGGG	29			CGCCGGG	14			CGCCGGG	17
GCCCGGG	35	47.7667	5.91132	12.7667	18.2101	77.3233				GCCCGGG	55			GCCCGGG	38			GCCCGGG	49
CCCCGGG	41	44.5333	5.66741	3.53333	16.1963	72.8704				CCCCGGG	43			CCCCGGG	46			CCCCGGG	44
GGGGCGG	40	41.0667	7.95216	1.06667	1.30589	80.8274				GGGGCGG	35			GGGGCGG	40			GGGGCGG	35
CGGGCGG	36	28.3	4.12018	7.7	7.69911	48.9009				CGGGCGG	29			CGGGCGG	31			CGGGCGG	23
GCGGCGG	38	46.3667	6.83038	8.36667	12.2148	80.5185				GCGGCGG	52			GCGGCGG	55			GCGGCGG	39
CCGGCGG	24	27.8667	5.1977	3.86667	1.87816	53.8552				CCGGCGG	32			CCGGCGG	34			CCGGCGG	20
GGCGCGG	27	30.7	4.64721	3.7	7.46395	53.936				GGCGCGG	36			GGCGCGG	39			GGCGCGG	28
CGCGCGG	18	21.4667	5.66132	3.46667	0	49.7733				CGCGCGG	21			CGCGCGG	22			CGCGCGG	17
GCCGCGG	26	32.2333	5.64271	6.23333	4.01976	60.4469				GCCGCGG	29			GCCGCGG	35			GCCGCGG	24
CCCGCGG	18	27.1	5.94428	9.1	0	56.8214				CCCGCGG	29			CCCGCGG	26			CCCGCGG	22
GGGCCGG	35	37.0333	4.43717	2.03333	14.8475	59.2192				GGGCCGG	35			GGGCCGG	37			GGGCCGG	33
CGGCCGG	33	26.8667	5.15774	6.13333	1.07796	52.6554				CGGCCGG	28			CGGCCGG	23			CGGCCGG	20
GCGCCGG	21	26.6667	5.1751	5.66667	0.791191	52.5421				GCGCCGG	35			GCGCCGG	18			GCGCCGG	26
CCGCCGG	23	25.8333	5.48404	2.83333	0	53.2535				CCGCCGG	27			CCGCCGG	21			CCGCCGG	18
GGCCCGG	33	43.2667	6.32419	10.2667	11.6457	74.8876				GGCCCGG	51			GGCCCGG	45			GGCCCGG	42
CGCCCGG	25	24.4	5.02133	0.6	0	49.5067				CGCCCGG	22			CGCCCGG	26			CGCCCGG	26
GCCCCGG	46	45	6.06857	1	14.6571	75.3429				GCCCCGG	59			GCCCCGG	57			GCCCCGG	54
CCCCCGG	35	30.1667	5.70592	4.83333	1.63709	58.6962				CCCCCGG	28			CCCCCGG	23			CCCCCGG	33
GGGGGCG	29	33.0333	5.30116	4.03333	6.52753	59.5391				GGGGGCG	31			GGGGGCG	26			GGGGGCG	31
CGGGGCG	23	24.6667	5.06736	1.66667	0	50.0035				CGGGGCG	25			CGGGGCG	32			CGGGGCG	26
GCGGGCG	35	29.4333	4.62141	5.56667	6.32626	52.5404				GCGGGCG	38			GCGGGCG	27			GCGGGCG	27
CCGGGCG	26	25.9333	3.98214	0.0666667	6.02261	45.8441				CCGGGCG	28			CCGGGCG	30			CCGGGCG	20
GGCGGCG	37	45.9333	7.62	8.93333	7.83334	84.0333				GGCGGCG	52			GGCGGCG	54			GGCGGCG	34
CGCGGCG	21	26.2	4.81664	5.2	2.11681	50.2832				CGCGGCG	33			CGCGGCG	34			CGCGGCG	24
GCCGGCG	26	27.9667	3.70911	1.96667	9.42113	46.5122				GCCGGCG	34			GCCGGCG	30			GCCGGCG	21
CCCGGCG	25	27.3667	5.09552	2.36667	1.88905	52.8443				CCCGGCG	33			CCCGGCG	30			CCCGGCG	19
GGGCGCG	19	24.2	4.9647	5.2	0	49.0235				GGGCGCG	26			GGGCGCG	19			GGGCGCG	23
CGGCGCG	27	23.7333	4.72655	3.26667	0.100607	47.3661				CGGCGCG	28			CGGCGCG	37			CGGCGCG	18
GCGCGCG	19	24	5.47723	5	0	51.3861				GCGCGCG	20			GCGCGCG	23			GCGCGCG	23
CCGCGCG	19	20.0333	4.12297	1.03333	0	40.6482				CCGCGCG	19			CCGCGCG	25			CCGCGCG	19
GGCCGCG	22	29.7667	5.70954	7.76667	1.21897	58.3144				GGCCGCG	25			GGCCGCG	28			GGCCGCG	26
CGCCGCG	17	26.5	4.32116	9.5	4.89421	48.1058				CGCCGCG	25			CGCCGCG	26			CGCCGCG	16
GCCCGCG	16	26.1	4.61893	10.1	3.00537	49.1946				GCCCGCG	32			GCCCGCG	31			GCCCGCG	19
CCCCGCG	20	24.6667	6.44517	4.66667	0	56.8925				CCCCGCG	34			CCCCGCG	26			CCCCGCG	16
GGGGCCG	34	34.7667	6.47373	0.766667	2.39801	67.1353				GGGGCCG	36			GGGGCCG	35			GGGGCCG	34
CGGGCCG	18	24.2	4.18041	6.2	3.29793	45.1021				CGGGCCG	22			CGGGCCG	30			CGGGCCG	25
GCGGCCG	35	37.6	5.67876	2.6	9.20622	65.9938				GCGGCCG	39			GCGGCCG	34			GCGGCCG	25
CCGGCCG	21	27.4333	6.60555	6.43333	0	60.4611				CCGGCCG	26			CCGGCCG	23			CCGGCCG	21
GGCGCCG	26	29.4333	4.41536	3.43333	7.35653	51.5101				GGCGCCG	39			GGCGCCG	31			GGCGCCG	30
CGCGCCG	18	21.3333	4.26156	3.33333	0.0255181	42.6411				CGCGCCG	30			CGCGCCG	21			CGCGCCG	21
GCCGCCG	39	39.2333	6.51091	0.233333	6.67878	71.7879				GCCGCCG	39			GCCGCCG	43			GCCGCCG	29
CCCGCCG	22	30.4333	6.06109	8.43333	0.127896	60.7388				CCCGCCG	28			CCCGCCG	28			CCCGCCG	25
GGGCCCG	30	31.7	6.98841	1.7	0	66.6421				GGGCCCG	35			GGGCCCG	43			GGGCCCG	28
CGGCCCG	20	23.7333	5.5082	3.73333	0	51.2743				CGGCCCG	28			CGGCCCG	23			CGGCCCG	15
GCGCCCG	26	25.3667	5.48027	0.633333	0	52.768				GCGCCCG	18			GCGCCCG	28			GCGCCCG	19
CCGCCCG	22	25.4	4.56826	3.4	2.55872	48.2413				CCGCCCG	29			CCGCCCG	32			CCGCCCG	28
GGCCCCG	49	41.6333	7.28477	7.36667	5.2095	78.0572				GGCCCCG	47			GGCCCCG	39			GGCCCCG	47
CGCCCCG	15	25.4	4.72411	10.4	1.77944	49.0206				CGCCCCG	39			CGCCCCG	30			CGCCCCG	14
GCCCCCG	33	34.8	5.81556	1.8	5.72222	63.8778				GCCCCCG	33			GCCCCCG	29			GCCCCCG	27
CCCCCCG	24	22.2333	4.68809	1.76667	0	45.6738				CCCCCCG	24			CCCCCCG	26			CCCCCCG	16
GGGGGGC	22	32.7	5.70632	10.7	4.16841	61.2316				GGGGGGC	37			GGGGGGC	30			GGGGGGC	38
CGGGGGC	30	32.9667	5.96821	2.96667	3.12561	62.8077				CGGGGGC	26			CGGGGGC	27			CGGGGGC	30
GCGGGGC	36	42.2	7.59492	6.2	4.22542	80.1746				GCGGGGC	47			GCGGGGC	56			GCGGGGC	40
CCGGGGC	39	42.6667	6.0988	3.66667	12.1726	73.1607				CCGGGGC	41			CCGGGGC	42			CCGGGGC	45
GGCGGGC	45	36.7333	5.67471	8.26667	8.3598	65.1069				GGCGGGC	46			GGCGGGC	37			GGCGGGC	35
CGCGGGC	20	25.9	4.67089	5.9	2.54554	49.2545				CGCGGGC	28			CGCGGGC	34			CGCGGGC	26
GCCGGGC	40	42.1	4.9225	2.1	17.4875	66.7125				GCCGGGC	46			GCCGGGC	40			GCCGGGC	44
CCCGGGC	44	44.2667	6.92787	0.266667	9.62731	78.906				CCCGGGC	46			CCCGGGC	48			CCCGGGC	45
GGGCGGC	36	39.8	5.08819	3.8	14.3591	65.2409				GGGCGGC	50			GGGCGGC	44			GGGCGGC	36
CGGCGGC	39	42.6333	7.50395	3.63333	5.11361	80.1531				CGGCGGC	52			CGGCGGC	52			CGGCGGC	35
GCGCGGC	31	28.2667	5.5207	2.73333	0.663152	55.8702				GCGCGGC	35			GCGCGGC	30			GCGCGGC	21
CCGCGGC	21	33.1667	5.87856	12.1667	3.77387	62.5595				CCGCGGC	33			CCGCGGC	38			CCGCGGC	26
GGCCGGC	36	37.3	5.82	1.3	8.19999	66.4				GGCCGGC	42			GGCCGGC	28			GGCCGGC	35
CGCCGGC	28	28.5667	6.22389	0.566667	0	59.6861				CGCCGGC	25			CGCCGGC	26			CGCCGGC	22
GCCCGGC	38	44.4667	7.61004	6.46667	6.41649	82.5168				GCCCGGC	47			GCCCGGC	40			GCCCGGC	49
CCCCGGC	38	39.4667	6.78606	1.46667	5.53638	73.397				CCCCGGC	48			CCCCGGC	42			CCCCGGC	39
GGGGCGC	28	28.9	5.4542	0.9	1.62901	56.171				GGGGCGC	26			GGGGCGC	27			GGGGCGC	28
CGGGCGC	23	27.4667	5.21757	4.46667	1.37884	53.5545				CGGGCGC	38			CGGGCGC	23			CGGGCGC	21
GCGGCGC	41	36.3	5.96628	4.7	6.46858	66.1314				GCGGCGC	33			GCGGCGC	45			GCGGCGC	22
CCGGCGC	24	28.6	5.64221	4.6	0.388973	56.811				CCGGCGC	34			CCGGCGC	27			CCGGCGC	26
GGCGCGC	24	22.8667	4.98088	1.13333	0	47.7711				GGCGCGC	22			GGCGCGC	29			GGCGCGC	22
CGCGCGC	21	24.8667	5.60008	3.86667	0	52.8671				CGCGCGC	24			CGCGCGC	23			CGCGCGC	23
GCCGCGC	25	28.1667	5.31156	3.16667	1.60888	54.7245				GCCGCGC	26			GCCGCGC	30			GCCGCGC	20
CCCGCGC	17	27.9333	5.65645	10.9333	0	56.2156				CCCGCGC	40			CCCGCGC	34			CCCGCGC	21
GGGCCGC	27	35.1	7.76087	8.1	0	73.9043				GGGCCGC	39			GGGCCGC	40			GGGCCGC	29
CGGCCGC	21	35	6.68503	14	1.57484	68.4252				CGGCCGC	35			CGGCCGC	31			CGGCCGC	21
GCGCCGC	26	32.6	5.40498	6.6	5.57511	59.6249				GCGCCGC	36			GCGCCGC	35			GCGCCGC	32
CCGCCGC	30	43.3333	5.14167	13.3333	17.625	69.0417				CCGCCGC	40			CCGCCGC	39			CCGCCGC	35
GGCCCGC	24	30.9	5.30029	6.9	4.39854	57.4015				GGCCCGC	38			GGCCCGC	29			GGCCCGC	24
CGCCCGC	24	28.1	4.56637	4.1	5.26816	50.9318				CGCCCGC	26			CGCCCGC	34			CGCCCGC	25
GCCCCGC	34	43.1333	6.48464	9.13333	10.7101	75.5565				GCCCCGC	47			GCCCCGC	42			GCCCCGC	35
CCCCCGC	32	33.9667	5.73244	1.96667	5.30444	62.6289				CCCCCGC	37			CCCCCGC	31			CCCCCGC	25
GGGGGCC	38	45.7	6.43348	7.7	13.5326	77.8674				GGGGGCC	45			GGGGGCC	53			GGGGGCC	49
CGGGGCC	38	41.9667	7.04411	3.96667	6.7461	77.1872				CGGGGCC	48			CGGGGCC	42			CGGGGCC	41
GCGGGCC	32	33.1667	4.6763	1.16667	9.78515	56.5482				GCGGGCC	43			GCGGGCC	37			GCGGGCC	37
CCGGGCC	33	43	6.78233	10	9.08835	76.9116				CCGGGCC	45			CCGGGCC	37			CCGGGCC	39
GGCGGCC	38	45.2	6.06516	7.2	14.8742	75.5258				GGCGGCC	50			GGCGGCC	55			GGCGGCC	43
CGCGGCC	24	30.6333	4.97222	6.63333	5.77222	55.4944				CGCGGCC	36			CGCGGCC	28			CGCGGCC	22
GCCGGCC	33	38.6	7.98965	5.6	0	78.5482				GCCGGCC	40			GCCGGCC	31			GCCGGCC	32
CCCGGCC	44	43.5333	7.7046	0.466667	5.01031	82.0564				CCCGGCC	44			CCCGGCC	43			CCCGGCC	44
GGGCGCC	25	32.1333	6.30672	7.13333	0.599735	63.6669				GGGCGCC	32			GGGCGCC	35			GGGCGCC	33
CGGCGCC	28	32	4.541	4	9.295	54.705				CGGCGCC	34			CGGCGCC	31			CGGCGCC	21
GCGCGCC	24	24.8333	4.65413	0.833333	1.56269	48.104				GCGCGCC	28			GCGCGCC	20			GCGCGCC	25
CCGCGCC	22	29.5	4.44701	7.5	7.26497	51.735				CCGCGCC	35			CCGCGCC	30			CCGCGCC	22
GGCCGCC	39	45.4667	8.19896	6.46667	4.47185	86.4615				GGCCGCC	40			GGCCGCC	37			GGCCGCC	36
CGCCGCC	33	43.1	6.01922	10.1	13.0039	73.1961				CGCCGCC	44			CGCCGCC	43			CGCCGCC	38
GCCCGCC	29	40.3333	7.13096	11.3333	4.67854	75.9881				GCCCGCC	49			GCCCGCC	39			GCCCGCC	30
CCCCGCC	40	50.0333	8.0193	10.0333	9.93683	90.1298				CCCCGCC	52			CCCCGCC	41			CCCCGCC	48
GGGGCCC	56	52.8	8.41345	3.2	10.7327	94.8673				GGGGCCC	49			GGGGCCC	52			GGGGCCC	44
CGGGCCC	29	33.6333	5.30116	4.63333	7.12753	60.1391				CGGGCCC	41			CGGGCCC	40			CGGGCCC	28
GCGGCCC	28	37.6667	6.2164	9.66667	6.58465	68.7487				GCGGCCC	40			GCGGCCC	34			GCGGCCC	32
CCGGCCC	38	40.1	7.67598	2.1	1.72009	78.4799				CCGGCCC	35			CCGGCCC	35			CCGGCCC	29
GGCGCCC	24	30.9667	6.51515	6.96667	0	63.5424				GGCGCCC	25			GGCGCCC	39			GGCGCCC	28
CGCGCCC	23	24.4667	4.78311	1.46667	0.551106	48.3822				CGCGCCC	25			CGCGCCC	17			CGCGCCC	15
GCCGCCC	34	42.1	5.82119	8.1	12.9941	71.2059				GCCGCCC	45			GCCGCCC	46			GCCGCCC	39
CCCGCCC	41	47.1	7.05813	6.1	11.8093	82.3907				CCCGCCC	55			CCCGCCC	42			CCCGCCC	43
GGGCCCC	49	51.9333	7.4784	2.93333	14.5413	89.3253				GGGCCCC	61			GGGCCCC	54			GGGCCCC	57
CGGCCCC	30	38.8667	7.8201	8.86667	0	77.9672				CGGCCCC	40			CGGCCCC	28			CGGCCCC	37
GCGCCCC	27	30.5667	5.28292	3.56667	4.15209	56.9812				GCGCCCC	33			GCGCCCC	30			GCGCCCC	25
CCGCCCC	31	45.3	6.09777	14.3	14.8112	75.7888				CCGCCCC	55			CCGCCCC	42			CCGCCCC	40
GGCCCCC	43	46.2333	7.56436	3.23333	8.41153	84.0551				GGCCCCC	45			GGCCCCC	39			GGCCCCC	47
CGCCCCC	33	36.5	5.54449	3.5	8.77755	64.2225				CGCCCCC	36			CGCCCCC	32			CGCCCCC	35
GCCCCCC	41	42.1667	5.93112	1.16667	12.5111	71.8223				GCCCCCC	44			GCCCCCC	46			GCCCCCC	44
CCCCCCC	29	31.2	4.99931	2.2	6.20345	56.1966				CCCCCCC	22			CCCCCCC	25			CCCCCCC	25
AGGGGGG	33	28.9	5.80339	4.1	0	57.9169				AGGGGGG	20			AGGGGGG	26			AGGGGGG	23
TGGGGGG	34	47.2667	6.60686	13.2667	14.2324	80.301				TGGGGGG	46			TGGGGGG	42			TGGGGGG	56
ACGGGGG	15	15.4333	3.77545	0.433333	0	34.3106				ACGGGGG	13			ACGGGGG	14			ACGGGGG	14
TCGGGGG	24	20.1333	4.36864	3.86667	0	41.9766				TCGGGGG	17			TCGGGGG	16			TCGGGGG	16
AGCGGGG	22	28.1	5.55443	6.1	0.327836	55.8722				AGCGGGG	27			AGCGGGG	34			AGCGGGG	25
TGCGGGG	21	24.9333	5.4831	3.93333	0	52.3488				TGCGGGG	27			TGCGGGG	27			TGCGGGG	28
ACCGGGG	20	19.5333	3.7392	0.466667	0.837338	38.2293				ACCGGGG	17			ACCGGGG	19			ACCGGGG	18
TCCGGGG	22	25.9333	5.71105	3.93333	0	54.4886				TCCGGGG	26			TCCGGGG	24			TCCGGGG	31
AGGCGGG	35	30.7667	5.51289	4.23333	3.20222	58.3311				AGGCGGG	35			AGGCGGG	30			AGGCGGG	25
TGGCGGG	24	27.2333	6.14583	3.23333	0	57.9625				TGGCGGG	20			TGGCGGG	24			TGGCGGG	18
ACGCGGG	11	11.5	3.55013	0.5	0	29.2507				ACGCGGG	18			ACGCGGG	11			ACGCGGG	12
TCGCGGG	16	9.73333	3.27933	6.26667	0	26.13				TCGCGGG	8			TCGCGGG	7			TCGCGGG	12
AGCCGGG	32	36.7333	6.37308	4.73333	4.86796	68.5987				AGCCGGG	45			AGCCGGG	38			AGCCGGG	30
TGCCGGG	22	28.3667	6.37064	6.36667	0	60.2199				TGCCGGG	31			TGCCGGG	30			TGCCGGG	25
ACCCGGG	21	26.4	3.77469	5.4	7.52656	45.2734				ACCCGGG	26			ACCCGGG	26			ACCCGGG	27
TCCCGGG	41	37.9	6.55665	3.1	5.11675	70.6832				TCCCGGG	37			TCCCGGG	33			TCCCGGG	38
AGGGCGG	24	26.7	5.11354	2.7	1.13231	52.2677				AGGGCGG	27			AGGGCGG	29			AGGGCGG	32
TGGGCGG	15	28.3	5.12701	13.3	2.66496	53.935				TGGGCGG	38			TGGGCGG	28			TGGGCGG	25
ACGGCGG	16	14.8667	2.76347	1.13333	1.0493	28.684				ACGGCGG	19			ACGGCGG	15			ACGGCGG	14
TCGGCGG	16	15.0667	3.89459	0.933333	0	34.5396				TCGGCGG	17			TCGGCGG	19			TCGGCGG	13
AGCGCGG	16	19.4667	5.18442	3.46667	0	45.3887				AGCGCGG	17			AGCGCGG	20			AGCGCGG	8
TGCGCGG	20	14.1333	3.54024	5.86667	0	31.8346				TGCGCGG	13			TGCGCGG	15			TGCGCGG	17
ACCGCGG	14	13.8333	3.35367	0.166667	0	30.6017				ACCGCGG	11			ACCGCGG	21			ACCGCGG	13
TCCGCGG	9	14.9333	4.17656	5.93333	0	35.8161				TCCGCGG	15			TCCGCGG	14			TCCGCGG	17
AGGCCGG	20	32.2667	6.31874	12.2667	0.672982	63.8604				AGGCCGG	32			AGGCCGG	25			AGGCCGG	37
TGGCCGG	28	30.1333	6.27932	2.13333	0	61.5299				TGGCCGG	29			TGGCCGG	31			TGGCCGG	28
ACGCCGG	13	12.3667	3.86392	0.633333	0	31.6863				ACGCCGG	10			ACGCCGG	10			ACGCCGG	5
TCGCCGG	16	11.4	4.03092	4.6	0	31.5546				TCGCCGG	9			TCGCCGG	14			TCGCCGG	11
AGCCCGG	29	40.6	5.5311	11.6	12.9445	68.2555				AGCCCGG	29			AGCCCGG	33			AGCCCGG	43
TGCCCGG	28	34.9	4.55124	6.9	12.1438	57.6562				TGCCCGG	38			TGCCCGG	42			TGCCCGG	37
ACCCCGG	32	26.1	5.68331	5.9	0	54.5165				ACCCCGG	28			ACCCCGG	24			ACCCCGG	21
TCCCCGG	29	32.7333	6.19752	3.73333	1.74576	63.7209				TCCCCGG	37			TCCCCGG	37			TCCCCGG	34
AGGGGCG	27	22.8667	3.72071	4.13333	4.26312	41.4702				AGGGGCG	23			AGGGGCG	23			AGGGGCG	21
TGGGGCG	29	24.4667	5.66132	4.53333	0	52.7733				TGGGGCG	18			TGGGGCG	22			TGGGGCG	20
ACGGGCG	9	10.9333	3.34183	1.93333	0	27.6425				ACGGGCG	16			ACGGGCG	6			ACGGGCG	8
TCGGGCG	12	10.9333	2.50425	1.06667	0	23.4546				TCGGGCG	11			TCGGGCG	10			TCGGGCG	11
AGCGGCG	38	28.1333	4.66634	9.86667	4.80164	51.465				AGCGGCG	26			AGCGGCG	29			AGCGGCG	26
TGCGGCG	25	20.2	4.32634	4.8	0	41.8317				TGCGGCG	22			TGCGGCG	20			TGCGGCG	19
ACCGGCG	12	13.0667	2.58555	1.06667	0.138928	25.9944				ACCGGCG	13			ACCGGCG	14			ACCGGCG	10
TCCGGCG	8	13.4667	3.72071	5.46667	0	32.0702				TCCGGCG	18			TCCGGCG	13			TCCGGCG	14
AGGCGCG	16	15.4	3.35898	0.6	0	32.1949				AGGCGCG	17			AGGCGCG	19			AGGCGCG	15
TGGCGCG	12	12.8	4.62676	0.8	0	35.9338				TGGCGCG	14			TGGCGCG	16			TGGCGCG	12
ACGCGCG	4	10.2	3.91637	6.2	0	29.7818				ACGCGCG	13			ACGCGCG	8			ACGCGCG	10
TCGCGCG	12	7.66667	2.56412	4.33333	0	20.4873				TCGCGCG	3			TCGCGCG	8			TCGCGCG	5
AGCCGCG	20	19.0667	4.4095	0.933333	0	41.1142				AGCCGCG	21			AGCCGCG	25			AGCCGCG	18
TGCCGCG	18	12.4	3.93569	5.6	0	32.0784				TGCCGCG	9			TGCCGCG	13			TGCCGCG	8
ACCCGCG	8	11.7	3.24993	3.7	0	27.9497				ACCCGCG	11			ACCCGCG	15			ACCCGCG	8
TCCCGCG	11	13.9333	3.97348	2.93333	0	33.8007				TCCCGCG	17			TCCCGCG	10			TCCCGCG	12
AGGGCCG	29	25.2333	4.19099	3.76667	4.2784	46.1883				AGGGCCG	24			AGGGCCG	28			AGGGCCG	29
TGGGCCG	24	29.1667	4.25954	5.16667	7.86897	50.4644				TGGGCCG	35			TGGGCCG	29			TGGGCCG	27
ACGGCCG	9	12.4	3.97926	3.4	0	32.2963				ACGGCCG	11			ACGGCCG	18			ACGGCCG	13
TCGGCCG	11	12.2	3.85424	1.2	0	31.4712				TCGGCCG	10			TCGGCCG	9			TCGGCCG	11
AGCGCCG	14	21.8	4.49828	7.8	0	44.2914				AGCGCCG	16			AGCGCCG	22			AGCGCCG	15
TGCGCCG	15	14.3	4.24386	0.7	0	35.5193				TGCGCCG	18			TGCGCCG	14			TGCGCCG	17
ACCGCCG	13	16.0667	2.92355	3.06667	1.44893	30.6844				ACCGCCG	15			ACCGCCG	15			ACCGCCG	14
TCCGCCG	13	17.6667	5.2083	4.66667	0	43.7082				TCCGCCG	9			TCCGCCG	11			TCCGCCG	11
AGGCCCG	26	28.6667	6.26062	2.66667	0	59.9698				AGGCCCG	32			AGGCCCG	24			AGGCCCG	28
TGGCCCG	36	31.9333	5.25182	4.06667	5.67424	58.1924				TGGCCCG	47			TGGCCCG	38			TGGCCCG	31
ACGCCCG	13	10.8667	2.77592	2.13333	0	24.7463				ACGCCCG	13			ACGCCCG	8			ACGCCCG	12
TCGCCCG	12	11.8667	3.61733	0.133333	0	29.9533				TCGCCCG	12			TCGCCCG	14			TCGCCCG	13
AGCCCCG	44	39.9667	6.83542	4.03333	5.78956	74.1438				AGCCCCG	43			AGCCCCG	40			AGCCCCG	43
TGCCCCG	34	31.2667	5.24525	2.73333	5.04042	57.4929				TGCCCCG	43			TGCCCCG	30			TGCCCCG	27
ACCCCCG	25	24.9667	3.88173	0.0333333	5.55802	44.3753				ACCCCCG	17			ACCCCCG	21			ACCCCCG	28
TCCCCCG	28	24.7	3.89651	3.3	5.21747	44.1825				TCCCCCG	25			TCCCCCG	17			TCCCCCG	33
AGGGGGC	42	44.7	6.95379	2.7	9.93106	79.4689				AGGGGGC	49			AGGGGGC	40			AGGGGGC	44
TGGGGGC	57	59.3	7.57104	2.3	21.4448	97.1552				TGGGGGC	51			TGGGGGC	55			TGGGGGC	59
ACGGGGC	22	20.2667	4.51001	1.73333	0	42.8167				ACGGGGC	22			ACGGGGC	19			ACGGGGC	24
TCGGGGC	24	25.4	4.44584	1.4	3.17079	47.6292				TCGGGGC	29			TCGGGGC	24			TCGGGGC	19
AGCGGGC	34	27.3	5.08649	6.7	1.86753	52.7325				AGCGGGC	30			AGCGGGC	18			AGCGGGC	24
TGCGGGC	26	27.0667	4.31464	1.06667	5.49348	48.6399				TGCGGGC	36			TGCGGGC	28			TGCGGGC	31
ACCGGGC	14	20.9	3.85379	6.9	1.63103	40.169				ACCGGGC	19			ACCGGGC	24			ACCGGGC	17
TCCGGGC	22	29.1333	5.6917	7.13333	0.674854	57.5918				TCCGGGC	31			TCCGGGC	22			TCCGGGC	25
AGGCGGC	39	39.5	6.33409	0.5	7.82955	71.1704				AGGCGGC	50			AGGCGGC	42			AGGCGGC	44
TGGCGGC	47	39.2	6.60407	7.8	6.17963	72.2204				TGGCGGC	38			TGGCGGC	50			TGGCGGC	30
ACGCGGC	7	13.4667	3.13746	6.46667	0	29.154				ACGCGGC	15			ACGCGGC	10			ACGCGGC	18
TCGCGGC	13	11.7333	3.24763	1.26667	0	27.9715				TCGCGGC	15			TCGCGGC	13			TCGCGGC	11
AGCCGGC	30	32.7	6.33627	2.7	1.01867	64.3813				AGCCGGC	24			AGCCGGC	31			AGCCGGC	28
TGCCGGC	22	26.3	6.19316	4.3	0	57.2658				TGCCGGC	27			TGCCGGC	14			TGCCGGC	18
ACCCGGC	21	23.9333	4.92659	2.93333	0	48.5663				ACCCGGC	20			ACCCGGC	19			ACCCGGC	28
TCCCGGC	31	30.8	5.52362	0.2	3.18191	58.4181				TCCCGGC	38			TCCCGGC	24			TCCCGGC	29
AGGGCGC	13	21.5667	5.04246	8.56667	0	46.779				AGGGCGC	21			AGGGCGC	14			AGGGCGC	34
TGGGCGC	25	25.5667	4.62887	0.566667	2.42232	48.711				TGGGCGC	21			TGGGCGC	30			TGGGCGC	24
ACGGCGC	13	13.4333	2.89689	0.433333	0	27.9178				ACGGCGC	12			ACGGCGC	13			ACGGCGC	14
TCGGCGC	16	14.6333	3.44897	1.36667	0	31.8782				TCGGCGC	16			TCGGCGC	19			TCGGCGC	16
AGCGCGC	18	18.4667	3.9193	0.466667	0	38.0632				AGCGCGC	24			AGCGCGC	15			AGCGCGC	26
TGCGCGC	19	18.3	4.30036	0.7	0	39.8018				TGCGCGC	21			TGCGCGC	20			TGCGCGC	23
ACCGCGC	9	11.3	3.59262	2.3	0	29.2631				ACCGCGC	8			ACCGCGC	9			ACCGCGC	11
TCCGCGC	17	14.1667	3.75163	2.83333	0	32.9248				TCCGCGC	16			TCCGCGC	18			TCCGCGC	17
AGGCCGC	25	26.5333	4.13341	1.53333	5.8663	47.2004				AGGCCGC	18			AGGCCGC	27			AGGCCGC	27
TGGCCGC	35	36.2667	6.46974	1.26667	3.91799	68.6153				TGGCCGC	25			TGGCCGC	26			TGGCCGC	35
ACGCCGC	9	13.6333	3.1457	4.63333	0	29.3618				ACGCCGC	14			ACGCCGC	9			ACGCCGC	9
TCGCCGC	11	18.4	4.15725	7.4	0	39.1863				TCGCCGC	22			TCGCCGC	23			TCGCCGC	13
AGCCCGC	20	27.2667	5.08502	7.26667	1.84155	52.6918				AGCCCGC	32			AGCCCGC	29			AGCCCGC	27
TGCCCGC	34	31.3333	5.53567	2.66667	3.65497	59.0117				TGCCCGC	35			TGCCCGC	29			TGCCCGC	26
ACCCCGC	22	21.7667	5.19737	0.233333	0	47.7535				ACCCCGC	21			ACCCCGC	24			ACCCCGC	24
TCCCCGC	33	28.8	6.02523	4.2	0	58.9262				TCCCCGC	32			TCCCCGC	31			TCCCCGC	26
AGGGGCC	52	51.7	7.04248	0.3	16.4876	86.9124				AGGGGCC	55			AGGGGCC	48			AGGGGCC	43
TGGGGCC	60	61.1	10.0253	1.1	10.9734	111.227				TGGGGCC	54			TGGGGCC	56			TGGGGCC	56
ACGGGCC	16	16.2333	3.97998	0.233333	0	36.1332				ACGGGCC	24			ACGGGCC	17			ACGGGCC	18
TCGGGCC	21	21.9667	4.73784	0.966667	0	45.6559				TCGGGCC	21			TCGGGCC	25			TCGGGCC	19
AGCGGCC	33	32.2667	7.22034	0.733333	0	68.3684				AGCGGCC	33			AGCGGCC	26			AGCGGCC	24
TGCGGCC	33	28.8333	4.71303	4.16667	5.26819	52.3985				TGCGGCC	31			TGCGGCC	32			TGCGGCC	23
ACCGGCC	16	24.5667	5.8113	8.56667	0	53.6232				ACCGGCC	23			ACCGGCC	21			ACCGGCC	29
TCCGGCC	26	26.2333	6.5162	0.233333	0	58.8144				TCCGGCC	21			TCCGGCC	26			TCCGGCC	18
AGGCGCC	33	25.1	5.71357	7.9	0	53.6678				AGGCGCC	22			AGGCGCC	22			AGGCGCC	29
TGGCGCC	20	23.2	4.27825	3.2	1.80874	44.5913				TGGCGCC	20			TGGCGCC	26			TGGCGCC	21
ACGCGCC	5	10.1333	3.88395	5.13333	0	29.5531				ACGCGCC	13			ACGCGCC	7			ACGCGCC	14
TCGCGCC	6	10	3.12939	4	0	25.647				TCGCGCC	16			TCGCGCC	7			TCGCGCC	9
AGCCGCC	32	37.3	5.84365	5.3	8.08174	66.5183				AGCCGCC	45			AGCCGCC	36			AGCCGCC	45
TGCCGCC	36	34.7	5.29899	1.3	8.20504	61.195				TGCCGCC	33			TGCCGCC	37			TGCCGCC	38
ACCCGCC	27	22.0667	4.25022	4.93333	0.815568	43.3178				ACCCGCC	20			ACCCGCC	20			ACCCGCC	18
TCCCGCC	29	31.6667	6.51435	2.66667	0	64.2384				TCCCGCC	31			TCCCGCC	34			TCCCGCC	33
AGGGCCC	41	50.6667	6.92986	9.66667	16.0174	85.316				AGGGCCC	51			AGGGCCC	54			AGGGCCC	52
TGGGCCC	44	57.8	6.37019	13.8	25.9491	89.6509				TGGGCCC	55			TGGGCCC	54			TGGGCCC	53
ACGGCCC	21	20.6667	3.67971	0.333333	2.26814	39.0652				ACGGCCC	18			ACGGCCC	19			ACGGCCC	16
TCGGCCC	22	20.8333	5.36324	1.16667	0	47.6495				TCGGCCC	22			TCGGCCC	17			TCGGCCC	30
AGCGCCC	28	27.2333	4.91783	0.766667	2.64418	51.8225				AGCGCCC	28			AGCGCCC	26			AGCGCCC	27
TGCGCCC	19	20.6333	5.23571	1.63333	0	46.8119				TGCGCCC	20			TGCGCCC	29			TGCGCCC	16
ACCGCCC	23	19.8667	4.63669	3.13333	0	43.0501				ACCGCCC	21			ACCGCCC	14			ACCGCCC	20
TCCGCCC	19	23.6	4.00517	4.6	3.57415	43.6258				TCCGCCC	24			TCCGCCC	21			TCCGCCC	26
AGGCCCC	49	55.2	7.40643	6.2	18.1679	92.2321				AGGCCCC	55			AGGCCCC	54			AGGCCCC	61
TGGCCCC	56	60.6667	8.18044	4.66667	19.7645	101.569				TGGCCCC	57			TGGCCCC	63			TGGCCCC	62
ACGCCCC	21	17.9333	3.70399	3.06667	0	36.4533				ACGCCCC	12			ACGCCCC	15			ACGCCCC	16
TCGCCCC	9	17.6333	4.14798	8.63333	0	38.3732				TCGCCCC	25			TCGCCCC	10			TCGCCCC	27
AGCCCCC	65	60.2	6.66126	4.8	26.8937	93.5063				AGCCCCC	62			AGCCCCC	49			AGCCCCC	56
TGCCCCC	53	56.0333	6.61494	3.03333	22.9586	89.108				TGCCCCC	46			TGCCCCC	68			TGCCCCC	58
ACCCCCC	36	33.7333	5.72311	2.26667	5.11777	62.3489				ACCCCCC	29			ACCCCCC	26			ACCCCCC	27
TCCCCCC	46	45.2	6.03095	0.8	15.0452	75.3548				TCCCCCC	31			TCCCCCC	35			TCCCCCC	44
GAGGGGG	54	52.9	8.29769	1.1	11.4115	94.3885				GAGGGGG	42			GAGGGGG	44			GAGGGGG	57
CAGGGGG	51	44.3333	6.79926	6.66667	10.3371	78.3296				CAGGGGG	54			CAGGGGG	45			CAGGGGG	35
GTGGGGG	63	61.4	9.29071	1.6	14.9465	107.854				GTGGGGG	63			GTGGGGG	51			GTGGGGG	62
CTGGGGG	66	67.9	7.84923	1.9	28.6539	107.146				CTGGGGG	64			CTGGGGG	68			CTGGGGG	75
GACGGGG	26	21.2	3.76371	4.8	2.38145	40.0186				GACGGGG	19			GACGGGG	18			GACGGGG	19
CACGGGG	28	26.3667	5.08197	1.63333	0.956808	51.7765				CACGGGG	25			CACGGGG	24			CACGGGG	29
GTCGGGG	22	20.4	4.2718	1.6	0	41.759				GTCGGGG	29			GTCGGGG	21			GTCGGGG	17
CTCGGGG	37	32.9667	4.3903	4.03333	11.0152	54.9182				CTCGGGG	34			CTCGGGG	40			CTCGGGG	33
GAGCGGG	31	35.8667	7.38467	4.86667	0	72.79				GAGCGGG	31			GAGCGGG	38			GAGCGGG	40
CAGCGGG	37	38.3667	5.14268	1.36667	12.6533	64.0801				CAGCGGG	40			CAGCGGG	40			CAGCGGG	36
GTGCGGG	23	23.8667	4.87593	0.866667	0	48.2463				GTGCGGG	24			GTGCGGG	27			GTGCGGG	27
CTGCGGG	36	44.0333	6.68237	8.03333	10.6215	77.4452				CTGCGGG	52			CTGCGGG	37			CTGCGGG	49
GACCGGG	19	22.7	4.7062	3.7	0	46.231				GACCGGG	15			GACCGGG	31			GACCGGG	20
CACCGGG	22	28.0667	3.99943	6.06667	8.06954	48.0638				CACCGGG	28			CACCGGG	29			CACCGGG	27
GTCCGGG	19	21.8333	5.64516	2.83333	0	50.0591				GTCCGGG	15			GTCCGGG	18			GTCCGGG	20
CTCCGGG	35	39.5667	6.51091	4.56667	7.01211	72.1212				CTCCGGG	48			CTCCGGG	34			CTCCGGG	39
GAGGCGG	44	48.3	7.63454	4.3	10.1273	86.4727				GAGGCGG	46			GAGGCGG	49			GAGGCGG	44
CAGGCGG	30	34.8333	5.13328	4.83333	9.16693	60.4997				CAGGCGG	39			CAGGCGG	34			CAGGCGG	33
GTGGCGG	41	34.6	6.12288	6.4	3.9856	65.2144				GTGGCGG	24			GTGGCGG	28			GTGGCGG	27
CTGGCGG	33	34.4667	5.96966	1.46667	4.61839	64.3149				CTGGCGG	39			CTGGCGG	34			CTGGCGG	34
GACGCGG	15	15.5667	4.56889	0.566667	0	38.4111				GACGCGG	19			GACGCGG	11			GACGCGG	17
CACGCGG	14	11.4667	3.57899	2.53333	0	29.3616				CACGCGG	8			CACGCGG	15			CACGCGG	11
GTCGCGG	6	8.93333	2.93532	2.93333	0	23.6099				GTCGCGG	13			GTCGCGG	10			GTCGCGG	12
CTCGCGG	13	11.6333	2.93003	1.36667	0	26.2835				CTCGCGG	8			CTCGCGG	10			CTCGCGG	11
GAGCCGG	29	42.3333	6.03629	13.3333	12.1519	72.5148				GAGCCGG	41			GAGCCGG	47			GAGCCGG	35
CAGCCGG	35	41.9667	5.56766	6.96667	14.1284	69.805				CAGCCGG	31			CAGCCGG	46			CAGCCGG	44
GTGCCGG	19	22.4333	5.35423	3.43333	0	49.2045				GTGCCGG	26			GTGCCGG	26			GTGCCGG	22
CTGCCGG	32	36.8	5.28759	4.8	10.362	63.238				CTGCCGG	35			CTGCCGG	34			CTGCCGG	36
GACCCGG	27	30.1667	6.05767	3.16667	0	60.455				GACCCGG	28			GACCCGG	29			GACCCGG	27
CACCCGG	24	27.9	5.03334	3.9	2.73331	53.0667				CACCCGG	35			CACCCGG	35			CACCCGG	33
GTCCCGG	29	28.5333	4.99471	0.466667	3.55978	53.5069				GTCCCGG	30			GTCCCGG	26			GTCCCGG	33
CTCCCGG	40	38.8667	6.56917	1.13333	6.02081	71.7125				CTCCCGG	41			CTCCCGG	33			CTCCCGG	38
GAGGGCG	26	31.2	4.64906	5.2	7.95468	54.4453				GAGGGCG	37			GAGGGCG	27			GAGGGCG	36
CAGGGCG	24	26.7	6.2541	2.7	0	57.9705				CAGGGCG	27			CAGGGCG	21			CAGGGCG	24
GTGGGCG	22	29.9	5.64679	7.9	1.66606	58.1339				GTGGGCG	28			GTGGGCG	37			GTGGGCG	29
CTGGGCG	27	35.3	4.64721	8.3	12.064	58.536				CTGGGCG	40			CTGGGCG	37			CTGGGCG	29
GACGGCG	16	17.6	3.1905	1.6	1.64748	33.5525				GACGGCG	20			GACGGCG	19			GACGGCG	16
CACGGCG	15	13.6333	3.80094	1.36667	0	32.638				CACGGCG	20			CACGGCG	11			CACGGCG	10
GTCGGCG	12	9.73333	3.67595	2.26667	0	28.1131				GTCGGCG	13			GTCGGCG	14			GTCGGCG	14
CTCGGCG	21	19.2667	4.30664	1.73333	0	40.7999				CTCGGCG	27			CTCGGCG	25			CTCGGCG	15
GAGCGCG	29	23.7333	4.34649	5.26667	2.0009	45.4658				GAGCGCG	25			GAGCGCG	24			GAGCGCG	21
CAGCGCG	16	18.7333	4.72655	2.73333	0	42.3661				CAGCGCG	18			CAGCGCG	16			CAGCGCG	14
GTGCGCG	26	15.7667	4.95972	10.2333	0	40.5653				GTGCGCG	21			GTGCGCG	15			GTGCGCG	23
CTGCGCG	22	22.3	5.39572	0.3	0	49.2786				CTGCGCG	21			CTGCGCG	25			CTGCGCG	22
GACCGCG	14	12.7333	4.11836	1.26667	0	33.3252				GACCGCG	7			GACCGCG	15			GACCGCG	16
CACCGCG	15	16.1667	3.89592	1.16667	0	35.6462				CACCGCG	12			CACCGCG	14			CACCGCG	14
GTCCGCG	8	10.3667	3.17841	2.36667	0	26.2587				GTCCGCG	9			GTCCGCG	10			GTCCGCG	12
CTCCGCG	19	18.9	4.4594	0.1	0	41.197				CTCCGCG	20			CTCCGCG	16			CTCCGCG	21
GAGGCCG	34	40.1667	5.95433	6.16667	10.395	69.9383				GAGGCCG	26			GAGGCCG	37			GAGGCCG	47
CAGGCCG	24	33.4667	5.49441	9.46667	5.99463	60.9387				CAGGCCG	38			CAGGCCG	29			CAGGCCG	39
GTGGCCG	39	36.1667	7.08122	2.83333	0.760566	71.5728				GTGGCCG	35			GTGGCCG	34			GTGGCCG	39
CTGGCCG	39	40.4667	6.24629	1.46667	9.23524	71.6981				CTGGCCG	42			CTGGCCG	35			CTGGCCG	54
GACGCCG	15	15.8	3.84528	0.8	0	35.0264				GACGCCG	15			GACGCCG	17			GACGCCG	8
CACGCCG	9	12.6	3.3998	3.6	0	29.599				CACGCCG	21			CACGCCG	14			CACGCCG	10
GTCGCCG	9	14.1667	3.86927	5.16667	0	33.513				GTCGCCG	15			GTCGCCG	15			GTCGCCG	10
CTCGCCG	14	16.5667	3.90122	2.56667	0	36.0728				CTCGCCG	19			CTCGCCG	20			CTCGCCG	20
GAGCCCG	21	38.6	4.22309	17.6	17.4846	59.7154				GAGCCCG	35			GAGCCCG	35			GAGCCCG	35
CAGCCCG	40	41.1	6.15518	1.1	10.3241	71.8759				CAGCCCG	32			CAGCCCG	41			CAGCCCG	42
GTGCCCG	26	27.1667	4.28376	1.16667	5.74788	48.5855				GTGCCCG	29			GTGCCCG	31			GTGCCCG	23
CTGCCCG	42	43.9	7.99288	1.9	3.93558	83.8644				CTGCCCG	44			CTGCCCG	44			CTGCCCG	39
GACCCCG	34	28.0667	5.90694	5.93333	0	57.6014				GACCCCG	26			GACCCCG	31			GACCCCG	28
CACCCCG	31	28.3333	6.16068	2.66667	0	59.1368				CACCCCG	35			CACCCCG	20			CACCCCG	26
GTCCCCG	23	31.0333	4.88829	8.03333	6.59187	55.4748				GTCCCCG	27			GTCCCCG	31			GTCCCCG	31
CTCCCCG	36	34.7	5.86721	1.3	5.36396	64.036				CTCCCCG	35			CTCCCCG	33			CTCCCCG	28
GAGGGGC	57	59.1667	7.72851	2.16667	20.5241	97.8092				GAGGGGC	62			GAGGGGC	54			GAGGGGC	51
CAGGGGC	64	61.4	7.78859	2.6	22.4571	100.343				CAGGGGC	64			CAGGGGC	56			CAGGGGC	60
GTGGGGC	51	55.0333	8.45468	4.03333	12.7599	97.3067				GTGGGGC	53			GTGGGGC	56			GTGGGGC	47
CTGGGGC	89	85.1667	8.58661	3.83333	42.2336	128.1				CTGGGGC	87			CTGGGGC	74			CTGGGGC	82
GACGGGC	18	18.6333	4.08093	0.633333	0	39.038				GACGGGC	29			GACGGGC	16			GACGGGC	18
CACGGGC	37	26.0667	4.51765	10.9333	3.4784	48.6549				CACGGGC	32			CACGGGC	26			CACGGGC	24
GTCGGGC	19	14.1	3.76325	4.9	0	32.9163				GTCGGGC	15			GTCGGGC	15			GTCGGGC	14
CTCGGGC	26	30.9333	5.38154	4.93333	4.02566	57.841				CTCGGGC	40			CTCGGGC	35			CTCGGGC	27
GAGCGGC	44	38.5667	5.30246	5.43333	12.0544	65.079				GAGCGGC	32			GAGCGGC	44			GAGCGGC	41
CAGCGGC	41	50.8333	6.29769	9.83333	19.3449	82.3218				CAGCGGC	55			CAGCGGC	48			CAGCGGC	44
GTGCGGC	29	24.8667	4.05763	4.13333	4.57851	45.1548				GTGCGGC	25			GTGCGGC	24			GTGCGGC	25
CTGCGGC	55	47.2333	6.94651	7.76667	12.5008	81.9659				CTGCGGC	55			CTGCGGC	47			CTGCGGC	28
GACCGGC	17	21.4	5.47471	4.4	0	48.7735				GACCGGC	17			GACCGGC	15			GACCGGC	16
CACCGGC	27	29.9	6.43455	2.9	0	62.0728				CACCGGC	34			CACCGGC	33			CACCGGC	28
GTCCGGC	16	17.4	4.39121	1.4	0	39.3561				GTCCGGC	17			GTCCGGC	20			GTCCGGC	20
CTCCGGC	30	31.4667	4.82617	1.46667	7.3358	55.5975				CTCCGGC	40			CTCCGGC	25			CTCCGGC	31
GAGGCGC	27	29.1333	5.59392	2.13333	1.16373	57.1029				GAGGCGC	30			GAGGCGC	39			GAGGCGC	34
CAGGCGC	37	29.8333	5.74806	7.16667	1.09302	58.5736				CAGGCGC	30			CAGGCGC	26			CAGGCGC	33
GTGGCGC	22	25.3333	4.52071	3.33333	2.7298	47.9369				GTGGCGC	42			GTGGCGC	26			GTGGCGC	16
CTGGCGC	21	30.2	4.95079	9.2	5.44604	54.954				CTGGCGC	35			CTGGCGC	40			CTGGCGC	26
GACGCGC	7	12.9	3.87165	5.9	0	32.2582				GACGCGC	14			GACGCGC	10			GACGCGC	16
CACGCGC	9	13.3	4.72813	4.3	0	36.9406				CACGCGC	20			CACGCGC	10			CACGCGC	16
GTCGCGC	7	7.56667	2.16051	0.566667	0	18.3692				GTCGCGC	4			GTCGCGC	7			GTCGCGC	9
CTCGCGC	14	12.8667	2.81294	1.13333	0	26.9314				CTCGCGC	11			CTCGCGC	7			CTCGCGC	11
GAGCCGC	27	38.0667	5.74716	11.0667	9.33085	66.8025				GAGCCGC	48			GAGCCGC	26			GAGCCGC	32
CAGCCGC	40	45.5	6.33409	5.5	13.8296	77.1704				CAGCCGC	38			CAGCCGC	45			CAGCCGC	50
GTGCCGC	29	20.7	4.35613	8.3	0	42.4806				GTGCCGC	17			GTGCCGC	22			GTGCCGC	22
CTGCCGC	50	42.8667	7.2575	7.13333	6.57918	79.1542				CTGCCGC	43			CTGCCGC	44			CTGCCGC	43
GACCCGC	28	21.6	5.41772	6.4	0	48.6886				GACCCGC	21			GACCCGC	19			GACCCGC	20
CACCCGC	35	26.6	5.62384	8.4	0	54.7192				CACCCGC	20			CACCCGC	26			CACCCGC	26
GTCCCGC	20	20.3333	5.94998	0.333333	0	50.0832				GTCCCGC	23			GTCCCGC	28			GTCCCGC	21
CTCCCGC	30	34.4	6.41442	4.4	2.32788	66.4721				CTCCCGC	31			CTCCCGC	31			CTCCCGC	27
GAGGGCC	49	55.4667	8.24928	6.46667	14.2203	96.7131				GAGGGCC	53			GAGGGCC	57			GAGGGCC	60
CAGGGCC	74	75.7667	8.41871	1.76667	33.6731	117.86				CAGGGCC	89			CAGGGCC	75			CAGGGCC	77
GTGGGCC	41	50.2667	7.42286	9.26667	13.1524	87.381				GTGGGCC	60			GTGGGCC	49			GTGGGCC	45
CTGGGCC	75	86.5	8.0462	11.5	46.269	126.731				CTGGGCC	90			CTGGGCC	85			CTGGGCC	86
GACGGCC	16	20.4	4.34384	4.4	0	42.1192				GACGGCC	21			GACGGCC	24			GACGGCC	21
CACGGCC	37	31.1	6.10455	5.9	0.577256	61.6227				CACGGCC	30			CACGGCC	32			CACGGCC	33
GTCGGCC	10	15.7	4.63978	5.7	0	38.8989				GTCGGCC	12			GTCGGCC	16			GTCGGCC	21
CTCGGCC	35	35.3667	5.32064	0.366667	8.76347	61.9699				CTCGGCC	39			CTCGGCC	33			CTCGGCC	34
GAGCGCC	28	32.6667	5.49817	4.66667	5.17581	60.1575				GAGCGCC	34			GAGCGCC	34			GAGCGCC	27
CAGCGCC	41	46.8333	4.98331	5.83333	21.9168	71.7499				CAGCGCC	62			CAGCGCC	33			CAGCGCC	38
GTGCGCC	17	21.0667	4.79176	4.06667	0	45.0254				GTGCGCC	26			GTGCGCC	27			GTGCGCC	15
CTGCGCC	33	39.3333	7.33124	6.33333	2.67712	75.9895				CTGCGCC	47			CTGCGCC	46			CTGCGCC	33
GACCGCC	14	19.6667	3.60396	5.66667	1.64688	37.6865				GACCGCC	22			GACCGCC	19			GACCGCC	13
CACCGCC	35	35.5667	5.62435	0.566667	7.44491	63.6884				CACCGCC	38			CACCGCC	31			CACCGCC	31
GTCCGCC	12	16.4667	3.70213	4.46667	0	34.9773				GTCCGCC	12			GTCCGCC	17			GTCCGCC	14
CTCCGCC	28	37.7667	6.47906	9.76667	5.37139	70.1619				CTCCGCC	32			CTCCGCC	29			CTCCGCC	33
GAGGCCC	64	69.7333	7.82099	5.73333	30.6284	108.838				GAGGCCC	68			GAGGCCC	75			GAGGCCC	79
CAGGCCC	65	75.6	8.07123	10.6	35.2438	115.956				CAGGCCC	81			CAGGCCC	79			CAGGCCC	64
GTGGCCC	54	67.4	9.22366	13.4	21.2817	113.518				GTGGCCC	64			GTGGCCC	77			GTGGCCC	65
CTGGCCC	77	83.5	8.42717	6.5	41.3641	125.636				CTGGCCC	94			CTGGCCC	81			CTGGCCC	101
GACGCCC	19	19.5667	3.2767	0.566667	3.18315	35.9502				GACGCCC	17			GACGCCC	19			GACGCCC	15
CACGCCC	24	27.6333	4.90238	3.63333	3.12143	52.1452				CACGCCC	33			CACGCCC	24			CACGCCC	22
GTCGCCC	11	17.1667	3.96609	6.16667	0	36.9971				GTCGCCC	15			GTCGCCC	10			GTCGCCC	22
CTCGCCC	16	27.7	3.91417	11.7	8.12917	47.2708				CTCGCCC	35			CTCGCCC	21			CTCGCCC	29
GAGCCCC	77	68	8.59832	9	25.0084	110.992				GAGCCCC	70			GAGCCCC	58			GAGCCCC	74
CAGCCCC	94	93.9333	8.53768	0.0666667	51.2449	136.622				CAGCCCC	94			CAGCCCC	96			CAGCCCC	97
GTGCCCC	44	51.1667	5.84916	7.16667	21.9209	80.4125				GTGCCCC	47			GTGCCCC	43			GTGCCCC	57
CTGCCCC	82	88.7667	10.9472	6.76667	34.0309	143.502				CTGCCCC	88			CTGCCCC	96			CTGCCCC	92
GACCCCC	42	41.7667	6.91168	0.233333	7.20829	76.325				GACCCCC	52			GACCCCC	38			GACCCCC	41
CACCCCC	84	63.4667	6.10671	20.5333	32.9331	94.0002				CACCCCC	56			CACCCCC	66			CACCCCC	67
GTCCCCC	46	40.1	4.94347	5.9	15.3826	64.8174				GTCCCCC	39			GTCCCCC	28			GTCCCCC	53
CTCCCCC	69	67.8	8.75096	1.2	24.0452	111.555				CTCCCCC	71			CTCCCCC	50			CTCCCCC	67
AAGGGGG	45	43.1667	5.89028	1.83333	13.7153	72.6181				AAGGGGG	43			AAGGGGG	48			AAGGGGG	45
TAGGGGG	17	18	3.83271	1	0	37.1635				TAGGGGG	15			TAGGGGG	13			TAGGGGG	17
ATGGGGG	45	41.2333	6.34461	3.76667	9.5103	72.9564				ATGGGGG	40			ATGGGGG	45			ATGGGGG	47
TTGGGGG	47	58.9333	6.61729	11.9333	25.8469	92.0198				TTGGGGG	50			TTGGGGG	50			TTGGGGG	56
AACGGGG	16	15.6	4.70216	0.4	0	39.1108				AACGGGG	17			AACGGGG	16			AACGGGG	13
TACGGGG	12	11.2	3.22062	0.8	0	27.3031				TACGGGG	13			TACGGGG	5			TACGGGG	14
ATCGGGG	18	14.1	3.84484	3.9	0	33.3242				ATCGGGG	11			ATCGGGG	13			ATCGGGG	16
TTCGGGG	16	20.9	4.85195	4.9	0	45.1597				TTCGGGG	19			TTCGGGG	15			TTCGGGG	13
AAGCGGG	26	21.2667	4.76288	4.73333	0	45.0811				AAGCGGG	22			AAGCGGG	20			AAGCGGG	17
TAGCGGG	8	6.76667	2.55536	1.23333	0	19.5435				TAGCGGG	8			TAGCGGG	8			TAGCGGG	5
ATGCGGG	17	13.9	2.80824	3.1	0	27.9412				ATGCGGG	23			ATGCGGG	12			ATGCGGG	12
TTGCGGG	11	12.6	4.40689	1.6	0	34.6345				TTGCGGG	14			TTGCGGG	13			TTGCGGG	8
AACCGGG	14	16.1333	4.32103	2.13333	0	37.7385				AACCGGG	14			AACCGGG	10			AACCGGG	14
TACCGGG	16	13.9667	3.33718	2.03333	0	30.6526				TACCGGG	14			TACCGGG	13			TACCGGG	10
ATCCGGG	28	20.1	3.71716	7.9	1.51422	38.6858				ATCCGGG	21			ATCCGGG	22			ATCCGGG	19
TTCCGGG	22	27.6	4.83236	5.6	3.43819	51.7618				TTCCGGG	29			TTCCGGG	25			TTCCGGG	28
AAGGCGG	32	26.9333	5.02362	5.06667	1.81522	52.0514				AAGGCGG	35			AAGGCGG	29			AAGGCGG	26
TAGGCGG	7	7.06667	2.46259	0.0666667	0	19.3796				TAGGCGG	3			TAGGCGG	5			TAGGCGG	11
ATGGCGG	28	28.2	5.34596	0.2	1.47019	54.9298				ATGGCGG	26			ATGGCGG	33			ATGGCGG	23
TTGGCGG	18	15.6667	4.34966	2.33333	0	37.415				TTGGCGG	17			TTGGCGG	19			TTGGCGG	10
AACGCGG	4	8.03333	2.57954	4.03333	0	20.931				AACGCGG	15			AACGCGG	7			AACGCGG	9
TACGCGG	3	5.9	2.15519	2.9	0	16.6759				TACGCGG	8			TACGCGG	6			TACGCGG	5
ATCGCGG	14	7.4	2.40115	6.6	0	19.4057				ATCGCGG	8			ATCGCGG	9			ATCGCGG	12
TTCGCGG	7	6.6	2.47191	0.4	0	18.9596				TTCGCGG	7			TTCGCGG	7			TTCGCGG	7
AAGCCGG	26	24.8333	5.57138	1.16667	0	52.6902				AAGCCGG	32			AAGCCGG	21			AAGCCGG	27
TAGCCGG	12	10.7	3.14204	1.3	0	26.4102				TAGCCGG	11			TAGCCGG	8			TAGCCGG	6
ATGCCGG	16	15.4667	4.5768	0.533333	0	38.3507				ATGCCGG	15			ATGCCGG	9			ATGCCGG	13
TTGCCGG	15	14.2667	4.09317	0.733333	0	34.7325				TTGCCGG	15			TTGCCGG	10			TTGCCGG	8
AACCCGG	14	18.9333	4.33855	4.93333	0	40.6261				AACCCGG	14			AACCCGG	15			AACCCGG	20
TACCCGG	10	15.6	4.78215	5.6	0	39.5108				TACCCGG	21			TACCCGG	13			TACCCGG	19
ATCCCGG	24	19.7333	4.74111	4.26667	0	43.4389				ATCCCGG	14			ATCCCGG	18			ATCCCGG	22
TTCCCGG	27	27.9667	4.73784	0.966667	4.27747	51.6559				TTCCCGG	31			TTCCCGG	27			TTCCCGG	23
AAGGGCG	11	17.9	4.40493	6.9	0	39.9247				AAGGGCG	12			AAGGGCG	15			AAGGGCG	20
TAGGGCG	7	6.5	2.14556	0.5	0	17.2278				TAGGGCG	5			TAGGGCG	9			TAGGGCG	10
ATGGGCG	8	16.6	2.78667	8.6	2.66666	30.5333				ATGGGCG	19			ATGGGCG	22			ATGGGCG	10
TTGGGCG	20	11.4	2.48582	8.6	0	23.8291				TTGGGCG	14			TTGGGCG	11			TTGGGCG	18
AACGGCG	10	7.9	2.74616	2.1	0	21.6308				AACGGCG	6			AACGGCG	8			AACGGCG	9
TACGGCG	8	5.3	2.24607	2.7	0	16.5303				TACGGCG	2			TACGGCG	7			TACGGCG	8
ATCGGCG	6	6.96667	2.98829	0.966667	0	21.9081				ATCGGCG	8			ATCGGCG	12			ATCGGCG	9
TTCGGCG	9	9.56667	2.76285	0.566667	0	23.3809				TTCGGCG	8			TTCGGCG	9			TTCGGCG	5
AAGCGCG	8	9.8	3.70833	1.8	0	28.3417				AAGCGCG	13			AAGCGCG	13			AAGCGCG	9
TAGCGCG	0	3.13333	1.65536	3.13333	0	11.4102				TAGCGCG	3			TAGCGCG	2			TAGCGCG	5
ATGCGCG	6	6.76667	2.32947	0.766667	0	18.414				ATGCGCG	6			ATGCGCG	3			ATGCGCG	9
TTGCGCG	4	4.63333	2.02541	0.633333	0	14.7604				TTGCGCG	3			TTGCGCG	3			TTGCGCG	5
AACCGCG	3	6.7	2.16795	3.7	0	17.5397				AACCGCG	6			AACCGCG	8			AACCGCG	3
TACCGCG	8	5.66667	2.12267	2.33333	0	16.28				TACCGCG	13			TACCGCG	7			TACCGCG	4
ATCCGCG	7	7.43333	2.04574	0.433333	0	17.662				ATCCGCG	5			ATCCGCG	4			ATCCGCG	7
TTCCGCG	9	8.13333	2.45979	0.866667	0	20.4323				TTCCGCG	14			TTCCGCG	10			TTCCGCG	6
AAGGCCG	17	24.7	5.20709	7.7	0	50.7355				AAGGCCG	25			AAGGCCG	29			AAGGCCG	22
TAGGCCG	6	6.3	2.23066	0.3	0	17.4533				TAGGCCG	6			TAGGCCG	9			TAGGCCG	10
ATGGCCG	27	28.0333	6.74401	1.03333	0	61.7534				ATGGCCG	27			ATGGCCG	26			ATGGCCG	27
TTGGCCG	14	16.4333	3.93642	2.43333	0	36.1154				TTGGCCG	17			TTGGCCG	13			TTGGCCG	17
AACGCCG	7	8.06667	3.00498	1.06667	0	23.0916				AACGCCG	7			AACGCCG	5			AACGCCG	8
TACGCCG	5	5.03333	2.28161	0.0333333	0	16.4414				TACGCCG	3			TACGCCG	2			TACGCCG	1
ATCGCCG	13	8.63333	3.1237	4.36667	0	24.2518				ATCGCCG	4			ATCGCCG	11			ATCGCCG	8
TTCGCCG	11	8.66667	2.92826	2.33333	0	23.308				TTCGCCG	9			TTCGCCG	10			TTCGCCG	7
AAGCCCG	21	23.9	3.48742	2.9	6.46292	41.3371				AAGCCCG	30			AAGCCCG	16			AAGCCCG	18
TAGCCCG	10	9.93333	3.35213	0.0666667	0	26.694				TAGCCCG	6			TAGCCCG	5			TAGCCCG	5
ATGCCCG	27	21.4	4.27986	5.6	0.000676775	42.7993				ATGCCCG	17			ATGCCCG	20			ATGCCCG	22
TTGCCCG	15	18.5	4.84768	3.5	0	42.7384				TTGCCCG	23			TTGCCCG	18			TTGCCCG	19
AACCCCG	20	19.5333	4.44688	0.466667	0	41.7677				AACCCCG	18			AACCCCG	15			AACCCCG	16
TACCCCG	13	13.7	4.00129	0.7	0	33.7065				TACCCCG	12			TACCCCG	15			TACCCCG	8
ATCCCCG	22	21.6333	4.90941	0.366667	0	46.1804				ATCCCCG	22			ATCCCCG	24			ATCCCCG	18
TTCCCCG	25	25.8	6.03095	0.8	0	55.9548				TTCCCCG	27			TTCCCCG	22			TTCCCCG	25
AAGGGGC	39	47.5	5.30289	8.5	20.9855	74.0145				AAGGGGC	40			AAGGGGC	56			AAGGGGC	53
TAGGGGC	25	20.7667	4.13299	4.23333	0.101715	41.4316				TAGGGGC	27			TAGGGGC	13			TAGGGGC	20
ATGGGGC	42	43.6	6.34415	1.6	11.8792	75.3208				ATGGGGC	37			ATGGGGC	34			ATGGGGC	41
TTGGGGC	33	44	7.72368	11	5.38162	82.6184				TTGGGGC	37			TTGGGGC	44			TTGGGGC	38
AACGGGC	12	14.4667	3.65526	2.46667	0	32.743				AACGGGC	11			AACGGGC	13			AACGGGC	14
TACGGGC	9	9.6	2.60768	0.6	0	22.6384				TACGGGC	7			TACGGGC	10			TACGGGC	11
ATCGGGC	9	12.8333	3.52414	3.83333	0	30.454				ATCGGGC	5			ATCGGGC	15			ATCGGGC	11
TTCGGGC	21	16.7	4.34821	4.3	0	38.441				TTCGGGC	16			TTCGGGC	13			TTCGGGC	13
AAGCGGC	30	24.6	5.33434	5.4	0	51.2717				AAGCGGC	22			AAGCGGC	22			AAGCGGC	17
TAGCGGC	5	7.93333	3.31073	2.93333	0	24.487				TAGCGGC	10			TAGCGGC	9			TAGCGGC	9
ATGCGGC	17	13.9667	5.12252	3.03333	0	39.5793				ATGCGGC	9			ATGCGGC	16			ATGCGGC	9
TTGCGGC	13	12.1667	3.07474	0.833333	0	27.5404				TTGCGGC	11			TTGCGGC	12			TTGCGGC	10
AACCGGC	18	15.5333	3.08202	2.46667	0.123231	30.9434				AACCGGC	15			AACCGGC	14			AACCGGC	18
TACCGGC	15	12.3	3.20721	2.7	0	28.3361				TACCGGC	13			TACCGGC	12			TACCGGC	14
ATCCGGC	13	16.7667	3.21294	3.76667	0.701963	32.8314				ATCCGGC	12			ATCCGGC	24			ATCCGGC	17
TTCCGGC	22	20.1	4.19647	1.9	0	41.0823				TTCCGGC	16			TTCCGGC	27			TTCCGGC	18
AAGGCGC	22	20.4	5.3408	1.6	0	47.104				AAGGCGC	17			AAGGCGC	21			AAGGCGC	12
TAGGCGC	5	6.06667	2.54522	1.06667	0	18.7928				TAGGCGC	7			TAGGCGC	8			TAGGCGC	5
ATGGCGC	11	15.2667	3.98214	4.26667	0	35.1774				ATGGCGC	20			ATGGCGC	17			ATGGCGC	15
TTGGCGC	8	11.8667	3.77591	3.86667	0	30.7462				TTGGCGC	12			TTGGCGC	7			TTGGCGC	10
AACGCGC	3	6.6	2.49966	3.6	0	19.0983				AACGCGC	9			AACGCGC	5			AACGCGC	4
TACGCGC	3	5.23333	2.1922	2.23333	0	16.1943				TACGCGC	5			TACGCGC	4			TACGCGC	5
ATCGCGC	5	5.43333	2.07918	0.433333	0	15.8292				ATCGCGC	6			ATCGCGC	5			ATCGCGC	10
TTCGCGC	7	6.56667	2.82456	0.433333	0	20.6895				TTCGCGC	10			TTCGCGC	3			TTCGCGC	5
AAGCCGC	25	19.9333	4.29059	5.06667	0	41.3863				AAGCCGC	34			AAGCCGC	26			AAGCCGC	19
TAGCCGC	11	9.23333	3.83885	1.76667	0	28.4276				TAGCCGC	11			TAGCCGC	9			TAGCCGC	10
ATGCCGC	12	14.8	4.0971	2.8	0	35.2855				ATGCCGC	11			ATGCCGC	12			ATGCCGC	16
TTGCCGC	16	13.1333	3.96305	2.86667	0	32.9486				TTGCCGC	12			TTGCCGC	13			TTGCCGC	15
AACCCGC	14	12.6	2.72409	1.4	0	26.2205				AACCCGC	7			AACCCGC	13			AACCCGC	9
TACCCGC	8	12.2667	3.72256	4.26667	0	30.8795				TACCCGC	13			TACCCGC	12			TACCCGC	14
ATCCCGC	15	14.1	3.32545	0.9	0	30.7273				ATCCCGC	13			ATCCCGC	13			ATCCCGC	13
TTCCCGC	18	19.3667	4.4294	1.36667	0	41.5136				TTCCCGC	16			TTCCCGC	17			TTCCCGC	21
AAGGGCC	57	45.1667	5.40806	11.8333	18.1264	72.207				AAGGGCC	56			AAGGGCC	47			AAGGGCC	41
TAGGGCC	15	19.7	4.49636	4.7	0	42.1818				TAGGGCC	22			TAGGGCC	19			TAGGGCC	17
ATGGGCC	32	43.3	5.51581	11.3	15.721	70.879				ATGGGCC	52			ATGGGCC	45			ATGGGCC	37
TTGGGCC	37	41.4	3.78381	4.4	22.4809	60.3191				TTGGGCC	47			TTGGGCC	33			TTGGGCC	53
AACGGCC	16	15.4	3.91813	0.6	0	34.9906				AACGGCC	10			AACGGCC	9			AACGGCC	9
TACGGCC	7	10.7	3.73382	3.7	0	29.3691				TACGGCC	9			TACGGCC	18			TACGGCC	5
ATCGGCC	12	13.7333	2.49044	1.73333	1.28113	26.1855				ATCGGCC	7			ATCGGCC	12			ATCGGCC	16
TTCGGCC	15	15.9333	4.17656	0.933333	0	36.8161				TTCGGCC	15			TTCGGCC	17			TTCGGCC	5
AAGCGCC	22	20.8333	4.83581	1.16667	0	45.0124				AAGCGCC	19			AAGCGCC	18			AAGCGCC	16
TAGCGCC	6	8.53333	2.31537	2.53333	0	20.1102				TAGCGCC	8			TAGCGCC	9			TAGCGCC	3
ATGCGCC	9	12.3	4.31637	3.3	0	33.8818				ATGCGCC	16			ATGCGCC	9			ATGCGCC	13
TTGCGCC	9	8.43333	2.94412	0.566667	0	23.1539				TTGCGCC	6			TTGCGCC	3			TTGCGCC	7
AACCGCC	20	15.3	4.45011	4.7	0	37.5505				AACCGCC	16			AACCGCC	18			AACCGCC	14
TACCGCC	10	15.8333	3.75163	5.83333	0	34.5915				TACCGCC	14			TACCGCC	12			TACCGCC	10
ATCCGCC	19	19.3667	3.85499	0.366667	0.0917351	38.6416				ATCCGCC	16			ATCCGCC	17			ATCCGCC	14
TTCCGCC	17	19.6	3.96189	2.6	0	39.4094				TTCCGCC	19			TTCCGCC	27			TTCCGCC	20
AAGGCCC	54	53.0667	7.0561	0.933333	17.7862	88.3472				AAGGCCC	54			AAGGCCC	50			AAGGCCC	69
TAGGCCC	19	18.4	3.57771	0.6	0.511456	36.2885				TAGGCCC	20			TAGGCCC	13			TAGGCCC	19
ATGGCCC	59	48.2667	5.4071	10.7333	21.2311	75.3022				ATGGCCC	55			ATGGCCC	43			ATGGCCC	59
TTGGCCC	46	42.4	7.32309	3.6	5.78457	79.0154				TTGGCCC	37			TTGGCCC	43			TTGGCCC	39
AACGCCC	15	13.7667	3.24498	1.23333	0	29.9916				AACGCCC	7			AACGCCC	12			AACGCCC	14
TACGCCC	11	8.16667	2.61406	2.83333	0	21.237				TACGCCC	6			TACGCCC	7			TACGCCC	8
ATCGCCC	12	13.8333	3.0067	1.83333	0	28.8668				ATCGCCC	17			ATCGCCC	13			ATCGCCC	10
TTCGCCC	11	11.9333	2.91173	0.933333	0	26.492				TTCGCCC	18			TTCGCCC	14			TTCGCCC	12
AAGCCCC	54	58.0667	8.47281	4.06667	15.7026	100.431				AAGCCCC	59			AAGCCCC	59			AAGCCCC	56
TAGCCCC	26	28.1667	4.60946	2.16667	5.11936	51.214				TAGCCCC	29			TAGCCCC	26			TAGCCCC	29
ATGCCCC	43	42.9	7.1407	0.1	7.19648	78.6035				ATGCCCC	43			ATGCCCC	39			ATGCCCC	41
TTGCCCC	39	40.3667	6.40303	1.36667	8.35149	72.3818				TTGCCCC	40			TTGCCCC	50			TTGCCCC	41
AACCCCC	33	37.8333	5.08604	4.83333	12.4031	63.2635				AACCCCC	32			AACCCCC	41			AACCCCC	32
TACCCCC	32	26.3333	4.98504	5.66667	1.40816	51.2585				TACCCCC	32			TACCCCC	29			TACCCCC	23
ATCCCCC	37	36	6.06289	1	5.68556	66.3144				ATCCCCC	39			ATCCCCC	32			ATCCCCC	39
TTCCCCC	51	56.9333	7.65611	5.93333	18.6528	95.2139				TTCCCCC	38			TTCCCCC	61			TTCCCCC	46
GGAGGGG	69	75.6667	8.0829	6.66667	35.2521	116.081				GGAGGGG	77			GGAGGGG	66			GGAGGGG	71
CGAGGGG	21	23.8667	5.55681	2.86667	0	51.6507				CGAGGGG	34			CGAGGGG	28			CGAGGGG	19
GCAGGGG	56	62.8667	8.2451	6.86667	21.6412	104.092				GCAGGGG	59			GCAGGGG	56			GCAGGGG	62
CCAGGGG	72	63	8.02152	9	22.8924	103.108				CCAGGGG	67			CCAGGGG	70			CCAGGGG	63
GGTGGGG	69	72.4	10.1288	3.4	21.7559	123.044				GGTGGGG	68			GGTGGGG	78			GGTGGGG	72
CGTGGGG	36	28.3333	4.60385	7.66667	5.3141	51.3526				CGTGGGG	28			CGTGGGG	32			CGTGGGG	24
GCTGGGG	84	90.6	8.51206	6.6	48.0397	133.16				GCTGGGG	96			GCTGGGG	85			GCTGGGG	89
CCTGGGG	83	89.9667	9.77147	6.96667	41.1093	138.824				CCTGGGG	89			CCTGGGG	78			CCTGGGG	96
GGACGGG	22	22.1	4.46712	0.1	0	44.4356				GGACGGG	26			GGACGGG	23			GGACGGG	26
CGACGGG	10	10.3	3.26053	0.3	0	26.6026				CGACGGG	17			CGACGGG	12			CGACGGG	7
GCACGGG	17	23.7333	4.78455	6.73333	0	47.6561				GCACGGG	17			GCACGGG	16			GCACGGG	22
CCACGGG	33	30.3667	6.01426	2.63333	0.295391	60.4379				CCACGGG	38			CCACGGG	31			CCACGGG	32
GGTCGGG	9	16.2	3.68033	7.2	0	34.6016				GGTCGGG	20			GGTCGGG	17			GGTCGGG	18
CGTCGGG	17	11.6333	3.56693	5.36667	0	29.468				CGTCGGG	11			CGTCGGG	11			CGTCGGG	9
GCTCGGG	23	30.3667	6.60451	7.36667	0	63.3892				GCTCGGG	33			GCTCGGG	38			GCTCGGG	28
CCTCGGG	43	37.2	5.62874	5.8	9.05628	65.3437				CCTCGGG	43			CCTCGGG	50			CCTCGGG	42
GGAGCGG	39	42.9667	6.30535	3.96667	11.4399	74.4934				GGAGCGG	38			GGAGCGG	54			GGAGCGG	42
CGAGCGG	24	20.1333	4.79032	3.86667	0	44.0849				CGAGCGG	20			CGAGCGG	21			CGAGCGG	24
GCAGCGG	51	51.9667	6.54156	0.966667	19.2589	84.6744				GCAGCGG	48			GCAGCGG	45			GCAGCGG	43
CCAGCGG	41	38.2667	5.81279	2.73333	9.20273	67.3306				CCAGCGG	45			CCAGCGG	41			CCAGCGG	43
GGTGCGG	19	25.5	4.81914	6.5	1.40429	49.5957				GGTGCGG	24			GGTGCGG	30			GGTGCGG	15
CGTGCGG	17	13.4667	3.78503	3.53333	0	32.3918				CGTGCGG	19			CGTGCGG	15			CGTGCGG	17
GCTGCGG	56	52.3333	8.36797	3.66667	10.4935	94.1732				GCTGCGG	64			GCTGCGG	56			GCTGCGG	46
CCTGCGG	36	41.8667	5.45662	5.86667	14.5836	69.1498				CCTGCGG	39			CCTGCGG	47			CCTGCGG	36
GGACCGG	14	24	5.27192	10	0	50.3596				GGACCGG	22			GGACCGG	22			GGACCGG	20
CGACCGG	8	9.13333	3.87506	1.13333	0	28.5086				CGACCGG	10			CGACCGG	11			CGACCGG	2
GCACCGG	26	26.8667	5.21095	0.866667	0.811906	52.9214				GCACCGG	34			GCACCGG	28			GCACCGG	28
CCACCGG	23	27.8	5.16887	4.8	1.95564	53.6444				CCACCGG	23			CCACCGG	36			CCACCGG	28
GGTCCGG	20	18.5667	4.24819	1.43333	0	39.8076				GGTCCGG	13			GGTCCGG	15			GGTCCGG	20
CGTCCGG	8	11.4	3.76554	3.4	0	30.2277				CGTCCGG	12			CGTCCGG	9			CGTCCGG	13
GCTCCGG	28	37.9333	7.5381	9.93333	0.242821	75.6238				GCTCCGG	54			GCTCCGG	26			GCTCCGG	45
CCTCCGG	43	37.5	7.30965	5.5	0.951732	74.0483				CCTCCGG	42			CCTCCGG	40			CCTCCGG	30
GGAGGCG	43	46.4	8.8341	3.4	2.22948	90.5705				GGAGGCG	53			GGAGGCG	60			GGAGGCG	39
CGAGGCG	13	19.9333	5.07144	6.93333	0	45.2906				CGAGGCG	17			CGAGGCG	14			CGAGGCG	27
GCAGGCG	31	37.2333	5.49409	6.23333	9.76287	64.7038				GCAGGCG	37			GCAGGCG	23			GCAGGCG	44
CCAGGCG	29	29.8667	5.48813	0.866667	2.42603	57.3073				CCAGGCG	31			CCAGGCG	32			CCAGGCG	27
GGTGGCG	41	35.3333	5.73756	5.66667	6.64556	64.0211				GGTGGCG	34			GGTGGCG	34			GGTGGCG	30
CGTGGCG	17	16.1667	3.44497	0.833333	0	33.3915				CGTGGCG	18			CGTGGCG	18			CGTGGCG	11
GCTGGCG	31	38.9667	6.64615	7.96667	5.73593	72.1974				GCTGGCG	42			GCTGGCG	40			GCTGGCG	40
CCTGGCG	31	32.2	5.55474	1.2	4.42628	59.9737				CCTGGCG	35			CCTGGCG	30			CCTGGCG	33
GGACGCG	17	16.2	4.12227	0.8	0	36.8113				GGACGCG	22			GGACGCG	11			GGACGCG	19
CGACGCG	4	7.6	3.04676	3.6	0	22.8338				CGACGCG	9			CGACGCG	5			CGACGCG	10
GCACGCG	11	13.4333	3.10376	2.43333	0	28.9521				GCACGCG	15			GCACGCG	12			GCACGCG	14
CCACGCG	15	11.6333	3.97825	3.36667	0	31.5246				CCACGCG	8			CCACGCG	15			CCACGCG	18
GGTCGCG	7	7.53333	2.45979	0.533333	0	19.8323				GGTCGCG	12			GGTCGCG	8			GGTCGCG	9
CGTCGCG	3	5.63333	2.15732	2.63333	0	16.4199				CGTCGCG	6			CGTCGCG	11			CGTCGCG	6
GCTCGCG	15	12.3667	3.51826	2.63333	0	29.958				GCTCGCG	10			GCTCGCG	10			GCTCGCG	5
CCTCGCG	11	11.9667	3.30604	0.966667	0	28.4969				CCTCGCG	10			CCTCGCG	11			CCTCGCG	16
GGAGCCG	35	45.5667	6.25153	10.5667	14.309	76.8243				GGAGCCG	44			GGAGCCG	43			GGAGCCG	34
CGAGCCG	16	16.9	2.89292	0.9	2.43542	31.3646				CGAGCCG	24			CGAGCCG	19			CGAGCCG	17
GCAGCCG	41	47.8333	7.19714	6.83333	11.8476	83.819				GCAGCCG	40			GCAGCCG	48			GCAGCCG	49
CCAGCCG	36	38.6667	6.98438	2.66667	3.74475	73.5886				CCAGCCG	33			CCAGCCG	39			CCAGCCG	35
GGTGCCG	17	21.1333	5.32226	4.13333	0	47.7446				GGTGCCG	25			GGTGCCG	23			GGTGCCG	17
CGTGCCG	11	9.6	2.66005	1.4	0	22.9002				CGTGCCG	8			CGTGCCG	5			CGTGCCG	12
GCTGCCG	48	47.1667	6.33046	0.833333	15.5144	78.819				GCTGCCG	53			GCTGCCG	48			GCTGCCG	39
CCTGCCG	36	37.4333	6.61599	1.43333	4.35341	70.5133				CCTGCCG	37			CCTGCCG	40			CCTGCCG	34
GGACCCG	30	27.3667	5.34005	2.63333	0.666436	54.0669				GGACCCG	34			GGACCCG	36			GGACCCG	28
CGACCCG	6	9.7	3.41548	3.7	0	26.7774				CGACCCG	10			CGACCCG	7			CGACCCG	8
GCACCCG	22	23.7667	4.64375	1.76667	0.547942	46.9854				GCACCCG	26			GCACCCG	20			GCACCCG	22
CCACCCG	33	31.0333	4.86708	1.96667	6.69791	55.3688				CCACCCG	26			CCACCCG	33			CCACCCG	26
GGTCCCG	21	22.6667	4.45927	1.66667	0.370334	44.963				GGTCCCG	20			GGTCCCG	20			GGTCCCG	26
CGTCCCG	12	11.5667	3.65479	0.433333	0	29.8406				CGTCCCG	10			CGTCCCG	11			CGTCCCG	12
GCTCCCG	34	35.6333	5.28161	1.63333	9.22528	62.0414				GCTCCCG	31			GCTCCCG	33			GCTCCCG	35
CCTCCCG	44	40.1333	6.334	3.86667	8.46334	71.8033				CCTCCCG	38			CCTCCCG	32			CCTCCCG	38
GGAGGGC	59	65.3667	8.3107	6.36667	23.8131	106.92				GGAGGGC	67			GGAGGGC	67			GGAGGGC	67
CGAGGGC	26	30.5	5.36753	4.5	3.66237	57.3376				CGAGGGC	23			CGAGGGC	39			CGAGGGC	28
GCAGGGC	63	66.2	8.09172	3.2	25.7414	106.659				GCAGGGC	79			GCAGGGC	65			GCAGGGC	76
CCAGGGC	75	90.7	8.44516	15.7	48.4742	132.926				CCAGGGC	90			CCAGGGC	83			CCAGGGC	95
GGTGGGC	48	53.9667	6.81521	5.96667	19.8906	88.0427				GGTGGGC	60			GGTGGGC	64			GGTGGGC	47
CGTGGGC	26	33.0667	6.39468	7.06667	1.09326	65.0401				CGTGGGC	24			CGTGGGC	37			CGTGGGC	34
GCTGGGC	86	89.4667	7.56003	3.46667	51.6665	127.267				GCTGGGC	87			GCTGGGC	84			GCTGGGC	94
CCTGGGC	90	103.1	9.06433	13.1	57.7784	148.422				CCTGGGC	104			CCTGGGC	89			CCTGGGC	94
GGACGGC	19	25.2667	4.6752	6.26667	1.89068	48.6427				GGACGGC	23			GGACGGC	17			GGACGGC	25
CGACGGC	16	13.8667	4.15006	2.13333	0	34.617				CGACGGC	14			CGACGGC	21			CGACGGC	15
GCACGGC	32	23.5667	5.28944	8.43333	0	50.0139				GCACGGC	19			GCACGGC	20			GCACGGC	25
CCACGGC	38	33.4667	5.44397	4.53333	6.24683	60.6865				CCACGGC	35			CCACGGC	39			CCACGGC	27
GGTCGGC	8	13.3	3.99267	5.3	0	33.2633				GGTCGGC	14			GGTCGGC	13			GGTCGGC	15
CGTCGGC	8	10.1333	2.90936	2.13333	0	24.6801				CGTCGGC	4			CGTCGGC	14			CGTCGGC	15
GCTCGGC	27	30.5	5.53204	3.5	2.83981	58.1602				GCTCGGC	42			GCTCGGC	36			GCTCGGC	25
CCTCGGC	37	37.6	5.26275	0.6	11.2862	63.9138				CCTCGGC	32			CCTCGGC	31			CCTCGGC	31
GGAGCGC	36	38.2	5.92132	2.2	8.59338	67.8066				GGAGCGC	38			GGAGCGC	36			GGAGCGC	38
CGAGCGC	18	21.9333	4.87027	3.93333	0	46.2847				CGAGCGC	26			CGAGCGC	24			CGAGCGC	16
GCAGCGC	39	40.7333	6.55972	1.73333	7.93475	73.5319				GCAGCGC	60			GCAGCGC	34			GCAGCGC	35
CCAGCGC	41	40.9	5.16186	0.1	15.0907	66.7093				CCAGCGC	51			CCAGCGC	28			CCAGCGC	38
GGTGCGC	18	19.3667	4.4216	1.36667	0	41.4747				GGTGCGC	23			GGTGCGC	23			GGTGCGC	29
CGTGCGC	17	17.7333	4.88441	0.733333	0	42.1554				CGTGCGC	17			CGTGCGC	17			CGTGCGC	17
GCTGCGC	42	39.7333	7.5152	2.26667	2.15736	77.3093				GCTGCGC	35			GCTGCGC	49			GCTGCGC	42
CCTGCGC	27	43.8	7.88014	16.8	4.39932	83.2007				CCTGCGC	47			CCTGCGC	44			CCTGCGC	33
GGACCGC	24	22.8333	4.87133	1.16667	0	47.19				GGACCGC	23			GGACCGC	33			GGACCGC	17
CGACCGC	12	11	3.19482	1	0	26.9741				CGACCGC	12			CGACCGC	10			CGACCGC	14
GCACCGC	29	22.9333	3.54219	6.06667	5.22237	40.6443				GCACCGC	19			GCACCGC	25			GCACCGC	18
CCACCGC	33	37.1	7.55828	4.1	0	74.8914				CCACCGC	38			CCACCGC	35			CCACCGC	43
GGTCCGC	7	13.7	3.72457	6.7	0	32.3228				GGTCCGC	13			GGTCCGC	18			GGTCCGC	13
CGTCCGC	6	11.0667	3.56161	5.06667	0	28.8747				CGTCCGC	10			CGTCCGC	10			CGTCCGC	10
GCTCCGC	38	32	4.77782	6	8.11089	55.8891				GCTCCGC	33			GCTCCGC	38			GCTCCGC	34
CCTCCGC	27	36.6667	5.5419	9.66667	8.95717	64.3762				CCTCCGC	39			CCTCCGC	36			CCTCCGC	32
GGAGGCC	71	83.5667	8.91602	12.5667	38.9866	128.147				GGAGGCC	89			GGAGGCC	94			GGAGGCC	99
CGAGGCC	36	40.1333	5.88823	4.13333	10.6922	69.5745				CGAGGCC	45			CGAGGCC	39			CGAGGCC	49
GCAGGCC	67	66.8	8.26459	0.2	25.477	108.123				GCAGGCC	72			GCAGGCC	70			GCAGGCC	74
CCAGGCC	85	92.2333	8.3941	7.23333	50.2628	134.204				CCAGGCC	108			CCAGGCC	90			CCAGGCC	99
GGTGGCC	68	73.7	9.62092	5.7	25.5954	121.805				GGTGGCC	69			GGTGGCC	77			GGTGGCC	69
CGTGGCC	39	37.0333	5.39146	1.96667	10.076	63.9906				CGTGGCC	29			CGTGGCC	35			CGTGGCC	39
GCTGGCC	93	98.0667	8.70962	5.06667	54.5186	141.615				GCTGGCC	107			GCTGGCC	92			GCTGGCC	104
CCTGGCC	113	103.867	8.31174	9.13333	62.308	145.425				CCTGGCC	101			CCTGGCC	107			CCTGGCC	111
GGACGCC	17	26.3	5.71236	9.3	0	54.8618				GGACGCC	28			GGACGCC	26			GGACGCC	18
CGACGCC	16	14.3	3.98402	1.7	0	34.2201				CGACGCC	11			CGACGCC	7			CGACGCC	12
GCACGCC	22	20.6333	4.27086	1.36667	0	41.9876				GCACGCC	23			GCACGCC	26			GCACGCC	14
CCACGCC	30	34.4667	5.34811	4.46667	7.72611	61.2072				CCACGCC	40			CCACGCC	37			CCACGCC	29
GGTCGCC	12	18.5	3.81241	6.5	0	37.5621				GGTCGCC	13			GGTCGCC	14			GGTCGCC	19
CGTCGCC	9	14.2333	4.00589	5.23333	0	34.2628				CGTCGCC	14			CGTCGCC	16			CGTCGCC	10
GCTCGCC	25	27.1	5.02648	2.1	1.96759	52.2324				GCTCGCC	33			GCTCGCC	35			GCTCGCC	30
CCTCGCC	29	33.4	6.19009	4.4	2.44954	64.3505				CCTCGCC	42			CCTCGCC	31			CCTCGCC	34
GGAGCCC	69	80.5	8.76415	11.5	36.6792	124.321				GGAGCCC	76			GGAGCCC	80			GGAGCCC	69
CGAGCCC	34	33.8	5.7739	0.2	4.9305	62.6695				CGAGCCC	29			CGAGCCC	37			CGAGCCC	30
GCAGCCC	87	84.0333	6.65133	2.96667	50.7767	117.29				GCAGCCC	72			GCAGCCC	91			GCAGCCC	77
CCAGCCC	105	99.5667	10.734	5.43333	45.8965	153.237				CCAGCCC	109			CCAGCCC	94			CCAGCCC	105
GGTGCCC	43	53.3667	5.89847	10.3667	23.8743	82.859				GGTGCCC	56			GGTGCCC	41			GGTGCCC	60
CGTGCCC	21	26.5667	3.9539	5.56667	6.79716	46.3362				CGTGCCC	28			CGTGCCC	32			CGTGCCC	33
GCTGCCC	75	90.8333	9.82987	15.8333	41.684	139.983				GCTGCCC	103			GCTGCCC	89			GCTGCCC	92
CCTGCCC	86	100.333	10.8448	14.3333	46.1094	154.557				CCTGCCC	90			CCTGCCC	101			CCTGCCC	101
GGACCCC	52	54.3667	6.80002	2.36667	20.3666	88.3668				GGACCCC	57			GGACCCC	56			GGACCCC	60
CGACCCC	17	21.8	4.74451	4.8	0	45.5225				CGACCCC	25			CGACCCC	23			CGACCCC	21
GCACCCC	48	45.3667	5.6537	2.63333	17.0981	73.6352				GCACCCC	37			GCACCCC	40			GCACCCC	58
CCACCCC	89	80.2667	7.40425	8.73333	43.2454	117.288				CCACCCC	78			CCACCCC	88			CCACCCC	85
GGTCCCC	53	48.6333	5.64149	4.36667	20.4259	76.8408				GGTCCCC	40			GGTCCCC	44			GGTCCCC	54
CGTCCCC	22	25.9333	5.26493	3.93333	0	52.258				CGTCCCC	28			CGTCCCC	21			CGTCCCC	24
GCTCCCC	67	56.6333	5.0274	10.3667	31.4964	81.7703				GCTCCCC	51			GCTCCCC	53			GCTCCCC	55
CCTCCCC	95	90.1333	9.72283	4.86667	41.5192	138.747				CCTCCCC	92			CCTCCCC	94			CCTCCCC	82
AGAGGGG	60	58.2	7.7433	1.8	19.4835	96.9165				AGAGGGG	43			AGAGGGG	63			AGAGGGG	62
TGAGGGG	42	49.7667	7.37041	7.76667	12.9146	86.6187				TGAGGGG	54			TGAGGGG	41			TGAGGGG	50
ACAGGGG	46	46.2667	7.38093	0.266667	9.36201	83.1713				ACAGGGG	43			ACAGGGG	41			ACAGGGG	39
TCAGGGG	44	50.2333	7.48646	6.23333	12.801	87.6656				TCAGGGG	56			TCAGGGG	47			TCAGGGG	46
AGTGGGG	64	61.6	7.90286	2.4	22.0857	101.114				AGTGGGG	67			AGTGGGG	55			AGTGGGG	54
TGTGGGG	70	71.7333	9.88532	1.73333	22.3067	121.16				TGTGGGG	57			TGTGGGG	70			TGTGGGG	64
ACTGGGG	71	61.5667	7.24775	9.43333	25.3279	97.8054				ACTGGGG	54			ACTGGGG	50			ACTGGGG	57
TCTGGGG	78	74.6333	6.09965	3.36667	44.1351	105.132				TCTGGGG	77			TCTGGGG	86			TCTGGGG	75
AGACGGG	19	20.3333	4.4048	1.33333	0	42.3574				AGACGGG	20			AGACGGG	24			AGACGGG	20
TGACGGG	16	14.5333	4.16664	1.46667	0	35.3666				TGACGGG	16			TGACGGG	18			TGACGGG	20
ACACGGG	27	21.2667	4.11836	5.73333	0.674848	41.8585				ACACGGG	28			ACACGGG	22			ACACGGG	15
TCACGGG	25	20	4.15227	5	0	40.7614				TCACGGG	19			TCACGGG	20			TCACGGG	19
AGTCGGG	21	16.5667	4.4774	4.43333	0	38.9537				AGTCGGG	22			AGTCGGG	14			AGTCGGG	15
TGTCGGG	16	15.7	4.13688	0.3	0	36.3844				TGTCGGG	28			TGTCGGG	16			TGTCGGG	16
ACTCGGG	32	25.7667	5.98091	6.23333	0	55.6712				ACTCGGG	25			ACTCGGG	24			ACTCGGG	30
TCTCGGG	24	24.6333	5.53038	0.633333	0	52.2852				TCTCGGG	20			TCTCGGG	30			TCTCGGG	21
AGAGCGG	35	30.6333	4.31104	4.36667	9.07814	52.1885				AGAGCGG	24			AGAGCGG	25			AGAGCGG	30
TGAGCGG	25	25.8333	4.3556	0.833333	4.05533	47.6113				TGAGCGG	18			TGAGCGG	28			TGAGCGG	24
ACAGCGG	30	28.7667	5.49409	1.23333	1.2962	56.2371				ACAGCGG	33			ACAGCGG	28			ACAGCGG	22
TCAGCGG	23	24.4	4.97303	1.4	0	49.2652				TCAGCGG	19			TCAGCGG	25			TCAGCGG	26
AGTGCGG	19	20.2	4.33431	1.2	0	41.8715				AGTGCGG	22			AGTGCGG	24			AGTGCGG	18
TGTGCGG	31	22.5333	4.54657	8.46667	0	45.2662				TGTGCGG	25			TGTGCGG	23			TGTGCGG	23
ACTGCGG	21	24.6	3.59693	3.6	6.61533	42.5847				ACTGCGG	26			ACTGCGG	32			ACTGCGG	28
TCTGCGG	31	29.6	4.59835	1.4	6.60825	52.5918				TCTGCGG	30			TCTGCGG	24			TCTGCGG	24
AGACCGG	25	19.3667	3.44897	5.63333	2.12181	36.6115				AGACCGG	19			AGACCGG	26			AGACCGG	13
TGACCGG	20	21.1	4.59648	1.1	0	44.0824				TGACCGG	11			TGACCGG	19			TGACCGG	17
ACACCGG	18	20.2333	3.99727	2.23333	0.246987	40.2197				ACACCGG	22			ACACCGG	18			ACACCGG	18
TCACCGG	19	18.9333	4.57831	0.0666667	0	41.8249				TCACCGG	23			TCACCGG	12			TCACCGG	21
AGTCCGG	15	14.9667	4.14798	0.0333333	0	35.7066				AGTCCGG	15			AGTCCGG	17			AGTCCGG	15
TGTCCGG	19	20.2	5.49231	1.2	0	47.6616				TGTCCGG	17			TGTCCGG	22			TGTCCGG	19
ACTCCGG	17	20.3	3.41548	3.3	3.22259	37.3774				ACTCCGG	25			ACTCCGG	18			ACTCCGG	22
TCTCCGG	21	24.4333	3.71097	3.43333	5.87851	42.9882				TCTCCGG	27			TCTCCGG	24			TCTCCGG	26
AGAGGCG	33	31.5667	4.98054	1.43333	6.66398	56.4694				AGAGGCG	29			AGAGGCG	21			AGAGGCG	33
TGAGGCG	23	23.4333	5.13059	0.433333	0	49.0863				TGAGGCG	22			TGAGGCG	28			TGAGGCG	27
ACAGGCG	29	21.4	3.93569	7.6	1.72155	41.0784				ACAGGCG	25			ACAGGCG	20			ACAGGCG	17
TCAGGCG	20	17.4	2.94314	2.6	2.6843	32.1157				TCAGGCG	15			TCAGGCG	17			TCAGGCG	13
AGTGGCG	19	19.8667	4.20782	0.866667	0	40.9058				AGTGGCG	22			AGTGGCG	21			AGTGGCG	21
TGTGGCG	27	24.6333	5.01366	2.36667	0	49.7016				TGTGGCG	27			TGTGGCG	18			TGTGGCG	22
ACTGGCG	22	18.1667	3.81543	3.83333	0	37.2438				ACTGGCG	17			ACTGGCG	18			ACTGGCG	18
TCTGGCG	13	18.4667	4.06612	5.46667	0	38.7973				TCTGGCG	17			TCTGGCG	23			TCTGGCG	20
AGACGCG	5	8.8	3.14478	3.8	0	24.5239				AGACGCG	7			AGACGCG	10			AGACGCG	9
TGACGCG	2	6.66667	2.29442	4.66667	0	18.1388				TGACGCG	9			TGACGCG	4			TGACGCG	6
ACACGCG	3	6.5	2.64901	3.5	0	19.745				ACACGCG	10			ACACGCG	6			ACACGCG	9
TCACGCG	7	5	2.01717	2	0	15.0858				TCACGCG	4			TCACGCG	5			TCACGCG	2
AGTCGCG	2	5.5	2.12943	3.5	0	16.1472				AGTCGCG	8			AGTCGCG	6			AGTCGCG	7
TGTCGCG	4	6.2	1.91905	2.2	0	15.7953				TGTCGCG	3			TGTCGCG	5			TGTCGCG	6
ACTCGCG	5	5.5	2.34521	0.5	0	17.226				ACTCGCG	3			ACTCGCG	4			ACTCGCG	3
TCTCGCG	4	5.36667	2.4842	1.36667	0	17.7877				TCTCGCG	3			TCTCGCG	4			TCTCGCG	5
AGAGCCG	24	34.5667	6.17382	10.5667	3.69755	65.4358				AGAGCCG	29			AGAGCCG	31			AGAGCCG	28
TGAGCCG	26	25.8333	5.76603	0.166667	0	54.6635				TGAGCCG	35			TGAGCCG	23			TGAGCCG	29
ACAGCCG	27	28.7	4.03562	1.7	8.52191	48.8781				ACAGCCG	33			ACAGCCG	22			ACAGCCG	29
TCAGCCG	33	25.9333	5.12555	7.06667	0.305583	51.5611				TCAGCCG	22			TCAGCCG	34			TCAGCCG	28
AGTGCCG	26	19.1	4.23735	6.9	0	40.2868				AGTGCCG	21			AGTGCCG	26			AGTGCCG	17
TGTGCCG	29	23.2667	4.54049	5.73333	0.564193	45.9691				TGTGCCG	19			TGTGCCG	22			TGTGCCG	30
ACTGCCG	23	20.8667	5.21757	2.13333	0	46.9545				ACTGCCG	19			ACTGCCG	21			ACTGCCG	30
TCTGCCG	29	28	6.29176	1	0	59.4588				TCTGCCG	27			TCTGCCG	19			TCTGCCG	30
AGACCCG	22	23.7333	5.78901	1.73333	0	52.6784				AGACCCG	16			AGACCCG	17			AGACCCG	15
TGACCCG	25	20.8	3.75454	4.2	2.02731	39.5727				TGACCCG	23			TGACCCG	19			TGACCCG	22
ACACCCG	24	17.1	4.58145	6.9	0	40.0072				ACACCCG	18			ACACCCG	18			ACACCCG	20
TCACCCG	25	20.4667	5.4503	4.53333	0	47.7182				TCACCCG	13			TCACCCG	22			TCACCCG	21
AGTCCCG	19	20.2	5.45451	1.2	0	47.4726				AGTCCCG	21			AGTCCCG	21			AGTCCCG	19
TGTCCCG	28	23.3333	4.99195	4.66667	0	48.2931				TGTCCCG	32			TGTCCCG	23			TGTCCCG	32
ACTCCCG	13	16.1667	4.48817	3.16667	0	38.6075				ACTCCCG	19			ACTCCCG	20			ACTCCCG	17
TCTCCCG	30	27.6333	5.00678	2.36667	2.59945	52.6672				TCTCCCG	37			TCTCCCG	23			TCTCCCG	21
AGAGGGC	56	65.4	6.10596	9.4	34.8702	95.9298				AGAGGGC	63			AGAGGGC	58			AGAGGGC	70
TGAGGGC	53	53.5667	7.21437	0.566667	17.4948	89.6385				TGAGGGC	57			TGAGGGC	54			TGAGGGC	64
ACAGGGC	55	51.8667	6.56917	3.13333	19.0208	84.7125				ACAGGGC	52			ACAGGGC	51			ACAGGGC	49
TCAGGGC	51	53.9	6.4826	2.9	21.487	86.313				TCAGGGC	55			TCAGGGC	52			TCAGGGC	52
AGTGGGC	95	54.7333	8.12376	40.2667	14.1146	95.3521				AGTGGGC	56			AGTGGGC	53			AGTGGGC	42
TGTGGGC	65	66.8333	7.74634	1.83333	28.1016	105.565				TGTGGGC	59			TGTGGGC	61			TGTGGGC	63
ACTGGGC	53	55.5667	6.46307	2.56667	23.2513	87.882				ACTGGGC	52			ACTGGGC	56			ACTGGGC	54
TCTGGGC	82	69.6333	6.98512	12.3667	34.7077	104.559				TCTGGGC	73			TCTGGGC	68			TCTGGGC	61
AGACGGC	16	22.6333	3.67173	6.63333	4.27468	40.992				AGACGGC	22			AGACGGC	23			AGACGGC	28
TGACGGC	8	18.3667	4.39814	10.3667	0	40.3574				TGACGGC	23			TGACGGC	23			TGACGGC	20
ACACGGC	13	19.2333	4.27247	6.23333	0	40.5957				ACACGGC	11			ACACGGC	19			ACACGGC	12
TCACGGC	17	18.7333	4.48702	1.73333	0	41.1684				TCACGGC	25			TCACGGC	16			TCACGGC	20
AGTCGGC	8	14.8	4.62676	6.8	0	37.9338				AGTCGGC	22			AGTCGGC	12			AGTCGGC	14
TGTCGGC	24	14.4667	4.14174	9.53333	0	35.1754				TGTCGGC	20			TGTCGGC	9			TGTCGGC	21
ACTCGGC	26	18.1	4.14687	7.9	0	38.8344				ACTCGGC	11			ACTCGGC	19			ACTCGGC	15
TCTCGGC	24	23.6	5.04873	0.4	0	48.8436				TCTCGGC	26			TCTCGGC	18			TCTCGGC	17
AGAGCGC	28	27.2	5.55474	0.8	0	54.9737				AGAGCGC	29			AGAGCGC	27			AGAGCGC	20
TGAGCGC	33	26.5667	5.39913	6.43333	0	53.5623				TGAGCGC	19			TGAGCGC	30			TGAGCGC	30
ACAGCGC	29	23.7	4.72083	5.3	0.0958654	47.3041				ACAGCGC	26			ACAGCGC	25			ACAGCGC	26
TCAGCGC	13	25.2667	5.53318	12.2667	0	52.9326				TCAGCGC	19			TCAGCGC	23			TCAGCGC	22
AGTGCGC	13	14.2333	4.30464	1.23333	0	35.7565				AGTGCGC	18			AGTGCGC	23			AGTGCGC	20
TGTGCGC	31	25.0667	5.75915	5.93333	0	53.8624				TGTGCGC	31			TGTGCGC	27			TGTGCGC	25
ACTGCGC	17	19.2667	4.86319	2.26667	0	43.5826				ACTGCGC	23			ACTGCGC	21			ACTGCGC	17
TCTGCGC	26	26.7667	6.45773	0.766667	0	59.0553				TCTGCGC	26			TCTGCGC	30			TCTGCGC	22
AGACCGC	23	17.5667	4.98054	5.43333	0	42.4694				AGACCGC	14			AGACCGC	12			AGACCGC	12
TGACCGC	22	21.4	3.77469	0.6	2.52656	40.2734				TGACCGC	18			TGACCGC	23			TGACCGC	31
ACACCGC	11	16.5667	3.62637	5.56667	0	34.6985				ACACCGC	12			ACACCGC	13			ACACCGC	16
TCACCGC	23	20.5667	4.38401	2.43333	0	42.4867				TCACCGC	24			TCACCGC	18			TCACCGC	25
AGTCCGC	14	11.1	3.25206	2.9	0	27.3603				AGTCCGC	12			AGTCCGC	11			AGTCCGC	10
TGTCCGC	10	16.9	3.79064	6.9	0	35.8532				TGTCCGC	9			TGTCCGC	12			TGTCCGC	19
ACTCCGC	12	15.2	3.90755	3.2	0	34.7378				ACTCCGC	8			ACTCCGC	11			ACTCCGC	16
TCTCCGC	18	23.5333	4.28899	5.53333	2.0884	44.9783				TCTCCGC	22			TCTCCGC	17			TCTCCGC	15
AGAGGCC	73	80.4333	7.40309	7.43333	43.4179	117.449				AGAGGCC	88			AGAGGCC	81			AGAGGCC	84
TGAGGCC	62	67.0667	6.55972	5.06667	34.2681	99.8653				TGAGGCC	58			TGAGGCC	76			TGAGGCC	63
ACAGGCC	49	57.1333	7.57825	8.13333	19.2421	95.0246				ACAGGCC	70			ACAGGCC	58			ACAGGCC	49
TCAGGCC	55	55.6	7.2044	0.6	19.578	91.622				TCAGGCC	51			TCAGGCC	61			TCAGGCC	64
AGTGGCC	80	65.6667	6.92986	14.3333	31.0174	100.316				AGTGGCC	54			AGTGGCC	74			AGTGGCC	52
TGTGGCC	78	90	8.05584	12	49.7208	130.279				TGTGGCC	89			TGTGGCC	87			TGTGGCC	92
ACTGGCC	57	61.1	6.33736	4.1	29.4132	92.7868				ACTGGCC	66			ACTGGCC	58			ACTGGCC	68
TCTGGCC	66	72.4333	9.19026	6.43333	26.482	118.385				TCTGGCC	83			TCTGGCC	77			TCTGGCC	72
AGACGCC	20	21.8667	4.91818	1.86667	0	46.4576				AGACGCC	24			AGACGCC	23			AGACGCC	30
TGACGCC	19	16	3.4641	3	0	33.3205				TGACGCC	14			TGACGCC	17			TGACGCC	9
ACACGCC	15	17.6667	4.08811	2.66667	0	38.1072				ACACGCC	20			ACACGCC	20			ACACGCC	12
TCACGCC	15	15.8	5.03368	0.8	0	40.9684				TCACGCC	16			TCACGCC	14			TCACGCC	10
AGTCGCC	15	14.9333	3.88572	0.0666667	0	34.362				AGTCGCC	25			AGTCGCC	17			AGTCGCC	11
TGTCGCC	21	19.4667	4.13341	1.53333	0	40.1337				TGTCGCC	17			TGTCGCC	14			TGTCGCC	25
ACTCGCC	11	16.4	4.02235	5.4	0	36.5118				ACTCGCC	18			ACTCGCC	16			ACTCGCC	16
TCTCGCC	17	17.8333	4.16954	0.833333	0	38.681				TCTCGCC	12			TCTCGCC	26			TCTCGCC	20
AGAGCCC	75	75.5333	8.59725	0.533333	32.5471	118.52				AGAGCCC	84			AGAGCCC	70			AGAGCCC	91
TGAGCCC	70	62.1667	5.90782	7.83333	32.6276	91.7058				TGAGCCC	57			TGAGCCC	54			TGAGCCC	50
ACAGCCC	69	72.3	7.19267	3.3	36.3367	108.263				ACAGCCC	68			ACAGCCC	69			ACAGCCC	82
TCAGCCC	70	69.1	7.76975	0.9	30.2513	107.949				TCAGCCC	63			TCAGCCC	61			TCAGCCC	71
AGTGCCC	50	54.8333	6.50243	4.83333	22.3212	87.3455				AGTGCCC	54			AGTGCCC	53			AGTGCCC	52
TGTGCCC	65	69.2667	8.46467	4.26667	26.9433	111.59				TGTGCCC	66			TGTGCCC	64			TGTGCCC	75
ACTGCCC	62	61.1	8.99176	0.9	16.1412	106.059				ACTGCCC	58			ACTGCCC	58			ACTGCCC	61
TCTGCCC	80	80.4333	9.05418	0.433333	35.1624	125.704				TCTGCCC	80			TCTGCCC	74			TCTGCCC	91
AGACCCC	61	55.7	6.95379	5.3	20.9311	90.4689				AGACCCC	58			AGACCCC	60			AGACCCC	64
TGACCCC	50	52.3333	6.10445	2.33333	21.8111	82.8556				TGACCCC	52			TGACCCC	52			TGACCCC	46
ACACCCC	55	46.5	6.63715	8.5	13.3143	79.6857				ACACCCC	45			ACACCCC	52			ACACCCC	33
TCACCCC	62	48.4333	5.86447	13.5667	19.111	77.7557				TCACCCC	54			TCACCCC	51			TCACCCC	53
AGTCCCC	37	50.5	6.35583	13.5	18.7209	82.2791				AGTCCCC	48			AGTCCCC	38			AGTCCCC	49
TGTCCCC	77	68.1667	7.26391	8.83333	31.8471	104.486				TGTCCCC	60			TGTCCCC	58			TGTCCCC	81
ACTCCCC	39	44.3667	6.91567	5.36667	9.78834	78.945				ACTCCCC	38			ACTCCCC	33			ACTCCCC	43
TCTCCCC	72	67.2333	6.12898	4.76667	36.5884	97.8782				TCTCCCC	59			TCTCCCC	61			TCTCCCC	59
GAAGGGG	73	66	8.48934	7	23.5533	108.447				GAAGGGG	61			GAAGGGG	72			GAAGGGG	64
CAAGGGG	61	45.8	5.10172	15.2	20.2914	71.3086				CAAGGGG	45			CAAGGGG	54			CAAGGGG	47
GTAGGGG	19	23.5	4.1585	4.5	2.70751	44.2925				GTAGGGG	28			GTAGGGG	21			GTAGGGG	17
CTAGGGG	35	26.6667	4.53594	8.33333	3.98699	49.3463				CTAGGGG	24			CTAGGGG	27			CTAGGGG	13
GATGGGG	64	54.9667	7.59075	9.03333	17.0129	92.9204				GATGGGG	58			GATGGGG	54			GATGGGG	58
CATGGGG	52	52.1	6.57241	0.1	19.238	84.962				CATGGGG	54			CATGGGG	50			CATGGGG	40
GTTGGGG	37	47.6667	7.70729	10.6667	9.13022	86.2031				GTTGGGG	45			GTTGGGG	41			GTTGGGG	43
CTTGGGG	72	64.4333	8.74025	7.56667	20.7321	108.135				CTTGGGG	57			CTTGGGG	60			CTTGGGG	47
GAACGGG	21	20.6333	4.65709	0.366667	0	43.9188				GAACGGG	17			GAACGGG	23			GAACGGG	17
CAACGGG	11	16.5667	4.10788	5.56667	0	37.1061				CAACGGG	16			CAACGGG	12			CAACGGG	18
GTACGGG	9	8.53333	2.68756	0.466667	0	21.9711				GTACGGG	12			GTACGGG	7			GTACGGG	8
CTACGGG	8	16.7667	4.30464	8.76667	0	38.2898				CTACGGG	15			CTACGGG	8			CTACGGG	22
GATCGGG	13	13.0333	3.17841	0.0333333	0	28.9254				GATCGGG	8			GATCGGG	12			GATCGGG	12
CATCGGG	30	21.6	4.49981	8.4	0	44.099				CATCGGG	16			CATCGGG	19			CATCGGG	24
GTTCGGG	16	14.1667	3.93116	1.83333	0	33.8225				GTTCGGG	9			GTTCGGG	7			GTTCGGG	13
CTTCGGG	32	31.0333	5.86917	0.966667	1.6875	60.3792				CTTCGGG	34			CTTCGGG	32			CTTCGGG	28
GAAGCGG	42	34.2	5.82148	7.8	5.09259	63.3074				GAAGCGG	32			GAAGCGG	30			GAAGCGG	29
CAAGCGG	20	20.7	5.44027	0.7	0	47.9014				CAAGCGG	23			CAAGCGG	17			CAAGCGG	22
GTAGCGG	5	8.9	3.48742	3.9	0	26.3371				GTAGCGG	14			GTAGCGG	9			GTAGCGG	9
CTAGCGG	4	8.43333	2.76285	4.43333	0	22.2476				CTAGCGG	11			CTAGCGG	11			CTAGCGG	7
GATGCGG	20	20.1	3.48742	0.1	2.66292	37.5371				GATGCGG	20			GATGCGG	23			GATGCGG	15
CATGCGG	18	17.1	3.85379	0.9	0	36.369				CATGCGG	17			CATGCGG	15			CATGCGG	18
GTTGCGG	9	10.7	2.78109	1.7	0	24.6055				GTTGCGG	7			GTTGCGG	12			GTTGCGG	9
CTTGCGG	10	15.3333	3.67032	5.33333	0	33.6849				CTTGCGG	13			CTTGCGG	11			CTTGCGG	11
GAACCGG	20	19.8	4.28631	0.2	0	41.2315				GAACCGG	18			GAACCGG	17			GAACCGG	15
CAACCGG	15	14.3	3.41548	0.7	0	31.3774				CAACCGG	15			CAACCGG	14			CAACCGG	23
GTACCGG	13	13.8	3.7911	0.8	0	32.7555				GTACCGG	12			GTACCGG	14			GTACCGG	10
CTACCGG	12	16.8667	3.44146	4.86667	0	34.074				CTACCGG	18			CTACCGG	16			CTACCGG	14
GATCCGG	24	23.2	4.02064	0.8	3.09682	43.3032				GATCCGG	22			GATCCGG	27			GATCCGG	19
CATCCGG	18	24.7667	4.82582	6.76667	0.637584	48.8957				CATCCGG	19			CATCCGG	30			CATCCGG	27
GTTCCGG	26	21.2667	4.39383	4.73333	0	43.2358				GTTCCGG	19			GTTCCGG	17			GTTCCGG	21
CTTCCGG	26	34.9333	5.61975	8.93333	6.83457	63.0321				CTTCCGG	36			CTTCCGG	37			CTTCCGG	27
GAAGGCG	32	32.2667	6.06819	0.266667	1.92569	62.6076				GAAGGCG	29			GAAGGCG	32			GAAGGCG	26
CAAGGCG	30	22.2	4.12227	7.8	1.58865	42.8113				CAAGGCG	16			CAAGGCG	24			CAAGGCG	18
GTAGGCG	8	7.83333	2.42236	0.166667	0	19.9451				GTAGGCG	5			GTAGGCG	4			GTAGGCG	13
CTAGGCG	9	8.76667	2.88496	0.233333	0	23.1915				CTAGGCG	7			CTAGGCG	9			CTAGGCG	7
GATGGCG	28	28.8333	4.81437	0.833333	4.76148	52.9052				GATGGCG	30			GATGGCG	33			GATGGCG	31
CATGGCG	19	26.0667	5.50193	7.06667	0	53.5763				CATGGCG	19			CATGGCG	28			CATGGCG	28
GTTGGCG	16	13.5333	3.18112	2.46667	0	29.4389				GTTGGCG	13			GTTGGCG	8			GTTGGCG	7
CTTGGCG	18	18.1333	3.83031	0.133333	0	37.2849				CTTGGCG	25			CTTGGCG	14			CTTGGCG	10
GAACGCG	6	8.6	2.60768	2.6	0	21.6384				GAACGCG	17			GAACGCG	11			GAACGCG	8
CAACGCG	5	7.46667	2.50149	2.46667	0	19.9741				CAACGCG	9			CAACGCG	5			CAACGCG	12
GTACGCG	3	3.66667	2.46819	0.666667	0	16.0076				GTACGCG	3			GTACGCG	3			GTACGCG	4
CTACGCG	5	6.66667	2.218	1.66667	0	17.7567				CTACGCG	4			CTACGCG	5			CTACGCG	3
GATCGCG	8	6.3	2.54816	1.7	0	19.0408				GATCGCG	7			GATCGCG	9			GATCGCG	6
CATCGCG	15	8.4	2.20657	6.6	0	19.4329				CATCGCG	12			CATCGCG	11			CATCGCG	15
GTTCGCG	7	5.8	2.51067	1.2	0	18.3533				GTTCGCG	7			GTTCGCG	5			GTTCGCG	4
CTTCGCG	10	8.96667	2.35597	1.03333	0	20.7465				CTTCGCG	13			CTTCGCG	6			CTTCGCG	8
GAAGCCG	29	32.8333	5.22648	3.83333	6.70093	58.9657				GAAGCCG	43			GAAGCCG	34			GAAGCCG	35
CAAGCCG	19	19.8667	4.47008	0.866667	0	42.2171				CAAGCCG	25			CAAGCCG	20			CAAGCCG	26
GTAGCCG	13	12.2	2.89351	0.8	0	26.6676				GTAGCCG	5			GTAGCCG	6			GTAGCCG	14
CTAGCCG	15	10.4667	3.50107	4.53333	0	27.972				CTAGCCG	12			CTAGCCG	12			CTAGCCG	10
GATGCCG	23	20.3333	4.65598	2.66667	0	43.6132				GATGCCG	23			GATGCCG	15			GATGCCG	22
CATGCCG	15	14.8667	3.05956	0.133333	0	30.1645				CATGCCG	16			CATGCCG	14			CATGCCG	14
GTTGCCG	10	12.8667	3.01414	2.86667	0	27.9374				GTTGCCG	12			GTTGCCG	11			GTTGCCG	10
CTTGCCG	23	16.3667	3.47884	6.63333	0	33.7608				CTTGCCG	13			CTTGCCG	12			CTTGCCG	15
GAACCCG	25	19.4	4.09878	5.6	0	39.8939				GAACCCG	17			GAACCCG	15			GAACCCG	17
CAACCCG	17	15.1333	3.8393	1.86667	0	34.3298				CAACCCG	8			CAACCCG	13			CAACCCG	19
GTACCCG	10	12.5667	3.86571	2.56667	0	31.8952				GTACCCG	13			GTACCCG	10			GTACCCG	15
CTACCCG	14	16.1333	4.47008	2.13333	0	38.4837				CTACCCG	21			CTACCCG	16			CTACCCG	16
GATCCCG	23	16.6667	4.88017	6.33333	0	41.0675				GATCCCG	13			GATCCCG	16			GATCCCG	14
CATCCCG	28	23.0667	4.63817	4.93333	0	46.2575				CATCCCG	25			CATCCCG	22			CATCCCG	26
GTTCCCG	19	20	4.79943	1	0	43.9971				GTTCCCG	27			GTTCCCG	17			GTTCCCG	21
CTTCCCG	25	33.1667	6.20947	8.16667	2.11934	64.214				CTTCCCG	24			CTTCCCG	30			CTTCCCG	32
GAAGGGC	47	59.8333	6.71634	12.8333	26.2516	93.415				GAAGGGC	52			GAAGGGC	66			GAAGGGC	57
CAAGGGC	56	58.2667	5.83056	2.26667	29.1139	87.4195				CAAGGGC	74			CAAGGGC	59			CAAGGGC	62
GTAGGGC	22	17.2667	3.88572	4.73333	0	36.6953				GTAGGGC	17			GTAGGGC	20			GTAGGGC	21
CTAGGGC	23	25.2	5.76194	2.2	0	54.0097				CTAGGGC	30			CTAGGGC	27			CTAGGGC	23
GATGGGC	39	49.7667	5.98091	10.7667	19.8621	79.6712				GATGGGC	57			GATGGGC	57			GATGGGC	42
CATGGGC	46	55.5333	6.53232	9.53333	22.8717	88.195				CATGGGC	61			CATGGGC	64			CATGGGC	43
GTTGGGC	28	30.3333	5.10127	2.33333	4.82697	55.8397				GTTGGGC	28			GTTGGGC	31			GTTGGGC	38
CTTGGGC	43	53.4	7.45839	10.4	16.108	90.692				CTTGGGC	57			CTTGGGC	48			CTTGGGC	60
GAACGGC	24	18.9667	4.17285	5.03333	0	39.8309				GAACGGC	21			GAACGGC	16			GAACGGC	24
CAACGGC	15	17.7333	3.56161	2.73333	0	35.5414				CAACGGC	16			CAACGGC	15			CAACGGC	18
GTACGGC	11	9.93333	3.99943	1.06667	0	29.9305				GTACGGC	13			GTACGGC	16			GTACGGC	12
CTACGGC	16	16.1	3.91593	0.1	0	35.6796				CTACGGC	18			CTACGGC	23			CTACGGC	13
GATCGGC	14	12.6667	3.05505	1.33333	0	27.9419				GATCGGC	9			GATCGGC	15			GATCGGC	17
CATCGGC	17	21.7667	3.62637	4.76667	3.63481	39.8985				CATCGGC	18			CATCGGC	24			CATCGGC	25
GTTCGGC	9	11.7333	3.75943	2.73333	0	30.5305				GTTCGGC	7			GTTCGGC	15			GTTCGGC	3
CTTCGGC	23	26.8667	4.68845	3.86667	3.42439	50.3089				CTTCGGC	20			CTTCGGC	25			CTTCGGC	17
GAAGCGC	25	28.4333	5.68533	3.43333	0.00667837	56.86				GAAGCGC	28			GAAGCGC	32			GAAGCGC	26
CAAGCGC	27	24.8	4.93684	2.2	0.115788	49.4842				CAAGCGC	32			CAAGCGC	18			CAAGCGC	29
GTAGCGC	4	7.46667	2.28539	3.46667	0	18.8936				GTAGCGC	10			GTAGCGC	6			GTAGCGC	7
CTAGCGC	6	7.8	2.89351	1.8	0	22.2676				CTAGCGC	7			CTAGCGC	8			CTAGCGC	5
GATGCGC	18	14.6667	3.20918	3.33333	0	30.7126				GATGCGC	20			GATGCGC	11			GATGCGC	18
CATGCGC	20	18.7	3.75224	1.3	0	37.4612				CATGCGC	24			CATGCGC	21			CATGCGC	19
GTTGCGC	7	7.5	2.75118	0.5	0	21.2559				GTTGCGC	5			GTTGCGC	6			GTTGCGC	9
CTTGCGC	13	10.9667	3.3475	2.03333	0	27.7042				CTTGCGC	12			CTTGCGC	10			CTTGCGC	14
GAACCGC	14	15.9333	5.24525	1.93333	0	42.1596				GAACCGC	16			GAACCGC	18			GAACCGC	13
CAACCGC	16	17.6	4.40689	1.6	0	39.6345				CAACCGC	19			CAACCGC	20			CAACCGC	18
GTACCGC	10	11.6333	2.93003	1.63333	0	26.2835				GTACCGC	14			GTACCGC	13			GTACCGC	10
CTACCGC	18	18.8333	3.95739	0.833333	0	38.6203				CTACCGC	26			CTACCGC	17			CTACCGC	21
GATCCGC	16	17.9333	4.68257	1.93333	0	41.3462				GATCCGC	11			GATCCGC	9			GATCCGC	16
CATCCGC	26	24.3667	4.12297	1.63333	3.75184	44.9815				CATCCGC	18			CATCCGC	24			CATCCGC	21
GTTCCGC	11	13.8667	2.83735	2.86667	0	28.0534				GTTCCGC	17			GTTCCGC	15			GTTCCGC	12
CTTCCGC	28	27.9333	3.91226	0.0666667	8.37205	47.4946				CTTCCGC	28			CTTCCGC	29			CTTCCGC	20
GAAGGCC	76	70.7333	6.11912	5.26667	40.1377	101.329				GAAGGCC	69			GAAGGCC	70			GAAGGCC	70
CAAGGCC	73	80.2667	9.01697	7.26667	35.1818	125.352				CAAGGCC	83			CAAGGCC	68			CAAGGCC	85
GTAGGCC	16	17.7	4.64721	1.7	0	40.936				GTAGGCC	14			GTAGGCC	18			GTAGGCC	15
CTAGGCC	27	29.7	5.08649	2.7	4.26753	55.1325				CTAGGCC	34			CTAGGCC	22			CTAGGCC	30
GATGGCC	64	60.7	6.08645	3.3	30.2678	91.1322				GATGGCC	65			GATGGCC	57			GATGGCC	71
CATGGCC	75	74.6	7.65011	0.4	36.3495	112.851				CATGGCC	65			CATGGCC	79			CATGGCC	76
GTTGGCC	36	38.2	5.76793	2.2	9.36037	67.0396				GTTGGCC	30			GTTGGCC	28			GTTGGCC	31
CTTGGCC	64	62.3667	7.69004	1.63333	23.9164	100.817				CTTGGCC	65			CTTGGCC	61			CTTGGCC	66
GAACGCC	17	19.0333	4.99989	2.03333	0	44.0328				GAACGCC	16			GAACGCC	17			GAACGCC	17
CAACGCC	22	20.6333	4.36667	1.36667	0	42.4667				CAACGCC	25			CAACGCC	25			CAACGCC	23
GTACGCC	16	8.63333	2.34128	7.36667	0	20.3398				GTACGCC	1			GTACGCC	4			GTACGCC	4
CTACGCC	16	15.7667	3.86571	0.233333	0	35.0952				CTACGCC	13			CTACGCC	15			CTACGCC	17
GATCGCC	17	15.9	3.44764	1.1	0	33.1382				GATCGCC	14			GATCGCC	22			GATCGCC	14
CATCGCC	22	27.8333	5.18009	5.83333	1.93288	53.7338				CATCGCC	18			CATCGCC	29			CATCGCC	24
GTTCGCC	11	11	2.84059	0	0	25.203				GTTCGCC	18			GTTCGCC	12			GTTCGCC	10
CTTCGCC	26	26.0333	5.49911	0.0333333	0	53.5289				CTTCGCC	25			CTTCGCC	25			CTTCGCC	33
GAAGCCC	91	75.6667	7.95389	15.3333	35.8972	115.436				GAAGCCC	81			GAAGCCC	75			GAAGCCC	82
CAAGCCC	69	64.4667	8.40252	4.53333	22.4541	106.479				CAAGCCC	59			CAAGCCC	68			CAAGCCC	51
GTAGCCC	39	35.1667	7.70617	3.83333	0	73.6975				GTAGCCC	37			GTAGCCC	23			GTAGCCC	30
CTAGCCC	37	34.4333	5.39274	2.56667	7.46965	61.397				CTAGCCC	32			CTAGCCC	29			CTAGCCC	31
GATGCCC	61	58.6667	7.06782	2.33333	23.3276	94.0057				GATGCCC	56			GATGCCC	55			GATGCCC	62
CATGCCC	46	54.5667	7.70438	8.56667	16.0448	93.0886				CATGCCC	53			CATGCCC	55			CATGCCC	56
GTTGCCC	37	32.6333	5.76244	4.36667	3.82112	61.4455				GTTGCCC	33			GTTGCCC	40			GTTGCCC	43
CTTGCCC	44	54.0333	8.54394	10.0333	11.3137	96.753				CTTGCCC	57			CTTGCCC	47			CTTGCCC	58
GAACCCC	41	47.2333	7.12298	6.23333	11.6185	82.8482				GAACCCC	50			GAACCCC	52			GAACCCC	44
CAACCCC	61	54.6333	6.02571	6.36667	24.5048	84.7619				CAACCCC	57			CAACCCC	61			CAACCCC	46
GTACCCC	29	28.9333	4.83474	0.0666667	4.75963	53.107				GTACCCC	28			GTACCCC	31			GTACCCC	20
CTACCCC	56	43	7.33908	13	6.30461	79.6954				CTACCCC	45			CTACCCC	54			CTACCCC	41
GATCCCC	36	40.2333	5.99243	4.23333	10.2712	70.1955				GATCCCC	36			GATCCCC	38			GATCCCC	36
CATCCCC	65	66.7667	6.28454	1.76667	35.344	98.1894				CATCCCC	59			CATCCCC	74			CATCCCC	66
GTTCCCC	43	40.4667	7.21461	2.53333	4.39362	76.5397				GTTCCCC	46			GTTCCCC	48			GTTCCCC	39
CTTCCCC	77	79.6333	7.4347	2.63333	42.4599	116.807				CTTCCCC	77			CTTCCCC	90			CTTCCCC	70
AAAGGGG	56	53.2667	5.93606	2.73333	23.5864	82.947				AAAGGGG	46			AAAGGGG	56			AAAGGGG	50
TAAGGGG	26	22.0333	4.3903	3.96667	0.0818455	43.9848				TAAGGGG	22			TAAGGGG	28			TAAGGGG	26
ATAGGGG	17	16.7333	4.44843	0.266667	0	38.9755				ATAGGGG	13			ATAGGGG	17			ATAGGGG	23
TTAGGGG	27	23.1	3.23078	3.9	6.94611	39.2539				TTAGGGG	29			TTAGGGG	21			TTAGGGG	23
AATGGGG	48	45.5333	5.05646	2.46667	20.251	70.8156				AATGGGG	48			AATGGGG	41			AATGGGG	34
TATGGGG	36	34.2667	5.59515	1.73333	6.2909	62.2424				TATGGGG	35			TATGGGG	30			TATGGGG	28
ATTGGGG	29	33.9667	4.66449	4.96667	10.6442	57.2891				ATTGGGG	32			ATTGGGG	34			ATTGGGG	33
TTTGGGG	55	76.9333	8.39102	21.9333	34.9782	118.888				TTTGGGG	62			TTTGGGG	74			TTTGGGG	70
AAACGGG	13	16.8667	4.53898	3.86667	0	39.5615				AAACGGG	15			AAACGGG	14			AAACGGG	10
TAACGGG	10	6.56667	3.13691	3.43333	0	22.2512				TAACGGG	8			TAACGGG	6			TAACGGG	6
ATACGGG	8	7.46667	2.86156	0.533333	0	21.7744				ATACGGG	8			ATACGGG	9			ATACGGG	4
TTACGGG	8	8.13333	2.7384	0.133333	0	21.8253				TTACGGG	6			TTACGGG	7			TTACGGG	11
AATCGGG	6	11.0667	3.71329	5.06667	0	29.6331				AATCGGG	6			AATCGGG	14			AATCGGG	10
TATCGGG	7	8.36667	2.98829	1.36667	0	23.3081				TATCGGG	6			TATCGGG	9			TATCGGG	5
ATTCGGG	10	12.3333	3.82671	2.33333	0	31.4669				ATTCGGG	6			ATTCGGG	12			ATTCGGG	11
TTTCGGG	14	14	3.0738	0	0	29.369				TTTCGGG	18			TTTCGGG	11			TTTCGGG	19
AAAGCGG	22	18	4.60884	4	0	41.0442				AAAGCGG	15			AAAGCGG	17			AAAGCGG	14
TAAGCGG	9	8.66667	2.64358	0.333333	0	21.8846				TAAGCGG	12			TAAGCGG	12			TAAGCGG	7
ATAGCGG	9	5.03333	2.07586	3.96667	0	15.4126				ATAGCGG	8			ATAGCGG	4			ATAGCGG	2
TTAGCGG	4	5.3	2.26137	1.3	0	16.6068				TTAGCGG	6			TTAGCGG	13			TTAGCGG	9
AATGCGG	12	11.1	2.80824	0.9	0	25.1412				AATGCGG	14			AATGCGG	15			AATGCGG	9
TATGCGG	6	8.03333	2.91823	2.03333	0	22.6245				TATGCGG	12			TATGCGG	5			TATGCGG	6
ATTGCGG	10	8.86667	2.76347	1.13333	0	22.684				ATTGCGG	9			ATTGCGG	7			ATTGCGG	5
TTTGCGG	16	12.5667	3.46095	3.43333	0	29.8714				TTTGCGG	9			TTTGCGG	13			TTTGCGG	12
AAACCGG	10	15.2333	4.1745	5.23333	0	36.1058				AAACCGG	10			AAACCGG	7			AAACCGG	17
TAACCGG	4	7.7	1.98529	3.7	0	17.6265				TAACCGG	6			TAACCGG	9			TAACCGG	9
TTACCGG	4	8.46667	2.22421	4.46667	0	19.5877				TTACCGG	12			TTACCGG	5			TTACCGG	9
AATCCGG	13	10.9667	3.59581	2.03333	0	28.9457				AATCCGG	8			AATCCGG	13			AATCCGG	15
TATCCGG	9	8.3	2.58844	0.7	0	21.2422				TATCCGG	6			TATCCGG	9			TATCCGG	2
ATTCCGG	15	11.6667	3.78138	3.33333	0	30.5736				ATTCCGG	17			ATTCCGG	6			ATTCCGG	17
TTTCCGG	25	18.8	5.21536	6.2	0	44.8768				TTTCCGG	19			TTTCCGG	26			TTTCCGG	20
AAAGGCG	28	24.6	5.36013	3.4	0	51.4007				AAAGGCG	28			AAAGGCG	21			AAAGGCG	18
TAAGGCG	3	7.2	2.53799	4.2	0	19.8899				TAAGGCG	14			TAAGGCG	8			TAAGGCG	6
ATAGGCG	3	5.16667	2.39372	2.16667	0	17.1353				ATAGGCG	6			ATAGGCG	12			ATAGGCG	4
TTAGGCG	0	4.33333	1.97105	4.33333	0	14.1886				TTAGGCG	4			TTAGGCG	3			TTAGGCG	4
AATGGCG	16	17.7333	3.16155	1.73333	1.92558	33.5411				AATGGCG	17			AATGGCG	16			AATGGCG	18
TATGGCG	12	10.0333	2.56614	1.96667	0	22.864				TATGGCG	16			TATGGCG	17			TATGGCG	6
ATTGGCG	11	8.86667	3.05956	2.13333	0	24.1645				ATTGGCG	9			ATTGGCG	7			ATTGGCG	9
TTTGGCG	16	12.3667	3.96957	3.63333	0	32.2145				TTTGGCG	16			TTTGGCG	13			TTTGGCG	17
AAACGCG	3	4.5	1.73702	1.5	0	13.1851				AAACGCG	7			AAACGCG	4			AAACGCG	8
TAACGCG	4	1.73333	1.76036	2.26667	0	10.5351				TAACGCG	4			TAACGCG	1			TAACGCG	2
ATACGCG	2	2.1	1.42272	0.1	0	9.21361				ATACGCG	5			ATACGCG	2			ATACGCG	2
TTACGCG	2	2.33333	1.42232	0.333333	0	9.44492				TTACGCG	3			TTACGCG	3			TTACGCG	5
AATCGCG	2	2.8	1.51771	0.8	0	10.3886				AATCGCG	1			AATCGCG	0			AATCGCG	2
TATCGCG	3	2.1	1.51658	0.9	0	9.68288				TATCGCG	1			TATCGCG	1			TATCGCG	2
ATTCGCG	5	2.6	1.73404	2.4	0	11.2702				ATTCGCG	4			ATTCGCG	2			ATTCGCG	2
TTTCGCG	2	2.66667	1.60459	0.666667	0	10.6896				TTTCGCG	1			TTTCGCG	3			TTTCGCG	5
AAAGCCG	22	23.4667	5.08367	1.46667	0	48.885				AAAGCCG	29			AAAGCCG	21			AAAGCCG	25
TAAGCCG	13	7.73333	2.42022	5.26667	0	19.8344				TAAGCCG	8			TAAGCCG	7			TAAGCCG	6
ATAGCCG	6	7.66667	2.29442	1.66667	0	19.1388				ATAGCCG	8			ATAGCCG	3			ATAGCCG	6
TTAGCCG	9	7.66667	2.91646	1.33333	0	22.249				TTAGCCG	6			TTAGCCG	9			TTAGCCG	5
AATGCCG	13	13.2667	3.51287	0.266667	0	30.831				AATGCCG	9			AATGCCG	9			AATGCCG	10
TATGCCG	10	10.3667	3.28511	0.366667	0	26.7922				TATGCCG	8			TATGCCG	13			TATGCCG	8
ATTGCCG	16	11.3333	3.92458	4.66667	0	30.9562				ATTGCCG	10			ATTGCCG	13			ATTGCCG	4
TTTGCCG	16	14.2	3.46808	1.8	0	31.5404				TTTGCCG	14			TTTGCCG	13			TTTGCCG	19
AAACCCG	21	16.3333	3.73551	4.66667	0	35.0109				AAACCCG	12			AAACCCG	16			AAACCCG	7
TAACCCG	6	6.5	2.43183	0.5	0	18.6591				TAACCCG	10			TAACCCG	5			TAACCCG	3
ATACCCG	7	8.5	3.09337	1.5	0	23.9669				ATACCCG	9			ATACCCG	5			ATACCCG	11
TTACCCG	14	10.1333	3.20273	3.86667	0	26.147				TTACCCG	3			TTACCCG	10			TTACCCG	9
AATCCCG	13	12.2667	3.44347	0.733333	0	29.484				AATCCCG	7			AATCCCG	7			AATCCCG	9
TATCCCG	8	8.93333	3.10654	0.933333	0	24.466				TATCCCG	9			TATCCCG	6			TATCCCG	8
ATTCCCG	20	13.4333	3.6073	6.56667	0	31.4699				ATTCCCG	16			ATTCCCG	14			ATTCCCG	13
TTTCCCG	25	19.5	5.91171	5.5	0	49.0585				TTTCCCG	17			TTTCCCG	20			TTTCCCG	11
AAAGGGC	53	48.7333	6.98734	4.26667	13.7966	83.6701				AAAGGGC	50			AAAGGGC	44			AAAGGGC	41
TAAGGGC	22	23.9	4.88029	1.9	0	48.3015				TAAGGGC	25			TAAGGGC	24			TAAGGGC	18
ATAGGGC	15	16	4.85656	1	0	40.2828				ATAGGGC	10			ATAGGGC	13			ATAGGGC	13
TTAGGGC	11	19.3333	4.83759	8.33333	0	43.5213				TTAGGGC	14			TTAGGGC	12			TTAGGGC	16
AATGGGC	42	44.1667	6.4865	2.16667	11.7342	76.5992				AATGGGC	43			AATGGGC	49			AATGGGC	35
TATGGGC	26	26.8667	4.86177	0.866667	2.55783	51.1755				TATGGGC	35			TATGGGC	25			TATGGGC	25
ATTGGGC	21	28.7	3.97536	7.7	8.82322	48.5768				ATTGGGC	30			ATTGGGC	26			ATTGGGC	31
TTTGGGC	34	45.3	6.44419	11.3	13.079	77.521				TTTGGGC	45			TTTGGGC	37			TTTGGGC	49
AAACGGC	18	15.8	4.00345	2.2	0	35.8172				AAACGGC	14			AAACGGC	13			AAACGGC	14
TAACGGC	9	6.03333	1.73172	2.96667	0	14.6919				TAACGGC	6			TAACGGC	4			TAACGGC	5
ATACGGC	5	7.46667	2.55604	2.46667	0	20.2469				ATACGGC	3			ATACGGC	9			ATACGGC	6
TTACGGC	5	7.36667	2.89451	2.36667	0	21.8392				TTACGGC	4			TTACGGC	12			TTACGGC	8
AATCGGC	5	7.86667	2.70036	2.86667	0	21.3685				AATCGGC	7			AATCGGC	12			AATCGGC	11
TATCGGC	11	7	2.71649	4	0	20.5824				TATCGGC	6			TATCGGC	7			TATCGGC	11
ATTCGGC	8	9.66667	3.98561	1.66667	0	29.5947				ATTCGGC	9			ATTCGGC	16			ATTCGGC	6
TTTCGGC	10	11.2333	3.94517	1.23333	0	30.9592				TTTCGGC	10			TTTCGGC	10			TTTCGGC	9
AAAGCGC	14	15.5333	3.85722	1.53333	0	34.8194				AAAGCGC	19			AAAGCGC	22			AAAGCGC	12
TAAGCGC	9	6.4	3.24409	2.6	0	22.6205				TAAGCGC	5			TAAGCGC	7			TAAGCGC	5
ATAGCGC	3	4.7	1.8411	1.7	0	13.9055				ATAGCGC	4			ATAGCGC	5			ATAGCGC	0
TTAGCGC	3	6	1.96521	3	0	15.8261				TTAGCGC	5			TTAGCGC	1			TTAGCGC	2
AATGCGC	6	8.7	2.4516	2.7	0	20.958				AATGCGC	9			AATGCGC	9			AATGCGC	9
TATGCGC	3	7.2	3.14478	4.2	0	22.9239				TATGCGC	8			TATGCGC	6			TATGCGC	9
ATTGCGC	2	5.26667	2.08332	3.26667	0	15.6833				ATTGCGC	6			ATTGCGC	2			ATTGCGC	6
TTTGCGC	12	9.06667	2.80312	2.93333	0	23.0823				TTTGCGC	7			TTTGCGC	4			TTTGCGC	6
AAACCGC	9	12.2667	4.28255	3.26667	0	33.6794				AAACCGC	8			AAACCGC	12			AAACCGC	13
TAACCGC	7	7.3	2.79347	0.3	0	21.2673				TAACCGC	9			TAACCGC	8			TAACCGC	11
ATACCGC	6	6.96667	2.49805	0.966667	0	19.4569				ATACCGC	4			ATACCGC	5			ATACCGC	6
TTACCGC	9	8.6	2.41547	0.4	0	20.6773				TTACCGC	10			TTACCGC	7			TTACCGC	4
AATCCGC	8	10.5	2.55626	2.5	0	23.2813				AATCCGC	9			AATCCGC	9			AATCCGC	8
TATCCGC	11	7.76667	2.73777	3.23333	0	21.4555				TATCCGC	11			TATCCGC	10			TATCCGC	5
ATTCCGC	9	9.6	2.29843	0.6	0	21.0921				ATTCCGC	8			ATTCCGC	11			ATTCCGC	7
TTTCCGC	16	12.2	2.29542	3.8	0.722886	23.6771				TTTCCGC	8			TTTCCGC	14			TTTCCGC	10
AAAGGCC	70	58.1667	6.78275	11.8333	24.2529	92.0804				AAAGGCC	47			AAAGGCC	55			AAAGGCC	64
TAAGGCC	38	26.5	4.24873	11.5	5.25634	47.7437				TAAGGCC	34			TAAGGCC	20			TAAGGCC	27
ATAGGCC	20	16.3	4.26008	3.7	0	37.6004				ATAGGCC	19			ATAGGCC	18			ATAGGCC	15
TTAGGCC	21	18.3333	3.43745	2.66667	1.14606	35.5206				TTAGGCC	8			TTAGGCC	15			TTAGGCC	19
AATGGCC	51	49.3333	6.33726	1.66667	17.647	81.0197				AATGGCC	48			AATGGCC	54			AATGGCC	54
TATGGCC	26	33.4667	5.78186	7.46667	4.55738	62.376				TATGGCC	38			TATGGCC	33			TATGGCC	29
ATTGGCC	29	36.2	5.51737	7.2	8.61315	63.7869				ATTGGCC	38			ATTGGCC	38			ATTGGCC	30
TTTGGCC	55	49.4	7.06912	5.6	14.0544	84.7456				TTTGGCC	48			TTTGGCC	56			TTTGGCC	49
AAACGCC	13	15.9	4.2617	2.9	0	37.2085				AAACGCC	7			AAACGCC	19			AAACGCC	19
TAACGCC	7	6.4	2.85995	0.6	0	20.6997				TAACGCC	4			TAACGCC	8			TAACGCC	2
ATACGCC	4	6.06667	2.31834	2.06667	0	17.6584				ATACGCC	6			ATACGCC	3			ATACGCC	3
TTACGCC	8	7.06667	2.79079	0.933333	0	21.0206				TTACGCC	5			TTACGCC	4			TTACGCC	6
AATCGCC	8	10	3.35282	2	0	26.7641				AATCGCC	13			AATCGCC	9			AATCGCC	9
TATCGCC	9	8.73333	3.50304	0.266667	0	26.2485				TATCGCC	8			TATCGCC	14			TATCGCC	7
ATTCGCC	8	9.83333	3.67736	1.83333	0	28.2201				ATTCGCC	14			ATTCGCC	17			ATTCGCC	5
TTTCGCC	11	10.0333	3.67173	0.966667	0	28.392				TTTCGCC	7			TTTCGCC	14			TTTCGCC	8
AAAGCCC	61	62.6333	7.95454	1.63333	22.8606	102.406				AAAGCCC	67			AAAGCCC	58			AAAGCCC	57
TAAGCCC	38	29	5.95963	9	0	58.7982				TAAGCCC	28			TAAGCCC	25			TAAGCCC	23
ATAGCCC	21	28.8667	6.35031	7.86667	0	60.6182				ATAGCCC	33			ATAGCCC	27			ATAGCCC	24
TTAGCCC	22	25.6333	5.02053	3.63333	0.530671	50.736				TTAGCCC	21			TTAGCCC	28			TTAGCCC	30
AATGCCC	47	42.4667	7.87722	4.53333	3.08057	81.8528				AATGCCC	33			AATGCCC	56			AATGCCC	50
TATGCCC	27	29.5	5.25062	2.5	3.24692	55.7531				TATGCCC	29			TATGCCC	26			TATGCCC	33
ATTGCCC	39	33.8333	6.45987	5.16667	1.534	66.1327				ATTGCCC	34			ATTGCCC	48			ATTGCCC	24
TTTGCCC	50	54.3	5.6821	4.3	25.8895	82.7105				TTTGCCC	43			TTTGCCC	50			TTTGCCC	40
AAACCCC	38	45.5333	7.41728	7.53333	8.44692	82.6197				AAACCCC	51			AAACCCC	43			AAACCCC	41
TAACCCC	26	25.9	6.00775	0.1	0	55.9388				TAACCCC	35			TAACCCC	19			TAACCCC	38
ATACCCC	22	23.1333	5.13765	1.13333	0	48.8216				ATACCCC	24			ATACCCC	19			ATACCCC	19
TTACCCC	23	26.2	5.96773	3.2	0	56.0386				TTACCCC	32			TTACCCC	21			TTACCCC	28
AATCCCC	26	33.4333	5.61822	7.43333	5.34225	61.5244				AATCCCC	35			AATCCCC	32			AATCCCC	47
TATCCCC	20	27.2667	6.26393	7.26667	0	58.5863				TATCCCC	22			TATCCCC	28			TATCCCC	28
ATTCCCC	37	37.3	5.77838	0.3	8.40811	66.1919				ATTCCCC	28			ATTCCCC	34			ATTCCCC	49
TTTCCCC	58	66.5667	8.13118	8.56667	25.9108	107.223				TTTCCCC	65			TTTCCCC	69			TTTCCCC	57
GGGAGGG	70	74.9667	8.3107	4.96667	33.4131	116.52				GGGAGGG	74			GGGAGGG	68			GGGAGGG	75
CGGAGGG	24	32.2333	5.60593	8.23333	4.20369	60.263				CGGAGGG	32			CGGAGGG	31			CGGAGGG	33
GCGAGGG	28	23.9	4.70766	4.1	0.361697	47.4383				GCGAGGG	31			GCGAGGG	37			GCGAGGG	18
CCGAGGG	23	34.7	5.70027	11.7	6.19864	63.2014				CCGAGGG	41			CCGAGGG	30			CCGAGGG	31
GGCAGGG	76	73.1	7.98857	2.9	33.1572	113.043				GGCAGGG	73			GGCAGGG	64			GGCAGGG	66
CGCAGGG	27	27.5667	5.40551	0.566667	0.539116	54.5942				CGCAGGG	22			CGCAGGG	28			CGCAGGG	33
GCCAGGG	87	81.9	9.76394	5.1	33.0803	130.72				GCCAGGG	90			GCCAGGG	85			GCCAGGG	71
CCCAGGG	91	86.1333	8.17369	4.86667	45.2649	127.002				CCCAGGG	81			CCCAGGG	78			CCCAGGG	90
GGGTGGG	61	70.1333	10.0952	9.13333	19.6574	120.609				GGGTGGG	66			GGGTGGG	77			GGGTGGG	64
CGGTGGG	22	24.6333	5.76842	2.63333	0	53.4755				CGGTGGG	28			CGGTGGG	24			CGGTGGG	26
GCGTGGG	22	26.5	6.05578	4.5	0	56.7789				GCGTGGG	20			GCGTGGG	26			GCGTGGG	33
CCGTGGG	29	32.4	4.97303	3.4	7.53485	57.2652				CCGTGGG	34			CCGTGGG	34			CCGTGGG	33
GGCTGGG	84	91.6333	7.31783	7.63333	55.0442	128.222				GGCTGGG	89			GGCTGGG	77			GGCTGGG	81
CGCTGGG	35	37.5667	6.06677	2.56667	7.2328	67.9005				CGCTGGG	38			CGCTGGG	37			CGCTGGG	34
GCCTGGG	87	98.1667	6.73172	11.1667	64.5081	131.825				GCCTGGG	92			GCCTGGG	88			GCCTGGG	98
CCCTGGG	99	94.1	9.72856	4.9	45.4572	142.743				CCCTGGG	101			CCCTGGG	84			CCCTGGG	101
GGGACGG	24	22.3333	4.46699	1.66667	0	44.6683				GGGACGG	24			GGGACGG	22			GGGACGG	24
CGGACGG	11	10.7	3.96667	0.3	0	30.5334				CGGACGG	12			CGGACGG	10			CGGACGG	14
GCGACGG	8	11.4	3.6822	3.4	0	29.811				GCGACGG	20			GCGACGG	14			GCGACGG	14
CCGACGG	19	11.6333	2.60614	7.36667	0	24.664				CCGACGG	12			CCGACGG	9			CCGACGG	8
GGCACGG	26	23.9	5.15518	2.1	0	49.6759				GGCACGG	20			GGCACGG	23			GGCACGG	21
CGCACGG	9	12.0667	3.99079	3.06667	0	32.0206				CGCACGG	6			CGCACGG	10			CGCACGG	8
GCCACGG	26	36.1	6.05919	10.1	5.80405	66.396				GCCACGG	37			GCCACGG	38			GCCACGG	36
CCCACGG	34	32.4	5.7751	1.6	3.52452	61.2755				CCCACGG	37			CCCACGG	32			CCCACGG	31
GGGTCGG	18	17.4667	3.60778	0.533333	0	35.5056				GGGTCGG	22			GGGTCGG	17			GGGTCGG	20
CGGTCGG	3	7.4	3.0917	4.4	0	22.8585				CGGTCGG	9			CGGTCGG	7			CGGTCGG	9
GCGTCGG	8	11.5	2.63596	3.5	0	24.6798				GCGTCGG	10			GCGTCGG	14			GCGTCGG	13
CCGTCGG	19	11.2667	2.62525	7.73333	0	24.3929				CCGTCGG	10			CCGTCGG	7			CCGTCGG	6
GGCTCGG	29	31.9	5.13507	2.9	6.22464	57.5754				GGCTCGG	36			GGCTCGG	39			GGCTCGG	41
CGCTCGG	13	15.6333	4.60497	2.63333	0	38.6582				CGCTCGG	18			CGCTCGG	16			CGCTCGG	15
GCCTCGG	44	38.5667	5.07654	5.43333	13.184	63.9494				GCCTCGG	41			GCCTCGG	44			GCCTCGG	31
CCCTCGG	40	33.3	6.29258	6.7	1.8371	64.7629				CCCTCGG	36			CCCTCGG	35			CCCTCGG	35
GGGAGCG	26	33.8	6.15546	7.8	3.02271	64.5773				GGGAGCG	37			GGGAGCG	33			GGGAGCG	27
CGGAGCG	20	22.7333	4.87735	2.73333	0	47.1201				CGGAGCG	17			CGGAGCG	22			CGGAGCG	15
GCGAGCG	16	21.6333	5.86917	5.63333	0	50.9792				GCGAGCG	17			GCGAGCG	26			GCGAGCG	24
CCGAGCG	19	19.7333	4.47162	0.733333	0	42.0914				CCGAGCG	27			CCGAGCG	19			CCGAGCG	20
GGCAGCG	39	47.3667	7.49935	8.36667	9.86992	84.8634				GGCAGCG	57			GGCAGCG	40			GGCAGCG	43
CGCAGCG	17	22.2	4.8023	5.2	0	46.2115				CGCAGCG	26			CGCAGCG	14			CGCAGCG	20
GCCAGCG	36	39.1	6.63507	3.1	5.92466	72.2753				GCCAGCG	49			GCCAGCG	40			GCCAGCG	36
CCCAGCG	36	38.6333	5.19604	2.63333	12.6531	64.6135				CCCAGCG	48			CCCAGCG	32			CCCAGCG	44
GGGTGCG	17	16.6333	4.58997	0.366667	0	39.5832				GGGTGCG	21			GGGTGCG	20			GGGTGCG	13
CGGTGCG	10	12.7667	3.75714	2.76667	0	31.5524				CGGTGCG	15			CGGTGCG	14			CGGTGCG	10
GCGTGCG	28	16.8	4.22962	11.2	0	37.9481				GCGTGCG	18			GCGTGCG	13			GCGTGCG	13
CCGTGCG	13	13.2	3.54673	0.2	0	30.9337				CCGTGCG	13			CCGTGCG	15			CCGTGCG	17
GGCTGCG	50	41.0667	5.58899	8.93333	13.1217	69.0116				GGCTGCG	47			GGCTGCG	50			GGCTGCG	40
CGCTGCG	20	26.9333	4.6752	6.93333	3.55735	50.3093				CGCTGCG	30			CGCTGCG	24			CGCTGCG	24
GCCTGCG	29	40.5667	6.15144	11.5667	9.80946	71.3239				GCCTGCG	38			GCCTGCG	48			GCCTGCG	42
CCCTGCG	31	35.7	6.03524	4.7	5.52379	65.8762				CCCTGCG	36			CCCTGCG	36			CCCTGCG	32
GGGACCG	19	24.5333	5.04281	5.53333	0	49.7474				GGGACCG	22			GGGACCG	27			GGGACCG	19
CGGACCG	5	10.1333	3.18112	5.13333	0	26.0389				CGGACCG	8			CGGACCG	12			CGGACCG	10
GCGACCG	13	10.4667	2.23966	2.53333	0	21.665				GCGACCG	19			GCGACCG	8			GCGACCG	8
CCGACCG	8	9.26667	3.15062	1.26667	0	25.0198				CCGACCG	6			CCGACCG	8			CCGACCG	7
GGCACCG	34	27.9667	5.67805	6.03333	0	56.3569				GGCACCG	29			GGCACCG	25			GGCACCG	23
CGCACCG	12	11.1333	3.20273	0.866667	0	27.147				CGCACCG	13			CGCACCG	10			CGCACCG	13
GCCACCG	41	38.3	6.47089	2.7	5.94555	70.6544				GCCACCG	38			GCCACCG	36			GCCACCG	46
CCCACCG	20	29.8667	5.61238	9.86667	1.80475	57.9286				CCCACCG	36			CCCACCG	31			CCCACCG	38
GGGTCCG	15	18.2667	4.87735	3.26667	0	42.6534				GGGTCCG	18			GGGTCCG	15			GGGTCCG	19
CGGTCCG	6	7.7	3.33374	1.7	0	24.3687				CGGTCCG	1			CGGTCCG	10			CGGTCCG	4
GCGTCCG	9	12.3	2.4516	3.3	0.0419977	24.558				GCGTCCG	16			GCGTCCG	9			GCGTCCG	10
CCGTCCG	6	10.3	2.91429	4.3	0	24.8715				CCGTCCG	6			CCGTCCG	9			CCGTCCG	13
GGCTCCG	29	37.1667	6.34134	8.16667	5.45995	68.8734				GGCTCCG	40			GGCTCCG	35			GGCTCCG	38
CGCTCCG	21	18.1	4.50555	2.9	0	40.6278				CGCTCCG	17			CGCTCCG	19			CGCTCCG	14
GCCTCCG	29	39.5333	6.02714	10.5333	9.39762	69.669				GCCTCCG	41			GCCTCCG	26			GCCTCCG	29
CCCTCCG	35	30.8333	4.0521	4.16667	10.5728	51.0938				CCCTCCG	44			CCCTCCG	30			CCCTCCG	37
GGGAGGC	66	70.9	9.86582	4.9	21.5709	120.229				GGGAGGC	83			GGGAGGC	85			GGGAGGC	68
CGGAGGC	40	41.8667	7.65071	1.86667	3.61313	80.1202				CGGAGGC	44			CGGAGGC	42			CGGAGGC	53
GCGAGGC	22	27.4333	5.79943	5.43333	0	56.4305				GCGAGGC	29			GCGAGGC	29			GCGAGGC	33
CCGAGGC	33	40.7667	6.18498	7.76667	9.84175	71.6916				CCGAGGC	42			CCGAGGC	43			CCGAGGC	56
GGCAGGC	63	65.2333	7.01566	2.23333	30.155	100.312				GGCAGGC	75			GGCAGGC	58			GGCAGGC	77
CGCAGGC	28	31.6333	5.6537	3.63333	3.36481	59.9019				CGCAGGC	41			CGCAGGC	24			CGCAGGC	33
GCCAGGC	83	79.8333	8.65859	3.16667	36.5404	123.126				GCCAGGC	89			GCCAGGC	73			GCCAGGC	85
CCCAGGC	79	89.7	8.34659	10.7	47.9671	131.433				CCCAGGC	99			CCCAGGC	84			CCCAGGC	91
GGGTGGC	49	54.3667	7.36948	5.36667	17.5193	91.2141				GGGTGGC	55			GGGTGGC	50			GGGTGGC	49
CGGTGGC	35	37.5333	6.38821	2.53333	5.5923	69.4744				CGGTGGC	39			CGGTGGC	33			CGGTGGC	33
GCGTGGC	24	26.6667	3.80864	2.66667	7.62346	45.7099				GCGTGGC	26			GCGTGGC	28			GCGTGGC	23
CCGTGGC	31	37.0333	6.35438	6.03333	5.26143	68.8052				CCGTGGC	32			CCGTGGC	42			CCGTGGC	39
GGCTGGC	83	85.1667	8.27994	2.16667	43.7669	126.566				GGCTGGC	91			GGCTGGC	80			GGCTGGC	87
CGCTGGC	38	37.7333	6.09088	0.266667	7.27892	68.1877				CGCTGGC	42			CGCTGGC	35			CGCTGGC	33
GCCTGGC	97	89.6	8.35258	7.4	47.8371	131.363				GCCTGGC	90			GCCTGGC	79			GCCTGGC	88
CCCTGGC	73	92.9	7.94095	19.9	53.1953	132.605				CCCTGGC	88			CCCTGGC	97			CCCTGGC	93
GGGACGC	20	23.5333	5.14435	3.53333	0	49.2551				GGGACGC	28			GGGACGC	24			GGGACGC	21
CGGACGC	15	12.2667	2.72831	2.73333	0	25.9082				CGGACGC	10			CGGACGC	9			CGGACGC	12
GCGACGC	11	11.7333	3.27933	0.733333	0	28.13				GCGACGC	14			GCGACGC	8			GCGACGC	7
CCGACGC	14	11.8333	3.58236	2.16667	0	29.7452				CCGACGC	10			CCGACGC	4			CCGACGC	13
GGCACGC	10	15.3667	4.13966	5.36667	0	36.065				GGCACGC	16			GGCACGC	20			GGCACGC	17
CGCACGC	10	15.9	3.63271	5.9	0	34.0635				CGCACGC	20			CGCACGC	17			CGCACGC	14
GCCACGC	24	25.7667	5.89379	1.76667	0	55.2356				GCCACGC	25			GCCACGC	23			GCCACGC	29
CCCACGC	33	26.6333	5.59238	6.36667	0	54.5952				CCCACGC	24			CCCACGC	28			CCCACGC	28
GGGTCGC	14	16	3.85066	2	0	35.2533				GGGTCGC	13			GGGTCGC	11			GGGTCGC	14
CGGTCGC	10	10.0667	2.71564	0.0666667	0	23.6449				CGGTCGC	8			CGGTCGC	5			CGGTCGC	10
GCGTCGC	2	9.93333	2.59885	7.93333	0	22.9276				GCGTCGC	11			GCGTCGC	10			GCGTCGC	6
CCGTCGC	8	12.8	3.47801	4.8	0	30.19				CCGTCGC	11			CCGTCGC	15			CCGTCGC	9
GGCTCGC	22	20.5667	4.02307	1.43333	0.451338	40.682				GGCTCGC	25			GGCTCGC	19			GGCTCGC	20
CGCTCGC	14	17.0667	4.35441	3.06667	0	38.8387				CGCTCGC	20			CGCTCGC	17			CGCTCGC	17
GCCTCGC	18	27.9	6.11019	9.9	0	58.451				GCCTCGC	29			GCCTCGC	25			GCCTCGC	25
CCCTCGC	26	25.6333	4.49124	0.366667	3.17712	48.0895				CCCTCGC	33			CCCTCGC	22			CCCTCGC	23
GGGAGCC	64	74.7	8.29271	10.7	33.2365	116.164				GGGAGCC	81			GGGAGCC	81			GGGAGCC	74
CGGAGCC	36	46.1	6.72284	10.1	12.4858	79.7142				CGGAGCC	49			CGGAGCC	42			CGGAGCC	54
GCGAGCC	23	26.6667	5.12151	3.66667	1.05911	52.2742				GCGAGCC	23			GCGAGCC	23			GCGAGCC	26
CCGAGCC	31	38.1	5.30029	7.1	11.5985	64.6015				CCGAGCC	32			CCGAGCC	37			CCGAGCC	28
GGCAGCC	71	84.6667	9.63232	13.6667	36.5051	132.828				GGCAGCC	80			GGCAGCC	85			GGCAGCC	79
CGCAGCC	56	43.5333	5.51945	12.4667	15.9361	71.1306				CGCAGCC	40			CGCAGCC	48			CGCAGCC	41
GCCAGCC	90	92.8	10.9526	2.8	38.0372	147.563				GCCAGCC	101			GCCAGCC	85			GCCAGCC	96
[truncated: 14,983 more rows]

## Sheet: 8_mers
Mer	OP	CP_avg	CP_stdev	Diff	5		Under	Over		Mer	Test_1	Under	Over	Mer	Test_2	Under	Over	Mer	Test_3	Under	Over
[truncated: 65,541 more rows]

[truncated: 3 more sheets: 9_mers, Over_abundant_mers, Under_abundant_mers]
