# Supplementary material for: Cryptic sequence features in the active postmortem transcriptome
Source: BMC Genomics. 2018 Sep 14;19:675. doi: 10.1186/s12864-018-5042-x (PMC6137749; doi:10.1186/s12864-018-5042-x)
Supplement: Supplementary file 14 — Two sheets in MS Excel file. The first sheet is the collapsed data of the Zebrafish and the second sheet is the collapsed data of the Mouse. Each sheet shows how the data was log normalized for making the heatmaps. The collapsed data was based on two way cluster groups using Wards linkage methods. (XLS 108 kb) [file 12864_2018_5042_MOESM14_ESM.xls]

## Sheet: zebra
Cluster	1	2	3	4	5	6	7	8	9	10	11	12	13	14	15	16	17	18	19	20	order	n
1	119	284	107	194	22	56	467	27	253	31	101	88	41	71	41	24	27	42	233	34	1	36	A
2	139	407	158	214	29	112	387	58	267	12	124	124	46	86	69	41	77	69	281	46	2	10	B
3	143	444	143	214	16	103	307	45	232	45	125	97	68	128	108	30	70	55	299	34	3	59	C
4	23	111	22	36	3	41	42	5	33	11	19	24	10	32	21	9	12	8	73	5	4	2	D
5	21	63	48	22	2	23	21	6	19	0	9	23	5	11	10	9	9	6	71	3	5	1	E
6	17	79	25	21	2	10	21	5	17	6	9	18	4	9	8	6	7	6	61	3	6	57	F
7	16	66	11	23	0	14	21	0	19	8	9	18	3	16	11	5	8	3	41	3	7	1	G
8	17	66	16	20	1	32	21	13	19	9	9	11	5	12	13	2	10	3	62	3	8	1	H
9	20	62	23	21	2	34	21	10	18	3	10	15	5	17	13	0	9	3	42	1	9	1	I
10	21	0	89	14	2	1	20	54	17	0	0	23	5	1	1	13	0	9	706	3	10	1	J
11	465	1243	449	793	47	482	1154	75	790	326	486	310	128	575	339	77	241	111	743	96	11	21	K
12	275	726	288	548	40	241	976	54	577	125	361	203	57	334	250	70	146	66	536	50	12	24	L
13	302	901	275	431	26	419	500	64	424	155	229	213	71	326	239	40	167	80	619	56	13	15	M
14	233	26	1069	198	0	0	204	647	185	0	6	315	50	9	0	1109	12	88	7247	30	14	1	N
cluster	1	2	3	4	5	6	7	8	9	10	11	12	13	14	15	16	17	18	19	20
n	25	876	111	23	2	60	21	111	19	9	10	36	5	18	15	121	15	10	755	3	2245	230
	141.327	385.388	283.17	239.767	16.3115	157.218	372.629	166.392	244.143	92.4863	152.141	111.002	37.3192	173.248	112.192	290.725	75.6319	38.3169	1877.38	28.5958
Cluster																					avg	std
1	6.90689	8.15482	6.75489	7.60733	4.52356	5.83289	8.87036	4.80735	7.98868	5	6.67243	6.47573	5.39232	6.16993	5.39232	4.64386	4.80735	5.42626	7.87036	5.12928	6.22133	1.33291
2	7.12928	8.67243	7.31288	7.74819	4.90689	6.82018	8.59991	5.88264	8.06609	3.70044	6.96578	6.96578	5.55459	6.44294	6.12928	5.39232	6.2854	6.12928	8.13955	5.55459	6.61992	1.28204
3	7.16993	8.79766	7.16993	7.74819	4.08746	6.70044	8.26679	5.52356	7.86419	5.52356	6.97728	6.61471	6.10852	7.01123	6.76818	4.9542	6.14975	5.80735	8.22882	5.12928	6.63005	1.22975
4	4.58496	6.80735	4.52356	5.20945	2	5.39232	5.42626	2.58496	5.08746	3.58496	4.32193	4.64386	3.45943	5.04439	4.45943	3.32193	3.70044	3.16993	6.20945	2.58496	4.30585	1.2493
5	4.45943	6	5.61471	4.52356	1.58496	4.58496	4.45943	2.80735	4.32193	0	3.32193	4.58496	2.58496	3.58496	3.45943	3.32193	3.32193	2.80735	6.16993	2	3.67569	1.50822
6	4.16993	6.32193	4.70044	4.45943	1.58496	3.45943	4.45943	2.58496	4.16993	2.80735	3.32193	4.24793	2.32193	3.32193	3.16993	2.80735	3	2.80735	5.9542	2	3.58352	1.22671
7	4.08746	6.06609	3.58496	4.58496	0	3.90689	4.45943	0	4.32193	3.16993	3.32193	4.24793	2	4.08746	3.58496	2.58496	3.16993	2	5.39232	2	3.32856	1.55796
8	4.16993	6.06609	4.08746	4.39232	1	5.04439	4.45943	3.80735	4.32193	3.32193	3.32193	3.58496	2.58496	3.70044	3.80735	1.58496	3.45943	2	5.97728	2	3.63461	1.32758
9	4.39232	5.97728	4.58496	4.45943	1.58496	5.12928	4.45943	3.45943	4.24793	2	3.45943	4	2.58496	4.16993	3.80735	0	3.32193	2	5.42626	1	3.50324	1.54253
10	4.45943	0	6.49185	3.90689	1.58496	1	4.39232	5.78136	4.16993	0	0	4.58496	2.58496	1	1	3.80735	0	3.32193	9.46557	2	2.97758	2.53838
11	8.86419	10.2808	8.81378	9.633	5.58496	8.91588	10.1737	6.24793	9.62753	8.35315	8.92778	8.28077	7.01123	9.16993	8.40939	6.2854	7.91886	6.80735	9.53916	6.59991	8.27223	1.399
12	8.10852	9.50581	8.17493	9.10066	5.35755	7.91886	9.93221	5.78136	9.17493	6.97728	8.49985	7.67243	5.85798	8.38802	7.97154	6.14975	7.19967	6.06609	9.06878	5.67243	7.62893	1.41977
13	8.24317	9.81698	8.10852	8.75489	4.75489	8.71425	8.96867	6.02237	8.73132	7.2854	7.84549	7.74147	6.16993	8.35315	7.90689	5.35755	7.39232	6.33985	9.27612	5.83289	7.58081	1.40243
14	7.87036	4.75489	10.0634	7.63662	0	0	7.67948	9.33985	7.53916	0	2.80735	8.30378	5.67243	3.32193	0	10.1163	3.70044	6.47573	12.8234	4.9542	5.65297	3.80487
Cluster	1	2	3	4	5	6	7	8	9	10	11	12	13	14	15	16	17	18	19	20	n	stdev
1	0.514332	1.45057	0.400294	1.03983	-1.27373	-0.291423	1.9874	-1.06082	1.32593	-0.916289	0.338428	0.190862	-0.621957	-0.0385669	-0.621957	-1.18348	-1.06082	-0.596489	1.23717	-0.819296	36	1
2	0.397305	1.60097	0.540514	0.88006	-1.33618	0.156201	1.54441	-0.575085	1.12802	-2.27722	0.269774	0.269774	-0.83097	-0.138046	-0.382704	-0.957543	-0.260929	-0.382704	1.18532	-0.83097	10	1
3	0.43901	1.76264	0.43901	0.90924	-2.06756	0.0572377	1.33095	-0.899765	1.00356	-0.899765	0.282356	-0.0124754	-0.424091	0.309961	0.112326	-1.36276	-0.39057	-0.668993	1.30007	-1.22038	59	1
4	0.223413	2.00233	0.174265	0.723287	-1.84572	0.869661	0.896834	-1.37749	0.62564	-0.577036	0.0128676	0.270555	-0.677518	0.591165	0.122932	-0.787582	-0.484603	-0.909253	1.52374	-1.37749	2	1
5	0.519649	1.5411	1.28564	0.562169	-1.38622	0.60288	0.519649	-0.575732	0.428479	-2.4371	-0.234553	0.60288	-0.723185	-0.0601529	-0.143384	-0.234553	-0.234553	-0.575732	1.65376	-1.11103	1	1
6	0.478032	2.23231	0.9105	0.714033	-1.62919	-0.101152	0.714033	-0.814007	0.478032	-0.632716	-0.213243	0.541618	-1.02843	-0.213243	-0.337154	-0.632716	-0.475675	-0.632716	1.93254	-1.29086	57	1
7	0.487115	1.75713	0.164578	0.806443	-2.13648	0.371212	0.725869	-2.13648	0.63761	-0.10182	-0.0042548	0.590112	-0.852754	0.487115	0.164578	-0.477287	-0.10182	-0.852754	1.32466	-0.852754	1	1
8	0.403229	1.83152	0.341114	0.570746	-1.98452	1.06192	0.6213	0.130122	0.517725	-0.235526	-0.235526	-0.0373953	-0.790647	0.0495881	0.130122	-1.5439	-0.131952	-1.23127	1.76462	-1.23127	1	1
9	0.576374	1.60388	0.701263	0.619883	-1.2436	1.05414	0.619883	-0.0284034	0.482768	-0.974533	-0.0284034	0.32204	-0.59531	0.4322	0.19715	-2.27111	-0.117545	-0.974533	1.24667	-1.62282	1	1
10	0.58378	-1.17302	1.38446	0.366105	-0.548622	-0.779069	0.55734	1.10456	0.469728	-1.17302	-1.17302	0.633233	-0.154671	-0.779069	-0.779069	0.326893	-1.17302	0.135658	2.55595	-0.385118	1	1
11	0.423128	1.4357	0.387098	0.972672	-1.92086	0.460078	1.35915	-1.44697	0.968768	0.0578376	0.468583	0.00610334	-0.901365	0.64167	0.0980409	-1.42018	-0.252588	-1.04709	0.905597	-1.19537	21	1
12	0.337795	1.32196	0.384563	1.03659	-1.59982	0.204209	1.62229	-1.30131	1.0889	-0.458983	0.613417	0.0306338	-1.24735	0.534652	0.241314	-1.04184	-0.302344	-1.10077	1.01414	-1.37804	24	1
13	0.4723	1.5945	0.376288	0.837176	-2.01501	0.808196	0.989611	-1.11124	0.82037	-0.210637	0.188733	0.114559	-1.00602	0.550716	0.232514	-1.58528	-0.134401	-0.88486	1.20884	-1.24635	15	1
14	0.582778	-0.236034	1.15915	0.521347	-1.48572	-1.48572	0.53261	0.96899	0.495731	-1.48572	-0.747886	0.696689	0.00511418	-0.612645	-1.48572	1.17307	-0.513165	0.21624	1.88453	-0.183651	1	1
n	25	876	111	23	2	60	21	111	19	9	10	36	5	18	15	121	15	10	755	3	2245
																					230
	Cluster	A	B	C	D	E	F	G	H	I	J	K	L	M	N	n	Cluster	n
	1	0.514332	0.397305	0.43901	0.223413	0.519649	0.478032	0.487115	0.403229	0.576374	0.58378	0.423128	0.337795	0.4723	0.582778	25	1	25		0.100583
	2	1.45057	1.60097	1.76264	2.00233	1.5411	2.23231	1.75713	1.83152	1.60388	-1.17302	1.4357	1.32196	1.5945	-0.236034	876	2	876		0.915375
	3	0.400294	0.540514	0.43901	0.174265	1.28564	0.9105	0.164578	0.341114	0.701263	1.38446	0.387098	0.384563	0.376288	1.15915	111	3	111		0.406614
	4	1.03983	0.88006	0.90924	0.723287	0.562169	0.714033	0.806443	0.570746	0.619883	0.366105	0.972672	1.03659	0.837176	0.521347	23	4	23		0.206534
	5	-1.27373	-1.33618	-2.06756	-1.84572	-1.38622	-1.62919	-2.13648	-1.98452	-1.2436	-0.548622	-1.92086	-1.59982	-2.01501	-1.48572	2	5	2		0.43479
	6	-0.291423	0.156201	0.0572377	0.869661	0.60288	-0.101152	0.371212	1.06192	1.05414	-0.779069	0.460078	0.204209	0.808196	-1.48572	60	6	60		0.718025
	7	1.9874	1.54441	1.33095	0.896834	0.519649	0.714033	0.725869	0.6213	0.619883	0.55734	1.35915	1.62229	0.989611	0.53261	21	7	21		0.480207
	8	-1.06082	-0.575085	-0.899765	-1.37749	-0.575732	-0.814007	-2.13648	0.130122	-0.0284034	1.10456	-1.44697	-1.30131	-1.11124	0.96899	111	8	111		0.918807
	9	1.32593	1.12802	1.00356	0.62564	0.428479	0.478032	0.63761	0.517725	0.482768	0.469728	0.968768	1.0889	0.82037	0.495731	19	9	19		0.301344
	10	-0.916289	-2.27722	-0.899765	-0.577036	-2.4371	-0.632716	-0.10182	-0.235526	-0.974533	-1.17302	0.0578376	-0.458983	-0.210637	-1.48572	9	10	9		0.76051
	11	0.338428	0.269774	0.282356	0.0128676	-0.234553	-0.213243	-0.0042548	-0.235526	-0.0284034	-1.17302	0.468583	0.613417	0.188733	-0.747886	10	11	10		0.478417
	12	0.190862	0.269774	-0.0124754	0.270555	0.60288	0.541618	0.590112	-0.0373953	0.32204	0.633233	0.00610334	0.0306338	0.114559	0.696689	36	12	36		0.266261
	13	-0.621957	-0.83097	-0.424091	-0.677518	-0.723185	-1.02843	-0.852754	-0.790647	-0.59531	-0.154671	-0.901365	-1.24735	-1.00602	0.00511418	5	13	5		0.337294
	14	-0.0385669	-0.138046	0.309961	0.591165	-0.0601529	-0.213243	0.487115	0.0495881	0.4322	-0.779069	0.64167	0.534652	0.550716	-0.612645	18	14	18		0.456138
	15	-0.621957	-0.382704	0.112326	0.122932	-0.143384	-0.337154	0.164578	0.130122	0.19715	-0.779069	0.0980409	0.241314	0.232514	-1.48572	15	15	15		0.502704
	16	-1.18348	-0.957543	-1.36276	-0.787582	-0.234553	-0.632716	-0.477287	-1.5439	-2.27111	0.326893	-1.42018	-1.04184	-1.58528	1.17307	121	16	121		0.869805
	17	-1.06082	-0.260929	-0.39057	-0.484603	-0.234553	-0.475675	-0.10182	-0.131952	-0.117545	-1.17302	-0.252588	-0.302344	-0.134401	-0.513165	15	17	15		0.333859
	18	-0.596489	-0.382704	-0.668993	-0.909253	-0.575732	-0.632716	-0.852754	-1.23127	-0.974533	0.135658	-1.04709	-1.10077	-0.88486	0.21624	10	18	10		0.430021
	19	1.23717	1.18532	1.30007	1.52374	1.65376	1.93254	1.32466	1.76462	1.24667	2.55595	0.905597	1.01414	1.20884	1.88453	755	19	755		0.43997
	20	-0.819296	-0.83097	-1.22038	-1.37749	-1.11103	-1.29086	-0.852754	-1.23127	-1.62282	-0.385118	-1.19537	-1.37804	-1.24635	-0.183651	3	20	3		0.397964
	n	36	10	59	2	1	57	1	1	1	1	21	24	15	1	2245	n	2245
		-2.22045e-15	3.21965e-15	8.21565e-15	7.10543e-15	8.21565e-15	6.21725e-15	2.77556e-15	6.43929e-15	-5.55112e-15	0	-1.33227e-14	-1.02141e-14	1.08802e-14	-2.08167e-15

## Sheet: mouse
cluster	1	2	3	4	5	6	7	8	9	10	11	12	13	14	15	16	17	18	19	20	cluster	n
1	747	2458	224	272	901	611	537	466	1305	248	650	187	308	233	247	108	3394	196	122	358		124	A
2	15	2102	24	1292	3875	131	1848	147	430	183	2078	23	177	30	983	1372	132	33	2	3211		11	B
3	0	1267	348	20	2098	3398	1155	319	279	148	1250	29	1790	1271	490	9	139	656	0	29		7	C
4	162	720	354	164	406	275	743	145	325	190	163	381	142	150	191	45	784	82	182	156		11	D
5	7	627	74	305	1047	146	654	26	146	110	542	35	95	84	74	40	58	198	11	338		4	E
6	18	549	99	270	579	69	498	906	120	105	525	108	789	147	36	18	75	183	6	12		3	F
7	2930	6414	770	831	2967	2030	1502	1582	2895	807	1965	535	993	870	739	335	9647	670	418	1066		121	G
8	0	513	114	3	810	9	480	0	117	670	609	0	3	603	150	0	9	201	3	12		3	H
9	71	1290	590	359	594	367	1365	122	409	303	693	950	159	254	226	52	672	115	146	155		13	I
10	513	1327	168	234	741	526	304	403	484	216	431	147	331	196	158	78	2561	154	125	315		14	J
11	2	424	23	131	143	15	314	47	109	7	661	55	7	58	1	4	82	101	2	72		4	K
12	5	746	214	18	1345	1628	662	219	160	790	764	42	1018	766	302	12	202	406	14	42		4	L
13	4	742	25	460	1371	45	672	11	156	334	599	2	10	8	30	11	237	403	4	1117		4	M
14	21	200	7	4	48	52	39	48	69	21	85	3	20	15	13	6	392	15	3	30		3	N
15	89	145	21	27	80	104	48	59	38	27	59	16	72	46	21	16	280	34	16	40		1	O
16	38	327	98	43	119	197	208	55	176	25	71	153	84	57	57	25	284	37	435	79		6	P
cluster	1	2	3	4	5	6	7	8	9	10	11	12	13	14	15	16	17	18	19	20
n	160	194	66	118	359	527	168	308	40	225	203	140	266	201	95	132	1407	108	100	300	5117	333
cluster	1	2	3	4	5	6	7	8	9	10	11	12	13	14	15	16	17	18	19	20	cluster	n
1	9.54689	11.2639	7.81378	8.09276	9.81698	9.25739	9.07146	8.86728	10.3509	7.96	9.34651	7.55459	8.27146	7.87036	7.9542	6.76818	11.7292	7.62205	6.94251	8.48784	8.72941	124
2	4	11.0382	4.64386	10.3365	11.9204	7.04439	10.8525	7.20945	8.75154	7.52356	11.0217	4.58496	7.47573	4.9542	9.94251	10.4231	7.05528	5.08746	1.58496	11.6493	7.85498	11
3	0	10.3083	8.44708	4.39232	11.0355	11.7309	10.1749	8.32193	8.12928	7.21917	10.2889	4.90689	10.8065	10.3129	8.93958	3.32193	7.12928	9.35975	0	4.90689	7.4866	7
4	7.34873	9.49386	8.47168	7.36632	8.66888	8.10852	9.53916	7.18982	8.34873	7.57743	7.35755	8.57743	7.15987	7.2384	7.58496	5.52356	9.61655	6.37504	7.5157	7.29462	7.81784	11
5	3	9.29462	6.22882	8.25739	10.0334	7.19967	9.35535	4.75489	7.19967	6.79442	9.08481	5.16993	6.58496	6.40939	6.22882	5.35755	5.88264	7.63662	3.58496	8.40514	6.82315	4
6	4.24793	9.10329	6.64386	8.08215	9.17991	6.12928	8.9629	9.82496	6.91886	6.72792	9.03892	6.76818	9.62571	7.20945	5.20945	4.24793	6.24793	7.52356	2.80735	3.70044	6.91	3
7	11.5172	12.6472	9.59059	9.70044	11.5353	10.988	10.5536	10.6284	11.4998	9.65821	10.941	9.06609	9.9571	9.76653	9.53138	8.39232	13.236	9.39017	8.71081	10.0593	10.3685	121
8	0	9.00562	6.84549	2	9.66356	3.32193	8.90989	0	6.88264	9.39017	9.25267	0	2	9.2384	7.2384	0	3.32193	7.65821	2	3.70044	5.02147	3
9	6.16993	10.3343	9.20701	8.49185	9.21675	8.52356	10.4157	6.94251	8.67948	8.24793	9.43879	9.8933	7.32193	7.99435	7.82655	5.72792	9.39446	6.85798	7.19967	7.2854	8.25847	13
10	9.00562	10.375	7.40088	7.87652	9.53528	9.04166	8.25267	8.65821	8.92184	7.76155	8.75489	7.20945	8.37504	7.62205	7.31288	6.30378	11.3231	7.27612	6.97728	8.30378	8.31438	14
11	1.58496	8.73132	4.58496	7.04439	7.16993	4	8.29921	5.58496	6.78136	3	9.37069	5.80735	3	5.88264	1	2.32193	6.37504	6.67243	1.58496	6.18982	5.2493	4
12	2.58496	9.54496	7.74819	4.24793	10.3945	10.6698	9.37287	7.78136	7.33092	9.62753	9.57932	5.42626	9.99294	9.58308	8.24317	3.70044	7.66534	8.66888	3.90689	5.42626	7.57478	4
13	2.32193	9.53722	4.70044	8.84862	10.4221	5.52356	9.39446	3.58496	7.29462	8.38802	9.22882	1.58496	3.45943	3.16993	4.9542	3.58496	7.89482	8.65821	2.32193	10.1267	6.24999	4
14	4.45943	7.65105	3	2.32193	5.61471	5.72792	5.32193	5.61471	6.12928	4.45943	6.42626	2	4.39232	4	3.80735	2.80735	8.61839	4	2	4.9542	4.66531	3
15	6.49185	7.18982	4.45943	4.80735	6.33985	6.71425	5.61471	5.90689	5.2854	4.80735	5.90689	4.08746	6.18982	5.55459	4.45943	4.08746	8.13443	5.12928	4.08746	5.35755	5.53057	1
16	5.2854	8.35755	6.62936	5.45943	6.90689	7.62936	7.70736	5.80735	7.46761	4.70044	6.16993	7.26679	6.40939	5.85798	5.85798	4.70044	8.15482	5.24793	8.76818	6.32193	6.53531	6
cluster	1	2	3	4	5	6	7	8	9	10	11	12	13	14	15	16	17	18	19	20	d
n	160	194	66	118	359	527	168	308	40	225	203	140	266	201	95	132	1407	108	100	300	5117	333
cluster	1	2	3	4	5	6	7	8	9	10	11	12	13	14	15	16	17	18	19	20	cluster	n
1	0.00659259	0.0204391	-0.00738413	-0.00513432	0.00877073	0.00425786	0.00275846	0.00111182	0.0130768	-0.00620493	0.00497662	-0.00947439	-0.00369314	-0.00692781	-0.00625175	-0.0158164	0.0241918	-0.00893033	-0.0144105	-0.00194817	1	124
2	-0.350453	0.289387	-0.29192	0.225593	0.369579	-0.0736896	0.272505	-0.0586842	0.0815059	-0.0301289	0.287881	-0.297274	-0.0344769	-0.263708	0.189776	0.233467	-0.0726997	-0.251592	-0.570002	0.344934	2	11
3	-1.06951	0.403105	0.137212	-0.442041	0.506983	0.606327	0.384046	0.119332	0.0918115	-0.0382048	0.400323	-0.36853	0.474278	0.403754	0.207568	-0.594953	-0.0510456	0.267592	-1.06951	-0.36853	3	7
4	-0.0426466	0.152365	0.0594395	-0.0410472	0.0773676	0.0264258	0.156483	-0.0570924	0.0482625	-0.0218557	-0.0418445	0.0690534	-0.0598154	-0.052676	-0.0211708	-0.208571	0.163519	-0.131164	-0.0274674	-0.0475655	4	11
5	-0.955788	0.617867	-0.148584	0.358558	0.802567	0.0941296	0.633049	-0.517067	0.0941296	-0.00718452	0.565414	-0.413307	-0.0595479	-0.103441	-0.148584	-0.3664	-0.235128	0.203368	-0.809548	0.395497	5	4
6	-0.887357	0.731096	-0.0887143	0.390717	0.756637	-0.260239	0.684299	0.971653	0.00295472	-0.0606929	0.70964	-0.0472716	0.905237	0.0998181	-0.566849	-0.887357	-0.220691	0.204521	-1.36755	-1.06985	6	3
7	0.00949336	0.0188327	-0.00642888	-0.005521	0.00964293	0.00511978	0.00153015	0.00214847	0.00935012	-0.00587	0.00473196	-0.0107636	-0.00339983	-0.00497481	-0.00691818	-0.0163319	0.0236986	-0.00808522	-0.0136998	-0.00255485	7	121
8	-1.67382	1.32805	0.608007	-1.00716	1.54736	-0.566513	1.29614	-1.67382	0.620392	1.45623	1.4104	-1.67382	-1.00716	1.40565	0.738979	-1.67382	-0.566513	0.878914	-1.00716	-0.440343	8	3
9	-0.160657	0.159677	0.0729649	0.0179525	0.0737135	0.0203917	0.165944	-0.101227	0.0323854	-0.000810959	0.090794	0.125756	-0.0720417	-0.0203167	-0.0332247	-0.194658	0.0873841	-0.10773	-0.081446	-0.0748514	9	13
10	0.0493746	0.14719	-0.06525	-0.0312759	0.0872068	0.0519485	-0.00440818	0.0245594	0.0433901	-0.0394878	0.0314648	-0.0789233	0.00433282	-0.049452	-0.0715355	-0.143614	0.214905	-0.0741611	-0.0955071	-0.000757088	10	14
11	-0.916084	0.870505	-0.166084	0.448774	0.480157	-0.312324	0.762478	0.0839161	0.383015	-0.562324	1.03035	0.139514	-0.562324	0.158336	-1.06232	-0.731842	0.281435	0.355782	-0.916084	0.235132	11	4
12	-1.24745	0.492547	0.0433539	-0.831712	0.704921	0.773748	0.449522	0.0516456	-0.0609651	0.513189	0.501135	-0.537128	0.60454	0.502076	0.167099	-0.968584	0.0226396	0.273527	-0.916972	-0.537128	12	4
13	-0.982016	0.821806	-0.387388	0.649658	1.04302	-0.181608	0.786117	-0.666258	0.261157	0.534506	0.744706	-1.16626	-0.69764	-0.770017	-0.323949	-0.666258	0.411206	0.602055	-0.982016	0.969178	13	4
14	-0.0686273	0.995246	-0.555104	-0.781128	0.316465	0.354202	0.218872	0.316465	0.48799	-0.0686273	0.586984	-0.888438	-0.0909987	-0.221771	-0.285986	-0.619319	1.31769	-0.221771	-0.888438	0.0962943	14	3
15	0.961288	1.65926	-1.07113	-0.72321	0.809285	1.18368	0.0841447	0.376325	-0.245163	-0.72321	0.376325	-1.4431	0.659259	0.0240237	-1.07113	-1.4431	2.60386	-0.401282	-1.4431	-0.173013	15	1
16	-0.208317	0.303708	0.0156752	-0.179312	0.0619308	0.182342	0.195342	-0.121325	0.155383	-0.305811	-0.0608968	0.121913	-0.0209858	-0.112887	-0.112887	-0.305811	0.269919	-0.214563	0.372146	-0.0355629	16	6
cluster	1	2	3	4	5	6	7	8	9	10	11	12	13	14	15	16	17	18	19	20
n	160	194	66	118	359	527	168	308	40	225	203	140	266	201	95	132	1407	108	100	300	5117	333
		cluster	A	B	C	D	E	F	G	H	I	J	K	L	M	N	O	P	cluster	n
		1	0.61303	-1.28423	-2.13861	-0.44918	-1.99858	-1.28304	0.908423	-1.35292	-1.559	0.575323	-1.46868	-2.00053	-1.30695	-0.114962	0.872225	-1.03324	1	160
		2	1.90058	1.06045	0.806054	1.6048	1.29198	1.0571	1.8021	1.07344	1.54949	1.71509	1.3956	0.789894	1.09373	1.6672	1.50553	1.50637	2	194
		3	-0.686633	-1.06974	0.27437	0.626052	-0.310693	-0.128273	-0.615181	0.49144	0.708046	-0.760306	-0.266268	0.0695263	-0.515568	-0.92989	-0.971893	0.0777477	3	66
		4	-0.477429	0.826683	-0.88391	-0.432333	0.749756	0.564943	-0.528307	-0.814063	0.17421	-0.364433	0.71948	-1.33381	0.864617	-1.30852	-0.656205	-0.889376	4	118
		5	0.81557	1.35432	1.01377	0.814882	1.67819	1.09403	0.922735	1.2507	0.71531	1.01615	0.769793	1.13048	1.38813	0.530131	0.734305	0.307172	5	359
		6	0.395929	-0.270034	1.21242	0.278332	0.196828	-0.376283	0.489914	-0.457901	0.197879	0.605314	-0.500723	1.24086	-0.241698	0.593346	1.07401	0.904402	6	527
		7	0.256503	0.998588	0.767944	1.64818	1.32372	0.989438	0.146421	1.04764	1.61031	-0.051365	1.22241	0.720895	1.04623	0.366645	0.0763487	0.968883	7	168
		8	0.103386	-0.215047	0.238618	-0.601331	-1.0812	1.40493	0.205588	-1.35292	-0.982301	0.286171	0.134535	0.0828237	-0.886709	0.530131	0.341459	-0.601764	8	308
		9	1.21598	0.298677	0.183587	0.508329	0.196828	0.00427227	0.894717	0.50145	0.314265	0.50559	0.614055	-0.0977694	0.347569	0.817462	-0.222449	0.77069	9	40
		10	-0.576982	-0.110407	-0.0763948	-0.230197	-0.015023	-0.0877568	-0.561702	1.17704	-0.00786947	-0.460119	-0.901526	0.822998	0.711364	-0.114962	-0.656205	-1.5168	10	225
		11	0.462765	1.05494	0.800492	-0.440731	1.1823	1.02608	0.452803	1.14	0.881057	0.366634	1.65187	0.803666	0.991115	0.983293	0.341459	-0.302044	11	203
		12	-0.881002	-1.08936	-0.736918	0.727312	-0.864237	-0.0683507	-1.02997	-1.35292	1.22033	-0.91963	0.223671	-0.861389	-1.55215	-1.48828	-1.3094	0.604682	12	140
		13	-0.343417	-0.12634	0.948373	-0.630012	-0.124516	1.3089	-0.325331	-0.814063	-0.699086	0.0504869	-0.901526	0.969497	-0.928476	-0.152437	0.598179	-0.104088	13	266
		14	-0.644201	-0.966351	0.807352	-0.554815	-0.216297	0.144329	-0.476041	1.13615	-0.197151	-0.576225	0.253847	0.805176	-1.0248	-0.371503	0.0217979	-0.559913	14	201
		15	-0.581336	0.69543	0.415056	-0.222983	-0.310693	-0.819615	-0.662003	0.597301	-0.32241	-0.833546	-1.70313	0.267976	-0.431138	-0.479073	-0.971893	-0.559913	15	95
		16	-1.47073	0.855535	-1.18968	-2.19679	-0.766153	-1.28304	-1.56281	-1.35292	-1.88894	-1.67342	-1.1733	-1.55331	-0.886709	-1.03746	-1.3094	-1.5168	16	132
		17	2.24954	-0.266407	-0.102071	1.72228	-0.491658	-0.3191	2.26773	-0.457901	0.847967	2.50412	0.451201	0.036307	0.547266	2.20735	2.36261	1.33878	17	1407
		18	-0.830411	-0.921956	0.535081	-1.38149	0.425247	0.29572	-0.773678	0.710408	-1.0454	-0.86414	0.570394	0.438653	0.801263	-0.371503	-0.364103	-1.06422	18	108
		19	-1.34	-2.08876	-2.13861	-0.289303	-1.69279	-1.97736	-1.31094	-0.814063	-0.790345	-1.11287	-1.46868	-1.47054	-1.30695	-1.48828	-1.3094	1.84582	19	100
		20	-0.181156	1.26401	-0.736918	-0.500988	0.826995	-1.54692	-0.244474	-0.35592	-0.726351	-0.00882174	0.376966	-0.861389	1.28986	0.161309	-0.156984	-0.176389	20	300
		cluster	1	2	3	4	5	6	7	8	9	10	11	12	13	14	15	16		5117
		n	124	11	7	11	4	3	121	3	13	14	4	4	4	3	1	6		333
									40	293		333
