# Supplementary material for: Cryptic sequence features in the active postmortem transcriptome
Source: BMC Genomics. 2018 Sep 14;19:675. doi: 10.1186/s12864-018-5042-x (PMC6137749; doi:10.1186/s12864-018-5042-x)
Supplement: Supplementary file 15 — Four sheets in MS Excel file. The first sheet provides a detailed Readme that describes the sheets. The second and third sheets have the number of mer hits by transcript sequence length for the zebrafish and mouse. The fourth sheet has the summarize RegRNA2 output for 10 samples. (XLS 117 kb) [file 12864_2018_5042_MOESM15_ESM.xls]

## Sheet: Readme
		Spreadsheet	What does it show?
		mouse_clusters	Number of mer hits by transcript length
		zebrafish_clusters	Number of mer hits by transcript length
		RegRNA2_output	Summary of RegRNA2 results

## Sheet: mouse_clusters
transcript	Mer_hits	Transcript length	Cluster_n	Cluster_l	mer/nt		cluster 2	mer/nt	average	stdev
A_55_P1966537_Gm6358_16	6	156	1	A	0.0384615		A	124	0.109697	0.116007
A_55_P2034784_Snhg17_2	22	529	1	A	0.0415879		G	121	0.111931	0.0464053
A_55_P2143015_Sema6c_3	144	2843	1	A	0.0506507		J	14	0.103359	0.0150313
A_51_P277088_Igfals_17	121	2111	1	A	0.0573188		I	13	1.09434	0.275558
A_55_P2046661_Tnfrsf14_4	40	689	1	A	0.0580552		D	11	0.594483	0.448434
A_52_P628117_Abcc5_16	29	496	1	A	0.0584677		B	11	2.4361	0.415931
A_55_P2056995_Gcgr_11	154	2502	1	A	0.0615508		C	7	1.86418	0.113039
A_55_P2018611_Igfbp7_5	70	1116	1	A	0.062724		P	6	0.376563	0.0669521
A_66_P109002_Kcng2_18	177	2813	1	A	0.0629221		E	4	2.2155	0.296407
A_55_P2184676_Toe1_4	73	1097	1	A	0.0665451		L	4	1.64009	0.304489
A_55_P2127959_Zfp36l3_X	160	2347	1	A	0.0681721		K	4	1.20104	0.632754
A_55_P2097814_Olfr122_17	68	993	1	A	0.0684794		M	4	2.45109	0.0372122
A_55_P1999232_Defb45_2	31	447	1	A	0.0693512		F	3	1.22166	0
A_52_P629037_Gm6987_X	30	428	1	A	0.0700935		N	3	0.167803	0.00297976
A_55_P2016287_Tpst1_5	145	2050	1	A	0.0707317		H	3	2.41593	0.0161328
A_30_P01032612_Itgb6_2	53	730	1	A	0.0726027		O	1	0.10152	0
A_30_P01027678_Mbd5_2	26	351	1	A	0.0740741
A_55_P2133910_Ttll10_4	47	631	1	A	0.0744849			245
A_55_P2007991_Tuba3b_6	133	1775	1	A	0.0749296			0.735736
A_30_P01032290_Gm15409_5	39	520	1	A	0.075
A_66_P100050_Ndufaf8_11	59	781	1	A	0.0755442
A_55_P1980401_Cbx7_15	261	3388	1	A	0.0770366
A_66_P114797_G930045G22Rik_6	37	480	1	A	0.0770833
A_55_P2020736_Frs3_17	128	1653	1	A	0.077435
A_51_P157524_E2f4_8	90	1151	1	A	0.0781929
A_51_P193296_Iqcf1_9	55	698	1	A	0.0787966
A_51_P156144_Dbx1_7	165	2091	1	A	0.0789096
A_55_P2047285_Lcn6_2	40	504	1	A	0.0793651
A_55_P2184676_Tesk2_4	194	2444	1	A	0.0793781
A_51_P509961_Slc5a10_11	163	2049	1	A	0.079551
A_66_P113599_Prss23os_7	78	975	1	A	0.08
A_55_P2140107_Cyp21a1_17	166	2058	1	A	0.0806608
A_30_P01032290_1810059H22Rik_5	56	690	1	A	0.0811594
A_30_P01026872_Sox2ot_3	52	639	1	A	0.0813772
A_30_P01021651_Atp5g2_15	36	441	1	A	0.0816327
A_55_P2042121_Slc25a22_7	211	2568	1	A	0.0821651
A_30_P01031679_Kifc5b_17	217	2627	1	A	0.0826037
A_51_P201751_Olfr870_9	79	936	1	A	0.0844017
A_55_P2110743_Mettl7a2_15	152	1800	1	A	0.0844444
A_30_P01027556_2810408I11Rik_1	61	711	1	A	0.0857947
A_66_P113599_Prss23_7	59	682	1	A	0.0865103
A_51_P247694_Adgrg3_8	212	2439	1	A	0.0869209
A_55_P1980401_Apobec3_15	194	2225	1	A	0.087191
A_55_P2201676_Cyp2r1_7	78	894	1	A	0.0872483
A_30_P01031679_Kifc1_17	165	1865	1	A	0.0884719
A_55_P2079388_Snhg4_18	63	708	1	A	0.0889831
A_55_P1993049_Gm4076_13	46	516	1	A	0.0891473
A_55_P2036967_Cox17_16	19	213	1	A	0.0892019
A_30_P01031195_Sp140_1	72	807	1	A	0.0892193
A_30_P01027981_Gm29152_1	29	325	1	A	0.0892308
A_55_P2050628_Cyp4a31_4	215	2396	1	A	0.0897329
A_66_P128440_Gm45231_8	96	1064	1	A	0.0902256
A_51_P177432_Rmi2_16	100	1076	1	A	0.0929368
A_55_P1972018_Hist1h4c_13	37	395	1	A	0.0936709
A_30_P01029348_4930547M16Rik_10	225	2400	1	A	0.09375
A_55_P2139886_Gm12166_11	74	784	1	A	0.0943878
A_55_P2154817_Ccdc28a_10	213	2255	1	A	0.0944568
A_55_P2055844_Fbxo25_8	193	2012	1	A	0.0959245
A_30_P01019455_Zfp652os_11	52	537	1	A	0.0968343
A_55_P2145775_Fyttd1_16	63	648	1	A	0.0972222
A_51_P100997_Serpinb3c_1	162	1659	1	A	0.0976492
A_55_P1985298_Gm4553_7	102	1044	1	A	0.0977011
A_55_P1993719_Tmem216_19	109	1101	1	A	0.0990009
A_55_P1960018_Fbxw25_9	149	1490	1	A	0.1
A_55_P2166513_Foxi1_11	237	2357	1	A	0.100552
A_52_P1135722_Gm684_9	128	1269	1	A	0.100867
A_55_P1977895_Gm5833_1	53	524	1	A	0.101145
A_30_P01024912_Gm45901_6	67	661	1	A	0.101362
A_55_P2171785_Dnmt3aos_12	141	1385	1	A	0.101805
A_66_P130916_H2-Ob_17	193	1878	1	A	0.102769
A_55_P2046368_Mapkap1_2	314	3018	1	A	0.104042
A_55_P2139886_Sft2d1_17	59	564	1	A	0.10461
A_55_P2418082_Gm11520_11	66	630	1	A	0.104762
A_55_P2118619_Lasp1_11	61	580	1	A	0.105172
A_55_P1952901_Gm833_4	93	884	1	A	0.105204
A_55_P1981519_Gm13580_2	60	566	1	A	0.106007
A_55_P2049976_AC116587.1_12	35	330	1	A	0.106061
A_55_P2074982_Lyar_5	166	1563	1	A	0.106206
A_55_P2039349_Bpifa6_2	167	1572	1	A	0.106234
A_52_P418795_Grk4_5	257	2408	1	A	0.106728
A_66_P117204_A630012P03Rik_X	211	1972	1	A	0.106998
A_55_P1966734_Cyp2u1_3	184	1716	1	A	0.107226
A_55_P1990538_Ndfip2_14	166	1521	1	A	0.109139
A_30_P01031652_Gm12474_3	155	1410	1	A	0.109929
A_30_P01019499_Gm5601_7	158	1437	1	A	0.109951
A_52_P238902_Smg8_11	128	1163	1	A	0.11006
A_55_P2125149_Tulp1_17	192	1738	1	A	0.110472
A_55_P2091153_BC051142_17	193	1732	1	A	0.111432
A_55_P2088315_Vmn1r87_7	134	1198	1	A	0.111853
A_55_P1985298_Krtap5-2_7	105	937	1	A	0.11206
A_30_P01019207_AC153938.2_10	58	517	1	A	0.112186
A_55_P1964038_Gm10032_14	208	1838	1	A	0.113166
A_55_P2117731_Pak4_7	296	2611	1	A	0.113367
A_55_P2028832_Bex6_16	87	764	1	A	0.113874
A_55_P2091350_mt-Nd4l_MT	34	297	1	A	0.114478
A_51_P318381_Pgf_12	79	688	1	A	0.114826
A_55_P2098076_Trim25_11	166	1433	1	A	0.115841
A_55_P1993733_Gm2824_15	235	2018	1	A	0.116452
A_55_P2156953_9430007A20Rik_4	164	1406	1	A	0.116643
A_30_P01019499_Ppp1cc_5	65	557	1	A	0.116697
A_55_P2149083_Fpr-rs6_17	121	1020	1	A	0.118627
A_55_P2065829_9230110C19Rik_9	191	1592	1	A	0.119975
A_55_P2161675_Zfp133-ps_2	130	1079	1	A	0.120482
A_55_P2014720_AC161117.2_13	186	1529	1	A	0.121648
A_55_P2103541_Mrpl9_3	202	1657	1	A	0.121907
A_55_P2060707_Il15ra_2	169	1375	1	A	0.122909
A_55_P2041966_Dnajc5b_3	118	955	1	A	0.12356
A_51_P227077_Mdh1b_1	213	1719	1	A	0.123909
A_55_P2028804_Uchl3_14	121	929	1	A	0.130248
A_55_P2131820_A530006G24Rik_2	174	1331	1	A	0.130729
A_55_P2100281_Defb30_14	43	307	1	A	0.140065
A_55_P2066792_G530012D18Rik_1	59	420	1	A	0.140476
A_55_P2046253_Gm28372_2	265	1876	1	A	0.141258
A_55_P2040878_Ung_5	249	1733	1	A	0.143681
A_55_P1961302_Snhg15_11	89	602	1	A	0.147841
A_55_P2116674_Mup-ps15_4	80	539	1	A	0.148423
A_30_P01020827_Styk1_6	64	422	1	A	0.151659
A_55_P2136184_Sva_6	100	651	1	A	0.15361
A_55_P2097161_Ifitm7_16	282	1823	1	A	0.15469
A_55_P2046253_Tmem239_2	204	1291	1	A	0.158017
A_30_P01026237_1700048O20Rik_9	75	456	1	A	0.164474
A_55_P2102365_Spag7_11	208	1159	1	A	0.179465
A_55_P2135980_Ms4a4c_19	124	687	1	A	0.180495
A_55_P1959164_Gm17449_13	232	171	1	A	1.35673
A_30_P01032458_Gm4631_2	5269	4402	2	B	1.19696
A_55_P1995745_Gm4724_2	4011	1659	2	B	2.41772
A_55_P1995745_Gm14308_2	4008	1628	2	B	2.46192
A_55_P2157551_Gm14410_2	2841	1113	2	B	2.55256
A_55_P1995745_Gm14305_2	3843	1497	2	B	2.56713
A_55_P2013396_Gm14305_2	3843	1497	2	B	2.56713
A_55_P1995745_Gm14434_2	3900	1497	2	B	2.60521
A_55_P1995745_Gm2026_2	3900	1497	2	B	2.60521
A_55_P1995745_Gm11007_2	3896	1494	2	B	2.60776
A_55_P1995745_Gm2007_2	3896	1494	2	B	2.60776
A_55_P1995745_Gm4631_2	3896	1494	2	B	2.60776
A_55_P2006662_Gm14387_2	3546	2055	3	C	1.72555
A_55_P2125820_Gm14387_2	3546	2055	3	C	1.72555
A_55_P2006662_Gm14416_2	4231	2308	3	C	1.83319
A_55_P2006662_Gm14400_2	3935	2135	3	C	1.84309
A_55_P2006662_Gm1980_2	4519	2306	3	C	1.95967
A_55_P2006662_Gm14421_2	3853	1958	3	C	1.96782
A_55_P2006662_Gm14405_2	4647	2330	3	C	1.99442
A_55_P2024600_Zfp658_7	754	3495	4	D	0.215737
A_55_P2082614_Zfp791_8	688	2946	4	D	0.233537
A_30_P01022860_Zfp626_7	1270	5329	4	D	0.238319
A_52_P400857_Zfp595_13	748	2240	4	D	0.333929
A_55_P2059085_Zfp457_13	766	2117	4	D	0.361833
A_55_P2071863_Zfp788_7	1571	3775	4	D	0.416159
A_55_P1982234_Gm28557_13	1628	3886	4	D	0.41894
A_55_P1982234_Zfp708_13	1230	2404	4	D	0.511647
A_52_P268231_Platr25_13	1022	939	4	D	1.08839
A_55_P2142376_Gm10770_2	951	714	4	D	1.33193
A_55_P2007205_Gm21994_2	1375	990	4	D	1.38889
A_52_P262676_Gm14401_2	2185	1222	5	E	1.78805
A_55_P1962454_Gm14409_2	2365	1050	5	E	2.25238
A_55_P1995774_Gm14322_2	2546	1074	5	E	2.37058
A_55_P1995892_Gm14412_2	3875	1581	5	E	2.45098
A_30_P01025940_Gm14443_2	5517	4516	6	F	1.22166
A_55_P1995836_Gm14443_2	5517	4516	6	F	1.22166
A_55_P2001168_Gm14443_2	5517	4516	6	F	1.22166
A_55_P2052555_Dpysl5_5	338	5022	7	G	0.0673039
A_55_P1990874_Banp_8	375	5444	7	G	0.0688832
A_30_P01030455_Plekhn1_4	326	4620	7	G	0.0705628
A_55_P2090441_BC028471_5	296	4113	7	G	0.0719669
A_66_P114614_Ndst1_18	447	6070	7	G	0.0736409
A_55_P2084348_Trim71_9	692	9332	7	G	0.0741534
A_55_P2044992_Gm14025_2	315	4242	7	G	0.0742574
A_55_P1994027_Adra2b_2	297	3936	7	G	0.0754573
A_55_P1981210_Pex26_6	293	3861	7	G	0.0758871
A_55_P1993517_Tbc1d14_5	295	3884	7	G	0.0759526
A_55_P2079506_Ankrd33b_15	433	5661	7	G	0.0764883
A_55_P1967015_Fgfr1_8	388	5041	7	G	0.0769689
A_55_P2050488_Cep170b_12	511	6565	7	G	0.077837
A_55_P2146535_Cnr2_4	298	3756	7	G	0.0793397
A_55_P1953866_Sema4c_1	307	3773	7	G	0.0813676
A_55_P1975947_Fam234b_6	338	4136	7	G	0.0817215
A_55_P2161773_Mpp3_11	174	2066	7	G	0.0842207
A_55_P2057212_Prg4_1	324	3821	7	G	0.0847946
A_55_P1968863_Synpo2l_14	339	3979	7	G	0.0851973
A_55_P2028570_Sgsh_11	360	4223	7	G	0.0852475
A_55_P2109589_Slc1a4_11	336	3872	7	G	0.0867769
A_55_P2002732_Inpp4a_1	502	5691	7	G	0.0882095
A_52_P233335_Pphln1_15	307	3473	7	G	0.0883962
A_55_P2016004_Cd22_7	326	3672	7	G	0.08878
A_55_P2011151_Tmprss3_17	256	2872	7	G	0.0891365
A_55_P1965273_Wdr19_5	393	4401	7	G	0.0892979
A_55_P2017709_Igsf9_1	376	4205	7	G	0.0894174
A_55_P2423586_Eya1_1	309	3426	7	G	0.0901926
A_55_P2126775_Gfpt1_6	566	6238	7	G	0.0907342
A_55_P2095181_Fdxacb1_9	243	2658	7	G	0.0914221
A_55_P2044369_Hs2st1_3	568	6177	7	G	0.091954
A_51_P433000_Chmp4c_3	574	6188	7	G	0.0927602
A_52_P514107_Glrx2_1	328	3515	7	G	0.0933144
A_51_P412270_Rapgef6_11	554	5864	7	G	0.0944748
A_30_P01023571_4933404O12Rik_5	384	4058	7	G	0.0946279
A_51_P399472_Catsperg2_7	382	3957	7	G	0.0965378
A_55_P1954161_Plagl2_2	538	5571	7	G	0.0965715
A_55_P2295671_Naalad2_9	393	4066	7	G	0.0966552
A_55_P2033105_Cdcp1_9	516	5310	7	G	0.0971751
A_55_P2144120_Bcl2l2_14	341	3509	7	G	0.0971787
A_55_P2040583_Map6d1_16	320	3273	7	G	0.0977696
A_51_P154679_Tbc1d24_17	426	4350	7	G	0.097931
A_52_P478629_Arcn1_9	399	4072	7	G	0.0979862
A_55_P2018611_Polr2b_5	414	4145	7	G	0.0998794
A_55_P2368098_1110002J07Rik_10	224	2229	7	G	0.100493
A_30_P01027425_Serpinc1_1	501	4970	7	G	0.100805
A_55_P2035087_Arhgef15_11	445	4372	7	G	0.101784
A_66_P119735_Gm26599_7	326	3189	7	G	0.102226
A_55_P2094626_Ralgps1_2	280	2738	7	G	0.102264
A_55_P1995354_Btnl2_17	264	2564	7	G	0.102964
A_55_P2044468_Marf1_16	801	7765	7	G	0.103155
A_52_P212756_Tor1aip2_1	533	5135	7	G	0.103797
A_55_P1986552_Mcam_9	288	2772	7	G	0.103896
A_55_P2042993_Arl6ip6_2	265	2548	7	G	0.104003
A_55_P1991004_Cnga3_1	371	3554	7	G	0.104389
A_30_P01032885_9430038I01Rik_7	486	4643	7	G	0.104674
A_55_P2112360_Arhgap17_7	318	3036	7	G	0.104743
A_55_P2135701_BC024978_7	762	7247	7	G	0.105147
A_55_P2062911_Epha5_5	492	4675	7	G	0.105241
A_55_P2014640_Knop1_7	514	4884	7	G	0.105242
A_55_P2020572_Psme3_11	281	2664	7	G	0.10548
A_55_P2112424_Madd_2	634	5974	7	G	0.106127
A_55_P1986691_Card6_15	639	5995	7	G	0.106589
A_55_P1973779_Pde4c_8	352	3290	7	G	0.106991
A_55_P2063166_Ogfod1_8	559	5214	7	G	0.107211
A_55_P1965728_Abca17_17	560	5202	7	G	0.107651
A_55_P2045163_Ehmt1_2	529	4902	7	G	0.107915
A_55_P2072403_Suv39h2_2	467	4327	7	G	0.107927
A_55_P2296088_Sp3_2	418	3870	7	G	0.10801
A_55_P2097474_Creb5_6	810	7482	7	G	0.10826
A_55_P2125351_Sema6d_2	474	4372	7	G	0.108417
A_55_P1974961_Plekhg3_12	523	4815	7	G	0.108619
A_55_P2010936_Fbxo17_7	170	1563	7	G	0.108765
A_55_P2424767_Hecw1_13	668	6124	7	G	0.109079
A_55_P2027836_Tnfrsf10b_14	346	3171	7	G	0.109114
A_55_P2054728_Ldlrad3_2	420	3833	7	G	0.109575
A_55_P1967133_Ppp1r3b_8	485	4386	7	G	0.110579
A_55_P2054332_Ephb3_16	381	3422	7	G	0.111338
A_55_P2005315_Zfp672_11	294	2619	7	G	0.112257
A_55_P2173664_Frmpd2_14	294	2616	7	G	0.112385
A_55_P2099890_Atxn7_14	772	6847	7	G	0.11275
A_55_P1977812_Cd244_1	312	2743	7	G	0.113744
A_52_P654965_Eif3j2_18	271	2379	7	G	0.113913
A_52_P401475_Ubxn4_1	471	4113	7	G	0.114515
A_55_P2103412_Golt1a_1	214	1865	7	G	0.114745
A_55_P1974542_Gxylt2_6	880	7658	7	G	0.114913
A_52_P236705_Ripply3_16	176	1531	7	G	0.114958
A_52_P654965_Eif3j1_2	623	5413	7	G	0.115093
A_51_P334281_Gucy1b2_14	313	2711	7	G	0.115456
A_55_P2292737_2310002F09Rik_7	285	2468	7	G	0.115478
A_55_P2014640_9030624J02Rik_7	592	5097	7	G	0.116147
A_55_P2084251_Kcna4_2	564	4792	7	G	0.117696
A_55_P2112609_1110008L16Rik_12	260	2204	7	G	0.117967
A_55_P2029235_Btn1a1_13	404	3423	7	G	0.118025
A_55_P2008297_Cd300a_11	554	4633	7	G	0.119577
A_55_P2146708_Zcchc9_13	410	3421	7	G	0.119848
A_55_P2067952_Lipo1_19	267	2222	7	G	0.120162
A_55_P2115458_Pot1a_6	384	3151	7	G	0.121866
A_55_P2068496_Gm11412_4	344	2800	7	G	0.122857
A_65_P08239_Mef2a_7	341	2766	7	G	0.123283
A_55_P2044364_Mms22l_4	452	3603	7	G	0.125451
A_55_P1953361_Luc7l2_6	304	2405	7	G	0.126403
A_52_P593337_Lyrm7_11	302	2389	7	G	0.126413
A_55_P1997300_Mtfr2_10	263	1991	7	G	0.132094
A_55_P1985159_Mef2a_7	329	2476	7	G	0.132876
A_55_P2043117_Ccdc138_10	327	2455	7	G	0.133198
A_55_P2028243_Dnajc19_3	337	2499	7	G	0.134854
A_55_P1992680_Ubtf_11	623	4580	7	G	0.136026
A_55_P2056280_Wdr89_12	412	2979	7	G	0.138301
A_55_P1975660_Hemgn_4	325	2321	7	G	0.140026
A_55_P1955891_Rad51c_11	555	3944	7	G	0.14072
A_55_P2072110_Sept3_15	355	2467	7	G	0.143899
A_55_P2066792_Sp110_1	331	2293	7	G	0.144352
A_55_P2027012_Serpinb8_1	669	4581	7	G	0.146038
A_52_P627085_Fam175a_5	322	2139	7	G	0.150538
A_55_P2029061_Tnfrsf9_4	321	2115	7	G	0.151773
A_55_P2055482_Zscan26_13	348	2012	7	G	0.172962
A_55_P2088296_Fam160b2_14	716	4033	7	G	0.177535
A_55_P1966583_Bpifc_10	540	2714	7	G	0.198968
A_51_P250993_Zfp626_7	308	816	7	G	0.377451
A_51_P211423_Zfp972_2	261	561	7	G	0.465241
A_55_P1995768_Zfp968_2	3548	1480	8	H	2.3973
A_55_P1995768_Zfp967_2	3536	1458	8	H	2.42524
A_55_P1995768_Zfp969_2	3536	1458	8	H	2.42524
A_52_P694988_Zfp933_4	2106	4238	9	I	0.496933
A_55_P2117130_Zfp937_2	2202	2797	9	I	0.787272
A_55_P2062714_Zfp975_7	2779	3148	9	I	0.882783
A_55_P1959152_2410141K09Rik_13	2624	2759	9	I	0.951069
A_52_P28057_Gm14124_2	3174	3018	9	I	1.05169
A_55_P1997501_Gm10778_10	1581	1497	9	I	1.05611
A_55_P1997501_Gm4767_10	1581	1497	9	I	1.05611
A_55_P2089125_Zfp976_7	2339	1976	9	I	1.1837
A_55_P2034796_4930522L14Rik_5	2409	2001	9	I	1.2039
A_52_P312371_Gm14139_2	1910	1485	9	I	1.2862
A_55_P1959164_Gm10323_13	1115	807	9	I	1.38166
A_55_P1959152_Zfp640_13	1128	810	9	I	1.39259
A_55_P1959152_Gm10324_13	2716	1815	9	I	1.49642
A_55_P2006861_Trio_15	937	11494	10	J	0.0815208
A_55_P2057132_Scn8a_15	975	11232	10	J	0.0868056
A_55_P2289800_Fryl_5	882	9852	10	J	0.089525
A_30_P01030241_Map3k2_18	1017	10791	10	J	0.0942452
A_55_P1994603_Itsn1_16	1354	14012	10	J	0.0966315
A_30_P01024936_Zfp652_11	1014	10433	10	J	0.0971916
A_55_P2091060_Svil_18	731	7433	10	J	0.0983452
A_52_P311313_Hcn1_13	1454	14141	10	J	0.102822
A_30_P01019049_Jmjd1c_10	882	8382	10	J	0.105225
A_30_P01022497_F730311O21Rik_1	587	5447	10	J	0.107766
A_30_P01027435_F730311O21Rik_1	587	5447	10	J	0.107766
A_55_P2057212_Tpr_1	867	7480	10	J	0.115909
A_55_P2110537_Slfn9_11	751	5769	10	J	0.130179
A_55_P2117649_Slfn9_11	514	3862	10	J	0.133092
A_55_P1996008_Gm14444_2	489	919	11	K	0.5321
A_55_P1996008_Gm14406_2	432	531	11	K	0.813559
A_55_P2121349_Zfp972_2	745	472	11	K	1.57839
A_55_P2121349_Gm11009_2	784	417	11	K	1.8801
A_55_P2125820_Gm14288_2	4702	3438	12	L	1.36766
A_55_P2125820_Gm14440_2	4685	3382	12	L	1.38527
A_55_P1995768_Zfp966_2	5595	2939	12	L	1.90371
A_55_P2006662_Zfp966_2	5595	2939	12	L	1.90371
A_55_P1995745_Gm14326_2	4340	1807	13	M	2.40177
A_55_P1995745_Gm14325_2	3850	1576	13	M	2.44289
A_55_P1995745_Gm14399_2	4739	1911	13	M	2.47985
A_55_P1996088_Gm14399_2	4739	1911	13	M	2.47985
A_30_P01031195_Gm16025_1	400	2425	14	N	0.164948
A_30_P01031195_Gm17017_1	403	2405	14	N	0.167568
A_30_P01031195_Gm16092_1	411	2405	14	N	0.170894
A_30_P01027425_Zbtb37_1	1910	18814	15	O	0.10152
A_55_P1995902_Zfp992_4	1332	4550	16	P	0.292747
A_66_P127956_Zfp947_17	886	2872	16	P	0.308496
A_55_P1995996_Zfp990_4	1131	3044	16	P	0.371551
A_66_P127956_Zfp995_17	874	2221	16	P	0.393516
A_55_P2037066_Rex2_4	1711	3993	16	P	0.4285
A_55_P1995902_Znf41-ps_4	1121	2413	16	P	0.464567
Red - deviants with high mer hit/nt

## Sheet: zebrafish_clusters
transcript	Mer_hits	Transcript length	Cluster_n	mer/nt
A_15_P162489_lingo4a_18	92	2200	1	0.0418182
A_15_P142051_zgc_163061_7	29	692	1	0.0419075
A_15_P100077_CR450701.1_17	59	1230	1	0.0479675
A_15_P571112_si_ch73-389b16.1_6	41	808	1	0.0507426
A_15_P138901_capn1b_22	110	2103	1	0.0523062
A_15_P157941_minal_10	105	2002	1	0.0524476
A_15_P109797_zgc_85975_4	108	1929	1	0.0559876
A_15_P399510_rpl7_2	28	494	1	0.0566802
A_15_P273456_rangap1a_3	109	1899	1	0.0573986
A_15_P202846_fas_17	60	984	1	0.0609756
A_15_P197061_GABRG1_13	81	1317	1	0.0615034
A_15_P105618_gpr143_9	97	1520	1	0.0638158
A_15_P202601_INSM2_17	93	1404	1	0.0662393
A_15_P514397_nr3c1_14	178	2650	11	0.0671698
A_15_P105742_otud7b_16	254	3648	11	0.0696272
A_15_P206471_ddit3_6	98	1388	1	0.0706052
A_15_P188166_ftr43_3	125	1759	6	0.0710631
A_15_P108076_mccc1_22	196	2740	3	0.0715328
A_15_P180346_si_ch211-241b2.5_21	101	1396	1	0.0723496
A_15_P112876_si_ch211-165f21.4_7	155	2122	6	0.0730443
A_15_P188941_rapgef1a_8	194	2643	6	0.0734014
A_15_P155651_CABZ01069287.1_14	693	9426	7	0.0735201
A_15_P159441_slc26a4_4	165	2232	11	0.0739247
A_15_P262086_si_ch211-168f7.5_14	273	3692	13	0.0739437
A_15_P110445_foxb1a_25	147	1982	6	0.0741675
A_15_P204336_chrnb2b_16	125	1685	1	0.074184
A_15_P183121_irf10_23	129	1738	6	0.0742232
A_15_P110618_hsp70.3_3	176	2358	6	0.0746395
A_15_P165656_nlk2_15	263	3511	3	0.0749074
A_15_P146111_SLC4A5	221	2898	11	0.0762595
A_15_P196576_ubqln4_16	224	2928	6	0.0765027
A_15_P104877_mmp13a_10	127	1645	6	0.0772036
A_15_P176291_cbx7a_3	160	2064	3	0.0775194
A_15_P168556_sema6dl_18	237	3057	11	0.077527
A_15_P111892_zgc_172323_16	208	2661	11	0.0781661
A_15_P101236_jun_20	153	1950	6	0.0784615
A_15_P171291_ccl38a.4_20	51	643	1	0.0793157
A_15_P116119_cttnbp2nlb_8	178	2203	11	0.0807989
A_15_P112968_elf3_22	158	1946	11	0.0811922
A_15_P177366_bmpr2a_6	362	4414	13	0.0820118
A_15_P167586_cers3b_18	91	1108	6	0.08213
A_15_P117758_junba_1	129	1557	6	0.0828516
A_15_P192201_si_ch211-207i1.2_20	1274	15353	5	0.0829805
A_15_P434245_antxr2a_5	148	1776	6	0.0833333
A_15_P114112_slc41a2b_4	301	3611	13	0.0833564
A_15_P118422_hsp90aa1.2_20	223	2667	3	0.0836145
A_15_P148331_epha2a_6	304	3607	3	0.0842806
A_15_P180426_pcsk1_21	212	2513	3	0.0843613
A_15_P138451_BX936298.1_22	86	1018	1	0.0844794
A_15_P141456_il17c_18	43	504	1	0.0853175
A_15_P117177_prg4a_2	167	1956	11	0.0853783
A_15_P166506_abi3b_12	134	1553	6	0.0862846
A_15_P364405_asb15b_4	152	1755	6	0.0866097
A_15_P193661_chst11_4	211	2432	3	0.0867599
A_15_P120901_gnai1_4	213	2431	3	0.0876183
A_15_P146126_adam28_5	210	2396	11	0.0876461
A_15_P105218_arrdc3a_5	316	3583	11	0.0881943
A_15_P157131_tmem204_24	77	872	1	0.0883028
A_15_P204076_pde11al_16	119	1347	1	0.0883445
A_15_P516667_prokr1b_13	258	2916	6	0.0884774
A_15_P102446_jdp2b_20	98	1100	1	0.0890909
A_15_P192616_rasgrp4_18	307	3443	3	0.0891664
A_15_P151726_zgc_100868_3	204	2286	11	0.0892388
A_15_P582287_adm2a_4	163	1824	6	0.089364
A_15_P170171_snx18b_10	215	2405	3	0.0893971
A_15_P179906_pcdh17_11	484	5398	13	0.0896628
A_15_P191261_plaub_12	188	2082	3	0.0902978
A_15_P161876_pgpep1_2	111	1227	6	0.0904645
A_15_P119478_egr2a_17	124	1367	11	0.0907096
A_15_P187851_arhgap23a_3	730	8042	9	0.0907734
A_15_P198786_kcnb2_2	325	3571	13	0.0910109
A_15_P146191_klf9_5	133	1460	6	0.0910959
A_15_P222601_CABZ01056516.1_3	141	1540	6	0.0915584
A_15_P110427_p2rx1_5	127	1384	6	0.091763
A_15_P136831_abtb2b_25	506	5504	12	0.0919331
A_15_P118326_efna1a_18	234	2545	13	0.091945
A_15_P160466_zmynd8_11	487	5235	12	0.0930277
A_15_P170211_cdh2_20	452	4853	13	0.0931383
A_15_P163456_tagapa_17	221	2366	3	0.0934066
A_15_P197726_plek2_13	281	2995	3	0.093823
A_15_P150786_arg2_13	212	2257	3	0.09393
A_15_P159176_irak3_4	204	2170	3	0.0940092
A_15_P455070_CABZ01073795.1_10	418	4441	12	0.0941229
A_15_P201106_casp8l2_9	72	763	1	0.0943644
A_15_P148176_lypd6b_9	162	1709	6	0.0947923
A_15_P114154_mmp9_8	264	2785	3	0.0947935
A_15_P138521_SBNO2	668	7039	12	0.0948998
A_15_P115640_rtn4rl2a_1	338	3556	13	0.0950506
A_15_P262011_si_ch73-21k16.5_20	225	2351	11	0.095704
A_15_P310311_si_ch211-153b23.3_14	309	3206	3	0.0963818
A_15_P163811_epha7_20	477	4945	4	0.0964611
A_15_P286291_si_ch211-196f5.2_24	69	714	1	0.0966387
A_15_P115782_prdm1a_16	357	3694	13	0.0966432
A_15_P176341_lepb_4	57	589	1	0.0967742
A_15_P184676_ttll2_20	205	2109	11	0.0972025
A_15_P119279_vip_13	108	1109	6	0.097385
A_15_P204071_osbpl3b_16	425	4352	3	0.0976562
A_15_P205231_cpne2_18	207	2116	3	0.0978261
A_15_P185546_pde4ba_6	442	4512	12	0.097961
A_15_P110005_histh1l_5	137	1394	6	0.0982783
A_15_P184666_gpr31_20	92	933	1	0.0986066
A_15_P119415_socs3a_20	191	1933	3	0.0988101
A_15_P155766_tox2_6	230	2318	13	0.0992235
A_15_P156251_CABZ01071406.1_17	389	3902	12	0.0996925
A_15_P535007_psd2_14	645	6454	14	0.099938
A_15_P197381_mb21d1_13	210	2101	13	0.0999524
A_15_P212956_MREG_18	186	1859	6	0.100054
A_15_P101288_rrad_7	176	1747	3	0.100744
A_15_P489482_si_dkey-162h11.3_7	1012	10025	12	0.100948
A_15_P135871_CABZ01077220.1_22	186	1841	6	0.101032
A_15_P116667_CSGALNACT1_10	476	4710	12	0.101062
A_15_P156362_pfkpa_24	369	3646	3	0.101207
A_15_P117875_egr1_14	322	3158	13	0.101963
A_15_P195911_spry4_21	254	2470	11	0.102834
A_15_P121196_slc16a6b_3	506	4909	12	0.103076
A_15_P165836_si_dkey-42l23.2_15	201	1949	6	0.10313
A_15_P109696_ncf1_5	221	2133	6	0.10361
A_15_P395710_crfb17_1	192	1850	6	0.103784
A_15_P114464_mmp14b_2	466	4473	12	0.104181
A_15_P113920_cebpb_8	158	1516	6	0.104222
A_15_P549462_zgc_112234_7	68	652	1	0.104294
A_15_P104653_tnpo1_5	577	5521	4	0.10451
A_15_P164216_bik_4	85	811	6	0.104809
A_15_P197291_marcksl1a_13	178	1694	6	0.105077
A_15_P135631_dusp8b_18	405	3853	3	0.105113
A_15_P106962_gid8b_23	115	1094	6	0.105119
A_15_P402615_cd44a_7	188	1782	6	0.105499
A_15_P201276_sik1_9	516	4880	12	0.105738
A_15_P142451_bco2b_15	281	2654	3	0.105878
A_15_P197761_marveld1_13	103	966	6	0.106625
A_15_P521067_mmp13b_15	231	2158	3	0.107044
A_15_P170856_rhoab_8	138	1287	6	0.107226
A_15_P120220_sox19a_5	216	2008	3	0.10757
A_15_P437075_SLC17A3_18	507	4710	12	0.107643
A_15_P119977_crhbp_21	155	1438	3	0.107789
A_15_P309786_si_dkey-162h11.2_7	1394	12908	12	0.107995
A_15_P148076_lrrc15_6	242	2225	11	0.108764
A_15_P108853_dusp2_8	254	2329	3	0.10906
A_15_P559632_csf3b_18	105	957	6	0.109718
A_15_P198221_egfra_2	349	3168	3	0.110164
A_15_P200471_il11b_18	64	578	1	0.110727
A_15_P229696_mknk2b_8	513	4628	12	0.110847
A_15_P173351_ptgs2b_20	284	2556	3	0.111111
A_15_P455705_fam212b_8	262	2356	3	0.111205
A_15_P189136_lhx8b_8	495	4451	12	0.111211
A_15_P163931_moxd1_20	437	3903	3	0.111965
A_15_P210056_zgc_91849_9	521	4633	12	0.112454
A_15_P117557_cyba_18	126	1120	6	0.1125
A_15_P175968_he1b_22	105	924	11	0.113636
A_15_P167696_lepa_18	57	501	1	0.113772
A_15_P285701_ptgs2a_2	244	2135	3	0.114286
A_15_P113701_adma_7	193	1687	13	0.114404
A_15_P147901_slc14a2_5	316	2762	3	0.11441
A_15_P104808_si_ch211-117m20.5_5	93	812	6	0.114532
A_15_P190471_si_ch211-153b23.5_14	92	802	6	0.114713
A_15_P211221_mdka_7	289	2516	13	0.114865
A_15_P136316_nfil3-6_3	285	2475	13	0.115152
A_15_P106174_phlda2_25	106	920	6	0.115217
A_15_P273781_irg1l_14	233	2017	3	0.115518
A_15_P199371_BX548047.3_2	436	3764	12	0.115834
A_15_P346865_lix1l_18	299	2577	3	0.116026
A_15_P219121_FO704765.1_2	69	591	1	0.116751
A_15_P102996_ggt1a_8	244	2078	3	0.117421
A_15_P164271_noxa1_5	124	1052	6	0.117871
A_15_P533797_si_ch211-69b7.6_11	1068	8992	10	0.118772
A_15_P171831_il19l_11	72	606	1	0.118812
A_15_P550092_si_ch211-266a5.12_4	148	1243	6	0.119067
A_15_P253216_BX470211.1_7	95	796	6	0.119347
A_15_P188391_CABZ01021530.1_1	86	720	1	0.119444
A_15_P169926_ccdc170_17	157	1313	6	0.119573
A_15_P194666_twist2_9	147	1227	6	0.119804
A_15_P153076_il22_4	77	642	1	0.119938
A_15_P205136_cldnb_21	133	1107	6	0.120145
A_15_P158551_il1b_10	224	1860	3	0.12043
A_15_P190831_fosl1a_14	460	3817	12	0.120513
A_15_P175968_he1a_22	118	979	11	0.120531
A_15_P262506_zgc_174917_14	172	1414	6	0.121641
A_15_P212341_npb_22	164	1344	6	0.122024
A_15_P227301_IL4I1_15	253	2066	3	0.122459
A_15_P148886_stoml3a_15	317	2580	3	0.122868
A_15_P135796_usp18_4	209	1675	6	0.124776
A_15_P191956_ptger2b_20	292	2330	3	0.125322
A_15_P112461_si_ch211-117l17.6_22	92	733	1	0.125512
A_15_P159066_si_dkey-22l11.6_4	159	1266	6	0.125592
A_15_P367185_il4r.1_3	158	1250	6	0.1264
A_15_P164931_cldnf_15	235	1854	3	0.126753
A_15_P201941_glsb_9	565	4343	12	0.130094
A_15_P159774_ms4a17a.4_4	224	1717	11	0.13046
A_15_P331594_cldne_15	272	2083	3	0.130581
A_15_P256306_zgc_162730_15	232	1774	3	0.130778
A_15_P118309_timp2b_3	385	2938	3	0.131042
A_15_P109326_si_dkey-23i12.7_7	234	1771	3	0.132129
A_15_P203876_cxcr3.3_16	538	4038	12	0.133234
A_15_P177581_si_ch211-207n23.2_15	95	710	1	0.133803
A_15_P162186_sult5a1_7	262	1941	6	0.134982
A_15_P469045_cdc27_3	103	763	6	0.134993
A_15_P269221_si_ch211-153b23.7_14	259	1911	3	0.135531
A_15_P107601_atf3_20	368	2701	3	0.136246
A_15_P553667_stx10_11	587	4308	12	0.136258
A_15_P107064_hoxa11b_16	256	1878	3	0.136315
A_15_P164661_zgc_153920_12	401	2911	12	0.137753
A_15_P184851_fosab_20	79	570	6	0.138596
A_15_P153141_itgav_9	189	1338	3	0.141256
A_15_P186076_ptgis_6	117	823	6	0.142163
A_15_P256876_or129-1_15	536	3749	12	0.142971
A_15_P120144_pnp5a_7	441	3076	3	0.143368
A_15_P164061_si_busm1-57f23.1_10	142	990	3	0.143434
A_15_P191871_si_dkey-88n24.12_7	133	927	1	0.143474
A_15_P169716_tbx16_8	712	4949	12	0.143867
A_15_P181056_ca4c_21	382	2655	3	0.143879
A_15_P443275_si_dkey-221j11.3_13	282	1949	3	0.14469
A_15_P148401_pglyrp5_18	177	1209	3	0.146402
A_15_P298131_cdkn1cb_25	171	1160	3	0.147414
A_15_P253216_CABZ01044764.1_11	111	750	6	0.148
A_15_P206556_tnfb_15	185	1243	3	0.148833
A_15_P109612_cldna_15	290	1943	3	0.149254
A_15_P170406_ch25h_12	171	1121	3	0.152542
A_15_P147820_ms4a17a.1_4	187	1085	11	0.17235
A_15_P548002_PF4V1_1	129	617	6	0.209076
A_15_P182281_pimr88_18	1173	1278	2	0.91784
A_15_P182281_CR677591.1_18	1152	1245	2	0.925301
A_15_P182281_pimr90_18	1154	1245	2	0.926908
A_15_P182281_pimr80_18	1180	1269	2	0.929866
A_15_P182281_pimr81_18	1167	1245	2	0.937349
A_15_P182281_pimr85_18	1194	1269	2	0.940898
A_15_P182281_pimr87_18	1226	1278	2	0.959311
A_15_P182281_pimr92_18	1195	1245	2	0.959839
A_15_P182281_pimr76_18	1202	1245	2	0.965462
A_15_P182281_pimr89_18	1013	1045	8	0.969378
A_15_P182281_pimr77_18	1247	1245	2	1.00161

## Sheet: RegRNA2_output
	Transcript
RegRNA2 classifications (below)	Bpifc	Fam160b2	Ifitm7	Ms4a4c	Platr25	Spag7	Styk1	Tnfrsf9	Gm4631	Zfp966
open_reading_frame_(ORF)	259	195	23	1188	312	809	238	61	1372	2265
AU-rich_elements_(ARE)	0	0	0	0	0	0	0	0	0	0
K box	0	0	0	12	3	0	0	2	0	4
untranslated_region_(UTR)_motifs	6	1	0	76	3	46	0	2	0	4
microRNA_target_sites	336	532	184	1074	0	271	30	68	0	0
ncRNA_hybridization_regions	18565	18	363	1660	340	290	210	3346	1790	2255
UNR	0	0	0	8	0	0	0	0	0	0
long_stems	0	0	20	156	0	0	0	0	0	0
Transcriptional_regulatory_motif	36	57	55	922	329	194	92	28	1487	2607
