# Supplementary material for: Cryptic sequence features in the active postmortem transcriptome
Source: BMC Genomics. 2018 Sep 14;19:675. doi: 10.1186/s12864-018-5042-x (PMC6137749; doi:10.1186/s12864-018-5042-x)
Supplement: Supplementary file 16 — Two sheets in MS Excel file. The first sheet is the number of mers by region for the zebrafish and the second sheet is the same for the mouse. (XLS 86 kb) [file 12864_2018_5042_MOESM16_ESM.xls]

## Sheet: zebrafish
cluster_letter	cluster_number	Num_Cluster	Example_gene	Num_mers	Num_ORFs	Num_mer_ORF	Sum_mers	%_ORF_mer	5'-UTR	3'-UTR	%5'-UTR	%3'-UTR	n_5'-UTR	n_ORF	n_3'-UTR	5_UTR_mer/nt	ORF_mer/nt	3_UTR_mer/nt	5UTR	ORF	3UTR
A	1	36	zgc_163061_7	27	1	14	28	50	4	10	14.2857	35.7143	37	345	310	0.108108	0.0405797	0.0322581
A	1	36	si_ch211-117l17.6_22	72	1	49	91	53.8462	2	40	2.1978	43.956	42	399	292	0.047619	0.122807	0.136986
A	1	36	zgc_85975_4	77	1	42	108	38.8889	4	49	3.7037	45.3704	70	1266	593	0.0571429	0.0331754	0.0826307
A	1	36	tmem204_24	69	1	40	77	51.9481	5	32	6.49351	41.5584	80	582	210	0.0625	0.0687285	0.152381
A	1	36	BX936298.1_22	69	1	39	85	45.8824	4	48	4.70588	56.4706	126	768	124	0.031746	0.0507812	0.387097
A	1	36	Jdp2b	76	1	32	98	32.6531	12	54	12.2449	55.102	131	471	498	0.0916031	0.0679406	0.108434
A	1	36	il17c_18	40	1	42	42	100	0	0	0	0	0	504	0		0.0833333		No_5UTR		No_3UTR
A	1	36	il22_4	67	1	77	77	100	0	0	0	0	0	642	0		0.119938		No_5UTR		No_3UTR
A	1	36	capn1b_22	81	1	110	110	100	0	0	0	0	0	2103	0		0.0523062		No_5UTR		No_3UTR
A	1	36	gpr143_9	74	1	70	95	73.6842	0	25	0	26.3158	0	1239	281		0.0564972	0.088968	No_5UTR
B	2	10	A_15_P182281_pimr90_18	1114	1	238	1153	20.6418	194	721	16.8257	62.5325	260	300	683	0.746154	0.793333	1.05564
B	2	10	Pimr81	1129	1	240	1166	20.5832	201	725	17.2384	62.1784	262	300	683	0.767176	0.8	1.06149
B	2	10	A_15_P182281_CR677591.1_18	1108	1	200	1151	17.3762	236	715	20.5039	62.1199	316	246	683	0.746835	0.813008	1.04685
B	2	10	A_15_P182281_pimr76_18	1145	1	202	1201	16.8193	272	727	22.6478	60.5329	316	246	683	0.860759	0.821138	1.06442
B	2	10	A_15_P182281_pimr77_18	1198	1	212	1246	17.0144	274	760	21.9904	60.9952	316	246	683	0.867089	0.861789	1.11274
B	2	10	A_15_P182281_pimr92_18	1154	1	205	1194	17.1692	254	735	21.273	61.5578	316	246	683	0.803797	0.833333	1.07613
B	2	10	A_15_P182281_pimr87_18	1178	1	201	1225	16.4082	268	755	21.8776	61.6327	340	246	659	0.788235	0.817073	1.14568
B	2	10	A_15_P182281_pimr80_18	1123	1	186	1179	15.7761	266	727	22.5615	61.6624	340	246	683	0.782353	0.756098	1.06442
B	2	10	A_15_P182281_pimr85_18	1147	1	209	1193	17.5189	274	710	22.9673	59.5138	340	246	683	0.805882	0.849593	1.03953
B	2	10	A_15_P182281_pimr88_18	1132	1	213	1172	18.1741	238	721	20.3072	61.5188	340	246	721	0.7	0.865854	1
C	3	59	Mmp13b	158	1	130	230	56.5217	1	99	0.434783	43.0435	13	1386	759	0.0769231	0.0937951	0.130435
C	3	59	A_15_P102996_ggt1a_8	133	1	146	237	61.6034	10	81	4.21941	34.1772	92	1740	246	0.108696	0.083908	0.329268
C	3	59	A_15_P119977_crhbp_21	98	1	81	145	55.8621	18	40	12.4138	27.5862	100	966	372	0.18	0.0838509	0.107527
C	3	59	A_15_P135631_dusp8b_18	202	1	106	403	26.3027	4	293	0.992556	72.7047	106	1500	2247	0.0377358	0.0706667	0.130396
C	3	59	A_15_P101288_rrad_7	122	2	51	176	28.9773	20	105	11.3636	59.6591	107	925	712	0.186916	0.0551351	0.147472
C	3	59	A_15_P107064_hoxa11b_16	157	1	239	252	94.8413	10	3	3.96825	1.19048	130	852	896	0.0769231	0.280516	0.00334821
C	3	59	A_15_P120220_sox19a_5	140	1	53	213	24.8826	13	147	6.10329	69.0141	159	954	895	0.081761	0.0555556	0.164246
C	3	59	A_15_P119415_socs3a_20	119	2	58	190	30.5263	24	95	12.6316	50	182	909	951	0.131868	0.0638064	0.0998948
C	3	59	A_15_P120144_pnp5a_7	190	1	46	433	10.6236	27	360	6.23557	83.1409	228	882	1966	0.118421	0.0521542	0.183113
C	3	59	A_15_P120901_gnai1_4	140	1	73	207	35.2657	17	117	8.21256	56.5217	310	1065	1056	0.0548387	0.0685446	0.110795
D	4	2	A_15_P163811_epha7_20	257	2	227	469	48.4009	1	241	0.21322	51.3859	42	3231	1857	0.0238095	0.0702569	0.129779
D	4	2	Tnpo1	283	2	293	569	51.4938	21	35	3.69069	6.15114	195	3024	222	0.107692	0.0968915	0.157658
E	5	1	Si_ch211-207i1.2	1267	1	22	1272	1.72956	531	719	41.7453	56.5252	7810	252	7291	0.0679898	0.0873016	0.0986147
F	6	57	A_15_P109696_ncf1_5	132	1	101	220	45.9091	0	119	0	54.0909	54	1233	845	0	0.081914	0.140828
F	6	57	A_15_P110005_histh1l_5	93	1	28	136	20.5882	4	104	2.94118	76.4706	81	606	707	0.0493827	0.0462046	0.1471
F	6	57	A_15_P117557_cyba_18	96	1	38	126	30.1587	17	71	13.4921	56.3492	101	558	461	0.168317	0.0681004	0.154013
F	6	57	Hsp70	121	1	103	175	58.8571	18	54	10.2857	30.8571	124	1932	292	0.145161	0.0533126	0.184932
F	6	57	A_15_P119279_vip_13	87	1	25	108	23.1481	17	66	15.7407	61.1111	151	462	496	0.112583	0.0541126	0.133065
F	6	57	A_15_P113920_cebpb_8	121	1	70	158	44.3038	25	63	15.8228	39.8734	208	843	465	0.120192	0.0830368	0.135484
F	6	57	A_15_P110445_foxb1a_25	109	1	49	146	33.5616	17	80	11.6438	54.7945	213	894	875	0.0798122	0.0548098	0.0914286
F	6	57	A_15_P117758_junba_1	95	1	55	129	42.6357	27	47	20.9302	36.4341	230	978	349	0.117391	0.0562372	0.13467
F	6	57	A_15_P110427_p2rx1_5	103	0	0	127	0	0	127	0	100	0	0	1384			0.091763	No_5UTR	No_ORF
F	6	57	A_15_P112876_si_ch211-165f21.4_7	115	1	129	154	83.7662	0	25	0	16.2338	0	1788	334		0.0721477	0.0748503	No_5UTR
G	7	1	CABZ01069287.1	334	1	517	688	75.1453	16	155	2.32558	22.5291	122	7875	1429	0.131148	0.0656508	0.108467
H	8	1	Pimr89	979	1	193	1012	19.0711	95	724	9.38735	71.5415	123	246	676	0.772358	0.784553	1.07101
I	9	1	Arhgap23a	344	1	333	719	46.3143	0	384	0	53.4075	0	4881	3161		0.0682237	0.121481	No_5UTR
J	10	1	Si_ch211-69b7.6	329	2	719	1064	67.5752	106	239	9.96241	22.4624	991	6610	1390	0.106963	0.108775	0.171942
K	11	21	A_15_P112968_elf3_22	110	1	62	158	39.2405	0	96	0	60.7595	6	1128	812	0	0.0549645	0.118227
K	11	21	A_15_P111892_zgc_172323_16	115	1	202	208	97.1154	0	6	0	2.88462	10	2544	107	0	0.0794025	0.0560748
K	11	21	Prg4	109	1	113	164	68.9024	4	47	2.43902	28.6585	77	1461	418	0.0519481	0.0773443	0.11244
K	11	21	A_15_P147820_ms4a17a.1_4	120	1	109	182	59.8901	11	62	6.04396	34.0659	78	744	263	0.141026	0.146505	0.235741
K	11	21	A_15_P116119_cttnbp2nlb_8	122	1	81	177	45.7627	1	95	0.564972	53.6723	114	1800	289	0.00877193	0.045	0.32872
K	11	21	A_15_P105218_arrdc3a_5	170	1	92	315	29.2063	12	211	3.80952	66.9841	181	1245	2157	0.0662983	0.0738956	0.097821
K	11	21	A_15_P105742_otud7b_16	159	1	160	253	63.2411	23	70	9.09091	27.668	206	2754	688	0.11165	0.0580973	0.101744
K	11	21	A_15_P119478_egr2a_17	98	2	63	124	50.8065	30	31	24.1935	25	374	750	242	0.0802139	0.084	0.128099
K	11	21	A_15_P146111_SLC4A5	155	1	21	220	9.54545	159	40	72.2727	18.1818	2132	258	508	0.0745779	0.0813953	0.0787402
K	11	21	A_15_P146126_adam28_5	148	1	199	210	94.7619	11	0	5.2381	0	107	2289	0	0.102804	0.0869375				No_3UTR
L	12	24	A_15_P210056_zgc_91849_9	240	1	233	519	44.894	1	285	0.192678	54.9133	40	2961	1632	0.025	0.0786896	0.174632
L	12	24	A_15_P164661_zgc_153920_12	221	2	175	400	43.75	11	55	2.75	13.75	58	1425	456	0.189655	0.122807	0.120614
L	12	24	A_15_P201941_glsb_9	237	1	128	558	22.9391	18	412	3.22581	73.8351	93	1695	2555	0.193548	0.0755162	0.161252
L	12	24	A_15_P189136_lhx8b_8	239	2	331	494	67.004	17	173	3.4413	35.0202	163	1365	1431	0.104294	0.242491	0.120894
L	12	24	A_15_P185546_pde4ba_6	229	2	174	440	39.5455	8	112	1.81818	25.4545	176	2373	786	0.0454545	0.0733249	0.142494
L	12	24	A_15_P199371_BX548047.3_2	206	1	116	434	26.7281	38	280	8.75576	64.5161	176	2373	1835	0.215909	0.0488833	0.152589
L	12	24	A_15_P169716_tbx16_8	252	1	95	704	13.4943	17	592	2.41477	84.0909	182	1413	3354	0.0934066	0.0672328	0.176506
L	12	24	Fosl1a	211	1	75	445	16.8539	28	342	6.29213	76.8539	301	1041	2475	0.0930233	0.0720461	0.138182
L	12	24	A_15_P203876_cxcr3.3_16	234	1	120	532	22.5564	77	335	14.4737	62.9699	845	1125	2068	0.0911243	0.106667	0.161992
L	12	24	A_15_P201276_sik1_9	236	2	203	510	39.8039	0	306	0	60	0	2784	2079		0.0729167	0.147186	No_5UTR
M	13	15	A_15_P197381_mb21d1_13	131	1	158	210	75.2381	1	51	0.47619	24.2857	36	1779	286	0.0277778	0.0888139	0.178322
M	13	15	A_15_P198786_kcnb2_2	172	1	206	325	63.3846	14	105	4.30769	32.3077	88	2475	1008	0.159091	0.0832323	0.104167
M	13	15	Mdka	173	1	25	263	9.5057	11	252	4.18251	95.8175	130	441	1945	0.0846154	0.0566893	0.129563
M	13	15	A_15_P118326_efna1a_18	165	3	101	233	43.3476	18	23	7.72532	9.87124	184	936	352	0.0978261	0.107906	0.0653409
M	13	15	A_15_P155766_tox2_6	146	1	83	225	36.8889	8	134	3.55556	59.5556	204	1167	947	0.0392157	0.0711225	0.141499
M	13	15	A_15_P136316_nfil3-6_3	175	1	107	285	37.5439	31	147	10.8772	51.5789	325	1113	1037	0.0953846	0.0961366	0.141755
M	13	15	A_15_P170211_cdh2_20	241	1	118	436	27.0642	25	223	5.73394	51.1468	330	2682	1841	0.0757576	0.043997	0.12113
M	13	15	A_15_P117875_egr1_14	173	1	92	315	29.2063	40	183	12.6984	58.0952	424	1536	1198	0.0943396	0.0598958	0.152755
M	13	15	A_15_P177366_bmpr2a_6	208	1	191	358	53.352	72	95	20.1117	26.5363	688	3012	714	0.104651	0.063413	0.133053
M	13	15	A_15_P179906_pcdh17_11	238	2	314	479	65.5532	73	18	15.2401	3.75783	730	3738	68	0.1	0.0840021	0.264706
N	14	1	Psd2	295	3	167	640	26.0938	9	440	1.40625	68.75	39	2856	3373	0.230769	0.0584734	0.130448

## Sheet: mouse
cluster_letter	cluster_number	Num_Cluster	Example_gene	Num_mers	Num_ORFs	Num_mer_ORF	Sum_mers	%_ORF_mer	5'-UTR	3'-UTR	%5'-UTR	%3'-UTR	n_5'-UTR	n_ORF	n_3'-UTR	5_UTR_mer/nt	ORF_mer/nt	3_UTR_mer/nt	5UTR	ORF	3UTR
A	1	124	Cyp4a31_4	192	2	130	215	60.4651	10	75	4.65116	34.8837	19	1467	909	0.526316	0.0886162	0.0825083
A	1	124	Sema6c_3	133	1	144	144	100	0	0	0	0	19	2976	28	0	0.0483871	0
A	1	124	Cbx7	223	2	74	261	28.3525	2	149	0.766284	57.0881	136	371	2033	0.0147059	0.199461	0.0732907
A	1	124	Cyp2u1_3	138	1	130	148	87.8378	3	15	2.02703	10.1351	73	1506	137	0.0410959	0.0863214	0.109489
A	1	124	Mrpl9_3	193	1	67	202	33.1683	2	133	0.990099	65.8416	14	807	836	0.142857	0.0830235	0.159091
A	1	124	Dnajc5b_3	115	1	88	117	75.2137	11	18	9.40171	15.3846	133	600	222	0.0827068	0.146667	0.0810811
A	1	124	Bpifa6_2	156	1	117	165	70.9091	12	36	7.27273	21.8182	54	1104	414	0.222222	0.105978	0.0869565
A	1	124	Mup-ps15_4	69	0	0	74	0	0	74	0	100	0	0	539			0.137291	No_5UTR	No_ORF	No_3UTR
A	1	124	Sox2ot_3	51	0	0	52	0	0	52	0	100	0	0	955			0.0544503	No_5UTR	No_ORF	No_3UTR
A	1	124	Snhg17_2	19	0	0	22	0	0	22	0	100	0	0	529			0.0415879	No_5UTR	No_ORF	No_3UTR
A	1	124	Zfp133-ps_2	105	0	0	113	0	0	113	0	100	0	0	1079			0.104727	No_5UTR	No_ORF	No_3UTR
B	2	11	Gm4631_2	2272	2	4079	5268	77.4298	97	1092	1.84131	20.7289	117	1842	2625	0.82906	2.21444	0.416
B	2	11	Gm14308	1621	1	3899	4008	97.2804	109	0	2.71956	0	131	1496	0	0.832061	2.60628				No_3UTR
B	2	11	Gm11007_2	1594	1	3669	3896	94.1735	227	0	5.82649	0	93	1497	0	2.44086	2.4509				No_3UTR
B	2	11	Gm2007_2	1594	1	3670	3896	94.1992	227	0	5.82649	0	93	1401	0	2.44086	2.61956				No_3UTR
B	2	11	Gm4724_2	1681	1	3899	4011	97.2077	112	0	2.79232	0	162	1497	0	0.691358	2.60454				No_3UTR
B	2	11	Gm4631_2	1594	1	3669	3896	94.1735	227	0	5.82649	0	93	1401	0	2.44086	2.61884				No_3UTR
B	2	11	Gm14410_2	1338	1	2841	2841	100	0	0	0	0	0	1113	0		2.55256		No_5UTR		No_3UTR
B	2	11	Gm14305_2	1570	1	3842	3843	99.974	1	0	0.0260213	0	0	1497	0		2.56647		No_5UTR		No_3UTR
B	2	11	Gm14434_2	1598	1	3899	3900	99.9744	1	0	0.025641	0	0	1497	0		2.60454		No_5UTR		No_3UTR
B	2	11	Gm14305_2	1570	1	3842	3843	99.974	1	0	0.0260213	0	0	1497	0		2.56647		No_5UTR		No_3UTR
B	2	11	Gm2026_2	1598	1	3899	3900	99.9744	1	0	0.025641	0	0	1497	0		2.60454		No_5UTR		No_3UTR
C	3	7	Gm14400_2	1871	2	1118	3933	28.4261	343	954	8.72108	24.2563	181	573	735	1.89503	1.95113	1.29796
C	3	7	Gm14421_2	2051	3	1200	3174	37.8072	120	1610	3.78072	50.7246	169	924	664	0.710059	1.2987	2.4247
C	3	7	Gm14416_2	2241	2	1577	4230	37.2813	418	2637	9.8818	62.3404	181	828	916	2.30939	1.90459	2.87882
C	3	7	Gm14405_2	2126	3	2361	4646	50.8179	218	952	4.69221	20.4907	93	1080	686	2.34409	2.18611	1.38776
C	3	7	Gm1980_2	2006	3	2146	4518	47.4989	287	969	6.35237	21.4475	127	984	725	2.25984	2.18089	1.33655
C	3	7	Gm14387_2	2200	2	1607	3545	45.3315	429	1098	12.1016	30.9732	182	756	916	2.35714	2.12566	1.19869
D	4	11	Zfp626_7	714	1	215	306	70.2614	11	80	3.59477	26.1438	163	462	191	0.0674847	0.465368	0.418848
D	4	11	Platr25	406	3	627	1022	61.3503	117	278	11.4481	27.2016	93	827	916	1.25806	0.758162	0.303493
D	4	11	Zfp791_8	492	1	532	675	78.8148	24	119	3.55556	17.6296	265	1587	1094	0.090566	0.335224	0.108775
D	4	11	Zfp788_7	635	3	1496	1571	95.226	8	35	0.50923	2.22788	186	2674	355	0.0430108	0.559461	0.0985915
D	4	11	Gm10770_2	411	1	343	951	36.0673	2	606	0.210305	63.7224	4	249	461	0.5	1.37751	1.31453
D	4	11	Zfp595_13	335	1	707	748	94.5187	9	32	1.20321	4.27807	170	1869	201	0.0529412	0.378277	0.159204
D	4	11	Zfp457_13	281	1	755	761	99.2116	2	4	0.262812	0.525624	57	1944	116	0.0350877	0.388374	0.0344828
D	4	11	Zfp658_7	505	1	638	754	84.6154	28	88	3.71353	11.6711	336	2664	495	0.0833333	0.239489	0.177778
D	4	11	Zfp708_13	598	2	1023	1230	83.1707	19	188	1.54472	15.2846	146	1530	727	0.130137	0.668627	0.258597
D	4	11	Gm28557_13	729	4	1402	1628	86.1179	18	189	1.10565	11.6093	151	2928	729	0.119205	0.478825	0.259259
D	4	11	Gm21994_2	654	2	1349	1375	98.1091	26	0	1.89091	0	40	949	0	0.65	1.4215				No_3UTR
E	5	4	Gm14401_2	1227	1	1690	2185	77.3455	15	480	0.686499	21.968	58	759	405	0.258621	2.22661	1.18519
E	5	4	Gm14322_2	1193	1	2322	2546	91.2019	224	0	8.79811	0	93	981	0	2.4086	2.36697				No_3UTR
E	5	4	Gm14412_2	1201	1	3874	3875	99.9742	1	0	0.0258065	0	0	1581	0		2.45035		No_5UTR		No_3UTR
E	5	4	Gm14409_2	996	1	2363	2365	99.9154	2	0	0.0845666	0	0	1050	0		2.25048		No_5UTR		No_3UTR
F	6	3	Gm14443	1704	2	996	1704	58.4507	17	691	0.997653	40.5516	119	2076	2320	0.142857	0.479769	0.297845
G	7	121	Pex26_6	261	2	99	291	34.0206	31	153	10.6529	52.5773	376	1239	2151	0.0824468	0.0799031	0.0711297
G	7	121	Fam234b_6	285	1	12	329	3.64742	213	104	64.7416	31.6109	2301	303	1532	0.0925684	0.039604	0.0678851
G	7	121	Luc7l2_6	218	1	126	251	50.1992	11	109	4.38247	43.4263	268	1020	1385	0.0410448	0.123529	0.0787004
G	7	121	BC028471_5	263	1	19	296	6.41892	146	131	49.3243	44.2568	2177	306	1630	0.0670648	0.0620915	0.0803681
G	7	121	Fam175a_5	287	2	211	322	65.528	1	67	0.310559	20.8075	3	1563	283	0.333333	0.134997	0.236749
G	7	121	Tbc1d14_5	261	2	111	295	37.6271	11	173	3.72881	58.6441	198	1533	2281	0.0555556	0.072407	0.0758439
G	7	121	Dpysl5_5	308	3	154	334	46.1078	10	132	2.99401	39.521	198	2319	1888	0.0505051	0.0664079	0.0699153
G	7	121	Plekhn1_4	291	6	121	326	37.1166	49	31	15.0307	9.5092	718	1944	323	0.0682451	0.0622428	0.0959752
G	7	121	Tnfrsf9_4	230	1	80	267	29.9625	17	170	6.36704	63.6704	112	771	1232	0.151786	0.103761	0.137987
G	7	121	Cnr2_4	269	2	94	298	31.5436	6	185	2.01342	62.0805	161	1332	2082	0.0372671	0.0705706	0.0888569
G	7	121	Hemgn_4	246	1	167	280	59.6429	28	85	10	30.3571	201	1512	608	0.139303	0.11045	0.139803
G	7	121	Gm11412_4	278	0	0	314	0	0	314	0	100	0	0	2800			0.112143	No_5UTR	No_ORF	No_3UTR
H	8	3	Zfp968_2	1442	1	3535	3548	99.6336	13	0	0.366404	0	22	1458	0	0.590909	2.42455				No_3UTR
H	8	3	Zfp967_2	1432	1	3535	3536	99.9717	1	0	0.0282805	0	0	1458	0		2.42455		No_5UTR		No_3UTR
H	8	3	Zfp969_2	1432	1	3535	3536	99.9717	1	0	0.0282805	0	0	1458	0		2.42455		No_5UTR		No_3UTR
I	9	13	Gm10323_13	427	1	459	1115	41.1659	190	466	17.0404	41.7937	220	282	305	0.863636	1.62766	1.52787
I	9	13	2410141k09Rik	730	2	770	877	87.7993	0	107	0	12.2007	57	1455	1247	0	0.52921	0.0858059
I	9	13	Zfp975_7	833	3	2234	2780	80.3597	6	14	0.215827	0.503597	65	2163	270	0.0923077	1.03282	0.0518519
I	9	13	Zfp933_4	912	2	1822	2105	86.5558	7	276	0.332542	13.1116	86	1590	2561	0.0813953	1.14591	0.10777
I	9	13	Zfp937_2	854	2	2035	2202	92.416	4	101	0.181653	4.58674	123	1764	766	0.0325203	1.15363	0.131854
I	9	13	Gm14124_2	927	2	3042	3174	95.8412	9	116	0.283554	3.65469	109	2226	682	0.0825688	1.36658	0.170088
I	9	13	Gm10778_10	669	1	1458	1581	92.2201	123	0	7.77989	0	93	1404	0	1.32258	1.03846				No_3UTR
I	9	13	Gm4767_10	669	1	1458	1581	92.2201	123	0	7.77989	0	93	1404	0	1.32258	1.03846				No_3UTR
I	9	13	Zfp976_7	574	1	2333	2339	99.7435	6	0	0.25652	0	65	1911	0	0.0923077	1.22083				No_3UTR
I	9	13	Gm14139_2	795	1	1771	1911	92.674	140	0	7.32601	0	93	1392	0	1.50538	1.27227				No_3UTR
I	9	13	Gm10324_13	454	1	2716	2716	100	0	0	0	0	0	1815	0		1.49642		No_5UTR		No_3UTR
I	9	13	4930522L14Rik_5	661	1	2410	2410	100	0	0	0	0	0	2001	0		1.2044		No_5UTR		No_3UTR
I	9	13	Zfp640_13	387	0	1128	1128	100	0	1128	0	100	0	0	810			1.39259	No_5UTR	No_ORF	No_3UTR
J	10	14	Svil_18	591	1	641	731	87.6881	6	84	0.820793	11.4911	64	6513	856	0.09375	0.0984185	0.0981308
J	10	14	Map3k2_18	773	2	199	1017	19.5674	12	425	1.17994	41.7896	528	2106	4258	0.0227273	0.0944919	0.0998121
J	10	14	Itsn1_16	887	2	526	1281	41.0617	6	520	0.468384	40.5933	279	5439	5755	0.0215054	0.096709	0.0903562
J	10	14	Scn8a_15	734	5	587	957	61.3375	2	272	0.208986	28.4222	46	6636	2976	0.0434783	0.0884569	0.0913978
J	10	14	Trio_15	709	2	755	934	80.8351	8	95	0.856531	10.1713	353	9681	880	0.0226629	0.0779878	0.107955
J	10	14	Zfp652_11	750	5	314	981	32.0082	9	59	0.917431	6.01427	312	2952	814	0.0288462	0.106369	0.0724816
J	10	14	Slfn9_11	453	1	377	514	73.3463	32	105	6.22568	20.428	365	2733	764	0.0876712	0.137944	0.137435
J	10	14	Slfn9_11	608	2	405	751	53.9281	20	174	2.66312	23.1691	250	3003	1427	0.08	0.134865	0.121934
J	10	14	Tpr_1	612	1	836	863	96.8714	13	14	1.50637	1.62225	258	7074	148	0.0503876	0.118179	0.0945946
J	10	14	Hcn1_13	946	2	258	1413	18.259	13	21	0.920028	1.4862	224	3009	414	0.0580357	0.0857428	0.0507246
J	10	14	F730311O21Rik_1	495	2	54	587	9.19932	84	295	14.3101	50.2555	643	591	2971	0.130638	0.0913706	0.0992932
J	10	14	Jmjd1c_10	681	1	793	881	90.0114	0	88	0	9.98865	0	7593	789		0.104438	0.111534	No_5UTR
J	10	14	Fryl	678	1	770	877	87.7993	0	107	0	12.2007	0	9024	828		0.085328	0.129227	No_5UTR
K	11	4	A_55_Zfp972_2	660	1	209	231	90.4762	13	9	5.62771	3.8961	53	420	2	0.245283	0.497619	4.5
K	11	4	Gm11009	703	1	530	703	75.3912	173	0	24.6088	0	93	324	0	1.86022	1.6358				No_3UTR
K	11	4	Gm14444_2	473	0	0	489	0	0	919	0	187.935	0	0	919			1	No_5UTR	No_ORF	No_3UTR
K	11	4	Gm14406_2	422	0	0	432	0	0	513	0	118.75	0	0	531			0.966102	No_5UTR	No_ORF	No_3UTR
L	12	4	Gm14288	2254	3	1239	4701	26.3561	740	239	15.7413	5.08402	1478	1239	239	0.500677	1	1
L	12	4	Gm14440	2247	3	1239	4684	26.4518	757	239	16.1614	5.10248	1422	1239	239	0.532349	1	1
L	12	4	Zfp966	2427	3	4077	5594	72.8817	2	1092	0.0357526	19.5209	3	1772	962	0.666667	2.30079	1.13514
M	13	4	Gm14399	1603	1	4648	4739	98.0798	91	0	1.92024	0	78	1832	0	1.16667	2.53712				No_3UTR
M	13	4	Gm14325	1497	1	3759	3850	97.6364	91	0	2.36364	0	79	3759	0	1.1519	1				No_3UTR
M	13	4	Gm14326	1538	1	4222	4340	97.2811	118	0	2.71889	0	118	1665	0	1	2.53574				No_3UTR
N	14	3	Gm16092	372	1	56	411	13.6253	27	328	6.56934	79.8054	199	255	1951	0.135678	0.219608	0.168119
N	14	3	Gm16025	372	0	0	400	0	0	400	0	100	0	0	2425			0.164948	No_5UTR	No_ORF	No_3UTR
N	14	3	Gm17017	361	0	0	400	0	0	400	0	100	0	0	2425			0.164948	No_5UTR	No_ORF	No_3UTR
P	16	6	Zfp992	576	1	989	1331	74.305	12	330	0.901578	24.7934	81	1721	2747	0.148148	0.574666	0.120131
P	16	6	Zfp995_17	339	2	770	874	88.1007	38	63	4.34783	7.20824	539	1431	250	0.0705009	0.538085	0.252
P	16	6	Zfp947_17	426	2	746	866	86.1432	42	10	4.84988	1.15473	539	1718	42	0.0779221	0.434226	0.238095
P	16	6	Rex2_4	435	1	1082	1711	63.2379	26	603	1.51958	35.2425	255	2058	1680	0.101961	0.525753	0.358929
P	16	6	Zfp990_4	389	1	1006	1130	89.0265	11	113	0.973451	10	184	1923	937	0.0597826	0.523141	0.120598
P	16	6	Znf41-ps_4	403	2	989	1121	88.2248	1	98	0.0892061	8.74219	1	1722	691	1	0.574332	0.141823
